# Supplementary material for: A DFT investigation of the blue bottle experiment: E∘half-cell analysis of autoxidation catalysed by redox indicators
Source: R Soc Open Sci. 2017 Nov 8;4(11):170708. doi: 10.1098/rsos.170708 (PMC5717635; doi:10.1098/rsos.170708)
Supplement: output.zip [file rsos170708supp2.zip › MP2_cc-pVTZ/CH2O2.out]

TWL01 127.0.1
Q-Chem Developer Version! Running on 127.0.1.*
                  Welcome to Q-Chem
     A Quantum Leap Into The Future Of Chemistry


 Q-Chem 4.4, Q-Chem, Inc., Pleasanton, CA (2016)

 Y. Shao,  Z. Gan,  E. Epifanovsky,  A. T. B. Gilbert,  M. Wormit,  
 J. Kussmann,  A. W. Lange,  A. Behn,  J. Deng,  X. Feng,  D. Ghosh,  
 M. Goldey,  P. R. Horn,  L. D. Jacobson,  I. Kaliman,  F. Rob,  
 R. Z. Khaliullin,  T. Kus,  A. Landau,  J. Liu,  E. I. Proynov,  Y. M. Rhee,  
 R. M. Richard,  M. A. Rohrdanz,  R. P. Steele,  E. J. Sundstrom,  
 H. L. Woodcock III,  P. M. Zimmerman,  D. Zuev,  B. Albrecht,  E. Alguire,  
 B. Austin,  S. A. Baeppler,  G. J. O. Beran,  Y. A. Bernard,  E. Berquist,  
 K. Brandhorst,  K. B. Bravaya,  S. T. Brown,  D. Casanova,  C.-M. Chang,  
 Y. Chen,  S. H. Chien,  K. D. Closser,  M. P. Coons,  D. L. Crittenden,  
 S. Dasgupta,  M. Diedenhofen,  R. A. DiStasio Jr.,  H. Do,  A. D. Dutoi,  
 R. G. Edgar,  P.-T. Fang,  S. Fatehi,  Q. Feng,  L. Fusti-Molnar,  
 A. Ghysels,  A. Golubeva-Zadorozhnaya,  J. Gomes,  A. Gunina,  
 M. W. D. Hanson-Heine,  P. H. P. Harbach,  A. W. Hauser,  J. E. Herr,  
 E. G. Hohenstein,  Z. C. Holden,  K. Hui,  T.-C. Jagau,  H. Ji,  B. Kaduk,  
 K. Khistyaev,  Jaehoon Kim,  Jihan Kim,  R. A. King,  P. Klunzinger,  
 K. Koh,  D. Kosenkov,  T. Kowalczyk,  C. M. Krauter,  A. Kunitsa,  
 K. U. Lao,  A. Laurent,  K. V. Lawler,  J. Lee,  D. Lefrancois,  S. Lehtola,  
 S. V. Levchenko,  C. Y. Lin,  Y.-S. Lin,  F. Liu,  E. Livshits,  
 R. C. Lochan,  A. Luenser,  P. Manohar,  S. F. Manzer,  S.-P. Mao,  Y. Mao,  
 N. Mardirossian,  A. V. Marenich,  L. A. Martinez-Martinez,  S. A. Maurer,  
 N. J. Mayhall,  J.-M. Mewes,  A. F. Morrison,  K. Nanda,  T. S. Nguyen-Beck,  
 C. M. Oana,  R. Olivares-Amaya,  D. P. O'Neill,  J. A. Parkhill,  
 T. M. Perrine,  R. Peverati,  P. A. Pieniazek,  F. Plasser,  A. Prociuk,  
 D. R. Rehn,  E. Rosta,  N. J. Russ,  N. Sergueev,  S. M. Sharada,  
 S. Sharma,  D. W. Small,  A. Sodt,  T. Stauch,  T. Stein,  D. Stuck,  
 Y.-C. Su,  A. J. W. Thom,  T. Tsuchimochi,  L. Vogt,  O. Vydrov,  T. Wang,  
 M. A. Watson,  J. Wenzel,  A. White,  C. F. Williams,  V. Vanovschi,  
 K. Yao,  S. Yeganeh,  S. R. Yost,  Z.-Q. You,  I. Y. Zhang,  X. Zhang,  
 Y. Zhao,  B. R. Brooks,  G. K. L. Chan,  D. M. Chipman,  C. J. Cramer,  
 W. A. Goddard III,  M. S. Gordon,  W. J. Hehre,  A. Klamt,  
 H. F. Schaefer III,  M. W. Schmidt,  C. D. Sherrill,  D. G. Truhlar,  
 A. Warshel,  X. Xu,  A. Aspuru-Guzik,  R. Baer,  A. T. Bell,  N. A. Besley,  
 J.-D. Chai,  A. Dreuw,  B. D. Dunietz,  T. R. Furlani,  S. R. Gwaltney,  
 C.-P. Hsu,  Y. Jung,  J. Kong,  D. S. Lambrecht,  W. Liang,  C. Ochsenfeld,  
 V. A. Rassolov,  L. V. Slipchenko,  J. E. Subotnik,  T. Van Voorhis,  
 J. M. Herbert,  A. I. Krylov,  P. M. W. Gill,  M. Head-Gordon

 Contributors to earlier versions of Q-Chem not listed above: 
 R. D. Adamson,  J. Baker,  E. F. C. Byrd,  A. K. Chakraborty,  C.-L. Cheng,  
 H. Dachsel,  R. J. Doerksen,  G. Hawkins,  A. Heyden,  S. Hirata,  
 G. Kedziora,  F. J. Keil,  C. Kelley,  P. P. Korambath,  W. Kurlancheek,  
 A. M. Lee,  M. S. Lee,  D. Liotard,  I. Lotan,  P. E. Maslen,  N. Nair,  
 D. Neuhauser,  R. Olson,  B. Peters,  J. Ritchie,  N. E. Schultz,  
 N. Shenvi,  A. C. Simmonett,  K. S. Thanthiriwatte,  Q. Wu,  W. Zhang

 Please cite Q-Chem as follows:
 Y. Shao et al., Mol. Phys. 113, 184-215 (2015)
 DOI: 10.1080/00268976.2014.952696

 Q-Chem 4.4.2 for Intel X86 EM64T Linux

 Parts of Q-Chem use Armadillo 5.200.1 (Boston Tea Smuggler).
 http://arma.sourceforge.net/

 Q-Chem begins on Wed Dec 14 13:23:13 2016  


Host: 0

     Scratch files written to /scratch/taweetham/qchem6632//
FILE_GEOM_ORG=        593

Checking the input file for inconsistencies... 	...done.

--------------------------------------------------------------
User input:
--------------------------------------------------------------
$molecule
0 1
  H   -0.0937693   -1.4989551    0.0003076
  C   -0.1332627   -0.3999921   -0.0001470
  O   -1.1395808    0.2623844    0.0000405
  O    1.1212222    0.0917733    0.0000312
  H    1.0402140    1.0656460    0.0000003
$end

$rem
   BASIS  =   cc-pVTZ
   method  =  MP2
   JOBTYPE = optimization
   SOLVENT_METHOD = SMD
   MEM_STATIC = 3000
   MEM_TOTAL  = 4000
$end

--------------------------------------------------------------
 ----------------------------------------------------------------
             Standard Nuclear Orientation (Angstroms)
    I     Atom           X                Y                Z
 ----------------------------------------------------------------
    1      H      -0.0937693000    -1.4989551000     0.0003076000
    2      C      -0.1332627000    -0.3999921000    -0.0001470000
    3      O      -1.1395808000     0.2623844000     0.0000405000
    4      O       1.1212222000     0.0917733000     0.0000312000
    5      H       1.0402140000     1.0656460000     0.0000003000
 ----------------------------------------------------------------
 Nuclear Repulsion Energy =    69.9755594666 hartrees
 There are       12 alpha and       12 beta electrons
 Requested basis set is cc-pVTZ
 There are 42 shells and 118 basis functions

 Total QAlloc Memory Limit   4000 MB
 Mega-Array Size      2933 MB
 MEM_STATIC part      3000 MB
 A cutoff of  1.0D-11 yielded    898 shell pairs
 There are      7186 function pairs (      9455 Cartesian)

 -------------------------------------------------------
 OpenMP Integral Computing Module                       
 Release: version 1.0, May 2013, Q-Chem Inc. Pittsburgh 
 -------------------------------------------------------
 Integral Job Info:
 Integral job number is                      11
 Integral operator is                         1
 short-range coefficients                     0
 long-range coefficients              100000000
 Omega coefficients                           0
 if combine SR and LR in K                    0
 Integral screening is                        0
 Integral computing path is                   2
 max size of driver memory is            800000
 size of driver memory is                776718
 size of scratch memory is              4556032
 max col of scratch BK array              10000
 max len of scratch array in speh3          662
 max len of scratch index in speh4           32
 max int batch size is                      520
 min int batch size is                       52
 fixed nKL is                                52
 max L of basis functions is                  3
 order of int derivative is                   0
 number of shells is                         42
 number of basis is                         135
 number of cartesian basis is               135
 number of contracted shell pairs           898
 number of primitive shell pairs           3186
 maxK2 (contraction) of shell pair           49
 max number of K2 of shell pair               1
 max number of CS2 of shell pair            102
 max number of PS2 of shell pair            441
 mem total for path MDJ                   44576
 -------------------------------------------------------
 Smallest overlap matrix eigenvalue = 2.00E-03

 Scale SEOQF with 1.000000e+00/1.000000e-01/1.000000e+00

 Standard Electronic Orientation quadrupole field applied
 Nucleus-field energy     =     0.0000000081 hartrees
 Guess from superposition of atomic densities
 Warning:  Energy on first SCF cycle will be non-variational
 A restricted Hartree-Fock SCF calculation will be
 performed using Pulay DIIS extrapolation
 SCF converges when DIIS error is below 1.0E-08
 ---------------------------------------
  Cycle       Energy         DIIS Error
 ---------------------------------------
    1    -189.3022927246      5.11E-02
    2    -188.7446024616      7.98E-03
    3    -188.7994880686      5.85E-03
    4    -188.8384848150      6.74E-04
    5    -188.8395137745      3.44E-04
    6    -188.8397564511      1.03E-04
    7    -188.8398072413      4.93E-05
    8    -188.8398205182      1.66E-05
    9    -188.8398217769      4.02E-06
   10    -188.8398218351      8.50E-07
   11    -188.8398218383      2.22E-07
   12    -188.8398218386      4.13E-08
   13    -188.8398218386      1.10E-08
   14    -188.8398218386      3.75E-09 Convergence criterion met
 ---------------------------------------
 SCF time:  CPU 11.31 s  wall 11.36 s

 Citation of the SMD model:
 Marenich, A.V.; Cramer, C.J.; Truhlar, D.G.
 J. Phys. Chem. B 2009, 113, 6378-6396.
 iSolventCode=           1
 Solvent: water                                                           

 vradii
            1           2           3           4           5
    1   1.2000000   1.8500000   1.5200000   1.5200000   1.2000000
Changing PCM_TESSEL_METHOD to VTN
Changing PCM_VDW_RADII to SMD_RADIUS
 Discretize the solute cavity surface with Lebedev spheres
	Using 302 Lebedev grid points for each H atom
	Using 302 Lebedev grid points for other atoms
	Atomic van der Waals radii will be scaled by 1.20
 Removing interior tesserae...
 Keep 675 surface tesserae and discard 835 interior tesserae
 Molecular Surface Area = 62.742 Angst**2
 A restricted Hartree-Fock SCF calculation will be
 performed using Pulay DIIS extrapolation
 Polarizable Continuum solvation model will be applied
 SCF converges when DIIS error is below 1.0E-08

 Citation of the SMD model:
 Marenich, A.V.; Cramer, C.J.; Truhlar, D.G.
 J. Phys. Chem. B 2009, 113, 6378-6396.
 iSolventCode=           1
 Solvent: water                                                           

 vradii
            1           2           3           4           5
    1   1.2000000   1.8500000   1.5200000   1.5200000   1.2000000
 ---------------------------------------
  Cycle       Energy         DIIS Error
 ---------------------------------------
    1    -188.8398218386      1.28E-09
 Time req'd to invert C: 0.17 s (CPU) 0.17 s (wall)
    2    -188.8555345809      8.03E-04
    3    -188.8555345805      8.03E-04
    4    -188.8555345788      8.03E-04
    5    -188.8555345804      8.03E-04
    6    -188.8555345801      8.03E-04
    7    -188.8555345811      8.03E-04
    8    -188.8555345810      8.03E-04
    9    -188.8555345827      8.03E-04
   10    -188.8555345828      8.03E-04
   11    -188.8555345831      8.03E-04
   12    -188.8555345828      8.03E-04
   13    -188.8555345832      8.03E-04
   14    -188.8555345828      8.03E-04
   15    -188.8555345829      8.03E-04
   16    -188.8555345811      8.03E-04
   17    -188.8577601452      4.40E-04
   18    -188.8581325547      1.82E-04
   19    -188.8582689900      6.15E-05
   20    -188.8582875135      2.25E-05
   21    -188.8582900155      1.20E-05
   22    -188.8582905619      3.91E-06
   23    -188.8582906438      7.33E-07
   24    -188.8582906460      1.71E-07
   25    -188.8582906461      4.19E-08
   26    -188.8582906461      8.02E-09 Convergence criterion met
 ---------------------------------------
 SCF time:  CPU 18.31 s  wall 18.35 s
(0)  E-EN(g) gas-phase elect-nuc energy                 -188.839821839 a.u.
(3)  G-ENP(liq) elect-nuc-pol free energy of system     -188.858290646 a.u.
(4)  G-CDS(liq) cavity-dispersion-solvent structure 
     free energy                                                4.2198 kcal/mol
(6)  G-S(liq) free energy of system                     -188.851566036 a.u.
(9)  DeltaG-S(liq) free energy of  solvation
     (9) = (6) - (0)                                           -7.3696 kcal/mol
 SCF   energy in the final basis set = -188.8515660364
 Total energy in the final basis set = -188.8515660364

 Components of the MP2 correlation energy:
        aaaa  correlation energy =        -0.0844049454 au
        abab  correlation energy =        -0.4994612558 au
        bbbb  correlation energy =        -0.0844049454 au
        non-Brillouin singles    =        -0.0000000000 au

 Total  MP2   correlation energy =        -0.6682711466 au
        MP2         total energy =      -189.5198371830 au

  Entering Z-vector solver.
 This version supports only Gaussian blurring of the apparent surface charges
 No PCM contribution added !! 
   1         0           1      0.000454    0.000454
 This version supports only Gaussian blurring of the apparent surface charges
 No PCM contribution added !! 
   2         0           1      0.000164    0.000164
 This version supports only Gaussian blurring of the apparent surface charges
 No PCM contribution added !! 
   3         0           1      0.000065    0.000065
 This version supports only Gaussian blurring of the apparent surface charges
 No PCM contribution added !! 
   4         0           1      0.000016    0.000016
 This version supports only Gaussian blurring of the apparent surface charges
 No PCM contribution added !! 
   5         0           1      0.000006    0.000006
 This version supports only Gaussian blurring of the apparent surface charges
 No PCM contribution added !! 
   6         0           1      0.000001    0.000001
 This version supports only Gaussian blurring of the apparent surface charges
 No PCM contribution added !! 
   7         1           0      0.000000    0.000000    Roots Converged

 --------------------------------------------------------------

                    Orbital Energies (a.u.)
 --------------------------------------------------------------

 Alpha MOs
 -- Occupied --
-20.615 -20.565 -11.393  -1.466  -1.373  -0.880  -0.718  -0.711
 -0.629  -0.598  -0.499  -0.475
 -- Virtual --
  0.166   0.180   0.193   0.302   0.357   0.438   0.497   0.562
  0.583   0.614   0.683   0.708   0.756   0.766   0.787   0.809
  0.870   0.903   0.910   1.043   1.048   1.178   1.222   1.287
  1.356   1.448   1.456   1.542   1.678   1.801   1.840   1.935
  2.005   2.142   2.155   2.250   2.251   2.283   2.409   2.424
  2.474   2.756   2.787   2.827   2.979   3.018   3.198   3.220
  3.259   3.290   3.351   3.419   3.530   3.535   3.602   3.628
  3.693   3.725   3.797   3.822   3.995   4.092   4.141   4.168
  4.183   4.240   4.434   4.503   4.573   4.600   4.680   4.867
  4.999   5.023   5.087   5.222   5.353   5.559   5.603   5.645
  5.669   5.841   5.950   6.061   6.150   6.427   6.601   6.637
  6.691   6.828   6.883   6.918   7.045   7.066   7.155   7.239
  7.249   7.322   7.416   7.531   7.605   7.737   7.971  10.372
 12.495  13.637
 --------------------------------------------------------------

          Ground-State Mulliken Net Atomic Charges

     Atom                 Charge (a.u.)
  ----------------------------------------
      1 H                     0.129839
      2 C                     0.266970
      3 O                    -0.386992
      4 O                    -0.304834
      5 H                     0.295017
  ----------------------------------------
  Sum of atomic charges =    -0.000000

 -----------------------------------------------------------------
                    Cartesian Multipole Moments
 -----------------------------------------------------------------
    Charge (ESU x 10^10)
                 0.0000
    Dipole Moment (Debye)
         X       1.9981      Y      -0.3427      Z      -0.0002
       Tot       2.0273
    Quadrupole Moments (Debye-Ang)
        XX     -21.9881     XY       3.1224     YY     -13.0311
        XZ       0.0000     YZ      -0.0003     ZZ     -17.0222
    Octopole Moments (Debye-Ang^2)
       XXX       4.1684    XXY       2.2572    XYY       3.6373
       YYY       1.0243    XXZ       0.0003    XYZ       0.0000
       YYZ       0.0011    XZZ       0.1499    YZZ       0.3905
       ZZZ       0.0002
    Hexadecapole Moments (Debye-Ang^3)
      XXXX    -113.6884   XXXY       4.5858   XXYY     -20.4283
      XYYY       4.8737   YYYY     -24.8983   XXXZ       0.0002
      XXYZ       0.0001   XYYZ      -0.0001   YYYZ      -0.0019
      XXZZ     -20.2611   XYZZ       0.3492   YYZZ      -7.9645
      XZZZ      -0.0001   YZZZ       0.0001   ZZZZ     -13.9594
 -----------------------------------------------------------------
 DrvMan is completing analytic gradient of the MP2 energy
 MP2 relaxed dipole moment
            1
    1   0.7861062
    2  -0.1348283
    3  -0.0000950
	Magnitude:	 0.798 au	 2.027 Debye
 MP2 energy read as -189.519837
 Full Analytical Gradient of MP2 Energy (in au.)
             1             2             3             4             5
    1    0.00308358   -0.02693997    0.00292697    0.02249629   -0.00156687
    2   -0.01772558    0.02246667   -0.00520279   -0.01648340    0.01694510
    3    0.00004712   -0.00011702    0.00003701    0.00003271    0.00000018
 Gradient time:  CPU 0.06 s  wall 0.07 s
 Geometry Optimization Parameters
   NAtoms,    NIC,     NZ,  NCons,   NDum,   NFix, NCnnct, MaxDiis
        5      20       0       0       0       0       0       0


** GEOMETRY OPTIMIZATION IN DELOCALIZED INTERNAL COORDINATES **
   Searching for a Minimum

   Optimization Cycle:   1

                       Coordinates (Angstroms)
     ATOM                X               Y               Z
      1  H        -0.0937693000   -1.4989551000    0.0003076000
      2  C        -0.1332627000   -0.3999921000   -0.0001470000
      3  O        -1.1395808000    0.2623844000    0.0000405000
      4  O         1.1212222000    0.0917733000    0.0000312000
      5  H         1.0402140000    1.0656460000    0.0000003000
   Point Group: c1    Number of degrees of freedom:     9


   Energy is   -189.519837183


 Attempting to Generate Delocalized Internal Coordinates

  9 Hessian modes will be used to form the next step
  Hessian Eigenvalues:
     0.022599    0.022600    0.160000    0.160000    0.220000    0.337184
     0.519254    0.555720    1.024729

 Minimum Search - Taking Simple RFO Step
 Searching for Lamda that Minimizes Along All modes
 Value Taken    Lamda =  -0.00274035
 Step Taken.  Stepsize is  0.087493

                             Maximum     Tolerance    Cnvgd?
         Gradient           0.024102      0.000300      NO
         Displacement       0.064007      0.001200      NO
         Energy change     *********      0.000001      NO


 New Cartesian Coordinates Obtained by Inverse Iteration

 Displacement from previous Coordinates is:  0.082267
 ----------------------------------------------------------------
             Standard Nuclear Orientation (Angstroms)
    I     Atom           X                Y                Z
 ----------------------------------------------------------------
    1      H      -0.0992280485    -1.4829077025    -0.0004950253
    2      C      -0.1184326639    -0.4113951522     0.0015075040
    3      O      -1.1175039870     0.2669278077    -0.0004311324
    4      O       1.1097919634     0.0964676141     0.0000366734
    5      H       1.0201961360     1.0517639328    -0.0003854196
 ----------------------------------------------------------------
 Nuclear Repulsion Energy =    70.6634666298 hartrees
 There are       12 alpha and       12 beta electrons
 Discretize the solute cavity surface with Lebedev spheres
	Using 302 Lebedev grid points for each H atom
	Using 302 Lebedev grid points for other atoms
	Atomic van der Waals radii will be scaled by 1.20
 Removing interior tesserae...
 Keep 665 surface tesserae and discard 845 interior tesserae
 Molecular Surface Area = 61.723 Angst**2
 Applying Cartesian multipole field
    Component          Value
    ---------          -----
     (2,0,0)        1.00000E-10
     (0,2,0)        2.00000E-11
     (0,0,2)       -3.00000E-10
 Nucleus-field energy     =     0.0000000078 hartrees
 Requested basis set is cc-pVTZ
 There are 42 shells and 118 basis functions
 A cutoff of  1.0D-11 yielded    898 shell pairs
 There are      7186 function pairs (      9455 Cartesian)
 Smallest overlap matrix eigenvalue = 1.78E-03
 Guess MOs from SCF MO coefficient file
 Reading MOs from coefficient file
 Reading MOs from coefficient file
 A restricted Hartree-Fock SCF calculation will be
 performed using Pulay DIIS extrapolation
 SCF converges when DIIS error is below 1.0E-08
 Geometry optimization detected.  Setting ReadMinima to 0
 Setting SaveMinima to 0
 ---------------------------------------
  Cycle       Energy         DIIS Error
 ---------------------------------------
    1    -188.8693731959      1.64E-03
    2    -188.8408448060      3.85E-04
    3    -188.8411507240      1.60E-04
    4    -188.8412090827      7.69E-05
    5    -188.8412257648      2.18E-05
    6    -188.8412282512      1.36E-05
    7    -188.8412287512      4.51E-06
    8    -188.8412288769      1.23E-06
    9    -188.8412288831      1.96E-07
   10    -188.8412288833      5.24E-08
   11    -188.8412288833      1.59E-08
   12    -188.8412288833      4.04E-09 Convergence criterion met
 ---------------------------------------
 SCF time:  CPU 9.93 s  wall 9.94 s
 Discretize the solute cavity surface with Lebedev spheres
	Using 302 Lebedev grid points for each H atom
	Using 302 Lebedev grid points for other atoms
	Atomic van der Waals radii will be scaled by 1.20
 Removing interior tesserae...
 Keep 665 surface tesserae and discard 845 interior tesserae
 Molecular Surface Area = 61.723 Angst**2
 A restricted Hartree-Fock SCF calculation will be
 performed using Pulay DIIS extrapolation
 Polarizable Continuum solvation model will be applied
 SCF converges when DIIS error is below 1.0E-08
 Geometry optimization detected.  Setting ReadMinima to 0
 Setting SaveMinima to 0

 Citation of the SMD model:
 Marenich, A.V.; Cramer, C.J.; Truhlar, D.G.
 J. Phys. Chem. B 2009, 113, 6378-6396.
 iSolventCode=           1
 Solvent: water                                                           

 vradii
            1           2           3           4           5
    1   1.2000000   1.8500000   1.5200000   1.5200000   1.2000000
 ---------------------------------------
  Cycle       Energy         DIIS Error
 ---------------------------------------
    1    -188.8412288833      1.03E-09
 Time req'd to invert C: 0.17 s (CPU) 0.17 s (wall)
    2    -188.8573492797      8.14E-04
    3    -188.8573492800      8.14E-04
    4    -188.8573492796      8.14E-04
    5    -188.8573492787      8.14E-04
    6    -188.8573492782      8.14E-04
    7    -188.8573492800      8.14E-04
    8    -188.8573492785      8.14E-04
    9    -188.8573492782      8.14E-04
   10    -188.8573492776      8.14E-04
   11    -188.8573492777      8.14E-04
   12    -188.8573492775      8.14E-04
   13    -188.8573492773      8.14E-04
   14    -188.8573492767      8.14E-04
   15    -188.8573492775      8.14E-04
   16    -188.8573492801      8.14E-04
   17    -188.8596286653      4.49E-04
   18    -188.8600108348      1.83E-04
   19    -188.8601513589      6.28E-05
   20    -188.8601708417      2.33E-05
   21    -188.8601735935      1.22E-05
   22    -188.8601741724      3.91E-06
   23    -188.8601742514      7.30E-07
   24    -188.8601742534      1.64E-07
   25    -188.8601742535      4.01E-08
   26    -188.8601742535      7.75E-09 Convergence criterion met
 ---------------------------------------
 SCF time:  CPU 22.17 s  wall 22.22 s
(0)  E-EN(g) gas-phase elect-nuc energy                 -188.841228883 a.u.
(3)  G-ENP(liq) elect-nuc-pol free energy of system     -188.860174254 a.u.
(4)  G-CDS(liq) cavity-dispersion-solvent structure 
     free energy                                                4.3012 kcal/mol
(6)  G-S(liq) free energy of system                     -188.853319920 a.u.
(9)  DeltaG-S(liq) free energy of  solvation
     (9) = (6) - (0)                                           -7.5872 kcal/mol
 SCF   energy in the final basis set = -188.8533199195
 Total energy in the final basis set = -188.8533199195

 Components of the MP2 correlation energy:
        aaaa  correlation energy =        -0.0841725687 au
        abab  correlation energy =        -0.4980987119 au
        bbbb  correlation energy =        -0.0841725687 au
        non-Brillouin singles    =        -0.0000000000 au

 Total  MP2   correlation energy =        -0.6664438494 au
        MP2         total energy =      -189.5197637689 au

  Entering Z-vector solver.
 This version supports only Gaussian blurring of the apparent surface charges
 No PCM contribution added !! 
   1         0           1      0.000440    0.000440
 This version supports only Gaussian blurring of the apparent surface charges
 No PCM contribution added !! 
   2         0           1      0.000160    0.000160
 This version supports only Gaussian blurring of the apparent surface charges
 No PCM contribution added !! 
   3         0           1      0.000063    0.000063
 This version supports only Gaussian blurring of the apparent surface charges
 No PCM contribution added !! 
   4         0           1      0.000015    0.000015
 This version supports only Gaussian blurring of the apparent surface charges
 No PCM contribution added !! 
   5         0           1      0.000005    0.000005
 This version supports only Gaussian blurring of the apparent surface charges
 No PCM contribution added !! 
   6         0           1      0.000001    0.000001
 This version supports only Gaussian blurring of the apparent surface charges
 No PCM contribution added !! 
   7         1           0      0.000000    0.000000    Roots Converged

 --------------------------------------------------------------

                    Orbital Energies (a.u.)
 --------------------------------------------------------------

 Alpha MOs
 -- Occupied --
-20.614 -20.560 -11.388  -1.475  -1.372  -0.891  -0.723  -0.715
 -0.633  -0.600  -0.496  -0.476
 -- Virtual --
  0.167   0.182   0.193   0.302   0.357   0.437   0.503   0.566
  0.592   0.630   0.684   0.709   0.758   0.772   0.789   0.814
  0.867   0.901   0.911   1.049   1.052   1.184   1.223   1.294
  1.355   1.448   1.464   1.556   1.703   1.808   1.845   1.955
  2.011   2.148   2.150   2.233   2.248   2.284   2.417   2.442
  2.460   2.772   2.777   2.828   2.987   3.037   3.201   3.230
  3.271   3.303   3.350   3.436   3.530   3.538   3.612   3.641
  3.726   3.744   3.822   3.839   4.012   4.106   4.162   4.187
  4.204   4.277   4.477   4.506   4.602   4.619   4.708   4.921
  5.064   5.064   5.140   5.272   5.377   5.570   5.610   5.665
  5.691   5.847   5.991   6.082   6.190   6.458   6.626   6.640
  6.702   6.830   6.888   6.967   7.054   7.113   7.174   7.248
  7.270   7.327   7.438   7.548   7.627   7.814   8.009  10.527
 12.764  13.778
 --------------------------------------------------------------

          Ground-State Mulliken Net Atomic Charges

     Atom                 Charge (a.u.)
  ----------------------------------------
      1 H                     0.143100
      2 C                     0.261427
      3 O                    -0.404609
      4 O                    -0.289131
      5 H                     0.289214
  ----------------------------------------
  Sum of atomic charges =    -0.000000

 -----------------------------------------------------------------
                    Cartesian Multipole Moments
 -----------------------------------------------------------------
    Charge (ESU x 10^10)
                -0.0000
    Dipole Moment (Debye)
         X       2.0745      Y      -0.4615      Z       0.0029
       Tot       2.1252
    Quadrupole Moments (Debye-Ang)
        XX     -21.9533     XY       3.0852     YY     -12.9927
        XZ      -0.0026     YZ      -0.0007     ZZ     -16.9443
    Octopole Moments (Debye-Ang^2)
       XXX       3.9152    XXY       2.0951    XYY       3.4540
       YYY       0.8039    XXZ      -0.0070    XYZ      -0.0018
       YYZ      -0.0089    XZZ       0.1393    YZZ       0.3291
       ZZZ      -0.0124
    Hexadecapole Moments (Debye-Ang^3)
      XXXX    -110.9304   XXXY       4.4972   XXYY     -19.9959
      XYYY       4.8728   YYYY     -24.8087   XXXZ      -0.0102
      XXYZ       0.0011   XYYZ      -0.0030   YYYZ       0.0148
      XXZZ     -19.7668   XYZZ       0.3837   YYZZ      -7.8482
      XZZZ      -0.0058   YZZZ       0.0087   ZZZZ     -13.8401
 -----------------------------------------------------------------
 DrvMan is completing analytic gradient of the MP2 energy
 MP2 relaxed dipole moment
            1
    1   0.8161680
    2  -0.1815722
    3   0.0011579
	Magnitude:	 0.836 au	 2.125 Debye
 MP2 energy read as -189.519764
 Full Analytical Gradient of MP2 Energy (in au.)
             1             2             3             4             5
    1    0.00082300   -0.01410061    0.00757443    0.00536908    0.00033409
    2   -0.00004974    0.00111598   -0.00234142    0.00132513   -0.00004995
    3   -0.00027192    0.00073753   -0.00024996   -0.00021815    0.00000250
 Gradient time:  CPU 0.06 s  wall 0.06 s
 Geometry Optimization Parameters
   NAtoms,    NIC,     NZ,  NCons,   NDum,   NFix, NCnnct, MaxDiis
        5      20       0       0       0       0       0       0

 Cartesian Hessian Update
 Hessian Updated using BFGS Update


** GEOMETRY OPTIMIZATION IN DELOCALIZED INTERNAL COORDINATES **
   Searching for a Minimum

   Optimization Cycle:   2

                       Coordinates (Angstroms)
     ATOM                X               Y               Z
      1  H        -0.0992280485   -1.4829077025   -0.0004950253
      2  C        -0.1184326639   -0.4113951522    0.0015075040
      3  O        -1.1175039870    0.2669278077   -0.0004311324
      4  O         1.1097919634    0.0964676141    0.0000366734
      5  H         1.0201961360    1.0517639328   -0.0003854196
   Point Group: c1    Number of degrees of freedom:     9


   Energy is   -189.519763769

 Hessian Updated using BFGS Update

  9 Hessian modes will be used to form the next step
  Hessian Eigenvalues:
     0.022599    0.022639    0.151257    0.160016    0.233606    0.340523
     0.475993    0.544742    1.030286

 Minimum Search - Taking Simple RFO Step
 Searching for Lamda that Minimizes Along All modes
 Value Taken    Lamda =  -0.00021849
 Step Taken.  Stepsize is  0.042424

                             Maximum     Tolerance    Cnvgd?
         Gradient           0.007644      0.000300      NO
         Displacement       0.029621      0.001200      NO
         Energy change      0.000073      0.000001      NO


 New Cartesian Coordinates Obtained by Inverse Iteration

 Displacement from previous Coordinates is:  0.033972
 ----------------------------------------------------------------
             Standard Nuclear Orientation (Angstroms)
    I     Atom           X                Y                Z
 ----------------------------------------------------------------
    1      H      -0.1019334923    -1.4795022972     0.0060837338
    2      C      -0.1125679280    -0.4103519370    -0.0120334714
    3      O      -1.1198233331     0.2639269889     0.0033388668
    4      O       1.1084077118     0.0965179083     0.0002207017
    5      H       1.0207404416     1.0502658370     0.0026227691
 ----------------------------------------------------------------
 Nuclear Repulsion Energy =    70.7047105376 hartrees
 There are       12 alpha and       12 beta electrons
 Discretize the solute cavity surface with Lebedev spheres
	Using 302 Lebedev grid points for each H atom
	Using 302 Lebedev grid points for other atoms
	Atomic van der Waals radii will be scaled by 1.20
 Removing interior tesserae...
 Keep 664 surface tesserae and discard 846 interior tesserae
 Molecular Surface Area = 61.620 Angst**2
 Applying Cartesian multipole field
    Component          Value
    ---------          -----
     (2,0,0)        1.00000E-10
     (0,2,0)        2.00000E-11
     (0,0,2)       -3.00000E-10
 Nucleus-field energy     =     0.0000000078 hartrees
 Requested basis set is cc-pVTZ
 There are 42 shells and 118 basis functions
 A cutoff of  1.0D-11 yielded    898 shell pairs
 There are      7186 function pairs (      9455 Cartesian)
 Smallest overlap matrix eigenvalue = 1.75E-03
 Guess MOs from SCF MO coefficient file
 Reading MOs from coefficient file
 Reading MOs from coefficient file
 A restricted Hartree-Fock SCF calculation will be
 performed using Pulay DIIS extrapolation
 SCF converges when DIIS error is below 1.0E-08
 Geometry optimization detected.  Setting ReadMinima to 0
 Setting SaveMinima to 0
 ---------------------------------------
  Cycle       Energy         DIIS Error
 ---------------------------------------
    1    -188.8389148851      1.21E-03
    2    -188.8403425784      4.90E-04
    3    -188.8406912058      2.15E-04
    4    -188.8407920048      7.42E-05
    5    -188.8408094345      2.67E-05
    6    -188.8408123951      1.33E-05
    7    -188.8408131398      4.80E-06
    8    -188.8408132664      1.10E-06
    9    -188.8408132709      2.40E-07
   10    -188.8408132711      5.63E-08
   11    -188.8408132711      1.49E-08
   12    -188.8408132712      3.85E-09 Convergence criterion met
 ---------------------------------------
 SCF time:  CPU 10.29 s  wall 10.30 s
 Discretize the solute cavity surface with Lebedev spheres
	Using 302 Lebedev grid points for each H atom
	Using 302 Lebedev grid points for other atoms
	Atomic van der Waals radii will be scaled by 1.20
 Removing interior tesserae...
 Keep 664 surface tesserae and discard 846 interior tesserae
 Molecular Surface Area = 61.620 Angst**2
 A restricted Hartree-Fock SCF calculation will be
 performed using Pulay DIIS extrapolation
 Polarizable Continuum solvation model will be applied
 SCF converges when DIIS error is below 1.0E-08
 Geometry optimization detected.  Setting ReadMinima to 0
 Setting SaveMinima to 0

 Citation of the SMD model:
 Marenich, A.V.; Cramer, C.J.; Truhlar, D.G.
 J. Phys. Chem. B 2009, 113, 6378-6396.
 iSolventCode=           1
 Solvent: water                                                           

 vradii
            1           2           3           4           5
    1   1.2000000   1.8500000   1.5200000   1.5200000   1.2000000
 ---------------------------------------
  Cycle       Energy         DIIS Error
 ---------------------------------------
    1    -188.8408132711      1.45E-09
 Time req'd to invert C: 0.17 s (CPU) 0.17 s (wall)
    2    -188.8571246657      8.20E-04
    3    -188.8571246657      8.20E-04
    4    -188.8571246651      8.20E-04
    5    -188.8571246660      8.20E-04
    6    -188.8571246671      8.20E-04
    7    -188.8571246679      8.20E-04
    8    -188.8571246675      8.20E-04
    9    -188.8571246661      8.20E-04
   10    -188.8571246654      8.20E-04
   11    -188.8571246666      8.20E-04
   12    -188.8571246675      8.20E-04
   13    -188.8571246685      8.20E-04
   14    -188.8571246693      8.20E-04
   15    -188.8571246701      8.20E-04
   16    -188.8571246656      8.20E-04
   17    -188.8594549342      4.57E-04
   18    -188.8598487839      1.86E-04
   19    -188.8599952656      6.40E-05
   20    -188.8600157540      2.38E-05
   21    -188.8600186731      1.25E-05
   22    -188.8600192832      3.97E-06
   23    -188.8600193641      7.30E-07
   24    -188.8600193661      1.65E-07
   25    -188.8600193662      4.06E-08
   26    -188.8600193663      7.84E-09 Convergence criterion met
 ---------------------------------------
 SCF time:  CPU 21.05 s  wall 21.06 s
(0)  E-EN(g) gas-phase elect-nuc energy                 -188.840813271 a.u.
(3)  G-ENP(liq) elect-nuc-pol free energy of system     -188.860019366 a.u.
(4)  G-CDS(liq) cavity-dispersion-solvent structure 
     free energy                                                4.3206 kcal/mol
(6)  G-S(liq) free energy of system                     -188.853134043 a.u.
(9)  DeltaG-S(liq) free energy of  solvation
     (9) = (6) - (0)                                           -7.7314 kcal/mol
 SCF   energy in the final basis set = -188.8531340434
 Total energy in the final basis set = -188.8531340434

 Components of the MP2 correlation energy:
        aaaa  correlation energy =        -0.0841729842 au
        abab  correlation energy =        -0.4980273148 au
        bbbb  correlation energy =        -0.0841729842 au
        non-Brillouin singles    =        -0.0000000000 au

 Total  MP2   correlation energy =        -0.6663732832 au
        MP2         total energy =      -189.5195073266 au

  Entering Z-vector solver.
 This version supports only Gaussian blurring of the apparent surface charges
 No PCM contribution added !! 
   1         0           1      0.000440    0.000440
 This version supports only Gaussian blurring of the apparent surface charges
 No PCM contribution added !! 
   2         0           1      0.000161    0.000161
 This version supports only Gaussian blurring of the apparent surface charges
 No PCM contribution added !! 
   3         0           1      0.000063    0.000063
 This version supports only Gaussian blurring of the apparent surface charges
 No PCM contribution added !! 
   4         0           1      0.000015    0.000015
 This version supports only Gaussian blurring of the apparent surface charges
 No PCM contribution added !! 
   5         0           1      0.000005    0.000005
 This version supports only Gaussian blurring of the apparent surface charges
 No PCM contribution added !! 
   6         0           1      0.000001    0.000001
 This version supports only Gaussian blurring of the apparent surface charges
 No PCM contribution added !! 
   7         1           0      0.000000    0.000000    Roots Converged

 --------------------------------------------------------------

                    Orbital Energies (a.u.)
 --------------------------------------------------------------

 Alpha MOs
 -- Occupied --
-20.616 -20.559 -11.388  -1.477  -1.370  -0.894  -0.725  -0.716
 -0.634  -0.599  -0.495  -0.476
 -- Virtual --
  0.167   0.182   0.194   0.303   0.357   0.437   0.504   0.566
  0.594   0.634   0.683   0.709   0.756   0.772   0.789   0.812
  0.867   0.901   0.911   1.047   1.059   1.186   1.222   1.292
  1.355   1.451   1.462   1.556   1.705   1.808   1.842   1.955
  2.010   2.145   2.154   2.230   2.246   2.289   2.417   2.444
  2.459   2.773   2.776   2.827   2.986   3.038   3.202   3.235
  3.272   3.305   3.346   3.441   3.528   3.540   3.612   3.643
  3.722   3.751   3.828   3.844   4.012   4.108   4.166   4.188
  4.207   4.272   4.480   4.503   4.606   4.621   4.709   4.921
  5.068   5.069   5.150   5.274   5.381   5.572   5.611   5.668
  5.698   5.849   5.991   6.088   6.186   6.466   6.616   6.633
  6.707   6.831   6.888   6.971   7.054   7.117   7.174   7.249
  7.267   7.328   7.442   7.546   7.631   7.822   8.016  10.536
 12.808  13.756
 --------------------------------------------------------------

          Ground-State Mulliken Net Atomic Charges

     Atom                 Charge (a.u.)
  ----------------------------------------
      1 H                     0.144375
      2 C                     0.259398
      3 O                    -0.411996
      4 O                    -0.280719
      5 H                     0.288942
  ----------------------------------------
  Sum of atomic charges =    -0.000000

 -----------------------------------------------------------------
                    Cartesian Multipole Moments
 -----------------------------------------------------------------
    Charge (ESU x 10^10)
                -0.0000
    Dipole Moment (Debye)
         X       2.1700      Y      -0.4491      Z      -0.0244
       Tot       2.2162
    Quadrupole Moments (Debye-Ang)
        XX     -21.9406     XY       3.0972     YY     -13.0102
        XZ       0.0153     YZ       0.0015     ZZ     -16.9391
    Octopole Moments (Debye-Ang^2)
       XXX       4.1417    XXY       2.1152    XYY       3.4833
       YYY       0.8522    XXZ       0.0507    XYZ       0.0119
       YYZ       0.0713    XZZ       0.1920    YZZ       0.3363
       ZZZ       0.0885
    Hexadecapole Moments (Debye-Ang^3)
      XXXX    -110.8957   XXXY       4.5063   XXYY     -19.9702
      XYYY       4.9125   YYYY     -24.7426   XXXZ       0.0650
      XXYZ      -0.0076   XYYZ       0.0169   YYYZ      -0.1220
      XXZZ     -19.7625   XYZZ       0.3874   YYZZ      -7.8239
      XZZZ       0.0333   YZZZ      -0.0625   ZZZZ     -13.8414
 -----------------------------------------------------------------
 DrvMan is completing analytic gradient of the MP2 energy
 MP2 relaxed dipole moment
            1
    1   0.8537602
    2  -0.1767009
    3  -0.0096010
	Magnitude:	 0.872 au	 2.216 Debye
 MP2 energy read as -189.519507
 Full Analytical Gradient of MP2 Energy (in au.)
             1             2             3             4             5
    1   -0.00024895   -0.00446416    0.00248507    0.00175024    0.00047779
    2    0.00166020   -0.00026394   -0.00068610    0.00117734   -0.00188750
    3    0.00228197   -0.00626475    0.00218194    0.00178981    0.00001102
 Gradient time:  CPU 0.06 s  wall 0.06 s
 Geometry Optimization Parameters
   NAtoms,    NIC,     NZ,  NCons,   NDum,   NFix, NCnnct, MaxDiis
        5      20       0       0       0       0       0       0

 Cartesian Hessian Update
 Hessian Updated using BFGS Update


** GEOMETRY OPTIMIZATION IN DELOCALIZED INTERNAL COORDINATES **
   Searching for a Minimum

   Optimization Cycle:   3

                       Coordinates (Angstroms)
     ATOM                X               Y               Z
      1  H        -0.1019334923   -1.4795022972    0.0060837338
      2  C        -0.1125679280   -0.4103519370   -0.0120334714
      3  O        -1.1198233331    0.2639269889    0.0033388668
      4  O         1.1084077118    0.0965179083    0.0002207017
      5  H         1.0207404416    1.0502658370    0.0026227691
   Point Group: c1    Number of degrees of freedom:     9


   Energy is   -189.519507327

 Hessian Updated using BFGS Update

  9 Hessian modes will be used to form the next step
  Hessian Eigenvalues:
     0.022599    0.055110    0.150195    0.161814    0.240453    0.348345
     0.375663    0.538429    0.893695

 Minimum Search - Taking Simple RFO Step
 Searching for Lamda that Minimizes Along All modes
 Value Taken    Lamda =  -0.00056396
 Step Taken.  Stepsize is  0.093860

                             Maximum     Tolerance    Cnvgd?
         Gradient           0.005224      0.000300      NO
         Displacement       0.064050      0.001200      NO
         Energy change      0.000256      0.000001      NO


 New Cartesian Coordinates Obtained by Inverse Iteration

 Displacement from previous Coordinates is:  0.073627
 ----------------------------------------------------------------
             Standard Nuclear Orientation (Angstroms)
    I     Atom           X                Y                Z
 ----------------------------------------------------------------
    1      H      -0.1087620287    -1.4735489952    -0.0080075751
    2      C      -0.0990767375    -0.4075214276     0.0168039478
    3      O      -1.1261951795     0.2567802604    -0.0044498542
    4      O       1.1054320632     0.0966825060    -0.0001046756
    5      H       1.0234252825     1.0484641565    -0.0040092429
 ----------------------------------------------------------------
 Nuclear Repulsion Energy =    70.7670753843 hartrees
 There are       12 alpha and       12 beta electrons
 Discretize the solute cavity surface with Lebedev spheres
	Using 302 Lebedev grid points for each H atom
	Using 302 Lebedev grid points for other atoms
	Atomic van der Waals radii will be scaled by 1.20
 Removing interior tesserae...
 Keep 663 surface tesserae and discard 847 interior tesserae
 Molecular Surface Area = 61.706 Angst**2
 Applying Cartesian multipole field
    Component          Value
    ---------          -----
     (2,0,0)        1.00000E-10
     (0,2,0)        2.00000E-11
     (0,0,2)       -3.00000E-10
 Nucleus-field energy     =     0.0000000079 hartrees
 Requested basis set is cc-pVTZ
 There are 42 shells and 118 basis functions
 A cutoff of  1.0D-11 yielded    898 shell pairs
 There are      7186 function pairs (      9455 Cartesian)
 Smallest overlap matrix eigenvalue = 1.71E-03
 Guess MOs from SCF MO coefficient file
 Reading MOs from coefficient file
 Reading MOs from coefficient file
 A restricted Hartree-Fock SCF calculation will be
 performed using Pulay DIIS extrapolation
 SCF converges when DIIS error is below 1.0E-08
 Geometry optimization detected.  Setting ReadMinima to 0
 Setting SaveMinima to 0
 ---------------------------------------
  Cycle       Energy         DIIS Error
 ---------------------------------------
    1    -188.8362637239      1.90E-03
    2    -188.8387713362      4.82E-04
    3    -188.8391827298      2.21E-04
    4    -188.8392740192      8.31E-05
    5    -188.8392934987      2.68E-05
    6    -188.8392963167      1.53E-05
    7    -188.8392971310      5.48E-06
    8    -188.8392973236      1.72E-06
    9    -188.8392973336      3.50E-07
   10    -188.8392973341      8.58E-08
   11    -188.8392973341      2.71E-08
   12    -188.8392973341      8.52E-09 Convergence criterion met
 ---------------------------------------
 SCF time:  CPU 10.39 s  wall 10.42 s
 Discretize the solute cavity surface with Lebedev spheres
	Using 302 Lebedev grid points for each H atom
	Using 302 Lebedev grid points for other atoms
	Atomic van der Waals radii will be scaled by 1.20
 Removing interior tesserae...
 Keep 663 surface tesserae and discard 847 interior tesserae
 Molecular Surface Area = 61.706 Angst**2
 A restricted Hartree-Fock SCF calculation will be
 performed using Pulay DIIS extrapolation
 Polarizable Continuum solvation model will be applied
 SCF converges when DIIS error is below 1.0E-08
 Geometry optimization detected.  Setting ReadMinima to 0
 Setting SaveMinima to 0

 Citation of the SMD model:
 Marenich, A.V.; Cramer, C.J.; Truhlar, D.G.
 J. Phys. Chem. B 2009, 113, 6378-6396.
 iSolventCode=           1
 Solvent: water                                                           

 vradii
            1           2           3           4           5
    1   1.2000000   1.8500000   1.5200000   1.5200000   1.2000000
 ---------------------------------------
  Cycle       Energy         DIIS Error
 ---------------------------------------
    1    -188.8392973342      3.37E-09
 Time req'd to invert C: 0.17 s (CPU) 0.17 s (wall)
    2    -188.8561914943      8.41E-04
    3    -188.8561914951      8.41E-04
    4    -188.8561914938      8.41E-04
    5    -188.8561914933      8.41E-04
    6    -188.8561914932      8.41E-04
    7    -188.8561914967      8.41E-04
    8    -188.8561914954      8.41E-04
    9    -188.8561915015      8.41E-04
   10    -188.8561914981      8.41E-04
   11    -188.8561915098      8.41E-04
   12    -188.8561915049      8.41E-04
   13    -188.8561914980      8.41E-04
   14    -188.8561914962      8.41E-04
   15    -188.8561914808      8.41E-04
   16    -188.8561915006      8.41E-04
   17    -188.8586738583      4.79E-04
   18    -188.8591003415      1.92E-04
   19    -188.8592627356      6.71E-05
   20    -188.8592859248      2.52E-05
   21    -188.8592892841      1.31E-05
   22    -188.8592899709      4.15E-06
   23    -188.8592900582      7.42E-07
   24    -188.8592900602      1.68E-07
   25    -188.8592900603      4.22E-08
   26    -188.8592900603      7.97E-09 Convergence criterion met
 ---------------------------------------
 SCF time:  CPU 22.94 s  wall 22.97 s
(0)  E-EN(g) gas-phase elect-nuc energy                 -188.839297334 a.u.
(3)  G-ENP(liq) elect-nuc-pol free energy of system     -188.859290060 a.u.
(4)  G-CDS(liq) cavity-dispersion-solvent structure 
     free energy                                                4.3549 kcal/mol
(6)  G-S(liq) free energy of system                     -188.852350127 a.u.
(9)  DeltaG-S(liq) free energy of  solvation
     (9) = (6) - (0)                                           -8.1908 kcal/mol
 SCF   energy in the final basis set = -188.8523501269
 Total energy in the final basis set = -188.8523501269

 Components of the MP2 correlation energy:
        aaaa  correlation energy =        -0.0841859252 au
        abab  correlation energy =        -0.4979159098 au
        bbbb  correlation energy =        -0.0841859252 au
        non-Brillouin singles    =        -0.0000000000 au

 Total  MP2   correlation energy =        -0.6662877601 au
        MP2         total energy =      -189.5186378871 au

  Entering Z-vector solver.
 This version supports only Gaussian blurring of the apparent surface charges
 No PCM contribution added !! 
   1         0           1      0.000441    0.000441
 This version supports only Gaussian blurring of the apparent surface charges
 No PCM contribution added !! 
   2         0           1      0.000164    0.000164
 This version supports only Gaussian blurring of the apparent surface charges
 No PCM contribution added !! 
   3         0           1      0.000064    0.000064
 This version supports only Gaussian blurring of the apparent surface charges
 No PCM contribution added !! 
   4         0           1      0.000016    0.000016
 This version supports only Gaussian blurring of the apparent surface charges
 No PCM contribution added !! 
   5         0           1      0.000006    0.000006
 This version supports only Gaussian blurring of the apparent surface charges
 No PCM contribution added !! 
   6         0           1      0.000002    0.000002
 This version supports only Gaussian blurring of the apparent surface charges
 No PCM contribution added !! 
   7         1           0      0.000000    0.000000    Roots Converged

 --------------------------------------------------------------

                    Orbital Energies (a.u.)
 --------------------------------------------------------------

 Alpha MOs
 -- Occupied --
-20.620 -20.556 -11.388  -1.482  -1.367  -0.898  -0.728  -0.717
 -0.637  -0.596  -0.492  -0.474
 -- Virtual --
  0.166   0.181   0.194   0.305   0.356   0.436   0.506   0.566
  0.599   0.642   0.682   0.710   0.750   0.770   0.788   0.808
  0.867   0.902   0.911   1.051   1.068   1.189   1.221   1.288
  1.356   1.452   1.464   1.554   1.709   1.808   1.837   1.954
  2.010   2.142   2.162   2.225   2.243   2.301   2.419   2.445
  2.459   2.767   2.781   2.825   2.983   3.037   3.204   3.245
  3.272   3.310   3.338   3.450   3.528   3.541   3.613   3.645
  3.714   3.764   3.842   3.855   4.010   4.112   4.173   4.188
  4.213   4.258   4.483   4.494   4.612   4.625   4.711   4.920
  5.075   5.079   5.166   5.277   5.386   5.576   5.614   5.671
  5.712   5.851   5.989   6.101   6.174   6.484   6.593   6.615
  6.719   6.832   6.887   6.976   7.053   7.120   7.172   7.252
  7.261   7.330   7.449   7.540   7.642   7.839   8.031  10.540
 12.863  13.738
 --------------------------------------------------------------

          Ground-State Mulliken Net Atomic Charges

     Atom                 Charge (a.u.)
  ----------------------------------------
      1 H                     0.146619
      2 C                     0.254996
      3 O                    -0.429326
      4 O                    -0.262076
      5 H                     0.289786
  ----------------------------------------
  Sum of atomic charges =    -0.000000

 -----------------------------------------------------------------
                    Cartesian Multipole Moments
 -----------------------------------------------------------------
    Charge (ESU x 10^10)
                 0.0000
    Dipole Moment (Debye)
         X       2.4002      Y      -0.4100      Z       0.0325
       Tot       2.4352
    Quadrupole Moments (Debye-Ang)
        XX     -21.9212     XY       3.1350     YY     -13.0444
        XZ      -0.0199     YZ      -0.0036     ZZ     -16.9353
    Octopole Moments (Debye-Ang^2)
       XXX       4.7019    XXY       2.1753    XYY       3.5696
       YYY       0.9803    XXZ      -0.0760    XYZ      -0.0182
       YYZ      -0.1013    XZZ       0.3209    YZZ       0.3586
       ZZZ      -0.1317
    Hexadecapole Moments (Debye-Ang^3)
      XXXX    -110.9737   XXXY       4.5351   XXYY     -19.9320
      XYYY       5.0167   YYYY     -24.5970   XXXZ      -0.0894
      XXYZ       0.0094   XYYZ      -0.0247   YYYZ       0.1654
      XXZZ     -19.7795   XYZZ       0.3926   YYZZ      -7.7810
      XZZZ      -0.0481   YZZZ       0.0873   ZZZZ     -13.8513
 -----------------------------------------------------------------
 DrvMan is completing analytic gradient of the MP2 energy
 MP2 relaxed dipole moment
            1
    1   0.9443254
    2  -0.1613037
    3   0.0128033
	Magnitude:	 0.958 au	 2.435 Debye
 MP2 energy read as -189.518638
 Full Analytical Gradient of MP2 Energy (in au.)
             1             2             3             4             5
    1   -0.00278806    0.01866931   -0.00966028   -0.00703993    0.00081895
    2    0.00392561   -0.00134234    0.00291123   -0.00111269   -0.00438182
    3   -0.00313328    0.00867242   -0.00317489   -0.00233841   -0.00002583
 Gradient time:  CPU 0.06 s  wall 0.06 s
 Geometry Optimization Parameters
   NAtoms,    NIC,     NZ,  NCons,   NDum,   NFix, NCnnct, MaxDiis
        5      20       0       0       0       0       0       0

 Cartesian Hessian Update
 Hessian Updated using BFGS Update


** GEOMETRY OPTIMIZATION IN DELOCALIZED INTERNAL COORDINATES **
   Searching for a Minimum

   Optimization Cycle:   4

                       Coordinates (Angstroms)
     ATOM                X               Y               Z
      1  H        -0.1087620287   -1.4735489952   -0.0080075751
      2  C        -0.0990767375   -0.4075214276    0.0168039478
      3  O        -1.1261951795    0.2567802604   -0.0044498542
      4  O         1.1054320632    0.0966825060   -0.0001046756
      5  H         1.0234252825    1.0484641565   -0.0040092429
   Point Group: c1    Number of degrees of freedom:     9


   Energy is   -189.518637887

 Hessian Updated using BFGS Update

  9 Hessian modes will be used to form the next step
  Hessian Eigenvalues:
     0.022600    0.129088    0.160407    0.183838    0.243097    0.351974
     0.417803    0.533935    0.918868

 Minimum Search - Taking Simple RFO Step
 Searching for Lamda that Minimizes Along All modes
 Value Taken    Lamda =  -0.00094212
 Step Taken.  Stepsize is  0.064419

                             Maximum     Tolerance    Cnvgd?
         Gradient           0.010892      0.000300      NO
         Displacement       0.036827      0.001200      NO
         Energy change      0.000869      0.000001      NO


 New Cartesian Coordinates Obtained by Inverse Iteration

 Displacement from previous Coordinates is:  0.049989
 ----------------------------------------------------------------
             Standard Nuclear Orientation (Angstroms)
    I     Atom           X                Y                Z
 ----------------------------------------------------------------
    1      H      -0.1042108077    -1.4825325148    -0.0002091936
    2      C      -0.1102797371    -0.4107216806     0.0009480195
    3      O      -1.1199703724     0.2641527776    -0.0001598856
    4      O       1.1074736399     0.0972524127    -0.0000496920
    5      H       1.0218106772     1.0527055051    -0.0002966483
 ----------------------------------------------------------------
 Nuclear Repulsion Energy =    70.6863143158 hartrees
 There are       12 alpha and       12 beta electrons
 Discretize the solute cavity surface with Lebedev spheres
	Using 302 Lebedev grid points for each H atom
	Using 302 Lebedev grid points for other atoms
	Atomic van der Waals radii will be scaled by 1.20
 Removing interior tesserae...
 Keep 665 surface tesserae and discard 845 interior tesserae
 Molecular Surface Area = 61.814 Angst**2
 Applying Cartesian multipole field
    Component          Value
    ---------          -----
     (2,0,0)        1.00000E-10
     (0,2,0)        2.00000E-11
     (0,0,2)       -3.00000E-10
 Nucleus-field energy     =     0.0000000078 hartrees
 Requested basis set is cc-pVTZ
 There are 42 shells and 118 basis functions
 A cutoff of  1.0D-11 yielded    898 shell pairs
 There are      7186 function pairs (      9455 Cartesian)
 Smallest overlap matrix eigenvalue = 1.76E-03
 Guess MOs from SCF MO coefficient file
 Reading MOs from coefficient file
 Reading MOs from coefficient file
 A restricted Hartree-Fock SCF calculation will be
 performed using Pulay DIIS extrapolation
 SCF converges when DIIS error is below 1.0E-08
 Geometry optimization detected.  Setting ReadMinima to 0
 Setting SaveMinima to 0
 ---------------------------------------
  Cycle       Energy         DIIS Error
 ---------------------------------------
    1    -188.8308804232      1.63E-03
    2    -188.8397001105      7.83E-04
    3    -188.8404326523      3.54E-04
    4    -188.8406468210      8.00E-05
    5    -188.8406793571      2.92E-05
    6    -188.8406837470      1.24E-05
    7    -188.8406844372      4.29E-06
    8    -188.8406844997      1.03E-06
    9    -188.8406845041      2.34E-07
   10    -188.8406845044      6.72E-08
   11    -188.8406845045      1.68E-08
   12    -188.8406845046      5.03E-09 Convergence criterion met
 ---------------------------------------
 SCF time:  CPU 10.32 s  wall 10.33 s
 Discretize the solute cavity surface with Lebedev spheres
	Using 302 Lebedev grid points for each H atom
	Using 302 Lebedev grid points for other atoms
	Atomic van der Waals radii will be scaled by 1.20
 Removing interior tesserae...
 Keep 665 surface tesserae and discard 845 interior tesserae
 Molecular Surface Area = 61.814 Angst**2
 A restricted Hartree-Fock SCF calculation will be
 performed using Pulay DIIS extrapolation
 Polarizable Continuum solvation model will be applied
 SCF converges when DIIS error is below 1.0E-08
 Geometry optimization detected.  Setting ReadMinima to 0
 Setting SaveMinima to 0

 Citation of the SMD model:
 Marenich, A.V.; Cramer, C.J.; Truhlar, D.G.
 J. Phys. Chem. B 2009, 113, 6378-6396.
 iSolventCode=           1
 Solvent: water                                                           

 vradii
            1           2           3           4           5
    1   1.2000000   1.8500000   1.5200000   1.5200000   1.2000000
 ---------------------------------------
  Cycle       Energy         DIIS Error
 ---------------------------------------
    1    -188.8406845043      1.90E-09
 Time req'd to invert C: 0.17 s (CPU) 0.17 s (wall)
    2    -188.8571757565      8.27E-04
    3    -188.8571757576      8.27E-04
    4    -188.8571757575      8.27E-04
    5    -188.8571757584      8.27E-04
    6    -188.8571757585      8.27E-04
    7    -188.8571757609      8.27E-04
    8    -188.8571757594      8.27E-04
    9    -188.8571757582      8.27E-04
   10    -188.8571757573      8.27E-04
   11    -188.8571757579      8.27E-04
   12    -188.8571757579      8.27E-04
   13    -188.8571757578      8.27E-04
   14    -188.8571757580      8.27E-04
   15    -188.8571757579      8.27E-04
   16    -188.8571757565      8.27E-04
   17    -188.8595474027      4.62E-04
   18    -188.8599493029      1.88E-04
   19    -188.8600994222      6.48E-05
   20    -188.8601205359      2.41E-05
   21    -188.8601235495      1.26E-05
   22    -188.8601241773      4.03E-06
   23    -188.8601242604      7.36E-07
   24    -188.8601242625      1.67E-07
   25    -188.8601242626      4.11E-08
   26    -188.8601242626      7.82E-09 Convergence criterion met
 ---------------------------------------
 SCF time:  CPU 18.75 s  wall 18.90 s
(0)  E-EN(g) gas-phase elect-nuc energy                 -188.840684504 a.u.
(3)  G-ENP(liq) elect-nuc-pol free energy of system     -188.860124263 a.u.
(4)  G-CDS(liq) cavity-dispersion-solvent structure 
     free energy                                                4.3282 kcal/mol
(6)  G-S(liq) free energy of system                     -188.853226818 a.u.
(9)  DeltaG-S(liq) free energy of  solvation
     (9) = (6) - (0)                                           -7.8704 kcal/mol
 SCF   energy in the final basis set = -188.8532268184
 Total energy in the final basis set = -188.8532268184

 Components of the MP2 correlation energy:
        aaaa  correlation energy =        -0.0841832347 au
        abab  correlation energy =        -0.4980498113 au
        bbbb  correlation energy =        -0.0841832347 au
        non-Brillouin singles    =        -0.0000000000 au

 Total  MP2   correlation energy =        -0.6664162807 au
        MP2         total energy =      -189.5196430991 au

  Entering Z-vector solver.
 This version supports only Gaussian blurring of the apparent surface charges
 No PCM contribution added !! 
   1         0           1      0.000441    0.000441
 This version supports only Gaussian blurring of the apparent surface charges
 No PCM contribution added !! 
   2         0           1      0.000162    0.000162
 This version supports only Gaussian blurring of the apparent surface charges
 No PCM contribution added !! 
   3         0           1      0.000063    0.000063
 This version supports only Gaussian blurring of the apparent surface charges
 No PCM contribution added !! 
   4         0           1      0.000015    0.000015
 This version supports only Gaussian blurring of the apparent surface charges
 No PCM contribution added !! 
   5         0           1      0.000005    0.000005
 This version supports only Gaussian blurring of the apparent surface charges
 No PCM contribution added !! 
   6         0           1      0.000001    0.000001
 This version supports only Gaussian blurring of the apparent surface charges
 No PCM contribution added !! 
   7         1           0      0.000000    0.000000    Roots Converged

 --------------------------------------------------------------

                    Orbital Energies (a.u.)
 --------------------------------------------------------------

 Alpha MOs
 -- Occupied --
-20.616 -20.558 -11.388  -1.477  -1.369  -0.893  -0.725  -0.716
 -0.634  -0.598  -0.494  -0.475
 -- Virtual --
  0.167   0.181   0.193   0.303   0.356   0.437   0.505   0.566
  0.594   0.634   0.684   0.710   0.755   0.771   0.789   0.812
  0.867   0.902   0.910   1.051   1.057   1.184   1.222   1.291
  1.355   1.452   1.461   1.553   1.704   1.808   1.841   1.956
  2.010   2.146   2.154   2.232   2.244   2.291   2.418   2.445
  2.457   2.773   2.778   2.827   2.986   3.034   3.203   3.237
  3.273   3.306   3.344   3.441   3.529   3.540   3.612   3.641
  3.718   3.751   3.831   3.843   4.009   4.106   4.165   4.186
  4.206   4.266   4.477   4.501   4.603   4.620   4.707   4.919
  5.064   5.066   5.144   5.268   5.376   5.573   5.611   5.667
  5.699   5.845   5.992   6.085   6.185   6.468   6.611   6.626
  6.706   6.831   6.888   6.968   7.051   7.108   7.171   7.250
  7.264   7.328   7.441   7.544   7.634   7.823   8.014  10.520
 12.806  13.729
 --------------------------------------------------------------

          Ground-State Mulliken Net Atomic Charges

     Atom                 Charge (a.u.)
  ----------------------------------------
      1 H                     0.144227
      2 C                     0.259471
      3 O                    -0.415342
      4 O                    -0.278870
      5 H                     0.290514
  ----------------------------------------
  Sum of atomic charges =    -0.000000

 -----------------------------------------------------------------
                    Cartesian Multipole Moments
 -----------------------------------------------------------------
    Charge (ESU x 10^10)
                 0.0000
    Dipole Moment (Debye)
         X       2.2098      Y      -0.4461      Z       0.0016
       Tot       2.2543
    Quadrupole Moments (Debye-Ang)
        XX     -21.9434     XY       3.1182     YY     -12.9908
        XZ      -0.0010     YZ      -0.0007     ZZ     -16.9471
    Octopole Moments (Debye-Ang^2)
       XXX       4.2264    XXY       2.1302    XYY       3.5067
       YYY       0.8486    XXZ      -0.0051    XYZ      -0.0012
       YYZ      -0.0058    XZZ       0.2110    YZZ       0.3373
       ZZZ      -0.0088
    Hexadecapole Moments (Debye-Ang^3)
      XXXX    -110.8568   XXXY       4.5278   XXYY     -19.9552
      XYYY       4.9685   YYYY     -24.7390   XXXZ      -0.0019
      XXYZ       0.0005   XYYZ      -0.0008   YYYZ       0.0085
      XXZZ     -19.7585   XYZZ       0.3878   YYZZ      -7.8425
      XZZZ       0.0001   YZZZ       0.0055   ZZZZ     -13.8503
 -----------------------------------------------------------------
 DrvMan is completing analytic gradient of the MP2 energy
 MP2 relaxed dipole moment
            1
    1   0.8693891
    2  -0.1755076
    3   0.0006107
	Magnitude:	 0.887 au	 2.254 Debye
 MP2 energy read as -189.519643
 Full Analytical Gradient of MP2 Energy (in au.)
             1             2             3             4             5
    1   -0.00083266   -0.00043176    0.00029145    0.00017688    0.00079609
    2   -0.00031262   -0.00014373    0.00080884   -0.00031363   -0.00003887
    3   -0.00016209    0.00044610   -0.00015660   -0.00012994    0.00000252
 Gradient time:  CPU 0.07 s  wall 0.07 s
 Geometry Optimization Parameters
   NAtoms,    NIC,     NZ,  NCons,   NDum,   NFix, NCnnct, MaxDiis
        5      20       0       0       0       0       0       0

 Cartesian Hessian Update
 Hessian Updated using BFGS Update


** GEOMETRY OPTIMIZATION IN DELOCALIZED INTERNAL COORDINATES **
   Searching for a Minimum

   Optimization Cycle:   5

                       Coordinates (Angstroms)
     ATOM                X               Y               Z
      1  H        -0.1042108077   -1.4825325148   -0.0002091936
      2  C        -0.1102797371   -0.4107216806    0.0009480195
      3  O        -1.1199703724    0.2641527776   -0.0001598856
      4  O         1.1074736399    0.0972524127   -0.0000496920
      5  H         1.0218106772    1.0527055051   -0.0002966483
   Point Group: c1    Number of degrees of freedom:     9


   Energy is   -189.519643099

 Hessian Updated using BFGS Update

  9 Hessian modes will be used to form the next step
  Hessian Eigenvalues:
     0.022600    0.127235    0.160633    0.176801    0.247573    0.354898
     0.429457    0.537747    0.916971

 Minimum Search - Taking Simple RFO Step
 Searching for Lamda that Minimizes Along All modes
 Value Taken    Lamda =  -0.00000447
 Step Taken.  Stepsize is  0.004607

                             Maximum     Tolerance    Cnvgd?
         Gradient           0.000845      0.000300      NO
         Displacement       0.002947      0.001200      NO
         Energy change     -0.001005      0.000001      NO


 New Cartesian Coordinates Obtained by Inverse Iteration

 Displacement from previous Coordinates is:  0.005324
 ----------------------------------------------------------------
             Standard Nuclear Orientation (Angstroms)
    I     Atom           X                Y                Z
 ----------------------------------------------------------------
    1      H      -0.1034522437    -1.4812401376     0.0002767082
    2      C      -0.1100515893    -0.4101060765    -0.0000965236
    3      O      -1.1200491790     0.2642801941     0.0001391029
    4      O       1.1077827684     0.0964916344     0.0000133762
    5      H       1.0205936436     1.0514308856    -0.0001000638
 ----------------------------------------------------------------
 Nuclear Repulsion Energy =    70.7000767035 hartrees
 There are       12 alpha and       12 beta electrons
 Discretize the solute cavity surface with Lebedev spheres
	Using 302 Lebedev grid points for each H atom
	Using 302 Lebedev grid points for other atoms
	Atomic van der Waals radii will be scaled by 1.20
 Removing interior tesserae...
 Keep 665 surface tesserae and discard 845 interior tesserae
 Molecular Surface Area = 61.814 Angst**2
 Applying Cartesian multipole field
    Component          Value
    ---------          -----
     (2,0,0)        1.00000E-10
     (0,2,0)        2.00000E-11
     (0,0,2)       -3.00000E-10
 Nucleus-field energy     =     0.0000000078 hartrees
 Requested basis set is cc-pVTZ
 There are 42 shells and 118 basis functions
 A cutoff of  1.0D-11 yielded    898 shell pairs
 There are      7186 function pairs (      9455 Cartesian)
 Smallest overlap matrix eigenvalue = 1.75E-03
 Guess MOs from SCF MO coefficient file
 Reading MOs from coefficient file
 Reading MOs from coefficient file
 A restricted Hartree-Fock SCF calculation will be
 performed using Pulay DIIS extrapolation
 SCF converges when DIIS error is below 1.0E-08
 Geometry optimization detected.  Setting ReadMinima to 0
 Setting SaveMinima to 0
 ---------------------------------------
  Cycle       Energy         DIIS Error
 ---------------------------------------
    1    -188.8380253756      9.95E-04
    2    -188.8401252062      5.69E-04
    3    -188.8405562109      1.98E-04
    4    -188.8406706122      6.51E-05
    5    -188.8406882320      2.63E-05
    6    -188.8406914014      1.36E-05
    7    -188.8406921181      4.53E-06
    8    -188.8406922183      7.97E-07
    9    -188.8406922210      1.96E-07
   10    -188.8406922211      5.25E-08
   11    -188.8406922211      1.00E-08
   12    -188.8406922212      2.01E-09 Convergence criterion met
 ---------------------------------------
 SCF time:  CPU 10.67 s  wall 10.71 s
 Discretize the solute cavity surface with Lebedev spheres
	Using 302 Lebedev grid points for each H atom
	Using 302 Lebedev grid points for other atoms
	Atomic van der Waals radii will be scaled by 1.20
 Removing interior tesserae...
 Keep 665 surface tesserae and discard 845 interior tesserae
 Molecular Surface Area = 61.814 Angst**2
 A restricted Hartree-Fock SCF calculation will be
 performed using Pulay DIIS extrapolation
 Polarizable Continuum solvation model will be applied
 SCF converges when DIIS error is below 1.0E-08
 Geometry optimization detected.  Setting ReadMinima to 0
 Setting SaveMinima to 0

 Citation of the SMD model:
 Marenich, A.V.; Cramer, C.J.; Truhlar, D.G.
 J. Phys. Chem. B 2009, 113, 6378-6396.
 iSolventCode=           1
 Solvent: water                                                           

 vradii
            1           2           3           4           5
    1   1.2000000   1.8500000   1.5200000   1.5200000   1.2000000
 ---------------------------------------
  Cycle       Energy         DIIS Error
 ---------------------------------------
    1    -188.8406922210      5.79E-10
 Time req'd to invert C: 0.18 s (CPU) 0.18 s (wall)
    2    -188.8571681730      8.27E-04
    3    -188.8571681736      8.27E-04
    4    -188.8571681721      8.27E-04
    5    -188.8571681730      8.27E-04
    6    -188.8571681726      8.27E-04
    7    -188.8571681733      8.27E-04
    8    -188.8571681740      8.27E-04
    9    -188.8571681742      8.27E-04
   10    -188.8571681741      8.27E-04
   11    -188.8571681722      8.27E-04
   12    -188.8571681728      8.27E-04
   13    -188.8571681724      8.27E-04
   14    -188.8571681717      8.27E-04
   15    -188.8571681717      8.27E-04
   16    -188.8571681728      8.27E-04
   17    -188.8595381929      4.62E-04
   18    -188.8599397277      1.87E-04
   19    -188.8600896576      6.48E-05
   20    -188.8601107410      2.41E-05
   21    -188.8601137513      1.26E-05
   22    -188.8601143776      4.02E-06
   23    -188.8601144607      7.37E-07
   24    -188.8601144627      1.66E-07
   25    -188.8601144628      4.10E-08
   26    -188.8601144628      7.81E-09 Convergence criterion met
 ---------------------------------------
 SCF time:  CPU 20.64 s  wall 20.67 s
(0)  E-EN(g) gas-phase elect-nuc energy                 -188.840692221 a.u.
(3)  G-ENP(liq) elect-nuc-pol free energy of system     -188.860114463 a.u.
(4)  G-CDS(liq) cavity-dispersion-solvent structure 
     free energy                                                4.3286 kcal/mol
(6)  G-S(liq) free energy of system                     -188.853216366 a.u.
(9)  DeltaG-S(liq) free energy of  solvation
     (9) = (6) - (0)                                           -7.8590 kcal/mol
 SCF   energy in the final basis set = -188.8532163656
 Total energy in the final basis set = -188.8532163656

 Components of the MP2 correlation energy:
        aaaa  correlation energy =        -0.0841840390 au
        abab  correlation energy =        -0.4980419774 au
        bbbb  correlation energy =        -0.0841840390 au
        non-Brillouin singles    =        -0.0000000000 au

 Total  MP2   correlation energy =        -0.6664100553 au
        MP2         total energy =      -189.5196264209 au

  Entering Z-vector solver.
 This version supports only Gaussian blurring of the apparent surface charges
 No PCM contribution added !! 
   1         0           1      0.000440    0.000440
 This version supports only Gaussian blurring of the apparent surface charges
 No PCM contribution added !! 
   2         0           1      0.000162    0.000162
 This version supports only Gaussian blurring of the apparent surface charges
 No PCM contribution added !! 
   3         0           1      0.000063    0.000063
 This version supports only Gaussian blurring of the apparent surface charges
 No PCM contribution added !! 
   4         0           1      0.000015    0.000015
 This version supports only Gaussian blurring of the apparent surface charges
 No PCM contribution added !! 
   5         0           1      0.000005    0.000005
 This version supports only Gaussian blurring of the apparent surface charges
 No PCM contribution added !! 
   6         0           1      0.000001    0.000001
 This version supports only Gaussian blurring of the apparent surface charges
 No PCM contribution added !! 
   7         1           0      0.000000    0.000000    Roots Converged

 --------------------------------------------------------------

                    Orbital Energies (a.u.)
 --------------------------------------------------------------

 Alpha MOs
 -- Occupied --
-20.616 -20.558 -11.388  -1.478  -1.369  -0.894  -0.725  -0.716
 -0.635  -0.598  -0.494  -0.475
 -- Virtual --
  0.167   0.181   0.193   0.303   0.356   0.437   0.505   0.566
  0.595   0.634   0.684   0.710   0.755   0.771   0.789   0.812
  0.867   0.902   0.910   1.051   1.057   1.185   1.222   1.291
  1.355   1.452   1.462   1.554   1.704   1.808   1.842   1.955
  2.010   2.147   2.154   2.231   2.244   2.291   2.418   2.445
  2.458   2.773   2.778   2.828   2.985   3.035   3.203   3.236
  3.272   3.306   3.344   3.441   3.529   3.539   3.612   3.642
  3.719   3.752   3.832   3.843   4.010   4.107   4.166   4.187
  4.207   4.267   4.479   4.501   4.604   4.620   4.707   4.920
  5.066   5.067   5.146   5.271   5.378   5.573   5.611   5.668
  5.700   5.847   5.992   6.087   6.184   6.468   6.611   6.627
  6.707   6.831   6.888   6.969   7.052   7.112   7.172   7.250
  7.265   7.328   7.442   7.544   7.634   7.823   8.015  10.524
 12.811  13.735
 --------------------------------------------------------------

          Ground-State Mulliken Net Atomic Charges

     Atom                 Charge (a.u.)
  ----------------------------------------
      1 H                     0.144137
      2 C                     0.259305
      3 O                    -0.415541
      4 O                    -0.278117
      5 H                     0.290216
  ----------------------------------------
  Sum of atomic charges =    -0.000000

 -----------------------------------------------------------------
                    Cartesian Multipole Moments
 -----------------------------------------------------------------
    Charge (ESU x 10^10)
                 0.0000
    Dipole Moment (Debye)
         X       2.2114      Y      -0.4442      Z      -0.0006
       Tot       2.2556
    Quadrupole Moments (Debye-Ang)
        XX     -21.9441     XY       3.1114     YY     -13.0046
        XZ       0.0002     YZ      -0.0006     ZZ     -16.9449
    Octopole Moments (Debye-Ang^2)
       XXX       4.2195    XXY       2.1199    XYY       3.5000
       YYY       0.8513    XXZ      -0.0010    XYZ      -0.0002
       YYZ       0.0000    XZZ       0.2112    YZZ       0.3373
       ZZZ      -0.0017
    Hexadecapole Moments (Debye-Ang^3)
      XXXX    -110.8634   XXXY       4.5391   XXYY     -19.9665
      XYYY       4.9702   YYYY     -24.7484   XXXZ       0.0029
      XXYZ      -0.0003   XYYZ       0.0004   YYYZ      -0.0022
      XXZZ     -19.7586   XYZZ       0.3962   YYZZ      -7.8354
      XZZZ       0.0024   YZZZ      -0.0002   ZZZZ     -13.8470
 -----------------------------------------------------------------
 DrvMan is completing analytic gradient of the MP2 energy
 MP2 relaxed dipole moment
            1
    1   0.8700447
    2  -0.1747478
    3  -0.0002313
	Magnitude:	 0.887 au	 2.256 Debye
 MP2 energy read as -189.519626
 Full Analytical Gradient of MP2 Energy (in au.)
             1             2             3             4             5
    1   -0.00064983   -0.00020641    0.00012637    0.00023131    0.00049855
    2    0.00024583    0.00027240    0.00061240   -0.00055954   -0.00057109
    3    0.00003576   -0.00010233    0.00003678    0.00003267   -0.00000288
 Gradient time:  CPU 0.06 s  wall 0.06 s
 Geometry Optimization Parameters
   NAtoms,    NIC,     NZ,  NCons,   NDum,   NFix, NCnnct, MaxDiis
        5      20       0       0       0       0       0       0

 Cartesian Hessian Update
 Hessian Updated using BFGS Update


** GEOMETRY OPTIMIZATION IN DELOCALIZED INTERNAL COORDINATES **
   Searching for a Minimum

   Optimization Cycle:   6

                       Coordinates (Angstroms)
     ATOM                X               Y               Z
      1  H        -0.1034522437   -1.4812401376    0.0002767082
      2  C        -0.1100515893   -0.4101060765   -0.0000965236
      3  O        -1.1200491790    0.2642801941    0.0001391029
      4  O         1.1077827684    0.0964916344    0.0000133762
      5  H         1.0205936436    1.0514308856   -0.0001000638
   Point Group: c1    Number of degrees of freedom:     9


   Energy is   -189.519626421

 Hessian Updated using BFGS Update

  9 Hessian modes will be used to form the next step
  Hessian Eigenvalues:
     0.022604    0.132476    0.167228    0.187314    0.271181    0.361635
     0.432587    0.552458    0.915625

 Minimum Search - Taking Simple RFO Step
 Searching for Lamda that Minimizes Along All modes
 Value Taken    Lamda =   0.00000000
 Step Taken.  Stepsize is  0.001311

                             Maximum     Tolerance    Cnvgd?
         Gradient           0.000276      0.000300     YES
         Displacement       0.000863      0.001200     YES
         Energy change      0.000017      0.000001      NO


                       Distance Matrix (Angstroms)
             H (  1)   C (  2)   O (  3)   O (  4)
   C (  2)  1.071154
   O (  3)  2.019978  1.214451
   O (  4)  1.989052  1.319000  2.234141
   H (  5)  2.770903  1.847823  2.280780  0.958911

 Final energy is   -189.51962642092784     


 ******************************
 **  OPTIMIZATION CONVERGED  **
 ******************************

                       Coordinates (Angstroms)
     ATOM                X               Y               Z
      1  H        -0.1034522437   -1.4812401376    0.0002767082
      2  C        -0.1100515893   -0.4101060765   -0.0000965236
      3  O        -1.1200491790    0.2642801941    0.0001391029
      4  O         1.1077827684    0.0964916344    0.0000133762
      5  H         1.0205936436    1.0514308856   -0.0001000638

Z-matrix Print:
$molecule
0 1
C 
H  1 1.071154
O  1 1.214451 2 124.084455
O  1 1.319000 2 112.233450 3 179.959751 0
H  4 0.958911 1 107.369622 2 -179.985076 0
$end


 --------------------------------------------------------------

                    Orbital Energies (a.u.)
 --------------------------------------------------------------

 Alpha MOs
 -- Occupied --
-20.616 -20.558 -11.388  -1.478  -1.369  -0.894  -0.725  -0.716
 -0.635  -0.598  -0.494  -0.475
 -- Virtual --
  0.167   0.181   0.193   0.303   0.356   0.437   0.505   0.566
  0.595   0.634   0.684   0.710   0.755   0.771   0.789   0.812
  0.867   0.902   0.910   1.051   1.057   1.185   1.222   1.291
  1.355   1.452   1.462   1.554   1.704   1.808   1.842   1.955
  2.010   2.147   2.154   2.231   2.244   2.291   2.418   2.445
  2.458   2.773   2.778   2.828   2.985   3.035   3.203   3.236
  3.272   3.306   3.344   3.441   3.529   3.539   3.612   3.642
  3.719   3.752   3.832   3.843   4.010   4.107   4.166   4.187
  4.207   4.267   4.479   4.501   4.604   4.620   4.707   4.920
  5.066   5.067   5.146   5.271   5.378   5.573   5.611   5.668
  5.700   5.847   5.992   6.087   6.184   6.468   6.611   6.627
  6.707   6.831   6.888   6.969   7.052   7.112   7.172   7.250
  7.265   7.328   7.442   7.544   7.634   7.823   8.015  10.524
 12.811  13.735
 --------------------------------------------------------------

          Ground-State Mulliken Net Atomic Charges

     Atom                 Charge (a.u.)
  ----------------------------------------
      1 H                     0.144137
      2 C                     0.259305
      3 O                    -0.415541
      4 O                    -0.278117
      5 H                     0.290216
  ----------------------------------------
  Sum of atomic charges =    -0.000000

 -----------------------------------------------------------------
                    Cartesian Multipole Moments
 -----------------------------------------------------------------
    Charge (ESU x 10^10)
                 0.0000
    Dipole Moment (Debye)
         X       2.2114      Y      -0.4442      Z      -0.0006
       Tot       2.2556
    Quadrupole Moments (Debye-Ang)
        XX     -21.9441     XY       3.1114     YY     -13.0046
        XZ       0.0002     YZ      -0.0006     ZZ     -16.9449
    Octopole Moments (Debye-Ang^2)
       XXX       4.2195    XXY       2.1199    XYY       3.5000
       YYY       0.8513    XXZ      -0.0010    XYZ      -0.0002
       YYZ       0.0000    XZZ       0.2112    YZZ       0.3373
       ZZZ      -0.0017
    Hexadecapole Moments (Debye-Ang^3)
      XXXX    -110.8634   XXXY       4.5391   XXYY     -19.9665
      XYYY       4.9702   YYYY     -24.7484   XXXZ       0.0029
      XXYZ      -0.0003   XYYZ       0.0004   YYYZ      -0.0022
      XXZZ     -19.7586   XYZZ       0.3962   YYZZ      -7.8354
      XZZZ       0.0024   YZZZ      -0.0002   ZZZZ     -13.8470
 -----------------------------------------------------------------
Archival summary:
1\1\TWL01\OPT\MP2\BasisUnspecified\212\taweetha\WedDec1413:28:272016WedDec1413:28:272016\0\\#,OPT,MP2,BasisUnspecified,\\0,1\C\H,1,1.07115\O,1,1.21445,2,124.084\O,1,1.319,2,112.233,3,179.96,0\H,4,0.958911,1,107.37,2,-179.985,0\\HF=-188.853216\MP2=-189.519626\\@

 Total job time:  313.38s(wall), 312.50s(cpu) 
 Wed Dec 14 13:28:27 2016

        *************************************************************
        *                                                           *
        *  Thank you very much for using Q-Chem.  Have a nice day.  *
        *                                                           *
        *************************************************************


 
User input: 2 of 3 
 
TWL01 127.0.1
Q-Chem Developer Version! Running on 127.0.1.*
                  Welcome to Q-Chem
     A Quantum Leap Into The Future Of Chemistry


 Q-Chem 4.4, Q-Chem, Inc., Pleasanton, CA (2016)

 Y. Shao,  Z. Gan,  E. Epifanovsky,  A. T. B. Gilbert,  M. Wormit,  
 J. Kussmann,  A. W. Lange,  A. Behn,  J. Deng,  X. Feng,  D. Ghosh,  
 M. Goldey,  P. R. Horn,  L. D. Jacobson,  I. Kaliman,  F. Rob,  
 R. Z. Khaliullin,  T. Kus,  A. Landau,  J. Liu,  E. I. Proynov,  Y. M. Rhee,  
 R. M. Richard,  M. A. Rohrdanz,  R. P. Steele,  E. J. Sundstrom,  
 H. L. Woodcock III,  P. M. Zimmerman,  D. Zuev,  B. Albrecht,  E. Alguire,  
 B. Austin,  S. A. Baeppler,  G. J. O. Beran,  Y. A. Bernard,  E. Berquist,  
 K. Brandhorst,  K. B. Bravaya,  S. T. Brown,  D. Casanova,  C.-M. Chang,  
 Y. Chen,  S. H. Chien,  K. D. Closser,  M. P. Coons,  D. L. Crittenden,  
 S. Dasgupta,  M. Diedenhofen,  R. A. DiStasio Jr.,  H. Do,  A. D. Dutoi,  
 R. G. Edgar,  P.-T. Fang,  S. Fatehi,  Q. Feng,  L. Fusti-Molnar,  
 A. Ghysels,  A. Golubeva-Zadorozhnaya,  J. Gomes,  A. Gunina,  
 M. W. D. Hanson-Heine,  P. H. P. Harbach,  A. W. Hauser,  J. E. Herr,  
 E. G. Hohenstein,  Z. C. Holden,  K. Hui,  T.-C. Jagau,  H. Ji,  B. Kaduk,  
 K. Khistyaev,  Jaehoon Kim,  Jihan Kim,  R. A. King,  P. Klunzinger,  
 K. Koh,  D. Kosenkov,  T. Kowalczyk,  C. M. Krauter,  A. Kunitsa,  
 K. U. Lao,  A. Laurent,  K. V. Lawler,  J. Lee,  D. Lefrancois,  S. Lehtola,  
 S. V. Levchenko,  C. Y. Lin,  Y.-S. Lin,  F. Liu,  E. Livshits,  
 R. C. Lochan,  A. Luenser,  P. Manohar,  S. F. Manzer,  S.-P. Mao,  Y. Mao,  
 N. Mardirossian,  A. V. Marenich,  L. A. Martinez-Martinez,  S. A. Maurer,  
 N. J. Mayhall,  J.-M. Mewes,  A. F. Morrison,  K. Nanda,  T. S. Nguyen-Beck,  
 C. M. Oana,  R. Olivares-Amaya,  D. P. O'Neill,  J. A. Parkhill,  
 T. M. Perrine,  R. Peverati,  P. A. Pieniazek,  F. Plasser,  A. Prociuk,  
 D. R. Rehn,  E. Rosta,  N. J. Russ,  N. Sergueev,  S. M. Sharada,  
 S. Sharma,  D. W. Small,  A. Sodt,  T. Stauch,  T. Stein,  D. Stuck,  
 Y.-C. Su,  A. J. W. Thom,  T. Tsuchimochi,  L. Vogt,  O. Vydrov,  T. Wang,  
 M. A. Watson,  J. Wenzel,  A. White,  C. F. Williams,  V. Vanovschi,  
 K. Yao,  S. Yeganeh,  S. R. Yost,  Z.-Q. You,  I. Y. Zhang,  X. Zhang,  
 Y. Zhao,  B. R. Brooks,  G. K. L. Chan,  D. M. Chipman,  C. J. Cramer,  
 W. A. Goddard III,  M. S. Gordon,  W. J. Hehre,  A. Klamt,  
 H. F. Schaefer III,  M. W. Schmidt,  C. D. Sherrill,  D. G. Truhlar,  
 A. Warshel,  X. Xu,  A. Aspuru-Guzik,  R. Baer,  A. T. Bell,  N. A. Besley,  
 J.-D. Chai,  A. Dreuw,  B. D. Dunietz,  T. R. Furlani,  S. R. Gwaltney,  
 C.-P. Hsu,  Y. Jung,  J. Kong,  D. S. Lambrecht,  W. Liang,  C. Ochsenfeld,  
 V. A. Rassolov,  L. V. Slipchenko,  J. E. Subotnik,  T. Van Voorhis,  
 J. M. Herbert,  A. I. Krylov,  P. M. W. Gill,  M. Head-Gordon

 Contributors to earlier versions of Q-Chem not listed above: 
 R. D. Adamson,  J. Baker,  E. F. C. Byrd,  A. K. Chakraborty,  C.-L. Cheng,  
 H. Dachsel,  R. J. Doerksen,  G. Hawkins,  A. Heyden,  S. Hirata,  
 G. Kedziora,  F. J. Keil,  C. Kelley,  P. P. Korambath,  W. Kurlancheek,  
 A. M. Lee,  M. S. Lee,  D. Liotard,  I. Lotan,  P. E. Maslen,  N. Nair,  
 D. Neuhauser,  R. Olson,  B. Peters,  J. Ritchie,  N. E. Schultz,  
 N. Shenvi,  A. C. Simmonett,  K. S. Thanthiriwatte,  Q. Wu,  W. Zhang

 Please cite Q-Chem as follows:
 Y. Shao et al., Mol. Phys. 113, 184-215 (2015)
 DOI: 10.1080/00268976.2014.952696

 Q-Chem 4.4.2 for Intel X86 EM64T Linux

 Parts of Q-Chem use Armadillo 5.200.1 (Boston Tea Smuggler).
 http://arma.sourceforge.net/

 Q-Chem begins on Wed Dec 14 13:28:27 2016  


Host: 0

     Scratch files written to /scratch/taweetham/qchem6632//
The previous job contains 0 fragments, simply inherited here
FILE_GEOM_ORG=        593


!!********************************************.
!!******************Warning*******************.
!!Desired Analytical derivatives not available.
!!Finite difference job might take a long time.
!!********************************************.
!!********************************************.


 2-order derivative to be evaluated numerically with 1-order analytical derivatives

Checking the input file for inconsistencies... 	...done.

--------------------------------------------------------------
User input:
--------------------------------------------------------------

$molecule
read
$end

$rem
   BASIS  =   cc-pVTZ
   method  =  MP2
   JOBTYPE	= FREQUENCY
   SOLVENT_METHOD = SMD
   MEM_STATIC = 3000
   MEM_TOTAL  = 4000
$end

--------------------------------------------------------------
 ----------------------------------------------------------------
             Standard Nuclear Orientation (Angstroms)
    I     Atom           X                Y                Z
 ----------------------------------------------------------------
    1      H      -0.1034522437    -1.4812401376     0.0002767082
    2      C      -0.1100515893    -0.4101060765    -0.0000965236
    3      O      -1.1200491790     0.2642801941     0.0001391029
    4      O       1.1077827684     0.0964916344     0.0000133762
    5      H       1.0205936436     1.0514308856    -0.0001000638
 ----------------------------------------------------------------
 Nuclear Repulsion Energy =    70.7000767035 hartrees
 There are       12 alpha and       12 beta electrons
 Requested basis set is cc-pVTZ
 There are 42 shells and 118 basis functions

 Total QAlloc Memory Limit   4000 MB
 Mega-Array Size      2933 MB
 MEM_STATIC part      3000 MB

                       Distance Matrix (Angstroms)
             H (  1)   C (  2)   O (  3)   O (  4)
   C (  2)  1.071154
   O (  3)  2.019978  1.214451
   O (  4)  1.989052  1.319000  2.234141
   H (  5)  2.770903  1.847823  2.280780  0.958911

 A cutoff of  1.0D-11 yielded    898 shell pairs
 There are      7186 function pairs (      9455 Cartesian)

 -------------------------------------------------------
 OpenMP Integral Computing Module                       
 Release: version 1.0, May 2013, Q-Chem Inc. Pittsburgh 
 -------------------------------------------------------
 Integral Job Info:
 Integral job number is                      11
 Integral operator is                         1
 short-range coefficients                     0
 long-range coefficients              100000000
 Omega coefficients                           0
 if combine SR and LR in K                    0
 Integral screening is                        0
 Integral computing path is                   2
 max size of driver memory is            800000
 size of driver memory is                776718
 size of scratch memory is              4556032
 max col of scratch BK array              10000
 max len of scratch array in speh3          662
 max len of scratch index in speh4           32
 max int batch size is                      520
 min int batch size is                       52
 fixed nKL is                                52
 max L of basis functions is                  3
 order of int derivative is                   0
 number of shells is                         42
 number of basis is                         135
 number of cartesian basis is               135
 number of contracted shell pairs           898
 number of primitive shell pairs           3202
 maxK2 (contraction) of shell pair           49
 max number of K2 of shell pair               1
 max number of CS2 of shell pair            102
 max number of PS2 of shell pair            441
 mem total for path MDJ                   44576
 -------------------------------------------------------
 Smallest overlap matrix eigenvalue = 1.75E-03
 Guess from superposition of atomic densities
 Warning:  Energy on first SCF cycle will be non-variational
 A restricted Hartree-Fock SCF calculation will be
 performed using Pulay DIIS extrapolation
 SCF converges when DIIS error is below 1.0E-08
 ---------------------------------------
  Cycle       Energy         DIIS Error
 ---------------------------------------
    1    -189.3813519954      5.24E-02
    2    -188.7442714957      8.04E-03
    3    -188.7989725520      5.95E-03
    4    -188.8393801889      6.83E-04
    5    -188.8403996090      3.42E-04
    6    -188.8406326984      9.80E-05
    7    -188.8406788233      4.72E-05
    8    -188.8406909136      1.65E-05
    9    -188.8406921628      3.94E-06
   10    -188.8406922196      8.42E-07
   11    -188.8406922228      2.25E-07
   12    -188.8406922230      4.07E-08
   13    -188.8406922230      1.07E-08
   14    -188.8406922230      3.81E-09 Convergence criterion met
 ---------------------------------------
 SCF time:  CPU 12.14 s  wall 12.18 s

 Citation of the SMD model:
 Marenich, A.V.; Cramer, C.J.; Truhlar, D.G.
 J. Phys. Chem. B 2009, 113, 6378-6396.
 iSolventCode=           1
 Solvent: water                                                           

 vradii
            1           2           3           4           5
    1   1.2000000   1.8500000   1.5200000   1.5200000   1.2000000
Changing PCM_TESSEL_METHOD to VTN
Changing PCM_VDW_RADII to SMD_RADIUS
 Discretize the solute cavity surface with Lebedev spheres
	Using 302 Lebedev grid points for each H atom
	Using 302 Lebedev grid points for other atoms
	Atomic van der Waals radii will be scaled by 1.20
 Removing interior tesserae...
 Keep 665 surface tesserae and discard 845 interior tesserae
 Molecular Surface Area = 61.814 Angst**2
 A restricted Hartree-Fock SCF calculation will be
 performed using Pulay DIIS extrapolation
 Polarizable Continuum solvation model will be applied
 SCF converges when DIIS error is below 1.0E-08

 Citation of the SMD model:
 Marenich, A.V.; Cramer, C.J.; Truhlar, D.G.
 J. Phys. Chem. B 2009, 113, 6378-6396.
 iSolventCode=           1
 Solvent: water                                                           

 vradii
            1           2           3           4           5
    1   1.2000000   1.8500000   1.5200000   1.5200000   1.2000000
 ---------------------------------------
  Cycle       Energy         DIIS Error
 ---------------------------------------
    1    -188.8406922230      1.34E-09
 Time req'd to invert C: 0.18 s (CPU) 0.18 s (wall)
    2    -188.8571681750      8.27E-04
    3    -188.8571681743      8.27E-04
    4    -188.8571681742      8.27E-04
    5    -188.8571681737      8.27E-04
    6    -188.8571681742      8.27E-04
    7    -188.8571681741      8.27E-04
    8    -188.8571681748      8.27E-04
    9    -188.8571681746      8.27E-04
   10    -188.8571681754      8.27E-04
   11    -188.8571681758      8.27E-04
   12    -188.8571681750      8.27E-04
   13    -188.8571681747      8.27E-04
   14    -188.8571681749      8.27E-04
   15    -188.8571681753      8.27E-04
   16    -188.8571681751      8.27E-04
   17    -188.8595381948      4.62E-04
   18    -188.8599397296      1.87E-04
   19    -188.8600896594      6.48E-05
   20    -188.8601107429      2.41E-05
   21    -188.8601137531      1.26E-05
   22    -188.8601143795      4.02E-06
   23    -188.8601144625      7.37E-07
   24    -188.8601144646      1.66E-07
   25    -188.8601144647      4.10E-08
   26    -188.8601144647      7.81E-09 Convergence criterion met
 ---------------------------------------
 SCF time:  CPU 20.94 s  wall 21.02 s
(0)  E-EN(g) gas-phase elect-nuc energy                 -188.840692223 a.u.
(3)  G-ENP(liq) elect-nuc-pol free energy of system     -188.860114465 a.u.
(4)  G-CDS(liq) cavity-dispersion-solvent structure 
     free energy                                                4.3286 kcal/mol
(6)  G-S(liq) free energy of system                     -188.853216368 a.u.
(9)  DeltaG-S(liq) free energy of  solvation
     (9) = (6) - (0)                                           -7.8590 kcal/mol
 SCF   energy in the final basis set = -188.8532163675
 Total energy in the final basis set = -188.8532163675

 Components of the MP2 correlation energy:
        aaaa  correlation energy =        -0.0841840390 au
        abab  correlation energy =        -0.4980419774 au
        bbbb  correlation energy =        -0.0841840390 au
        non-Brillouin singles    =        -0.0000000000 au

 Total  MP2   correlation energy =        -0.6664100554 au
        MP2         total energy =      -189.5196264229 au

  Entering Z-vector solver.
 This version supports only Gaussian blurring of the apparent surface charges
 No PCM contribution added !! 
   1         0           1      0.000440    0.000440
 This version supports only Gaussian blurring of the apparent surface charges
 No PCM contribution added !! 
   2         0           1      0.000162    0.000162
 This version supports only Gaussian blurring of the apparent surface charges
 No PCM contribution added !! 
   3         0           1      0.000063    0.000063
 This version supports only Gaussian blurring of the apparent surface charges
 No PCM contribution added !! 
   4         0           1      0.000015    0.000015
 This version supports only Gaussian blurring of the apparent surface charges
 No PCM contribution added !! 
   5         0           1      0.000005    0.000005
 This version supports only Gaussian blurring of the apparent surface charges
 No PCM contribution added !! 
   6         0           1      0.000001    0.000001
 This version supports only Gaussian blurring of the apparent surface charges
 No PCM contribution added !! 
   7         1           0      0.000000    0.000000    Roots Converged

 --------------------------------------------------------------

                    Orbital Energies (a.u.)
 --------------------------------------------------------------

 Alpha MOs
 -- Occupied --
-20.616 -20.558 -11.388  -1.478  -1.369  -0.894  -0.725  -0.716
 -0.635  -0.598  -0.494  -0.475
 -- Virtual --
  0.167   0.181   0.193   0.303   0.356   0.437   0.505   0.566
  0.595   0.634   0.684   0.710   0.755   0.771   0.789   0.812
  0.867   0.902   0.910   1.051   1.057   1.185   1.222   1.291
  1.355   1.452   1.462   1.554   1.704   1.808   1.842   1.955
  2.010   2.147   2.154   2.231   2.244   2.291   2.418   2.445
  2.458   2.773   2.778   2.828   2.985   3.035   3.203   3.236
  3.272   3.306   3.344   3.441   3.529   3.539   3.612   3.642
  3.719   3.752   3.832   3.843   4.010   4.107   4.166   4.187
  4.207   4.267   4.479   4.501   4.604   4.620   4.707   4.920
  5.066   5.067   5.146   5.271   5.378   5.573   5.611   5.668
  5.700   5.847   5.992   6.087   6.184   6.468   6.611   6.627
  6.707   6.831   6.888   6.969   7.052   7.112   7.172   7.250
  7.265   7.328   7.442   7.544   7.634   7.823   8.015  10.524
 12.811  13.735
 --------------------------------------------------------------

          Ground-State Mulliken Net Atomic Charges

     Atom                 Charge (a.u.)
  ----------------------------------------
      1 H                     0.144137
      2 C                     0.259305
      3 O                    -0.415541
      4 O                    -0.278117
      5 H                     0.290216
  ----------------------------------------
  Sum of atomic charges =    -0.000000

 -----------------------------------------------------------------
                    Cartesian Multipole Moments
 -----------------------------------------------------------------
    Charge (ESU x 10^10)
                 0.0000
    Dipole Moment (Debye)
         X       2.2114      Y      -0.4442      Z      -0.0006
       Tot       2.2556
    Quadrupole Moments (Debye-Ang)
        XX     -21.9441     XY       3.1114     YY     -13.0046
        XZ       0.0002     YZ      -0.0006     ZZ     -16.9449
    Octopole Moments (Debye-Ang^2)
       XXX       4.2195    XXY       2.1199    XYY       3.5000
       YYY       0.8513    XXZ      -0.0010    XYZ      -0.0002
       YYZ       0.0000    XZZ       0.2112    YZZ       0.3373
       ZZZ      -0.0017
    Hexadecapole Moments (Debye-Ang^3)
      XXXX    -110.8634   XXXY       4.5391   XXYY     -19.9665
      XYYY       4.9702   YYYY     -24.7484   XXXZ       0.0029
      XXYZ      -0.0003   XYYZ       0.0004   YYYZ      -0.0022
      XXZZ     -19.7586   XYZZ       0.3962   YYZZ      -7.8354
      XZZZ       0.0024   YZZZ      -0.0002   ZZZZ     -13.8470
 -----------------------------------------------------------------
 DrvMan is completing analytic gradient of the MP2 energy
 MP2 relaxed dipole moment
            1
    1   0.8700447
    2  -0.1747478
    3  -0.0002313
	Magnitude:	 0.887 au	 2.256 Debye
 MP2 energy read as -189.519626
 Full Analytical Gradient of MP2 Energy (in au.)
             1             2             3             4             5
    1   -0.00064983   -0.00020641    0.00012637    0.00023131    0.00049855
    2    0.00024583    0.00027240    0.00061240   -0.00055954   -0.00057109
    3    0.00003576   -0.00010233    0.00003678    0.00003267   -0.00000288
 Gradient time:  CPU 0.08 s  wall 0.08 s
 ######################################################
 ######################################################
 # Starting finite difference calculation for IDERIV  #
 Finite diff step size: 1.89e-03 a.u.
 ----------------------------------------------------------------
             Standard Nuclear Orientation (Angstroms)
    I     Atom           X                Y                Z
 ----------------------------------------------------------------
    1      H      -0.1024522437    -1.4812401376     0.0002767082
    2      C      -0.1100515893    -0.4101060765    -0.0000965236
    3      O      -1.1200491790     0.2642801941     0.0001391029
    4      O       1.1077827684     0.0964916344     0.0000133762
    5      H       1.0205936436     1.0514308856    -0.0001000638
 ----------------------------------------------------------------
 Nuclear Repulsion Energy =    70.7002157286 hartrees
 There are       12 alpha and       12 beta electrons
 Discretize the solute cavity surface with Lebedev spheres
	Using 302 Lebedev grid points for each H atom
	Using 302 Lebedev grid points for other atoms
	Atomic van der Waals radii will be scaled by 1.20
 Removing interior tesserae...
 Keep 665 surface tesserae and discard 845 interior tesserae
 Molecular Surface Area = 61.814 Angst**2

                       Distance Matrix (Angstroms)
             H (  1)   C (  2)   O (  3)   O (  4)
   C (  2)  1.071161
   O (  3)  2.020481  1.214451
   O (  4)  1.988443  1.319000  2.234141
   H (  5)  2.770497  1.847823  2.280780  0.958911

 Requested basis set is cc-pVTZ
 There are 42 shells and 118 basis functions
 A cutoff of  1.0D-11 yielded    898 shell pairs
 There are      7186 function pairs (      9455 Cartesian)
 Smallest overlap matrix eigenvalue = 1.76E-03
 Guess MOs from SCF MO coefficient file
 Reading MOs from coefficient file
 Reading MOs from coefficient file
 A restricted Hartree-Fock SCF calculation will be
 performed using Pulay DIIS extrapolation
 SCF converges when DIIS error is below 1.0E-08
 ---------------------------------------
  Cycle       Energy         DIIS Error
 ---------------------------------------
    1    -188.8371805279      9.91E-04
    2    -188.8401223026      5.72E-04
    3    -188.8405568048      1.97E-04
    4    -188.8406717139      6.52E-05
    5    -188.8406894691      2.62E-05
    6    -188.8406926562      1.36E-05
    7    -188.8406933620      4.57E-06
    8    -188.8406934628      8.14E-07
    9    -188.8406934656      1.98E-07
   10    -188.8406934657      5.30E-08
   11    -188.8406934657      9.95E-09 Convergence criterion met
 ---------------------------------------
 SCF time:  CPU 9.87 s  wall 9.89 s
 Discretize the solute cavity surface with Lebedev spheres
	Using 302 Lebedev grid points for each H atom
	Using 302 Lebedev grid points for other atoms
	Atomic van der Waals radii will be scaled by 1.20
 Removing interior tesserae...
 Keep 665 surface tesserae and discard 845 interior tesserae
 Molecular Surface Area = 61.814 Angst**2
 A restricted Hartree-Fock SCF calculation will be
 performed using Pulay DIIS extrapolation
 Polarizable Continuum solvation model will be applied
 SCF converges when DIIS error is below 1.0E-08

 Citation of the SMD model:
 Marenich, A.V.; Cramer, C.J.; Truhlar, D.G.
 J. Phys. Chem. B 2009, 113, 6378-6396.
 iSolventCode=           1
 Solvent: water                                                           

 vradii
            1           2           3           4           5
    1   1.2000000   1.8500000   1.5200000   1.5200000   1.2000000
 ---------------------------------------
  Cycle       Energy         DIIS Error
 ---------------------------------------
    1    -188.8406934656      1.95E-09
 Time req'd to invert C: 0.18 s (CPU) 0.18 s (wall)
    2    -188.8571673668      8.26E-04
    3    -188.8571673672      8.26E-04
    4    -188.8571673665      8.26E-04
    5    -188.8571673669      8.26E-04
    6    -188.8571673637      8.26E-04
    7    -188.8571673709      8.26E-04
    8    -188.8571673641      8.26E-04
    9    -188.8571673620      8.26E-04
   10    -188.8571673954      8.26E-04
   11    -188.8571673997      8.26E-04
   12    -188.8571673965      8.26E-04
   13    -188.8571674044      8.26E-04
   14    -188.8571674018      8.26E-04
   15    -188.8571673988      8.26E-04
   16    -188.8571673903      8.26E-04
   17    -188.8595371638      4.62E-04
   18    -188.8599386576      1.87E-04
   19    -188.8600885674      6.48E-05
   20    -188.8601096423      2.41E-05
   21    -188.8601126509      1.26E-05
   22    -188.8601132770      4.02E-06
   23    -188.8601133601      7.37E-07
   24    -188.8601133621      1.66E-07
   25    -188.8601133622      4.10E-08
   26    -188.8601133622      7.81E-09 Convergence criterion met
 ---------------------------------------
 SCF time:  CPU 24.89 s  wall 25.38 s
(0)  E-EN(g) gas-phase elect-nuc energy                 -188.840693466 a.u.
(3)  G-ENP(liq) elect-nuc-pol free energy of system     -188.860113362 a.u.
(4)  G-CDS(liq) cavity-dispersion-solvent structure 
     free energy                                                4.3286 kcal/mol
(6)  G-S(liq) free energy of system                     -188.853215267 a.u.
(9)  DeltaG-S(liq) free energy of  solvation
     (9) = (6) - (0)                                           -7.8575 kcal/mol
 SCF   energy in the final basis set = -188.8532152668
 Total energy in the final basis set = -188.8532152668

 Components of the MP2 correlation energy:
        aaaa  correlation energy =        -0.0841848278 au
        abab  correlation energy =        -0.4980445915 au
        bbbb  correlation energy =        -0.0841848278 au
        non-Brillouin singles    =        -0.0000000000 au

 Total  MP2   correlation energy =        -0.6664142471 au
        MP2         total energy =      -189.5196295139 au

  Entering Z-vector solver.
 This version supports only Gaussian blurring of the apparent surface charges
 No PCM contribution added !! 
   1         0           1      0.000440    0.000440
 This version supports only Gaussian blurring of the apparent surface charges
 No PCM contribution added !! 
   2         0           1      0.000162    0.000162
 This version supports only Gaussian blurring of the apparent surface charges
 No PCM contribution added !! 
   3         0           1      0.000063    0.000063
 This version supports only Gaussian blurring of the apparent surface charges
 No PCM contribution added !! 
   4         0           1      0.000015    0.000015
 This version supports only Gaussian blurring of the apparent surface charges
 No PCM contribution added !! 
   5         0           1      0.000005    0.000005
 This version supports only Gaussian blurring of the apparent surface charges
 No PCM contribution added !! 
   6         0           1      0.000001    0.000001
 This version supports only Gaussian blurring of the apparent surface charges
 No PCM contribution added !! 
   7         1           0      0.000000    0.000000    Roots Converged

 --------------------------------------------------------------

                    Orbital Energies (a.u.)
 --------------------------------------------------------------

 Alpha MOs
 -- Occupied --
-20.616 -20.558 -11.388  -1.478  -1.369  -0.894  -0.725  -0.716
 -0.635  -0.598  -0.494  -0.475
 -- Virtual --
  0.167   0.182   0.193   0.303   0.356   0.437   0.505   0.566
  0.595   0.634   0.684   0.710   0.755   0.771   0.789   0.812
  0.867   0.902   0.911   1.051   1.056   1.185   1.222   1.291
  1.355   1.452   1.462   1.554   1.704   1.808   1.842   1.955
  2.010   2.147   2.154   2.231   2.245   2.290   2.418   2.445
  2.458   2.773   2.778   2.827   2.985   3.035   3.203   3.236
  3.272   3.306   3.345   3.441   3.529   3.539   3.612   3.642
  3.719   3.752   3.832   3.842   4.010   4.107   4.166   4.187
  4.207   4.268   4.479   4.501   4.604   4.620   4.707   4.920
  5.066   5.067   5.146   5.271   5.379   5.573   5.611   5.667
  5.700   5.847   5.992   6.087   6.184   6.468   6.611   6.627
  6.707   6.831   6.888   6.969   7.052   7.112   7.172   7.250
  7.265   7.328   7.442   7.545   7.634   7.823   8.015  10.525
 12.811  13.735
 --------------------------------------------------------------

          Ground-State Mulliken Net Atomic Charges

     Atom                 Charge (a.u.)
  ----------------------------------------
      1 H                     0.144067
      2 C                     0.259351
      3 O                    -0.415507
      4 O                    -0.278098
      5 H                     0.290186
  ----------------------------------------
  Sum of atomic charges =     0.000000

 -----------------------------------------------------------------
                    Cartesian Multipole Moments
 -----------------------------------------------------------------
    Charge (ESU x 10^10)
                -0.0000
    Dipole Moment (Debye)
         X       2.2118      Y      -0.4441      Z      -0.0006
       Tot       2.2559
    Quadrupole Moments (Debye-Ang)
        XX     -21.9443     XY       3.1092     YY     -13.0048
        XZ       0.0002     YZ      -0.0006     ZZ     -16.9449
    Octopole Moments (Debye-Ang^2)
       XXX       4.2165    XXY       2.1204    XYY       3.5019
       YYY       0.8517    XXZ      -0.0010    XYZ      -0.0002
       YYZ       0.0000    XZZ       0.2104    YZZ       0.3373
       ZZZ      -0.0017
    Hexadecapole Moments (Debye-Ang^3)
      XXXX    -110.8628   XXXY       4.5406   XXYY     -19.9673
      XYYY       4.9666   YYYY     -24.7494   XXXZ       0.0029
      XXYZ      -0.0003   XYYZ       0.0004   YYYZ      -0.0022
      XXZZ     -19.7585   XYZZ       0.3970   YYZZ      -7.8355
      XZZZ       0.0024   YZZZ      -0.0002   ZZZZ     -13.8469
 -----------------------------------------------------------------
 DrvMan is completing analytic gradient of the MP2 energy
 MP2 relaxed dipole moment
            1
    1   0.8701815
    2  -0.1747033
    3  -0.0002313
	Magnitude:	 0.888 au	 2.256 Debye
 MP2 energy read as -189.519630
 Full Analytical Gradient of MP2 Energy (in au.)
             1             2             3             4             5
    1   -0.00050591   -0.00031291    0.00011592    0.00021457    0.00048833
    2    0.00025120    0.00027380    0.00069135   -0.00063879   -0.00057757
    3    0.00003576   -0.00010234    0.00003678    0.00003268   -0.00000288
 Gradient time:  CPU 0.06 s  wall 0.06 s
 ----------------------------------------------------------------
             Standard Nuclear Orientation (Angstroms)
    I     Atom           X                Y                Z
 ----------------------------------------------------------------
    1      H      -0.1044522437    -1.4812401376     0.0002767082
    2      C      -0.1100515893    -0.4101060765    -0.0000965236
    3      O      -1.1200491790     0.2642801941     0.0001391029
    4      O       1.1077827684     0.0964916344     0.0000133762
    5      H       1.0205936436     1.0514308856    -0.0001000638
 ----------------------------------------------------------------
 Nuclear Repulsion Energy =    70.6999350198 hartrees
 There are       12 alpha and       12 beta electrons
 Discretize the solute cavity surface with Lebedev spheres
	Using 302 Lebedev grid points for each H atom
	Using 302 Lebedev grid points for other atoms
	Atomic van der Waals radii will be scaled by 1.20
 Removing interior tesserae...
 Keep 665 surface tesserae and discard 845 interior tesserae
 Molecular Surface Area = 61.814 Angst**2

                       Distance Matrix (Angstroms)
             H (  1)   C (  2)   O (  3)   O (  4)
   C (  2)  1.071149
   O (  3)  2.019475  1.214451
   O (  4)  1.989661  1.319000  2.234141
   H (  5)  2.771309  1.847823  2.280780  0.958911

 Requested basis set is cc-pVTZ
 There are 42 shells and 118 basis functions
 A cutoff of  1.0D-11 yielded    898 shell pairs
 There are      7186 function pairs (      9455 Cartesian)
 Smallest overlap matrix eigenvalue = 1.75E-03
 Guess MOs from SCF MO coefficient file
 Reading MOs from coefficient file
 Reading MOs from coefficient file
 A restricted Hartree-Fock SCF calculation will be
 performed using Pulay DIIS extrapolation
 SCF converges when DIIS error is below 1.0E-08
 ---------------------------------------
  Cycle       Energy         DIIS Error
 ---------------------------------------
    1    -188.8370660747      9.90E-04
    2    -188.8401233212      5.68E-04
    3    -188.8405539510      1.97E-04
    4    -188.8406687778      6.58E-05
    5    -188.8406866526      2.64E-05
    6    -188.8406898897      1.36E-05
    7    -188.8406906032      4.59E-06
    8    -188.8406907049      8.24E-07
    9    -188.8406907078      1.99E-07
   10    -188.8406907079      5.27E-08
   11    -188.8406907079      9.91E-09 Convergence criterion met
 ---------------------------------------
 SCF time:  CPU 9.84 s  wall 9.90 s
 Discretize the solute cavity surface with Lebedev spheres
	Using 302 Lebedev grid points for each H atom
	Using 302 Lebedev grid points for other atoms
	Atomic van der Waals radii will be scaled by 1.20
 Removing interior tesserae...
 Keep 665 surface tesserae and discard 845 interior tesserae
 Molecular Surface Area = 61.814 Angst**2
 A restricted Hartree-Fock SCF calculation will be
 performed using Pulay DIIS extrapolation
 Polarizable Continuum solvation model will be applied
 SCF converges when DIIS error is below 1.0E-08

 Citation of the SMD model:
 Marenich, A.V.; Cramer, C.J.; Truhlar, D.G.
 J. Phys. Chem. B 2009, 113, 6378-6396.
 iSolventCode=           1
 Solvent: water                                                           

 vradii
            1           2           3           4           5
    1   1.2000000   1.8500000   1.5200000   1.5200000   1.2000000
 ---------------------------------------
  Cycle       Energy         DIIS Error
 ---------------------------------------
    1    -188.8406907078      1.96E-09
 Time req'd to invert C: 0.18 s (CPU) 0.18 s (wall)
    2    -188.8571687044      8.27E-04
    3    -188.8571687048      8.27E-04
    4    -188.8571687040      8.27E-04
    5    -188.8571687064      8.27E-04
    6    -188.8571687070      8.27E-04
    7    -188.8571687157      8.27E-04
    8    -188.8571687096      8.27E-04
    9    -188.8571687001      8.27E-04
   10    -188.8571686762      8.27E-04
   11    -188.8571688289      8.27E-04
   12    -188.8571688307      8.27E-04
   13    -188.8571688362      8.27E-04
   14    -188.8571687043      8.27E-04
   15    -188.8571686510      8.27E-04
   16    -188.8571686410      8.27E-04
   17    -188.8595389399      4.62E-04
   18    -188.8599405213      1.87E-04
   19    -188.8600904734      6.48E-05
   20    -188.8601115656      2.41E-05
   21    -188.8601145777      1.26E-05
   22    -188.8601152042      4.02E-06
   23    -188.8601152873      7.37E-07
   24    -188.8601152893      1.66E-07
   25    -188.8601152894      4.10E-08
   26    -188.8601152894      7.81E-09 Convergence criterion met
 ---------------------------------------
 SCF time:  CPU 25.34 s  wall 25.45 s
(0)  E-EN(g) gas-phase elect-nuc energy                 -188.840690708 a.u.
(3)  G-ENP(liq) elect-nuc-pol free energy of system     -188.860115289 a.u.
(4)  G-CDS(liq) cavity-dispersion-solvent structure 
     free energy                                                4.3286 kcal/mol
(6)  G-S(liq) free energy of system                     -188.853217191 a.u.
(9)  DeltaG-S(liq) free energy of  solvation
     (9) = (6) - (0)                                           -7.8605 kcal/mol
 SCF   energy in the final basis set = -188.8532171907
 Total energy in the final basis set = -188.8532171907

 Components of the MP2 correlation energy:
        aaaa  correlation energy =        -0.0841832565 au
        abab  correlation energy =        -0.4980393829 au
        bbbb  correlation energy =        -0.0841832565 au
        non-Brillouin singles    =        -0.0000000000 au

 Total  MP2   correlation energy =        -0.6664058959 au
        MP2         total energy =      -189.5196230866 au

  Entering Z-vector solver.
 This version supports only Gaussian blurring of the apparent surface charges
 No PCM contribution added !! 
   1         0           1      0.000440    0.000440
 This version supports only Gaussian blurring of the apparent surface charges
 No PCM contribution added !! 
   2         0           1      0.000162    0.000162
 This version supports only Gaussian blurring of the apparent surface charges
 No PCM contribution added !! 
   3         0           1      0.000063    0.000063
 This version supports only Gaussian blurring of the apparent surface charges
 No PCM contribution added !! 
   4         0           1      0.000015    0.000015
 This version supports only Gaussian blurring of the apparent surface charges
 No PCM contribution added !! 
   5         0           1      0.000005    0.000005
 This version supports only Gaussian blurring of the apparent surface charges
 No PCM contribution added !! 
   6         0           1      0.000001    0.000001
 This version supports only Gaussian blurring of the apparent surface charges
 No PCM contribution added !! 
   7         1           0      0.000000    0.000000    Roots Converged

 --------------------------------------------------------------

                    Orbital Energies (a.u.)
 --------------------------------------------------------------

 Alpha MOs
 -- Occupied --
-20.616 -20.558 -11.388  -1.478  -1.369  -0.894  -0.725  -0.716
 -0.635  -0.598  -0.494  -0.475
 -- Virtual --
  0.167   0.181   0.193   0.303   0.356   0.437   0.505   0.566
  0.595   0.634   0.683   0.710   0.755   0.771   0.789   0.812
  0.867   0.902   0.910   1.051   1.057   1.185   1.222   1.291
  1.355   1.452   1.462   1.554   1.704   1.808   1.841   1.955
  2.010   2.147   2.154   2.231   2.244   2.291   2.418   2.445
  2.458   2.773   2.778   2.828   2.985   3.035   3.203   3.237
  3.272   3.306   3.344   3.441   3.530   3.539   3.612   3.642
  3.719   3.752   3.832   3.843   4.010   4.107   4.166   4.187
  4.207   4.267   4.479   4.501   4.604   4.620   4.708   4.919
  5.066   5.067   5.146   5.270   5.378   5.573   5.611   5.668
  5.700   5.847   5.992   6.088   6.184   6.468   6.611   6.627
  6.707   6.831   6.888   6.968   7.052   7.112   7.172   7.250
  7.265   7.328   7.442   7.544   7.634   7.823   8.015  10.524
 12.811  13.735
 --------------------------------------------------------------

          Ground-State Mulliken Net Atomic Charges

     Atom                 Charge (a.u.)
  ----------------------------------------
      1 H                     0.144207
      2 C                     0.259258
      3 O                    -0.415575
      4 O                    -0.278135
      5 H                     0.290246
  ----------------------------------------
  Sum of atomic charges =    -0.000000

 -----------------------------------------------------------------
                    Cartesian Multipole Moments
 -----------------------------------------------------------------
    Charge (ESU x 10^10)
                -0.0000
    Dipole Moment (Debye)
         X       2.2111      Y      -0.4443      Z      -0.0006
       Tot       2.2553
    Quadrupole Moments (Debye-Ang)
        XX     -21.9439     XY       3.1136     YY     -13.0044
        XZ       0.0002     YZ      -0.0006     ZZ     -16.9449
    Octopole Moments (Debye-Ang^2)
       XXX       4.2225    XXY       2.1194    XYY       3.4981
       YYY       0.8510    XXZ      -0.0010    XYZ      -0.0002
       YYZ       0.0000    XZZ       0.2120    YZZ       0.3373
       ZZZ      -0.0017
    Hexadecapole Moments (Debye-Ang^3)
      XXXX    -110.8641   XXXY       4.5376   XXYY     -19.9657
      XYYY       4.9738   YYYY     -24.7474   XXXZ       0.0029
      XXYZ      -0.0003   XYYZ       0.0004   YYYZ      -0.0022
      XXZZ     -19.7586   XYZZ       0.3954   YYZZ      -7.8354
      XZZZ       0.0024   YZZZ      -0.0002   ZZZZ     -13.8471
 -----------------------------------------------------------------
 DrvMan is completing analytic gradient of the MP2 energy
 MP2 relaxed dipole moment
            1
    1   0.8699078
    2  -0.1747920
    3  -0.0002313
	Magnitude:	 0.887 au	 2.255 Debye
 MP2 energy read as -189.519623
 Full Analytical Gradient of MP2 Energy (in au.)
             1             2             3             4             5
    1   -0.00079372   -0.00009991    0.00013684    0.00024801    0.00050878
    2    0.00024010    0.00027157    0.00053335   -0.00048038   -0.00056463
    3    0.00003577   -0.00010232    0.00003678    0.00003265   -0.00000287
 Gradient time:  CPU 0.06 s  wall 0.06 s
 ----------------------------------------------------------------
             Standard Nuclear Orientation (Angstroms)
    I     Atom           X                Y                Z
 ----------------------------------------------------------------
    1      H      -0.1034522437    -1.4802401376     0.0002767082
    2      C      -0.1100515893    -0.4101060765    -0.0000965236
    3      O      -1.1200491790     0.2642801941     0.0001391029
    4      O       1.1077827684     0.0964916344     0.0000133762
    5      H       1.0205936436     1.0514308856    -0.0001000638
 ----------------------------------------------------------------
 Nuclear Repulsion Energy =    70.7046553730 hartrees
 There are       12 alpha and       12 beta electrons
 Discretize the solute cavity surface with Lebedev spheres
	Using 302 Lebedev grid points for each H atom
	Using 302 Lebedev grid points for other atoms
	Atomic van der Waals radii will be scaled by 1.20
 Removing interior tesserae...
 Keep 665 surface tesserae and discard 845 interior tesserae
 Molecular Surface Area = 61.814 Angst**2

                       Distance Matrix (Angstroms)
             H (  1)   C (  2)   O (  3)   O (  4)
   C (  2)  1.070154
   O (  3)  2.019114  1.214451
   O (  4)  1.988259  1.319000  2.234141
   H (  5)  2.769989  1.847823  2.280780  0.958911

 Requested basis set is cc-pVTZ
 There are 42 shells and 118 basis functions
 A cutoff of  1.0D-11 yielded    898 shell pairs
 There are      7186 function pairs (      9455 Cartesian)
 Smallest overlap matrix eigenvalue = 1.75E-03
 Guess MOs from SCF MO coefficient file
 Reading MOs from coefficient file
 Reading MOs from coefficient file
 A restricted Hartree-Fock SCF calculation will be
 performed using Pulay DIIS extrapolation
 SCF converges when DIIS error is below 1.0E-08
 ---------------------------------------
  Cycle       Energy         DIIS Error
 ---------------------------------------
    1    -188.8375117531      9.91E-04
    2    -188.8401091525      5.70E-04
    3    -188.8405408289      1.97E-04
    4    -188.8406554464      6.54E-05
    5    -188.8406732326      2.61E-05
    6    -188.8406764364      1.36E-05
    7    -188.8406771370      4.59E-06
    8    -188.8406772380      8.07E-07
    9    -188.8406772408      1.97E-07
   10    -188.8406772410      5.33E-08
   11    -188.8406772410      1.00E-08
   12    -188.8406772411      1.98E-09 Convergence criterion met
 ---------------------------------------
 SCF time:  CPU 10.61 s  wall 10.66 s
 Discretize the solute cavity surface with Lebedev spheres
	Using 302 Lebedev grid points for each H atom
	Using 302 Lebedev grid points for other atoms
	Atomic van der Waals radii will be scaled by 1.20
 Removing interior tesserae...
 Keep 665 surface tesserae and discard 845 interior tesserae
 Molecular Surface Area = 61.814 Angst**2
 A restricted Hartree-Fock SCF calculation will be
 performed using Pulay DIIS extrapolation
 Polarizable Continuum solvation model will be applied
 SCF converges when DIIS error is below 1.0E-08

 Citation of the SMD model:
 Marenich, A.V.; Cramer, C.J.; Truhlar, D.G.
 J. Phys. Chem. B 2009, 113, 6378-6396.
 iSolventCode=           1
 Solvent: water                                                           

 vradii
            1           2           3           4           5
    1   1.2000000   1.8500000   1.5200000   1.5200000   1.2000000
 ---------------------------------------
  Cycle       Energy         DIIS Error
 ---------------------------------------
    1    -188.8406772409      5.48E-10
 Time req'd to invert C: 0.18 s (CPU) 0.18 s (wall)
    2    -188.8571562512      8.27E-04
    3    -188.8571562518      8.27E-04
    4    -188.8571562498      8.27E-04
    5    -188.8571562506      8.27E-04
    6    -188.8571562513      8.27E-04
    7    -188.8571562515      8.27E-04
    8    -188.8571562518      8.27E-04
    9    -188.8571562515      8.27E-04
   10    -188.8571562513      8.27E-04
   11    -188.8571562515      8.27E-04
   12    -188.8571562512      8.27E-04
   13    -188.8571562515      8.27E-04
   14    -188.8571562512      8.27E-04
   15    -188.8571562511      8.27E-04
   16    -188.8571562512      8.27E-04
   17    -188.8595262898      4.62E-04
   18    -188.8599278257      1.87E-04
   19    -188.8600777527      6.48E-05
   20    -188.8600988405      2.41E-05
   21    -188.8601018536      1.26E-05
   22    -188.8601024803      4.02E-06
   23    -188.8601025633      7.37E-07
   24    -188.8601025654      1.66E-07
   25    -188.8601025655      4.10E-08
   26    -188.8601025655      7.82E-09 Convergence criterion met
 ---------------------------------------
 SCF time:  CPU 20.29 s  wall 20.36 s
(0)  E-EN(g) gas-phase elect-nuc energy                 -188.840677241 a.u.
(3)  G-ENP(liq) elect-nuc-pol free energy of system     -188.860102566 a.u.
(4)  G-CDS(liq) cavity-dispersion-solvent structure 
     free energy                                                4.3288 kcal/mol
(6)  G-S(liq) free energy of system                     -188.853204201 a.u.
(9)  DeltaG-S(liq) free energy of  solvation
     (9) = (6) - (0)                                           -7.8608 kcal/mol
 SCF   energy in the final basis set = -188.8532042006
 Total energy in the final basis set = -188.8532042006

 Components of the MP2 correlation energy:
        aaaa  correlation energy =        -0.0841828994 au
        abab  correlation energy =        -0.4980386418 au
        bbbb  correlation energy =        -0.0841828994 au
        non-Brillouin singles    =        -0.0000000000 au

 Total  MP2   correlation energy =        -0.6664044406 au
        MP2         total energy =      -189.5196086413 au

  Entering Z-vector solver.
 This version supports only Gaussian blurring of the apparent surface charges
 No PCM contribution added !! 
   1         0           1      0.000440    0.000440
 This version supports only Gaussian blurring of the apparent surface charges
 No PCM contribution added !! 
   2         0           1      0.000162    0.000162
 This version supports only Gaussian blurring of the apparent surface charges
 No PCM contribution added !! 
   3         0           1      0.000063    0.000063
 This version supports only Gaussian blurring of the apparent surface charges
 No PCM contribution added !! 
   4         0           1      0.000015    0.000015
 This version supports only Gaussian blurring of the apparent surface charges
 No PCM contribution added !! 
   5         0           1      0.000005    0.000005
 This version supports only Gaussian blurring of the apparent surface charges
 No PCM contribution added !! 
   6         0           1      0.000001    0.000001
 This version supports only Gaussian blurring of the apparent surface charges
 No PCM contribution added !! 
   7         1           0      0.000000    0.000000    Roots Converged

 --------------------------------------------------------------

                    Orbital Energies (a.u.)
 --------------------------------------------------------------

 Alpha MOs
 -- Occupied --
-20.616 -20.558 -11.388  -1.477  -1.369  -0.894  -0.725  -0.716
 -0.635  -0.598  -0.494  -0.475
 -- Virtual --
  0.167   0.182   0.193   0.303   0.356   0.437   0.505   0.566
  0.595   0.634   0.684   0.710   0.755   0.771   0.789   0.812
  0.867   0.902   0.911   1.051   1.057   1.185   1.222   1.291
  1.355   1.452   1.462   1.554   1.705   1.808   1.842   1.955
  2.010   2.147   2.154   2.231   2.245   2.291   2.418   2.445
  2.458   2.772   2.777   2.828   2.986   3.035   3.203   3.236
  3.272   3.306   3.344   3.441   3.529   3.539   3.612   3.643
  3.719   3.753   3.832   3.843   4.011   4.107   4.166   4.187
  4.207   4.268   4.479   4.501   4.604   4.620   4.708   4.920
  5.067   5.068   5.148   5.272   5.380   5.573   5.612   5.668
  5.700   5.847   5.992   6.088   6.184   6.468   6.611   6.627
  6.707   6.831   6.888   6.969   7.052   7.113   7.173   7.250
  7.265   7.328   7.442   7.545   7.634   7.824   8.016  10.529
 12.811  13.739
 --------------------------------------------------------------

          Ground-State Mulliken Net Atomic Charges

     Atom                 Charge (a.u.)
  ----------------------------------------
      1 H                     0.144517
      2 C                     0.259160
      3 O                    -0.415695
      4 O                    -0.278198
      5 H                     0.290217
  ----------------------------------------
  Sum of atomic charges =    -0.000000

 -----------------------------------------------------------------
                    Cartesian Multipole Moments
 -----------------------------------------------------------------
    Charge (ESU x 10^10)
                 0.0000
    Dipole Moment (Debye)
         X       2.2115      Y      -0.4444      Z      -0.0006
       Tot       2.2557
    Quadrupole Moments (Debye-Ang)
        XX     -21.9439     XY       3.1114     YY     -13.0055
        XZ       0.0002     YZ      -0.0006     ZZ     -16.9437
    Octopole Moments (Debye-Ang^2)
       XXX       4.2196    XXY       2.1174    XYY       3.5003
       YYY       0.8509    XXZ      -0.0010    XYZ      -0.0002
       YYZ       0.0000    XZZ       0.2111    YZZ       0.3348
       ZZZ      -0.0017
    Hexadecapole Moments (Debye-Ang^3)
      XXXX    -110.8648   XXXY       4.5398   XXYY     -19.9624
      XYYY       4.9702   YYYY     -24.7403   XXXZ       0.0029
      XXYZ      -0.0003   XYYZ       0.0004   YYYZ      -0.0022
      XXZZ     -19.7582   XYZZ       0.3965   YYZZ      -7.8306
      XZZZ       0.0024   YZZZ      -0.0002   ZZZZ     -13.8451
 -----------------------------------------------------------------
 DrvMan is completing analytic gradient of the MP2 energy
 MP2 relaxed dipole moment
            1
    1   0.8700853
    2  -0.1748425
    3  -0.0002314
	Magnitude:	 0.887 au	 2.256 Debye
 MP2 energy read as -189.519609
 Full Analytical Gradient of MP2 Energy (in au.)
             1             2             3             4             5
    1   -0.00064375   -0.00021895    0.00014304    0.00022446    0.00049520
    2    0.00097295   -0.00040386    0.00058718   -0.00058621   -0.00057006
    3    0.00003558   -0.00010219    0.00003680    0.00003268   -0.00000287
 Gradient time:  CPU 0.06 s  wall 0.06 s
 ----------------------------------------------------------------
             Standard Nuclear Orientation (Angstroms)
    I     Atom           X                Y                Z
 ----------------------------------------------------------------
    1      H      -0.1034522437    -1.4822401376     0.0002767082
    2      C      -0.1100515893    -0.4101060765    -0.0000965236
    3      O      -1.1200491790     0.2642801941     0.0001391029
    4      O       1.1077827684     0.0964916344     0.0000133762
    5      H       1.0205936436     1.0514308856    -0.0001000638
 ----------------------------------------------------------------
 Nuclear Repulsion Energy =    70.6955043524 hartrees
 There are       12 alpha and       12 beta electrons
 Discretize the solute cavity surface with Lebedev spheres
	Using 302 Lebedev grid points for each H atom
	Using 302 Lebedev grid points for other atoms
	Atomic van der Waals radii will be scaled by 1.20
 Removing interior tesserae...
 Keep 665 surface tesserae and discard 845 interior tesserae
 Molecular Surface Area = 61.814 Angst**2

                       Distance Matrix (Angstroms)
             H (  1)   C (  2)   O (  3)   O (  4)
   C (  2)  1.072154
   O (  3)  2.020842  1.214451
   O (  4)  1.989845  1.319000  2.234141
   H (  5)  2.771817  1.847823  2.280780  0.958911

 Requested basis set is cc-pVTZ
 There are 42 shells and 118 basis functions
 A cutoff of  1.0D-11 yielded    898 shell pairs
 There are      7186 function pairs (      9455 Cartesian)
 Smallest overlap matrix eigenvalue = 1.76E-03
 Guess MOs from SCF MO coefficient file
 Reading MOs from coefficient file
 Reading MOs from coefficient file
 A restricted Hartree-Fock SCF calculation will be
 performed using Pulay DIIS extrapolation
 SCF converges when DIIS error is below 1.0E-08
 ---------------------------------------
  Cycle       Energy         DIIS Error
 ---------------------------------------
    1    -188.8364633514      9.94E-04
    2    -188.8401293379      5.75E-04
    3    -188.8405683896      1.98E-04
    4    -188.8406839629      6.52E-05
    5    -188.8407017698      2.63E-05
    6    -188.8407049498      1.37E-05
    7    -188.8407056703      4.56E-06
    8    -188.8407057708      8.34E-07
    9    -188.8407057737      1.99E-07
   10    -188.8407057738      5.24E-08
   11    -188.8407057738      9.82E-09 Convergence criterion met
 ---------------------------------------
 SCF time:  CPU 9.69 s  wall 9.70 s
 Discretize the solute cavity surface with Lebedev spheres
	Using 302 Lebedev grid points for each H atom
	Using 302 Lebedev grid points for other atoms
	Atomic van der Waals radii will be scaled by 1.20
 Removing interior tesserae...
 Keep 665 surface tesserae and discard 845 interior tesserae
 Molecular Surface Area = 61.814 Angst**2
 A restricted Hartree-Fock SCF calculation will be
 performed using Pulay DIIS extrapolation
 Polarizable Continuum solvation model will be applied
 SCF converges when DIIS error is below 1.0E-08

 Citation of the SMD model:
 Marenich, A.V.; Cramer, C.J.; Truhlar, D.G.
 J. Phys. Chem. B 2009, 113, 6378-6396.
 iSolventCode=           1
 Solvent: water                                                           

 vradii
            1           2           3           4           5
    1   1.2000000   1.8500000   1.5200000   1.5200000   1.2000000
 ---------------------------------------
  Cycle       Energy         DIIS Error
 ---------------------------------------
    1    -188.8407057737      1.91E-09
 Time req'd to invert C: 0.17 s (CPU) 0.17 s (wall)
    2    -188.8571786652      8.26E-04
    3    -188.8571786654      8.26E-04
    4    -188.8571786651      8.26E-04
    5    -188.8571786643      8.26E-04
    6    -188.8571786631      8.26E-04
    7    -188.8571786613      8.26E-04
    8    -188.8571786598      8.26E-04
    9    -188.8571786599      8.26E-04
   10    -188.8571786593      8.26E-04
   11    -188.8571786611      8.26E-04
   12    -188.8571786612      8.26E-04
   13    -188.8571786618      8.26E-04
   14    -188.8595486624      4.62E-04
   15    -188.8599501962      1.87E-04
   16    -188.8601001336      6.48E-05
   17    -188.8601212126      2.41E-05
   18    -188.8601242201      1.26E-05
   19    -188.8601248461      4.02E-06
   20    -188.8601249292      7.36E-07
   21    -188.8601249312      1.66E-07
   22    -188.8601249313      4.10E-08
   23    -188.8601249314      7.80E-09 Convergence criterion met
 ---------------------------------------
 SCF time:  CPU 18.54 s  wall 18.59 s
(0)  E-EN(g) gas-phase elect-nuc energy                 -188.840705774 a.u.
(3)  G-ENP(liq) elect-nuc-pol free energy of system     -188.860124931 a.u.
(4)  G-CDS(liq) cavity-dispersion-solvent structure 
     free energy                                                4.3285 kcal/mol
(6)  G-S(liq) free energy of system                     -188.853227096 a.u.
(9)  DeltaG-S(liq) free energy of  solvation
     (9) = (6) - (0)                                           -7.8572 kcal/mol
 SCF   energy in the final basis set = -188.8532270962
 Total energy in the final basis set = -188.8532270962

 Components of the MP2 correlation energy:
        aaaa  correlation energy =        -0.0841851846 au
        abab  correlation energy =        -0.4980453612 au
        bbbb  correlation energy =        -0.0841851846 au
        non-Brillouin singles    =        -0.0000000000 au

 Total  MP2   correlation energy =        -0.6664157303 au
        MP2         total energy =      -189.5196428265 au

  Entering Z-vector solver.
 This version supports only Gaussian blurring of the apparent surface charges
 No PCM contribution added !! 
   1         0           1      0.000440    0.000440
 This version supports only Gaussian blurring of the apparent surface charges
 No PCM contribution added !! 
   2         0           1      0.000162    0.000162
 This version supports only Gaussian blurring of the apparent surface charges
 No PCM contribution added !! 
   3         0           1      0.000063    0.000063
 This version supports only Gaussian blurring of the apparent surface charges
 No PCM contribution added !! 
   4         0           1      0.000015    0.000015
 This version supports only Gaussian blurring of the apparent surface charges
 No PCM contribution added !! 
   5         0           1      0.000005    0.000005
 This version supports only Gaussian blurring of the apparent surface charges
 No PCM contribution added !! 
   6         0           1      0.000001    0.000001
 This version supports only Gaussian blurring of the apparent surface charges
 No PCM contribution added !! 
   7         1           0      0.000000    0.000000    Roots Converged

 --------------------------------------------------------------

                    Orbital Energies (a.u.)
 --------------------------------------------------------------

 Alpha MOs
 -- Occupied --
-20.616 -20.558 -11.388  -1.478  -1.369  -0.893  -0.725  -0.716
 -0.635  -0.598  -0.494  -0.475
 -- Virtual --
  0.167   0.181   0.193   0.303   0.356   0.437   0.505   0.566
  0.595   0.634   0.684   0.710   0.755   0.771   0.789   0.812
  0.867   0.902   0.910   1.051   1.057   1.184   1.222   1.291
  1.355   1.452   1.462   1.553   1.703   1.808   1.842   1.955
  2.010   2.147   2.154   2.232   2.244   2.291   2.418   2.445
  2.458   2.773   2.778   2.827   2.985   3.035   3.203   3.236
  3.272   3.306   3.344   3.441   3.529   3.539   3.612   3.642
  3.718   3.751   3.832   3.842   4.009   4.107   4.166   4.187
  4.206   4.266   4.478   4.501   4.603   4.620   4.707   4.919
  5.064   5.067   5.145   5.269   5.377   5.573   5.611   5.667
  5.699   5.847   5.992   6.087   6.184   6.468   6.610   6.627
  6.707   6.831   6.888   6.968   7.052   7.111   7.172   7.250
  7.265   7.328   7.442   7.544   7.634   7.823   8.015  10.520
 12.811  13.731
 --------------------------------------------------------------

          Ground-State Mulliken Net Atomic Charges

     Atom                 Charge (a.u.)
  ----------------------------------------
      1 H                     0.143760
      2 C                     0.259448
      3 O                    -0.415387
      4 O                    -0.278035
      5 H                     0.290215
  ----------------------------------------
  Sum of atomic charges =     0.000000

 -----------------------------------------------------------------
                    Cartesian Multipole Moments
 -----------------------------------------------------------------
    Charge (ESU x 10^10)
                 0.0000
    Dipole Moment (Debye)
         X       2.2113      Y      -0.4439      Z      -0.0006
       Tot       2.2554
    Quadrupole Moments (Debye-Ang)
        XX     -21.9443     XY       3.1114     YY     -13.0037
        XZ       0.0002     YZ      -0.0006     ZZ     -16.9461
    Octopole Moments (Debye-Ang^2)
       XXX       4.2193    XXY       2.1223    XYY       3.4997
       YYY       0.8518    XXZ      -0.0010    XYZ      -0.0002
       YYZ       0.0000    XZZ       0.2113    YZZ       0.3398
       ZZZ      -0.0017
    Hexadecapole Moments (Debye-Ang^3)
      XXXX    -110.8621   XXXY       4.5384   XXYY     -19.9705
      XYYY       4.9701   YYYY     -24.7565   XXXZ       0.0029
      XXYZ      -0.0003   XYYZ       0.0004   YYYZ      -0.0022
      XXZZ     -19.7589   XYZZ       0.3959   YYZZ      -7.8403
      XZZZ       0.0024   YZZZ      -0.0002   ZZZZ     -13.8489
 -----------------------------------------------------------------
 DrvMan is completing analytic gradient of the MP2 energy
 MP2 relaxed dipole moment
            1
    1   0.8700040
    2  -0.1746524
    3  -0.0002312
	Magnitude:	 0.887 au	 2.255 Debye
 MP2 energy read as -189.519643
 Full Analytical Gradient of MP2 Energy (in au.)
             1             2             3             4             5
    1   -0.00065591   -0.00019385    0.00010969    0.00023817    0.00050191
    2   -0.00047716    0.00094446    0.00063766   -0.00053285   -0.00057211
    3    0.00003594   -0.00010247    0.00003676    0.00003265   -0.00000288
 Gradient time:  CPU 0.06 s  wall 0.06 s
 ----------------------------------------------------------------
             Standard Nuclear Orientation (Angstroms)
    I     Atom           X                Y                Z
 ----------------------------------------------------------------
    1      H      -0.1034522437    -1.4812401376     0.0012767082
    2      C      -0.1100515893    -0.4101060765    -0.0000965236
    3      O      -1.1200491790     0.2642801941     0.0001391029
    4      O       1.1077827684     0.0964916344     0.0000133762
    5      H       1.0205936436     1.0514308856    -0.0001000638
 ----------------------------------------------------------------
 Nuclear Repulsion Energy =    70.7000736876 hartrees
 There are       12 alpha and       12 beta electrons
 Discretize the solute cavity surface with Lebedev spheres
	Using 302 Lebedev grid points for each H atom
	Using 302 Lebedev grid points for other atoms
	Atomic van der Waals radii will be scaled by 1.20
 Removing interior tesserae...
 Keep 665 surface tesserae and discard 845 interior tesserae
 Molecular Surface Area = 61.814 Angst**2

                       Distance Matrix (Angstroms)
             H (  1)   C (  2)   O (  3)   O (  4)
   C (  2)  1.071155
   O (  3)  2.019978  1.214451
   O (  4)  1.989052  1.319000  2.234141
   H (  5)  2.770903  1.847823  2.280780  0.958911

 Requested basis set is cc-pVTZ
 There are 42 shells and 118 basis functions
 A cutoff of  1.0D-11 yielded    898 shell pairs
 There are      7186 function pairs (      9455 Cartesian)
 Smallest overlap matrix eigenvalue = 1.75E-03
 Guess MOs from SCF MO coefficient file
 Reading MOs from coefficient file
 Reading MOs from coefficient file
 A restricted Hartree-Fock SCF calculation will be
 performed using Pulay DIIS extrapolation
 SCF converges when DIIS error is below 1.0E-08
 ---------------------------------------
  Cycle       Energy         DIIS Error
 ---------------------------------------
    1    -188.8374887169      9.91E-04
    2    -188.8401254040      5.68E-04
    3    -188.8405556871      1.97E-04
    4    -188.8406702661      6.56E-05
    5    -188.8406880816      2.62E-05
    6    -188.8406912980      1.36E-05
    7    -188.8406920007      4.59E-06
    8    -188.8406921021      8.10E-07
    9    -188.8406921049      1.98E-07
   10    -188.8406921050      5.33E-08
   11    -188.8406921051      1.03E-08
   12    -188.8406921051      2.32E-09 Convergence criterion met
 ---------------------------------------
 SCF time:  CPU 10.23 s  wall 10.56 s
 Discretize the solute cavity surface with Lebedev spheres
	Using 302 Lebedev grid points for each H atom
	Using 302 Lebedev grid points for other atoms
	Atomic van der Waals radii will be scaled by 1.20
 Removing interior tesserae...
 Keep 665 surface tesserae and discard 845 interior tesserae
 Molecular Surface Area = 61.814 Angst**2
 A restricted Hartree-Fock SCF calculation will be
 performed using Pulay DIIS extrapolation
 Polarizable Continuum solvation model will be applied
 SCF converges when DIIS error is below 1.0E-08

 Citation of the SMD model:
 Marenich, A.V.; Cramer, C.J.; Truhlar, D.G.
 J. Phys. Chem. B 2009, 113, 6378-6396.
 iSolventCode=           1
 Solvent: water                                                           

 vradii
            1           2           3           4           5
    1   1.2000000   1.8500000   1.5200000   1.5200000   1.2000000
 ---------------------------------------
  Cycle       Energy         DIIS Error
 ---------------------------------------
    1    -188.8406921049      8.53E-10
 Time req'd to invert C: 0.18 s (CPU) 0.18 s (wall)
    2    -188.8571680536      8.27E-04
    3    -188.8571680542      8.27E-04
    4    -188.8571680523      8.27E-04
    5    -188.8571680534      8.27E-04
    6    -188.8571680539      8.27E-04
    7    -188.8571680545      8.27E-04
    8    -188.8571680549      8.27E-04
    9    -188.8571680545      8.27E-04
   10    -188.8571680548      8.27E-04
   11    -188.8571680555      8.27E-04
   12    -188.8571680556      8.27E-04
   13    -188.8571680555      8.27E-04
   14    -188.8571680554      8.27E-04
   15    -188.8571680553      8.27E-04
   16    -188.8571680535      8.27E-04
   17    -188.8595380737      4.62E-04
   18    -188.8599396086      1.87E-04
   19    -188.8600895386      6.48E-05
   20    -188.8601106220      2.41E-05
   21    -188.8601136323      1.26E-05
   22    -188.8601142586      4.02E-06
   23    -188.8601143417      7.37E-07
   24    -188.8601143437      1.66E-07
   25    -188.8601143438      4.10E-08
   26    -188.8601143439      7.81E-09 Convergence criterion met
 ---------------------------------------
 SCF time:  CPU 19.34 s  wall 19.82 s
(0)  E-EN(g) gas-phase elect-nuc energy                 -188.840692105 a.u.
(3)  G-ENP(liq) elect-nuc-pol free energy of system     -188.860114344 a.u.
(4)  G-CDS(liq) cavity-dispersion-solvent structure 
     free energy                                                4.3286 kcal/mol
(6)  G-S(liq) free energy of system                     -188.853216247 a.u.
(9)  DeltaG-S(liq) free energy of  solvation
     (9) = (6) - (0)                                           -7.8590 kcal/mol
 SCF   energy in the final basis set = -188.8532162469
 Total energy in the final basis set = -188.8532162469

 Components of the MP2 correlation energy:
        aaaa  correlation energy =        -0.0841840425 au
        abab  correlation energy =        -0.4980419921 au
        bbbb  correlation energy =        -0.0841840425 au
        non-Brillouin singles    =        -0.0000000000 au

 Total  MP2   correlation energy =        -0.6664100771 au
        MP2         total energy =      -189.5196263240 au

  Entering Z-vector solver.
 This version supports only Gaussian blurring of the apparent surface charges
 No PCM contribution added !! 
   1         0           1      0.000440    0.000440
 This version supports only Gaussian blurring of the apparent surface charges
 No PCM contribution added !! 
   2         0           1      0.000162    0.000162
 This version supports only Gaussian blurring of the apparent surface charges
 No PCM contribution added !! 
   3         0           1      0.000063    0.000063
 This version supports only Gaussian blurring of the apparent surface charges
 No PCM contribution added !! 
   4         0           1      0.000015    0.000015
 This version supports only Gaussian blurring of the apparent surface charges
 No PCM contribution added !! 
   5         0           1      0.000005    0.000005
 This version supports only Gaussian blurring of the apparent surface charges
 No PCM contribution added !! 
   6         0           1      0.000001    0.000001
 This version supports only Gaussian blurring of the apparent surface charges
 No PCM contribution added !! 
   7         1           0      0.000000    0.000000    Roots Converged

 --------------------------------------------------------------

                    Orbital Energies (a.u.)
 --------------------------------------------------------------

 Alpha MOs
 -- Occupied --
-20.616 -20.558 -11.388  -1.478  -1.369  -0.894  -0.725  -0.716
 -0.635  -0.598  -0.494  -0.475
 -- Virtual --
  0.167   0.181   0.193   0.303   0.356   0.437   0.505   0.566
  0.595   0.634   0.684   0.710   0.755   0.771   0.789   0.812
  0.867   0.902   0.910   1.051   1.057   1.185   1.222   1.291
  1.355   1.452   1.462   1.554   1.704   1.808   1.842   1.955
  2.010   2.147   2.154   2.231   2.244   2.291   2.418   2.445
  2.458   2.773   2.778   2.828   2.985   3.035   3.203   3.236
  3.272   3.306   3.344   3.441   3.529   3.539   3.612   3.642
  3.719   3.752   3.832   3.843   4.010   4.107   4.166   4.187
  4.207   4.267   4.479   4.501   4.604   4.620   4.707   4.920
  5.066   5.067   5.146   5.271   5.378   5.573   5.611   5.668
  5.700   5.847   5.992   6.087   6.184   6.468   6.611   6.627
  6.707   6.831   6.888   6.969   7.052   7.112   7.172   7.250
  7.265   7.328   7.442   7.544   7.634   7.823   8.015  10.524
 12.811  13.735
 --------------------------------------------------------------

          Ground-State Mulliken Net Atomic Charges

     Atom                 Charge (a.u.)
  ----------------------------------------
      1 H                     0.144137
      2 C                     0.259305
      3 O                    -0.415541
      4 O                    -0.278117
      5 H                     0.290216
  ----------------------------------------
  Sum of atomic charges =     0.000000

 -----------------------------------------------------------------
                    Cartesian Multipole Moments
 -----------------------------------------------------------------
    Charge (ESU x 10^10)
                 0.0000
    Dipole Moment (Debye)
         X       2.2114      Y      -0.4442      Z       0.0001
       Tot       2.2556
    Quadrupole Moments (Debye-Ang)
        XX     -21.9441     XY       3.1114     YY     -13.0046
        XZ       0.0000     YZ      -0.0015     ZZ     -16.9449
    Octopole Moments (Debye-Ang^2)
       XXX       4.2195    XXY       2.1199    XYY       3.5000
       YYY       0.8513    XXZ      -0.0014    XYZ      -0.0001
       YYZ       0.0020    XZZ       0.2112    YZZ       0.3373
       ZZZ      -0.0035
    Hexadecapole Moments (Debye-Ang^3)
      XXXX    -110.8634   XXXY       4.5391   XXYY     -19.9665
      XYYY       4.9702   YYYY     -24.7484   XXXZ       0.0032
      XXYZ       0.0010   XYYZ       0.0001   YYYZ      -0.0033
      XXZZ     -19.7586   XYZZ       0.3962   YYZZ      -7.8354
      XZZZ       0.0025   YZZZ       0.0032   ZZZZ     -13.8470
 -----------------------------------------------------------------
 DrvMan is completing analytic gradient of the MP2 energy
 MP2 relaxed dipole moment
            1
    1   0.8700446
    2  -0.1747474
    3   0.0000313
	Magnitude:	 0.887 au	 2.256 Debye
 MP2 energy read as -189.519626
 Full Analytical Gradient of MP2 Energy (in au.)
             1             2             3             4             5
    1   -0.00064983   -0.00020640    0.00012640    0.00023128    0.00049855
    2    0.00024537    0.00027290    0.00061237   -0.00055955   -0.00057109
    3    0.00009536   -0.00024224    0.00008002    0.00005542    0.00001144
 Gradient time:  CPU 0.06 s  wall 0.06 s
 ----------------------------------------------------------------
             Standard Nuclear Orientation (Angstroms)
    I     Atom           X                Y                Z
 ----------------------------------------------------------------
    1      H      -0.1034522437    -1.4812401376    -0.0007232918
    2      C      -0.1100515893    -0.4101060765    -0.0000965236
    3      O      -1.1200491790     0.2642801941     0.0001391029
    4      O       1.1077827684     0.0964916344     0.0000133762
    5      H       1.0205936436     1.0514308856    -0.0001000638
 ----------------------------------------------------------------
 Nuclear Repulsion Energy =    70.7000760595 hartrees
 There are       12 alpha and       12 beta electrons
 Discretize the solute cavity surface with Lebedev spheres
	Using 302 Lebedev grid points for each H atom
	Using 302 Lebedev grid points for other atoms
	Atomic van der Waals radii will be scaled by 1.20
 Removing interior tesserae...
 Keep 665 surface tesserae and discard 845 interior tesserae
 Molecular Surface Area = 61.814 Angst**2

                       Distance Matrix (Angstroms)
             H (  1)   C (  2)   O (  3)   O (  4)
   C (  2)  1.071155
   O (  3)  2.019978  1.214451
   O (  4)  1.989052  1.319000  2.234141
   H (  5)  2.770903  1.847823  2.280780  0.958911

 Requested basis set is cc-pVTZ
 There are 42 shells and 118 basis functions
 A cutoff of  1.0D-11 yielded    898 shell pairs
 There are      7186 function pairs (      9455 Cartesian)
 Smallest overlap matrix eigenvalue = 1.75E-03
 Guess MOs from SCF MO coefficient file
 Reading MOs from coefficient file
 Reading MOs from coefficient file
 A restricted Hartree-Fock SCF calculation will be
 performed using Pulay DIIS extrapolation
 SCF converges when DIIS error is below 1.0E-08
 ---------------------------------------
  Cycle       Energy         DIIS Error
 ---------------------------------------
    1    -188.8371423706      9.91E-04
    2    -188.8401222882      5.70E-04
    3    -188.8405555157      1.97E-04
    4    -188.8406704193      6.54E-05
    5    -188.8406882202      2.62E-05
    6    -188.8406914254      1.36E-05
    7    -188.8406921341      4.58E-06
    8    -188.8406922352      8.18E-07
    9    -188.8406922380      1.99E-07
   10    -188.8406922382      5.36E-08
   11    -188.8406922382      1.09E-08
   12    -188.8406922383      3.07E-09 Convergence criterion met
 ---------------------------------------
 SCF time:  CPU 10.11 s  wall 10.15 s
 Discretize the solute cavity surface with Lebedev spheres
	Using 302 Lebedev grid points for each H atom
	Using 302 Lebedev grid points for other atoms
	Atomic van der Waals radii will be scaled by 1.20
 Removing interior tesserae...
 Keep 665 surface tesserae and discard 845 interior tesserae
 Molecular Surface Area = 61.814 Angst**2
 A restricted Hartree-Fock SCF calculation will be
 performed using Pulay DIIS extrapolation
 Polarizable Continuum solvation model will be applied
 SCF converges when DIIS error is below 1.0E-08

 Citation of the SMD model:
 Marenich, A.V.; Cramer, C.J.; Truhlar, D.G.
 J. Phys. Chem. B 2009, 113, 6378-6396.
 iSolventCode=           1
 Solvent: water                                                           

 vradii
            1           2           3           4           5
    1   1.2000000   1.8500000   1.5200000   1.5200000   1.2000000
 ---------------------------------------
  Cycle       Energy         DIIS Error
 ---------------------------------------
    1    -188.8406922381      1.33E-09
 Time req'd to invert C: 0.17 s (CPU) 0.17 s (wall)
    2    -188.8571681908      8.27E-04
    3    -188.8571681911      8.27E-04
    4    -188.8571681897      8.27E-04
    5    -188.8571681901      8.27E-04
    6    -188.8571681898      8.27E-04
    7    -188.8571681902      8.27E-04
    8    -188.8571681898      8.27E-04
    9    -188.8571681917      8.27E-04
   10    -188.8571681924      8.27E-04
   11    -188.8571681928      8.27E-04
   12    -188.8571681929      8.27E-04
   13    -188.8571681920      8.27E-04
   14    -188.8571681925      8.27E-04
   15    -188.8571681934      8.27E-04
   16    -188.8571681906      8.27E-04
   17    -188.8595382109      4.62E-04
   18    -188.8599397458      1.87E-04
   19    -188.8600896756      6.48E-05
   20    -188.8601107591      2.41E-05
   21    -188.8601137693      1.26E-05
   22    -188.8601143957      4.02E-06
   23    -188.8601144787      7.37E-07
   24    -188.8601144808      1.66E-07
   25    -188.8601144809      4.10E-08
   26    -188.8601144809      7.81E-09 Convergence criterion met
 ---------------------------------------
 SCF time:  CPU 21.59 s  wall 21.71 s
(0)  E-EN(g) gas-phase elect-nuc energy                 -188.840692238 a.u.
(3)  G-ENP(liq) elect-nuc-pol free energy of system     -188.860114481 a.u.
(4)  G-CDS(liq) cavity-dispersion-solvent structure 
     free energy                                                4.3286 kcal/mol
(6)  G-S(liq) free energy of system                     -188.853216384 a.u.
(9)  DeltaG-S(liq) free energy of  solvation
     (9) = (6) - (0)                                           -7.8590 kcal/mol
 SCF   energy in the final basis set = -188.8532163837
 Total energy in the final basis set = -188.8532163837

 Components of the MP2 correlation energy:
        aaaa  correlation energy =        -0.0841840386 au
        abab  correlation energy =        -0.4980419754 au
        bbbb  correlation energy =        -0.0841840386 au
        non-Brillouin singles    =        -0.0000000000 au

 Total  MP2   correlation energy =        -0.6664100525 au
        MP2         total energy =      -189.5196264362 au

  Entering Z-vector solver.
 This version supports only Gaussian blurring of the apparent surface charges
 No PCM contribution added !! 
   1         0           1      0.000440    0.000440
 This version supports only Gaussian blurring of the apparent surface charges
 No PCM contribution added !! 
   2         0           1      0.000162    0.000162
 This version supports only Gaussian blurring of the apparent surface charges
 No PCM contribution added !! 
   3         0           1      0.000063    0.000063
 This version supports only Gaussian blurring of the apparent surface charges
 No PCM contribution added !! 
   4         0           1      0.000015    0.000015
 This version supports only Gaussian blurring of the apparent surface charges
 No PCM contribution added !! 
   5         0           1      0.000005    0.000005
 This version supports only Gaussian blurring of the apparent surface charges
 No PCM contribution added !! 
   6         0           1      0.000001    0.000001
 This version supports only Gaussian blurring of the apparent surface charges
 No PCM contribution added !! 
   7         1           0      0.000000    0.000000    Roots Converged

 --------------------------------------------------------------

                    Orbital Energies (a.u.)
 --------------------------------------------------------------

 Alpha MOs
 -- Occupied --
-20.616 -20.558 -11.388  -1.478  -1.369  -0.894  -0.725  -0.716
 -0.635  -0.598  -0.494  -0.475
 -- Virtual --
  0.167   0.181   0.193   0.303   0.356   0.437   0.505   0.566
  0.595   0.634   0.684   0.710   0.755   0.771   0.789   0.812
  0.867   0.902   0.910   1.051   1.057   1.185   1.222   1.291
  1.355   1.452   1.462   1.554   1.704   1.808   1.842   1.955
  2.010   2.147   2.154   2.231   2.244   2.291   2.418   2.445
  2.458   2.773   2.778   2.828   2.985   3.035   3.203   3.236
  3.272   3.306   3.344   3.441   3.529   3.539   3.612   3.642
  3.719   3.752   3.832   3.843   4.010   4.107   4.166   4.187
  4.207   4.267   4.479   4.501   4.604   4.620   4.707   4.920
  5.066   5.067   5.146   5.271   5.378   5.573   5.611   5.668
  5.700   5.847   5.992   6.087   6.184   6.468   6.611   6.627
  6.707   6.831   6.888   6.969   7.052   7.112   7.172   7.250
  7.265   7.328   7.442   7.544   7.634   7.823   8.015  10.524
 12.811  13.735
 --------------------------------------------------------------

          Ground-State Mulliken Net Atomic Charges

     Atom                 Charge (a.u.)
  ----------------------------------------
      1 H                     0.144137
      2 C                     0.259305
      3 O                    -0.415541
      4 O                    -0.278117
      5 H                     0.290216
  ----------------------------------------
  Sum of atomic charges =     0.000000

 -----------------------------------------------------------------
                    Cartesian Multipole Moments
 -----------------------------------------------------------------
    Charge (ESU x 10^10)
                 0.0000
    Dipole Moment (Debye)
         X       2.2114      Y      -0.4442      Z      -0.0013
       Tot       2.2556
    Quadrupole Moments (Debye-Ang)
        XX     -21.9441     XY       3.1114     YY     -13.0046
        XZ       0.0003     YZ       0.0002     ZZ     -16.9449
    Octopole Moments (Debye-Ang^2)
       XXX       4.2195    XXY       2.1199    XYY       3.5000
       YYY       0.8513    XXZ      -0.0005    XYZ      -0.0003
       YYZ      -0.0020    XZZ       0.2112    YZZ       0.3373
       ZZZ       0.0002
    Hexadecapole Moments (Debye-Ang^3)
      XXXX    -110.8634   XXXY       4.5391   XXYY     -19.9665
      XYYY       4.9702   YYYY     -24.7484   XXXZ       0.0026
      XXYZ      -0.0016   XYYZ       0.0008   YYYZ      -0.0010
      XXZZ     -19.7586   XYZZ       0.3962   YYZZ      -7.8354
      XZZZ       0.0023   YZZZ      -0.0035   ZZZZ     -13.8470
 -----------------------------------------------------------------
 DrvMan is completing analytic gradient of the MP2 energy
 MP2 relaxed dipole moment
            1
    1   0.8700447
    2  -0.1747478
    3  -0.0004939
	Magnitude:	 0.887 au	 2.256 Debye
 MP2 energy read as -189.519626
 Full Analytical Gradient of MP2 Energy (in au.)
             1             2             3             4             5
    1   -0.00064982   -0.00020640    0.00012636    0.00023131    0.00049856
    2    0.00024574    0.00027246    0.00061242   -0.00055954   -0.00057109
    3   -0.00002384    0.00003757   -0.00000646    0.00000992   -0.00001719
 Gradient time:  CPU 0.06 s  wall 0.06 s
 ----------------------------------------------------------------
             Standard Nuclear Orientation (Angstroms)
    I     Atom           X                Y                Z
 ----------------------------------------------------------------
    1      H      -0.1034522437    -1.4812401376     0.0002767082
    2      C      -0.1090515893    -0.4101060765    -0.0000965236
    3      O      -1.1200491790     0.2642801941     0.0001391029
    4      O       1.1077827684     0.0964916344     0.0000133762
    5      H       1.0205936436     1.0514308856    -0.0001000638
 ----------------------------------------------------------------
 Nuclear Repulsion Energy =    70.6998352872 hartrees
 There are       12 alpha and       12 beta electrons
 Discretize the solute cavity surface with Lebedev spheres
	Using 302 Lebedev grid points for each H atom
	Using 302 Lebedev grid points for other atoms
	Atomic van der Waals radii will be scaled by 1.20
 Removing interior tesserae...
 Keep 663 surface tesserae and discard 847 interior tesserae
 Molecular Surface Area = 61.522 Angst**2

                       Distance Matrix (Angstroms)
             H (  1)   C (  2)   O (  3)   O (  4)
   C (  2)  1.071149
   O (  3)  2.019978  1.215283
   O (  4)  1.989052  1.318077  2.234141
   H (  5)  2.770903  1.847211  2.280780  0.958911

 Requested basis set is cc-pVTZ
 There are 42 shells and 118 basis functions
 A cutoff of  1.0D-11 yielded    898 shell pairs
 There are      7186 function pairs (      9455 Cartesian)
 Smallest overlap matrix eigenvalue = 1.75E-03
 Guess MOs from SCF MO coefficient file
 Reading MOs from coefficient file
 Reading MOs from coefficient file
 A restricted Hartree-Fock SCF calculation will be
 performed using Pulay DIIS extrapolation
 SCF converges when DIIS error is below 1.0E-08
 ---------------------------------------
  Cycle       Energy         DIIS Error
 ---------------------------------------
    1    -188.8368525243      9.90E-04
    2    -188.8400457468      5.60E-04
    3    -188.8404653627      1.96E-04
    4    -188.8405783012      6.60E-05
    5    -188.8405957025      2.63E-05
    6    -188.8405989112      1.35E-05
    7    -188.8405996214      4.65E-06
    8    -188.8405997267      8.43E-07
    9    -188.8405997297      2.04E-07
   10    -188.8405997298      5.27E-08
   11    -188.8405997298      1.03E-08
   12    -188.8405997299      2.36E-09 Convergence criterion met
 ---------------------------------------
 SCF time:  CPU 10.12 s  wall 10.17 s
 Discretize the solute cavity surface with Lebedev spheres
	Using 302 Lebedev grid points for each H atom
	Using 302 Lebedev grid points for other atoms
	Atomic van der Waals radii will be scaled by 1.20
 Removing interior tesserae...
 Keep 663 surface tesserae and discard 847 interior tesserae
 Molecular Surface Area = 61.522 Angst**2
 A restricted Hartree-Fock SCF calculation will be
 performed using Pulay DIIS extrapolation
 Polarizable Continuum solvation model will be applied
 SCF converges when DIIS error is below 1.0E-08

 Citation of the SMD model:
 Marenich, A.V.; Cramer, C.J.; Truhlar, D.G.
 J. Phys. Chem. B 2009, 113, 6378-6396.
 iSolventCode=           1
 Solvent: water                                                           

 vradii
            1           2           3           4           5
    1   1.2000000   1.8500000   1.5200000   1.5200000   1.2000000
 ---------------------------------------
  Cycle       Energy         DIIS Error
 ---------------------------------------
    1    -188.8405997298      8.62E-10
 Time req'd to invert C: 0.17 s (CPU) 0.17 s (wall)
    2    -188.8570780078      8.26E-04
    3    -188.8570780085      8.26E-04
    4    -188.8570780064      8.26E-04
    5    -188.8570780075      8.26E-04
    6    -188.8570780081      8.26E-04
    7    -188.8570780075      8.26E-04
    8    -188.8594497181      4.63E-04
    9    -188.8598524720      1.88E-04
   10    -188.8600032837      6.48E-05
   11    -188.8600244873      2.42E-05
   12    -188.8600275161      1.26E-05
   13    -188.8600281471      4.02E-06
   14    -188.8600282300      7.34E-07
   15    -188.8600282320      1.66E-07
   16    -188.8600282324      4.11E-08
   17    -188.8600282325      7.83E-09 Convergence criterion met
 ---------------------------------------
 SCF time:  CPU 14.12 s  wall 14.14 s
(0)  E-EN(g) gas-phase elect-nuc energy                 -188.840599730 a.u.
(3)  G-ENP(liq) elect-nuc-pol free energy of system     -188.860028232 a.u.
(4)  G-CDS(liq) cavity-dispersion-solvent structure 
     free energy                                                4.3306 kcal/mol
(6)  G-S(liq) free energy of system                     -188.853126980 a.u.
(9)  DeltaG-S(liq) free energy of  solvation
     (9) = (6) - (0)                                           -7.8610 kcal/mol
 SCF   energy in the final basis set = -188.8531269802
 Total energy in the final basis set = -188.8531269802

 Components of the MP2 correlation energy:
        aaaa  correlation energy =        -0.0841884938 au
        abab  correlation energy =        -0.4980519721 au
        bbbb  correlation energy =        -0.0841884938 au
        non-Brillouin singles    =        -0.0000000000 au

 Total  MP2   correlation energy =        -0.6664289597 au
        MP2         total energy =      -189.5195559399 au

  Entering Z-vector solver.
 This version supports only Gaussian blurring of the apparent surface charges
 No PCM contribution added !! 
   1         0           1      0.000441    0.000441
 This version supports only Gaussian blurring of the apparent surface charges
 No PCM contribution added !! 
   2         0           1      0.000162    0.000162
 This version supports only Gaussian blurring of the apparent surface charges
 No PCM contribution added !! 
   3         0           1      0.000063    0.000063
 This version supports only Gaussian blurring of the apparent surface charges
 No PCM contribution added !! 
   4         0           1      0.000015    0.000015
 This version supports only Gaussian blurring of the apparent surface charges
 No PCM contribution added !! 
   5         0           1      0.000005    0.000005
 This version supports only Gaussian blurring of the apparent surface charges
 No PCM contribution added !! 
   6         0           1      0.000001    0.000001
 This version supports only Gaussian blurring of the apparent surface charges
 No PCM contribution added !! 
   7         1           0      0.000000    0.000000    Roots Converged

 --------------------------------------------------------------

                    Orbital Energies (a.u.)
 --------------------------------------------------------------

 Alpha MOs
 -- Occupied --
-20.617 -20.558 -11.388  -1.478  -1.369  -0.894  -0.725  -0.716
 -0.635  -0.598  -0.494  -0.475
 -- Virtual --
  0.167   0.181   0.193   0.303   0.356   0.437   0.505   0.566
  0.595   0.634   0.683   0.710   0.754   0.771   0.788   0.811
  0.867   0.902   0.910   1.051   1.057   1.185   1.222   1.291
  1.355   1.452   1.462   1.553   1.704   1.808   1.841   1.955
  2.009   2.146   2.155   2.231   2.244   2.291   2.418   2.445
  2.458   2.773   2.778   2.827   2.985   3.035   3.203   3.237
  3.272   3.306   3.344   3.441   3.529   3.539   3.612   3.642
  3.718   3.752   3.832   3.843   4.009   4.107   4.166   4.186
  4.207   4.266   4.479   4.500   4.603   4.620   4.707   4.919
  5.066   5.067   5.146   5.270   5.378   5.573   5.611   5.668
  5.700   5.846   5.992   6.087   6.183   6.469   6.609   6.625
  6.707   6.831   6.888   6.968   7.052   7.112   7.172   7.250
  7.264   7.328   7.442   7.544   7.634   7.824   8.015  10.523
 12.813  13.729
 --------------------------------------------------------------

          Ground-State Mulliken Net Atomic Charges

     Atom                 Charge (a.u.)
  ----------------------------------------
      1 H                     0.144363
      2 C                     0.258952
      3 O                    -0.416568
      4 O                    -0.276674
      5 H                     0.289927
  ----------------------------------------
  Sum of atomic charges =    -0.000000

 -----------------------------------------------------------------
                    Cartesian Multipole Moments
 -----------------------------------------------------------------
    Charge (ESU x 10^10)
                -0.0000
    Dipole Moment (Debye)
         X       2.2242      Y      -0.4467      Z      -0.0006
       Tot       2.2686
    Quadrupole Moments (Debye-Ang)
        XX     -21.9398     XY       3.1126     YY     -13.0043
        XZ       0.0002     YZ      -0.0006     ZZ     -16.9451
    Octopole Moments (Debye-Ang^2)
       XXX       4.2343    XXY       2.1199    XYY       3.5015
       YYY       0.8456    XXZ      -0.0010    XYZ      -0.0002
       YYZ       0.0000    XZZ       0.2149    YZZ       0.3361
       ZZZ      -0.0017
    Hexadecapole Moments (Debye-Ang^3)
      XXXX    -110.8384   XXXY       4.5468   XXYY     -19.9625
      XYYY       4.9822   YYYY     -24.7434   XXXZ       0.0029
      XXYZ      -0.0003   XYYZ       0.0004   YYYZ      -0.0022
      XXZZ     -19.7557   XYZZ       0.3989   YYZZ      -7.8354
      XZZZ       0.0024   YZZZ      -0.0002   ZZZZ     -13.8476
 -----------------------------------------------------------------
 DrvMan is completing analytic gradient of the MP2 energy
 MP2 relaxed dipole moment
            1
    1   0.8750751
    2  -0.1757577
    3  -0.0002312
	Magnitude:	 0.893 au	 2.269 Debye
 MP2 energy read as -189.519556
 Full Analytical Gradient of MP2 Energy (in au.)
             1             2             3             4             5
    1   -0.00074036    0.00124125   -0.00069008   -0.00029254    0.00048173
    2    0.00021568    0.00011831    0.00103351   -0.00071428   -0.00065323
    3    0.00003576   -0.00010242    0.00003692    0.00003262   -0.00000287
 Gradient time:  CPU 0.06 s  wall 0.06 s
 ----------------------------------------------------------------
             Standard Nuclear Orientation (Angstroms)
    I     Atom           X                Y                Z
 ----------------------------------------------------------------
    1      H      -0.1034522437    -1.4812401376     0.0002767082
    2      C      -0.1110515893    -0.4101060765    -0.0000965236
    3      O      -1.1200491790     0.2642801941     0.0001391029
    4      O       1.1077827684     0.0964916344     0.0000133762
    5      H       1.0205936436     1.0514308856    -0.0001000638
 ----------------------------------------------------------------
 Nuclear Repulsion Energy =    70.7003480813 hartrees
 There are       12 alpha and       12 beta electrons
 Discretize the solute cavity surface with Lebedev spheres
	Using 302 Lebedev grid points for each H atom
	Using 302 Lebedev grid points for other atoms
	Atomic van der Waals radii will be scaled by 1.20
 Removing interior tesserae...
 Keep 665 surface tesserae and discard 845 interior tesserae
 Molecular Surface Area = 61.814 Angst**2

                       Distance Matrix (Angstroms)
             H (  1)   C (  2)   O (  3)   O (  4)
   C (  2)  1.071161
   O (  3)  2.019978  1.213620
   O (  4)  1.989052  1.319924  2.234141
   H (  5)  2.770903  1.848435  2.280780  0.958911

 Requested basis set is cc-pVTZ
 There are 42 shells and 118 basis functions
 A cutoff of  1.0D-11 yielded    898 shell pairs
 There are      7186 function pairs (      9455 Cartesian)
 Smallest overlap matrix eigenvalue = 1.76E-03
 Guess MOs from SCF MO coefficient file
 Reading MOs from coefficient file
 Reading MOs from coefficient file
 A restricted Hartree-Fock SCF calculation will be
 performed using Pulay DIIS extrapolation
 SCF converges when DIIS error is below 1.0E-08
 ---------------------------------------
  Cycle       Energy         DIIS Error
 ---------------------------------------
    1    -188.8376203233      1.01E-03
    2    -188.8401739529      5.95E-04
    3    -188.8406389337      2.02E-04
    4    -188.8407585080      6.51E-05
    5    -188.8407775847      2.63E-05
    6    -188.8407808078      1.38E-05
    7    -188.8407815215      4.42E-06
    8    -188.8407816145      7.81E-07
    9    -188.8407816171      1.89E-07
   10    -188.8407816172      5.27E-08
   11    -188.8407816173      9.96E-09 Convergence criterion met
 ---------------------------------------
 SCF time:  CPU 9.49 s  wall 9.52 s
 Discretize the solute cavity surface with Lebedev spheres
	Using 302 Lebedev grid points for each H atom
	Using 302 Lebedev grid points for other atoms
	Atomic van der Waals radii will be scaled by 1.20
 Removing interior tesserae...
 Keep 665 surface tesserae and discard 845 interior tesserae
 Molecular Surface Area = 61.814 Angst**2
 A restricted Hartree-Fock SCF calculation will be
 performed using Pulay DIIS extrapolation
 Polarizable Continuum solvation model will be applied
 SCF converges when DIIS error is below 1.0E-08

 Citation of the SMD model:
 Marenich, A.V.; Cramer, C.J.; Truhlar, D.G.
 J. Phys. Chem. B 2009, 113, 6378-6396.
 iSolventCode=           1
 Solvent: water                                                           

 vradii
            1           2           3           4           5
    1   1.2000000   1.8500000   1.5200000   1.5200000   1.2000000
 ---------------------------------------
  Cycle       Energy         DIIS Error
 ---------------------------------------
    1    -188.8407816171      1.82E-09
 Time req'd to invert C: 0.17 s (CPU) 0.17 s (wall)
    2    -188.8572172984      8.25E-04
    3    -188.8572172987      8.25E-04
    4    -188.8572172977      8.25E-04
    5    -188.8572173009      8.25E-04
    6    -188.8572173017      8.25E-04
    7    -188.8572173020      8.25E-04
    8    -188.8572173033      8.25E-04
    9    -188.8572173031      8.25E-04
   10    -188.8572173036      8.25E-04
   11    -188.8572173024      8.25E-04
   12    -188.8572173023      8.25E-04
   13    -188.8572172614      8.25E-04
   14    -188.8572172224      8.25E-04
   15    -188.8572173314      8.25E-04
   16    -188.8572173079      8.25E-04
   17    -188.8595774212      4.60E-04
   18    -188.8599768276      1.87E-04
   19    -188.8601257216      6.46E-05
   20    -188.8601466289      2.40E-05
   21    -188.8601496097      1.26E-05
   22    -188.8601502304      4.01E-06
   23    -188.8601503129      7.35E-07
   24    -188.8601503149      1.66E-07
   25    -188.8601503150      4.09E-08
   26    -188.8601503151      7.80E-09 Convergence criterion met
 ---------------------------------------
 SCF time:  CPU 22.81 s  wall 22.85 s
(0)  E-EN(g) gas-phase elect-nuc energy                 -188.840781617 a.u.
(3)  G-ENP(liq) elect-nuc-pol free energy of system     -188.860150315 a.u.
(4)  G-CDS(liq) cavity-dispersion-solvent structure 
     free energy                                                4.3266 kcal/mol
(6)  G-S(liq) free energy of system                     -188.853255458 a.u.
(9)  DeltaG-S(liq) free energy of  solvation
     (9) = (6) - (0)                                           -7.8275 kcal/mol
 SCF   energy in the final basis set = -188.8532554581
 Total energy in the final basis set = -188.8532554581

 Components of the MP2 correlation energy:
        aaaa  correlation energy =        -0.0841806139 au
        abab  correlation energy =        -0.4980353704 au
        bbbb  correlation energy =        -0.0841806139 au
        non-Brillouin singles    =        -0.0000000000 au

 Total  MP2   correlation energy =        -0.6663965982 au
        MP2         total energy =      -189.5196520563 au

  Entering Z-vector solver.
 This version supports only Gaussian blurring of the apparent surface charges
 No PCM contribution added !! 
   1         0           1      0.000440    0.000440
 This version supports only Gaussian blurring of the apparent surface charges
 No PCM contribution added !! 
   2         0           1      0.000161    0.000161
 This version supports only Gaussian blurring of the apparent surface charges
 No PCM contribution added !! 
   3         0           1      0.000063    0.000063
 This version supports only Gaussian blurring of the apparent surface charges
 No PCM contribution added !! 
   4         0           1      0.000015    0.000015
 This version supports only Gaussian blurring of the apparent surface charges
 No PCM contribution added !! 
   5         0           1      0.000005    0.000005
 This version supports only Gaussian blurring of the apparent surface charges
 No PCM contribution added !! 
   6         0           1      0.000001    0.000001
 This version supports only Gaussian blurring of the apparent surface charges
 No PCM contribution added !! 
   7         1           0      0.000000    0.000000    Roots Converged

 --------------------------------------------------------------

                    Orbital Energies (a.u.)
 --------------------------------------------------------------

 Alpha MOs
 -- Occupied --
-20.616 -20.558 -11.388  -1.477  -1.370  -0.893  -0.725  -0.716
 -0.634  -0.598  -0.495  -0.475
 -- Virtual --
  0.167   0.182   0.193   0.303   0.356   0.437   0.505   0.566
  0.595   0.634   0.684   0.710   0.755   0.771   0.789   0.812
  0.867   0.902   0.911   1.051   1.056   1.185   1.222   1.291
  1.355   1.452   1.462   1.554   1.704   1.808   1.842   1.955
  2.010   2.147   2.154   2.232   2.245   2.290   2.418   2.445
  2.458   2.773   2.777   2.828   2.985   3.035   3.203   3.236
  3.272   3.306   3.345   3.441   3.530   3.539   3.612   3.642
  3.720   3.751   3.831   3.842   4.010   4.107   4.165   4.187
  4.207   4.268   4.479   4.502   4.604   4.620   4.708   4.920
  5.066   5.067   5.146   5.271   5.378   5.573   5.611   5.667
  5.699   5.847   5.991   6.087   6.185   6.467   6.612   6.629
  6.707   6.831   6.888   6.969   7.052   7.112   7.172   7.250
  7.265   7.328   7.442   7.545   7.633   7.823   8.015  10.526
 12.809  13.741
 --------------------------------------------------------------

          Ground-State Mulliken Net Atomic Charges

     Atom                 Charge (a.u.)
  ----------------------------------------
      1 H                     0.143952
      2 C                     0.259473
      3 O                    -0.414371
      4 O                    -0.279150
      5 H                     0.290095
  ----------------------------------------
  Sum of atomic charges =    -0.000000

 -----------------------------------------------------------------
                    Cartesian Multipole Moments
 -----------------------------------------------------------------
    Charge (ESU x 10^10)
                -0.0000
    Dipole Moment (Debye)
         X       2.1983      Y      -0.4441      Z      -0.0006
       Tot       2.2428
    Quadrupole Moments (Debye-Ang)
        XX     -21.9441     XY       3.1095     YY     -13.0047
        XZ       0.0002     YZ      -0.0006     ZZ     -16.9443
    Octopole Moments (Debye-Ang^2)
       XXX       4.2048    XXY       2.1189    XYY       3.4979
       YYY       0.8526    XXZ      -0.0010    XYZ      -0.0002
       YYZ       0.0000    XZZ       0.2075    YZZ       0.3375
       ZZZ      -0.0017
    Hexadecapole Moments (Debye-Ang^3)
      XXXX    -110.8712   XXXY       4.5304   XXYY     -19.9683
      XYYY       4.9573   YYYY     -24.7509   XXXZ       0.0029
      XXYZ      -0.0003   XYYZ       0.0004   YYYZ      -0.0022
      XXZZ     -19.7594   XYZZ       0.3933   YYZZ      -7.8351
      XZZZ       0.0024   YZZZ      -0.0002   ZZZZ     -13.8454
 -----------------------------------------------------------------
 DrvMan is completing analytic gradient of the MP2 energy
 MP2 relaxed dipole moment
            1
    1   0.8648936
    2  -0.1747393
    3  -0.0002312
	Magnitude:	 0.882 au	 2.243 Debye
 MP2 energy read as -189.519652
 Full Analytical Gradient of MP2 Energy (in au.)
             1             2             3             4             5
    1   -0.00056004   -0.00165878    0.00101398    0.00071358    0.00049127
    2    0.00026646    0.00053966    0.00012389   -0.00035736   -0.00057266
    3    0.00003576   -0.00010220    0.00003661    0.00003269   -0.00000287
 Gradient time:  CPU 0.06 s  wall 0.07 s
 ----------------------------------------------------------------
             Standard Nuclear Orientation (Angstroms)
    I     Atom           X                Y                Z
 ----------------------------------------------------------------
    1      H      -0.1034522437    -1.4812401376     0.0002767082
    2      C      -0.1100515893    -0.4091060765    -0.0000965236
    3      O      -1.1200491790     0.2642801941     0.0001391029
    4      O       1.1077827684     0.0964916344     0.0000133762
    5      H       1.0205936436     1.0514308856    -0.0001000638
 ----------------------------------------------------------------
 Nuclear Repulsion Energy =    70.7132150682 hartrees
 There are       12 alpha and       12 beta electrons
 Discretize the solute cavity surface with Lebedev spheres
	Using 302 Lebedev grid points for each H atom
	Using 302 Lebedev grid points for other atoms
	Atomic van der Waals radii will be scaled by 1.20
 Removing interior tesserae...
 Keep 665 surface tesserae and discard 845 interior tesserae
 Molecular Surface Area = 61.814 Angst**2

                       Distance Matrix (Angstroms)
             H (  1)   C (  2)   O (  3)   O (  4)
   C (  2)  1.072154
   O (  3)  2.019978  1.213896
   O (  4)  1.989052  1.318617  2.234141
   H (  5)  2.770903  1.847032  2.280780  0.958911

 Requested basis set is cc-pVTZ
 There are 42 shells and 118 basis functions
 A cutoff of  1.0D-11 yielded    898 shell pairs
 There are      7186 function pairs (      9455 Cartesian)
 Smallest overlap matrix eigenvalue = 1.76E-03
 Guess MOs from SCF MO coefficient file
 Reading MOs from coefficient file
 Reading MOs from coefficient file
 A restricted Hartree-Fock SCF calculation will be
 performed using Pulay DIIS extrapolation
 SCF converges when DIIS error is below 1.0E-08
 ---------------------------------------
  Cycle       Energy         DIIS Error
 ---------------------------------------
    1    -188.8376675176      9.91E-04
    2    -188.8402252056      5.61E-04
    3    -188.8406470178      1.97E-04
    4    -188.8407599773      6.52E-05
    5    -188.8407772304      2.63E-05
    6    -188.8407803563      1.35E-05
    7    -188.8407810729      4.54E-06
    8    -188.8407811745      8.12E-07
    9    -188.8407811772      1.98E-07
   10    -188.8407811774      5.14E-08
   11    -188.8407811774      9.87E-09 Convergence criterion met
 ---------------------------------------
 SCF time:  CPU 10.08 s  wall 10.11 s
 Discretize the solute cavity surface with Lebedev spheres
	Using 302 Lebedev grid points for each H atom
	Using 302 Lebedev grid points for other atoms
	Atomic van der Waals radii will be scaled by 1.20
 Removing interior tesserae...
 Keep 665 surface tesserae and discard 845 interior tesserae
 Molecular Surface Area = 61.814 Angst**2
 A restricted Hartree-Fock SCF calculation will be
 performed using Pulay DIIS extrapolation
 Polarizable Continuum solvation model will be applied
 SCF converges when DIIS error is below 1.0E-08

 Citation of the SMD model:
 Marenich, A.V.; Cramer, C.J.; Truhlar, D.G.
 J. Phys. Chem. B 2009, 113, 6378-6396.
 iSolventCode=           1
 Solvent: water                                                           

 vradii
            1           2           3           4           5
    1   1.2000000   1.8500000   1.5200000   1.5200000   1.2000000
 ---------------------------------------
  Cycle       Energy         DIIS Error
 ---------------------------------------
    1    -188.8407811773      2.00E-09
 Time req'd to invert C: 0.18 s (CPU) 0.18 s (wall)
    2    -188.8572337464      8.26E-04
    3    -188.8572337467      8.26E-04
    4    -188.8572337462      8.26E-04
    5    -188.8572337483      8.26E-04
    6    -188.8572337480      8.26E-04
    7    -188.8572337486      8.26E-04
    8    -188.8572337469      8.26E-04
    9    -188.8572337497      8.26E-04
   10    -188.8572337508      8.26E-04
   11    -188.8572337516      8.26E-04
   12    -188.8572337484      8.26E-04
   13    -188.8572337488      8.26E-04
   14    -188.8572337485      8.26E-04
   15    -188.8572337501      8.26E-04
   16    -188.8572337482      8.26E-04
   17    -188.8596002042      4.61E-04
   18    -188.8600008466      1.87E-04
   19    -188.8601503014      6.47E-05
   20    -188.8601712962      2.40E-05
   21    -188.8601742871      1.26E-05
   22    -188.8601749088      4.02E-06
   23    -188.8601749914      7.35E-07
   24    -188.8601749935      1.66E-07
   25    -188.8601749936      4.08E-08
   26    -188.8601749936      7.77E-09 Convergence criterion met
 ---------------------------------------
 SCF time:  CPU 22.13 s  wall 22.52 s
(0)  E-EN(g) gas-phase elect-nuc energy                 -188.840781177 a.u.
(3)  G-ENP(liq) elect-nuc-pol free energy of system     -188.860174994 a.u.
(4)  G-CDS(liq) cavity-dispersion-solvent structure 
     free energy                                                4.3301 kcal/mol
(6)  G-S(liq) free energy of system                     -188.853274462 a.u.
(9)  DeltaG-S(liq) free energy of  solvation
     (9) = (6) - (0)                                           -7.8397 kcal/mol
 SCF   energy in the final basis set = -188.8532744617
 Total energy in the final basis set = -188.8532744617

 Components of the MP2 correlation energy:
        aaaa  correlation energy =        -0.0841808122 au
        abab  correlation energy =        -0.4980127996 au
        bbbb  correlation energy =        -0.0841808122 au
        non-Brillouin singles    =        -0.0000000000 au

 Total  MP2   correlation energy =        -0.6663744241 au
        MP2         total energy =      -189.5196488858 au

  Entering Z-vector solver.
 This version supports only Gaussian blurring of the apparent surface charges
 No PCM contribution added !! 
   1         0           1      0.000440    0.000440
 This version supports only Gaussian blurring of the apparent surface charges
 No PCM contribution added !! 
   2         0           1      0.000161    0.000161
 This version supports only Gaussian blurring of the apparent surface charges
 No PCM contribution added !! 
   3         0           1      0.000063    0.000063
 This version supports only Gaussian blurring of the apparent surface charges
 No PCM contribution added !! 
   4         0           1      0.000015    0.000015
 This version supports only Gaussian blurring of the apparent surface charges
 No PCM contribution added !! 
   5         0           1      0.000005    0.000005
 This version supports only Gaussian blurring of the apparent surface charges
 No PCM contribution added !! 
   6         0           1      0.000001    0.000001
 This version supports only Gaussian blurring of the apparent surface charges
 No PCM contribution added !! 
   7         1           0      0.000000    0.000000    Roots Converged

 --------------------------------------------------------------

                    Orbital Energies (a.u.)
 --------------------------------------------------------------

 Alpha MOs
 -- Occupied --
-20.616 -20.558 -11.388  -1.478  -1.370  -0.893  -0.725  -0.716
 -0.635  -0.598  -0.495  -0.475
 -- Virtual --
  0.167   0.181   0.193   0.303   0.356   0.437   0.505   0.566
  0.595   0.634   0.683   0.710   0.755   0.771   0.788   0.812
  0.867   0.902   0.911   1.051   1.057   1.185   1.222   1.291
  1.355   1.452   1.462   1.554   1.703   1.808   1.842   1.955
  2.010   2.147   2.155   2.232   2.245   2.291   2.418   2.445
  2.458   2.773   2.778   2.828   2.985   3.035   3.203   3.236
  3.272   3.306   3.344   3.441   3.530   3.539   3.612   3.642
  3.719   3.752   3.833   3.842   4.010   4.107   4.166   4.187
  4.206   4.266   4.479   4.501   4.604   4.620   4.708   4.919
  5.064   5.067   5.145   5.270   5.378   5.573   5.611   5.668
  5.699   5.848   5.991   6.088   6.184   6.469   6.611   6.629
  6.709   6.831   6.888   6.969   7.052   7.113   7.172   7.250
  7.264   7.328   7.442   7.545   7.634   7.823   8.016  10.521
 12.815  13.740
 --------------------------------------------------------------

          Ground-State Mulliken Net Atomic Charges

     Atom                 Charge (a.u.)
  ----------------------------------------
      1 H                     0.143309
      2 C                     0.259323
      3 O                    -0.415039
      4 O                    -0.277739
      5 H                     0.290146
  ----------------------------------------
  Sum of atomic charges =     0.000000

 -----------------------------------------------------------------
                    Cartesian Multipole Moments
 -----------------------------------------------------------------
    Charge (ESU x 10^10)
                -0.0000
    Dipole Moment (Debye)
         X       2.2116      Y      -0.4384      Z      -0.0006
       Tot       2.2546
    Quadrupole Moments (Debye-Ang)
        XX     -21.9400     XY       3.1111     YY     -13.0121
        XZ       0.0002     YZ      -0.0006     ZZ     -16.9441
    Octopole Moments (Debye-Ang^2)
       XXX       4.2190    XXY       2.1155    XYY       3.5001
       YYY       0.8517    XXZ      -0.0010    XYZ      -0.0002
       YYZ       0.0000    XZZ       0.2109    YZZ       0.3356
       ZZZ      -0.0017
    Hexadecapole Moments (Debye-Ang^3)
      XXXX    -110.8399   XXXY       4.5407   XXYY     -19.9665
      XYYY       4.9702   YYYY     -24.7577   XXXZ       0.0029
      XXYZ      -0.0003   XYYZ       0.0004   YYYZ      -0.0022
      XXZZ     -19.7558   XYZZ       0.3966   YYZZ      -7.8359
      XZZZ       0.0024   YZZZ      -0.0002   ZZZZ     -13.8457
 -----------------------------------------------------------------
 DrvMan is completing analytic gradient of the MP2 energy
 MP2 relaxed dipole moment
            1
    1   0.8700981
    2  -0.1724786
    3  -0.0002313
	Magnitude:	 0.887 au	 2.255 Debye
 MP2 energy read as -189.519649
 Full Analytical Gradient of MP2 Energy (in au.)
             1             2             3             4             5
    1   -0.00064974   -0.00048353    0.00067597    0.00007749    0.00037982
    2   -0.00038929    0.00196601   -0.00002013   -0.00093981   -0.00061679
    3    0.00003596   -0.00010240    0.00003665    0.00003268   -0.00000290
 Gradient time:  CPU 0.06 s  wall 0.06 s
 ----------------------------------------------------------------
             Standard Nuclear Orientation (Angstroms)
    I     Atom           X                Y                Z
 ----------------------------------------------------------------
    1      H      -0.1034522437    -1.4812401376     0.0002767082
    2      C      -0.1100515893    -0.4111060765    -0.0000965236
    3      O      -1.1200491790     0.2642801941     0.0001391029
    4      O       1.1077827684     0.0964916344     0.0000133762
    5      H       1.0205936436     1.0514308856    -0.0001000638
 ----------------------------------------------------------------
 Nuclear Repulsion Energy =    70.6869367136 hartrees
 There are       12 alpha and       12 beta electrons
 Discretize the solute cavity surface with Lebedev spheres
	Using 302 Lebedev grid points for each H atom
	Using 302 Lebedev grid points for other atoms
	Atomic van der Waals radii will be scaled by 1.20
 Removing interior tesserae...
 Keep 665 surface tesserae and discard 845 interior tesserae
 Molecular Surface Area = 61.814 Angst**2

                       Distance Matrix (Angstroms)
             H (  1)   C (  2)   O (  3)   O (  4)
   C (  2)  1.070154
   O (  3)  2.019978  1.215007
   O (  4)  1.989052  1.319385  2.234141
   H (  5)  2.770903  1.848614  2.280780  0.958911

 Requested basis set is cc-pVTZ
 There are 42 shells and 118 basis functions
 A cutoff of  1.0D-11 yielded    898 shell pairs
 There are      7186 function pairs (      9455 Cartesian)
 Smallest overlap matrix eigenvalue = 1.75E-03
 Guess MOs from SCF MO coefficient file
 Reading MOs from coefficient file
 Reading MOs from coefficient file
 A restricted Hartree-Fock SCF calculation will be
 performed using Pulay DIIS extrapolation
 SCF converges when DIIS error is below 1.0E-08
 ---------------------------------------
  Cycle       Energy         DIIS Error
 ---------------------------------------
    1    -188.8358162824      9.91E-04
    2    -188.8400423121      5.62E-04
    3    -188.8404644449      1.96E-04
    4    -188.8405778222      6.69E-05
    5    -188.8405956828      2.61E-05
    6    -188.8405989841      1.33E-05
    7    -188.8405996633      4.75E-06
    8    -188.8405997696      8.73E-07
    9    -188.8405997728      2.08E-07
   10    -188.8405997730      5.47E-08
   11    -188.8405997730      1.02E-08
   12    -188.8405997731      2.02E-09 Convergence criterion met
 ---------------------------------------
 SCF time:  CPU 10.97 s  wall 11.47 s
 Discretize the solute cavity surface with Lebedev spheres
	Using 302 Lebedev grid points for each H atom
	Using 302 Lebedev grid points for other atoms
	Atomic van der Waals radii will be scaled by 1.20
 Removing interior tesserae...
 Keep 665 surface tesserae and discard 845 interior tesserae
 Molecular Surface Area = 61.814 Angst**2
 A restricted Hartree-Fock SCF calculation will be
 performed using Pulay DIIS extrapolation
 Polarizable Continuum solvation model will be applied
 SCF converges when DIIS error is below 1.0E-08

 Citation of the SMD model:
 Marenich, A.V.; Cramer, C.J.; Truhlar, D.G.
 J. Phys. Chem. B 2009, 113, 6378-6396.
 iSolventCode=           1
 Solvent: water                                                           

 vradii
            1           2           3           4           5
    1   1.2000000   1.8500000   1.5200000   1.5200000   1.2000000
 ---------------------------------------
  Cycle       Energy         DIIS Error
 ---------------------------------------
    1    -188.8405997729      5.44E-10
 Time req'd to invert C: 0.20 s (CPU) 0.20 s (wall)
    2    -188.8570991225      8.27E-04
    3    -188.8570991231      8.27E-04
    4    -188.8570991218      8.27E-04
    5    -188.8570991228      8.27E-04
    6    -188.8570991225      8.27E-04
    7    -188.8570991228      8.27E-04
    8    -188.8570991226      8.27E-04
    9    -188.8570991223      8.27E-04
   10    -188.8570991232      8.27E-04
   11    -188.8570991237      8.27E-04
   12    -188.8570991234      8.27E-04
   13    -188.8570991251      8.27E-04
   14    -188.8570991231      8.27E-04
   15    -188.8570991219      8.27E-04
   16    -188.8570991223      8.27E-04
   17    -188.8594727096      4.62E-04
   18    -188.8598751383      1.88E-04
   19    -188.8600255443      6.49E-05
   20    -188.8600467168      2.42E-05
   21    -188.8600497466      1.27E-05
   22    -188.8600503776      4.03E-06
   23    -188.8600504611      7.39E-07
   24    -188.8600504631      1.67E-07
   25    -188.8600504632      4.12E-08
   26    -188.8600504633      7.85E-09 Convergence criterion met
 ---------------------------------------
 SCF time:  CPU 21.46 s  wall 21.62 s
(0)  E-EN(g) gas-phase elect-nuc energy                 -188.840599773 a.u.
(3)  G-ENP(liq) elect-nuc-pol free energy of system     -188.860050463 a.u.
(4)  G-CDS(liq) cavity-dispersion-solvent structure 
     free energy                                                4.3271 kcal/mol
(6)  G-S(liq) free energy of system                     -188.853154820 a.u.
(9)  DeltaG-S(liq) free energy of  solvation
     (9) = (6) - (0)                                           -7.8784 kcal/mol
 SCF   energy in the final basis set = -188.8531548199
 Total energy in the final basis set = -188.8531548199

 Components of the MP2 correlation energy:
        aaaa  correlation energy =        -0.0841872942 au
        abab  correlation energy =        -0.4980713360 au
        bbbb  correlation energy =        -0.0841872942 au
        non-Brillouin singles    =        -0.0000000000 au

 Total  MP2   correlation energy =        -0.6664459244 au
        MP2         total energy =      -189.5196007443 au

  Entering Z-vector solver.
 This version supports only Gaussian blurring of the apparent surface charges
 No PCM contribution added !! 
   1         0           1      0.000441    0.000441
 This version supports only Gaussian blurring of the apparent surface charges
 No PCM contribution added !! 
   2         0           1      0.000162    0.000162
 This version supports only Gaussian blurring of the apparent surface charges
 No PCM contribution added !! 
   3         0           1      0.000063    0.000063
 This version supports only Gaussian blurring of the apparent surface charges
 No PCM contribution added !! 
   4         0           1      0.000015    0.000015
 This version supports only Gaussian blurring of the apparent surface charges
 No PCM contribution added !! 
   5         0           1      0.000005    0.000005
 This version supports only Gaussian blurring of the apparent surface charges
 No PCM contribution added !! 
   6         0           1      0.000001    0.000001
 This version supports only Gaussian blurring of the apparent surface charges
 No PCM contribution added !! 
   7         1           0      0.000000    0.000000    Roots Converged

 --------------------------------------------------------------

                    Orbital Energies (a.u.)
 --------------------------------------------------------------

 Alpha MOs
 -- Occupied --
-20.616 -20.558 -11.388  -1.477  -1.369  -0.894  -0.725  -0.716
 -0.634  -0.598  -0.494  -0.475
 -- Virtual --
  0.166   0.182   0.193   0.303   0.356   0.437   0.505   0.566
  0.595   0.634   0.684   0.710   0.754   0.771   0.789   0.812
  0.867   0.902   0.910   1.051   1.056   1.185   1.222   1.291
  1.355   1.452   1.462   1.554   1.705   1.808   1.841   1.955
  2.009   2.146   2.154   2.231   2.244   2.290   2.418   2.445
  2.457   2.773   2.777   2.827   2.986   3.035   3.203   3.236
  3.272   3.306   3.344   3.441   3.529   3.539   3.612   3.642
  3.719   3.752   3.831   3.843   4.010   4.107   4.165   4.187
  4.207   4.268   4.479   4.501   4.603   4.620   4.707   4.920
  5.067   5.068   5.147   5.272   5.379   5.573   5.611   5.668
  5.700   5.846   5.992   6.086   6.184   6.467   6.611   6.626
  6.705   6.831   6.888   6.968   7.052   7.111   7.172   7.250
  7.265   7.328   7.441   7.544   7.634   7.823   8.014  10.527
 12.807  13.730
 --------------------------------------------------------------

          Ground-State Mulliken Net Atomic Charges

     Atom                 Charge (a.u.)
  ----------------------------------------
      1 H                     0.144965
      2 C                     0.259284
      3 O                    -0.416041
      4 O                    -0.278494
      5 H                     0.290286
  ----------------------------------------
  Sum of atomic charges =    -0.000000

 -----------------------------------------------------------------
                    Cartesian Multipole Moments
 -----------------------------------------------------------------
    Charge (ESU x 10^10)
                 0.0000
    Dipole Moment (Debye)
         X       2.2113      Y      -0.4499      Z      -0.0006
       Tot       2.2566
    Quadrupole Moments (Debye-Ang)
        XX     -21.9482     XY       3.1117     YY     -12.9970
        XZ       0.0002     YZ      -0.0006     ZZ     -16.9457
    Octopole Moments (Debye-Ang^2)
       XXX       4.2200    XXY       2.1243    XYY       3.4999
       YYY       0.8510    XXZ      -0.0010    XYZ      -0.0002
       YYZ       0.0000    XZZ       0.2116    YZZ       0.3390
       ZZZ      -0.0017
    Hexadecapole Moments (Debye-Ang^3)
      XXXX    -110.8870   XXXY       4.5375   XXYY     -19.9665
      XYYY       4.9701   YYYY     -24.7393   XXXZ       0.0029
      XXYZ      -0.0003   XYYZ       0.0004   YYYZ      -0.0022
      XXZZ     -19.7613   XYZZ       0.3958   YYZZ      -7.8350
      XZZZ       0.0024   YZZZ      -0.0002   ZZZZ     -13.8483
 -----------------------------------------------------------------
 DrvMan is completing analytic gradient of the MP2 energy
 MP2 relaxed dipole moment
            1
    1   0.8699892
    2  -0.1770102
    3  -0.0002313
	Magnitude:	 0.888 au	 2.257 Debye
 MP2 energy read as -189.519601
 Full Analytical Gradient of MP2 Energy (in au.)
             1             2             3             4             5
    1   -0.00065002    0.00006923   -0.00042093    0.00038459    0.00061713
    2    0.00088554   -0.00142524    0.00124436   -0.00017913   -0.00052554
    3    0.00003556   -0.00010226    0.00003690    0.00003266   -0.00000285
 Gradient time:  CPU 0.06 s  wall 0.06 s
 ----------------------------------------------------------------
             Standard Nuclear Orientation (Angstroms)
    I     Atom           X                Y                Z
 ----------------------------------------------------------------
    1      H      -0.1034522437    -1.4812401376     0.0002767082
    2      C      -0.1100515893    -0.4101060765     0.0009034764
    3      O      -1.1200491790     0.2642801941     0.0001391029
    4      O       1.1077827684     0.0964916344     0.0000133762
    5      H       1.0205936436     1.0514308856    -0.0001000638
 ----------------------------------------------------------------
 Nuclear Repulsion Energy =    70.7000680555 hartrees
 There are       12 alpha and       12 beta electrons
 Discretize the solute cavity surface with Lebedev spheres
	Using 302 Lebedev grid points for each H atom
	Using 302 Lebedev grid points for other atoms
	Atomic van der Waals radii will be scaled by 1.20
 Removing interior tesserae...
 Keep 664 surface tesserae and discard 846 interior tesserae
 Molecular Surface Area = 61.668 Angst**2

                       Distance Matrix (Angstroms)
             H (  1)   C (  2)   O (  3)   O (  4)
   C (  2)  1.071155
   O (  3)  2.019978  1.214452
   O (  4)  1.989052  1.319001  2.234141
   H (  5)  2.770903  1.847823  2.280780  0.958911

 Requested basis set is cc-pVTZ
 There are 42 shells and 118 basis functions
 A cutoff of  1.0D-11 yielded    898 shell pairs
 There are      7186 function pairs (      9455 Cartesian)
 Smallest overlap matrix eigenvalue = 1.75E-03
 Guess MOs from SCF MO coefficient file
 Reading MOs from coefficient file
 Reading MOs from coefficient file
 A restricted Hartree-Fock SCF calculation will be
 performed using Pulay DIIS extrapolation
 SCF converges when DIIS error is below 1.0E-08
 ---------------------------------------
  Cycle       Energy         DIIS Error
 ---------------------------------------
    1    -188.8377530240      9.96E-04
    2    -188.8401143460      5.75E-04
    3    -188.8405540927      1.99E-04
    4    -188.8406700697      6.50E-05
    5    -188.8406879788      2.64E-05
    6    -188.8406911515      1.38E-05
    7    -188.8406918803      4.50E-06
    8    -188.8406919790      7.93E-07
    9    -188.8406919816      1.94E-07
   10    -188.8406919818      5.20E-08
   11    -188.8406919817      9.96E-09 Convergence criterion met
 ---------------------------------------
 SCF time:  CPU 9.75 s  wall 9.79 s
 Discretize the solute cavity surface with Lebedev spheres
	Using 302 Lebedev grid points for each H atom
	Using 302 Lebedev grid points for other atoms
	Atomic van der Waals radii will be scaled by 1.20
 Removing interior tesserae...
 Keep 664 surface tesserae and discard 846 interior tesserae
 Molecular Surface Area = 61.668 Angst**2
 A restricted Hartree-Fock SCF calculation will be
 performed using Pulay DIIS extrapolation
 Polarizable Continuum solvation model will be applied
 SCF converges when DIIS error is below 1.0E-08

 Citation of the SMD model:
 Marenich, A.V.; Cramer, C.J.; Truhlar, D.G.
 J. Phys. Chem. B 2009, 113, 6378-6396.
 iSolventCode=           1
 Solvent: water                                                           

 vradii
            1           2           3           4           5
    1   1.2000000   1.8500000   1.5200000   1.5200000   1.2000000
 ---------------------------------------
  Cycle       Energy         DIIS Error
 ---------------------------------------
    1    -188.8406919817      2.04E-09
 Time req'd to invert C: 0.17 s (CPU) 0.17 s (wall)
    2    -188.8571490278      8.26E-04
    3    -188.8571490280      8.26E-04
    4    -188.8571490273      8.26E-04
    5    -188.8571490262      8.26E-04
    6    -188.8571490230      8.26E-04
    7    -188.8571490339      8.26E-04
    8    -188.8571490336      8.26E-04
    9    -188.8571490337      8.26E-04
   10    -188.8571490351      8.26E-04
   11    -188.8571490344      8.26E-04
   12    -188.8571490356      8.26E-04
   13    -188.8571490362      8.26E-04
   14    -188.8571490276      8.26E-04
   15    -188.8571490496      8.26E-04
   16    -188.8571490493      8.26E-04
   17    -188.8595149457      4.61E-04
   18    -188.8599160219      1.87E-04
   19    -188.8600658722      6.47E-05
   20    -188.8600869274      2.41E-05
   21    -188.8600899322      1.26E-05
   22    -188.8600905581      4.02E-06
   23    -188.8600906408      7.34E-07
   24    -188.8600906428      1.66E-07
   25    -188.8600906429      4.10E-08
   26    -188.8600906429      7.82E-09 Convergence criterion met
 ---------------------------------------
 SCF time:  CPU 24.03 s  wall 24.16 s
(0)  E-EN(g) gas-phase elect-nuc energy                 -188.840691982 a.u.
(3)  G-ENP(liq) elect-nuc-pol free energy of system     -188.860090643 a.u.
(4)  G-CDS(liq) cavity-dispersion-solvent structure 
     free energy                                                4.3286 kcal/mol
(6)  G-S(liq) free energy of system                     -188.853192548 a.u.
(9)  DeltaG-S(liq) free energy of  solvation
     (9) = (6) - (0)                                           -7.8442 kcal/mol
 SCF   energy in the final basis set = -188.8531925478
 Total energy in the final basis set = -188.8531925478

 Components of the MP2 correlation energy:
        aaaa  correlation energy =        -0.0841845582 au
        abab  correlation energy =        -0.4980437203 au
        bbbb  correlation energy =        -0.0841845582 au
        non-Brillouin singles    =        -0.0000000000 au

 Total  MP2   correlation energy =        -0.6664128367 au
        MP2         total energy =      -189.5196053845 au

  Entering Z-vector solver.
 This version supports only Gaussian blurring of the apparent surface charges
 No PCM contribution added !! 
   1         0           1      0.000440    0.000440
 This version supports only Gaussian blurring of the apparent surface charges
 No PCM contribution added !! 
   2         0           1      0.000162    0.000162
 This version supports only Gaussian blurring of the apparent surface charges
 No PCM contribution added !! 
   3         0           1      0.000063    0.000063
 This version supports only Gaussian blurring of the apparent surface charges
 No PCM contribution added !! 
   4         0           1      0.000015    0.000015
 This version supports only Gaussian blurring of the apparent surface charges
 No PCM contribution added !! 
   5         0           1      0.000005    0.000005
 This version supports only Gaussian blurring of the apparent surface charges
 No PCM contribution added !! 
   6         0           1      0.000001    0.000001
 This version supports only Gaussian blurring of the apparent surface charges
 No PCM contribution added !! 
   7         1           0      0.000000    0.000000    Roots Converged

 --------------------------------------------------------------

                    Orbital Energies (a.u.)
 --------------------------------------------------------------

 Alpha MOs
 -- Occupied --
-20.616 -20.558 -11.388  -1.478  -1.370  -0.894  -0.725  -0.716
 -0.635  -0.598  -0.494  -0.475
 -- Virtual --
  0.167   0.181   0.193   0.303   0.356   0.437   0.505   0.566
  0.595   0.634   0.683   0.710   0.755   0.771   0.789   0.812
  0.867   0.902   0.910   1.051   1.057   1.185   1.222   1.291
  1.355   1.452   1.462   1.554   1.704   1.808   1.842   1.955
  2.010   2.147   2.154   2.231   2.244   2.291   2.418   2.445
  2.458   2.773   2.778   2.827   2.985   3.035   3.203   3.236
  3.272   3.306   3.344   3.441   3.529   3.539   3.612   3.642
  3.719   3.752   3.832   3.842   4.010   4.107   4.166   4.187
  4.207   4.267   4.479   4.501   4.604   4.620   4.707   4.920
  5.066   5.067   5.146   5.271   5.378   5.573   5.611   5.668
  5.699   5.847   5.992   6.087   6.184   6.468   6.611   6.627
  6.707   6.831   6.888   6.968   7.052   7.112   7.172   7.250
  7.265   7.328   7.442   7.544   7.634   7.823   8.015  10.524
 12.811  13.735
 --------------------------------------------------------------

          Ground-State Mulliken Net Atomic Charges

     Atom                 Charge (a.u.)
  ----------------------------------------
      1 H                     0.144158
      2 C                     0.259214
      3 O                    -0.415471
      4 O                    -0.277913
      5 H                     0.290012
  ----------------------------------------
  Sum of atomic charges =     0.000000

 -----------------------------------------------------------------
                    Cartesian Multipole Moments
 -----------------------------------------------------------------
    Charge (ESU x 10^10)
                 0.0000
    Dipole Moment (Debye)
         X       2.2113      Y      -0.4454      Z       0.0020
       Tot       2.2557
    Quadrupole Moments (Debye-Ang)
        XX     -21.9420     XY       3.1110     YY     -13.0045
        XZ       0.0003     YZ      -0.0007     ZZ     -16.9447
    Octopole Moments (Debye-Ang^2)
       XXX       4.2196    XXY       2.1194    XYY       3.4997
       YYY       0.8491    XXZ      -0.0072    XYZ      -0.0002
       YYZ      -0.0057    XZZ       0.2112    YZZ       0.3368
       ZZZ      -0.0147
    Hexadecapole Moments (Debye-Ang^3)
      XXXX    -110.8548   XXXY       4.5386   XXYY     -19.9654
      XYYY       4.9698   YYYY     -24.7472   XXXZ       0.0045
      XXYZ       0.0011   XYYZ       0.0013   YYYZ       0.0066
      XXZZ     -19.7576   XYZZ       0.3961   YYZZ      -7.8353
      XZZZ       0.0045   YZZZ       0.0054   ZZZZ     -13.8465
 -----------------------------------------------------------------
 DrvMan is completing analytic gradient of the MP2 energy
 MP2 relaxed dipole moment
            1
    1   0.8699850
    2  -0.1752452
    3   0.0007916
	Magnitude:	 0.887 au	 2.256 Debye
 MP2 energy read as -189.519605
 Full Analytical Gradient of MP2 Energy (in au.)
             1             2             3             4             5
    1   -0.00065017   -0.00020876    0.00015937    0.00021292    0.00048664
    2    0.00024130    0.00032536    0.00058085   -0.00053488   -0.00061263
    3   -0.00011107    0.00030990   -0.00011223   -0.00008184   -0.00000476
 Gradient time:  CPU 0.06 s  wall 0.06 s
 ----------------------------------------------------------------
             Standard Nuclear Orientation (Angstroms)
    I     Atom           X                Y                Z
 ----------------------------------------------------------------
    1      H      -0.1034522437    -1.4812401376     0.0002767082
    2      C      -0.1100515893    -0.4101060765    -0.0010965236
    3      O      -1.1200491790     0.2642801941     0.0001391029
    4      O       1.1077827684     0.0964916344     0.0000133762
    5      H       1.0205936436     1.0514308856    -0.0001000638
 ----------------------------------------------------------------
 Nuclear Repulsion Energy =    70.7000570150 hartrees
 There are       12 alpha and       12 beta electrons
 Discretize the solute cavity surface with Lebedev spheres
	Using 302 Lebedev grid points for each H atom
	Using 302 Lebedev grid points for other atoms
	Atomic van der Waals radii will be scaled by 1.20
 Removing interior tesserae...
 Keep 664 surface tesserae and discard 846 interior tesserae
 Molecular Surface Area = 61.668 Angst**2

                       Distance Matrix (Angstroms)
             H (  1)   C (  2)   O (  3)   O (  4)
   C (  2)  1.071155
   O (  3)  2.019978  1.214452
   O (  4)  1.989052  1.319001  2.234141
   H (  5)  2.770903  1.847823  2.280780  0.958911

 Requested basis set is cc-pVTZ
 There are 42 shells and 118 basis functions
 A cutoff of  1.0D-11 yielded    898 shell pairs
 There are      7186 function pairs (      9455 Cartesian)
 Smallest overlap matrix eigenvalue = 1.75E-03
 Guess MOs from SCF MO coefficient file
 Reading MOs from coefficient file
 Reading MOs from coefficient file
 A restricted Hartree-Fock SCF calculation will be
 performed using Pulay DIIS extrapolation
 SCF converges when DIIS error is below 1.0E-08
 ---------------------------------------
  Cycle       Energy         DIIS Error
 ---------------------------------------
    1    -188.8371384216      9.92E-04
    2    -188.8401218418      5.70E-04
    3    -188.8405547618      1.97E-04
    4    -188.8406697019      6.54E-05
    5    -188.8406875111      2.62E-05
    6    -188.8406907101      1.36E-05
    7    -188.8406914190      4.57E-06
    8    -188.8406915197      8.17E-07
    9    -188.8406915225      1.98E-07
   10    -188.8406915227      5.30E-08
   11    -188.8406915227      1.02E-08
   12    -188.8406915228      2.32E-09 Convergence criterion met
 ---------------------------------------
 SCF time:  CPU 10.60 s  wall 10.78 s
 Discretize the solute cavity surface with Lebedev spheres
	Using 302 Lebedev grid points for each H atom
	Using 302 Lebedev grid points for other atoms
	Atomic van der Waals radii will be scaled by 1.20
 Removing interior tesserae...
 Keep 664 surface tesserae and discard 846 interior tesserae
 Molecular Surface Area = 61.668 Angst**2
 A restricted Hartree-Fock SCF calculation will be
 performed using Pulay DIIS extrapolation
 Polarizable Continuum solvation model will be applied
 SCF converges when DIIS error is below 1.0E-08

 Citation of the SMD model:
 Marenich, A.V.; Cramer, C.J.; Truhlar, D.G.
 J. Phys. Chem. B 2009, 113, 6378-6396.
 iSolventCode=           1
 Solvent: water                                                           

 vradii
            1           2           3           4           5
    1   1.2000000   1.8500000   1.5200000   1.5200000   1.2000000
 ---------------------------------------
  Cycle       Energy         DIIS Error
 ---------------------------------------
    1    -188.8406915226      8.64E-10
 Time req'd to invert C: 0.17 s (CPU) 0.17 s (wall)
    2    -188.8571485861      8.26E-04
    3    -188.8571485866      8.26E-04
    4    -188.8571485839      8.26E-04
    5    -188.8571485838      8.26E-04
    6    -188.8571485835      8.26E-04
    7    -188.8571485837      8.26E-04
    8    -188.8571485835      8.26E-04
    9    -188.8571485842      8.26E-04
   10    -188.8571485835      8.26E-04
   11    -188.8571485832      8.26E-04
   12    -188.8571485833      8.26E-04
   13    -188.8571485840      8.26E-04
   14    -188.8571485844      8.26E-04
   15    -188.8571485842      8.26E-04
   16    -188.8571485860      8.26E-04
   17    -188.8595145058      4.61E-04
   18    -188.8599155864      1.87E-04
   19    -188.8600654385      6.47E-05
   20    -188.8600864941      2.41E-05
   21    -188.8600894989      1.26E-05
   22    -188.8600901248      4.02E-06
   23    -188.8600902075      7.34E-07
   24    -188.8600902095      1.66E-07
   25    -188.8600902096      4.10E-08
   26    -188.8600902097      7.82E-09 Convergence criterion met
 ---------------------------------------
 SCF time:  CPU 20.60 s  wall 20.73 s
(0)  E-EN(g) gas-phase elect-nuc energy                 -188.840691523 a.u.
(3)  G-ENP(liq) elect-nuc-pol free energy of system     -188.860090210 a.u.
(4)  G-CDS(liq) cavity-dispersion-solvent structure 
     free energy                                                4.3286 kcal/mol
(6)  G-S(liq) free energy of system                     -188.853192117 a.u.
(9)  DeltaG-S(liq) free energy of  solvation
     (9) = (6) - (0)                                           -7.8442 kcal/mol
 SCF   energy in the final basis set = -188.8531921168
 Total energy in the final basis set = -188.8531921168

 Components of the MP2 correlation energy:
        aaaa  correlation energy =        -0.0841845707 au
        abab  correlation energy =        -0.4980437833 au
        bbbb  correlation energy =        -0.0841845707 au
        non-Brillouin singles    =        -0.0000000000 au

 Total  MP2   correlation energy =        -0.6664129247 au
        MP2         total energy =      -189.5196050414 au

  Entering Z-vector solver.
 This version supports only Gaussian blurring of the apparent surface charges
 No PCM contribution added !! 
   1         0           1      0.000440    0.000440
 This version supports only Gaussian blurring of the apparent surface charges
 No PCM contribution added !! 
   2         0           1      0.000162    0.000162
 This version supports only Gaussian blurring of the apparent surface charges
 No PCM contribution added !! 
   3         0           1      0.000063    0.000063
 This version supports only Gaussian blurring of the apparent surface charges
 No PCM contribution added !! 
   4         0           1      0.000015    0.000015
 This version supports only Gaussian blurring of the apparent surface charges
 No PCM contribution added !! 
   5         0           1      0.000005    0.000005
 This version supports only Gaussian blurring of the apparent surface charges
 No PCM contribution added !! 
   6         0           1      0.000001    0.000001
 This version supports only Gaussian blurring of the apparent surface charges
 No PCM contribution added !! 
   7         1           0      0.000000    0.000000    Roots Converged

 --------------------------------------------------------------

                    Orbital Energies (a.u.)
 --------------------------------------------------------------

 Alpha MOs
 -- Occupied --
-20.616 -20.558 -11.388  -1.478  -1.370  -0.894  -0.725  -0.716
 -0.635  -0.598  -0.494  -0.475
 -- Virtual --
  0.167   0.181   0.193   0.303   0.356   0.437   0.505   0.566
  0.595   0.634   0.683   0.710   0.755   0.771   0.789   0.812
  0.867   0.902   0.910   1.051   1.057   1.185   1.222   1.291
  1.355   1.452   1.462   1.554   1.704   1.808   1.842   1.955
  2.010   2.147   2.154   2.231   2.244   2.291   2.418   2.445
  2.458   2.773   2.778   2.827   2.985   3.035   3.203   3.236
  3.272   3.306   3.344   3.441   3.529   3.539   3.612   3.642
  3.719   3.752   3.832   3.842   4.010   4.107   4.166   4.187
  4.207   4.267   4.479   4.501   4.604   4.620   4.707   4.920
  5.066   5.067   5.146   5.271   5.378   5.573   5.611   5.668
  5.699   5.847   5.992   6.087   6.184   6.468   6.611   6.627
  6.707   6.831   6.888   6.968   7.052   7.112   7.172   7.250
  7.265   7.328   7.442   7.544   7.634   7.823   8.015  10.524
 12.811  13.735
 --------------------------------------------------------------

          Ground-State Mulliken Net Atomic Charges

     Atom                 Charge (a.u.)
  ----------------------------------------
      1 H                     0.144158
      2 C                     0.259214
      3 O                    -0.415471
      4 O                    -0.277913
      5 H                     0.290012
  ----------------------------------------
  Sum of atomic charges =    -0.000000

 -----------------------------------------------------------------
                    Cartesian Multipole Moments
 -----------------------------------------------------------------
    Charge (ESU x 10^10)
                -0.0000
    Dipole Moment (Debye)
         X       2.2113      Y      -0.4454      Z      -0.0032
       Tot       2.2557
    Quadrupole Moments (Debye-Ang)
        XX     -21.9420     XY       3.1110     YY     -13.0045
        XZ       0.0000     YZ      -0.0006     ZZ     -16.9447
    Octopole Moments (Debye-Ang^2)
       XXX       4.2196    XXY       2.1194    XYY       3.4997
       YYY       0.8491    XXZ       0.0053    XYZ      -0.0001
       YYZ       0.0057    XZZ       0.2112    YZZ       0.3368
       ZZZ       0.0114
    Hexadecapole Moments (Debye-Ang^3)
      XXXX    -110.8548   XXXY       4.5386   XXYY     -19.9654
      XYYY       4.9698   YYYY     -24.7472   XXXZ       0.0013
      XXYZ      -0.0018   XYYZ      -0.0004   YYYZ      -0.0109
      XXZZ     -19.7576   XYZZ       0.3961   YYZZ      -7.8353
      XZZZ       0.0002   YZZZ      -0.0057   ZZZZ     -13.8465
 -----------------------------------------------------------------
 DrvMan is completing analytic gradient of the MP2 energy
 MP2 relaxed dipole moment
            1
    1   0.8699849
    2  -0.1752449
    3  -0.0012540
	Magnitude:	 0.887 au	 2.256 Debye
 MP2 energy read as -189.519605
 Full Analytical Gradient of MP2 Energy (in au.)
             1             2             3             4             5
    1   -0.00065015   -0.00020851    0.00015910    0.00021294    0.00048662
    2    0.00024100    0.00032553    0.00058101   -0.00053491   -0.00061264
    3    0.00018259   -0.00051453    0.00018576    0.00014715   -0.00000097
 Gradient time:  CPU 0.07 s  wall 0.07 s
 ----------------------------------------------------------------
             Standard Nuclear Orientation (Angstroms)
    I     Atom           X                Y                Z
 ----------------------------------------------------------------
    1      H      -0.1034522437    -1.4812401376     0.0002767082
    2      C      -0.1100515893    -0.4101060765    -0.0000965236
    3      O      -1.1190491790     0.2642801941     0.0001391029
    4      O       1.1077827684     0.0964916344     0.0000133762
    5      H       1.0205936436     1.0514308856    -0.0001000638
 ----------------------------------------------------------------
 Nuclear Repulsion Energy =    70.7224621458 hartrees
 There are       12 alpha and       12 beta electrons
 Discretize the solute cavity surface with Lebedev spheres
	Using 302 Lebedev grid points for each H atom
	Using 302 Lebedev grid points for other atoms
	Atomic van der Waals radii will be scaled by 1.20
 Removing interior tesserae...
 Keep 665 surface tesserae and discard 845 interior tesserae
 Molecular Surface Area = 61.814 Angst**2

                       Distance Matrix (Angstroms)
             H (  1)   C (  2)   O (  3)   O (  4)
   C (  2)  1.071154
   O (  3)  2.019475  1.213620
   O (  4)  1.989052  1.319000  2.233144
   H (  5)  2.770903  1.847823  2.279842  0.958911

 Requested basis set is cc-pVTZ
 There are 42 shells and 118 basis functions
 A cutoff of  1.0D-11 yielded    898 shell pairs
 There are      7186 function pairs (      9455 Cartesian)
 Smallest overlap matrix eigenvalue = 1.75E-03
 Guess MOs from SCF MO coefficient file
 Reading MOs from coefficient file
 Reading MOs from coefficient file
 A restricted Hartree-Fock SCF calculation will be
 performed using Pulay DIIS extrapolation
 SCF converges when DIIS error is below 1.0E-08
 ---------------------------------------
  Cycle       Energy         DIIS Error
 ---------------------------------------
    1    -188.8381896405      9.93E-04
    2    -188.8402151988      5.74E-04
    3    -188.8406531220      1.98E-04
    4    -188.8407690233      6.51E-05
    5    -188.8407871058      2.62E-05
    6    -188.8407902819      1.36E-05
    7    -188.8407909887      4.50E-06
    8    -188.8407910863      7.85E-07
    9    -188.8407910890      1.93E-07
   10    -188.8407910891      5.24E-08
   11    -188.8407910891      9.99E-09 Convergence criterion met
 ---------------------------------------
 SCF time:  CPU 10.00 s  wall 10.37 s
 Discretize the solute cavity surface with Lebedev spheres
	Using 302 Lebedev grid points for each H atom
	Using 302 Lebedev grid points for other atoms
	Atomic van der Waals radii will be scaled by 1.20
 Removing interior tesserae...
 Keep 665 surface tesserae and discard 845 interior tesserae
 Molecular Surface Area = 61.814 Angst**2
 A restricted Hartree-Fock SCF calculation will be
 performed using Pulay DIIS extrapolation
 Polarizable Continuum solvation model will be applied
 SCF converges when DIIS error is below 1.0E-08

 Citation of the SMD model:
 Marenich, A.V.; Cramer, C.J.; Truhlar, D.G.
 J. Phys. Chem. B 2009, 113, 6378-6396.
 iSolventCode=           1
 Solvent: water                                                           

 vradii
            1           2           3           4           5
    1   1.2000000   1.8500000   1.5200000   1.5200000   1.2000000
 ---------------------------------------
  Cycle       Energy         DIIS Error
 ---------------------------------------
    1    -188.8407910890      2.03E-09
 Time req'd to invert C: 0.18 s (CPU) 0.18 s (wall)
    2    -188.8572430463      8.26E-04
    3    -188.8572430466      8.26E-04
    4    -188.8572430459      8.26E-04
    5    -188.8572430444      8.26E-04
    6    -188.8572430444      8.26E-04
    7    -188.8572430426      8.26E-04
    8    -188.8572430412      8.26E-04
    9    -188.8572430426      8.26E-04
   10    -188.8572430422      8.26E-04
   11    -188.8572430402      8.26E-04
   12    -188.8572430552      8.26E-04
   13    -188.8572430470      8.26E-04
   14    -188.8572430377      8.26E-04
   15    -188.8596066359      4.61E-04
   16    -188.8600066450      1.87E-04
   17    -188.8601557784      6.46E-05
   18    -188.8601767289      2.40E-05
   19    -188.8601797156      1.26E-05
   20    -188.8601803366      4.01E-06
   21    -188.8601804190      7.35E-07
   22    -188.8601804210      1.66E-07
   23    -188.8601804211      4.08E-08
   24    -188.8601804212      7.77E-09 Convergence criterion met
 ---------------------------------------
 SCF time:  CPU 21.40 s  wall 21.80 s
(0)  E-EN(g) gas-phase elect-nuc energy                 -188.840791089 a.u.
(3)  G-ENP(liq) elect-nuc-pol free energy of system     -188.860180421 a.u.
(4)  G-CDS(liq) cavity-dispersion-solvent structure 
     free energy                                                4.3301 kcal/mol
(6)  G-S(liq) free energy of system                     -188.853279941 a.u.
(9)  DeltaG-S(liq) free energy of  solvation
     (9) = (6) - (0)                                           -7.8369 kcal/mol
 SCF   energy in the final basis set = -188.8532799415
 Total energy in the final basis set = -188.8532799415

 Components of the MP2 correlation energy:
        aaaa  correlation energy =        -0.0841760026 au
        abab  correlation energy =        -0.4979969095 au
        bbbb  correlation energy =        -0.0841760026 au
        non-Brillouin singles    =        -0.0000000000 au

 Total  MP2   correlation energy =        -0.6663489147 au
        MP2         total energy =      -189.5196288561 au

  Entering Z-vector solver.
 This version supports only Gaussian blurring of the apparent surface charges
 No PCM contribution added !! 
   1         0           1      0.000440    0.000440
 This version supports only Gaussian blurring of the apparent surface charges
 No PCM contribution added !! 
   2         0           1      0.000161    0.000161
 This version supports only Gaussian blurring of the apparent surface charges
 No PCM contribution added !! 
   3         0           1      0.000063    0.000063
 This version supports only Gaussian blurring of the apparent surface charges
 No PCM contribution added !! 
   4         0           1      0.000015    0.000015
 This version supports only Gaussian blurring of the apparent surface charges
 No PCM contribution added !! 
   5         0           1      0.000005    0.000005
 This version supports only Gaussian blurring of the apparent surface charges
 No PCM contribution added !! 
   6         0           1      0.000001    0.000001
 This version supports only Gaussian blurring of the apparent surface charges
 No PCM contribution added !! 
   7         1           0      0.000000    0.000000    Roots Converged

 --------------------------------------------------------------

                    Orbital Energies (a.u.)
 --------------------------------------------------------------

 Alpha MOs
 -- Occupied --
-20.616 -20.558 -11.388  -1.478  -1.370  -0.894  -0.725  -0.716
 -0.635  -0.598  -0.495  -0.475
 -- Virtual --
  0.167   0.182   0.193   0.303   0.356   0.437   0.505   0.566
  0.595   0.634   0.684   0.710   0.755   0.771   0.789   0.812
  0.867   0.902   0.910   1.051   1.057   1.185   1.222   1.291
  1.355   1.452   1.462   1.554   1.704   1.809   1.842   1.955
  2.010   2.147   2.154   2.231   2.245   2.291   2.418   2.446
  2.458   2.773   2.778   2.828   2.985   3.035   3.203   3.236
  3.272   3.306   3.345   3.441   3.530   3.539   3.612   3.642
  3.720   3.752   3.832   3.843   4.010   4.107   4.166   4.187
  4.207   4.268   4.479   4.502   4.604   4.620   4.708   4.920
  5.066   5.067   5.146   5.271   5.379   5.573   5.611   5.668
  5.700   5.847   5.993   6.087   6.186   6.469   6.612   6.629
  6.708   6.831   6.888   6.969   7.052   7.112   7.173   7.250
  7.265   7.328   7.442   7.545   7.634   7.824   8.016  10.526
 12.815  13.746
 --------------------------------------------------------------

          Ground-State Mulliken Net Atomic Charges

     Atom                 Charge (a.u.)
  ----------------------------------------
      1 H                     0.143920
      2 C                     0.259285
      3 O                    -0.414891
      4 O                    -0.278467
      5 H                     0.290154
  ----------------------------------------
  Sum of atomic charges =     0.000000

 -----------------------------------------------------------------
                    Cartesian Multipole Moments
 -----------------------------------------------------------------
    Charge (ESU x 10^10)
                 0.0000
    Dipole Moment (Debye)
         X       2.2042      Y      -0.4437      Z      -0.0006
       Tot       2.2484
    Quadrupole Moments (Debye-Ang)
        XX     -21.9394     XY       3.1105     YY     -13.0044
        XZ       0.0002     YZ      -0.0006     ZZ     -16.9428
    Octopole Moments (Debye-Ang^2)
       XXX       4.1785    XXY       2.1203    XYY       3.4902
       YYY       0.8547    XXZ      -0.0010    XYZ      -0.0002
       YYZ       0.0000    XZZ       0.2017    YZZ       0.3375
       ZZZ      -0.0017
    Hexadecapole Moments (Debye-Ang^3)
      XXXX    -110.7753   XXXY       4.5335   XXYY     -19.9522
      XYYY       4.9637   YYYY     -24.7533   XXXZ       0.0029
      XXYZ      -0.0003   XYYZ       0.0004   YYYZ      -0.0022
      XXZZ     -19.7445   XYZZ       0.3944   YYZZ      -7.8349
      XZZZ       0.0024   YZZZ      -0.0002   ZZZZ     -13.8432
 -----------------------------------------------------------------
 DrvMan is completing analytic gradient of the MP2 energy
 MP2 relaxed dipole moment
            1
    1   0.8671843
    2  -0.1745512
    3  -0.0002313
	Magnitude:	 0.885 au	 2.248 Debye
 MP2 energy read as -189.519629
 Full Analytical Gradient of MP2 Energy (in au.)
             1             2             3             4             5
    1   -0.00067014   -0.00106210    0.00124999   -0.00002052    0.00050276
    2    0.00028029    0.00080370    0.00000865   -0.00052935   -0.00056329
    3    0.00003578   -0.00010219    0.00003661    0.00003269   -0.00000288
 Gradient time:  CPU 0.07 s  wall 0.07 s
 ----------------------------------------------------------------
             Standard Nuclear Orientation (Angstroms)
    I     Atom           X                Y                Z
 ----------------------------------------------------------------
    1      H      -0.1034522437    -1.4812401376     0.0002767082
    2      C      -0.1100515893    -0.4101060765    -0.0000965236
    3      O      -1.1210491790     0.2642801941     0.0001391029
    4      O       1.1077827684     0.0964916344     0.0000133762
    5      H       1.0205936436     1.0514308856    -0.0001000638
 ----------------------------------------------------------------
 Nuclear Repulsion Energy =    70.6777129900 hartrees
 There are       12 alpha and       12 beta electrons
 Discretize the solute cavity surface with Lebedev spheres
	Using 302 Lebedev grid points for each H atom
	Using 302 Lebedev grid points for other atoms
	Atomic van der Waals radii will be scaled by 1.20
 Removing interior tesserae...
 Keep 665 surface tesserae and discard 845 interior tesserae
 Molecular Surface Area = 61.814 Angst**2

                       Distance Matrix (Angstroms)
             H (  1)   C (  2)   O (  3)   O (  4)
   C (  2)  1.071154
   O (  3)  2.020481  1.215283
   O (  4)  1.989052  1.319000  2.235139
   H (  5)  2.770903  1.847823  2.281719  0.958911

 Requested basis set is cc-pVTZ
 There are 42 shells and 118 basis functions
 A cutoff of  1.0D-11 yielded    898 shell pairs
 There are      7186 function pairs (      9455 Cartesian)
 Smallest overlap matrix eigenvalue = 1.75E-03
 Guess MOs from SCF MO coefficient file
 Reading MOs from coefficient file
 Reading MOs from coefficient file
 A restricted Hartree-Fock SCF calculation will be
 performed using Pulay DIIS extrapolation
 SCF converges when DIIS error is below 1.0E-08
 ---------------------------------------
  Cycle       Energy         DIIS Error
 ---------------------------------------
    1    -188.8351703066      9.93E-04
    2    -188.8400361376      5.62E-04
    3    -188.8404573767      1.96E-04
    4    -188.8405698020      6.61E-05
    5    -188.8405870900      2.63E-05
    6    -188.8405903158      1.35E-05
    7    -188.8405910235      4.70E-06
    8    -188.8405911301      8.83E-07
    9    -188.8405911334      2.07E-07
   10    -188.8405911335      5.29E-08
   11    -188.8405911336      1.00E-08 Convergence criterion met
 ---------------------------------------
 SCF time:  CPU 10.28 s  wall 10.33 s
 Discretize the solute cavity surface with Lebedev spheres
	Using 302 Lebedev grid points for each H atom
	Using 302 Lebedev grid points for other atoms
	Atomic van der Waals radii will be scaled by 1.20
 Removing interior tesserae...
 Keep 665 surface tesserae and discard 845 interior tesserae
 Molecular Surface Area = 61.814 Angst**2
 A restricted Hartree-Fock SCF calculation will be
 performed using Pulay DIIS extrapolation
 Polarizable Continuum solvation model will be applied
 SCF converges when DIIS error is below 1.0E-08

 Citation of the SMD model:
 Marenich, A.V.; Cramer, C.J.; Truhlar, D.G.
 J. Phys. Chem. B 2009, 113, 6378-6396.
 iSolventCode=           1
 Solvent: water                                                           

 vradii
            1           2           3           4           5
    1   1.2000000   1.8500000   1.5200000   1.5200000   1.2000000
 ---------------------------------------
  Cycle       Energy         DIIS Error
 ---------------------------------------
    1    -188.8405911334      2.01E-09
 Time req'd to invert C: 0.19 s (CPU) 0.19 s (wall)
    2    -188.8570911281      8.27E-04
    3    -188.8570911286      8.27E-04
    4    -188.8570911279      8.27E-04
    5    -188.8570911264      8.27E-04
    6    -188.8570911247      8.27E-04
    7    -188.8570911239      8.27E-04
    8    -188.8570911164      8.27E-04
    9    -188.8570911284      8.27E-04
   10    -188.8570911274      8.27E-04
   11    -188.8570911241      8.27E-04
   12    -188.8570911253      8.27E-04
   13    -188.8570911254      8.27E-04
   14    -188.8570911275      8.27E-04
   15    -188.8570911270      8.27E-04
   16    -188.8570911286      8.27E-04
   17    -188.8594675928      4.63E-04
   18    -188.8598706624      1.88E-04
   19    -188.8600213922      6.50E-05
   20    -188.8600426094      2.42E-05
   21    -188.8600456433      1.27E-05
   22    -188.8600462751      4.04E-06
   23    -188.8600463587      7.39E-07
   24    -188.8600463608      1.67E-07
   25    -188.8600463609      4.12E-08
   26    -188.8600463609      7.85E-09 Convergence criterion met
 ---------------------------------------
 SCF time:  CPU 24.48 s  wall 24.69 s
(0)  E-EN(g) gas-phase elect-nuc energy                 -188.840591133 a.u.
(3)  G-ENP(liq) elect-nuc-pol free energy of system     -188.860046361 a.u.
(4)  G-CDS(liq) cavity-dispersion-solvent structure 
     free energy                                                4.3271 kcal/mol
(6)  G-S(liq) free energy of system                     -188.853150667 a.u.
(9)  DeltaG-S(liq) free energy of  solvation
     (9) = (6) - (0)                                           -7.8812 kcal/mol
 SCF   energy in the final basis set = -188.8531506673
 Total energy in the final basis set = -188.8531506673

 Components of the MP2 correlation energy:
        aaaa  correlation energy =        -0.0841920759 au
        abab  correlation energy =        -0.4980870398 au
        bbbb  correlation energy =        -0.0841920759 au
        non-Brillouin singles    =        -0.0000000000 au

 Total  MP2   correlation energy =        -0.6664711917 au
        MP2         total energy =      -189.5196218590 au

  Entering Z-vector solver.
 This version supports only Gaussian blurring of the apparent surface charges
 No PCM contribution added !! 
   1         0           1      0.000441    0.000441
 This version supports only Gaussian blurring of the apparent surface charges
 No PCM contribution added !! 
   2         0           1      0.000162    0.000162
 This version supports only Gaussian blurring of the apparent surface charges
 No PCM contribution added !! 
   3         0           1      0.000063    0.000063
 This version supports only Gaussian blurring of the apparent surface charges
 No PCM contribution added !! 
   4         0           1      0.000015    0.000015
 This version supports only Gaussian blurring of the apparent surface charges
 No PCM contribution added !! 
   5         0           1      0.000005    0.000005
 This version supports only Gaussian blurring of the apparent surface charges
 No PCM contribution added !! 
   6         0           1      0.000001    0.000001
 This version supports only Gaussian blurring of the apparent surface charges
 No PCM contribution added !! 
   7         1           0      0.000000    0.000000    Roots Converged

 --------------------------------------------------------------

                    Orbital Energies (a.u.)
 --------------------------------------------------------------

 Alpha MOs
 -- Occupied --
-20.617 -20.558 -11.389  -1.477  -1.369  -0.894  -0.725  -0.716
 -0.634  -0.598  -0.494  -0.475
 -- Virtual --
  0.166   0.181   0.193   0.303   0.356   0.437   0.505   0.566
  0.595   0.634   0.684   0.710   0.754   0.771   0.789   0.811
  0.867   0.902   0.910   1.051   1.057   1.185   1.222   1.291
  1.355   1.452   1.462   1.554   1.704   1.808   1.841   1.954
  2.009   2.147   2.154   2.232   2.244   2.291   2.418   2.444
  2.458   2.773   2.777   2.827   2.985   3.035   3.203   3.237
  3.272   3.306   3.344   3.441   3.529   3.539   3.612   3.642
  3.718   3.752   3.831   3.842   4.010   4.107   4.165   4.186
  4.207   4.267   4.479   4.500   4.603   4.620   4.706   4.919
  5.066   5.067   5.146   5.271   5.378   5.573   5.611   5.667
  5.700   5.846   5.991   6.087   6.183   6.467   6.609   6.625
  6.706   6.831   6.888   6.968   7.052   7.112   7.172   7.250
  7.265   7.328   7.441   7.544   7.633   7.822   8.014  10.523
 12.808  13.724
 --------------------------------------------------------------

          Ground-State Mulliken Net Atomic Charges

     Atom                 Charge (a.u.)
  ----------------------------------------
      1 H                     0.144355
      2 C                     0.259324
      3 O                    -0.416190
      4 O                    -0.277767
      5 H                     0.290278
  ----------------------------------------
  Sum of atomic charges =     0.000000

 -----------------------------------------------------------------
                    Cartesian Multipole Moments
 -----------------------------------------------------------------
    Charge (ESU x 10^10)
                -0.0000
    Dipole Moment (Debye)
         X       2.2187      Y      -0.4447      Z      -0.0006
       Tot       2.2628
    Quadrupole Moments (Debye-Ang)
        XX     -21.9489     XY       3.1123     YY     -13.0047
        XZ       0.0002     YZ      -0.0006     ZZ     -16.9470
    Octopole Moments (Debye-Ang^2)
       XXX       4.2605    XXY       2.1195    XYY       3.5098
       YYY       0.8480    XXZ      -0.0010    XYZ      -0.0002
       YYZ       0.0000    XZZ       0.2208    YZZ       0.3371
       ZZZ      -0.0017
    Hexadecapole Moments (Debye-Ang^3)
      XXXX    -110.9517   XXXY       4.5447   XXYY     -19.9808
      XYYY       4.9766   YYYY     -24.7435   XXXZ       0.0029
      XXYZ      -0.0003   XYYZ       0.0004   YYYZ      -0.0022
      XXZZ     -19.7726   XYZZ       0.3980   YYZZ      -7.8360
      XZZZ       0.0024   YZZZ      -0.0002   ZZZZ     -13.8508
 -----------------------------------------------------------------
 DrvMan is completing analytic gradient of the MP2 energy
 MP2 relaxed dipole moment
            1
    1   0.8729046
    2  -0.1749438
    3  -0.0002313
	Magnitude:	 0.890 au	 2.263 Debye
 MP2 energy read as -189.519622
 Full Analytical Gradient of MP2 Energy (in au.)
             1             2             3             4             5
    1   -0.00062945    0.00064451   -0.00099193    0.00048252    0.00049434
    2    0.00021143   -0.00025490    0.00121195   -0.00058962   -0.00057885
    3    0.00003575   -0.00010247    0.00003695    0.00003265   -0.00000287
 Gradient time:  CPU 0.08 s  wall 0.08 s
 ----------------------------------------------------------------
             Standard Nuclear Orientation (Angstroms)
    I     Atom           X                Y                Z
 ----------------------------------------------------------------
    1      H      -0.1034522437    -1.4812401376     0.0002767082
    2      C      -0.1100515893    -0.4101060765    -0.0000965236
    3      O      -1.1200491790     0.2652801941     0.0001391029
    4      O       1.1077827684     0.0964916344     0.0000133762
    5      H       1.0205936436     1.0514308856    -0.0001000638
 ----------------------------------------------------------------
 Nuclear Repulsion Energy =    70.6893862560 hartrees
 There are       12 alpha and       12 beta electrons
 Discretize the solute cavity surface with Lebedev spheres
	Using 302 Lebedev grid points for each H atom
	Using 302 Lebedev grid points for other atoms
	Atomic van der Waals radii will be scaled by 1.20
 Removing interior tesserae...
 Keep 665 surface tesserae and discard 845 interior tesserae
 Molecular Surface Area = 61.814 Angst**2

                       Distance Matrix (Angstroms)
             H (  1)   C (  2)   O (  3)   O (  4)
   C (  2)  1.071154
   O (  3)  2.020842  1.215007
   O (  4)  1.989052  1.319000  2.234217
   H (  5)  2.770903  1.847823  2.280435  0.958911

 Requested basis set is cc-pVTZ
 There are 42 shells and 118 basis functions
 A cutoff of  1.0D-11 yielded    898 shell pairs
 There are      7186 function pairs (      9455 Cartesian)
 Smallest overlap matrix eigenvalue = 1.75E-03
 Guess MOs from SCF MO coefficient file
 Reading MOs from coefficient file
 Reading MOs from coefficient file
 A restricted Hartree-Fock SCF calculation will be
 performed using Pulay DIIS extrapolation
 SCF converges when DIIS error is below 1.0E-08
 ---------------------------------------
  Cycle       Energy         DIIS Error
 ---------------------------------------
    1    -188.8373671137      9.93E-04
    2    -188.8400462215      5.73E-04
    3    -188.8404831446      1.98E-04
    4    -188.8405988573      6.56E-05
    5    -188.8406168871      2.62E-05
    6    -188.8406201089      1.36E-05
    7    -188.8406208163      4.59E-06
    8    -188.8406209175      8.14E-07
    9    -188.8406209204      1.98E-07
   10    -188.8406209205      5.34E-08
   11    -188.8406209205      9.98E-09 Convergence criterion met
 ---------------------------------------
 SCF time:  CPU 10.39 s  wall 10.46 s
 Discretize the solute cavity surface with Lebedev spheres
	Using 302 Lebedev grid points for each H atom
	Using 302 Lebedev grid points for other atoms
	Atomic van der Waals radii will be scaled by 1.20
 Removing interior tesserae...
 Keep 665 surface tesserae and discard 845 interior tesserae
 Molecular Surface Area = 61.814 Angst**2
 A restricted Hartree-Fock SCF calculation will be
 performed using Pulay DIIS extrapolation
 Polarizable Continuum solvation model will be applied
 SCF converges when DIIS error is below 1.0E-08

 Citation of the SMD model:
 Marenich, A.V.; Cramer, C.J.; Truhlar, D.G.
 J. Phys. Chem. B 2009, 113, 6378-6396.
 iSolventCode=           1
 Solvent: water                                                           

 vradii
            1           2           3           4           5
    1   1.2000000   1.8500000   1.5200000   1.5200000   1.2000000
 ---------------------------------------
  Cycle       Energy         DIIS Error
 ---------------------------------------
    1    -188.8406209204      1.95E-09
 Time req'd to invert C: 0.19 s (CPU) 0.19 s (wall)
    2    -188.8571148793      8.27E-04
    3    -188.8571148798      8.27E-04
    4    -188.8571148792      8.27E-04
    5    -188.8571148768      8.27E-04
    6    -188.8571148755      8.27E-04
    7    -188.8571148730      8.27E-04
    8    -188.8571148759      8.27E-04
    9    -188.8571148765      8.27E-04
   10    -188.8571148770      8.27E-04
   11    -188.8571148776      8.27E-04
   12    -188.8571148772      8.27E-04
   13    -188.8571148764      8.27E-04
   14    -188.8571148772      8.27E-04
   15    -188.8571148775      8.27E-04
   16    -188.8571148798      8.27E-04
   17    -188.8594889064      4.62E-04
   18    -188.8598914022      1.88E-04
   19    -188.8600418304      6.49E-05
   20    -188.8600629976      2.42E-05
   21    -188.8600660237      1.26E-05
   22    -188.8600666538      4.03E-06
   23    -188.8600667373      7.38E-07
   24    -188.8600667393      1.67E-07
   25    -188.8600667394      4.11E-08
   26    -188.8600667395      7.83E-09 Convergence criterion met
 ---------------------------------------
 SCF time:  CPU 22.47 s  wall 22.62 s
(0)  E-EN(g) gas-phase elect-nuc energy                 -188.840620920 a.u.
(3)  G-ENP(liq) elect-nuc-pol free energy of system     -188.860066739 a.u.
(4)  G-CDS(liq) cavity-dispersion-solvent structure 
     free energy                                                4.3279 kcal/mol
(6)  G-S(liq) free energy of system                     -188.853169807 a.u.
(9)  DeltaG-S(liq) free energy of  solvation
     (9) = (6) - (0)                                           -7.8745 kcal/mol
 SCF   energy in the final basis set = -188.8531698069
 Total energy in the final basis set = -188.8531698069

 Components of the MP2 correlation energy:
        aaaa  correlation energy =        -0.0841889852 au
        abab  correlation energy =        -0.4980686911 au
        bbbb  correlation energy =        -0.0841889852 au
        non-Brillouin singles    =        -0.0000000000 au

 Total  MP2   correlation energy =        -0.6664466615 au
        MP2         total energy =      -189.5196164684 au

  Entering Z-vector solver.
 This version supports only Gaussian blurring of the apparent surface charges
 No PCM contribution added !! 
   1         0           1      0.000441    0.000441
 This version supports only Gaussian blurring of the apparent surface charges
 No PCM contribution added !! 
   2         0           1      0.000162    0.000162
 This version supports only Gaussian blurring of the apparent surface charges
 No PCM contribution added !! 
   3         0           1      0.000063    0.000063
 This version supports only Gaussian blurring of the apparent surface charges
 No PCM contribution added !! 
   4         0           1      0.000015    0.000015
 This version supports only Gaussian blurring of the apparent surface charges
 No PCM contribution added !! 
   5         0           1      0.000005    0.000005
 This version supports only Gaussian blurring of the apparent surface charges
 No PCM contribution added !! 
   6         0           1      0.000001    0.000001
 This version supports only Gaussian blurring of the apparent surface charges
 No PCM contribution added !! 
   7         1           0      0.000000    0.000000    Roots Converged

 --------------------------------------------------------------

                    Orbital Energies (a.u.)
 --------------------------------------------------------------

 Alpha MOs
 -- Occupied --
-20.616 -20.558 -11.388  -1.477  -1.369  -0.894  -0.725  -0.716
 -0.635  -0.598  -0.494  -0.475
 -- Virtual --
  0.167   0.182   0.193   0.303   0.356   0.437   0.505   0.566
  0.595   0.634   0.684   0.710   0.754   0.771   0.789   0.812
  0.867   0.902   0.910   1.051   1.056   1.185   1.222   1.291
  1.355   1.452   1.462   1.554   1.704   1.808   1.841   1.955
  2.009   2.147   2.154   2.231   2.244   2.290   2.418   2.445
  2.458   2.773   2.778   2.827   2.985   3.035   3.203   3.236
  3.272   3.306   3.344   3.441   3.529   3.539   3.612   3.642
  3.718   3.752   3.831   3.842   4.010   4.107   4.166   4.187
  4.207   4.267   4.479   4.501   4.603   4.620   4.707   4.920
  5.066   5.067   5.146   5.271   5.378   5.573   5.611   5.667
  5.700   5.846   5.992   6.086   6.184   6.468   6.610   6.626
  6.706   6.831   6.888   6.968   7.052   7.112   7.172   7.250
  7.265   7.328   7.441   7.544   7.634   7.823   8.014  10.523
 12.809  13.728
 --------------------------------------------------------------

          Ground-State Mulliken Net Atomic Charges

     Atom                 Charge (a.u.)
  ----------------------------------------
      1 H                     0.144397
      2 C                     0.259365
      3 O                    -0.416024
      4 O                    -0.277979
      5 H                     0.290241
  ----------------------------------------
  Sum of atomic charges =     0.000000

 -----------------------------------------------------------------
                    Cartesian Multipole Moments
 -----------------------------------------------------------------
    Charge (ESU x 10^10)
                -0.0000
    Dipole Moment (Debye)
         X       2.2141      Y      -0.4484      Z      -0.0006
       Tot       2.2590
    Quadrupole Moments (Debye-Ang)
        XX     -21.9458     XY       3.1141     YY     -13.0037
        XZ       0.0002     YZ      -0.0006     ZZ     -16.9462
    Octopole Moments (Debye-Ang^2)
       XXX       4.2276    XXY       2.1114    XYY       3.5032
       YYY       0.8266    XXZ      -0.0010    XYZ      -0.0002
       YYZ       0.0000    XZZ       0.2135    YZZ       0.3310
       ZZZ      -0.0017
    Hexadecapole Moments (Debye-Ang^3)
      XXXX    -110.8729   XXXY       4.5621   XXYY     -19.9701
      XYYY       4.9902   YYYY     -24.7559   XXXZ       0.0029
      XXYZ      -0.0003   XYYZ       0.0004   YYYZ      -0.0022
      XXZZ     -19.7603   XYZZ       0.4027   YYZZ      -7.8380
      XZZZ       0.0024   YZZZ      -0.0002   ZZZZ     -13.8493
 -----------------------------------------------------------------
 DrvMan is completing analytic gradient of the MP2 energy
 MP2 relaxed dipole moment
            1
    1   0.8710848
    2  -0.1764161
    3  -0.0002312
	Magnitude:	 0.889 au	 2.259 Debye
 MP2 energy read as -189.519616
 Full Analytical Gradient of MP2 Energy (in au.)
             1             2             3             4             5
    1   -0.00056616    0.00027791   -0.00048359    0.00025631    0.00051553
    2    0.00019754   -0.00033755    0.00118030   -0.00046713   -0.00057317
    3    0.00003575   -0.00010243    0.00003689    0.00003266   -0.00000287
 Gradient time:  CPU 0.06 s  wall 0.06 s
 ----------------------------------------------------------------
             Standard Nuclear Orientation (Angstroms)
    I     Atom           X                Y                Z
 ----------------------------------------------------------------
    1      H      -0.1034522437    -1.4812401376     0.0002767082
    2      C      -0.1100515893    -0.4101060765    -0.0000965236
    3      O      -1.1200491790     0.2632801941     0.0001391029
    4      O       1.1077827684     0.0964916344     0.0000133762
    5      H       1.0205936436     1.0514308856    -0.0001000638
 ----------------------------------------------------------------
 Nuclear Repulsion Energy =    70.7107635105 hartrees
 There are       12 alpha and       12 beta electrons
 Discretize the solute cavity surface with Lebedev spheres
	Using 302 Lebedev grid points for each H atom
	Using 302 Lebedev grid points for other atoms
	Atomic van der Waals radii will be scaled by 1.20
 Removing interior tesserae...
 Keep 665 surface tesserae and discard 845 interior tesserae
 Molecular Surface Area = 61.814 Angst**2

                       Distance Matrix (Angstroms)
             H (  1)   C (  2)   O (  3)   O (  4)
   C (  2)  1.071154
   O (  3)  2.019114  1.213896
   O (  4)  1.989052  1.319000  2.234067
   H (  5)  2.770903  1.847823  2.281125  0.958911

 Requested basis set is cc-pVTZ
 There are 42 shells and 118 basis functions
 A cutoff of  1.0D-11 yielded    898 shell pairs
 There are      7186 function pairs (      9455 Cartesian)
 Smallest overlap matrix eigenvalue = 1.75E-03
 Guess MOs from SCF MO coefficient file
 Reading MOs from coefficient file
 Reading MOs from coefficient file
 A restricted Hartree-Fock SCF calculation will be
 performed using Pulay DIIS extrapolation
 SCF converges when DIIS error is below 1.0E-08
 ---------------------------------------
  Cycle       Energy         DIIS Error
 ---------------------------------------
    1    -188.8384715958      9.98E-04
    2    -188.8401812086      5.77E-04
    3    -188.8406231762      2.00E-04
    4    -188.8407400552      6.53E-05
    5    -188.8407583278      2.64E-05
    6    -188.8407615212      1.38E-05
    7    -188.8407622475      4.47E-06
    8    -188.8407623444      7.72E-07
    9    -188.8407623469      1.91E-07
   10    -188.8407623470      5.19E-08
   11    -188.8407623470      9.96E-09 Convergence criterion met
 ---------------------------------------
 SCF time:  CPU 9.79 s  wall 9.80 s
 Discretize the solute cavity surface with Lebedev spheres
	Using 302 Lebedev grid points for each H atom
	Using 302 Lebedev grid points for other atoms
	Atomic van der Waals radii will be scaled by 1.20
 Removing interior tesserae...
 Keep 665 surface tesserae and discard 845 interior tesserae
 Molecular Surface Area = 61.814 Angst**2
 A restricted Hartree-Fock SCF calculation will be
 performed using Pulay DIIS extrapolation
 Polarizable Continuum solvation model will be applied
 SCF converges when DIIS error is below 1.0E-08

 Citation of the SMD model:
 Marenich, A.V.; Cramer, C.J.; Truhlar, D.G.
 J. Phys. Chem. B 2009, 113, 6378-6396.
 iSolventCode=           1
 Solvent: water                                                           

 vradii
            1           2           3           4           5
    1   1.2000000   1.8500000   1.5200000   1.5200000   1.2000000
 ---------------------------------------
  Cycle       Energy         DIIS Error
 ---------------------------------------
    1    -188.8407623470      1.94E-09
 Time req'd to invert C: 0.18 s (CPU) 0.18 s (wall)
    2    -188.8572203148      8.26E-04
    3    -188.8572203151      8.26E-04
    4    -188.8572203133      8.26E-04
    5    -188.8572203165      8.26E-04
    6    -188.8572203158      8.26E-04
    7    -188.8572203158      8.26E-04
    8    -188.8572203153      8.26E-04
    9    -188.8572203157      8.26E-04
   10    -188.8572203146      8.26E-04
   11    -188.8572203146      8.26E-04
   12    -188.8572203151      8.26E-04
   13    -188.8572203152      8.26E-04
   14    -188.8595863373      4.61E-04
   15    -188.8599869139      1.87E-04
   16    -188.8601363484      6.47E-05
   17    -188.8601573484      2.41E-05
   18    -188.8601603429      1.26E-05
   19    -188.8601609655      4.02E-06
   20    -188.8601610481      7.35E-07
   21    -188.8601610501      1.66E-07
   22    -188.8601610503      4.09E-08
   23    -188.8601610503      7.79E-09 Convergence criterion met
 ---------------------------------------
 SCF time:  CPU 19.82 s  wall 19.99 s
(0)  E-EN(g) gas-phase elect-nuc energy                 -188.840762347 a.u.
(3)  G-ENP(liq) elect-nuc-pol free energy of system     -188.860161050 a.u.
(4)  G-CDS(liq) cavity-dispersion-solvent structure 
     free energy                                                4.3293 kcal/mol
(6)  G-S(liq) free energy of system                     -188.853261799 a.u.
(9)  DeltaG-S(liq) free energy of  solvation
     (9) = (6) - (0)                                           -7.8435 kcal/mol
 SCF   energy in the final basis set = -188.8532617989
 Total energy in the final basis set = -188.8532617989

 Components of the MP2 correlation energy:
        aaaa  correlation energy =        -0.0841791000 au
        abab  correlation energy =        -0.4980152957 au
        bbbb  correlation energy =        -0.0841791000 au
        non-Brillouin singles    =        -0.0000000000 au

 Total  MP2   correlation energy =        -0.6663734957 au
        MP2         total energy =      -189.5196352946 au

  Entering Z-vector solver.
 This version supports only Gaussian blurring of the apparent surface charges
 No PCM contribution added !! 
   1         0           1      0.000440    0.000440
 This version supports only Gaussian blurring of the apparent surface charges
 No PCM contribution added !! 
   2         0           1      0.000161    0.000161
 This version supports only Gaussian blurring of the apparent surface charges
 No PCM contribution added !! 
   3         0           1      0.000063    0.000063
 This version supports only Gaussian blurring of the apparent surface charges
 No PCM contribution added !! 
   4         0           1      0.000015    0.000015
 This version supports only Gaussian blurring of the apparent surface charges
 No PCM contribution added !! 
   5         0           1      0.000005    0.000005
 This version supports only Gaussian blurring of the apparent surface charges
 No PCM contribution added !! 
   6         0           1      0.000001    0.000001
 This version supports only Gaussian blurring of the apparent surface charges
 No PCM contribution added !! 
   7         1           0      0.000000    0.000000    Roots Converged

 --------------------------------------------------------------

                    Orbital Energies (a.u.)
 --------------------------------------------------------------

 Alpha MOs
 -- Occupied --
-20.616 -20.558 -11.388  -1.478  -1.370  -0.894  -0.725  -0.716
 -0.635  -0.598  -0.495  -0.475
 -- Virtual --
  0.167   0.181   0.193   0.303   0.356   0.437   0.505   0.566
  0.595   0.634   0.683   0.710   0.755   0.771   0.789   0.812
  0.867   0.902   0.911   1.051   1.057   1.185   1.222   1.291
  1.355   1.452   1.462   1.554   1.704   1.808   1.842   1.955
  2.010   2.147   2.155   2.231   2.245   2.291   2.418   2.445
  2.458   2.773   2.777   2.828   2.985   3.035   3.203   3.236
  3.272   3.306   3.344   3.441   3.530   3.539   3.612   3.642
  3.719   3.752   3.832   3.843   4.010   4.107   4.166   4.187
  4.207   4.267   4.479   4.501   4.604   4.620   4.708   4.920
  5.066   5.067   5.146   5.271   5.379   5.573   5.611   5.668
  5.700   5.847   5.992   6.088   6.184   6.469   6.611   6.629
  6.708   6.831   6.888   6.969   7.052   7.112   7.172   7.250
  7.265   7.328   7.443   7.545   7.634   7.824   8.016  10.526
 12.813  13.742
 --------------------------------------------------------------

          Ground-State Mulliken Net Atomic Charges

     Atom                 Charge (a.u.)
  ----------------------------------------
      1 H                     0.143877
      2 C                     0.259243
      3 O                    -0.415058
      4 O                    -0.278254
      5 H                     0.290191
  ----------------------------------------
  Sum of atomic charges =    -0.000000

 -----------------------------------------------------------------
                    Cartesian Multipole Moments
 -----------------------------------------------------------------
    Charge (ESU x 10^10)
                 0.0000
    Dipole Moment (Debye)
         X       2.2088      Y      -0.4399      Z      -0.0006
       Tot       2.2522
    Quadrupole Moments (Debye-Ang)
        XX     -21.9424     XY       3.1087     YY     -13.0055
        XZ       0.0002     YZ      -0.0006     ZZ     -16.9436
    Octopole Moments (Debye-Ang^2)
       XXX       4.2113    XXY       2.1283    XYY       3.4968
       YYY       0.8761    XXZ      -0.0010    XYZ      -0.0002
       YYZ       0.0000    XZZ       0.2089    YZZ       0.3436
       ZZZ      -0.0017
    Hexadecapole Moments (Debye-Ang^3)
      XXXX    -110.8540   XXXY       4.5161   XXYY     -19.9629
      XYYY       4.9502   YYYY     -24.7410   XXXZ       0.0029
      XXYZ      -0.0003   XYYZ       0.0004   YYYZ      -0.0022
      XXZZ     -19.7568   XYZZ       0.3896   YYZZ      -7.8329
      XZZZ       0.0024   YZZZ      -0.0002   ZZZZ     -13.8447
 -----------------------------------------------------------------
 DrvMan is completing analytic gradient of the MP2 energy
 MP2 relaxed dipole moment
            1
    1   0.8690050
    2  -0.1730795
    3  -0.0002314
	Magnitude:	 0.886 au	 2.252 Debye
 MP2 energy read as -189.519635
 Full Analytical Gradient of MP2 Energy (in au.)
             1             2             3             4             5
    1   -0.00073367   -0.00069316    0.00073880    0.00020645    0.00048157
    2    0.00029424    0.00088314    0.00004369   -0.00065203   -0.00056904
    3    0.00003578   -0.00010224    0.00003667    0.00003267   -0.00000288
 Gradient time:  CPU 0.07 s  wall 0.07 s
 ----------------------------------------------------------------
             Standard Nuclear Orientation (Angstroms)
    I     Atom           X                Y                Z
 ----------------------------------------------------------------
    1      H      -0.1034522437    -1.4812401376     0.0002767082
    2      C      -0.1100515893    -0.4101060765    -0.0000965236
    3      O      -1.1200491790     0.2642801941     0.0011391029
    4      O       1.1077827684     0.0964916344     0.0000133762
    5      H       1.0205936436     1.0514308856    -0.0001000638
 ----------------------------------------------------------------
 Nuclear Repulsion Energy =    70.7000639215 hartrees
 There are       12 alpha and       12 beta electrons
 Discretize the solute cavity surface with Lebedev spheres
	Using 302 Lebedev grid points for each H atom
	Using 302 Lebedev grid points for other atoms
	Atomic van der Waals radii will be scaled by 1.20
 Removing interior tesserae...
 Keep 665 surface tesserae and discard 845 interior tesserae
 Molecular Surface Area = 61.814 Angst**2

                       Distance Matrix (Angstroms)
             H (  1)   C (  2)   O (  3)   O (  4)
   C (  2)  1.071154
   O (  3)  2.019978  1.214452
   O (  4)  1.989052  1.319000  2.234142
   H (  5)  2.770903  1.847823  2.280780  0.958911

 Requested basis set is cc-pVTZ
 There are 42 shells and 118 basis functions
 A cutoff of  1.0D-11 yielded    898 shell pairs
 There are      7186 function pairs (      9455 Cartesian)
 Smallest overlap matrix eigenvalue = 1.75E-03
 Guess MOs from SCF MO coefficient file
 Reading MOs from coefficient file
 Reading MOs from coefficient file
 A restricted Hartree-Fock SCF calculation will be
 performed using Pulay DIIS extrapolation
 SCF converges when DIIS error is below 1.0E-08
 ---------------------------------------
  Cycle       Energy         DIIS Error
 ---------------------------------------
    1    -188.8365142599      9.90E-04
    2    -188.8401283655      5.67E-04
    3    -188.8405565967      1.96E-04
    4    -188.8406704193      6.56E-05
    5    -188.8406880079      2.61E-05
    6    -188.8406912102      1.35E-05
    7    -188.8406919088      4.63E-06
    8    -188.8406920117      8.40E-07
    9    -188.8406920147      2.02E-07
   10    -188.8406920148      5.32E-08
   11    -188.8406920149      9.97E-09 Convergence criterion met
 ---------------------------------------
 SCF time:  CPU 10.10 s  wall 10.15 s
 Discretize the solute cavity surface with Lebedev spheres
	Using 302 Lebedev grid points for each H atom
	Using 302 Lebedev grid points for other atoms
	Atomic van der Waals radii will be scaled by 1.20
 Removing interior tesserae...
 Keep 665 surface tesserae and discard 845 interior tesserae
 Molecular Surface Area = 61.814 Angst**2
 A restricted Hartree-Fock SCF calculation will be
 performed using Pulay DIIS extrapolation
 Polarizable Continuum solvation model will be applied
 SCF converges when DIIS error is below 1.0E-08

 Citation of the SMD model:
 Marenich, A.V.; Cramer, C.J.; Truhlar, D.G.
 J. Phys. Chem. B 2009, 113, 6378-6396.
 iSolventCode=           1
 Solvent: water                                                           

 vradii
            1           2           3           4           5
    1   1.2000000   1.8500000   1.5200000   1.5200000   1.2000000
 ---------------------------------------
  Cycle       Energy         DIIS Error
 ---------------------------------------
    1    -188.8406920148      2.00E-09
 Time req'd to invert C: 0.19 s (CPU) 0.19 s (wall)
    2    -188.8571679846      8.27E-04
    3    -188.8571679851      8.27E-04
    4    -188.8571679844      8.27E-04
    5    -188.8571679858      8.27E-04
    6    -188.8571679855      8.27E-04
    7    -188.8571679844      8.27E-04
    8    -188.8595380102      4.62E-04
    9    -188.8599395465      1.87E-04
   10    -188.8600894771      6.48E-05
   11    -188.8601105607      2.41E-05
   12    -188.8601135710      1.26E-05
   13    -188.8601141974      4.02E-06
   14    -188.8601142804      7.37E-07
   15    -188.8601142825      1.66E-07
   16    -188.8601142823      4.10E-08
   17    -188.8601142823      7.81E-09 Convergence criterion met
 ---------------------------------------
 SCF time:  CPU 17.06 s  wall 17.19 s
(0)  E-EN(g) gas-phase elect-nuc energy                 -188.840692015 a.u.
(3)  G-ENP(liq) elect-nuc-pol free energy of system     -188.860114282 a.u.
(4)  G-CDS(liq) cavity-dispersion-solvent structure 
     free energy                                                4.3286 kcal/mol
(6)  G-S(liq) free energy of system                     -188.853216187 a.u.
(9)  DeltaG-S(liq) free energy of  solvation
     (9) = (6) - (0)                                           -7.8590 kcal/mol
 SCF   energy in the final basis set = -188.8532161867
 Total energy in the final basis set = -188.8532161867

 Components of the MP2 correlation energy:
        aaaa  correlation energy =        -0.0841840465 au
        abab  correlation energy =        -0.4980420184 au
        bbbb  correlation energy =        -0.0841840465 au
        non-Brillouin singles    =        -0.0000000000 au

 Total  MP2   correlation energy =        -0.6664101114 au
        MP2         total energy =      -189.5196262981 au

  Entering Z-vector solver.
 This version supports only Gaussian blurring of the apparent surface charges
 No PCM contribution added !! 
   1         0           1      0.000440    0.000440
 This version supports only Gaussian blurring of the apparent surface charges
 No PCM contribution added !! 
   2         0           1      0.000162    0.000162
 This version supports only Gaussian blurring of the apparent surface charges
 No PCM contribution added !! 
   3         0           1      0.000063    0.000063
 This version supports only Gaussian blurring of the apparent surface charges
 No PCM contribution added !! 
   4         0           1      0.000015    0.000015
 This version supports only Gaussian blurring of the apparent surface charges
 No PCM contribution added !! 
   5         0           1      0.000005    0.000005
 This version supports only Gaussian blurring of the apparent surface charges
 No PCM contribution added !! 
   6         0           1      0.000001    0.000001
 This version supports only Gaussian blurring of the apparent surface charges
 No PCM contribution added !! 
   7         1           0      0.000000    0.000000    Roots Converged

 --------------------------------------------------------------

                    Orbital Energies (a.u.)
 --------------------------------------------------------------

 Alpha MOs
 -- Occupied --
-20.616 -20.558 -11.388  -1.478  -1.369  -0.894  -0.725  -0.716
 -0.635  -0.598  -0.494  -0.475
 -- Virtual --
  0.167   0.181   0.193   0.303   0.356   0.437   0.505   0.566
  0.595   0.634   0.684   0.710   0.755   0.771   0.789   0.812
  0.867   0.902   0.910   1.051   1.057   1.185   1.222   1.291
  1.355   1.452   1.462   1.554   1.704   1.808   1.842   1.955
  2.010   2.147   2.154   2.231   2.244   2.291   2.418   2.445
  2.458   2.773   2.778   2.828   2.985   3.035   3.203   3.236
  3.272   3.306   3.344   3.441   3.529   3.539   3.612   3.642
  3.719   3.752   3.832   3.843   4.010   4.107   4.166   4.187
  4.207   4.267   4.479   4.501   4.604   4.620   4.707   4.920
  5.066   5.067   5.146   5.271   5.378   5.573   5.611   5.668
  5.700   5.847   5.992   6.087   6.184   6.468   6.611   6.627
  6.707   6.831   6.888   6.969   7.052   7.112   7.172   7.250
  7.265   7.328   7.442   7.544   7.634   7.823   8.015  10.524
 12.811  13.735
 --------------------------------------------------------------

          Ground-State Mulliken Net Atomic Charges

     Atom                 Charge (a.u.)
  ----------------------------------------
      1 H                     0.144138
      2 C                     0.259305
      3 O                    -0.415542
      4 O                    -0.278116
      5 H                     0.290216
  ----------------------------------------
  Sum of atomic charges =    -0.000000

 -----------------------------------------------------------------
                    Cartesian Multipole Moments
 -----------------------------------------------------------------
    Charge (ESU x 10^10)
                 0.0000
    Dipole Moment (Debye)
         X       2.2114      Y      -0.4442      Z      -0.0031
       Tot       2.2556
    Quadrupole Moments (Debye-Ang)
        XX     -21.9441     XY       3.1114     YY     -13.0046
        XZ       0.0035     YZ      -0.0017     ZZ     -16.9449
    Octopole Moments (Debye-Ang^2)
       XXX       4.2195    XXY       2.1199    XYY       3.5000
       YYY       0.8513    XXZ      -0.0097    XYZ       0.0005
       YYZ      -0.0059    XZZ       0.2112    YZZ       0.3373
       ZZZ      -0.0187
    Hexadecapole Moments (Debye-Ang^3)
      XXXX    -110.8634   XXXY       4.5391   XXYY     -19.9665
      XYYY       4.9702   YYYY     -24.7484   XXXZ       0.0272
      XXYZ      -0.0025   XYYZ       0.0073   YYYZ      -0.0080
      XXZZ     -19.7586   XYZZ       0.3962   YYZZ      -7.8355
      XZZZ       0.0220   YZZZ      -0.0049   ZZZZ     -13.8471
 -----------------------------------------------------------------
 DrvMan is completing analytic gradient of the MP2 energy
 MP2 relaxed dipole moment
            1
    1   0.8700459
    2  -0.1747481
    3  -0.0012113
	Magnitude:	 0.887 au	 2.256 Debye
 MP2 energy read as -189.519626
 Full Analytical Gradient of MP2 Energy (in au.)
             1             2             3             4             5
    1   -0.00064979   -0.00020591    0.00012576    0.00023139    0.00049855
    2    0.00024583    0.00027201    0.00061280   -0.00055954   -0.00057109
    3    0.00008195   -0.00025150    0.00009465    0.00009287   -0.00001797
 Gradient time:  CPU 0.06 s  wall 0.06 s
 ----------------------------------------------------------------
             Standard Nuclear Orientation (Angstroms)
    I     Atom           X                Y                Z
 ----------------------------------------------------------------
    1      H      -0.1034522437    -1.4812401376     0.0002767082
    2      C      -0.1100515893    -0.4101060765    -0.0000965236
    3      O      -1.1200491790     0.2642801941    -0.0008608971
    4      O       1.1077827684     0.0964916344     0.0000133762
    5      H       1.0205936436     1.0514308856    -0.0001000638
 ----------------------------------------------------------------
 Nuclear Repulsion Energy =    70.7000713972 hartrees
 There are       12 alpha and       12 beta electrons
 Discretize the solute cavity surface with Lebedev spheres
	Using 302 Lebedev grid points for each H atom
	Using 302 Lebedev grid points for other atoms
	Atomic van der Waals radii will be scaled by 1.20
 Removing interior tesserae...
 Keep 665 surface tesserae and discard 845 interior tesserae
 Molecular Surface Area = 61.814 Angst**2

                       Distance Matrix (Angstroms)
             H (  1)   C (  2)   O (  3)   O (  4)
   C (  2)  1.071154
   O (  3)  2.019978  1.214452
   O (  4)  1.989052  1.319000  2.234142
   H (  5)  2.770903  1.847823  2.280780  0.958911

 Requested basis set is cc-pVTZ
 There are 42 shells and 118 basis functions
 A cutoff of  1.0D-11 yielded    898 shell pairs
 There are      7186 function pairs (      9455 Cartesian)
 Smallest overlap matrix eigenvalue = 1.75E-03
 Guess MOs from SCF MO coefficient file
 Reading MOs from coefficient file
 Reading MOs from coefficient file
 A restricted Hartree-Fock SCF calculation will be
 performed using Pulay DIIS extrapolation
 SCF converges when DIIS error is below 1.0E-08
 ---------------------------------------
  Cycle       Energy         DIIS Error
 ---------------------------------------
    1    -188.8371387079      9.92E-04
    2    -188.8401221440      5.70E-04
    3    -188.8405553931      1.97E-04
    4    -188.8406703702      6.55E-05
    5    -188.8406881958      2.62E-05
    6    -188.8406914009      1.36E-05
    7    -188.8406921100      4.58E-06
    8    -188.8406922111      8.18E-07
    9    -188.8406922139      1.98E-07
   10    -188.8406922141      5.30E-08
   11    -188.8406922141      1.01E-08
   12    -188.8406922142      2.13E-09 Convergence criterion met
 ---------------------------------------
 SCF time:  CPU 10.79 s  wall 10.85 s
 Discretize the solute cavity surface with Lebedev spheres
	Using 302 Lebedev grid points for each H atom
	Using 302 Lebedev grid points for other atoms
	Atomic van der Waals radii will be scaled by 1.20
 Removing interior tesserae...
 Keep 665 surface tesserae and discard 845 interior tesserae
 Molecular Surface Area = 61.814 Angst**2
 A restricted Hartree-Fock SCF calculation will be
 performed using Pulay DIIS extrapolation
 Polarizable Continuum solvation model will be applied
 SCF converges when DIIS error is below 1.0E-08

 Citation of the SMD model:
 Marenich, A.V.; Cramer, C.J.; Truhlar, D.G.
 J. Phys. Chem. B 2009, 113, 6378-6396.
 iSolventCode=           1
 Solvent: water                                                           

 vradii
            1           2           3           4           5
    1   1.2000000   1.8500000   1.5200000   1.5200000   1.2000000
 ---------------------------------------
  Cycle       Energy         DIIS Error
 ---------------------------------------
    1    -188.8406922140      6.98E-10
 Time req'd to invert C: 0.20 s (CPU) 0.20 s (wall)
    2    -188.8571681732      8.27E-04
    3    -188.8571681737      8.27E-04
    4    -188.8571681712      8.27E-04
    5    -188.8571681718      8.27E-04
    6    -188.8571681716      8.27E-04
    7    -188.8571681718      8.27E-04
    8    -188.8571681724      8.27E-04
    9    -188.8571681739      8.27E-04
   10    -188.8571681750      8.27E-04
   11    -188.8571681746      8.27E-04
   12    -188.8571681750      8.27E-04
   13    -188.8571681738      8.27E-04
   14    -188.8571681736      8.27E-04
   15    -188.8571681741      8.27E-04
   16    -188.8571681731      8.27E-04
   17    -188.8595381949      4.62E-04
   18    -188.8599397302      1.87E-04
   19    -188.8600896602      6.48E-05
   20    -188.8601107437      2.41E-05
   21    -188.8601137540      1.26E-05
   22    -188.8601143803      4.02E-06
   23    -188.8601144634      7.37E-07
   24    -188.8601144654      1.66E-07
   25    -188.8601144655      4.10E-08
   26    -188.8601144655      7.81E-09 Convergence criterion met
 ---------------------------------------
 SCF time:  CPU 20.02 s  wall 20.13 s
(0)  E-EN(g) gas-phase elect-nuc energy                 -188.840692214 a.u.
(3)  G-ENP(liq) elect-nuc-pol free energy of system     -188.860114466 a.u.
(4)  G-CDS(liq) cavity-dispersion-solvent structure 
     free energy                                                4.3286 kcal/mol
(6)  G-S(liq) free energy of system                     -188.853216369 a.u.
(9)  DeltaG-S(liq) free energy of  solvation
     (9) = (6) - (0)                                           -7.8590 kcal/mol
 SCF   energy in the final basis set = -188.8532163689
 Total energy in the final basis set = -188.8532163689

 Components of the MP2 correlation energy:
        aaaa  correlation energy =        -0.0841840405 au
        abab  correlation energy =        -0.4980419865 au
        bbbb  correlation energy =        -0.0841840405 au
        non-Brillouin singles    =        -0.0000000000 au

 Total  MP2   correlation energy =        -0.6664100676 au
        MP2         total energy =      -189.5196264365 au

  Entering Z-vector solver.
 This version supports only Gaussian blurring of the apparent surface charges
 No PCM contribution added !! 
   1         0           1      0.000440    0.000440
 This version supports only Gaussian blurring of the apparent surface charges
 No PCM contribution added !! 
   2         0           1      0.000162    0.000162
 This version supports only Gaussian blurring of the apparent surface charges
 No PCM contribution added !! 
   3         0           1      0.000063    0.000063
 This version supports only Gaussian blurring of the apparent surface charges
 No PCM contribution added !! 
   4         0           1      0.000015    0.000015
 This version supports only Gaussian blurring of the apparent surface charges
 No PCM contribution added !! 
   5         0           1      0.000005    0.000005
 This version supports only Gaussian blurring of the apparent surface charges
 No PCM contribution added !! 
   6         0           1      0.000001    0.000001
 This version supports only Gaussian blurring of the apparent surface charges
 No PCM contribution added !! 
   7         1           0      0.000000    0.000000    Roots Converged

 --------------------------------------------------------------

                    Orbital Energies (a.u.)
 --------------------------------------------------------------

 Alpha MOs
 -- Occupied --
-20.616 -20.558 -11.388  -1.478  -1.369  -0.894  -0.725  -0.716
 -0.635  -0.598  -0.494  -0.475
 -- Virtual --
  0.167   0.181   0.193   0.303   0.356   0.437   0.505   0.566
  0.595   0.634   0.684   0.710   0.755   0.771   0.789   0.812
  0.867   0.902   0.910   1.051   1.057   1.185   1.222   1.291
  1.355   1.452   1.462   1.554   1.704   1.808   1.842   1.955
  2.010   2.147   2.154   2.231   2.244   2.291   2.418   2.445
  2.458   2.773   2.778   2.828   2.985   3.035   3.203   3.236
  3.272   3.306   3.344   3.441   3.529   3.539   3.612   3.642
  3.719   3.752   3.832   3.843   4.010   4.107   4.166   4.187
  4.207   4.267   4.479   4.501   4.604   4.620   4.707   4.920
  5.066   5.067   5.146   5.271   5.378   5.573   5.611   5.668
  5.700   5.847   5.992   6.087   6.184   6.468   6.611   6.627
  6.707   6.831   6.888   6.969   7.052   7.112   7.172   7.250
  7.265   7.328   7.442   7.544   7.634   7.823   8.015  10.524
 12.811  13.735
 --------------------------------------------------------------

          Ground-State Mulliken Net Atomic Charges

     Atom                 Charge (a.u.)
  ----------------------------------------
      1 H                     0.144137
      2 C                     0.259305
      3 O                    -0.415541
      4 O                    -0.278117
      5 H                     0.290216
  ----------------------------------------
  Sum of atomic charges =     0.000000

 -----------------------------------------------------------------
                    Cartesian Multipole Moments
 -----------------------------------------------------------------
    Charge (ESU x 10^10)
                 0.0000
    Dipole Moment (Debye)
         X       2.2114      Y      -0.4442      Z       0.0019
       Tot       2.2556
    Quadrupole Moments (Debye-Ang)
        XX     -21.9441     XY       3.1114     YY     -13.0046
        XZ      -0.0032     YZ       0.0004     ZZ     -16.9449
    Octopole Moments (Debye-Ang^2)
       XXX       4.2195    XXY       2.1199    XYY       3.5000
       YYY       0.8513    XXZ       0.0078    XYZ      -0.0009
       YYZ       0.0059    XZZ       0.2112    YZZ       0.3373
       ZZZ       0.0154
    Hexadecapole Moments (Debye-Ang^3)
      XXXX    -110.8634   XXXY       4.5391   XXYY     -19.9665
      XYYY       4.9702   YYYY     -24.7484   XXXZ      -0.0214
      XXYZ       0.0018   XYYZ      -0.0065   YYYZ       0.0036
      XXZZ     -19.7586   XYZZ       0.3962   YYZZ      -7.8354
      XZZZ      -0.0172   YZZZ       0.0046   ZZZZ     -13.8470
 -----------------------------------------------------------------
 DrvMan is completing analytic gradient of the MP2 energy
 MP2 relaxed dipole moment
            1
    1   0.8700452
    2  -0.1747480
    3   0.0007487
	Magnitude:	 0.887 au	 2.256 Debye
 MP2 energy read as -189.519626
 Full Analytical Gradient of MP2 Energy (in au.)
             1             2             3             4             5
    1   -0.00064979   -0.00020622    0.00012610    0.00023136    0.00049855
    2    0.00024580    0.00027224    0.00061259   -0.00055954   -0.00057109
    3   -0.00001043    0.00004683   -0.00002109   -0.00002753    0.00001222
 Gradient time:  CPU 0.06 s  wall 0.06 s
 ----------------------------------------------------------------
             Standard Nuclear Orientation (Angstroms)
    I     Atom           X                Y                Z
 ----------------------------------------------------------------
    1      H      -0.1034522437    -1.4812401376     0.0002767082
    2      C      -0.1100515893    -0.4101060765    -0.0000965236
    3      O      -1.1200491790     0.2642801941     0.0001391029
    4      O       1.1087827684     0.0964916344     0.0000133762
    5      H       1.0205936436     1.0514308856    -0.0001000638
 ----------------------------------------------------------------
 Nuclear Repulsion Energy =    70.6787696205 hartrees
 There are       12 alpha and       12 beta electrons
 Discretize the solute cavity surface with Lebedev spheres
	Using 302 Lebedev grid points for each H atom
	Using 302 Lebedev grid points for other atoms
	Atomic van der Waals radii will be scaled by 1.20
 Removing interior tesserae...
 Keep 665 surface tesserae and discard 845 interior tesserae
 Molecular Surface Area = 61.814 Angst**2

                       Distance Matrix (Angstroms)
             H (  1)   C (  2)   O (  3)   O (  4)
   C (  2)  1.071154
   O (  3)  2.019978  1.214451
   O (  4)  1.989661  1.319924  2.235139
   H (  5)  2.770903  1.847823  2.280780  0.959003

 Requested basis set is cc-pVTZ
 There are 42 shells and 118 basis functions
 A cutoff of  1.0D-11 yielded    898 shell pairs
 There are      7186 function pairs (      9455 Cartesian)
 Smallest overlap matrix eigenvalue = 1.76E-03
 Guess MOs from SCF MO coefficient file
 Reading MOs from coefficient file
 Reading MOs from coefficient file
 A restricted Hartree-Fock SCF calculation will be
 performed using Pulay DIIS extrapolation
 SCF converges when DIIS error is below 1.0E-08
 ---------------------------------------
  Cycle       Energy         DIIS Error
 ---------------------------------------
    1    -188.8362750397      9.96E-04
    2    -188.8400956459      5.77E-04
    3    -188.8405369504      1.98E-04
    4    -188.8406528055      6.55E-05
    5    -188.8406708618      2.63E-05
    6    -188.8406741037      1.37E-05
    7    -188.8406748159      4.59E-06
    8    -188.8406749165      8.33E-07
    9    -188.8406749194      1.99E-07
   10    -188.8406749196      5.36E-08
   11    -188.8406749196      9.98E-09 Convergence criterion met
 ---------------------------------------
 SCF time:  CPU 9.95 s  wall 10.02 s
 Discretize the solute cavity surface with Lebedev spheres
	Using 302 Lebedev grid points for each H atom
	Using 302 Lebedev grid points for other atoms
	Atomic van der Waals radii will be scaled by 1.20
 Removing interior tesserae...
 Keep 665 surface tesserae and discard 845 interior tesserae
 Molecular Surface Area = 61.814 Angst**2
 A restricted Hartree-Fock SCF calculation will be
 performed using Pulay DIIS extrapolation
 Polarizable Continuum solvation model will be applied
 SCF converges when DIIS error is below 1.0E-08

 Citation of the SMD model:
 Marenich, A.V.; Cramer, C.J.; Truhlar, D.G.
 J. Phys. Chem. B 2009, 113, 6378-6396.
 iSolventCode=           1
 Solvent: water                                                           

 vradii
            1           2           3           4           5
    1   1.2000000   1.8500000   1.5200000   1.5200000   1.2000000
 ---------------------------------------
  Cycle       Energy         DIIS Error
 ---------------------------------------
    1    -188.8406749195      1.96E-09
 Time req'd to invert C: 0.18 s (CPU) 0.18 s (wall)
    2    -188.8571325661      8.26E-04
    3    -188.8571325666      8.26E-04
    4    -188.8571325658      8.26E-04
    5    -188.8571325665      8.26E-04
    6    -188.8594985058      4.61E-04
    7    -188.8598992981      1.87E-04
    8    -188.8600489177      6.47E-05
    9    -188.8600699543      2.41E-05
   10    -188.8600729592      1.26E-05
   11    -188.8600735853      4.03E-06
   12    -188.8600736684      7.38E-07
   13    -188.8600736705      1.67E-07
   14    -188.8600736706      4.11E-08
   15    -188.8600736706      7.84E-09 Convergence criterion met
 ---------------------------------------
 SCF time:  CPU 14.91 s  wall 14.95 s
(0)  E-EN(g) gas-phase elect-nuc energy                 -188.840674919 a.u.
(3)  G-ENP(liq) elect-nuc-pol free energy of system     -188.860073671 a.u.
(4)  G-CDS(liq) cavity-dispersion-solvent structure 
     free energy                                                4.3248 kcal/mol
(6)  G-S(liq) free energy of system                     -188.853181660 a.u.
(9)  DeltaG-S(liq) free energy of  solvation
     (9) = (6) - (0)                                           -7.8481 kcal/mol
 SCF   energy in the final basis set = -188.8531816604
 Total energy in the final basis set = -188.8531816604

 Components of the MP2 correlation energy:
        aaaa  correlation energy =        -0.0841897849 au
        abab  correlation energy =        -0.4980851636 au
        bbbb  correlation energy =        -0.0841897849 au
        non-Brillouin singles    =        -0.0000000000 au

 Total  MP2   correlation energy =        -0.6664647334 au
        MP2         total energy =      -189.5196463938 au

  Entering Z-vector solver.
 This version supports only Gaussian blurring of the apparent surface charges
 No PCM contribution added !! 
   1         0           1      0.000441    0.000441
 This version supports only Gaussian blurring of the apparent surface charges
 No PCM contribution added !! 
   2         0           1      0.000162    0.000162
 This version supports only Gaussian blurring of the apparent surface charges
 No PCM contribution added !! 
   3         0           1      0.000063    0.000063
 This version supports only Gaussian blurring of the apparent surface charges
 No PCM contribution added !! 
   4         0           1      0.000015    0.000015
 This version supports only Gaussian blurring of the apparent surface charges
 No PCM contribution added !! 
   5         0           1      0.000005    0.000005
 This version supports only Gaussian blurring of the apparent surface charges
 No PCM contribution added !! 
   6         0           1      0.000001    0.000001
 This version supports only Gaussian blurring of the apparent surface charges
 No PCM contribution added !! 
   7         1           0      0.000000    0.000000    Roots Converged

 --------------------------------------------------------------

                    Orbital Energies (a.u.)
 --------------------------------------------------------------

 Alpha MOs
 -- Occupied --
-20.616 -20.558 -11.388  -1.477  -1.370  -0.893  -0.725  -0.716
 -0.634  -0.598  -0.494  -0.475
 -- Virtual --
  0.167   0.182   0.193   0.303   0.356   0.437   0.505   0.566
  0.595   0.634   0.683   0.709   0.755   0.771   0.789   0.812
  0.867   0.902   0.911   1.051   1.056   1.185   1.222   1.291
  1.355   1.452   1.462   1.554   1.704   1.808   1.841   1.954
  2.009   2.147   2.154   2.232   2.244   2.291   2.418   2.445
  2.458   2.773   2.777   2.827   2.985   3.035   3.203   3.236
  3.272   3.306   3.344   3.441   3.529   3.539   3.612   3.642
  3.718   3.751   3.831   3.842   4.010   4.106   4.165   4.186
  4.207   4.267   4.479   4.501   4.603   4.619   4.707   4.919
  5.066   5.067   5.146   5.271   5.378   5.573   5.611   5.667
  5.699   5.847   5.991   6.087   6.183   6.466   6.610   6.627
  6.706   6.831   6.888   6.968   7.052   7.112   7.172   7.250
  7.265   7.328   7.441   7.544   7.633   7.821   8.014  10.524
 12.805  13.729
 --------------------------------------------------------------

          Ground-State Mulliken Net Atomic Charges

     Atom                 Charge (a.u.)
  ----------------------------------------
      1 H                     0.144251
      2 C                     0.259442
      3 O                    -0.415071
      4 O                    -0.278808
      5 H                     0.290185
  ----------------------------------------
  Sum of atomic charges =    -0.000000

 -----------------------------------------------------------------
                    Cartesian Multipole Moments
 -----------------------------------------------------------------
    Charge (ESU x 10^10)
                -0.0000
    Dipole Moment (Debye)
         X       2.2035      Y      -0.4451      Z      -0.0006
       Tot       2.2480
    Quadrupole Moments (Debye-Ang)
        XX     -21.9478     XY       3.1088     YY     -13.0051
        XZ       0.0002     YZ      -0.0006     ZZ     -16.9464
    Octopole Moments (Debye-Ang^2)
       XXX       4.1781    XXY       2.1178    XYY       3.4902
       YYY       0.8485    XXZ      -0.0010    XYZ      -0.0002
       YYZ       0.0000    XZZ       0.2013    YZZ       0.3371
       ZZZ      -0.0017
    Hexadecapole Moments (Debye-Ang^3)
      XXXX    -110.9451   XXXY       4.5317   XXYY     -19.9802
      XYYY       4.9648   YYYY     -24.7473   XXXZ       0.0029
      XXYZ      -0.0003   XYYZ       0.0004   YYYZ      -0.0022
      XXZZ     -19.7722   XYZZ       0.3947   YYZZ      -7.8359
      XZZZ       0.0024   YZZZ      -0.0002   ZZZZ     -13.8492
 -----------------------------------------------------------------
 DrvMan is completing analytic gradient of the MP2 energy
 MP2 relaxed dipole moment
            1
    1   0.8669101
    2  -0.1751298
    3  -0.0002311
	Magnitude:	 0.884 au	 2.248 Debye
 MP2 energy read as -189.519646
 Full Analytical Gradient of MP2 Energy (in au.)
             1             2             3             4             5
    1   -0.00067446   -0.00068101   -0.00011914    0.00108292    0.00039169
    2    0.00022868    0.00011434    0.00064256   -0.00046021   -0.00052537
    3    0.00003575   -0.00010234    0.00003679    0.00003268   -0.00000288
 Gradient time:  CPU 0.08 s  wall 0.08 s
 ----------------------------------------------------------------
             Standard Nuclear Orientation (Angstroms)
    I     Atom           X                Y                Z
 ----------------------------------------------------------------
    1      H      -0.1034522437    -1.4812401376     0.0002767082
    2      C      -0.1100515893    -0.4101060765    -0.0000965236
    3      O      -1.1200491790     0.2642801941     0.0001391029
    4      O       1.1067827684     0.0964916344     0.0000133762
    5      H       1.0205936436     1.0514308856    -0.0001000638
 ----------------------------------------------------------------
 Nuclear Repulsion Energy =    70.7214024269 hartrees
 There are       12 alpha and       12 beta electrons
 Discretize the solute cavity surface with Lebedev spheres
	Using 302 Lebedev grid points for each H atom
	Using 302 Lebedev grid points for other atoms
	Atomic van der Waals radii will be scaled by 1.20
 Removing interior tesserae...
 Keep 665 surface tesserae and discard 845 interior tesserae
 Molecular Surface Area = 61.814 Angst**2

                       Distance Matrix (Angstroms)
             H (  1)   C (  2)   O (  3)   O (  4)
   C (  2)  1.071154
   O (  3)  2.019978  1.214451
   O (  4)  1.988443  1.318077  2.233144
   H (  5)  2.770903  1.847823  2.280780  0.958821

 Requested basis set is cc-pVTZ
 There are 42 shells and 118 basis functions
 A cutoff of  1.0D-11 yielded    898 shell pairs
 There are      7186 function pairs (      9455 Cartesian)
 Smallest overlap matrix eigenvalue = 1.75E-03
 Guess MOs from SCF MO coefficient file
 Reading MOs from coefficient file
 Reading MOs from coefficient file
 A restricted Hartree-Fock SCF calculation will be
 performed using Pulay DIIS extrapolation
 SCF converges when DIIS error is below 1.0E-08
 ---------------------------------------
  Cycle       Energy         DIIS Error
 ---------------------------------------
    1    -188.8388642325      9.89E-04
    2    -188.8401565080      5.58E-04
    3    -188.8405734150      1.97E-04
    4    -188.8406863394      6.56E-05
    5    -188.8407037582      2.61E-05
    6    -188.8407068856      1.35E-05
    7    -188.8407075896      4.56E-06
    8    -188.8407076919      7.91E-07
    9    -188.8407076946      1.97E-07
   10    -188.8407076947      5.17E-08
   11    -188.8407076947      1.00E-08 Convergence criterion met
 ---------------------------------------
 SCF time:  CPU 10.00 s  wall 10.04 s
 Discretize the solute cavity surface with Lebedev spheres
	Using 302 Lebedev grid points for each H atom
	Using 302 Lebedev grid points for other atoms
	Atomic van der Waals radii will be scaled by 1.20
 Removing interior tesserae...
 Keep 665 surface tesserae and discard 845 interior tesserae
 Molecular Surface Area = 61.814 Angst**2
 A restricted Hartree-Fock SCF calculation will be
 performed using Pulay DIIS extrapolation
 Polarizable Continuum solvation model will be applied
 SCF converges when DIIS error is below 1.0E-08

 Citation of the SMD model:
 Marenich, A.V.; Cramer, C.J.; Truhlar, D.G.
 J. Phys. Chem. B 2009, 113, 6378-6396.
 iSolventCode=           1
 Solvent: water                                                           

 vradii
            1           2           3           4           5
    1   1.2000000   1.8500000   1.5200000   1.5200000   1.2000000
 ---------------------------------------
  Cycle       Energy         DIIS Error
 ---------------------------------------
    1    -188.8407076947      2.04E-09
 Time req'd to invert C: 0.18 s (CPU) 0.18 s (wall)
    2    -188.8572020485      8.27E-04
    3    -188.8572020490      8.27E-04
    4    -188.8572020479      8.27E-04
    5    -188.8572020549      8.27E-04
    6    -188.8572020530      8.27E-04
    7    -188.8572020514      8.27E-04
    8    -188.8572020516      8.27E-04
    9    -188.8572020481      8.27E-04
   10    -188.8572020426      8.27E-04
   11    -188.8572020368      8.27E-04
   12    -188.8572020375      8.27E-04
   13    -188.8572020383      8.27E-04
   14    -188.8572020322      8.27E-04
   15    -188.8572020295      8.27E-04
   16    -188.8572019998      8.27E-04
   17    -188.8595761628      4.62E-04
   18    -188.8599784508      1.88E-04
   19    -188.8601286949      6.49E-05
   20    -188.8601498257      2.41E-05
   21    -188.8601528414      1.26E-05
   22    -188.8601534680      4.02E-06
   23    -188.8601535510      7.36E-07
   24    -188.8601535530      1.66E-07
   25    -188.8601535531      4.09E-08
   26    -188.8601535531      7.78E-09 Convergence criterion met
 ---------------------------------------
 SCF time:  CPU 23.76 s  wall 23.92 s
(0)  E-EN(g) gas-phase elect-nuc energy                 -188.840707695 a.u.
(3)  G-ENP(liq) elect-nuc-pol free energy of system     -188.860153553 a.u.
(4)  G-CDS(liq) cavity-dispersion-solvent structure 
     free energy                                                4.3324 kcal/mol
(6)  G-S(liq) free energy of system                     -188.853249437 a.u.
(9)  DeltaG-S(liq) free energy of  solvation
     (9) = (6) - (0)                                           -7.8701 kcal/mol
 SCF   energy in the final basis set = -188.8532494366
 Total energy in the final basis set = -188.8532494366

 Components of the MP2 correlation energy:
        aaaa  correlation energy =        -0.0841783130 au
        abab  correlation energy =        -0.4979988666 au
        bbbb  correlation energy =        -0.0841783130 au
        non-Brillouin singles    =        -0.0000000000 au

 Total  MP2   correlation energy =        -0.6663554926 au
        MP2         total energy =      -189.5196049291 au

  Entering Z-vector solver.
 This version supports only Gaussian blurring of the apparent surface charges
 No PCM contribution added !! 
   1         0           1      0.000440    0.000440
 This version supports only Gaussian blurring of the apparent surface charges
 No PCM contribution added !! 
   2         0           1      0.000161    0.000161
 This version supports only Gaussian blurring of the apparent surface charges
 No PCM contribution added !! 
   3         0           1      0.000063    0.000063
 This version supports only Gaussian blurring of the apparent surface charges
 No PCM contribution added !! 
   4         0           1      0.000015    0.000015
 This version supports only Gaussian blurring of the apparent surface charges
 No PCM contribution added !! 
   5         0           1      0.000005    0.000005
 This version supports only Gaussian blurring of the apparent surface charges
 No PCM contribution added !! 
   6         0           1      0.000001    0.000001
 This version supports only Gaussian blurring of the apparent surface charges
 No PCM contribution added !! 
   7         1           0      0.000000    0.000000    Roots Converged

 --------------------------------------------------------------

                    Orbital Energies (a.u.)
 --------------------------------------------------------------

 Alpha MOs
 -- Occupied --
-20.616 -20.558 -11.388  -1.478  -1.369  -0.894  -0.725  -0.716
 -0.635  -0.598  -0.494  -0.475
 -- Virtual --
  0.167   0.181   0.193   0.303   0.356   0.437   0.505   0.566
  0.595   0.634   0.684   0.710   0.755   0.771   0.789   0.812
  0.867   0.902   0.910   1.051   1.057   1.185   1.222   1.291
  1.355   1.452   1.462   1.554   1.704   1.809   1.842   1.956
  2.010   2.146   2.155   2.231   2.245   2.291   2.418   2.445
  2.458   2.773   2.778   2.828   2.985   3.035   3.203   3.237
  3.273   3.306   3.344   3.441   3.529   3.539   3.612   3.642
  3.719   3.753   3.832   3.843   4.010   4.107   4.166   4.187
  4.207   4.267   4.479   4.501   4.604   4.620   4.708   4.920
  5.066   5.067   5.146   5.271   5.379   5.573   5.611   5.668
  5.700   5.847   5.993   6.087   6.185   6.470   6.611   6.627
  6.708   6.831   6.888   6.969   7.052   7.112   7.172   7.250
  7.265   7.328   7.442   7.545   7.635   7.825   8.017  10.525
 12.817  13.741
 --------------------------------------------------------------

          Ground-State Mulliken Net Atomic Charges

     Atom                 Charge (a.u.)
  ----------------------------------------
      1 H                     0.144023
      2 C                     0.259167
      3 O                    -0.416013
      4 O                    -0.277425
      5 H                     0.290247
  ----------------------------------------
  Sum of atomic charges =     0.000000

 -----------------------------------------------------------------
                    Cartesian Multipole Moments
 -----------------------------------------------------------------
    Charge (ESU x 10^10)
                 0.0000
    Dipole Moment (Debye)
         X       2.2194      Y      -0.4432      Z      -0.0006
       Tot       2.2632
    Quadrupole Moments (Debye-Ang)
        XX     -21.9404     XY       3.1140     YY     -13.0040
        XZ       0.0002     YZ      -0.0006     ZZ     -16.9434
    Octopole Moments (Debye-Ang^2)
       XXX       4.2608    XXY       2.1220    XYY       3.5098
       YYY       0.8542    XXZ      -0.0010    XYZ      -0.0002
       YYZ       0.0000    XZZ       0.2212    YZZ       0.3375
       ZZZ      -0.0017
    Hexadecapole Moments (Debye-Ang^3)
      XXXX    -110.7820   XXXY       4.5464   XXYY     -19.9528
      XYYY       4.9756   YYYY     -24.7495   XXXZ       0.0029
      XXYZ      -0.0003   XYYZ       0.0004   YYYZ      -0.0022
      XXZZ     -19.7450   XYZZ       0.3977   YYZZ      -7.8350
      XZZZ       0.0024   YZZZ      -0.0002   ZZZZ     -13.8448
 -----------------------------------------------------------------
 DrvMan is completing analytic gradient of the MP2 energy
 MP2 relaxed dipole moment
            1
    1   0.8731813
    2  -0.1743657
    3  -0.0002315
	Magnitude:	 0.890 au	 2.263 Debye
 MP2 energy read as -189.519605
 Full Analytical Gradient of MP2 Energy (in au.)
             1             2             3             4             5
    1   -0.00062517    0.00027223    0.00037237   -0.00062469    0.00060526
    2    0.00026302    0.00043226    0.00058228   -0.00066163   -0.00061593
    3    0.00003577   -0.00010232    0.00003677    0.00003265   -0.00000287
 Gradient time:  CPU 0.10 s  wall 0.09 s
 ----------------------------------------------------------------
             Standard Nuclear Orientation (Angstroms)
    I     Atom           X                Y                Z
 ----------------------------------------------------------------
    1      H      -0.1034522437    -1.4812401376     0.0002767082
    2      C      -0.1100515893    -0.4101060765    -0.0000965236
    3      O      -1.1200491790     0.2642801941     0.0001391029
    4      O       1.1077827684     0.0974916344     0.0000133762
    5      H       1.0205936436     1.0514308856    -0.0001000638
 ----------------------------------------------------------------
 Nuclear Repulsion Energy =    70.6987153276 hartrees
 There are       12 alpha and       12 beta electrons
 Discretize the solute cavity surface with Lebedev spheres
	Using 302 Lebedev grid points for each H atom
	Using 302 Lebedev grid points for other atoms
	Atomic van der Waals radii will be scaled by 1.20
 Removing interior tesserae...
 Keep 665 surface tesserae and discard 845 interior tesserae
 Molecular Surface Area = 61.814 Angst**2

                       Distance Matrix (Angstroms)
             H (  1)   C (  2)   O (  3)   O (  4)
   C (  2)  1.071154
   O (  3)  2.019978  1.214451
   O (  4)  1.989845  1.319385  2.234067
   H (  5)  2.770903  1.847823  2.280780  0.957915

 Requested basis set is cc-pVTZ
 There are 42 shells and 118 basis functions
 A cutoff of  1.0D-11 yielded    898 shell pairs
 There are      7186 function pairs (      9455 Cartesian)
 Smallest overlap matrix eigenvalue = 1.75E-03
 Guess MOs from SCF MO coefficient file
 Reading MOs from coefficient file
 Reading MOs from coefficient file
 A restricted Hartree-Fock SCF calculation will be
 performed using Pulay DIIS extrapolation
 SCF converges when DIIS error is below 1.0E-08
 ---------------------------------------
  Cycle       Energy         DIIS Error
 ---------------------------------------
    1    -188.8365858680      9.98E-04
    2    -188.8401271977      5.78E-04
    3    -188.8405696963      1.98E-04
    4    -188.8406860661      6.57E-05
    5    -188.8407043265      2.64E-05
    6    -188.8407075837      1.37E-05
    7    -188.8407083037      4.56E-06
    8    -188.8407084029      8.43E-07
    9    -188.8407084058      1.98E-07
   10    -188.8407084060      5.29E-08
   11    -188.8407084060      9.87E-09 Convergence criterion met
 ---------------------------------------
 SCF time:  CPU 10.11 s  wall 10.16 s
 Discretize the solute cavity surface with Lebedev spheres
	Using 302 Lebedev grid points for each H atom
	Using 302 Lebedev grid points for other atoms
	Atomic van der Waals radii will be scaled by 1.20
 Removing interior tesserae...
 Keep 665 surface tesserae and discard 845 interior tesserae
 Molecular Surface Area = 61.814 Angst**2
 A restricted Hartree-Fock SCF calculation will be
 performed using Pulay DIIS extrapolation
 Polarizable Continuum solvation model will be applied
 SCF converges when DIIS error is below 1.0E-08

 Citation of the SMD model:
 Marenich, A.V.; Cramer, C.J.; Truhlar, D.G.
 J. Phys. Chem. B 2009, 113, 6378-6396.
 iSolventCode=           1
 Solvent: water                                                           

 vradii
            1           2           3           4           5
    1   1.2000000   1.8500000   1.5200000   1.5200000   1.2000000
 ---------------------------------------
  Cycle       Energy         DIIS Error
 ---------------------------------------
    1    -188.8407084059      1.91E-09
 Time req'd to invert C: 0.17 s (CPU) 0.17 s (wall)
    2    -188.8571783537      8.26E-04
    3    -188.8571783542      8.26E-04
    4    -188.8571783536      8.26E-04
    5    -188.8571783521      8.26E-04
    6    -188.8571783515      8.26E-04
    7    -188.8571783508      8.26E-04
    8    -188.8571783510      8.26E-04
    9    -188.8571783504      8.26E-04
   10    -188.8571783503      8.26E-04
   11    -188.8571783495      8.26E-04
   12    -188.8571783491      8.26E-04
   13    -188.8571783494      8.26E-04
   14    -188.8571783581      8.26E-04
   15    -188.8571783561      8.26E-04
   16    -188.8571783580      8.26E-04
   17    -188.8595466987      4.62E-04
   18    -188.8599479400      1.87E-04
   19    -188.8600977545      6.48E-05
   20    -188.8601188261      2.41E-05
   21    -188.8601218362      1.26E-05
   22    -188.8601224624      4.02E-06
   23    -188.8601225453      7.36E-07
   24    -188.8601225474      1.66E-07
   25    -188.8601225475      4.10E-08
   26    -188.8601225475      7.82E-09 Convergence criterion met
 ---------------------------------------
 SCF time:  CPU 22.30 s  wall 22.52 s
(0)  E-EN(g) gas-phase elect-nuc energy                 -188.840708406 a.u.
(3)  G-ENP(liq) elect-nuc-pol free energy of system     -188.860122547 a.u.
(4)  G-CDS(liq) cavity-dispersion-solvent structure 
     free energy                                                4.3272 kcal/mol
(6)  G-S(liq) free energy of system                     -188.853226673 a.u.
(9)  DeltaG-S(liq) free energy of  solvation
     (9) = (6) - (0)                                           -7.8553 kcal/mol
 SCF   energy in the final basis set = -188.8532266727
 Total energy in the final basis set = -188.8532266727

 Components of the MP2 correlation energy:
        aaaa  correlation energy =        -0.0841779895 au
        abab  correlation energy =        -0.4980220202 au
        bbbb  correlation energy =        -0.0841779895 au
        non-Brillouin singles    =        -0.0000000000 au

 Total  MP2   correlation energy =        -0.6663779992 au
        MP2         total energy =      -189.5196046719 au

  Entering Z-vector solver.
 This version supports only Gaussian blurring of the apparent surface charges
 No PCM contribution added !! 
   1         0           1      0.000440    0.000440
 This version supports only Gaussian blurring of the apparent surface charges
 No PCM contribution added !! 
   2         0           1      0.000162    0.000162
 This version supports only Gaussian blurring of the apparent surface charges
 No PCM contribution added !! 
   3         0           1      0.000063    0.000063
 This version supports only Gaussian blurring of the apparent surface charges
 No PCM contribution added !! 
   4         0           1      0.000015    0.000015
 This version supports only Gaussian blurring of the apparent surface charges
 No PCM contribution added !! 
   5         0           1      0.000005    0.000005
 This version supports only Gaussian blurring of the apparent surface charges
 No PCM contribution added !! 
   6         0           1      0.000001    0.000001
 This version supports only Gaussian blurring of the apparent surface charges
 No PCM contribution added !! 
   7         1           0      0.000000    0.000000    Roots Converged

 --------------------------------------------------------------

                    Orbital Energies (a.u.)
 --------------------------------------------------------------

 Alpha MOs
 -- Occupied --
-20.616 -20.558 -11.388  -1.477  -1.369  -0.894  -0.725  -0.716
 -0.635  -0.598  -0.494  -0.475
 -- Virtual --
  0.167   0.182   0.193   0.303   0.356   0.437   0.505   0.566
  0.595   0.634   0.684   0.710   0.755   0.771   0.789   0.812
  0.867   0.902   0.910   1.051   1.057   1.184   1.222   1.291
  1.355   1.452   1.462   1.554   1.704   1.808   1.842   1.955
  2.010   2.146   2.154   2.231   2.244   2.291   2.418   2.445
  2.457   2.773   2.778   2.827   2.985   3.035   3.203   3.236
  3.272   3.306   3.344   3.441   3.529   3.539   3.612   3.642
  3.719   3.752   3.832   3.843   4.010   4.107   4.166   4.187
  4.207   4.267   4.480   4.501   4.604   4.620   4.708   4.920
  5.066   5.069   5.146   5.271   5.378   5.573   5.611   5.668
  5.699   5.847   5.992   6.087   6.185   6.468   6.611   6.627
  6.707   6.831   6.888   6.971   7.053   7.113   7.173   7.250
  7.266   7.328   7.442   7.545   7.634   7.824   8.016  10.525
 12.817  13.733
 --------------------------------------------------------------

          Ground-State Mulliken Net Atomic Charges

     Atom                 Charge (a.u.)
  ----------------------------------------
      1 H                     0.144303
      2 C                     0.259390
      3 O                    -0.415363
      4 O                    -0.278158
      5 H                     0.289828
  ----------------------------------------
  Sum of atomic charges =     0.000000

 -----------------------------------------------------------------
                    Cartesian Multipole Moments
 -----------------------------------------------------------------
    Charge (ESU x 10^10)
                -0.0000
    Dipole Moment (Debye)
         X       2.2080      Y      -0.4474      Z      -0.0006
       Tot       2.2529
    Quadrupole Moments (Debye-Ang)
        XX     -21.9456     XY       3.1091     YY     -13.0017
        XZ       0.0002     YZ      -0.0006     ZZ     -16.9443
    Octopole Moments (Debye-Ang^2)
       XXX       4.2131    XXY       2.1121    XYY       3.4985
       YYY       0.8317    XXZ      -0.0010    XYZ      -0.0002
       YYZ       0.0000    XZZ       0.2103    YZZ       0.3319
       ZZZ      -0.0017
    Hexadecapole Moments (Debye-Ang^3)
      XXXX    -110.8678   XXXY       4.5189   XXYY     -19.9648
      XYYY       4.9547   YYYY     -24.7402   XXXZ       0.0029
      XXYZ      -0.0003   XYYZ       0.0004   YYYZ      -0.0022
      XXZZ     -19.7582   XYZZ       0.3902   YYZZ      -7.8346
      XZZZ       0.0024   YZZZ      -0.0002   ZZZZ     -13.8462
 -----------------------------------------------------------------
 DrvMan is completing analytic gradient of the MP2 energy
 MP2 relaxed dipole moment
            1
    1   0.8687105
    2  -0.1760265
    3  -0.0002312
	Magnitude:	 0.886 au	 2.253 Debye
 MP2 energy read as -189.519605
 Full Analytical Gradient of MP2 Energy (in au.)
             1             2             3             4             5
    1   -0.00073535   -0.00037973    0.00014828    0.00031340    0.00065339
    2    0.00020101   -0.00008403    0.00070278    0.00075367   -0.00157342
    3    0.00003576   -0.00010233    0.00003678    0.00003254   -0.00000275
 Gradient time:  CPU 0.08 s  wall 0.08 s
 ----------------------------------------------------------------
             Standard Nuclear Orientation (Angstroms)
    I     Atom           X                Y                Z
 ----------------------------------------------------------------
    1      H      -0.1034522437    -1.4812401376     0.0002767082
    2      C      -0.1100515893    -0.4101060765    -0.0000965236
    3      O      -1.1200491790     0.2642801941     0.0001391029
    4      O       1.1077827684     0.0954916344     0.0000133762
    5      H       1.0205936436     1.0514308856    -0.0001000638
 ----------------------------------------------------------------
 Nuclear Repulsion Energy =    70.7014388842 hartrees
 There are       12 alpha and       12 beta electrons
 Discretize the solute cavity surface with Lebedev spheres
	Using 302 Lebedev grid points for each H atom
	Using 302 Lebedev grid points for other atoms
	Atomic van der Waals radii will be scaled by 1.20
 Removing interior tesserae...
 Keep 665 surface tesserae and discard 845 interior tesserae
 Molecular Surface Area = 61.814 Angst**2

                       Distance Matrix (Angstroms)
             H (  1)   C (  2)   O (  3)   O (  4)
   C (  2)  1.071154
   O (  3)  2.019978  1.214451
   O (  4)  1.988259  1.318617  2.234217
   H (  5)  2.770903  1.847823  2.280780  0.959907

 Requested basis set is cc-pVTZ
 There are 42 shells and 118 basis functions
 A cutoff of  1.0D-11 yielded    898 shell pairs
 There are      7186 function pairs (      9455 Cartesian)
 Smallest overlap matrix eigenvalue = 1.76E-03
 Guess MOs from SCF MO coefficient file
 Reading MOs from coefficient file
 Reading MOs from coefficient file
 A restricted Hartree-Fock SCF calculation will be
 performed using Pulay DIIS extrapolation
 SCF converges when DIIS error is below 1.0E-08
 ---------------------------------------
  Cycle       Energy         DIIS Error
 ---------------------------------------
    1    -188.8365616109      9.96E-04
    2    -188.8401055212      5.70E-04
    3    -188.8405374969      1.98E-04
    4    -188.8406519069      6.54E-05
    5    -188.8406695457      2.60E-05
    6    -188.8406727310      1.36E-05
    7    -188.8406734265      4.64E-06
    8    -188.8406735302      8.03E-07
    9    -188.8406735331      1.99E-07
   10    -188.8406735332      5.39E-08
   11    -188.8406735332      1.01E-08
   12    -188.8406735333      1.97E-09 Convergence criterion met
 ---------------------------------------
 SCF time:  CPU 11.89 s  wall 11.97 s
 Discretize the solute cavity surface with Lebedev spheres
	Using 302 Lebedev grid points for each H atom
	Using 302 Lebedev grid points for other atoms
	Atomic van der Waals radii will be scaled by 1.20
 Removing interior tesserae...
 Keep 665 surface tesserae and discard 845 interior tesserae
 Molecular Surface Area = 61.814 Angst**2
 A restricted Hartree-Fock SCF calculation will be
 performed using Pulay DIIS extrapolation
 Polarizable Continuum solvation model will be applied
 SCF converges when DIIS error is below 1.0E-08

 Citation of the SMD model:
 Marenich, A.V.; Cramer, C.J.; Truhlar, D.G.
 J. Phys. Chem. B 2009, 113, 6378-6396.
 iSolventCode=           1
 Solvent: water                                                           

 vradii
            1           2           3           4           5
    1   1.2000000   1.8500000   1.5200000   1.5200000   1.2000000
 ---------------------------------------
  Cycle       Energy         DIIS Error
 ---------------------------------------
    1    -188.8406735331      5.60E-10
 Time req'd to invert C: 0.24 s (CPU) 0.24 s (wall)
    2    -188.8571554904      8.27E-04
    3    -188.8571554910      8.27E-04
    4    -188.8571554902      8.27E-04
    5    -188.8571554905      8.27E-04
    6    -188.8571554902      8.27E-04
    7    -188.8571554922      8.27E-04
    8    -188.8571554920      8.27E-04
    9    -188.8571554917      8.27E-04
   10    -188.8571554924      8.27E-04
   11    -188.8571554918      8.27E-04
   12    -188.8571554918      8.27E-04
   13    -188.8571554921      8.27E-04
   14    -188.8571554921      8.27E-04
   15    -188.8571554921      8.27E-04
   16    -188.8571554902      8.27E-04
   17    -188.8595271910      4.62E-04
   18    -188.8599290201      1.88E-04
   19    -188.8600790657      6.48E-05
   20    -188.8601001611      2.41E-05
   21    -188.8601031716      1.26E-05
   22    -188.8601037981      4.03E-06
   23    -188.8601038813      7.37E-07
   24    -188.8601038833      1.66E-07
   25    -188.8601038834      4.10E-08
   26    -188.8601038834      7.80E-09 Convergence criterion met
 ---------------------------------------
 SCF time:  CPU 21.76 s  wall 21.91 s
(0)  E-EN(g) gas-phase elect-nuc energy                 -188.840673533 a.u.
(3)  G-ENP(liq) elect-nuc-pol free energy of system     -188.860103883 a.u.
(4)  G-CDS(liq) cavity-dispersion-solvent structure 
     free energy                                                4.3300 kcal/mol
(6)  G-S(liq) free energy of system                     -188.853203579 a.u.
(9)  DeltaG-S(liq) free energy of  solvation
     (9) = (6) - (0)                                           -7.8627 kcal/mol
 SCF   energy in the final basis set = -188.8532035791
 Total energy in the final basis set = -188.8532035791

 Components of the MP2 correlation energy:
        aaaa  correlation energy =        -0.0841901003 au
        abab  correlation energy =        -0.4980619996 au
        bbbb  correlation energy =        -0.0841901003 au
        non-Brillouin singles    =        -0.0000000000 au

 Total  MP2   correlation energy =        -0.6664422002 au
        MP2         total energy =      -189.5196457793 au

  Entering Z-vector solver.
 This version supports only Gaussian blurring of the apparent surface charges
 No PCM contribution added !! 
   1         0           1      0.000440    0.000440
 This version supports only Gaussian blurring of the apparent surface charges
 No PCM contribution added !! 
   2         0           1      0.000162    0.000162
 This version supports only Gaussian blurring of the apparent surface charges
 No PCM contribution added !! 
   3         0           1      0.000063    0.000063
 This version supports only Gaussian blurring of the apparent surface charges
 No PCM contribution added !! 
   4         0           1      0.000015    0.000015
 This version supports only Gaussian blurring of the apparent surface charges
 No PCM contribution added !! 
   5         0           1      0.000005    0.000005
 This version supports only Gaussian blurring of the apparent surface charges
 No PCM contribution added !! 
   6         0           1      0.000001    0.000001
 This version supports only Gaussian blurring of the apparent surface charges
 No PCM contribution added !! 
   7         1           0      0.000000    0.000000    Roots Converged

 --------------------------------------------------------------

                    Orbital Energies (a.u.)
 --------------------------------------------------------------

 Alpha MOs
 -- Occupied --
-20.617 -20.558 -11.388  -1.478  -1.369  -0.894  -0.725  -0.716
 -0.635  -0.598  -0.494  -0.475
 -- Virtual --
  0.167   0.181   0.193   0.303   0.356   0.437   0.505   0.566
  0.595   0.634   0.684   0.710   0.755   0.771   0.788   0.811
  0.867   0.902   0.911   1.051   1.057   1.185   1.222   1.291
  1.355   1.452   1.462   1.553   1.704   1.808   1.841   1.955
  2.009   2.147   2.154   2.232   2.245   2.291   2.418   2.445
  2.458   2.773   2.777   2.828   2.985   3.035   3.203   3.236
  3.272   3.306   3.344   3.441   3.530   3.539   3.611   3.642
  3.719   3.752   3.832   3.842   4.010   4.106   4.165   4.186
  4.207   4.267   4.478   4.501   4.603   4.619   4.707   4.919
  5.066   5.066   5.146   5.271   5.379   5.573   5.611   5.667
  5.700   5.847   5.991   6.087   6.184   6.469   6.610   6.627
  6.707   6.831   6.888   6.966   7.051   7.111   7.172   7.250
  7.264   7.328   7.442   7.544   7.634   7.822   8.014  10.524
 12.806  13.737
 --------------------------------------------------------------

          Ground-State Mulliken Net Atomic Charges

     Atom                 Charge (a.u.)
  ----------------------------------------
      1 H                     0.143972
      2 C                     0.259219
      3 O                    -0.415719
      4 O                    -0.278074
      5 H                     0.290602
  ----------------------------------------
  Sum of atomic charges =    -0.000000

 -----------------------------------------------------------------
                    Cartesian Multipole Moments
 -----------------------------------------------------------------
    Charge (ESU x 10^10)
                -0.0000
    Dipole Moment (Debye)
         X       2.2148      Y      -0.4409      Z      -0.0006
       Tot       2.2583
    Quadrupole Moments (Debye-Ang)
        XX     -21.9426     XY       3.1138     YY     -13.0074
        XZ       0.0002     YZ      -0.0006     ZZ     -16.9455
    Octopole Moments (Debye-Ang^2)
       XXX       4.2258    XXY       2.1276    XYY       3.5016
       YYY       0.8710    XXZ      -0.0010    XYZ      -0.0002
       YYZ       0.0000    XZZ       0.2122    YZZ       0.3427
       ZZZ      -0.0017
    Hexadecapole Moments (Debye-Ang^3)
      XXXX    -110.8591   XXXY       4.5592   XXYY     -19.9682
      XYYY       4.9857   YYYY     -24.7567   XXXZ       0.0029
      XXYZ      -0.0003   XYYZ       0.0004   YYYZ      -0.0022
      XXZZ     -19.7589   XYZZ       0.4021   YYZZ      -7.8363
      XZZZ       0.0024   YZZZ      -0.0002   ZZZZ     -13.8478
 -----------------------------------------------------------------
 DrvMan is completing analytic gradient of the MP2 energy
 MP2 relaxed dipole moment
            1
    1   0.8713764
    2  -0.1734705
    3  -0.0002314
	Magnitude:	 0.888 au	 2.258 Debye
 MP2 energy read as -189.519646
 Full Analytical Gradient of MP2 Energy (in au.)
             1             2             3             4             5
    1   -0.00056421   -0.00003247    0.00010430    0.00014770    0.00034468
    2    0.00029074    0.00062875    0.00052204   -0.00186566    0.00042414
    3    0.00003576   -0.00010233    0.00003678    0.00003280   -0.00000300
 Gradient time:  CPU 0.06 s  wall 0.06 s
 ----------------------------------------------------------------
             Standard Nuclear Orientation (Angstroms)
    I     Atom           X                Y                Z
 ----------------------------------------------------------------
    1      H      -0.1034522437    -1.4812401376     0.0002767082
    2      C      -0.1100515893    -0.4101060765    -0.0000965236
    3      O      -1.1200491790     0.2642801941     0.0001391029
    4      O       1.1077827684     0.0964916344     0.0010133762
    5      H       1.0205936436     1.0514308856    -0.0001000638
 ----------------------------------------------------------------
 Nuclear Repulsion Energy =    70.7000657432 hartrees
 There are       12 alpha and       12 beta electrons
 Discretize the solute cavity surface with Lebedev spheres
	Using 302 Lebedev grid points for each H atom
	Using 302 Lebedev grid points for other atoms
	Atomic van der Waals radii will be scaled by 1.20
 Removing interior tesserae...
 Keep 665 surface tesserae and discard 845 interior tesserae
 Molecular Surface Area = 61.814 Angst**2

                       Distance Matrix (Angstroms)
             H (  1)   C (  2)   O (  3)   O (  4)
   C (  2)  1.071154
   O (  3)  2.019978  1.214451
   O (  4)  1.989052  1.319001  2.234142
   H (  5)  2.770903  1.847823  2.280780  0.958912

 Requested basis set is cc-pVTZ
 There are 42 shells and 118 basis functions
 A cutoff of  1.0D-11 yielded    898 shell pairs
 There are      7186 function pairs (      9455 Cartesian)
 Smallest overlap matrix eigenvalue = 1.75E-03
 Guess MOs from SCF MO coefficient file
 Reading MOs from coefficient file
 Reading MOs from coefficient file
 A restricted Hartree-Fock SCF calculation will be
 performed using Pulay DIIS extrapolation
 SCF converges when DIIS error is below 1.0E-08
 ---------------------------------------
  Cycle       Energy         DIIS Error
 ---------------------------------------
    1    -188.8374209469      9.92E-04
    2    -188.8401208382      5.71E-04
    3    -188.8405547549      1.97E-04
    4    -188.8406700467      6.56E-05
    5    -188.8406880129      2.64E-05
    6    -188.8406912299      1.36E-05
    7    -188.8406919465      4.56E-06
    8    -188.8406920465      8.28E-07
    9    -188.8406920493      1.98E-07
   10    -188.8406920494      5.26E-08
   11    -188.8406920495      1.02E-08
   12    -188.8406920495      2.37E-09 Convergence criterion met
 ---------------------------------------
 SCF time:  CPU 10.49 s  wall 10.58 s
 Discretize the solute cavity surface with Lebedev spheres
	Using 302 Lebedev grid points for each H atom
	Using 302 Lebedev grid points for other atoms
	Atomic van der Waals radii will be scaled by 1.20
 Removing interior tesserae...
 Keep 665 surface tesserae and discard 845 interior tesserae
 Molecular Surface Area = 61.814 Angst**2
 A restricted Hartree-Fock SCF calculation will be
 performed using Pulay DIIS extrapolation
 Polarizable Continuum solvation model will be applied
 SCF converges when DIIS error is below 1.0E-08

 Citation of the SMD model:
 Marenich, A.V.; Cramer, C.J.; Truhlar, D.G.
 J. Phys. Chem. B 2009, 113, 6378-6396.
 iSolventCode=           1
 Solvent: water                                                           

 vradii
            1           2           3           4           5
    1   1.2000000   1.8500000   1.5200000   1.5200000   1.2000000
 ---------------------------------------
  Cycle       Energy         DIIS Error
 ---------------------------------------
    1    -188.8406920494      9.00E-10
 Time req'd to invert C: 0.18 s (CPU) 0.18 s (wall)
    2    -188.8571680033      8.27E-04
    3    -188.8571680038      8.27E-04
    4    -188.8571680014      8.27E-04
    5    -188.8571680013      8.27E-04
    6    -188.8571680026      8.27E-04
    7    -188.8571680025      8.27E-04
    8    -188.8571680019      8.27E-04
    9    -188.8571680027      8.27E-04
   10    -188.8571680034      8.27E-04
   11    -188.8571680037      8.27E-04
   12    -188.8571680028      8.27E-04
   13    -188.8571680016      8.27E-04
   14    -188.8571680006      8.27E-04
   15    -188.8571680000      8.27E-04
   16    -188.8571680031      8.27E-04
   17    -188.8595380249      4.62E-04
   18    -188.8599395600      1.87E-04
   19    -188.8600894900      6.48E-05
   20    -188.8601105735      2.41E-05
   21    -188.8601135837      1.26E-05
   22    -188.8601142101      4.02E-06
   23    -188.8601142931      7.37E-07
   24    -188.8601142952      1.66E-07
   25    -188.8601142953      4.10E-08
   26    -188.8601142953      7.81E-09 Convergence criterion met
 ---------------------------------------
 SCF time:  CPU 19.70 s  wall 19.80 s
(0)  E-EN(g) gas-phase elect-nuc energy                 -188.840692049 a.u.
(3)  G-ENP(liq) elect-nuc-pol free energy of system     -188.860114295 a.u.
(4)  G-CDS(liq) cavity-dispersion-solvent structure 
     free energy                                                4.3286 kcal/mol
(6)  G-S(liq) free energy of system                     -188.853216201 a.u.
(9)  DeltaG-S(liq) free energy of  solvation
     (9) = (6) - (0)                                           -7.8590 kcal/mol
 SCF   energy in the final basis set = -188.8532162013
 Total energy in the final basis set = -188.8532162013

 Components of the MP2 correlation energy:
        aaaa  correlation energy =        -0.0841840467 au
        abab  correlation energy =        -0.4980420228 au
        bbbb  correlation energy =        -0.0841840467 au
        non-Brillouin singles    =        -0.0000000000 au

 Total  MP2   correlation energy =        -0.6664101162 au
        MP2         total energy =      -189.5196263175 au

  Entering Z-vector solver.
 This version supports only Gaussian blurring of the apparent surface charges
 No PCM contribution added !! 
   1         0           1      0.000440    0.000440
 This version supports only Gaussian blurring of the apparent surface charges
 No PCM contribution added !! 
   2         0           1      0.000162    0.000162
 This version supports only Gaussian blurring of the apparent surface charges
 No PCM contribution added !! 
   3         0           1      0.000063    0.000063
 This version supports only Gaussian blurring of the apparent surface charges
 No PCM contribution added !! 
   4         0           1      0.000015    0.000015
 This version supports only Gaussian blurring of the apparent surface charges
 No PCM contribution added !! 
   5         0           1      0.000005    0.000005
 This version supports only Gaussian blurring of the apparent surface charges
 No PCM contribution added !! 
   6         0           1      0.000001    0.000001
 This version supports only Gaussian blurring of the apparent surface charges
 No PCM contribution added !! 
   7         1           0      0.000000    0.000000    Roots Converged

 --------------------------------------------------------------

                    Orbital Energies (a.u.)
 --------------------------------------------------------------

 Alpha MOs
 -- Occupied --
-20.616 -20.558 -11.388  -1.478  -1.369  -0.894  -0.725  -0.716
 -0.635  -0.598  -0.494  -0.475
 -- Virtual --
  0.167   0.181   0.193   0.303   0.356   0.437   0.505   0.566
  0.595   0.634   0.684   0.710   0.755   0.771   0.789   0.812
  0.867   0.902   0.910   1.051   1.057   1.185   1.222   1.291
  1.355   1.452   1.462   1.554   1.704   1.808   1.842   1.955
  2.010   2.147   2.154   2.231   2.244   2.291   2.418   2.445
  2.458   2.773   2.778   2.828   2.985   3.035   3.203   3.236
  3.272   3.306   3.344   3.441   3.529   3.539   3.612   3.642
  3.719   3.752   3.832   3.843   4.010   4.107   4.166   4.187
  4.207   4.267   4.479   4.501   4.604   4.620   4.707   4.920
  5.066   5.067   5.146   5.271   5.378   5.573   5.611   5.668
  5.700   5.847   5.992   6.087   6.184   6.468   6.611   6.627
  6.707   6.831   6.888   6.969   7.052   7.112   7.172   7.250
  7.265   7.328   7.442   7.544   7.634   7.823   8.015  10.524
 12.811  13.735
 --------------------------------------------------------------

          Ground-State Mulliken Net Atomic Charges

     Atom                 Charge (a.u.)
  ----------------------------------------
      1 H                     0.144137
      2 C                     0.259305
      3 O                    -0.415541
      4 O                    -0.278117
      5 H                     0.290216
  ----------------------------------------
  Sum of atomic charges =     0.000000

 -----------------------------------------------------------------
                    Cartesian Multipole Moments
 -----------------------------------------------------------------
    Charge (ESU x 10^10)
                 0.0000
    Dipole Moment (Debye)
         X       2.2114      Y      -0.4442      Z      -0.0028
       Tot       2.2556
    Quadrupole Moments (Debye-Ang)
        XX     -21.9441     XY       3.1114     YY     -13.0046
        XZ      -0.0030     YZ      -0.0015     ZZ     -16.9449
    Octopole Moments (Debye-Ang^2)
       XXX       4.2195    XXY       2.1199    XYY       3.5000
       YYY       0.8513    XXZ      -0.0087    XYZ      -0.0007
       YYZ      -0.0056    XZZ       0.2112    YZZ       0.3373
       ZZZ      -0.0188
    Hexadecapole Moments (Debye-Ang^3)
      XXXX    -110.8635   XXXY       4.5391   XXYY     -19.9665
      XYYY       4.9702   YYYY     -24.7484   XXXZ      -0.0202
      XXYZ      -0.0014   XYYZ      -0.0058   YYYZ      -0.0048
      XXZZ     -19.7586   XYZZ       0.3962   YYZZ      -7.8354
      XZZZ      -0.0177   YZZZ      -0.0021   ZZZZ     -13.8470
 -----------------------------------------------------------------
 DrvMan is completing analytic gradient of the MP2 energy
 MP2 relaxed dipole moment
            1
    1   0.8700434
    2  -0.1747480
    3  -0.0010996
	Magnitude:	 0.887 au	 2.256 Debye
 MP2 energy read as -189.519626
 Full Analytical Gradient of MP2 Energy (in au.)
             1             2             3             4             5
    1   -0.00064981   -0.00020656    0.00012633    0.00023162    0.00049842
    2    0.00024585    0.00027239    0.00061241   -0.00056015   -0.00057049
    3    0.00006018   -0.00023808    0.00009998    0.00012222   -0.00004431
 Gradient time:  CPU 0.06 s  wall 0.06 s
 ----------------------------------------------------------------
             Standard Nuclear Orientation (Angstroms)
    I     Atom           X                Y                Z
 ----------------------------------------------------------------
    1      H      -0.1034522437    -1.4812401376     0.0002767082
    2      C      -0.1100515893    -0.4101060765    -0.0000965236
    3      O      -1.1200491790     0.2642801941     0.0001391029
    4      O       1.1077827684     0.0964916344    -0.0009866238
    5      H       1.0205936436     1.0514308856    -0.0001000638
 ----------------------------------------------------------------
 Nuclear Repulsion Energy =    70.7000682185 hartrees
 There are       12 alpha and       12 beta electrons
 Discretize the solute cavity surface with Lebedev spheres
	Using 302 Lebedev grid points for each H atom
	Using 302 Lebedev grid points for other atoms
	Atomic van der Waals radii will be scaled by 1.20
 Removing interior tesserae...
 Keep 665 surface tesserae and discard 845 interior tesserae
 Molecular Surface Area = 61.814 Angst**2

                       Distance Matrix (Angstroms)
             H (  1)   C (  2)   O (  3)   O (  4)
   C (  2)  1.071154
   O (  3)  2.019978  1.214451
   O (  4)  1.989052  1.319001  2.234142
   H (  5)  2.770903  1.847823  2.280780  0.958912

 Requested basis set is cc-pVTZ
 There are 42 shells and 118 basis functions
 A cutoff of  1.0D-11 yielded    898 shell pairs
 There are      7186 function pairs (      9455 Cartesian)
 Smallest overlap matrix eigenvalue = 1.75E-03
 Guess MOs from SCF MO coefficient file
 Reading MOs from coefficient file
 Reading MOs from coefficient file
 A restricted Hartree-Fock SCF calculation will be
 performed using Pulay DIIS extrapolation
 SCF converges when DIIS error is below 1.0E-08
 ---------------------------------------
  Cycle       Energy         DIIS Error
 ---------------------------------------
    1    -188.8371390873      9.92E-04
    2    -188.8401220961      5.71E-04
    3    -188.8405553920      1.97E-04
    4    -188.8406703571      6.54E-05
    5    -188.8406881742      2.62E-05
    6    -188.8406913798      1.36E-05
    7    -188.8406920888      4.58E-06
    8    -188.8406921900      8.18E-07
    9    -188.8406921928      1.99E-07
   10    -188.8406921929      5.38E-08
   11    -188.8406921930      1.12E-08
   12    -188.8406921931      3.33E-09 Convergence criterion met
 ---------------------------------------
 SCF time:  CPU 10.75 s  wall 10.80 s
 Discretize the solute cavity surface with Lebedev spheres
	Using 302 Lebedev grid points for each H atom
	Using 302 Lebedev grid points for other atoms
	Atomic van der Waals radii will be scaled by 1.20
 Removing interior tesserae...
 Keep 665 surface tesserae and discard 845 interior tesserae
 Molecular Surface Area = 61.814 Angst**2
 A restricted Hartree-Fock SCF calculation will be
 performed using Pulay DIIS extrapolation
 Polarizable Continuum solvation model will be applied
 SCF converges when DIIS error is below 1.0E-08

 Citation of the SMD model:
 Marenich, A.V.; Cramer, C.J.; Truhlar, D.G.
 J. Phys. Chem. B 2009, 113, 6378-6396.
 iSolventCode=           1
 Solvent: water                                                           

 vradii
            1           2           3           4           5
    1   1.2000000   1.8500000   1.5200000   1.5200000   1.2000000
 ---------------------------------------
  Cycle       Energy         DIIS Error
 ---------------------------------------
    1    -188.8406921929      1.46E-09
 Time req'd to invert C: 0.20 s (CPU) 0.20 s (wall)
    2    -188.8571681465      8.27E-04
    3    -188.8571681468      8.27E-04
    4    -188.8571681450      8.27E-04
    5    -188.8571681456      8.27E-04
    6    -188.8571681449      8.27E-04
    7    -188.8571681450      8.27E-04
    8    -188.8571681466      8.27E-04
    9    -188.8571681486      8.27E-04
   10    -188.8571681483      8.27E-04
   11    -188.8571681482      8.27E-04
   12    -188.8571681475      8.27E-04
   13    -188.8571681489      8.27E-04
   14    -188.8571681485      8.27E-04
   15    -188.8571681486      8.27E-04
   16    -188.8571681462      8.27E-04
   17    -188.8595381671      4.62E-04
   18    -188.8599397020      1.87E-04
   19    -188.8600896319      6.48E-05
   20    -188.8601107153      2.41E-05
   21    -188.8601137256      1.26E-05
   22    -188.8601143519      4.02E-06
   23    -188.8601144350      7.37E-07
   24    -188.8601144370      1.66E-07
   25    -188.8601144371      4.10E-08
   26    -188.8601144371      7.81E-09 Convergence criterion met
 ---------------------------------------
 SCF time:  CPU 21.01 s  wall 21.14 s
(0)  E-EN(g) gas-phase elect-nuc energy                 -188.840692193 a.u.
(3)  G-ENP(liq) elect-nuc-pol free energy of system     -188.860114437 a.u.
(4)  G-CDS(liq) cavity-dispersion-solvent structure 
     free energy                                                4.3286 kcal/mol
(6)  G-S(liq) free energy of system                     -188.853216342 a.u.
(9)  DeltaG-S(liq) free energy of  solvation
     (9) = (6) - (0)                                           -7.8590 kcal/mol
 SCF   energy in the final basis set = -188.8532163420
 Total energy in the final basis set = -188.8532163420

 Components of the MP2 correlation energy:
        aaaa  correlation energy =        -0.0841840421 au
        abab  correlation energy =        -0.4980419980 au
        bbbb  correlation energy =        -0.0841840421 au
        non-Brillouin singles    =        -0.0000000000 au

 Total  MP2   correlation energy =        -0.6664100822 au
        MP2         total energy =      -189.5196264242 au

  Entering Z-vector solver.
 This version supports only Gaussian blurring of the apparent surface charges
 No PCM contribution added !! 
   1         0           1      0.000440    0.000440
 This version supports only Gaussian blurring of the apparent surface charges
 No PCM contribution added !! 
   2         0           1      0.000162    0.000162
 This version supports only Gaussian blurring of the apparent surface charges
 No PCM contribution added !! 
   3         0           1      0.000063    0.000063
 This version supports only Gaussian blurring of the apparent surface charges
 No PCM contribution added !! 
   4         0           1      0.000015    0.000015
 This version supports only Gaussian blurring of the apparent surface charges
 No PCM contribution added !! 
   5         0           1      0.000005    0.000005
 This version supports only Gaussian blurring of the apparent surface charges
 No PCM contribution added !! 
   6         0           1      0.000001    0.000001
 This version supports only Gaussian blurring of the apparent surface charges
 No PCM contribution added !! 
   7         1           0      0.000000    0.000000    Roots Converged

 --------------------------------------------------------------

                    Orbital Energies (a.u.)
 --------------------------------------------------------------

 Alpha MOs
 -- Occupied --
-20.616 -20.558 -11.388  -1.478  -1.369  -0.894  -0.725  -0.716
 -0.635  -0.598  -0.494  -0.475
 -- Virtual --
  0.167   0.181   0.193   0.303   0.356   0.437   0.505   0.566
  0.595   0.634   0.684   0.710   0.755   0.771   0.789   0.812
  0.867   0.902   0.910   1.051   1.057   1.185   1.222   1.291
  1.355   1.452   1.462   1.554   1.704   1.808   1.842   1.955
  2.010   2.147   2.154   2.231   2.244   2.291   2.418   2.445
  2.458   2.773   2.778   2.828   2.985   3.035   3.203   3.236
  3.272   3.306   3.344   3.441   3.529   3.539   3.612   3.642
  3.719   3.752   3.832   3.843   4.010   4.107   4.166   4.187
  4.207   4.267   4.479   4.501   4.604   4.620   4.707   4.920
  5.066   5.067   5.146   5.271   5.378   5.573   5.611   5.668
  5.700   5.847   5.992   6.087   6.184   6.468   6.611   6.627
  6.707   6.831   6.888   6.969   7.052   7.112   7.172   7.250
  7.265   7.328   7.442   7.544   7.634   7.823   8.015  10.524
 12.811  13.735
 --------------------------------------------------------------

          Ground-State Mulliken Net Atomic Charges

     Atom                 Charge (a.u.)
  ----------------------------------------
      1 H                     0.144137
      2 C                     0.259305
      3 O                    -0.415541
      4 O                    -0.278117
      5 H                     0.290216
  ----------------------------------------
  Sum of atomic charges =    -0.000000

 -----------------------------------------------------------------
                    Cartesian Multipole Moments
 -----------------------------------------------------------------
    Charge (ESU x 10^10)
                 0.0000
    Dipole Moment (Debye)
         X       2.2114      Y      -0.4442      Z       0.0016
       Tot       2.2556
    Quadrupole Moments (Debye-Ang)
        XX     -21.9441     XY       3.1114     YY     -13.0046
        XZ       0.0033     YZ       0.0003     ZZ     -16.9449
    Octopole Moments (Debye-Ang^2)
       XXX       4.2195    XXY       2.1199    XYY       3.5000
       YYY       0.8513    XXZ       0.0068    XYZ       0.0003
       YYZ       0.0056    XZZ       0.2112    YZZ       0.3373
       ZZZ       0.0155
    Hexadecapole Moments (Debye-Ang^3)
      XXXX    -110.8634   XXXY       4.5391   XXYY     -19.9665
      XYYY       4.9702   YYYY     -24.7484   XXXZ       0.0260
      XXYZ       0.0007   XYYZ       0.0067   YYYZ       0.0005
      XXZZ     -19.7586   XYZZ       0.3962   YYZZ      -7.8354
      XZZZ       0.0224   YZZZ       0.0018   ZZZZ     -13.8470
 -----------------------------------------------------------------
 DrvMan is completing analytic gradient of the MP2 energy
 MP2 relaxed dipole moment
            1
    1   0.8700440
    2  -0.1747479
    3   0.0006370
	Magnitude:	 0.887 au	 2.256 Debye
 MP2 energy read as -189.519626
 Full Analytical Gradient of MP2 Energy (in au.)
             1             2             3             4             5
    1   -0.00064984   -0.00020650    0.00012628    0.00023158    0.00049848
    2    0.00024581    0.00027237    0.00061242   -0.00055989   -0.00057071
    3    0.00001134    0.00003341   -0.00002643   -0.00005689    0.00003856
 Gradient time:  CPU 0.08 s  wall 0.08 s
 ----------------------------------------------------------------
             Standard Nuclear Orientation (Angstroms)
    I     Atom           X                Y                Z
 ----------------------------------------------------------------
    1      H      -0.1034522437    -1.4812401376     0.0002767082
    2      C      -0.1100515893    -0.4101060765    -0.0000965236
    3      O      -1.1200491790     0.2642801941     0.0001391029
    4      O       1.1077827684     0.0964916344     0.0000133762
    5      H       1.0215936436     1.0514308856    -0.0001000638
 ----------------------------------------------------------------
 Nuclear Repulsion Energy =    70.6991325481 hartrees
 There are       12 alpha and       12 beta electrons
 Discretize the solute cavity surface with Lebedev spheres
	Using 302 Lebedev grid points for each H atom
	Using 302 Lebedev grid points for other atoms
	Atomic van der Waals radii will be scaled by 1.20
 Removing interior tesserae...
 Keep 665 surface tesserae and discard 845 interior tesserae
 Molecular Surface Area = 61.814 Angst**2

                       Distance Matrix (Angstroms)
             H (  1)   C (  2)   O (  3)   O (  4)
   C (  2)  1.071154
   O (  3)  2.019978  1.214451
   O (  4)  1.989052  1.319000  2.234141
   H (  5)  2.771309  1.848435  2.281719  0.958821

 Requested basis set is cc-pVTZ
 There are 42 shells and 118 basis functions
 A cutoff of  1.0D-11 yielded    898 shell pairs
 There are      7186 function pairs (      9455 Cartesian)
 Smallest overlap matrix eigenvalue = 1.75E-03
 Guess MOs from SCF MO coefficient file
 Reading MOs from coefficient file
 Reading MOs from coefficient file
 A restricted Hartree-Fock SCF calculation will be
 performed using Pulay DIIS extrapolation
 SCF converges when DIIS error is below 1.0E-08
 ---------------------------------------
  Cycle       Energy         DIIS Error
 ---------------------------------------
    1    -188.8372150827      9.91E-04
    2    -188.8401284075      5.70E-04
    3    -188.8405613281      1.97E-04
    4    -188.8406762451      6.54E-05
    5    -188.8406940588      2.62E-05
    6    -188.8406972631      1.36E-05
    7    -188.8406979721      4.58E-06
    8    -188.8406980730      8.15E-07
    9    -188.8406980758      1.98E-07
   10    -188.8406980759      5.29E-08
   11    -188.8406980759      1.02E-08
   12    -188.8406980760      2.39E-09 Convergence criterion met
 ---------------------------------------
 SCF time:  CPU 10.76 s  wall 10.79 s
 Discretize the solute cavity surface with Lebedev spheres
	Using 302 Lebedev grid points for each H atom
	Using 302 Lebedev grid points for other atoms
	Atomic van der Waals radii will be scaled by 1.20
 Removing interior tesserae...
 Keep 665 surface tesserae and discard 845 interior tesserae
 Molecular Surface Area = 61.814 Angst**2
 A restricted Hartree-Fock SCF calculation will be
 performed using Pulay DIIS extrapolation
 Polarizable Continuum solvation model will be applied
 SCF converges when DIIS error is below 1.0E-08

 Citation of the SMD model:
 Marenich, A.V.; Cramer, C.J.; Truhlar, D.G.
 J. Phys. Chem. B 2009, 113, 6378-6396.
 iSolventCode=           1
 Solvent: water                                                           

 vradii
            1           2           3           4           5
    1   1.2000000   1.8500000   1.5200000   1.5200000   1.2000000
 ---------------------------------------
  Cycle       Energy         DIIS Error
 ---------------------------------------
    1    -188.8406980758      9.14E-10
 Time req'd to invert C: 0.18 s (CPU) 0.18 s (wall)
    2    -188.8571780734      8.27E-04
    3    -188.8571780738      8.27E-04
    4    -188.8571780711      8.27E-04
    5    -188.8571780720      8.27E-04
    6    -188.8571780711      8.27E-04
    7    -188.8571780731      8.27E-04
    8    -188.8571780732      8.27E-04
    9    -188.8571780729      8.27E-04
   10    -188.8571780717      8.27E-04
   11    -188.8571780723      8.27E-04
   12    -188.8571780721      8.27E-04
   13    -188.8571780718      8.27E-04
   14    -188.8571780720      8.27E-04
   15    -188.8571780722      8.27E-04
   16    -188.8571780732      8.27E-04
   17    -188.8595489219      4.62E-04
   18    -188.8599506378      1.87E-04
   19    -188.8601006576      6.48E-05
   20    -188.8601217530      2.41E-05
   21    -188.8601247643      1.26E-05
   22    -188.8601253909      4.02E-06
   23    -188.8601254739      7.36E-07
   24    -188.8601254760      1.66E-07
   25    -188.8601254761      4.10E-08
   26    -188.8601254761      7.81E-09 Convergence criterion met
 ---------------------------------------
 SCF time:  CPU 18.84 s  wall 18.99 s
(0)  E-EN(g) gas-phase elect-nuc energy                 -188.840698076 a.u.
(3)  G-ENP(liq) elect-nuc-pol free energy of system     -188.860125476 a.u.
(4)  G-CDS(liq) cavity-dispersion-solvent structure 
     free energy                                                4.3289 kcal/mol
(6)  G-S(liq) free energy of system                     -188.853226915 a.u.
(9)  DeltaG-S(liq) free energy of  solvation
     (9) = (6) - (0)                                           -7.8620 kcal/mol
 SCF   energy in the final basis set = -188.8532269147
 Total energy in the final basis set = -188.8532269147

 Components of the MP2 correlation energy:
        aaaa  correlation energy =        -0.0841821382 au
        abab  correlation energy =        -0.4980347366 au
        bbbb  correlation energy =        -0.0841821382 au
        non-Brillouin singles    =        -0.0000000000 au

 Total  MP2   correlation energy =        -0.6663990130 au
        MP2         total energy =      -189.5196259276 au

  Entering Z-vector solver.
 This version supports only Gaussian blurring of the apparent surface charges
 No PCM contribution added !! 
   1         0           1      0.000440    0.000440
 This version supports only Gaussian blurring of the apparent surface charges
 No PCM contribution added !! 
   2         0           1      0.000162    0.000162
 This version supports only Gaussian blurring of the apparent surface charges
 No PCM contribution added !! 
   3         0           1      0.000063    0.000063
 This version supports only Gaussian blurring of the apparent surface charges
 No PCM contribution added !! 
   4         0           1      0.000015    0.000015
 This version supports only Gaussian blurring of the apparent surface charges
 No PCM contribution added !! 
   5         0           1      0.000005    0.000005
 This version supports only Gaussian blurring of the apparent surface charges
 No PCM contribution added !! 
   6         0           1      0.000001    0.000001
 This version supports only Gaussian blurring of the apparent surface charges
 No PCM contribution added !! 
   7         1           0      0.000000    0.000000    Roots Converged

 --------------------------------------------------------------

                    Orbital Energies (a.u.)
 --------------------------------------------------------------

 Alpha MOs
 -- Occupied --
-20.616 -20.558 -11.388  -1.477  -1.369  -0.894  -0.725  -0.716
 -0.635  -0.598  -0.494  -0.475
 -- Virtual --
  0.167   0.181   0.193   0.303   0.356   0.437   0.505   0.566
  0.595   0.634   0.684   0.710   0.755   0.771   0.789   0.812
  0.867   0.902   0.910   1.051   1.057   1.185   1.222   1.291
  1.355   1.452   1.462   1.554   1.704   1.808   1.842   1.955
  2.010   2.146   2.154   2.231   2.244   2.291   2.418   2.445
  2.458   2.773   2.778   2.827   2.985   3.035   3.203   3.236
  3.272   3.306   3.344   3.441   3.529   3.539   3.612   3.642
  3.719   3.752   3.832   3.843   4.010   4.107   4.166   4.187
  4.207   4.267   4.479   4.501   4.604   4.620   4.707   4.920
  5.066   5.067   5.146   5.270   5.378   5.573   5.611   5.667
  5.700   5.847   5.992   6.087   6.184   6.468   6.611   6.627
  6.707   6.831   6.888   6.969   7.052   7.112   7.172   7.250
  7.265   7.328   7.442   7.545   7.634   7.824   8.016  10.525
 12.812  13.735
 --------------------------------------------------------------

          Ground-State Mulliken Net Atomic Charges

     Atom                 Charge (a.u.)
  ----------------------------------------
      1 H                     0.144126
      2 C                     0.259309
      3 O                    -0.415526
      4 O                    -0.278128
      5 H                     0.290219
  ----------------------------------------
  Sum of atomic charges =    -0.000000

 -----------------------------------------------------------------
                    Cartesian Multipole Moments
 -----------------------------------------------------------------
    Charge (ESU x 10^10)
                 0.0000
    Dipole Moment (Debye)
         X       2.2132      Y      -0.4438      Z      -0.0006
       Tot       2.2573
    Quadrupole Moments (Debye-Ang)
        XX     -21.9406     XY       3.1147     YY     -13.0040
        XZ       0.0002     YZ      -0.0006     ZZ     -16.9449
    Octopole Moments (Debye-Ang^2)
       XXX       4.2244    XXY       2.1263    XYY       3.5026
       YYY       0.8517    XXZ      -0.0010    XYZ      -0.0002
       YYZ       0.0000    XZZ       0.2109    YZZ       0.3375
       ZZZ      -0.0017
    Hexadecapole Moments (Debye-Ang^3)
      XXXX    -110.8616   XXXY       4.5483   XXYY     -19.9611
      XYYY       4.9737   YYYY     -24.7461   XXXZ       0.0029
      XXYZ      -0.0003   XYYZ       0.0004   YYYZ      -0.0022
      XXZZ     -19.7594   XYZZ       0.3961   YYZZ      -7.8352
      XZZZ       0.0024   YZZZ      -0.0002   ZZZZ     -13.8470
 -----------------------------------------------------------------
 DrvMan is completing analytic gradient of the MP2 energy
 MP2 relaxed dipole moment
            1
    1   0.8707528
    2  -0.1745974
    3  -0.0002313
	Magnitude:	 0.888 au	 2.257 Debye
 MP2 energy read as -189.519626
 Full Analytical Gradient of MP2 Energy (in au.)
             1             2             3             4             5
    1   -0.00065895   -0.00022227    0.00014700    0.00013026    0.00060396
    2    0.00024390    0.00016507    0.00061830   -0.00040845   -0.00061882
    3    0.00003576   -0.00010232    0.00003677    0.00003264   -0.00000285
 Gradient time:  CPU 0.06 s  wall 0.06 s
 ----------------------------------------------------------------
             Standard Nuclear Orientation (Angstroms)
    I     Atom           X                Y                Z
 ----------------------------------------------------------------
    1      H      -0.1034522437    -1.4812401376     0.0002767082
    2      C      -0.1100515893    -0.4101060765    -0.0000965236
    3      O      -1.1200491790     0.2642801941     0.0001391029
    4      O       1.1077827684     0.0964916344     0.0000133762
    5      H       1.0195936436     1.0514308856    -0.0001000638
 ----------------------------------------------------------------
 Nuclear Repulsion Energy =    70.7010168122 hartrees
 There are       12 alpha and       12 beta electrons
 Discretize the solute cavity surface with Lebedev spheres
	Using 302 Lebedev grid points for each H atom
	Using 302 Lebedev grid points for other atoms
	Atomic van der Waals radii will be scaled by 1.20
 Removing interior tesserae...
 Keep 663 surface tesserae and discard 847 interior tesserae
 Molecular Surface Area = 61.522 Angst**2

                       Distance Matrix (Angstroms)
             H (  1)   C (  2)   O (  3)   O (  4)
   C (  2)  1.071154
   O (  3)  2.019978  1.214451
   O (  4)  1.989052  1.319000  2.234141
   H (  5)  2.770497  1.847211  2.279842  0.959003

 Requested basis set is cc-pVTZ
 There are 42 shells and 118 basis functions
 A cutoff of  1.0D-11 yielded    898 shell pairs
 There are      7186 function pairs (      9455 Cartesian)
 Smallest overlap matrix eigenvalue = 1.75E-03
 Guess MOs from SCF MO coefficient file
 Reading MOs from coefficient file
 Reading MOs from coefficient file
 A restricted Hartree-Fock SCF calculation will be
 performed using Pulay DIIS extrapolation
 SCF converges when DIIS error is below 1.0E-08
 ---------------------------------------
  Cycle       Energy         DIIS Error
 ---------------------------------------
    1    -188.8369982393      9.92E-04
    2    -188.8401153571      5.71E-04
    3    -188.8405493699      1.97E-04
    4    -188.8406643213      6.54E-05
    5    -188.8406821087      2.62E-05
    6    -188.8406853146      1.36E-05
    7    -188.8406860224      4.59E-06
    8    -188.8406861240      8.22E-07
    9    -188.8406861268      2.00E-07
   10    -188.8406861270      5.34E-08
   11    -188.8406861270      1.00E-08 Convergence criterion met
 ---------------------------------------
 SCF time:  CPU 9.98 s  wall 10.01 s
 Discretize the solute cavity surface with Lebedev spheres
	Using 302 Lebedev grid points for each H atom
	Using 302 Lebedev grid points for other atoms
	Atomic van der Waals radii will be scaled by 1.20
 Removing interior tesserae...
 Keep 663 surface tesserae and discard 847 interior tesserae
 Molecular Surface Area = 61.522 Angst**2
 A restricted Hartree-Fock SCF calculation will be
 performed using Pulay DIIS extrapolation
 Polarizable Continuum solvation model will be applied
 SCF converges when DIIS error is below 1.0E-08

 Citation of the SMD model:
 Marenich, A.V.; Cramer, C.J.; Truhlar, D.G.
 J. Phys. Chem. B 2009, 113, 6378-6396.
 iSolventCode=           1
 Solvent: water                                                           

 vradii
            1           2           3           4           5
    1   1.2000000   1.8500000   1.5200000   1.5200000   1.2000000
 ---------------------------------------
  Cycle       Energy         DIIS Error
 ---------------------------------------
    1    -188.8406861269      1.96E-09
 Time req'd to invert C: 0.19 s (CPU) 0.19 s (wall)
    2    -188.8571199241      8.24E-04
    3    -188.8571199245      8.24E-04
    4    -188.8571199230      8.24E-04
    5    -188.8594808627      4.61E-04
    6    -188.8598812996      1.87E-04
    7    -188.8600309809      6.46E-05
    8    -188.8600519958      2.41E-05
    9    -188.8600549940      1.26E-05
   10    -188.8600556191      4.01E-06
   11    -188.8600557015      7.33E-07
   12    -188.8600557035      1.66E-07
   13    -188.8600557036      4.09E-08
   14    -188.8600557036      7.82E-09 Convergence criterion met
 ---------------------------------------
 SCF time:  CPU 15.82 s  wall 15.91 s
(0)  E-EN(g) gas-phase elect-nuc energy                 -188.840686127 a.u.
(3)  G-ENP(liq) elect-nuc-pol free energy of system     -188.860055704 a.u.
(4)  G-CDS(liq) cavity-dispersion-solvent structure 
     free energy                                                4.3283 kcal/mol
(6)  G-S(liq) free energy of system                     -188.853158070 a.u.
(9)  DeltaG-S(liq) free energy of  solvation
     (9) = (6) - (0)                                           -7.8263 kcal/mol
 SCF   energy in the final basis set = -188.8531580704
 Total energy in the final basis set = -188.8531580704

 Components of the MP2 correlation energy:
        aaaa  correlation energy =        -0.0841869854 au
        abab  correlation energy =        -0.4980527088 au
        bbbb  correlation energy =        -0.0841869854 au
        non-Brillouin singles    =        -0.0000000000 au

 Total  MP2   correlation energy =        -0.6664266795 au
        MP2         total energy =      -189.5195847499 au

  Entering Z-vector solver.
 This version supports only Gaussian blurring of the apparent surface charges
 No PCM contribution added !! 
   1         0           1      0.000440    0.000440
 This version supports only Gaussian blurring of the apparent surface charges
 No PCM contribution added !! 
   2         0           1      0.000162    0.000162
 This version supports only Gaussian blurring of the apparent surface charges
 No PCM contribution added !! 
   3         0           1      0.000063    0.000063
 This version supports only Gaussian blurring of the apparent surface charges
 No PCM contribution added !! 
   4         0           1      0.000015    0.000015
 This version supports only Gaussian blurring of the apparent surface charges
 No PCM contribution added !! 
   5         0           1      0.000005    0.000005
 This version supports only Gaussian blurring of the apparent surface charges
 No PCM contribution added !! 
   6         0           1      0.000001    0.000001
 This version supports only Gaussian blurring of the apparent surface charges
 No PCM contribution added !! 
   7         1           0      0.000000    0.000000    Roots Converged

 --------------------------------------------------------------

                    Orbital Energies (a.u.)
 --------------------------------------------------------------

 Alpha MOs
 -- Occupied --
-20.617 -20.558 -11.388  -1.478  -1.370  -0.894  -0.725  -0.716
 -0.635  -0.598  -0.495  -0.475
 -- Virtual --
  0.167   0.181   0.193   0.303   0.356   0.437   0.505   0.566
  0.595   0.634   0.683   0.709   0.755   0.771   0.788   0.812
  0.867   0.902   0.910   1.051   1.057   1.185   1.222   1.291
  1.355   1.452   1.462   1.554   1.704   1.808   1.841   1.955
  2.009   2.147   2.154   2.231   2.244   2.291   2.418   2.445
  2.458   2.773   2.777   2.827   2.985   3.035   3.203   3.236
  3.272   3.306   3.344   3.441   3.529   3.539   3.612   3.642
  3.719   3.752   3.832   3.842   4.010   4.106   4.165   4.187
  4.207   4.267   4.479   4.501   4.603   4.620   4.707   4.920
  5.066   5.067   5.146   5.271   5.378   5.573   5.611   5.668
  5.699   5.847   5.992   6.087   6.184   6.468   6.610   6.627
  6.706   6.831   6.888   6.968   7.052   7.112   7.172   7.250
  7.265   7.328   7.442   7.544   7.634   7.823   8.014  10.524
 12.810  13.734
 --------------------------------------------------------------

          Ground-State Mulliken Net Atomic Charges

     Atom                 Charge (a.u.)
  ----------------------------------------
      1 H                     0.144189
      2 C                     0.259118
      3 O                    -0.415414
      4 O                    -0.277697
      5 H                     0.289803
  ----------------------------------------
  Sum of atomic charges =     0.000000

 -----------------------------------------------------------------
                    Cartesian Multipole Moments
 -----------------------------------------------------------------
    Charge (ESU x 10^10)
                -0.0000
    Dipole Moment (Debye)
         X       2.2093      Y      -0.4471      Z      -0.0006
       Tot       2.2541
    Quadrupole Moments (Debye-Ang)
        XX     -21.9433     XY       3.1074     YY     -13.0049
        XZ       0.0002     YZ      -0.0006     ZZ     -16.9445
    Octopole Moments (Debye-Ang^2)
       XXX       4.2148    XXY       2.1125    XYY       3.4968
       YYY       0.8464    XXZ      -0.0010    XYZ      -0.0002
       YYZ       0.0000    XZZ       0.2116    YZZ       0.3361
       ZZZ      -0.0017
    Hexadecapole Moments (Debye-Ang^3)
      XXXX    -110.8479   XXXY       4.5289   XXYY     -19.9697
      XYYY       4.9658   YYYY     -24.7482   XXXZ       0.0029
      XXYZ      -0.0003   XYYZ       0.0004   YYYZ      -0.0022
      XXZZ     -19.7557   XYZZ       0.3961   YYZZ      -7.8353
      XZZZ       0.0024   YZZZ      -0.0002   ZZZZ     -13.8460
 -----------------------------------------------------------------
 DrvMan is completing analytic gradient of the MP2 energy
 MP2 relaxed dipole moment
            1
    1   0.8692181
    2  -0.1758982
    3  -0.0002310
	Magnitude:	 0.887 au	 2.254 Debye
 MP2 energy read as -189.519585
 Full Analytical Gradient of MP2 Energy (in au.)
             1             2             3             4             5
    1   -0.00064141   -0.00019538    0.00017248    0.00029524    0.00036907
    2    0.00023873    0.00048657    0.00054280   -0.00066200   -0.00060611
    3    0.00003576   -0.00010231    0.00003676    0.00003267   -0.00000289
 Gradient time:  CPU 0.06 s  wall 0.06 s
 ----------------------------------------------------------------
             Standard Nuclear Orientation (Angstroms)
    I     Atom           X                Y                Z
 ----------------------------------------------------------------
    1      H      -0.1034522437    -1.4812401376     0.0002767082
    2      C      -0.1100515893    -0.4101060765    -0.0000965236
    3      O      -1.1200491790     0.2642801941     0.0001391029
    4      O       1.1077827684     0.0964916344     0.0000133762
    5      H       1.0205936436     1.0524308856    -0.0001000638
 ----------------------------------------------------------------
 Nuclear Repulsion Energy =    70.6944172879 hartrees
 There are       12 alpha and       12 beta electrons
 Discretize the solute cavity surface with Lebedev spheres
	Using 302 Lebedev grid points for each H atom
	Using 302 Lebedev grid points for other atoms
	Atomic van der Waals radii will be scaled by 1.20
 Removing interior tesserae...
 Keep 665 surface tesserae and discard 845 interior tesserae
 Molecular Surface Area = 61.814 Angst**2

                       Distance Matrix (Angstroms)
             H (  1)   C (  2)   O (  3)   O (  4)
   C (  2)  1.071154
   O (  3)  2.019978  1.214451
   O (  4)  1.989052  1.319000  2.234141
   H (  5)  2.771817  1.848614  2.281125  0.959907

 Requested basis set is cc-pVTZ
 There are 42 shells and 118 basis functions
 A cutoff of  1.0D-11 yielded    898 shell pairs
 There are      7186 function pairs (      9455 Cartesian)
 Smallest overlap matrix eigenvalue = 1.76E-03
 Guess MOs from SCF MO coefficient file
 Reading MOs from coefficient file
 Reading MOs from coefficient file
 A restricted Hartree-Fock SCF calculation will be
 performed using Pulay DIIS extrapolation
 SCF converges when DIIS error is below 1.0E-08
 ---------------------------------------
  Cycle       Energy         DIIS Error
 ---------------------------------------
    1    -188.8365835956      9.88E-04
    2    -188.8400985912      5.70E-04
    3    -188.8405314132      1.97E-04
    4    -188.8406462660      6.53E-05
    5    -188.8406640661      2.61E-05
    6    -188.8406672746      1.36E-05
    7    -188.8406679734      4.60E-06
    8    -188.8406680749      8.14E-07
    9    -188.8406680778      1.98E-07
   10    -188.8406680779      5.33E-08
   11    -188.8406680780      9.96E-09 Convergence criterion met
 ---------------------------------------
 SCF time:  CPU 9.72 s  wall 9.75 s
 Discretize the solute cavity surface with Lebedev spheres
	Using 302 Lebedev grid points for each H atom
	Using 302 Lebedev grid points for other atoms
	Atomic van der Waals radii will be scaled by 1.20
 Removing interior tesserae...
 Keep 665 surface tesserae and discard 845 interior tesserae
 Molecular Surface Area = 61.814 Angst**2
 A restricted Hartree-Fock SCF calculation will be
 performed using Pulay DIIS extrapolation
 Polarizable Continuum solvation model will be applied
 SCF converges when DIIS error is below 1.0E-08

 Citation of the SMD model:
 Marenich, A.V.; Cramer, C.J.; Truhlar, D.G.
 J. Phys. Chem. B 2009, 113, 6378-6396.
 iSolventCode=           1
 Solvent: water                                                           

 vradii
            1           2           3           4           5
    1   1.2000000   1.8500000   1.5200000   1.5200000   1.2000000
 ---------------------------------------
  Cycle       Energy         DIIS Error
 ---------------------------------------
    1    -188.8406680778      1.95E-09
 Time req'd to invert C: 0.17 s (CPU) 0.18 s (wall)
    2    -188.8571523729      8.27E-04
    3    -188.8571523733      8.27E-04
    4    -188.8571523727      8.27E-04
    5    -188.8571523720      8.27E-04
    6    -188.8571523719      8.27E-04
    7    -188.8571523721      8.27E-04
    8    -188.8571523713      8.27E-04
    9    -188.8571523700      8.27E-04
   10    -188.8571523693      8.27E-04
   11    -188.8571523716      8.27E-04
   12    -188.8571523726      8.27E-04
   13    -188.8571523717      8.27E-04
   14    -188.8571523726      8.27E-04
   15    -188.8571523716      8.27E-04
   16    -188.8571523739      8.27E-04
   17    -188.8595236182      4.62E-04
   18    -188.8599253799      1.88E-04
   19    -188.8600754064      6.48E-05
   20    -188.8600965026      2.41E-05
   21    -188.8600995140      1.26E-05
   22    -188.8601001410      4.03E-06
   23    -188.8601002242      7.37E-07
   24    -188.8601002263      1.67E-07
   25    -188.8601002264      4.10E-08
   26    -188.8601002264      7.81E-09 Convergence criterion met
 ---------------------------------------
 SCF time:  CPU 22.46 s  wall 22.59 s
(0)  E-EN(g) gas-phase elect-nuc energy                 -188.840668078 a.u.
(3)  G-ENP(liq) elect-nuc-pol free energy of system     -188.860100226 a.u.
(4)  G-CDS(liq) cavity-dispersion-solvent structure 
     free energy                                                4.3290 kcal/mol
(6)  G-S(liq) free energy of system                     -188.853201464 a.u.
(9)  DeltaG-S(liq) free energy of  solvation
     (9) = (6) - (0)                                           -7.8648 kcal/mol
 SCF   energy in the final basis set = -188.8532014642
 Total energy in the final basis set = -188.8532014642

 Components of the MP2 correlation energy:
        aaaa  correlation energy =        -0.0841895362 au
        abab  correlation energy =        -0.4980679041 au
        bbbb  correlation energy =        -0.0841895362 au
        non-Brillouin singles    =        -0.0000000000 au

 Total  MP2   correlation energy =        -0.6664469764 au
        MP2         total energy =      -189.5196484406 au

  Entering Z-vector solver.
 This version supports only Gaussian blurring of the apparent surface charges
 No PCM contribution added !! 
   1         0           1      0.000440    0.000440
 This version supports only Gaussian blurring of the apparent surface charges
 No PCM contribution added !! 
   2         0           1      0.000162    0.000162
 This version supports only Gaussian blurring of the apparent surface charges
 No PCM contribution added !! 
   3         0           1      0.000063    0.000063
 This version supports only Gaussian blurring of the apparent surface charges
 No PCM contribution added !! 
   4         0           1      0.000015    0.000015
 This version supports only Gaussian blurring of the apparent surface charges
 No PCM contribution added !! 
   5         0           1      0.000005    0.000005
 This version supports only Gaussian blurring of the apparent surface charges
 No PCM contribution added !! 
   6         0           1      0.000001    0.000001
 This version supports only Gaussian blurring of the apparent surface charges
 No PCM contribution added !! 
   7         1           0      0.000000    0.000000    Roots Converged

 --------------------------------------------------------------

                    Orbital Energies (a.u.)
 --------------------------------------------------------------

 Alpha MOs
 -- Occupied --
-20.616 -20.558 -11.388  -1.477  -1.369  -0.893  -0.725  -0.716
 -0.635  -0.598  -0.494  -0.475
 -- Virtual --
  0.167   0.181   0.193   0.303   0.356   0.437   0.505   0.566
  0.595   0.634   0.684   0.710   0.755   0.771   0.789   0.811
  0.867   0.902   0.910   1.051   1.057   1.185   1.222   1.291
  1.355   1.452   1.462   1.553   1.704   1.808   1.841   1.955
  2.009   2.147   2.154   2.232   2.244   2.291   2.418   2.445
  2.458   2.773   2.777   2.828   2.985   3.034   3.203   3.236
  3.272   3.306   3.344   3.441   3.529   3.539   3.611   3.642
  3.719   3.752   3.831   3.842   4.010   4.106   4.165   4.186
  4.207   4.267   4.478   4.501   4.603   4.619   4.707   4.919
  5.066   5.066   5.145   5.270   5.378   5.573   5.611   5.667
  5.699   5.846   5.992   6.086   6.184   6.468   6.611   6.627
  6.707   6.831   6.888   6.966   7.051   7.110   7.172   7.250
  7.264   7.328   7.441   7.544   7.634   7.822   8.014  10.524
 12.803  13.734
 --------------------------------------------------------------

          Ground-State Mulliken Net Atomic Charges

     Atom                 Charge (a.u.)
  ----------------------------------------
      1 H                     0.144161
      2 C                     0.259282
      3 O                    -0.415583
      4 O                    -0.278507
      5 H                     0.290646
  ----------------------------------------
  Sum of atomic charges =    -0.000000

 -----------------------------------------------------------------
                    Cartesian Multipole Moments
 -----------------------------------------------------------------
    Charge (ESU x 10^10)
                -0.0000
    Dipole Moment (Debye)
         X       2.2119      Y      -0.4422      Z      -0.0006
       Tot       2.2557
    Quadrupole Moments (Debye-Ang)
        XX     -21.9452     XY       3.1136     YY     -13.0007
        XZ       0.0002     YZ      -0.0006     ZZ     -16.9461
    Octopole Moments (Debye-Ang^2)
       XXX       4.2180    XXY       2.1210    XYY       3.5042
       YYY       0.8569    XXZ      -0.0010    XYZ      -0.0002
       YYZ       0.0000    XZZ       0.2103    YZZ       0.3363
       ZZZ      -0.0017
    Hexadecapole Moments (Debye-Ang^3)
      XXXX    -110.8719   XXXY       4.5382   XXYY     -19.9644
      XYYY       4.9761   YYYY     -24.7447   XXXZ       0.0029
      XXYZ      -0.0003   XYYZ       0.0004   YYYZ      -0.0022
      XXZZ     -19.7603   XYZZ       0.3951   YYZZ      -7.8374
      XZZZ       0.0024   YZZZ      -0.0002   ZZZZ     -13.8487
 -----------------------------------------------------------------
 DrvMan is completing analytic gradient of the MP2 energy
 MP2 relaxed dipole moment
            1
    1   0.8702425
    2  -0.1739719
    3  -0.0002313
	Magnitude:	 0.887 au	 2.256 Debye
 MP2 energy read as -189.519648
 Full Analytical Gradient of MP2 Energy (in au.)
             1             2             3             4             5
    1   -0.00065424   -0.00022938    0.00015044    0.00028359    0.00044959
    2    0.00025140    0.00021769    0.00061120   -0.00155114    0.00047086
    3    0.00003576   -0.00010231    0.00003677    0.00003277   -0.00000299
 Gradient time:  CPU 0.06 s  wall 0.06 s
 ----------------------------------------------------------------
             Standard Nuclear Orientation (Angstroms)
    I     Atom           X                Y                Z
 ----------------------------------------------------------------
    1      H      -0.1034522437    -1.4812401376     0.0002767082
    2      C      -0.1100515893    -0.4101060765    -0.0000965236
    3      O      -1.1200491790     0.2642801941     0.0001391029
    4      O       1.1077827684     0.0964916344     0.0000133762
    5      H       1.0205936436     1.0504308856    -0.0001000638
 ----------------------------------------------------------------
 Nuclear Repulsion Energy =    70.7057458520 hartrees
 There are       12 alpha and       12 beta electrons
 Discretize the solute cavity surface with Lebedev spheres
	Using 302 Lebedev grid points for each H atom
	Using 302 Lebedev grid points for other atoms
	Atomic van der Waals radii will be scaled by 1.20
 Removing interior tesserae...
 Keep 665 surface tesserae and discard 845 interior tesserae
 Molecular Surface Area = 61.814 Angst**2

                       Distance Matrix (Angstroms)
             H (  1)   C (  2)   O (  3)   O (  4)
   C (  2)  1.071154
   O (  3)  2.019978  1.214451
   O (  4)  1.989052  1.319000  2.234141
   H (  5)  2.769989  1.847032  2.280435  0.957915

 Requested basis set is cc-pVTZ
 There are 42 shells and 118 basis functions
 A cutoff of  1.0D-11 yielded    898 shell pairs
 There are      7186 function pairs (      9455 Cartesian)
 Smallest overlap matrix eigenvalue = 1.75E-03
 Guess MOs from SCF MO coefficient file
 Reading MOs from coefficient file
 Reading MOs from coefficient file
 A restricted Hartree-Fock SCF calculation will be
 performed using Pulay DIIS extrapolation
 SCF converges when DIIS error is below 1.0E-08
 ---------------------------------------
  Cycle       Energy         DIIS Error
 ---------------------------------------
    1    -188.8383958215      9.95E-04
    2    -188.8401464111      5.69E-04
    3    -188.8405778561      1.98E-04
    4    -188.8406925769      6.53E-05
    5    -188.8407103875      2.65E-05
    6    -188.8407135651      1.36E-05
    7    -188.8407142943      4.49E-06
    8    -188.8407143925      8.16E-07
    9    -188.8407143952      1.95E-07
   10    -188.8407143953      5.11E-08
   11    -188.8407143953      9.76E-09 Convergence criterion met
 ---------------------------------------
 SCF time:  CPU 9.85 s  wall 9.90 s
 Discretize the solute cavity surface with Lebedev spheres
	Using 302 Lebedev grid points for each H atom
	Using 302 Lebedev grid points for other atoms
	Atomic van der Waals radii will be scaled by 1.20
 Removing interior tesserae...
 Keep 665 surface tesserae and discard 845 interior tesserae
 Molecular Surface Area = 61.814 Angst**2
 A restricted Hartree-Fock SCF calculation will be
 performed using Pulay DIIS extrapolation
 Polarizable Continuum solvation model will be applied
 SCF converges when DIIS error is below 1.0E-08

 Citation of the SMD model:
 Marenich, A.V.; Cramer, C.J.; Truhlar, D.G.
 J. Phys. Chem. B 2009, 113, 6378-6396.
 iSolventCode=           1
 Solvent: water                                                           

 vradii
            1           2           3           4           5
    1   1.2000000   1.8500000   1.5200000   1.5200000   1.2000000
 ---------------------------------------
  Cycle       Energy         DIIS Error
 ---------------------------------------
    1    -188.8407143952      1.96E-09
 Time req'd to invert C: 0.18 s (CPU) 0.18 s (wall)
    2    -188.8571820108      8.26E-04
    3    -188.8571820113      8.26E-04
    4    -188.8571820104      8.26E-04
    5    -188.8571820134      8.26E-04
    6    -188.8571820133      8.26E-04
    7    -188.8571820107      8.26E-04
    8    -188.8571820103      8.26E-04
    9    -188.8571820102      8.26E-04
   10    -188.8571820147      8.26E-04
   11    -188.8571820138      8.26E-04
   12    -188.8571820150      8.26E-04
   13    -188.8571820131      8.26E-04
   14    -188.8595508137      4.62E-04
   15    -188.8599521232      1.87E-04
   16    -188.8601019529      6.48E-05
   17    -188.8601230237      2.41E-05
   18    -188.8601260329      1.26E-05
   19    -188.8601266586      4.02E-06
   20    -188.8601267415      7.36E-07
   21    -188.8601267435      1.66E-07
   22    -188.8601267436      4.10E-08
   23    -188.8601267436      7.81E-09 Convergence criterion met
 ---------------------------------------
 SCF time:  CPU 20.31 s  wall 20.45 s
(0)  E-EN(g) gas-phase elect-nuc energy                 -188.840714395 a.u.
(3)  G-ENP(liq) elect-nuc-pol free energy of system     -188.860126744 a.u.
(4)  G-CDS(liq) cavity-dispersion-solvent structure 
     free energy                                                4.3282 kcal/mol
(6)  G-S(liq) free energy of system                     -188.853229311 a.u.
(9)  DeltaG-S(liq) free energy of  solvation
     (9) = (6) - (0)                                           -7.8532 kcal/mol
 SCF   energy in the final basis set = -188.8532293114
 Total energy in the final basis set = -188.8532293114

 Components of the MP2 correlation energy:
        aaaa  correlation energy =        -0.0841785435 au
        abab  correlation energy =        -0.4980160645 au
        bbbb  correlation energy =        -0.0841785435 au
        non-Brillouin singles    =        -0.0000000000 au

 Total  MP2   correlation energy =        -0.6663731514 au
        MP2         total energy =      -189.5196024628 au

  Entering Z-vector solver.
 This version supports only Gaussian blurring of the apparent surface charges
 No PCM contribution added !! 
   1         0           1      0.000440    0.000440
 This version supports only Gaussian blurring of the apparent surface charges
 No PCM contribution added !! 
   2         0           1      0.000162    0.000162
 This version supports only Gaussian blurring of the apparent surface charges
 No PCM contribution added !! 
   3         0           1      0.000063    0.000063
 This version supports only Gaussian blurring of the apparent surface charges
 No PCM contribution added !! 
   4         0           1      0.000015    0.000015
 This version supports only Gaussian blurring of the apparent surface charges
 No PCM contribution added !! 
   5         0           1      0.000005    0.000005
 This version supports only Gaussian blurring of the apparent surface charges
 No PCM contribution added !! 
   6         0           1      0.000001    0.000001
 This version supports only Gaussian blurring of the apparent surface charges
 No PCM contribution added !! 
   7         1           0      0.000000    0.000000    Roots Converged

 --------------------------------------------------------------

                    Orbital Energies (a.u.)
 --------------------------------------------------------------

 Alpha MOs
 -- Occupied --
-20.616 -20.558 -11.388  -1.478  -1.370  -0.894  -0.725  -0.716
 -0.635  -0.598  -0.494  -0.475
 -- Virtual --
  0.167   0.182   0.193   0.303   0.356   0.437   0.505   0.566
  0.595   0.634   0.683   0.710   0.755   0.771   0.789   0.812
  0.867   0.902   0.911   1.051   1.057   1.185   1.222   1.291
  1.355   1.452   1.462   1.554   1.704   1.808   1.842   1.955
  2.010   2.147   2.154   2.231   2.245   2.291   2.418   2.445
  2.458   2.773   2.778   2.827   2.985   3.036   3.203   3.236
  3.272   3.306   3.344   3.441   3.530   3.539   3.612   3.643
  3.719   3.752   3.832   3.843   4.010   4.107   4.166   4.187
  4.207   4.268   4.480   4.501   4.604   4.620   4.708   4.920
  5.066   5.069   5.147   5.271   5.378   5.573   5.611   5.668
  5.700   5.847   5.992   6.088   6.184   6.468   6.611   6.628
  6.707   6.831   6.888   6.971   7.053   7.114   7.173   7.250
  7.266   7.328   7.442   7.545   7.634   7.825   8.016  10.525
 12.819  13.736
 --------------------------------------------------------------

          Ground-State Mulliken Net Atomic Charges

     Atom                 Charge (a.u.)
  ----------------------------------------
      1 H                     0.144113
      2 C                     0.259327
      3 O                    -0.415500
      4 O                    -0.277724
      5 H                     0.289784
  ----------------------------------------
  Sum of atomic charges =    -0.000000

 -----------------------------------------------------------------
                    Cartesian Multipole Moments
 -----------------------------------------------------------------
    Charge (ESU x 10^10)
                -0.0000
    Dipole Moment (Debye)
         X       2.2109      Y      -0.4461      Z      -0.0006
       Tot       2.2555
    Quadrupole Moments (Debye-Ang)
        XX     -21.9430     XY       3.1093     YY     -13.0084
        XZ       0.0002     YZ      -0.0006     ZZ     -16.9437
    Octopole Moments (Debye-Ang^2)
       XXX       4.2209    XXY       2.1188    XYY       3.4959
       YYY       0.8458    XXZ      -0.0010    XYZ      -0.0002
       YYZ       0.0000    XZZ       0.2121    YZZ       0.3383
       ZZZ      -0.0017
    Hexadecapole Moments (Debye-Ang^3)
      XXXX    -110.8550   XXXY       4.5400   XXYY     -19.9686
      XYYY       4.9643   YYYY     -24.7521   XXXZ       0.0029
      XXYZ      -0.0003   XYYZ       0.0004   YYYZ      -0.0022
      XXZZ     -19.7568   XYZZ       0.3972   YYZZ      -7.8335
      XZZZ       0.0024   YZZZ      -0.0002   ZZZZ     -13.8453
 -----------------------------------------------------------------
 DrvMan is completing analytic gradient of the MP2 energy
 MP2 relaxed dipole moment
            1
    1   0.8698466
    2  -0.1755231
    3  -0.0002313
	Magnitude:	 0.887 au	 2.255 Debye
 MP2 energy read as -189.519602
 Full Analytical Gradient of MP2 Energy (in au.)
             1             2             3             4             5
    1   -0.00064541   -0.00018344    0.00010229    0.00017833    0.00054824
    2    0.00024026    0.00032715    0.00061359    0.00043904   -0.00162005
    3    0.00003577   -0.00010235    0.00003678    0.00003256   -0.00000276
 Gradient time:  CPU 0.06 s  wall 0.06 s
 ----------------------------------------------------------------
             Standard Nuclear Orientation (Angstroms)
    I     Atom           X                Y                Z
 ----------------------------------------------------------------
    1      H      -0.1034522437    -1.4812401376     0.0002767082
    2      C      -0.1100515893    -0.4101060765    -0.0000965236
    3      O      -1.1200491790     0.2642801941     0.0001391029
    4      O       1.1077827684     0.0964916344     0.0000133762
    5      H       1.0205936436     1.0514308856     0.0008999362
 ----------------------------------------------------------------
 Nuclear Repulsion Energy =    70.7000745015 hartrees
 There are       12 alpha and       12 beta electrons
 Discretize the solute cavity surface with Lebedev spheres
	Using 302 Lebedev grid points for each H atom
	Using 302 Lebedev grid points for other atoms
	Atomic van der Waals radii will be scaled by 1.20
 Removing interior tesserae...
 Keep 664 surface tesserae and discard 846 interior tesserae
 Molecular Surface Area = 61.668 Angst**2

                       Distance Matrix (Angstroms)
             H (  1)   C (  2)   O (  3)   O (  4)
   C (  2)  1.071154
   O (  3)  2.019978  1.214451
   O (  4)  1.989052  1.319000  2.234141
   H (  5)  2.770903  1.847823  2.280780  0.958912

 Requested basis set is cc-pVTZ
 There are 42 shells and 118 basis functions
 A cutoff of  1.0D-11 yielded    898 shell pairs
 There are      7186 function pairs (      9455 Cartesian)
 Smallest overlap matrix eigenvalue = 1.75E-03
 Guess MOs from SCF MO coefficient file
 Reading MOs from coefficient file
 Reading MOs from coefficient file
 A restricted Hartree-Fock SCF calculation will be
 performed using Pulay DIIS extrapolation
 SCF converges when DIIS error is below 1.0E-08
 ---------------------------------------
  Cycle       Energy         DIIS Error
 ---------------------------------------
    1    -188.8365281238      9.91E-04
    2    -188.8401212810      5.71E-04
    3    -188.8405553550      1.97E-04
    4    -188.8406703395      6.55E-05
    5    -188.8406881708      2.61E-05
    6    -188.8406913887      1.36E-05
    7    -188.8406920871      4.63E-06
    8    -188.8406921895      8.19E-07
    9    -188.8406921924      2.00E-07
   10    -188.8406921926      5.37E-08
   11    -188.8406921926      1.00E-08
   12    -188.8406921927      1.96E-09 Convergence criterion met
 ---------------------------------------
 SCF time:  CPU 10.52 s  wall 10.58 s
 Discretize the solute cavity surface with Lebedev spheres
	Using 302 Lebedev grid points for each H atom
	Using 302 Lebedev grid points for other atoms
	Atomic van der Waals radii will be scaled by 1.20
 Removing interior tesserae...
 Keep 664 surface tesserae and discard 846 interior tesserae
 Molecular Surface Area = 61.668 Angst**2
 A restricted Hartree-Fock SCF calculation will be
 performed using Pulay DIIS extrapolation
 Polarizable Continuum solvation model will be applied
 SCF converges when DIIS error is below 1.0E-08

 Citation of the SMD model:
 Marenich, A.V.; Cramer, C.J.; Truhlar, D.G.
 J. Phys. Chem. B 2009, 113, 6378-6396.
 iSolventCode=           1
 Solvent: water                                                           

 vradii
            1           2           3           4           5
    1   1.2000000   1.8500000   1.5200000   1.5200000   1.2000000
 ---------------------------------------
  Cycle       Energy         DIIS Error
 ---------------------------------------
    1    -188.8406921925      5.53E-10
 Time req'd to invert C: 0.18 s (CPU) 0.19 s (wall)
    2    -188.8571492176      8.26E-04
    3    -188.8571492181      8.26E-04
    4    -188.8571492171      8.26E-04
    5    -188.8571492186      8.26E-04
    6    -188.8571492195      8.26E-04
    7    -188.8571492179      8.26E-04
    8    -188.8571492200      8.26E-04
    9    -188.8571492209      8.26E-04
   10    -188.8571492221      8.26E-04
   11    -188.8571492216      8.26E-04
   12    -188.8571492195      8.26E-04
   13    -188.8571492183      8.26E-04
   14    -188.8571492193      8.26E-04
   15    -188.8571492192      8.26E-04
   16    -188.8571492175      8.26E-04
   17    -188.8595151241      4.61E-04
   18    -188.8599162021      1.87E-04
   19    -188.8600660529      6.47E-05
   20    -188.8600871082      2.41E-05
   21    -188.8600901130      1.26E-05
   22    -188.8600907388      4.02E-06
   23    -188.8600908215      7.34E-07
   24    -188.8600908236      1.66E-07
   25    -188.8600908237      4.10E-08
   26    -188.8600908237      7.82E-09 Convergence criterion met
 ---------------------------------------
 SCF time:  CPU 19.40 s  wall 19.67 s
(0)  E-EN(g) gas-phase elect-nuc energy                 -188.840692192 a.u.
(3)  G-ENP(liq) elect-nuc-pol free energy of system     -188.860090824 a.u.
(4)  G-CDS(liq) cavity-dispersion-solvent structure 
     free energy                                                4.3286 kcal/mol
(6)  G-S(liq) free energy of system                     -188.853192726 a.u.
(9)  DeltaG-S(liq) free energy of  solvation
     (9) = (6) - (0)                                           -7.8442 kcal/mol
 SCF   energy in the final basis set = -188.8531927263
 Total energy in the final basis set = -188.8531927263

 Components of the MP2 correlation energy:
        aaaa  correlation energy =        -0.0841845543 au
        abab  correlation energy =        -0.4980436956 au
        bbbb  correlation energy =        -0.0841845543 au
        non-Brillouin singles    =        -0.0000000000 au

 Total  MP2   correlation energy =        -0.6664128041 au
        MP2         total energy =      -189.5196055304 au

  Entering Z-vector solver.
 This version supports only Gaussian blurring of the apparent surface charges
 No PCM contribution added !! 
   1         0           1      0.000440    0.000440
 This version supports only Gaussian blurring of the apparent surface charges
 No PCM contribution added !! 
   2         0           1      0.000162    0.000162
 This version supports only Gaussian blurring of the apparent surface charges
 No PCM contribution added !! 
   3         0           1      0.000063    0.000063
 This version supports only Gaussian blurring of the apparent surface charges
 No PCM contribution added !! 
   4         0           1      0.000015    0.000015
 This version supports only Gaussian blurring of the apparent surface charges
 No PCM contribution added !! 
   5         0           1      0.000005    0.000005
 This version supports only Gaussian blurring of the apparent surface charges
 No PCM contribution added !! 
   6         0           1      0.000001    0.000001
 This version supports only Gaussian blurring of the apparent surface charges
 No PCM contribution added !! 
   7         1           0      0.000000    0.000000    Roots Converged

 --------------------------------------------------------------

                    Orbital Energies (a.u.)
 --------------------------------------------------------------

 Alpha MOs
 -- Occupied --
-20.616 -20.558 -11.388  -1.478  -1.370  -0.894  -0.725  -0.716
 -0.635  -0.598  -0.494  -0.475
 -- Virtual --
  0.167   0.181   0.193   0.303   0.356   0.437   0.505   0.566
  0.595   0.634   0.683   0.710   0.755   0.771   0.789   0.812
  0.867   0.902   0.910   1.051   1.057   1.185   1.222   1.291
  1.355   1.452   1.462   1.554   1.704   1.808   1.842   1.955
  2.010   2.147   2.154   2.231   2.244   2.291   2.418   2.445
  2.458   2.773   2.778   2.827   2.985   3.035   3.203   3.236
  3.272   3.306   3.344   3.441   3.529   3.539   3.612   3.642
  3.719   3.752   3.832   3.842   4.010   4.107   4.166   4.187
  4.207   4.267   4.479   4.501   4.604   4.620   4.707   4.920
  5.066   5.067   5.146   5.271   5.378   5.573   5.611   5.668
  5.699   5.847   5.992   6.087   6.184   6.468   6.611   6.627
  6.707   6.831   6.888   6.968   7.052   7.112   7.172   7.250
  7.265   7.328   7.442   7.544   7.634   7.823   8.015  10.524
 12.811  13.735
 --------------------------------------------------------------

          Ground-State Mulliken Net Atomic Charges

     Atom                 Charge (a.u.)
  ----------------------------------------
      1 H                     0.144158
      2 C                     0.259214
      3 O                    -0.415471
      4 O                    -0.277913
      5 H                     0.290012
  ----------------------------------------
  Sum of atomic charges =    -0.000000

 -----------------------------------------------------------------
                    Cartesian Multipole Moments
 -----------------------------------------------------------------
    Charge (ESU x 10^10)
                -0.0000
    Dipole Moment (Debye)
         X       2.2113      Y      -0.4454      Z       0.0008
       Tot       2.2557
    Quadrupole Moments (Debye-Ang)
        XX     -21.9420     XY       3.1110     YY     -13.0045
        XZ       0.0022     YZ       0.0018     ZZ     -16.9447
    Octopole Moments (Debye-Ang^2)
       XXX       4.2196    XXY       2.1194    XYY       3.4997
       YYY       0.8491    XXZ       0.0002    XYZ       0.0028
       YYZ       0.0022    XZZ       0.2112    YZZ       0.3368
       ZZZ      -0.0035
    Hexadecapole Moments (Debye-Ang^3)
      XXXX    -110.8548   XXXY       4.5386   XXYY     -19.9654
      XYYY       4.9698   YYYY     -24.7472   XXXZ       0.0040
      XXYZ       0.0022   XYYZ       0.0028   YYYZ      -0.0005
      XXZZ     -19.7575   XYZZ       0.3961   YYZZ      -7.8353
      XZZZ       0.0012   YZZZ      -0.0014   ZZZZ     -13.8465
 -----------------------------------------------------------------
 DrvMan is completing analytic gradient of the MP2 energy
 MP2 relaxed dipole moment
            1
    1   0.8699856
    2  -0.1752452
    3   0.0003312
	Magnitude:	 0.887 au	 2.256 Debye
 MP2 energy read as -189.519606
 Full Analytical Gradient of MP2 Energy (in au.)
             1             2             3             4             5
    1   -0.00065017   -0.00020881    0.00015957    0.00021282    0.00048660
    2    0.00024135    0.00032555    0.00058070   -0.00053535   -0.00061224
    3    0.00005239   -0.00008982    0.00002150   -0.00002524    0.00004117
 Gradient time:  CPU 0.06 s  wall 0.06 s
 ----------------------------------------------------------------
             Standard Nuclear Orientation (Angstroms)
    I     Atom           X                Y                Z
 ----------------------------------------------------------------
    1      H      -0.1034522437    -1.4812401376     0.0002767082
    2      C      -0.1100515893    -0.4101060765    -0.0000965236
    3      O      -1.1200491790     0.2642801941     0.0001391029
    4      O       1.1077827684     0.0964916344     0.0000133762
    5      H       1.0205936436     1.0514308856    -0.0011000638
 ----------------------------------------------------------------
 Nuclear Repulsion Energy =    70.7000732193 hartrees
 There are       12 alpha and       12 beta electrons
 Discretize the solute cavity surface with Lebedev spheres
	Using 302 Lebedev grid points for each H atom
	Using 302 Lebedev grid points for other atoms
	Atomic van der Waals radii will be scaled by 1.20
 Removing interior tesserae...
 Keep 664 surface tesserae and discard 846 interior tesserae
 Molecular Surface Area = 61.668 Angst**2

                       Distance Matrix (Angstroms)
             H (  1)   C (  2)   O (  3)   O (  4)
   C (  2)  1.071154
   O (  3)  2.019978  1.214451
   O (  4)  1.989052  1.319000  2.234141
   H (  5)  2.770903  1.847823  2.280780  0.958912

 Requested basis set is cc-pVTZ
 There are 42 shells and 118 basis functions
 A cutoff of  1.0D-11 yielded    898 shell pairs
 There are      7186 function pairs (      9455 Cartesian)
 Smallest overlap matrix eigenvalue = 1.75E-03
 Guess MOs from SCF MO coefficient file
 Reading MOs from coefficient file
 Reading MOs from coefficient file
 A restricted Hartree-Fock SCF calculation will be
 performed using Pulay DIIS extrapolation
 SCF converges when DIIS error is below 1.0E-08
 ---------------------------------------
  Cycle       Energy         DIIS Error
 ---------------------------------------
    1    -188.8371465759      9.90E-04
    2    -188.8401227254      5.70E-04
    3    -188.8405555593      1.97E-04
    4    -188.8406703882      6.53E-05
    5    -188.8406881654      2.62E-05
    6    -188.8406913642      1.36E-05
    7    -188.8406920723      4.57E-06
    8    -188.8406921729      8.15E-07
    9    -188.8406921757      1.98E-07
   10    -188.8406921759      5.28E-08
   11    -188.8406921759      9.94E-09 Convergence criterion met
 ---------------------------------------
 SCF time:  CPU 9.83 s  wall 9.86 s
 Discretize the solute cavity surface with Lebedev spheres
	Using 302 Lebedev grid points for each H atom
	Using 302 Lebedev grid points for other atoms
	Atomic van der Waals radii will be scaled by 1.20
 Removing interior tesserae...
 Keep 664 surface tesserae and discard 846 interior tesserae
 Molecular Surface Area = 61.668 Angst**2
 A restricted Hartree-Fock SCF calculation will be
 performed using Pulay DIIS extrapolation
 Polarizable Continuum solvation model will be applied
 SCF converges when DIIS error is below 1.0E-08

 Citation of the SMD model:
 Marenich, A.V.; Cramer, C.J.; Truhlar, D.G.
 J. Phys. Chem. B 2009, 113, 6378-6396.
 iSolventCode=           1
 Solvent: water                                                           

 vradii
            1           2           3           4           5
    1   1.2000000   1.8500000   1.5200000   1.5200000   1.2000000
 ---------------------------------------
  Cycle       Energy         DIIS Error
 ---------------------------------------
    1    -188.8406921758      1.97E-09
 Time req'd to invert C: 0.18 s (CPU) 0.18 s (wall)
    2    -188.8571491908      8.26E-04
    3    -188.8571491913      8.26E-04
    4    -188.8571491902      8.26E-04
    5    -188.8571491765      8.26E-04
    6    -188.8571491984      8.26E-04
    7    -188.8571491915      8.26E-04
    8    -188.8595150953      4.61E-04
[truncated: 40,704 more chars]
