# Supplementary material for: A DFT investigation of the blue bottle experiment: E∘half-cell analysis of autoxidation catalysed by redox indicators
Source: R Soc Open Sci. 2017 Nov 8;4(11):170708. doi: 10.1098/rsos.170708 (PMC5717635; doi:10.1098/rsos.170708)
Supplement: output.zip [file rsos170708supp2.zip › MP2_cc-pVTZ/Cl2.out]

pikachu 127.0.1
Q-Chem Developer Version! Running on 127.0.1.*
                  Welcome to Q-Chem
     A Quantum Leap Into The Future Of Chemistry


 Q-Chem 4.4, Q-Chem, Inc., Pleasanton, CA (2016)

 Y. Shao,  Z. Gan,  E. Epifanovsky,  A. T. B. Gilbert,  M. Wormit,  
 J. Kussmann,  A. W. Lange,  A. Behn,  J. Deng,  X. Feng,  D. Ghosh,  
 M. Goldey,  P. R. Horn,  L. D. Jacobson,  I. Kaliman,  F. Rob,  
 R. Z. Khaliullin,  T. Kus,  A. Landau,  J. Liu,  E. I. Proynov,  Y. M. Rhee,  
 R. M. Richard,  M. A. Rohrdanz,  R. P. Steele,  E. J. Sundstrom,  
 H. L. Woodcock III,  P. M. Zimmerman,  D. Zuev,  B. Albrecht,  E. Alguire,  
 B. Austin,  S. A. Baeppler,  G. J. O. Beran,  Y. A. Bernard,  
 E. J. Berquist,  K. Brandhorst,  K. B. Bravaya,  S. T. Brown,  D. Casanova,  
 C.-M. Chang,  Y. Chen,  S. H. Chien,  K. D. Closser,  M. P. Coons,  
 D. L. Crittenden,  S. Dasgupta,  M. Diedenhofen,  R. A. DiStasio Jr.,  
 H. Do,  A. D. Dutoi,  R. G. Edgar,  P.-T. Fang,  S. Fatehi,  Q. Feng,  
 L. Fusti-Molnar,  A. Ghysels,  A. Golubeva-Zadorozhnaya,  J. Gomes,  
 A. Gunina,  M. W. D. Hanson-Heine,  P. H. P. Harbach,  A. W. Hauser,  
 J. E. Herr,  E. G. Hohenstein,  Z. C. Holden,  K. Hui,  T.-C. Jagau,  H. Ji,  
 B. Kaduk,  K. Khistyaev,  Jaehoon Kim,  Jihan Kim,  R. A. King,  
 P. Klunzinger,  K. Koh,  D. Kosenkov,  T. Kowalczyk,  C. M. Krauter,  
 A. Kunitsa,  K. U. Lao,  A. Laurent,  K. V. Lawler,  J. Lee,  D. Lefrancois,  
 S. Lehtola,  S. V. Levchenko,  C. Y. Lin,  Y.-S. Lin,  F. Liu,  E. Livshits,  
 R. C. Lochan,  A. Luenser,  P. Manohar,  S. F. Manzer,  S.-P. Mao,  Y. Mao,  
 N. Mardirossian,  A. V. Marenich,  L. A. Martinez-Martinez,  S. A. Maurer,  
 N. J. Mayhall,  J.-M. Mewes,  A. F. Morrison,  K. Nanda,  T. S. Nguyen-Beck,  
 C. M. Oana,  R. Olivares-Amaya,  D. P. O'Neill,  J. A. Parkhill,  
 T. M. Perrine,  R. Peverati,  P. A. Pieniazek,  F. Plasser,  A. Prociuk,  
 D. R. Rehn,  E. Rosta,  N. J. Russ,  N. Sergueev,  S. M. Sharada,  
 S. Sharma,  D. W. Small,  A. Sodt,  T. Stauch,  T. Stein,  D. Stuck,  
 Y.-C. Su,  A. J. W. Thom,  T. Tsuchimochi,  L. Vogt,  O. Vydrov,  T. Wang,  
 M. A. Watson,  J. Wenzel,  A. White,  C. F. Williams,  V. Vanovschi,  
 K. Yao,  S. Yeganeh,  S. R. Yost,  Z.-Q. You,  I. Y. Zhang,  X. Zhang,  
 Y. Zhao,  B. R. Brooks,  G. K. L. Chan,  D. M. Chipman,  C. J. Cramer,  
 W. A. Goddard III,  M. S. Gordon,  W. J. Hehre,  A. Klamt,  
 H. F. Schaefer III,  M. W. Schmidt,  C. D. Sherrill,  D. G. Truhlar,  
 A. Warshel,  X. Xu,  A. Aspuru-Guzik,  R. Baer,  A. T. Bell,  N. A. Besley,  
 J.-D. Chai,  A. Dreuw,  B. D. Dunietz,  T. R. Furlani,  S. R. Gwaltney,  
 C.-P. Hsu,  Y. Jung,  J. Kong,  D. S. Lambrecht,  W. Liang,  C. Ochsenfeld,  
 V. A. Rassolov,  L. V. Slipchenko,  J. E. Subotnik,  T. Van Voorhis,  
 J. M. Herbert,  A. I. Krylov,  P. M. W. Gill,  M. Head-Gordon

 Contributors to earlier versions of Q-Chem not listed above: 
 R. D. Adamson,  J. Baker,  E. F. C. Byrd,  A. K. Chakraborty,  C.-L. Cheng,  
 H. Dachsel,  R. J. Doerksen,  G. Hawkins,  A. Heyden,  S. Hirata,  
 G. Kedziora,  F. J. Keil,  C. Kelley,  P. P. Korambath,  W. Kurlancheek,  
 A. M. Lee,  M. S. Lee,  D. Liotard,  I. Lotan,  P. E. Maslen,  N. Nair,  
 D. Neuhauser,  R. Olson,  B. Peters,  J. Ritchie,  N. E. Schultz,  
 N. Shenvi,  A. C. Simmonett,  K. S. Thanthiriwatte,  Q. Wu,  W. Zhang

 Please cite Q-Chem as follows:
 Y. Shao et al., Mol. Phys. 113, 184-215 (2015)
 DOI: 10.1080/00268976.2014.952696

 Q-Chem 4.4.2 for Intel X86 EM64T Linux

 Parts of Q-Chem use Armadillo 5.200.1 (Boston Tea Smuggler).
 http://arma.sourceforge.net/

 Q-Chem begins on Tue Aug 15 08:01:03 2017  


Host: 0

     Scratch files written to /scratch/taweetham/qchem25325//

Checking the input file for inconsistencies... 	...done.

--------------------------------------------------------------
User input:
--------------------------------------------------------------
$molecule
0 1
Cl
Cl 1 2.053278
$end

$rem
   BASIS  =   cc-pVTZ
   method  =  MP2
   JOBTYPE = optimization
   SOLVENT_METHOD = SMD
   MEM_STATIC = 1500
   MEM_TOTAL  = 2500
$end

--------------------------------------------------------------
 ----------------------------------------------------------------
             Standard Nuclear Orientation (Angstroms)
    I     Atom           X                Y                Z
 ----------------------------------------------------------------
    1      Cl      0.0000000000     0.0000000000     0.0000000000
    2      Cl      0.0000000000     0.0000000000     2.0532780000
 ----------------------------------------------------------------
 Nuclear Repulsion Energy =    74.4819814566 hartrees
 There are       17 alpha and       17 beta electrons
 Requested basis set is cc-pVTZ
 There are 24 shells and 68 basis functions

 Total QAlloc Memory Limit   2500 MB
 Mega-Array Size      1467 MB
 MEM_STATIC part      1500 MB
 A cutoff of  1.0D-11 yielded    295 shell pairs
 There are      2443 function pairs (      3246 Cartesian)

 -------------------------------------------------------
 OpenMP Integral Computing Module                       
 Release: version 1.0, May 2013, Q-Chem Inc. Pittsburgh 
 -------------------------------------------------------
 Integral Job Info:
 Integral job number is                      11
 Integral operator is                         1
 short-range coefficients                     0
 long-range coefficients              100000000
 Omega coefficients                           0
 if combine SR and LR in K                    0
 Integral screening is                        0
 Integral computing path is                   2
 max size of driver memory is            800000
 size of driver memory is                776718
 size of scratch memory is             26248924
 max col of scratch BK array              10000
 max len of scratch array in speh3          662
 max len of scratch index in speh4           32
 max int batch size is                      520
 min int batch size is                       52
 fixed nKL is                                52
 max L of basis functions is                  3
 order of int derivative is                   0
 number of shells is                         24
 number of basis is                          78
 number of cartesian basis is                78
 number of contracted shell pairs           295
 number of primitive shell pairs           4010
 maxK2 (contraction) of shell pair          121
 max number of K2 of shell pair               1
 max number of CS2 of shell pair             28
 max number of PS2 of shell pair           1452
 mem total for path MDJ                   42230
 -------------------------------------------------------
 Smallest overlap matrix eigenvalue = 8.99E-03

 Scale SEOQF with 1.000000e+00/1.000000e+00/1.000000e-01

 Standard Electronic Orientation quadrupole field applied
 Nucleus-field energy     =    -0.0000000077 hartrees
 Guess from superposition of atomic densities
 Warning:  Energy on first SCF cycle will be non-variational
 A restricted Hartree-Fock SCF calculation will be
 performed using Pulay DIIS extrapolation
 SCF converges when DIIS error is below 1.0E-08
 ---------------------------------------
  Cycle       Energy         DIIS Error
 ---------------------------------------
    1    -919.0001975456      3.83E-02
    2    -918.9801075626      5.06E-03
    3    -918.9943153005      2.09E-03
    4    -918.9966919317      3.66E-04
    5    -918.9968532036      7.32E-05
    6    -918.9968615594      1.31E-05
    7    -918.9968618425      4.89E-06
    8    -918.9968619071      1.73E-06
    9    -918.9968619174      2.67E-07
   10    -918.9968619176      2.05E-08
   11    -918.9968619176      3.39E-09 Convergence criterion met
 ---------------------------------------
 SCF time:  CPU 3.61 s  wall 3.61 s

 Citation of the SMD model:
 Marenich, A.V.; Cramer, C.J.; Truhlar, D.G.
 J. Phys. Chem. B 2009, 113, 6378-6396.
 iSolventCode=           1
 Solvent: water                                                           

 vradii
            1           2
    1   2.3800000   2.3800000
Changing PCM_TESSEL_METHOD to VTN
Changing PCM_VDW_RADII to SMD_RADIUS
 Discretize the solute cavity surface with Lebedev spheres
	Using 302 Lebedev grid points for each H atom
	Using 302 Lebedev grid points for other atoms
	Atomic van der Waals radii will be scaled by 1.20
 Removing interior tesserae...
 Keep 442 surface tesserae and discard 162 interior tesserae
 Molecular Surface Area = 102.946 Angst**2
Using SCRF singleton
 A restricted Hartree-Fock SCF calculation will be
 performed using Pulay DIIS extrapolation
 Polarizable Continuum solvation model will be applied
 SCF converges when DIIS error is below 1.0E-08

 Citation of the SMD model:
 Marenich, A.V.; Cramer, C.J.; Truhlar, D.G.
 J. Phys. Chem. B 2009, 113, 6378-6396.
 iSolventCode=           1
 Solvent: water                                                           

 vradii
            1           2
    1   2.3800000   2.3800000
 ---------------------------------------
  Cycle       Energy         DIIS Error
 ---------------------------------------
    1    -918.9968619176      6.37E-10
 Time req'd to invert C: 0.11 s (CPU) 0.11 s (wall)
    2    -918.9975601572      1.47E-04
    3    -918.9975601572      1.47E-04
    4    -918.9975601572      1.47E-04
    5    -918.9975601569      1.47E-04
    6    -918.9975601540      1.47E-04
    7    -918.9975601569      1.47E-04
    8    -918.9975601659      1.47E-04
    9    -918.9975779324      5.34E-05
   10    -918.9975794003      1.05E-05
   11    -918.9975795097      1.70E-06
   12    -918.9975795128      4.25E-07
   13    -918.9975795130      7.30E-08
   14    -918.9975795130      1.19E-08
   15    -918.9975795130      1.05E-09 Convergence criterion met
 ---------------------------------------
 SCF time:  CPU 8.04 s  wall 8.05 s
(0)  E-EN(g) gas-phase elect-nuc energy                 -918.996861918 a.u.
(3)  G-ENP(liq) elect-nuc-pol free energy of system     -918.997579513 a.u.
(4)  G-CDS(liq) cavity-dispersion-solvent structure 
     free energy                                                0.8428 kcal/mol
(6)  G-S(liq) free energy of system                     -918.996236416 a.u.
(9)  DeltaG-S(liq) free energy of  solvation
     (9) = (6) - (0)                                            0.3925 kcal/mol
 SCF   energy in the final basis set = -918.9962364160
 Total energy in the final basis set = -918.9962364160

 Components of the MP2 correlation energy:
        aaaa  correlation energy =        -0.0567857458 au
        abab  correlation energy =        -0.3319174397 au
        bbbb  correlation energy =        -0.0567857458 au
        non-Brillouin singles    =        -0.0000000000 au

 Total  MP2   correlation energy =        -0.4454889313 au
        MP2         total energy =      -919.4417253472 au

  Entering Z-vector solver.
 This version supports only Gaussian blurring of the apparent surface charges
 No PCM contribution added !! 
   1         0           1      0.000210    0.000210
 This version supports only Gaussian blurring of the apparent surface charges
 No PCM contribution added !! 
   2         0           1      0.000058    0.000058
 This version supports only Gaussian blurring of the apparent surface charges
 No PCM contribution added !! 
   3         0           1      0.000011    0.000011
 This version supports only Gaussian blurring of the apparent surface charges
 No PCM contribution added !! 
   4         0           1      0.000001    0.000001
 This version supports only Gaussian blurring of the apparent surface charges
 No PCM contribution added !! 
   5         1           0      0.000000    0.000000    Roots Converged

 --------------------------------------------------------------

                    Orbital Energies (a.u.)
 --------------------------------------------------------------

 Alpha MOs
 -- Occupied --
*******-104.902 -10.622 -10.622  -8.089  -8.089  -8.086  -8.086
 -8.086  -8.086  -1.201  -1.022  -0.584  -0.562  -0.562  -0.450
 -0.450
 -- Virtual --
  0.022   0.404   0.429   0.463   0.463   0.500   0.500   0.513
  0.513   0.544   0.581   0.581   0.685   0.685   0.774   0.830
  0.895   0.895   1.290   2.093   2.117   2.117   2.141   2.141
  2.213   2.213   2.232   2.232   2.260   2.260   2.269   2.269
  2.292   2.363   2.363   2.397   2.397   2.510   2.518   2.518
  2.524   2.524   2.525   2.559   2.559   2.708   3.031   3.031
  4.016   4.552   5.140
 --------------------------------------------------------------

          Ground-State Mulliken Net Atomic Charges

     Atom                 Charge (a.u.)
  ----------------------------------------
      1 Cl                   -0.000000
      2 Cl                    0.000000
  ----------------------------------------
  Sum of atomic charges =    -0.000000

 -----------------------------------------------------------------
                    Cartesian Multipole Moments
 -----------------------------------------------------------------
    Charge (ESU x 10^10)
                -0.0000
    Dipole Moment (Debye)
         X      -0.0000      Y       0.0000      Z       0.0000
       Tot       0.0000
    Quadrupole Moments (Debye-Ang)
        XX     -25.5532     XY      -0.0000     YY     -25.5532
        XZ       0.0000     YZ       0.0000     ZZ     -21.8148
    Octopole Moments (Debye-Ang^2)
       XXX      -0.0000    XXY       0.0000    XYY      -0.0000
       YYY       0.0000    XXZ     -26.2340    XYZ      -0.0000
       YYZ     -26.2340    XZZ       0.0000    YZZ       0.0000
       ZZZ     -67.1877
    Hexadecapole Moments (Debye-Ang^3)
      XXXX     -28.5722   XXXY      -0.0000   XXYY      -9.5241
      XYYY      -0.0000   YYYY     -28.5722   XXXZ       0.0000
      XXYZ       0.0000   XYYZ       0.0000   YYYZ       0.0000
      XXZZ     -62.7851   XYZZ      -0.0000   YYZZ     -62.7851
      XZZZ       0.0000   YZZZ       0.0000   ZZZZ    -294.9089
 -----------------------------------------------------------------
 DrvMan is completing analytic gradient of the MP2 energy
 MP2 relaxed dipole moment
            1
    1  -0.0000000
    2   0.0000000
    3   0.0000000
	Magnitude:	 0.000 au	 0.000 Debye
 MP2 energy read as -919.441725
 Full Analytical Gradient of MP2 Energy (in au.)
             1             2
    1    0.00000000   -0.00000000
    2    0.00000000   -0.00000000
    3   -0.02129568    0.02129568
 Gradient time:  CPU 0.10 s  wall 0.10 s
 Geometry Optimization Parameters
   NAtoms,    NIC,     NZ,  NCons,   NDum,   NFix, NCnnct, MaxDiis
        2       5       2       0       0       0       0       0


** GEOMETRY OPTIMIZATION IN DELOCALIZED INTERNAL COORDINATES **
   Searching for a Minimum

   Optimization Cycle:   1

                       Coordinates (Angstroms)
     ATOM                X               Y               Z
      1  Cl        0.0000000000    0.0000000000    0.0000000000
      2  Cl        0.0000000000    0.0000000000    2.0532780000
   Point Group: c1    Number of degrees of freedom:     1


   Energy is   -919.441725347


 Attempting to Generate Delocalized Internal Coordinates

  ***ERROR*** Wrong Number of Internal Coordinates
              Should be:   0  Found:   1
**WARNING** Problems with Internal Coordinates
  Switching to Cartesian Coordinates

 Translations and Rotations Projected Out of Hessian

  1 Hessian modes will be used to form the next step
  Hessian Eigenvalues:
     1.000000

 Minimum Search - Taking Simple RFO Step
 Searching for Lamda that Minimizes Along All modes
 Value Taken    Lamda =  -0.00090701
 Step Taken.  Stepsize is  0.030089

                             Maximum     Tolerance    Cnvgd?
         Gradient           0.021296      0.000300      NO
         Displacement       0.021276      0.001200      NO
         Energy change     *********      0.000001      NO

 ----------------------------------------------------------------
             Standard Nuclear Orientation (Angstroms)
    I     Atom           X                Y                Z
 ----------------------------------------------------------------
    1      Cl      0.0000000000     0.0000000000     0.0112589742
    2      Cl      0.0000000000     0.0000000000     2.0420190258
 ----------------------------------------------------------------
 Nuclear Repulsion Energy =    75.3078699783 hartrees
 There are       17 alpha and       17 beta electrons
 Discretize the solute cavity surface with Lebedev spheres
	Using 302 Lebedev grid points for each H atom
	Using 302 Lebedev grid points for other atoms
	Atomic van der Waals radii will be scaled by 1.20
 Removing interior tesserae...
 Keep 442 surface tesserae and discard 162 interior tesserae
 Molecular Surface Area = 102.946 Angst**2
 Applying Cartesian multipole field
    Component          Value
    ---------          -----
     (2,0,0)        1.00000E-10
     (0,2,0)        2.00000E-10
     (0,0,2)       -3.00000E-11
 Nucleus-field energy     =    -0.0000000076 hartrees
 Requested basis set is cc-pVTZ
 There are 24 shells and 68 basis functions
 A cutoff of  1.0D-11 yielded    295 shell pairs
 There are      2443 function pairs (      3246 Cartesian)
 Smallest overlap matrix eigenvalue = 8.60E-03
 Guess MOs from SCF MO coefficient file
 Reading MOs from coefficient file
 Reading MOs from coefficient file
 A restricted Hartree-Fock SCF calculation will be
 performed using Pulay DIIS extrapolation
 SCF converges when DIIS error is below 1.0E-08
 Geometry optimization detected.  Setting ReadMinima to 0
 Setting SaveMinima to 0
 ---------------------------------------
  Cycle       Energy         DIIS Error
 ---------------------------------------
    1    -919.0071340203      1.31E-03
    2    -918.9978430669      2.39E-04
    3    -918.9978730273      9.25E-05
    4    -918.9978774917      9.48E-06
    5    -918.9978776023      1.80E-06
    6    -918.9978776055      3.80E-07
    7    -918.9978776056      3.39E-08
    8    -918.9978776057      3.02E-09 Convergence criterion met
 ---------------------------------------
 SCF time:  CPU 2.72 s  wall 2.73 s
 Discretize the solute cavity surface with Lebedev spheres
	Using 302 Lebedev grid points for each H atom
	Using 302 Lebedev grid points for other atoms
	Atomic van der Waals radii will be scaled by 1.20
 Removing interior tesserae...
 Keep 442 surface tesserae and discard 162 interior tesserae
 Molecular Surface Area = 102.946 Angst**2
Using SCRF singleton
 A restricted Hartree-Fock SCF calculation will be
 performed using Pulay DIIS extrapolation
 Polarizable Continuum solvation model will be applied
 SCF converges when DIIS error is below 1.0E-08
 Geometry optimization detected.  Setting ReadMinima to 0
 Setting SaveMinima to 0

 Citation of the SMD model:
 Marenich, A.V.; Cramer, C.J.; Truhlar, D.G.
 J. Phys. Chem. B 2009, 113, 6378-6396.
 iSolventCode=           1
 Solvent: water                                                           

 vradii
            1           2
    1   2.3800000   2.3800000
 ---------------------------------------
  Cycle       Energy         DIIS Error
 ---------------------------------------
    1    -918.9978776056      4.78E-10
 Time req'd to invert C: 0.10 s (CPU) 0.11 s (wall)
    2    -918.9985532426      1.42E-04
    3    -918.9985532426      1.42E-04
    4    -918.9985532427      1.42E-04
    5    -918.9985698086      5.12E-05
    6    -918.9985711638      1.03E-05
    7    -918.9985712687      1.68E-06
    8    -918.9985712718      4.25E-07
    9    -918.9985712720      7.44E-08
   10    -918.9985712720      1.19E-08
   11    -918.9985712720      1.03E-09 Convergence criterion met
 ---------------------------------------
 SCF time:  CPU 6.06 s  wall 6.07 s
(0)  E-EN(g) gas-phase elect-nuc energy                 -918.997877606 a.u.
(3)  G-ENP(liq) elect-nuc-pol free energy of system     -918.998571272 a.u.
(4)  G-CDS(liq) cavity-dispersion-solvent structure 
     free energy                                                0.8398 kcal/mol
(6)  G-S(liq) free energy of system                     -918.997232935 a.u.
(9)  DeltaG-S(liq) free energy of  solvation
     (9) = (6) - (0)                                            0.4045 kcal/mol
 SCF   energy in the final basis set = -918.9972329353
 Total energy in the final basis set = -918.9972329353

 Components of the MP2 correlation energy:
        aaaa  correlation energy =        -0.0568751774 au
        abab  correlation energy =        -0.3315089912 au
        bbbb  correlation energy =        -0.0568751774 au
        non-Brillouin singles    =        -0.0000000000 au

 Total  MP2   correlation energy =        -0.4452593460 au
        MP2         total energy =      -919.4424922813 au

  Entering Z-vector solver.
 This version supports only Gaussian blurring of the apparent surface charges
 No PCM contribution added !! 
   1         0           1      0.000209    0.000209
 This version supports only Gaussian blurring of the apparent surface charges
 No PCM contribution added !! 
   2         0           1      0.000058    0.000058
 This version supports only Gaussian blurring of the apparent surface charges
 No PCM contribution added !! 
   3         0           1      0.000011    0.000011
 This version supports only Gaussian blurring of the apparent surface charges
 No PCM contribution added !! 
   4         0           1      0.000001    0.000001
 This version supports only Gaussian blurring of the apparent surface charges
 No PCM contribution added !! 
   5         1           0      0.000000    0.000000    Roots Converged

 --------------------------------------------------------------

                    Orbital Energies (a.u.)
 --------------------------------------------------------------

 Alpha MOs
 -- Occupied --
*******-104.901 -10.621 -10.621  -8.088  -8.088  -8.085  -8.085
 -8.085  -8.085  -1.207  -1.019  -0.588  -0.564  -0.564  -0.448
 -0.448
 -- Virtual --
  0.030   0.401   0.430   0.461   0.461   0.500   0.500   0.513
  0.513   0.543   0.579   0.579   0.687   0.687   0.781   0.839
  0.903   0.903   1.296   2.086   2.116   2.116   2.139   2.139
  2.217   2.217   2.232   2.232   2.262   2.262   2.264   2.264
  2.293   2.362   2.362   2.399   2.399   2.519   2.519   2.519
  2.529   2.535   2.535   2.560   2.560   2.743   3.058   3.058
  4.029   4.553   5.175
 --------------------------------------------------------------

          Ground-State Mulliken Net Atomic Charges

     Atom                 Charge (a.u.)
  ----------------------------------------
      1 Cl                   -0.000000
      2 Cl                    0.000000
  ----------------------------------------
  Sum of atomic charges =     0.000000

 -----------------------------------------------------------------
                    Cartesian Multipole Moments
 -----------------------------------------------------------------
    Charge (ESU x 10^10)
                -0.0000
    Dipole Moment (Debye)
         X      -0.0000      Y      -0.0000      Z       0.0000
       Tot       0.0000
    Quadrupole Moments (Debye-Ang)
        XX     -25.5183     XY      -0.0000     YY     -25.5183
        XZ      -0.0000     YZ      -0.0000     ZZ     -21.8927
    Octopole Moments (Debye-Ang^2)
       XXX      -0.0000    XXY      -0.0000    XYY      -0.0000
       YYY      -0.0000    XXZ     -26.1981    XYZ      -0.0000
       YYZ     -26.1981    XZZ      -0.0000    YZZ      -0.0000
       ZZZ     -67.4277
    Hexadecapole Moments (Debye-Ang^3)
      XXXX     -28.4872   XXXY      -0.0000   XXYY      -9.4957
      XYYY      -0.0000   YYYY     -28.4872   XXXZ      -0.0000
      XXYZ       0.0000   XYYZ      -0.0000   YYYZ      -0.0000
      XXZZ     -62.1692   XYZZ      -0.0000   YYZZ     -62.1692
      XZZZ      -0.0000   YZZZ      -0.0000   ZZZZ    -292.6687
 -----------------------------------------------------------------
 DrvMan is completing analytic gradient of the MP2 energy
 MP2 relaxed dipole moment
            1
    1  -0.0000000
    2  -0.0000000
    3   0.0000000
	Magnitude:	 0.000 au	 0.000 Debye
 MP2 energy read as -919.442492
 Full Analytical Gradient of MP2 Energy (in au.)
             1             2
    1   -0.00000000    0.00000000
    2   -0.00000000    0.00000000
    3   -0.01378925    0.01378925
 Gradient time:  CPU 0.09 s  wall 0.09 s
 Geometry Optimization Parameters
   NAtoms,    NIC,     NZ,  NCons,   NDum,   NFix, NCnnct, MaxDiis
        2       5       2       0       0       0       0       0

 Cartesian Hessian Update
 Hessian Updated using BFGS Update


** GEOMETRY OPTIMIZATION IN CARTESIAN COORDINATES **
   Searching for a Minimum

   Optimization Cycle:   2

                       Coordinates (Angstroms)
     ATOM                X               Y               Z
      1  Cl        0.0000000000    0.0000000000    0.0112589742
      2  Cl        0.0000000000    0.0000000000    2.0420190258
   Point Group: c1    Number of degrees of freedom:     1


   Energy is   -919.442492281


 Translations and Rotations Projected Out of Hessian

  1 Hessian modes will be used to form the next step
  Hessian Eigenvalues:
     0.352806

 Minimum Search - Taking Simple RFO Step
 Searching for Lamda that Minimizes Along All modes
 Value Taken    Lamda =  -0.00107461
 Step Taken.  Stepsize is  0.055106

                             Maximum     Tolerance    Cnvgd?
         Gradient           0.013789      0.000300      NO
         Displacement       0.038966      0.001200      NO
         Energy change     -0.000767      0.000001      NO

 ----------------------------------------------------------------
             Standard Nuclear Orientation (Angstroms)
    I     Atom           X                Y                Z
 ----------------------------------------------------------------
    1      Cl      0.0000000000     0.0000000000     0.0318788199
    2      Cl      0.0000000000     0.0000000000     2.0213991801
 ----------------------------------------------------------------
 Nuclear Repulsion Energy =    76.8688860797 hartrees
 There are       17 alpha and       17 beta electrons
 Discretize the solute cavity surface with Lebedev spheres
	Using 302 Lebedev grid points for each H atom
	Using 302 Lebedev grid points for other atoms
	Atomic van der Waals radii will be scaled by 1.20
 Removing interior tesserae...
 Keep 442 surface tesserae and discard 162 interior tesserae
 Molecular Surface Area = 102.946 Angst**2
 Applying Cartesian multipole field
    Component          Value
    ---------          -----
     (2,0,0)        1.00000E-10
     (0,2,0)        2.00000E-10
     (0,0,2)       -3.00000E-11
 Nucleus-field energy     =    -0.0000000074 hartrees
 Requested basis set is cc-pVTZ
 There are 24 shells and 68 basis functions
 A cutoff of  1.0D-11 yielded    295 shell pairs
 There are      2443 function pairs (      3246 Cartesian)
 Smallest overlap matrix eigenvalue = 7.86E-03
 Guess MOs from SCF MO coefficient file
 Reading MOs from coefficient file
 Reading MOs from coefficient file
 A restricted Hartree-Fock SCF calculation will be
 performed using Pulay DIIS extrapolation
 SCF converges when DIIS error is below 1.0E-08
 Geometry optimization detected.  Setting ReadMinima to 0
 Setting SaveMinima to 0
 ---------------------------------------
  Cycle       Energy         DIIS Error
 ---------------------------------------
    1    -919.0169375796      2.56E-03
    2    -918.9986649105      3.97E-04
    3    -918.9987487057      1.63E-04
    4    -918.9987624079      1.79E-05
    5    -918.9987627929      3.35E-06
    6    -918.9987628036      7.06E-07
    7    -918.9987628040      5.54E-08
    8    -918.9987628040      3.92E-09 Convergence criterion met
 ---------------------------------------
 SCF time:  CPU 2.73 s  wall 2.73 s
 Discretize the solute cavity surface with Lebedev spheres
	Using 302 Lebedev grid points for each H atom
	Using 302 Lebedev grid points for other atoms
	Atomic van der Waals radii will be scaled by 1.20
 Removing interior tesserae...
 Keep 442 surface tesserae and discard 162 interior tesserae
 Molecular Surface Area = 102.946 Angst**2
Using SCRF singleton
 A restricted Hartree-Fock SCF calculation will be
 performed using Pulay DIIS extrapolation
 Polarizable Continuum solvation model will be applied
 SCF converges when DIIS error is below 1.0E-08
 Geometry optimization detected.  Setting ReadMinima to 0
 Setting SaveMinima to 0

 Citation of the SMD model:
 Marenich, A.V.; Cramer, C.J.; Truhlar, D.G.
 J. Phys. Chem. B 2009, 113, 6378-6396.
 iSolventCode=           1
 Solvent: water                                                           

 vradii
            1           2
    1   2.3800000   2.3800000
 ---------------------------------------
  Cycle       Energy         DIIS Error
 ---------------------------------------
    1    -918.9987628040      4.41E-10
 Time req'd to invert C: 0.11 s (CPU) 0.11 s (wall)
    2    -918.9993962758      1.32E-04
    3    -918.9993962758      1.32E-04
    4    -918.9993962758      1.32E-04
    5    -918.9993962758      1.32E-04
    6    -918.9993962758      1.32E-04
    7    -918.9993962758      1.32E-04
    8    -918.9993962758      1.32E-04
    9    -918.9993962758      1.32E-04
   10    -918.9993962758      1.32E-04
   11    -918.9993962758      1.32E-04
   12    -918.9993962758      1.32E-04
   13    -918.9993962758      1.32E-04
   14    -918.9993962758      1.32E-04
   15    -918.9993962758      1.32E-04
   16    -918.9993962759      1.32E-04
   17    -918.9994107249      4.72E-05
   18    -918.9994118856      9.94E-06
   19    -918.9994119819      1.66E-06
   20    -918.9994119850      4.25E-07
   21    -918.9994119852      7.60E-08
   22    -918.9994119852      1.17E-08
   23    -918.9994119852      9.80E-10 Convergence criterion met
 ---------------------------------------
 SCF time:  CPU 11.95 s  wall 11.98 s
(0)  E-EN(g) gas-phase elect-nuc energy                 -918.998762804 a.u.
(3)  G-ENP(liq) elect-nuc-pol free energy of system     -918.999411985 a.u.
(4)  G-CDS(liq) cavity-dispersion-solvent structure 
     free energy                                                0.8343 kcal/mol
(6)  G-S(liq) free energy of system                     -918.998082367 a.u.
(9)  DeltaG-S(liq) free energy of  solvation
     (9) = (6) - (0)                                            0.4270 kcal/mol
 SCF   energy in the final basis set = -918.9980823667
 Total energy in the final basis set = -918.9980823667

 Components of the MP2 correlation energy:
        aaaa  correlation energy =        -0.0570480549 au
        abab  correlation energy =        -0.3308111472 au
        bbbb  correlation energy =        -0.0570480549 au
        non-Brillouin singles    =        -0.0000000000 au

 Total  MP2   correlation energy =        -0.4449072570 au
        MP2         total energy =      -919.4429896237 au

  Entering Z-vector solver.
 This version supports only Gaussian blurring of the apparent surface charges
 No PCM contribution added !! 
   1         0           1      0.000208    0.000208
 This version supports only Gaussian blurring of the apparent surface charges
 No PCM contribution added !! 
   2         0           1      0.000058    0.000058
 This version supports only Gaussian blurring of the apparent surface charges
 No PCM contribution added !! 
   3         0           1      0.000011    0.000011
 This version supports only Gaussian blurring of the apparent surface charges
 No PCM contribution added !! 
   4         0           1      0.000001    0.000001
 This version supports only Gaussian blurring of the apparent surface charges
 No PCM contribution added !! 
   5         1           0      0.000000    0.000000    Roots Converged

 --------------------------------------------------------------

                    Orbital Energies (a.u.)
 --------------------------------------------------------------

 Alpha MOs
 -- Occupied --
*******-104.898 -10.620 -10.619  -8.087  -8.086  -8.083  -8.083
 -8.083  -8.083  -1.219  -1.014  -0.596  -0.570  -0.570  -0.443
 -0.443
 -- Virtual --
  0.044   0.395   0.430   0.458   0.458   0.502   0.502   0.514
  0.514   0.542   0.575   0.575   0.691   0.691   0.794   0.856
  0.917   0.917   1.307   2.073   2.110   2.110   2.136   2.136
  2.232   2.232   2.233   2.233   2.254   2.254   2.268   2.268
  2.293   2.358   2.358   2.402   2.402   2.519   2.519   2.531
  2.537   2.556   2.556   2.560   2.560   2.815   3.109   3.109
  4.038   4.555   5.253
 --------------------------------------------------------------

          Ground-State Mulliken Net Atomic Charges

     Atom                 Charge (a.u.)
  ----------------------------------------
      1 Cl                   -0.000000
      2 Cl                    0.000000
  ----------------------------------------
  Sum of atomic charges =    -0.000000

 -----------------------------------------------------------------
                    Cartesian Multipole Moments
 -----------------------------------------------------------------
    Charge (ESU x 10^10)
                -0.0000
    Dipole Moment (Debye)
         X       0.0000      Y      -0.0000      Z       0.0000
       Tot       0.0000
    Quadrupole Moments (Debye-Ang)
        XX     -25.4512     XY      -0.0000     YY     -25.4512
        XZ       0.0000     YZ      -0.0000     ZZ     -22.0402
    Octopole Moments (Debye-Ang^2)
       XXX       0.0000    XXY      -0.0000    XYY       0.0000
       YYY      -0.0000    XXZ     -26.1292    XYZ      -0.0000
       YYZ     -26.1292    XZZ       0.0000    YZZ      -0.0000
       ZZZ     -67.8819
    Hexadecapole Moments (Debye-Ang^3)
      XXXX     -28.3249   XXXY      -0.0000   XXYY      -9.4416
      XYYY      -0.0000   YYYY     -28.3249   XXXZ       0.0000
      XXYZ       0.0000   XYYZ      -0.0000   YYYZ      -0.0000
      XXZZ     -61.0586   XYZZ      -0.0000   YYZZ     -61.0586
      XZZZ       0.0000   YZZZ      -0.0000   ZZZZ    -288.6961
 -----------------------------------------------------------------
 DrvMan is completing analytic gradient of the MP2 energy
 MP2 relaxed dipole moment
            1
    1   0.0000000
    2  -0.0000000
    3   0.0000000
	Magnitude:	 0.000 au	 0.000 Debye
 MP2 energy read as -919.442990
 Full Analytical Gradient of MP2 Energy (in au.)
             1             2
    1   -0.00000000    0.00000000
    2    0.00000000   -0.00000000
    3    0.00230287   -0.00230287
 Gradient time:  CPU 0.09 s  wall 0.09 s
 Geometry Optimization Parameters
   NAtoms,    NIC,     NZ,  NCons,   NDum,   NFix, NCnnct, MaxDiis
        2       5       2       0       0       0       0       0

 Cartesian Hessian Update
 Hessian Updated using BFGS Update


** GEOMETRY OPTIMIZATION IN CARTESIAN COORDINATES **
   Searching for a Minimum

   Optimization Cycle:   3

                       Coordinates (Angstroms)
     ATOM                X               Y               Z
      1  Cl        0.0000000000    0.0000000000    0.0318788199
      2  Cl        0.0000000000    0.0000000000    2.0213991801
   Point Group: c1    Number of degrees of freedom:     1


   Energy is   -919.442989624


 Translations and Rotations Projected Out of Hessian

  1 Hessian modes will be used to form the next step
  Hessian Eigenvalues:
     0.412980

 Minimum Search - Taking Simple RFO Step
 Searching for Lamda that Minimizes Along All modes
 Value Taken    Lamda =  -0.00002568
 Step Taken.  Stepsize is  0.007885

                             Maximum     Tolerance    Cnvgd?
         Gradient           0.002303      0.000300      NO
         Displacement       0.005576      0.001200      NO
         Energy change     -0.000497      0.000001      NO

 ----------------------------------------------------------------
             Standard Nuclear Orientation (Angstroms)
    I     Atom           X                Y                Z
 ----------------------------------------------------------------
    1      Cl      0.0000000000     0.0000000000     0.0289281919
    2      Cl      0.0000000000     0.0000000000     2.0243498081
 ----------------------------------------------------------------
 Nuclear Repulsion Energy =    76.6415541845 hartrees
 There are       17 alpha and       17 beta electrons
 Discretize the solute cavity surface with Lebedev spheres
	Using 302 Lebedev grid points for each H atom
	Using 302 Lebedev grid points for other atoms
	Atomic van der Waals radii will be scaled by 1.20
 Removing interior tesserae...
 Keep 442 surface tesserae and discard 162 interior tesserae
 Molecular Surface Area = 102.946 Angst**2
 Applying Cartesian multipole field
    Component          Value
    ---------          -----
     (2,0,0)        1.00000E-10
     (0,2,0)        2.00000E-10
     (0,0,2)       -3.00000E-11
 Nucleus-field energy     =    -0.0000000075 hartrees
 Requested basis set is cc-pVTZ
 There are 24 shells and 68 basis functions
 A cutoff of  1.0D-11 yielded    295 shell pairs
 There are      2443 function pairs (      3246 Cartesian)
 Smallest overlap matrix eigenvalue = 7.96E-03
 Guess MOs from SCF MO coefficient file
 Reading MOs from coefficient file
 Reading MOs from coefficient file
 A restricted Hartree-Fock SCF calculation will be
 performed using Pulay DIIS extrapolation
 SCF converges when DIIS error is below 1.0E-08
 Geometry optimization detected.  Setting ReadMinima to 0
 Setting SaveMinima to 0
 ---------------------------------------
  Cycle       Energy         DIIS Error
 ---------------------------------------
    1    -918.9961837120      3.89E-04
    2    -918.9987197231      2.80E-05
    3    -918.9987204649      7.43E-06
    4    -918.9987205329      1.50E-06
    5    -918.9987205345      4.70E-07
    6    -918.9987205347      6.29E-08
    7    -918.9987205347      1.36E-08
    8    -918.9987205348      1.76E-09 Convergence criterion met
 ---------------------------------------
 SCF time:  CPU 2.74 s  wall 2.74 s
 Discretize the solute cavity surface with Lebedev spheres
	Using 302 Lebedev grid points for each H atom
	Using 302 Lebedev grid points for other atoms
	Atomic van der Waals radii will be scaled by 1.20
 Removing interior tesserae...
 Keep 442 surface tesserae and discard 162 interior tesserae
 Molecular Surface Area = 102.946 Angst**2
Using SCRF singleton
 A restricted Hartree-Fock SCF calculation will be
 performed using Pulay DIIS extrapolation
 Polarizable Continuum solvation model will be applied
 SCF converges when DIIS error is below 1.0E-08
 Geometry optimization detected.  Setting ReadMinima to 0
 Setting SaveMinima to 0

 Citation of the SMD model:
 Marenich, A.V.; Cramer, C.J.; Truhlar, D.G.
 J. Phys. Chem. B 2009, 113, 6378-6396.
 iSolventCode=           1
 Solvent: water                                                           

 vradii
            1           2
    1   2.3800000   2.3800000
 ---------------------------------------
  Cycle       Energy         DIIS Error
 ---------------------------------------
    1    -918.9987205347      2.58E-10
 Time req'd to invert C: 0.10 s (CPU) 0.11 s (wall)
    2    -918.9993601047      1.34E-04
    3    -918.9993601047      1.34E-04
    4    -918.9993601048      1.34E-04
    5    -918.9993601049      1.34E-04
    6    -918.9993748476      4.78E-05
    7    -918.9993760349      1.00E-05
    8    -918.9993761324      1.67E-06
    9    -918.9993761355      4.25E-07
   10    -918.9993761357      7.58E-08
   11    -918.9993761357      1.18E-08
   12    -918.9993761357      9.87E-10 Convergence criterion met
 ---------------------------------------
 SCF time:  CPU 6.55 s  wall 6.57 s
(0)  E-EN(g) gas-phase elect-nuc energy                 -918.998720535 a.u.
(3)  G-ENP(liq) elect-nuc-pol free energy of system     -918.999376136 a.u.
(4)  G-CDS(liq) cavity-dispersion-solvent structure 
     free energy                                                0.8351 kcal/mol
(6)  G-S(liq) free energy of system                     -918.998045270 a.u.
(9)  DeltaG-S(liq) free energy of  solvation
     (9) = (6) - (0)                                            0.4237 kcal/mol
 SCF   energy in the final basis set = -918.9980452697
 Total energy in the final basis set = -918.9980452697

 Components of the MP2 correlation energy:
        aaaa  correlation energy =        -0.0570225747 au
        abab  correlation energy =        -0.3309069646 au
        bbbb  correlation energy =        -0.0570225747 au
        non-Brillouin singles    =        -0.0000000000 au

 Total  MP2   correlation energy =        -0.4449521140 au
        MP2         total energy =      -919.4429973837 au

  Entering Z-vector solver.
 This version supports only Gaussian blurring of the apparent surface charges
 No PCM contribution added !! 
   1         0           1      0.000208    0.000208
 This version supports only Gaussian blurring of the apparent surface charges
 No PCM contribution added !! 
   2         0           1      0.000058    0.000058
 This version supports only Gaussian blurring of the apparent surface charges
 No PCM contribution added !! 
   3         0           1      0.000011    0.000011
 This version supports only Gaussian blurring of the apparent surface charges
 No PCM contribution added !! 
   4         0           1      0.000001    0.000001
 This version supports only Gaussian blurring of the apparent surface charges
 No PCM contribution added !! 
   5         1           0      0.000000    0.000000    Roots Converged

 --------------------------------------------------------------

                    Orbital Energies (a.u.)
 --------------------------------------------------------------

 Alpha MOs
 -- Occupied --
*******-104.899 -10.620 -10.620  -8.087  -8.087  -8.084  -8.084
 -8.084  -8.084  -1.217  -1.015  -0.595  -0.569  -0.569  -0.444
 -0.444
 -- Virtual --
  0.042   0.396   0.430   0.458   0.458   0.502   0.502   0.514
  0.514   0.542   0.575   0.575   0.691   0.691   0.792   0.854
  0.915   0.915   1.305   2.075   2.111   2.111   2.136   2.136
  2.229   2.229   2.233   2.233   2.256   2.256   2.267   2.267
  2.293   2.359   2.359   2.401   2.401   2.519   2.519   2.531
  2.534   2.553   2.553   2.560   2.560   2.804   3.102   3.102
  4.038   4.554   5.240
 --------------------------------------------------------------

          Ground-State Mulliken Net Atomic Charges

     Atom                 Charge (a.u.)
  ----------------------------------------
      1 Cl                   -0.000000
      2 Cl                    0.000000
  ----------------------------------------
  Sum of atomic charges =     0.000000

 -----------------------------------------------------------------
                    Cartesian Multipole Moments
 -----------------------------------------------------------------
    Charge (ESU x 10^10)
                -0.0000
    Dipole Moment (Debye)
         X       0.0000      Y      -0.0000      Z       0.0000
       Tot       0.0000
    Quadrupole Moments (Debye-Ang)
        XX     -25.4610     XY      -0.0000     YY     -25.4610
        XZ       0.0000     YZ       0.0000     ZZ     -22.0187
    Octopole Moments (Debye-Ang^2)
       XXX       0.0000    XXY      -0.0000    XYY       0.0000
       YYY       0.0000    XXZ     -26.1393    XYZ      -0.0000
       YYZ     -26.1393    XZZ       0.0000    YZZ       0.0000
       ZZZ     -67.8158
    Hexadecapole Moments (Debye-Ang^3)
      XXXX     -28.3486   XXXY       0.0000   XXYY      -9.4495
      XYYY       0.0000   YYYY     -28.3486   XXXZ       0.0000
      XXYZ       0.0000   XYYZ       0.0000   YYYZ       0.0000
      XXZZ     -61.2161   XYZZ      -0.0000   YYZZ     -61.2161
      XZZZ       0.0000   YZZZ       0.0000   ZZZZ    -289.2543
 -----------------------------------------------------------------
 DrvMan is completing analytic gradient of the MP2 energy
 MP2 relaxed dipole moment
            1
    1   0.0000000
    2  -0.0000000
    3   0.0000000
	Magnitude:	 0.000 au	 0.000 Debye
 MP2 energy read as -919.442997
 Full Analytical Gradient of MP2 Energy (in au.)
             1             2
    1    0.00000000   -0.00000000
    2    0.00000000   -0.00000000
    3   -0.00020032    0.00020032
 Gradient time:  CPU 0.09 s  wall 0.09 s
 Geometry Optimization Parameters
   NAtoms,    NIC,     NZ,  NCons,   NDum,   NFix, NCnnct, MaxDiis
        2       5       2       0       0       0       0       0

 Cartesian Hessian Update
 Hessian Updated using BFGS Update


** GEOMETRY OPTIMIZATION IN CARTESIAN COORDINATES **
   Searching for a Minimum

   Optimization Cycle:   4

                       Coordinates (Angstroms)
     ATOM                X               Y               Z
      1  Cl        0.0000000000    0.0000000000    0.0289281919
      2  Cl        0.0000000000    0.0000000000    2.0243498081
   Point Group: c1    Number of degrees of freedom:     1


   Energy is   -919.442997384


 Translations and Rotations Projected Out of Hessian

  1 Hessian modes will be used to form the next step
  Hessian Eigenvalues:
     0.448932

 Minimum Search - Taking Simple RFO Step
 Searching for Lamda that Minimizes Along All modes
 Value Taken    Lamda =   0.00000000
 Step Taken.  Stepsize is  0.000631

                             Maximum     Tolerance    Cnvgd?
         Gradient           0.000200      0.000300     YES
         Displacement       0.000446      0.001200     YES
         Energy change     -0.000008      0.000001      NO


                       Distance Matrix (Angstroms)
             Cl(  1)
   Cl(  2)  1.995422

 Final energy is   -919.44299738366146     


 ******************************
 **  OPTIMIZATION CONVERGED  **
 ******************************

                       Coordinates (Angstroms)
     ATOM                X               Y               Z
      1  Cl        0.0000000000    0.0000000000    0.0289281919
      2  Cl        0.0000000000    0.0000000000    2.0243498081

Z-matrix Print:
$molecule
0 1
Cl
Cl 1 1.995422
$end


 --------------------------------------------------------------

                    Orbital Energies (a.u.)
 --------------------------------------------------------------

 Alpha MOs
 -- Occupied --
*******-104.899 -10.620 -10.620  -8.087  -8.087  -8.084  -8.084
 -8.084  -8.084  -1.217  -1.015  -0.595  -0.569  -0.569  -0.444
 -0.444
 -- Virtual --
  0.042   0.396   0.430   0.458   0.458   0.502   0.502   0.514
  0.514   0.542   0.575   0.575   0.691   0.691   0.792   0.854
  0.915   0.915   1.305   2.075   2.111   2.111   2.136   2.136
  2.229   2.229   2.233   2.233   2.256   2.256   2.267   2.267
  2.293   2.359   2.359   2.401   2.401   2.519   2.519   2.531
  2.534   2.553   2.553   2.560   2.560   2.804   3.102   3.102
  4.038   4.554   5.240
 --------------------------------------------------------------

          Ground-State Mulliken Net Atomic Charges

     Atom                 Charge (a.u.)
  ----------------------------------------
      1 Cl                   -0.000000
      2 Cl                    0.000000
  ----------------------------------------
  Sum of atomic charges =     0.000000

 -----------------------------------------------------------------
                    Cartesian Multipole Moments
 -----------------------------------------------------------------
    Charge (ESU x 10^10)
                -0.0000
    Dipole Moment (Debye)
         X       0.0000      Y      -0.0000      Z       0.0000
       Tot       0.0000
    Quadrupole Moments (Debye-Ang)
        XX     -25.4610     XY      -0.0000     YY     -25.4610
        XZ       0.0000     YZ       0.0000     ZZ     -22.0187
    Octopole Moments (Debye-Ang^2)
       XXX       0.0000    XXY      -0.0000    XYY       0.0000
       YYY       0.0000    XXZ     -26.1393    XYZ      -0.0000
       YYZ     -26.1393    XZZ       0.0000    YZZ       0.0000
       ZZZ     -67.8158
    Hexadecapole Moments (Debye-Ang^3)
      XXXX     -28.3486   XXXY       0.0000   XXYY      -9.4495
      XYYY       0.0000   YYYY     -28.3486   XXXZ       0.0000
      XXYZ       0.0000   XYYZ       0.0000   YYYZ       0.0000
      XXZZ     -61.2161   XYZZ      -0.0000   YYZZ     -61.2161
      XZZZ       0.0000   YZZZ       0.0000   ZZZZ    -289.2543
 -----------------------------------------------------------------
Archival summary:
1\1\pikachu\OPT\MP2\BasisUnspecified\l2\taweetha\TueAug1508:02:432017TueAug1508:02:432017\0\\#,OPT,MP2,BasisUnspecified,\\0,1\Cl\Cl,1,1.99542\\HF=-918.998045\MP2=-919.442997\\@

 Total job time:  99.16s(wall), 98.98s(cpu) 
 Tue Aug 15 08:02:43 2017

        *************************************************************
        *                                                           *
        *  Thank you very much for using Q-Chem.  Have a nice day.  *
        *                                                           *
        *************************************************************


 
User input: 2 of 2 
 
pikachu 127.0.1
Q-Chem Developer Version! Running on 127.0.1.*
                  Welcome to Q-Chem
     A Quantum Leap Into The Future Of Chemistry


 Q-Chem 4.4, Q-Chem, Inc., Pleasanton, CA (2016)

 Y. Shao,  Z. Gan,  E. Epifanovsky,  A. T. B. Gilbert,  M. Wormit,  
 J. Kussmann,  A. W. Lange,  A. Behn,  J. Deng,  X. Feng,  D. Ghosh,  
 M. Goldey,  P. R. Horn,  L. D. Jacobson,  I. Kaliman,  F. Rob,  
 R. Z. Khaliullin,  T. Kus,  A. Landau,  J. Liu,  E. I. Proynov,  Y. M. Rhee,  
 R. M. Richard,  M. A. Rohrdanz,  R. P. Steele,  E. J. Sundstrom,  
 H. L. Woodcock III,  P. M. Zimmerman,  D. Zuev,  B. Albrecht,  E. Alguire,  
 B. Austin,  S. A. Baeppler,  G. J. O. Beran,  Y. A. Bernard,  
 E. J. Berquist,  K. Brandhorst,  K. B. Bravaya,  S. T. Brown,  D. Casanova,  
 C.-M. Chang,  Y. Chen,  S. H. Chien,  K. D. Closser,  M. P. Coons,  
 D. L. Crittenden,  S. Dasgupta,  M. Diedenhofen,  R. A. DiStasio Jr.,  
 H. Do,  A. D. Dutoi,  R. G. Edgar,  P.-T. Fang,  S. Fatehi,  Q. Feng,  
 L. Fusti-Molnar,  A. Ghysels,  A. Golubeva-Zadorozhnaya,  J. Gomes,  
 A. Gunina,  M. W. D. Hanson-Heine,  P. H. P. Harbach,  A. W. Hauser,  
 J. E. Herr,  E. G. Hohenstein,  Z. C. Holden,  K. Hui,  T.-C. Jagau,  H. Ji,  
 B. Kaduk,  K. Khistyaev,  Jaehoon Kim,  Jihan Kim,  R. A. King,  
 P. Klunzinger,  K. Koh,  D. Kosenkov,  T. Kowalczyk,  C. M. Krauter,  
 A. Kunitsa,  K. U. Lao,  A. Laurent,  K. V. Lawler,  J. Lee,  D. Lefrancois,  
 S. Lehtola,  S. V. Levchenko,  C. Y. Lin,  Y.-S. Lin,  F. Liu,  E. Livshits,  
 R. C. Lochan,  A. Luenser,  P. Manohar,  S. F. Manzer,  S.-P. Mao,  Y. Mao,  
 N. Mardirossian,  A. V. Marenich,  L. A. Martinez-Martinez,  S. A. Maurer,  
 N. J. Mayhall,  J.-M. Mewes,  A. F. Morrison,  K. Nanda,  T. S. Nguyen-Beck,  
 C. M. Oana,  R. Olivares-Amaya,  D. P. O'Neill,  J. A. Parkhill,  
 T. M. Perrine,  R. Peverati,  P. A. Pieniazek,  F. Plasser,  A. Prociuk,  
 D. R. Rehn,  E. Rosta,  N. J. Russ,  N. Sergueev,  S. M. Sharada,  
 S. Sharma,  D. W. Small,  A. Sodt,  T. Stauch,  T. Stein,  D. Stuck,  
 Y.-C. Su,  A. J. W. Thom,  T. Tsuchimochi,  L. Vogt,  O. Vydrov,  T. Wang,  
 M. A. Watson,  J. Wenzel,  A. White,  C. F. Williams,  V. Vanovschi,  
 K. Yao,  S. Yeganeh,  S. R. Yost,  Z.-Q. You,  I. Y. Zhang,  X. Zhang,  
 Y. Zhao,  B. R. Brooks,  G. K. L. Chan,  D. M. Chipman,  C. J. Cramer,  
 W. A. Goddard III,  M. S. Gordon,  W. J. Hehre,  A. Klamt,  
 H. F. Schaefer III,  M. W. Schmidt,  C. D. Sherrill,  D. G. Truhlar,  
 A. Warshel,  X. Xu,  A. Aspuru-Guzik,  R. Baer,  A. T. Bell,  N. A. Besley,  
 J.-D. Chai,  A. Dreuw,  B. D. Dunietz,  T. R. Furlani,  S. R. Gwaltney,  
 C.-P. Hsu,  Y. Jung,  J. Kong,  D. S. Lambrecht,  W. Liang,  C. Ochsenfeld,  
 V. A. Rassolov,  L. V. Slipchenko,  J. E. Subotnik,  T. Van Voorhis,  
 J. M. Herbert,  A. I. Krylov,  P. M. W. Gill,  M. Head-Gordon

 Contributors to earlier versions of Q-Chem not listed above: 
 R. D. Adamson,  J. Baker,  E. F. C. Byrd,  A. K. Chakraborty,  C.-L. Cheng,  
 H. Dachsel,  R. J. Doerksen,  G. Hawkins,  A. Heyden,  S. Hirata,  
 G. Kedziora,  F. J. Keil,  C. Kelley,  P. P. Korambath,  W. Kurlancheek,  
 A. M. Lee,  M. S. Lee,  D. Liotard,  I. Lotan,  P. E. Maslen,  N. Nair,  
 D. Neuhauser,  R. Olson,  B. Peters,  J. Ritchie,  N. E. Schultz,  
 N. Shenvi,  A. C. Simmonett,  K. S. Thanthiriwatte,  Q. Wu,  W. Zhang

 Please cite Q-Chem as follows:
 Y. Shao et al., Mol. Phys. 113, 184-215 (2015)
 DOI: 10.1080/00268976.2014.952696

 Q-Chem 4.4.2 for Intel X86 EM64T Linux

 Parts of Q-Chem use Armadillo 5.200.1 (Boston Tea Smuggler).
 http://arma.sourceforge.net/

 Q-Chem begins on Tue Aug 15 08:02:43 2017  


Host: 0

     Scratch files written to /scratch/taweetham/qchem25325//
The previous job contains 0 fragments, simply inherited here


!!********************************************.
!!******************Warning*******************.
!!Desired Analytical derivatives not available.
!!Finite difference job might take a long time.
!!********************************************.
!!********************************************.


 2-order derivative to be evaluated numerically with 1-order analytical derivatives

Checking the input file for inconsistencies... 	...done.

--------------------------------------------------------------
User input:
--------------------------------------------------------------

$molecule
read
$end

$rem
   BASIS  =   cc-pVTZ
   method  =  MP2
   JOBTYPE	= FREQUENCY
   SOLVENT_METHOD = SMD
   MEM_STATIC = 3000
   MEM_TOTAL  = 4000
$end
--------------------------------------------------------------
 ----------------------------------------------------------------
             Standard Nuclear Orientation (Angstroms)
    I     Atom           X                Y                Z
 ----------------------------------------------------------------
    1      Cl      0.0000000000     0.0000000000     0.0289281919
    2      Cl      0.0000000000     0.0000000000     2.0243498081
 ----------------------------------------------------------------
 Nuclear Repulsion Energy =    76.6415541845 hartrees
 There are       17 alpha and       17 beta electrons
 Requested basis set is cc-pVTZ
 There are 24 shells and 68 basis functions

 Total QAlloc Memory Limit   4000 MB
 Mega-Array Size      2933 MB
 MEM_STATIC part      3000 MB

                       Distance Matrix (Angstroms)
             Cl(  1)
   Cl(  2)  1.995422

 A cutoff of  1.0D-11 yielded    295 shell pairs
 There are      2443 function pairs (      3246 Cartesian)

 -------------------------------------------------------
 OpenMP Integral Computing Module                       
 Release: version 1.0, May 2013, Q-Chem Inc. Pittsburgh 
 -------------------------------------------------------
 Integral Job Info:
 Integral job number is                      11
 Integral operator is                         1
 short-range coefficients                     0
 long-range coefficients              100000000
 Omega coefficients                           0
 if combine SR and LR in K                    0
 Integral screening is                        0
 Integral computing path is                   2
 max size of driver memory is            800000
 size of driver memory is                776718
 size of scratch memory is             26248924
 max col of scratch BK array              10000
 max len of scratch array in speh3          662
 max len of scratch index in speh4           32
 max int batch size is                      520
 min int batch size is                       52
 fixed nKL is                                52
 max L of basis functions is                  3
 order of int derivative is                   0
 number of shells is                         24
 number of basis is                          78
 number of cartesian basis is                78
 number of contracted shell pairs           295
 number of primitive shell pairs           4010
 maxK2 (contraction) of shell pair          121
 max number of K2 of shell pair               1
 max number of CS2 of shell pair             28
 max number of PS2 of shell pair           1452
 mem total for path MDJ                   42230
 -------------------------------------------------------
 Smallest overlap matrix eigenvalue = 7.96E-03
 Guess from superposition of atomic densities
 Warning:  Energy on first SCF cycle will be non-variational
 A restricted Hartree-Fock SCF calculation will be
 performed using Pulay DIIS extrapolation
 SCF converges when DIIS error is below 1.0E-08
 ---------------------------------------
  Cycle       Energy         DIIS Error
 ---------------------------------------
    1    -919.0788426282      4.28E-02
    2    -918.9806793030      5.26E-03
    3    -918.9958623898      2.24E-03
    4    -918.9985410184      3.69E-04
    5    -918.9987118689      7.39E-05
    6    -918.9987203167      1.08E-05
    7    -918.9987204923      3.73E-06
    8    -918.9987205238      1.33E-06
    9    -918.9987205294      2.31E-07
   10    -918.9987205296      1.78E-08
   11    -918.9987205296      2.88E-09 Convergence criterion met
 ---------------------------------------
 SCF time:  CPU 3.62 s  wall 3.67 s

 Citation of the SMD model:
 Marenich, A.V.; Cramer, C.J.; Truhlar, D.G.
 J. Phys. Chem. B 2009, 113, 6378-6396.
 iSolventCode=           1
 Solvent: water                                                           

 vradii
            1           2
    1   2.3800000   2.3800000
Changing PCM_TESSEL_METHOD to VTN
Changing PCM_VDW_RADII to SMD_RADIUS
 Discretize the solute cavity surface with Lebedev spheres
	Using 302 Lebedev grid points for each H atom
	Using 302 Lebedev grid points for other atoms
	Atomic van der Waals radii will be scaled by 1.20
 Removing interior tesserae...
 Keep 442 surface tesserae and discard 162 interior tesserae
 Molecular Surface Area = 102.946 Angst**2
Using SCRF singleton
 A restricted Hartree-Fock SCF calculation will be
 performed using Pulay DIIS extrapolation
 Polarizable Continuum solvation model will be applied
 SCF converges when DIIS error is below 1.0E-08

 Citation of the SMD model:
 Marenich, A.V.; Cramer, C.J.; Truhlar, D.G.
 J. Phys. Chem. B 2009, 113, 6378-6396.
 iSolventCode=           1
 Solvent: water                                                           

 vradii
            1           2
    1   2.3800000   2.3800000
 ---------------------------------------
  Cycle       Energy         DIIS Error
 ---------------------------------------
    1    -918.9987205296      5.37E-10
 Time req'd to invert C: 0.11 s (CPU) 0.11 s (wall)
    2    -918.9993600995      1.34E-04
    3    -918.9993600995      1.34E-04
    4    -918.9993600995      1.34E-04
    5    -918.9993748424      4.78E-05
    6    -918.9993760297      1.00E-05
    7    -918.9993761273      1.67E-06
    8    -918.9993761303      4.25E-07
    9    -918.9993761305      7.58E-08
   10    -918.9993761305      1.18E-08
   11    -918.9993761305      9.87E-10 Convergence criterion met
 ---------------------------------------
 SCF time:  CPU 6.09 s  wall 6.12 s
(0)  E-EN(g) gas-phase elect-nuc energy                 -918.998720530 a.u.
(3)  G-ENP(liq) elect-nuc-pol free energy of system     -918.999376131 a.u.
(4)  G-CDS(liq) cavity-dispersion-solvent structure 
     free energy                                                0.8351 kcal/mol
(6)  G-S(liq) free energy of system                     -918.998045264 a.u.
(9)  DeltaG-S(liq) free energy of  solvation
     (9) = (6) - (0)                                            0.4237 kcal/mol
 SCF   energy in the final basis set = -918.9980452645
 Total energy in the final basis set = -918.9980452645

 Components of the MP2 correlation energy:
        aaaa  correlation energy =        -0.0570225747 au
        abab  correlation energy =        -0.3309069646 au
        bbbb  correlation energy =        -0.0570225747 au
        non-Brillouin singles    =        -0.0000000000 au

 Total  MP2   correlation energy =        -0.4449521140 au
        MP2         total energy =      -919.4429973785 au

  Entering Z-vector solver.
 This version supports only Gaussian blurring of the apparent surface charges
 No PCM contribution added !! 
   1         0           1      0.000208    0.000208
 This version supports only Gaussian blurring of the apparent surface charges
 No PCM contribution added !! 
   2         0           1      0.000058    0.000058
 This version supports only Gaussian blurring of the apparent surface charges
 No PCM contribution added !! 
   3         0           1      0.000011    0.000011
 This version supports only Gaussian blurring of the apparent surface charges
 No PCM contribution added !! 
   4         0           1      0.000001    0.000001
 This version supports only Gaussian blurring of the apparent surface charges
 No PCM contribution added !! 
   5         1           0      0.000000    0.000000    Roots Converged

 --------------------------------------------------------------

                    Orbital Energies (a.u.)
 --------------------------------------------------------------

 Alpha MOs
 -- Occupied --
*******-104.899 -10.620 -10.620  -8.087  -8.087  -8.084  -8.084
 -8.084  -8.084  -1.217  -1.015  -0.595  -0.569  -0.569  -0.444
 -0.444
 -- Virtual --
  0.042   0.396   0.430   0.458   0.458   0.502   0.502   0.514
  0.514   0.542   0.575   0.575   0.691   0.691   0.792   0.854
  0.915   0.915   1.305   2.075   2.111   2.111   2.136   2.136
  2.229   2.229   2.233   2.233   2.256   2.256   2.267   2.267
  2.293   2.359   2.359   2.401   2.401   2.519   2.519   2.531
  2.534   2.553   2.553   2.560   2.560   2.804   3.102   3.102
  4.038   4.554   5.240
 --------------------------------------------------------------

          Ground-State Mulliken Net Atomic Charges

     Atom                 Charge (a.u.)
  ----------------------------------------
      1 Cl                   -0.000000
      2 Cl                    0.000000
  ----------------------------------------
  Sum of atomic charges =     0.000000

 -----------------------------------------------------------------
                    Cartesian Multipole Moments
 -----------------------------------------------------------------
    Charge (ESU x 10^10)
                -0.0000
    Dipole Moment (Debye)
         X       0.0000      Y      -0.0000      Z      -0.0000
       Tot       0.0000
    Quadrupole Moments (Debye-Ang)
        XX     -25.4610     XY       0.0000     YY     -25.4610
        XZ       0.0000     YZ       0.0000     ZZ     -22.0187
    Octopole Moments (Debye-Ang^2)
       XXX       0.0000    XXY       0.0000    XYY       0.0000
       YYY       0.0000    XXZ     -26.1393    XYZ       0.0000
       YYZ     -26.1393    XZZ       0.0000    YZZ       0.0000
       ZZZ     -67.8158
    Hexadecapole Moments (Debye-Ang^3)
      XXXX     -28.3486   XXXY       0.0000   XXYY      -9.4495
      XYYY       0.0000   YYYY     -28.3486   XXXZ       0.0000
      XXYZ       0.0000   XYYZ       0.0000   YYYZ       0.0000
      XXZZ     -61.2161   XYZZ       0.0000   YYZZ     -61.2161
      XZZZ       0.0000   YZZZ       0.0000   ZZZZ    -289.2543
 -----------------------------------------------------------------
 DrvMan is completing analytic gradient of the MP2 energy
 MP2 relaxed dipole moment
            1
    1   0.0000000
    2  -0.0000000
    3  -0.0000000
	Magnitude:	 0.000 au	 0.000 Debye
 MP2 energy read as -919.442997
 Full Analytical Gradient of MP2 Energy (in au.)
             1             2
    1    0.00000000   -0.00000000
    2    0.00000000   -0.00000000
    3   -0.00020032    0.00020032
 Gradient time:  CPU 0.10 s  wall 0.10 s
 ######################################################
 ######################################################
 # Starting finite difference calculation for IDERIV  #
 Finite diff step size:  1.88973e-03 a.u.
 ----------------------------------------------------------------
             Standard Nuclear Orientation (Angstroms)
    I     Atom           X                Y                Z
 ----------------------------------------------------------------
    1      Cl      0.0010000000     0.0000000000     0.0289281919
    2      Cl      0.0000000000     0.0000000000     2.0243498081
 ----------------------------------------------------------------
 Nuclear Repulsion Energy =    76.6415445603 hartrees
 There are       17 alpha and       17 beta electrons
 Discretize the solute cavity surface with Lebedev spheres
	Using 302 Lebedev grid points for each H atom
	Using 302 Lebedev grid points for other atoms
	Atomic van der Waals radii will be scaled by 1.20
 Removing interior tesserae...
 Keep 442 surface tesserae and discard 162 interior tesserae
 Molecular Surface Area = 102.946 Angst**2

                       Distance Matrix (Angstroms)
             Cl(  1)
   Cl(  2)  1.995422

 Requested basis set is cc-pVTZ
 There are 24 shells and 68 basis functions
 A cutoff of  1.0D-11 yielded    295 shell pairs
 There are      2443 function pairs (      3246 Cartesian)
 Smallest overlap matrix eigenvalue = 7.96E-03
 Guess MOs from SCF MO coefficient file
 Reading MOs from coefficient file
 Reading MOs from coefficient file
 A restricted Hartree-Fock SCF calculation will be
 performed using Pulay DIIS extrapolation
 SCF converges when DIIS error is below 1.0E-08
 ---------------------------------------
  Cycle       Energy         DIIS Error
 ---------------------------------------
    1    -918.9987035518      1.43E-04
    2    -918.9987189410      5.34E-05
    3    -918.9987204165      1.04E-05
    4    -918.9987205209      1.97E-06
    5    -918.9987205264      6.07E-07
    6    -918.9987205270      1.97E-07
    7    -918.9987205271      4.81E-08
    8    -918.9987205271      8.98E-09 Convergence criterion met
 ---------------------------------------
 SCF time:  CPU 2.75 s  wall 2.76 s
 Discretize the solute cavity surface with Lebedev spheres
	Using 302 Lebedev grid points for each H atom
	Using 302 Lebedev grid points for other atoms
	Atomic van der Waals radii will be scaled by 1.20
 Removing interior tesserae...
 Keep 442 surface tesserae and discard 162 interior tesserae
 Molecular Surface Area = 102.946 Angst**2
Using SCRF singleton
 A restricted Hartree-Fock SCF calculation will be
 performed using Pulay DIIS extrapolation
 Polarizable Continuum solvation model will be applied
 SCF converges when DIIS error is below 1.0E-08

 Citation of the SMD model:
 Marenich, A.V.; Cramer, C.J.; Truhlar, D.G.
 J. Phys. Chem. B 2009, 113, 6378-6396.
 iSolventCode=           1
 Solvent: water                                                           

 vradii
            1           2
    1   2.3800000   2.3800000
 ---------------------------------------
  Cycle       Energy         DIIS Error
 ---------------------------------------
    1    -918.9987205271      9.74E-10
 Time req'd to invert C: 0.11 s (CPU) 0.11 s (wall)
    2    -918.9993600980      1.34E-04
    3    -918.9993600980      1.34E-04
    4    -918.9993600980      1.34E-04
    5    -918.9993600982      1.34E-04
    6    -918.9993600957      1.34E-04
    7    -918.9993748406      4.78E-05
    8    -918.9993760281      1.00E-05
    9    -918.9993761256      1.67E-06
   10    -918.9993761287      4.25E-07
   11    -918.9993761289      7.58E-08
   12    -918.9993761289      1.18E-08
   13    -918.9993761289      9.87E-10 Convergence criterion met
 ---------------------------------------
 SCF time:  CPU 7.09 s  wall 7.20 s
(0)  E-EN(g) gas-phase elect-nuc energy                 -918.998720527 a.u.
(3)  G-ENP(liq) elect-nuc-pol free energy of system     -918.999376129 a.u.
(4)  G-CDS(liq) cavity-dispersion-solvent structure 
     free energy                                                0.8351 kcal/mol
(6)  G-S(liq) free energy of system                     -918.998045263 a.u.
(9)  DeltaG-S(liq) free energy of  solvation
     (9) = (6) - (0)                                            0.4237 kcal/mol
 SCF   energy in the final basis set = -918.9980452628
 Total energy in the final basis set = -918.9980452628

 Components of the MP2 correlation energy:
        aaaa  correlation energy =        -0.0570225735 au
        abab  correlation energy =        -0.3309069686 au
        bbbb  correlation energy =        -0.0570225735 au
        non-Brillouin singles    =        -0.0000000000 au

 Total  MP2   correlation energy =        -0.4449521156 au
        MP2         total energy =      -919.4429973785 au

  Entering Z-vector solver.
 This version supports only Gaussian blurring of the apparent surface charges
 No PCM contribution added !! 
   1         0           1      0.000208    0.000208
 This version supports only Gaussian blurring of the apparent surface charges
 No PCM contribution added !! 
   2         0           1      0.000058    0.000058
 This version supports only Gaussian blurring of the apparent surface charges
 No PCM contribution added !! 
   3         0           1      0.000011    0.000011
 This version supports only Gaussian blurring of the apparent surface charges
 No PCM contribution added !! 
   4         0           1      0.000001    0.000001
 This version supports only Gaussian blurring of the apparent surface charges
 No PCM contribution added !! 
   5         1           0      0.000000    0.000000    Roots Converged

 --------------------------------------------------------------

                    Orbital Energies (a.u.)
 --------------------------------------------------------------

 Alpha MOs
 -- Occupied --
*******-104.899 -10.620 -10.620  -8.087  -8.087  -8.084  -8.084
 -8.084  -8.084  -1.217  -1.015  -0.595  -0.569  -0.569  -0.444
 -0.444
 -- Virtual --
  0.042   0.396   0.430   0.458   0.458   0.502   0.502   0.514
  0.514   0.542   0.575   0.575   0.691   0.691   0.792   0.854
  0.915   0.915   1.305   2.075   2.111   2.111   2.136   2.136
  2.229   2.229   2.233   2.233   2.256   2.256   2.267   2.267
  2.293   2.359   2.359   2.401   2.401   2.519   2.519   2.531
  2.534   2.553   2.553   2.560   2.560   2.804   3.102   3.102
  4.038   4.554   5.240
 --------------------------------------------------------------

          Ground-State Mulliken Net Atomic Charges

     Atom                 Charge (a.u.)
  ----------------------------------------
      1 Cl                    0.000000
      2 Cl                    0.000000
  ----------------------------------------
  Sum of atomic charges =     0.000000

 -----------------------------------------------------------------
                    Cartesian Multipole Moments
 -----------------------------------------------------------------
    Charge (ESU x 10^10)
                -0.0000
    Dipole Moment (Debye)
         X       0.0000      Y      -0.0000      Z      -0.0000
       Tot       0.0000
    Quadrupole Moments (Debye-Ang)
        XX     -25.4610     XY      -0.0000     YY     -25.4610
        XZ      -0.0017     YZ      -0.0000     ZZ     -22.0187
    Octopole Moments (Debye-Ang^2)
       XXX      -0.0382    XXY      -0.0000    XYY      -0.0127
       YYY      -0.0000    XXZ     -26.1393    XYZ      -0.0000
       YYZ     -26.1393    XZZ      -0.0145    YZZ      -0.0000
       ZZZ     -67.8158
    Hexadecapole Moments (Debye-Ang^3)
      XXXX     -28.3487   XXXY       0.0000   XXYY      -9.4496
      XYYY       0.0000   YYYY     -28.3486   XXXZ      -0.0017
      XXYZ      -0.0000   XYYZ      -0.0006   YYYZ      -0.0000
      XXZZ     -61.2161   XYZZ      -0.0000   YYZZ     -61.2161
      XZZZ      -0.0159   YZZZ      -0.0000   ZZZZ    -289.2543
 -----------------------------------------------------------------
 DrvMan is completing analytic gradient of the MP2 energy
 MP2 relaxed dipole moment
            1
    1   0.0000000
    2  -0.0000000
    3  -0.0000000
	Magnitude:	 0.000 au	 0.000 Debye
 MP2 energy read as -919.442997
 Full Analytical Gradient of MP2 Energy (in au.)
             1             2
    1    0.00000010   -0.00000010
    2   -0.00000000    0.00000000
    3   -0.00020043    0.00020043
 Gradient time:  CPU 0.09 s  wall 0.09 s
 ----------------------------------------------------------------
             Standard Nuclear Orientation (Angstroms)
    I     Atom           X                Y                Z
 ----------------------------------------------------------------
    1      Cl     -0.0010000000     0.0000000000     0.0289281919
    2      Cl      0.0000000000     0.0000000000     2.0243498081
 ----------------------------------------------------------------
 Nuclear Repulsion Energy =    76.6415445603 hartrees
 There are       17 alpha and       17 beta electrons
 Discretize the solute cavity surface with Lebedev spheres
	Using 302 Lebedev grid points for each H atom
	Using 302 Lebedev grid points for other atoms
	Atomic van der Waals radii will be scaled by 1.20
 Removing interior tesserae...
 Keep 442 surface tesserae and discard 162 interior tesserae
 Molecular Surface Area = 102.946 Angst**2

                       Distance Matrix (Angstroms)
             Cl(  1)
   Cl(  2)  1.995422

 Requested basis set is cc-pVTZ
 There are 24 shells and 68 basis functions
 A cutoff of  1.0D-11 yielded    295 shell pairs
 There are      2443 function pairs (      3246 Cartesian)
 Smallest overlap matrix eigenvalue = 7.96E-03
 Guess MOs from SCF MO coefficient file
 Reading MOs from coefficient file
 Reading MOs from coefficient file
 A restricted Hartree-Fock SCF calculation will be
 performed using Pulay DIIS extrapolation
 SCF converges when DIIS error is below 1.0E-08
 ---------------------------------------
  Cycle       Energy         DIIS Error
 ---------------------------------------
    1    -918.9987034308      1.50E-04
    2    -918.9987188575      5.37E-05
    3    -918.9987203820      1.14E-05
    4    -918.9987205126      2.55E-06
    5    -918.9987205249      8.98E-07
    6    -918.9987205268      3.12E-07
    7    -918.9987205271      5.43E-08
    8    -918.9987205271      9.15E-09 Convergence criterion met
 ---------------------------------------
 SCF time:  CPU 2.74 s  wall 2.75 s
 Discretize the solute cavity surface with Lebedev spheres
	Using 302 Lebedev grid points for each H atom
	Using 302 Lebedev grid points for other atoms
	Atomic van der Waals radii will be scaled by 1.20
 Removing interior tesserae...
 Keep 442 surface tesserae and discard 162 interior tesserae
 Molecular Surface Area = 102.946 Angst**2
Using SCRF singleton
 A restricted Hartree-Fock SCF calculation will be
 performed using Pulay DIIS extrapolation
 Polarizable Continuum solvation model will be applied
 SCF converges when DIIS error is below 1.0E-08

 Citation of the SMD model:
 Marenich, A.V.; Cramer, C.J.; Truhlar, D.G.
 J. Phys. Chem. B 2009, 113, 6378-6396.
 iSolventCode=           1
 Solvent: water                                                           

 vradii
            1           2
    1   2.3800000   2.3800000
 ---------------------------------------
  Cycle       Energy         DIIS Error
 ---------------------------------------
    1    -918.9987205271      1.11E-09
 Time req'd to invert C: 0.10 s (CPU) 0.11 s (wall)
    2    -918.9993600980      1.34E-04
    3    -918.9993600980      1.34E-04
    4    -918.9993600980      1.34E-04
    5    -918.9993600979      1.34E-04
    6    -918.9993748408      4.78E-05
    7    -918.9993760281      1.00E-05
    8    -918.9993761256      1.67E-06
    9    -918.9993761287      4.25E-07
   10    -918.9993761289      7.58E-08
   11    -918.9993761289      1.18E-08
   12    -918.9993761289      9.87E-10 Convergence criterion met
 ---------------------------------------
 SCF time:  CPU 6.58 s  wall 6.60 s
(0)  E-EN(g) gas-phase elect-nuc energy                 -918.998720527 a.u.
(3)  G-ENP(liq) elect-nuc-pol free energy of system     -918.999376129 a.u.
(4)  G-CDS(liq) cavity-dispersion-solvent structure 
     free energy                                                0.8351 kcal/mol
(6)  G-S(liq) free energy of system                     -918.998045263 a.u.
(9)  DeltaG-S(liq) free energy of  solvation
     (9) = (6) - (0)                                            0.4237 kcal/mol
 SCF   energy in the final basis set = -918.9980452628
 Total energy in the final basis set = -918.9980452628

 Components of the MP2 correlation energy:
        aaaa  correlation energy =        -0.0570225735 au
        abab  correlation energy =        -0.3309069686 au
        bbbb  correlation energy =        -0.0570225735 au
        non-Brillouin singles    =        -0.0000000000 au

 Total  MP2   correlation energy =        -0.4449521156 au
        MP2         total energy =      -919.4429973785 au

  Entering Z-vector solver.
 This version supports only Gaussian blurring of the apparent surface charges
 No PCM contribution added !! 
   1         0           1      0.000208    0.000208
 This version supports only Gaussian blurring of the apparent surface charges
 No PCM contribution added !! 
   2         0           1      0.000058    0.000058
 This version supports only Gaussian blurring of the apparent surface charges
 No PCM contribution added !! 
   3         0           1      0.000011    0.000011
 This version supports only Gaussian blurring of the apparent surface charges
 No PCM contribution added !! 
   4         0           1      0.000001    0.000001
 This version supports only Gaussian blurring of the apparent surface charges
 No PCM contribution added !! 
   5         1           0      0.000000    0.000000    Roots Converged

 --------------------------------------------------------------

                    Orbital Energies (a.u.)
 --------------------------------------------------------------

 Alpha MOs
 -- Occupied --
*******-104.899 -10.620 -10.620  -8.087  -8.087  -8.084  -8.084
 -8.084  -8.084  -1.217  -1.015  -0.595  -0.569  -0.569  -0.444
 -0.444
 -- Virtual --
  0.042   0.396   0.430   0.458   0.458   0.502   0.502   0.514
  0.514   0.542   0.575   0.575   0.691   0.691   0.792   0.854
  0.915   0.915   1.305   2.075   2.111   2.111   2.136   2.136
  2.229   2.229   2.233   2.233   2.256   2.256   2.267   2.267
  2.293   2.359   2.359   2.401   2.401   2.519   2.519   2.531
  2.534   2.553   2.553   2.560   2.560   2.804   3.102   3.102
  4.038   4.554   5.240
 --------------------------------------------------------------

          Ground-State Mulliken Net Atomic Charges

     Atom                 Charge (a.u.)
  ----------------------------------------
      1 Cl                    0.000000
      2 Cl                   -0.000000
  ----------------------------------------
  Sum of atomic charges =    -0.000000

 -----------------------------------------------------------------
                    Cartesian Multipole Moments
 -----------------------------------------------------------------
    Charge (ESU x 10^10)
                -0.0000
    Dipole Moment (Debye)
         X       0.0000      Y      -0.0000      Z      -0.0000
       Tot       0.0000
    Quadrupole Moments (Debye-Ang)
        XX     -25.4610     XY      -0.0000     YY     -25.4610
        XZ       0.0017     YZ      -0.0000     ZZ     -22.0187
    Octopole Moments (Debye-Ang^2)
       XXX       0.0382    XXY      -0.0000    XYY       0.0127
       YYY      -0.0000    XXZ     -26.1393    XYZ      -0.0000
       YYZ     -26.1393    XZZ       0.0145    YZZ      -0.0000
       ZZZ     -67.8158
    Hexadecapole Moments (Debye-Ang^3)
      XXXX     -28.3487   XXXY      -0.0000   XXYY      -9.4496
      XYYY      -0.0000   YYYY     -28.3486   XXXZ       0.0017
      XXYZ      -0.0000   XYYZ       0.0006   YYYZ      -0.0000
      XXZZ     -61.2161   XYZZ      -0.0000   YYZZ     -61.2161
      XZZZ       0.0159   YZZZ      -0.0000   ZZZZ    -289.2543
 -----------------------------------------------------------------
 DrvMan is completing analytic gradient of the MP2 energy
 MP2 relaxed dipole moment
            1
    1   0.0000000
    2  -0.0000000
    3  -0.0000000
	Magnitude:	 0.000 au	 0.000 Debye
 MP2 energy read as -919.442997
 Full Analytical Gradient of MP2 Energy (in au.)
             1             2
    1   -0.00000010    0.00000010
    2   -0.00000000    0.00000000
    3   -0.00020043    0.00020043
 Gradient time:  CPU 0.09 s  wall 0.09 s
 ----------------------------------------------------------------
             Standard Nuclear Orientation (Angstroms)
    I     Atom           X                Y                Z
 ----------------------------------------------------------------
    1      Cl      0.0000000000     0.0010000000     0.0289281919
    2      Cl      0.0000000000     0.0000000000     2.0243498081
 ----------------------------------------------------------------
 Nuclear Repulsion Energy =    76.6415445603 hartrees
 There are       17 alpha and       17 beta electrons
 Discretize the solute cavity surface with Lebedev spheres
	Using 302 Lebedev grid points for each H atom
	Using 302 Lebedev grid points for other atoms
	Atomic van der Waals radii will be scaled by 1.20
 Removing interior tesserae...
 Keep 442 surface tesserae and discard 162 interior tesserae
 Molecular Surface Area = 102.946 Angst**2

                       Distance Matrix (Angstroms)
             Cl(  1)
   Cl(  2)  1.995422

 Requested basis set is cc-pVTZ
 There are 24 shells and 68 basis functions
 A cutoff of  1.0D-11 yielded    295 shell pairs
 There are      2443 function pairs (      3246 Cartesian)
 Smallest overlap matrix eigenvalue = 7.96E-03
 Guess MOs from SCF MO coefficient file
 Reading MOs from coefficient file
 Reading MOs from coefficient file
 A restricted Hartree-Fock SCF calculation will be
 performed using Pulay DIIS extrapolation
 SCF converges when DIIS error is below 1.0E-08
 ---------------------------------------
  Cycle       Energy         DIIS Error
 ---------------------------------------
    1    -918.9987035831      1.45E-04
    2    -918.9987189131      5.35E-05
    3    -918.9987204049      1.08E-05
    4    -918.9987205181      2.18E-06
    5    -918.9987205259      7.24E-07
    6    -918.9987205269      2.52E-07
    7    -918.9987205271      5.23E-08
    8    -918.9987205271      9.02E-09 Convergence criterion met
 ---------------------------------------
 SCF time:  CPU 2.77 s  wall 2.77 s
 Discretize the solute cavity surface with Lebedev spheres
	Using 302 Lebedev grid points for each H atom
	Using 302 Lebedev grid points for other atoms
	Atomic van der Waals radii will be scaled by 1.20
 Removing interior tesserae...
 Keep 442 surface tesserae and discard 162 interior tesserae
 Molecular Surface Area = 102.946 Angst**2
Using SCRF singleton
 A restricted Hartree-Fock SCF calculation will be
 performed using Pulay DIIS extrapolation
 Polarizable Continuum solvation model will be applied
 SCF converges when DIIS error is below 1.0E-08

 Citation of the SMD model:
 Marenich, A.V.; Cramer, C.J.; Truhlar, D.G.
 J. Phys. Chem. B 2009, 113, 6378-6396.
 iSolventCode=           1
 Solvent: water                                                           

 vradii
            1           2
    1   2.3800000   2.3800000
 ---------------------------------------
  Cycle       Energy         DIIS Error
 ---------------------------------------
    1    -918.9987205271      1.02E-09
 Time req'd to invert C: 0.11 s (CPU) 0.11 s (wall)
    2    -918.9993600980      1.34E-04
    3    -918.9993600980      1.34E-04
    4    -918.9993600980      1.34E-04
    5    -918.9993600979      1.34E-04
    6    -918.9993600979      1.34E-04
    7    -918.9993600972      1.34E-04
    8    -918.9993748407      4.78E-05
    9    -918.9993760281      1.00E-05
   10    -918.9993761256      1.67E-06
   11    -918.9993761287      4.25E-07
   12    -918.9993761289      7.58E-08
   13    -918.9993761289      1.18E-08
   14    -918.9993761289      9.87E-10 Convergence criterion met
 ---------------------------------------
 SCF time:  CPU 7.57 s  wall 7.57 s
(0)  E-EN(g) gas-phase elect-nuc energy                 -918.998720527 a.u.
(3)  G-ENP(liq) elect-nuc-pol free energy of system     -918.999376129 a.u.
(4)  G-CDS(liq) cavity-dispersion-solvent structure 
     free energy                                                0.8351 kcal/mol
(6)  G-S(liq) free energy of system                     -918.998045263 a.u.
(9)  DeltaG-S(liq) free energy of  solvation
     (9) = (6) - (0)                                            0.4237 kcal/mol
 SCF   energy in the final basis set = -918.9980452628
 Total energy in the final basis set = -918.9980452628

 Components of the MP2 correlation energy:
        aaaa  correlation energy =        -0.0570225735 au
        abab  correlation energy =        -0.3309069686 au
        bbbb  correlation energy =        -0.0570225735 au
        non-Brillouin singles    =        -0.0000000000 au

 Total  MP2   correlation energy =        -0.4449521156 au
        MP2         total energy =      -919.4429973785 au

  Entering Z-vector solver.
 This version supports only Gaussian blurring of the apparent surface charges
 No PCM contribution added !! 
   1         0           1      0.000208    0.000208
 This version supports only Gaussian blurring of the apparent surface charges
 No PCM contribution added !! 
   2         0           1      0.000058    0.000058
 This version supports only Gaussian blurring of the apparent surface charges
 No PCM contribution added !! 
   3         0           1      0.000011    0.000011
 This version supports only Gaussian blurring of the apparent surface charges
 No PCM contribution added !! 
   4         0           1      0.000001    0.000001
 This version supports only Gaussian blurring of the apparent surface charges
 No PCM contribution added !! 
   5         1           0      0.000000    0.000000    Roots Converged

 --------------------------------------------------------------

                    Orbital Energies (a.u.)
 --------------------------------------------------------------

 Alpha MOs
 -- Occupied --
*******-104.899 -10.620 -10.620  -8.087  -8.087  -8.084  -8.084
 -8.084  -8.084  -1.217  -1.015  -0.595  -0.569  -0.569  -0.444
 -0.444
 -- Virtual --
  0.042   0.396   0.430   0.458   0.458   0.502   0.502   0.514
  0.514   0.542   0.575   0.575   0.691   0.691   0.792   0.854
  0.915   0.915   1.305   2.075   2.111   2.111   2.136   2.136
  2.229   2.229   2.233   2.233   2.256   2.256   2.267   2.267
  2.293   2.359   2.359   2.401   2.401   2.519   2.519   2.531
  2.534   2.553   2.553   2.560   2.560   2.804   3.102   3.102
  4.038   4.554   5.240
 --------------------------------------------------------------

          Ground-State Mulliken Net Atomic Charges

     Atom                 Charge (a.u.)
  ----------------------------------------
      1 Cl                   -0.000000
      2 Cl                   -0.000000
  ----------------------------------------
  Sum of atomic charges =    -0.000000

 -----------------------------------------------------------------
                    Cartesian Multipole Moments
 -----------------------------------------------------------------
    Charge (ESU x 10^10)
                -0.0000
    Dipole Moment (Debye)
         X       0.0000      Y       0.0000      Z      -0.0000
       Tot       0.0000
    Quadrupole Moments (Debye-Ang)
        XX     -25.4610     XY      -0.0000     YY     -25.4610
        XZ       0.0000     YZ      -0.0017     ZZ     -22.0187
    Octopole Moments (Debye-Ang^2)
       XXX      -0.0000    XXY      -0.0127    XYY       0.0000
       YYY      -0.0382    XXZ     -26.1393    XYZ       0.0000
       YYZ     -26.1393    XZZ       0.0000    YZZ      -0.0145
       ZZZ     -67.8158
    Hexadecapole Moments (Debye-Ang^3)
      XXXX     -28.3486   XXXY      -0.0000   XXYY      -9.4496
      XYYY      -0.0000   YYYY     -28.3487   XXXZ       0.0000
      XXYZ      -0.0006   XYYZ       0.0000   YYYZ      -0.0017
      XXZZ     -61.2161   XYZZ      -0.0000   YYZZ     -61.2161
      XZZZ       0.0000   YZZZ      -0.0159   ZZZZ    -289.2543
 -----------------------------------------------------------------
 DrvMan is completing analytic gradient of the MP2 energy
 MP2 relaxed dipole moment
            1
    1   0.0000000
    2   0.0000000
    3  -0.0000000
	Magnitude:	 0.000 au	 0.000 Debye
 MP2 energy read as -919.442997
 Full Analytical Gradient of MP2 Energy (in au.)
             1             2
    1    0.00000000   -0.00000000
    2    0.00000010   -0.00000010
    3   -0.00020043    0.00020043
 Gradient time:  CPU 0.09 s  wall 0.09 s
 ----------------------------------------------------------------
             Standard Nuclear Orientation (Angstroms)
    I     Atom           X                Y                Z
 ----------------------------------------------------------------
    1      Cl      0.0000000000    -0.0010000000     0.0289281919
    2      Cl      0.0000000000     0.0000000000     2.0243498081
 ----------------------------------------------------------------
 Nuclear Repulsion Energy =    76.6415445603 hartrees
 There are       17 alpha and       17 beta electrons
 Discretize the solute cavity surface with Lebedev spheres
	Using 302 Lebedev grid points for each H atom
	Using 302 Lebedev grid points for other atoms
	Atomic van der Waals radii will be scaled by 1.20
 Removing interior tesserae...
 Keep 442 surface tesserae and discard 162 interior tesserae
 Molecular Surface Area = 102.946 Angst**2

                       Distance Matrix (Angstroms)
             Cl(  1)
   Cl(  2)  1.995422

 Requested basis set is cc-pVTZ
 There are 24 shells and 68 basis functions
 A cutoff of  1.0D-11 yielded    295 shell pairs
 There are      2443 function pairs (      3246 Cartesian)
 Smallest overlap matrix eigenvalue = 7.96E-03
 Guess MOs from SCF MO coefficient file
 Reading MOs from coefficient file
 Reading MOs from coefficient file
 A restricted Hartree-Fock SCF calculation will be
 performed using Pulay DIIS extrapolation
 SCF converges when DIIS error is below 1.0E-08
 ---------------------------------------
  Cycle       Energy         DIIS Error
 ---------------------------------------
    1    -918.9987034308      1.50E-04
    2    -918.9987188575      5.37E-05
    3    -918.9987203820      1.14E-05
    4    -918.9987205127      2.55E-06
    5    -918.9987205249      8.98E-07
    6    -918.9987205268      3.12E-07
    7    -918.9987205271      5.43E-08
    8    -918.9987205271      9.15E-09 Convergence criterion met
 ---------------------------------------
 SCF time:  CPU 2.76 s  wall 2.77 s
 Discretize the solute cavity surface with Lebedev spheres
	Using 302 Lebedev grid points for each H atom
	Using 302 Lebedev grid points for other atoms
	Atomic van der Waals radii will be scaled by 1.20
 Removing interior tesserae...
 Keep 442 surface tesserae and discard 162 interior tesserae
 Molecular Surface Area = 102.946 Angst**2
Using SCRF singleton
 A restricted Hartree-Fock SCF calculation will be
 performed using Pulay DIIS extrapolation
 Polarizable Continuum solvation model will be applied
 SCF converges when DIIS error is below 1.0E-08

 Citation of the SMD model:
 Marenich, A.V.; Cramer, C.J.; Truhlar, D.G.
 J. Phys. Chem. B 2009, 113, 6378-6396.
 iSolventCode=           1
 Solvent: water                                                           

 vradii
            1           2
    1   2.3800000   2.3800000
 ---------------------------------------
  Cycle       Energy         DIIS Error
 ---------------------------------------
    1    -918.9987205271      1.11E-09
 Time req'd to invert C: 0.11 s (CPU) 0.11 s (wall)
    2    -918.9993600980      1.34E-04
    3    -918.9993600980      1.34E-04
    4    -918.9993600980      1.34E-04
    5    -918.9993600980      1.34E-04
    6    -918.9993600980      1.34E-04
    7    -918.9993600983      1.34E-04
    8    -918.9993748408      4.78E-05
    9    -918.9993760281      1.00E-05
   10    -918.9993761256      1.67E-06
   11    -918.9993761287      4.25E-07
   12    -918.9993761289      7.58E-08
   13    -918.9993761289      1.18E-08
   14    -918.9993761289      9.87E-10 Convergence criterion met
 ---------------------------------------
 SCF time:  CPU 7.56 s  wall 7.57 s
(0)  E-EN(g) gas-phase elect-nuc energy                 -918.998720527 a.u.
(3)  G-ENP(liq) elect-nuc-pol free energy of system     -918.999376129 a.u.
(4)  G-CDS(liq) cavity-dispersion-solvent structure 
     free energy                                                0.8351 kcal/mol
(6)  G-S(liq) free energy of system                     -918.998045263 a.u.
(9)  DeltaG-S(liq) free energy of  solvation
     (9) = (6) - (0)                                            0.4237 kcal/mol
 SCF   energy in the final basis set = -918.9980452628
 Total energy in the final basis set = -918.9980452628

 Components of the MP2 correlation energy:
        aaaa  correlation energy =        -0.0570225735 au
        abab  correlation energy =        -0.3309069686 au
        bbbb  correlation energy =        -0.0570225735 au
        non-Brillouin singles    =        -0.0000000000 au

 Total  MP2   correlation energy =        -0.4449521156 au
        MP2         total energy =      -919.4429973785 au

  Entering Z-vector solver.
 This version supports only Gaussian blurring of the apparent surface charges
 No PCM contribution added !! 
   1         0           1      0.000208    0.000208
 This version supports only Gaussian blurring of the apparent surface charges
 No PCM contribution added !! 
   2         0           1      0.000058    0.000058
 This version supports only Gaussian blurring of the apparent surface charges
 No PCM contribution added !! 
   3         0           1      0.000011    0.000011
 This version supports only Gaussian blurring of the apparent surface charges
 No PCM contribution added !! 
   4         0           1      0.000001    0.000001
 This version supports only Gaussian blurring of the apparent surface charges
 No PCM contribution added !! 
   5         1           0      0.000000    0.000000    Roots Converged

 --------------------------------------------------------------

                    Orbital Energies (a.u.)
 --------------------------------------------------------------

 Alpha MOs
 -- Occupied --
*******-104.899 -10.620 -10.620  -8.087  -8.087  -8.084  -8.084
 -8.084  -8.084  -1.217  -1.015  -0.595  -0.569  -0.569  -0.444
 -0.444
 -- Virtual --
  0.042   0.396   0.430   0.458   0.458   0.502   0.502   0.514
  0.514   0.542   0.575   0.575   0.691   0.691   0.792   0.854
  0.915   0.915   1.305   2.075   2.111   2.111   2.136   2.136
  2.229   2.229   2.233   2.233   2.256   2.256   2.267   2.267
  2.293   2.359   2.359   2.401   2.401   2.519   2.519   2.531
  2.534   2.553   2.553   2.560   2.560   2.804   3.102   3.102
  4.038   4.554   5.240
 --------------------------------------------------------------

          Ground-State Mulliken Net Atomic Charges

     Atom                 Charge (a.u.)
  ----------------------------------------
      1 Cl                    0.000000
      2 Cl                   -0.000000
  ----------------------------------------
  Sum of atomic charges =    -0.000000

 -----------------------------------------------------------------
                    Cartesian Multipole Moments
 -----------------------------------------------------------------
    Charge (ESU x 10^10)
                -0.0000
    Dipole Moment (Debye)
         X      -0.0000      Y      -0.0000      Z      -0.0000
       Tot       0.0000
    Quadrupole Moments (Debye-Ang)
        XX     -25.4610     XY      -0.0000     YY     -25.4610
        XZ      -0.0000     YZ       0.0017     ZZ     -22.0187
    Octopole Moments (Debye-Ang^2)
       XXX      -0.0000    XXY       0.0127    XYY      -0.0000
       YYY       0.0382    XXZ     -26.1393    XYZ      -0.0000
       YYZ     -26.1393    XZZ      -0.0000    YZZ       0.0145
       ZZZ     -67.8158
    Hexadecapole Moments (Debye-Ang^3)
      XXXX     -28.3486   XXXY      -0.0000   XXYY      -9.4496
      XYYY      -0.0000   YYYY     -28.3487   XXXZ      -0.0000
      XXYZ       0.0006   XYYZ      -0.0000   YYYZ       0.0017
      XXZZ     -61.2161   XYZZ      -0.0000   YYZZ     -61.2161
      XZZZ      -0.0000   YZZZ       0.0159   ZZZZ    -289.2543
 -----------------------------------------------------------------
 DrvMan is completing analytic gradient of the MP2 energy
 MP2 relaxed dipole moment
            1
    1  -0.0000000
    2  -0.0000000
    3  -0.0000000
	Magnitude:	 0.000 au	 0.000 Debye
 MP2 energy read as -919.442997
 Full Analytical Gradient of MP2 Energy (in au.)
             1             2
    1   -0.00000000    0.00000000
    2   -0.00000010    0.00000010
    3   -0.00020043    0.00020043
 Gradient time:  CPU 0.09 s  wall 0.09 s
 ----------------------------------------------------------------
             Standard Nuclear Orientation (Angstroms)
    I     Atom           X                Y                Z
 ----------------------------------------------------------------
    1      Cl      0.0000000000     0.0000000000     0.0299281919
    2      Cl      0.0000000000     0.0000000000     2.0243498081
 ----------------------------------------------------------------
 Nuclear Repulsion Energy =    76.6799821445 hartrees
 There are       17 alpha and       17 beta electrons
 Discretize the solute cavity surface with Lebedev spheres
	Using 302 Lebedev grid points for each H atom
	Using 302 Lebedev grid points for other atoms
	Atomic van der Waals radii will be scaled by 1.20
 Removing interior tesserae...
 Keep 442 surface tesserae and discard 162 interior tesserae
 Molecular Surface Area = 102.946 Angst**2

                       Distance Matrix (Angstroms)
             Cl(  1)
   Cl(  2)  1.994422

 Requested basis set is cc-pVTZ
 There are 24 shells and 68 basis functions
 A cutoff of  1.0D-11 yielded    295 shell pairs
 There are      2443 function pairs (      3246 Cartesian)
 Smallest overlap matrix eigenvalue = 7.95E-03
 Guess MOs from SCF MO coefficient file
 Reading MOs from coefficient file
 Reading MOs from coefficient file
 A restricted Hartree-Fock SCF calculation will be
 performed using Pulay DIIS extrapolation
 SCF converges when DIIS error is below 1.0E-08
 ---------------------------------------
  Cycle       Energy         DIIS Error
 ---------------------------------------
    1    -918.9991423885      1.60E-04
    2    -918.9987277539      6.08E-05
    3    -918.9987296662      1.13E-05
    4    -918.9987297791      2.15E-06
    5    -918.9987297856      6.32E-07
    6    -918.9987297863      2.09E-07
    7    -918.9987297864      4.96E-08
    8    -918.9987297864      9.13E-09 Convergence criterion met
 ---------------------------------------
 SCF time:  CPU 2.74 s  wall 2.74 s
 Discretize the solute cavity surface with Lebedev spheres
	Using 302 Lebedev grid points for each H atom
	Using 302 Lebedev grid points for other atoms
	Atomic van der Waals radii will be scaled by 1.20
 Removing interior tesserae...
 Keep 442 surface tesserae and discard 162 interior tesserae
 Molecular Surface Area = 102.946 Angst**2
Using SCRF singleton
 A restricted Hartree-Fock SCF calculation will be
 performed using Pulay DIIS extrapolation
 Polarizable Continuum solvation model will be applied
 SCF converges when DIIS error is below 1.0E-08

 Citation of the SMD model:
 Marenich, A.V.; Cramer, C.J.; Truhlar, D.G.
 J. Phys. Chem. B 2009, 113, 6378-6396.
 iSolventCode=           1
 Solvent: water                                                           

 vradii
            1           2
    1   2.3800000   2.3800000
 ---------------------------------------
  Cycle       Energy         DIIS Error
 ---------------------------------------
    1    -918.9987297864      1.01E-09
 Time req'd to invert C: 0.11 s (CPU) 0.11 s (wall)
    2    -918.9993683247      1.33E-04
    3    -918.9993683247      1.33E-04
    4    -918.9993683247      1.33E-04
    5    -918.9993683247      1.33E-04
    6    -918.9993830175      4.77E-05
    7    -918.9993842003      9.99E-06
    8    -918.9993842976      1.66E-06
    9    -918.9993843007      4.25E-07
   10    -918.9993843009      7.58E-08
   11    -918.9993843009      1.18E-08
   12    -918.9993843009      9.86E-10 Convergence criterion met
 ---------------------------------------
 SCF time:  CPU 6.58 s  wall 6.58 s
(0)  E-EN(g) gas-phase elect-nuc energy                 -918.998729786 a.u.
(3)  G-ENP(liq) elect-nuc-pol free energy of system     -918.999384301 a.u.
(4)  G-CDS(liq) cavity-dispersion-solvent structure 
     free energy                                                0.8350 kcal/mol
(6)  G-S(liq) free energy of system                     -918.998053646 a.u.
(9)  DeltaG-S(liq) free energy of  solvation
     (9) = (6) - (0)                                            0.4243 kcal/mol
 SCF   energy in the final basis set = -918.9980536462
 Total energy in the final basis set = -918.9980536462

 Components of the MP2 correlation energy:
        aaaa  correlation energy =        -0.0570268747 au
        abab  correlation energy =        -0.3308906319 au
        bbbb  correlation energy =        -0.0570268747 au
        non-Brillouin singles    =        -0.0000000000 au

 Total  MP2   correlation energy =        -0.4449443813 au
        MP2         total energy =      -919.4429980275 au

  Entering Z-vector solver.
 This version supports only Gaussian blurring of the apparent surface charges
 No PCM contribution added !! 
   1         0           1      0.000208    0.000208
 This version supports only Gaussian blurring of the apparent surface charges
 No PCM contribution added !! 
   2         0           1      0.000058    0.000058
 This version supports only Gaussian blurring of the apparent surface charges
 No PCM contribution added !! 
   3         0           1      0.000011    0.000011
 This version supports only Gaussian blurring of the apparent surface charges
 No PCM contribution added !! 
   4         0           1      0.000001    0.000001
 This version supports only Gaussian blurring of the apparent surface charges
 No PCM contribution added !! 
   5         1           0      0.000000    0.000000    Roots Converged

 --------------------------------------------------------------

                    Orbital Energies (a.u.)
 --------------------------------------------------------------

 Alpha MOs
 -- Occupied --
*******-104.899 -10.620 -10.620  -8.087  -8.087  -8.084  -8.084
 -8.084  -8.084  -1.217  -1.015  -0.595  -0.569  -0.569  -0.444
 -0.444
 -- Virtual --
  0.042   0.396   0.430   0.458   0.458   0.502   0.502   0.514
  0.514   0.542   0.575   0.575   0.691   0.691   0.793   0.854
  0.915   0.915   1.306   2.074   2.111   2.111   2.136   2.136
  2.230   2.230   2.233   2.233   2.256   2.256   2.267   2.267
  2.293   2.358   2.358   2.401   2.401   2.519   2.519   2.531
  2.535   2.554   2.554   2.560   2.560   2.806   3.103   3.103
  4.038   4.554   5.243
 --------------------------------------------------------------

          Ground-State Mulliken Net Atomic Charges

     Atom                 Charge (a.u.)
  ----------------------------------------
      1 Cl                    0.000000
      2 Cl                   -0.000000
  ----------------------------------------
  Sum of atomic charges =    -0.000000

 -----------------------------------------------------------------
                    Cartesian Multipole Moments
 -----------------------------------------------------------------
    Charge (ESU x 10^10)
                -0.0000
    Dipole Moment (Debye)
         X      -0.0000      Y      -0.0000      Z      -0.0000
       Tot       0.0000
    Quadrupole Moments (Debye-Ang)
        XX     -25.4594     XY      -0.0000     YY     -25.4594
        XZ      -0.0000     YZ       0.0000     ZZ     -22.0223
    Octopole Moments (Debye-Ang^2)
       XXX      -0.0000    XXY      -0.0000    XYY      -0.0000
       YYY      -0.0000    XXZ     -26.1503    XYZ      -0.0000
       YYZ     -26.1503    XZZ      -0.0000    YZZ       0.0000
       ZZZ     -67.8600
    Hexadecapole Moments (Debye-Ang^3)
      XXXX     -28.3446   XXXY      -0.0000   XXYY      -9.4482
      XYYY      -0.0000   YYYY     -28.3446   XXXZ      -0.0000
      XXYZ       0.0000   XYYZ      -0.0000   YYYZ       0.0000
      XXZZ     -61.2155   XYZZ      -0.0000   YYZZ     -61.2155
      XZZZ      -0.0000   YZZZ       0.0000   ZZZZ    -289.2952
 -----------------------------------------------------------------
 DrvMan is completing analytic gradient of the MP2 energy
 MP2 relaxed dipole moment
            1
    1  -0.0000000
    2  -0.0000000
    3  -0.0000000
	Magnitude:	 0.000 au	 0.000 Debye
 MP2 energy read as -919.442998
 Full Analytical Gradient of MP2 Energy (in au.)
             1             2
    1   -0.00000000    0.00000000
    2    0.00000000   -0.00000000
    3    0.00021892   -0.00021892
 Gradient time:  CPU 0.09 s  wall 0.09 s
 ----------------------------------------------------------------
             Standard Nuclear Orientation (Angstroms)
    I     Atom           X                Y                Z
 ----------------------------------------------------------------
    1      Cl      0.0000000000     0.0000000000     0.0279281919
    2      Cl      0.0000000000     0.0000000000     2.0243498081
 ----------------------------------------------------------------
 Nuclear Repulsion Energy =    76.6031647213 hartrees
 There are       17 alpha and       17 beta electrons
 Discretize the solute cavity surface with Lebedev spheres
	Using 302 Lebedev grid points for each H atom
	Using 302 Lebedev grid points for other atoms
	Atomic van der Waals radii will be scaled by 1.20
 Removing interior tesserae...
 Keep 442 surface tesserae and discard 162 interior tesserae
 Molecular Surface Area = 102.946 Angst**2

                       Distance Matrix (Angstroms)
             Cl(  1)
   Cl(  2)  1.996422

 Requested basis set is cc-pVTZ
 There are 24 shells and 68 basis functions
 A cutoff of  1.0D-11 yielded    295 shell pairs
 There are      2443 function pairs (      3246 Cartesian)
 Smallest overlap matrix eigenvalue = 7.98E-03
 Guess MOs from SCF MO coefficient file
 Reading MOs from coefficient file
 Reading MOs from coefficient file
 A restricted Hartree-Fock SCF calculation will be
 performed using Pulay DIIS extrapolation
 SCF converges when DIIS error is below 1.0E-08
 ---------------------------------------
  Cycle       Energy         DIIS Error
 ---------------------------------------
    1    -918.9978387894      1.82E-04
    2    -918.9987094872      3.98E-05
    3    -918.9987103233      1.14E-05
    4    -918.9987104206      2.35E-06
    5    -918.9987104268      4.35E-07
    6    -918.9987104270      8.46E-08
    7    -918.9987104270      1.60E-08
    8    -918.9987104270      1.31E-09 Convergence criterion met
 ---------------------------------------
 SCF time:  CPU 2.79 s  wall 2.79 s
 Discretize the solute cavity surface with Lebedev spheres
	Using 302 Lebedev grid points for each H atom
	Using 302 Lebedev grid points for other atoms
	Atomic van der Waals radii will be scaled by 1.20
 Removing interior tesserae...
 Keep 442 surface tesserae and discard 162 interior tesserae
 Molecular Surface Area = 102.946 Angst**2
Using SCRF singleton
 A restricted Hartree-Fock SCF calculation will be
 performed using Pulay DIIS extrapolation
 Polarizable Continuum solvation model will be applied
 SCF converges when DIIS error is below 1.0E-08

 Citation of the SMD model:
 Marenich, A.V.; Cramer, C.J.; Truhlar, D.G.
 J. Phys. Chem. B 2009, 113, 6378-6396.
 iSolventCode=           1
 Solvent: water                                                           

 vradii
            1           2
    1   2.3800000   2.3800000
 ---------------------------------------
  Cycle       Energy         DIIS Error
 ---------------------------------------
    1    -918.9987104270      1.88E-10
 Time req'd to invert C: 0.10 s (CPU) 0.11 s (wall)
    2    -918.9993510281      1.34E-04
    3    -918.9993510281      1.34E-04
    4    -918.9993510281      1.34E-04
    5    -918.9993510281      1.34E-04
    6    -918.9993510281      1.34E-04
    7    -918.9993510280      1.34E-04
    8    -918.9993510283      1.34E-04
    9    -918.9993510279      1.34E-04
   10    -918.9993510280      1.34E-04
   11    -918.9993510315      1.34E-04
   12    -918.9993658213      4.79E-05
   13    -918.9993670129      1.00E-05
   14    -918.9993671107      1.67E-06
   15    -918.9993671137      4.25E-07
   16    -918.9993671139      7.58E-08
   17    -918.9993671139      1.18E-08
   18    -918.9993671139      9.88E-10 Convergence criterion met
 ---------------------------------------
 SCF time:  CPU 9.58 s  wall 9.59 s
(0)  E-EN(g) gas-phase elect-nuc energy                 -918.998710427 a.u.
(3)  G-ENP(liq) elect-nuc-pol free energy of system     -918.999367114 a.u.
(4)  G-CDS(liq) cavity-dispersion-solvent structure 
     free energy                                                0.8353 kcal/mol
(6)  G-S(liq) free energy of system                     -918.998036036 a.u.
(9)  DeltaG-S(liq) free energy of  solvation
     (9) = (6) - (0)                                            0.4232 kcal/mol
 SCF   energy in the final basis set = -918.9980360365
 Total energy in the final basis set = -918.9980360365

 Components of the MP2 correlation energy:
        aaaa  correlation energy =        -0.0570182819 au
        abab  correlation energy =        -0.3309233364 au
        bbbb  correlation energy =        -0.0570182819 au
        non-Brillouin singles    =        -0.0000000000 au

 Total  MP2   correlation energy =        -0.4449599003 au
        MP2         total energy =      -919.4429959367 au

  Entering Z-vector solver.
 This version supports only Gaussian blurring of the apparent surface charges
 No PCM contribution added !! 
   1         0           1      0.000208    0.000208
 This version supports only Gaussian blurring of the apparent surface charges
 No PCM contribution added !! 
   2         0           1      0.000058    0.000058
 This version supports only Gaussian blurring of the apparent surface charges
 No PCM contribution added !! 
   3         0           1      0.000011    0.000011
 This version supports only Gaussian blurring of the apparent surface charges
 No PCM contribution added !! 
   4         0           1      0.000001    0.000001
 This version supports only Gaussian blurring of the apparent surface charges
 No PCM contribution added !! 
   5         1           0      0.000000    0.000000    Roots Converged

 --------------------------------------------------------------

                    Orbital Energies (a.u.)
 --------------------------------------------------------------

 Alpha MOs
 -- Occupied --
*******-104.899 -10.620 -10.620  -8.087  -8.087  -8.084  -8.084
 -8.084  -8.084  -1.217  -1.015  -0.594  -0.569  -0.569  -0.444
 -0.444
 -- Virtual --
  0.041   0.396   0.430   0.459   0.459   0.502   0.502   0.514
  0.514   0.542   0.575   0.575   0.691   0.691   0.792   0.853
  0.914   0.914   1.305   2.075   2.111   2.111   2.136   2.136
  2.229   2.229   2.233   2.233   2.256   2.256   2.267   2.267
  2.293   2.359   2.359   2.401   2.401   2.519   2.519   2.531
  2.534   2.552   2.552   2.560   2.560   2.802   3.101   3.101
  4.038   4.554   5.238
 --------------------------------------------------------------

          Ground-State Mulliken Net Atomic Charges

     Atom                 Charge (a.u.)
  ----------------------------------------
      1 Cl                   -0.000000
      2 Cl                    0.000000
  ----------------------------------------
  Sum of atomic charges =    -0.000000

 -----------------------------------------------------------------
                    Cartesian Multipole Moments
 -----------------------------------------------------------------
    Charge (ESU x 10^10)
                -0.0000
    Dipole Moment (Debye)
         X      -0.0000      Y      -0.0000      Z      -0.0000
       Tot       0.0000
    Quadrupole Moments (Debye-Ang)
        XX     -25.4627     XY       0.0000     YY     -25.4627
        XZ      -0.0000     YZ      -0.0000     ZZ     -22.0151
    Octopole Moments (Debye-Ang^2)
       XXX      -0.0000    XXY      -0.0000    XYY      -0.0000
       YYY       0.0000    XXZ     -26.1283    XYZ      -0.0000
       YYZ     -26.1283    XZZ      -0.0000    YZZ      -0.0000
       ZZZ     -67.7716
    Hexadecapole Moments (Debye-Ang^3)
      XXXX     -28.3526   XXXY      -0.0000   XXYY      -9.4509
      XYYY      -0.0000   YYYY     -28.3526   XXXZ      -0.0000
      XXYZ       0.0000   XYYZ      -0.0000   YYYZ       0.0000
      XXZZ     -61.2167   XYZZ      -0.0000   YYZZ     -61.2167
      XZZZ      -0.0000   YZZZ      -0.0000   ZZZZ    -289.2137
 -----------------------------------------------------------------
 DrvMan is completing analytic gradient of the MP2 energy
 MP2 relaxed dipole moment
            1
    1  -0.0000000
    2  -0.0000000
    3  -0.0000000
	Magnitude:	 0.000 au	 0.000 Debye
 MP2 energy read as -919.442996
 Full Analytical Gradient of MP2 Energy (in au.)
             1             2
    1   -0.00000000    0.00000000
    2    0.00000000   -0.00000000
    3   -0.00061757    0.00061757
 Gradient time:  CPU 0.09 s  wall 0.09 s
 ----------------------------------------------------------------
             Standard Nuclear Orientation (Angstroms)
    I     Atom           X                Y                Z
 ----------------------------------------------------------------
    1      Cl      0.0000000000     0.0000000000     0.0289281919
    2      Cl      0.0010000000     0.0000000000     2.0243498081
 ----------------------------------------------------------------
 Nuclear Repulsion Energy =    76.6415445603 hartrees
 There are       17 alpha and       17 beta electrons
 Discretize the solute cavity surface with Lebedev spheres
	Using 302 Lebedev grid points for each H atom
	Using 302 Lebedev grid points for other atoms
	Atomic van der Waals radii will be scaled by 1.20
 Removing interior tesserae...
 Keep 442 surface tesserae and discard 162 interior tesserae
 Molecular Surface Area = 102.946 Angst**2

                       Distance Matrix (Angstroms)
             Cl(  1)
   Cl(  2)  1.995422

 Requested basis set is cc-pVTZ
 There are 24 shells and 68 basis functions
 A cutoff of  1.0D-11 yielded    295 shell pairs
 There are      2443 function pairs (      3246 Cartesian)
 Smallest overlap matrix eigenvalue = 7.96E-03
 Guess MOs from SCF MO coefficient file
 Reading MOs from coefficient file
 Reading MOs from coefficient file
 A restricted Hartree-Fock SCF calculation will be
 performed using Pulay DIIS extrapolation
 SCF converges when DIIS error is below 1.0E-08
 ---------------------------------------
  Cycle       Energy         DIIS Error
 ---------------------------------------
    1    -918.9991322581      1.60E-04
    2    -918.9987184876      6.09E-05
    3    -918.9987204068      1.13E-05
    4    -918.9987205198      2.15E-06
    5    -918.9987205263      6.32E-07
    6    -918.9987205270      2.10E-07
    7    -918.9987205271      4.97E-08
    8    -918.9987205271      9.15E-09 Convergence criterion met
 ---------------------------------------
 SCF time:  CPU 2.76 s  wall 2.76 s
 Discretize the solute cavity surface with Lebedev spheres
	Using 302 Lebedev grid points for each H atom
	Using 302 Lebedev grid points for other atoms
	Atomic van der Waals radii will be scaled by 1.20
 Removing interior tesserae...
 Keep 442 surface tesserae and discard 162 interior tesserae
 Molecular Surface Area = 102.946 Angst**2
Using SCRF singleton
 A restricted Hartree-Fock SCF calculation will be
 performed using Pulay DIIS extrapolation
 Polarizable Continuum solvation model will be applied
 SCF converges when DIIS error is below 1.0E-08

 Citation of the SMD model:
 Marenich, A.V.; Cramer, C.J.; Truhlar, D.G.
 J. Phys. Chem. B 2009, 113, 6378-6396.
 iSolventCode=           1
 Solvent: water                                                           

 vradii
            1           2
    1   2.3800000   2.3800000
 ---------------------------------------
  Cycle       Energy         DIIS Error
 ---------------------------------------
    1    -918.9987205271      1.02E-09
 Time req'd to invert C: 0.11 s (CPU) 0.11 s (wall)
    2    -918.9993600980      1.34E-04
    3    -918.9993600980      1.34E-04
    4    -918.9993600980      1.34E-04
    5    -918.9993600980      1.34E-04
    6    -918.9993600980      1.34E-04
    7    -918.9993600981      1.34E-04
    8    -918.9993600981      1.34E-04
    9    -918.9993600992      1.34E-04
   10    -918.9993748409      4.78E-05
   11    -918.9993760281      1.00E-05
   12    -918.9993761256      1.67E-06
   13    -918.9993761287      4.25E-07
   14    -918.9993761289      7.58E-08
   15    -918.9993761289      1.18E-08
   16    -918.9993761289      9.87E-10 Convergence criterion met
 ---------------------------------------
 SCF time:  CPU 8.56 s  wall 8.61 s
(0)  E-EN(g) gas-phase elect-nuc energy                 -918.998720527 a.u.
(3)  G-ENP(liq) elect-nuc-pol free energy of system     -918.999376129 a.u.
(4)  G-CDS(liq) cavity-dispersion-solvent structure 
     free energy                                                0.8351 kcal/mol
(6)  G-S(liq) free energy of system                     -918.998045263 a.u.
(9)  DeltaG-S(liq) free energy of  solvation
     (9) = (6) - (0)                                            0.4237 kcal/mol
 SCF   energy in the final basis set = -918.9980452628
 Total energy in the final basis set = -918.9980452628

 Components of the MP2 correlation energy:
        aaaa  correlation energy =        -0.0570225735 au
        abab  correlation energy =        -0.3309069686 au
        bbbb  correlation energy =        -0.0570225735 au
        non-Brillouin singles    =        -0.0000000000 au

 Total  MP2   correlation energy =        -0.4449521156 au
        MP2         total energy =      -919.4429973785 au

  Entering Z-vector solver.
 This version supports only Gaussian blurring of the apparent surface charges
 No PCM contribution added !! 
   1         0           1      0.000208    0.000208
 This version supports only Gaussian blurring of the apparent surface charges
 No PCM contribution added !! 
   2         0           1      0.000058    0.000058
 This version supports only Gaussian blurring of the apparent surface charges
 No PCM contribution added !! 
   3         0           1      0.000011    0.000011
 This version supports only Gaussian blurring of the apparent surface charges
 No PCM contribution added !! 
   4         0           1      0.000001    0.000001
 This version supports only Gaussian blurring of the apparent surface charges
 No PCM contribution added !! 
   5         1           0      0.000000    0.000000    Roots Converged

 --------------------------------------------------------------

                    Orbital Energies (a.u.)
 --------------------------------------------------------------

 Alpha MOs
 -- Occupied --
*******-104.899 -10.620 -10.620  -8.087  -8.087  -8.084  -8.084
 -8.084  -8.084  -1.217  -1.015  -0.595  -0.569  -0.569  -0.444
 -0.444
 -- Virtual --
  0.042   0.396   0.430   0.458   0.458   0.502   0.502   0.514
  0.514   0.542   0.575   0.575   0.691   0.691   0.792   0.854
  0.915   0.915   1.305   2.075   2.111   2.111   2.136   2.136
  2.229   2.229   2.233   2.233   2.256   2.256   2.267   2.267
  2.293   2.359   2.359   2.401   2.401   2.519   2.519   2.531
  2.534   2.553   2.553   2.560   2.560   2.804   3.102   3.102
  4.038   4.554   5.240
 --------------------------------------------------------------

          Ground-State Mulliken Net Atomic Charges

     Atom                 Charge (a.u.)
  ----------------------------------------
      1 Cl                    0.000000
      2 Cl                   -0.000000
  ----------------------------------------
  Sum of atomic charges =    -0.000000

 -----------------------------------------------------------------
                    Cartesian Multipole Moments
 -----------------------------------------------------------------
    Charge (ESU x 10^10)
                -0.0000
    Dipole Moment (Debye)
         X       0.0000      Y      -0.0000      Z      -0.0000
       Tot       0.0000
    Quadrupole Moments (Debye-Ang)
        XX     -25.4610     XY      -0.0000     YY     -25.4610
        XZ       0.0017     YZ      -0.0000     ZZ     -22.0187
    Octopole Moments (Debye-Ang^2)
       XXX      -0.0382    XXY      -0.0000    XYY      -0.0127
       YYY      -0.0000    XXZ     -26.1393    XYZ      -0.0000
       YYZ     -26.1393    XZZ      -0.0075    YZZ      -0.0000
       ZZZ     -67.8158
    Hexadecapole Moments (Debye-Ang^3)
      XXXX     -28.3487   XXXY      -0.0000   XXYY      -9.4496
      XYYY       0.0000   YYYY     -28.3486   XXXZ      -0.0767
      XXYZ      -0.0000   XYYZ      -0.0256   YYYZ      -0.0000
      XXZZ     -61.2161   XYZZ      -0.0000   YYZZ     -61.2161
      XZZZ      -0.0519   YZZZ      -0.0000   ZZZZ    -289.2543
 -----------------------------------------------------------------
 DrvMan is completing analytic gradient of the MP2 energy
 MP2 relaxed dipole moment
            1
    1   0.0000000
    2  -0.0000000
    3  -0.0000000
	Magnitude:	 0.000 au	 0.000 Debye
 MP2 energy read as -919.442997
 Full Analytical Gradient of MP2 Energy (in au.)
             1             2
    1   -0.00000010    0.00000010
    2    0.00000000   -0.00000000
    3   -0.00020043    0.00020043
 Gradient time:  CPU 0.09 s  wall 0.09 s
 ----------------------------------------------------------------
             Standard Nuclear Orientation (Angstroms)
    I     Atom           X                Y                Z
 ----------------------------------------------------------------
    1      Cl      0.0000000000     0.0000000000     0.0289281919
    2      Cl     -0.0010000000     0.0000000000     2.0243498081
 ----------------------------------------------------------------
 Nuclear Repulsion Energy =    76.6415445603 hartrees
 There are       17 alpha and       17 beta electrons
 Discretize the solute cavity surface with Lebedev spheres
	Using 302 Lebedev grid points for each H atom
	Using 302 Lebedev grid points for other atoms
	Atomic van der Waals radii will be scaled by 1.20
 Removing interior tesserae...
 Keep 442 surface tesserae and discard 162 interior tesserae
 Molecular Surface Area = 102.946 Angst**2

                       Distance Matrix (Angstroms)
             Cl(  1)
   Cl(  2)  1.995422

 Requested basis set is cc-pVTZ
 There are 24 shells and 68 basis functions
 A cutoff of  1.0D-11 yielded    295 shell pairs
 There are      2443 function pairs (      3246 Cartesian)
 Smallest overlap matrix eigenvalue = 7.96E-03
 Guess MOs from SCF MO coefficient file
 Reading MOs from coefficient file
 Reading MOs from coefficient file
 A restricted Hartree-Fock SCF calculation will be
 performed using Pulay DIIS extrapolation
 SCF converges when DIIS error is below 1.0E-08
 ---------------------------------------
  Cycle       Energy         DIIS Error
 ---------------------------------------
    1    -918.9987034308      1.50E-04
    2    -918.9987188575      5.37E-05
    3    -918.9987203820      1.14E-05
    4    -918.9987205126      2.55E-06
    5    -918.9987205249      8.98E-07
    6    -918.9987205268      3.12E-07
    7    -918.9987205271      5.43E-08
    8    -918.9987205271      9.15E-09 Convergence criterion met
 ---------------------------------------
 SCF time:  CPU 2.76 s  wall 2.76 s
 Discretize the solute cavity surface with Lebedev spheres
	Using 302 Lebedev grid points for each H atom
	Using 302 Lebedev grid points for other atoms
	Atomic van der Waals radii will be scaled by 1.20
 Removing interior tesserae...
 Keep 442 surface tesserae and discard 162 interior tesserae
 Molecular Surface Area = 102.946 Angst**2
Using SCRF singleton
 A restricted Hartree-Fock SCF calculation will be
 performed using Pulay DIIS extrapolation
 Polarizable Continuum solvation model will be applied
 SCF converges when DIIS error is below 1.0E-08

 Citation of the SMD model:
 Marenich, A.V.; Cramer, C.J.; Truhlar, D.G.
 J. Phys. Chem. B 2009, 113, 6378-6396.
 iSolventCode=           1
 Solvent: water                                                           

 vradii
            1           2
    1   2.3800000   2.3800000
 ---------------------------------------
  Cycle       Energy         DIIS Error
 ---------------------------------------
    1    -918.9987205271      1.11E-09
 Time req'd to invert C: 0.11 s (CPU) 0.11 s (wall)
    2    -918.9993600980      1.34E-04
    3    -918.9993600980      1.34E-04
    4    -918.9993600980      1.34E-04
    5    -918.9993600980      1.34E-04
    6    -918.9993600980      1.34E-04
    7    -918.9993600980      1.34E-04
    8    -918.9993600980      1.34E-04
    9    -918.9993600980      1.34E-04
   10    -918.9993600980      1.34E-04
   11    -918.9993600979      1.34E-04
   12    -918.9993600964      1.34E-04
   13    -918.9993748406      4.78E-05
   14    -918.9993760281      1.00E-05
   15    -918.9993761256      1.67E-06
   16    -918.9993761287      4.25E-07
   17    -918.9993761289      7.58E-08
   18    -918.9993761289      1.18E-08
   19    -918.9993761289      9.87E-10 Convergence criterion met
 ---------------------------------------
 SCF time:  CPU 10.06 s  wall 10.12 s
(0)  E-EN(g) gas-phase elect-nuc energy                 -918.998720527 a.u.
(3)  G-ENP(liq) elect-nuc-pol free energy of system     -918.999376129 a.u.
(4)  G-CDS(liq) cavity-dispersion-solvent structure 
     free energy                                                0.8351 kcal/mol
(6)  G-S(liq) free energy of system                     -918.998045263 a.u.
(9)  DeltaG-S(liq) free energy of  solvation
     (9) = (6) - (0)                                            0.4237 kcal/mol
 SCF   energy in the final basis set = -918.9980452628
 Total energy in the final basis set = -918.9980452628

 Components of the MP2 correlation energy:
        aaaa  correlation energy =        -0.0570225735 au
        abab  correlation energy =        -0.3309069686 au
        bbbb  correlation energy =        -0.0570225735 au
        non-Brillouin singles    =        -0.0000000000 au

 Total  MP2   correlation energy =        -0.4449521156 au
        MP2         total energy =      -919.4429973785 au

  Entering Z-vector solver.
 This version supports only Gaussian blurring of the apparent surface charges
 No PCM contribution added !! 
   1         0           1      0.000208    0.000208
 This version supports only Gaussian blurring of the apparent surface charges
 No PCM contribution added !! 
   2         0           1      0.000058    0.000058
 This version supports only Gaussian blurring of the apparent surface charges
 No PCM contribution added !! 
   3         0           1      0.000011    0.000011
 This version supports only Gaussian blurring of the apparent surface charges
 No PCM contribution added !! 
   4         0           1      0.000001    0.000001
 This version supports only Gaussian blurring of the apparent surface charges
 No PCM contribution added !! 
   5         1           0      0.000000    0.000000    Roots Converged

 --------------------------------------------------------------

                    Orbital Energies (a.u.)
 --------------------------------------------------------------

 Alpha MOs
 -- Occupied --
*******-104.899 -10.620 -10.620  -8.087  -8.087  -8.084  -8.084
 -8.084  -8.084  -1.217  -1.015  -0.595  -0.569  -0.569  -0.444
 -0.444
 -- Virtual --
  0.042   0.396   0.430   0.458   0.458   0.502   0.502   0.514
  0.514   0.542   0.575   0.575   0.691   0.691   0.792   0.854
  0.915   0.915   1.305   2.075   2.111   2.111   2.136   2.136
  2.229   2.229   2.233   2.233   2.256   2.256   2.267   2.267
  2.293   2.359   2.359   2.401   2.401   2.519   2.519   2.531
  2.534   2.553   2.553   2.560   2.560   2.804   3.102   3.102
  4.038   4.554   5.240
 --------------------------------------------------------------

          Ground-State Mulliken Net Atomic Charges

     Atom                 Charge (a.u.)
  ----------------------------------------
      1 Cl                   -0.000000
      2 Cl                   -0.000000
  ----------------------------------------
  Sum of atomic charges =    -0.000000

 -----------------------------------------------------------------
                    Cartesian Multipole Moments
 -----------------------------------------------------------------
    Charge (ESU x 10^10)
                -0.0000
    Dipole Moment (Debye)
         X      -0.0000      Y      -0.0000      Z      -0.0000
       Tot       0.0000
    Quadrupole Moments (Debye-Ang)
        XX     -25.4610     XY      -0.0000     YY     -25.4610
        XZ      -0.0017     YZ      -0.0000     ZZ     -22.0187
    Octopole Moments (Debye-Ang^2)
       XXX       0.0382    XXY      -0.0000    XYY       0.0127
       YYY      -0.0000    XXZ     -26.1393    XYZ      -0.0000
       YYZ     -26.1393    XZZ       0.0075    YZZ      -0.0000
       ZZZ     -67.8158
    Hexadecapole Moments (Debye-Ang^3)
      XXXX     -28.3487   XXXY      -0.0000   XXYY      -9.4496
      XYYY      -0.0000   YYYY     -28.3486   XXXZ       0.0767
      XXYZ      -0.0000   XYYZ       0.0256   YYYZ      -0.0000
      XXZZ     -61.2161   XYZZ      -0.0000   YYZZ     -61.2161
      XZZZ       0.0519   YZZZ      -0.0000   ZZZZ    -289.2543
 -----------------------------------------------------------------
 DrvMan is completing analytic gradient of the MP2 energy
 MP2 relaxed dipole moment
            1
    1  -0.0000000
    2  -0.0000000
    3  -0.0000000
	Magnitude:	 0.000 au	 0.000 Debye
 MP2 energy read as -919.442997
 Full Analytical Gradient of MP2 Energy (in au.)
             1             2
    1    0.00000010   -0.00000010
    2   -0.00000000    0.00000000
    3   -0.00020043    0.00020043
 Gradient time:  CPU 0.09 s  wall 0.09 s
 ----------------------------------------------------------------
             Standard Nuclear Orientation (Angstroms)
    I     Atom           X                Y                Z
 ----------------------------------------------------------------
    1      Cl      0.0000000000     0.0000000000     0.0289281919
    2      Cl      0.0000000000     0.0010000000     2.0243498081
 ----------------------------------------------------------------
 Nuclear Repulsion Energy =    76.6415445603 hartrees
 There are       17 alpha and       17 beta electrons
 Discretize the solute cavity surface with Lebedev spheres
	Using 302 Lebedev grid points for each H atom
	Using 302 Lebedev grid points for other atoms
	Atomic van der Waals radii will be scaled by 1.20
 Removing interior tesserae...
 Keep 442 surface tesserae and discard 162 interior tesserae
 Molecular Surface Area = 102.946 Angst**2

                       Distance Matrix (Angstroms)
             Cl(  1)
   Cl(  2)  1.995422

 Requested basis set is cc-pVTZ
 There are 24 shells and 68 basis functions
 A cutoff of  1.0D-11 yielded    295 shell pairs
 There are      2443 function pairs (      3246 Cartesian)
 Smallest overlap matrix eigenvalue = 7.96E-03
 Guess MOs from SCF MO coefficient file
 Reading MOs from coefficient file
 Reading MOs from coefficient file
 A restricted Hartree-Fock SCF calculation will be
 performed using Pulay DIIS extrapolation
 SCF converges when DIIS error is below 1.0E-08
 ---------------------------------------
  Cycle       Energy         DIIS Error
 ---------------------------------------
    1    -918.9987035831      1.45E-04
    2    -918.9987189131      5.35E-05
    3    -918.9987204049      1.08E-05
    4    -918.9987205181      2.18E-06
    5    -918.9987205259      7.24E-07
    6    -918.9987205269      2.52E-07
    7    -918.9987205271      5.23E-08
    8    -918.9987205271      9.02E-09 Convergence criterion met
 ---------------------------------------
 SCF time:  CPU 2.76 s  wall 2.77 s
 Discretize the solute cavity surface with Lebedev spheres
	Using 302 Lebedev grid points for each H atom
	Using 302 Lebedev grid points for other atoms
	Atomic van der Waals radii will be scaled by 1.20
 Removing interior tesserae...
 Keep 442 surface tesserae and discard 162 interior tesserae
 Molecular Surface Area = 102.946 Angst**2
Using SCRF singleton
 A restricted Hartree-Fock SCF calculation will be
 performed using Pulay DIIS extrapolation
 Polarizable Continuum solvation model will be applied
 SCF converges when DIIS error is below 1.0E-08

 Citation of the SMD model:
 Marenich, A.V.; Cramer, C.J.; Truhlar, D.G.
 J. Phys. Chem. B 2009, 113, 6378-6396.
 iSolventCode=           1
 Solvent: water                                                           

 vradii
            1           2
    1   2.3800000   2.3800000
 ---------------------------------------
  Cycle       Energy         DIIS Error
 ---------------------------------------
    1    -918.9987205271      1.02E-09
 Time req'd to invert C: 0.11 s (CPU) 0.11 s (wall)
    2    -918.9993600980      1.34E-04
    3    -918.9993600980      1.34E-04
    4    -918.9993600980      1.34E-04
    5    -918.9993748408      4.78E-05
    6    -918.9993760281      1.00E-05
    7    -918.9993761256      1.67E-06
    8    -918.9993761287      4.25E-07
    9    -918.9993761289      7.58E-08
   10    -918.9993761289      1.18E-08
   11    -918.9993761289      9.87E-10 Convergence criterion met
 ---------------------------------------
 SCF time:  CPU 6.06 s  wall 6.10 s
(0)  E-EN(g) gas-phase elect-nuc energy                 -918.998720527 a.u.
(3)  G-ENP(liq) elect-nuc-pol free energy of system     -918.999376129 a.u.
(4)  G-CDS(liq) cavity-dispersion-solvent structure 
     free energy                                                0.8351 kcal/mol
(6)  G-S(liq) free energy of system                     -918.998045263 a.u.
(9)  DeltaG-S(liq) free energy of  solvation
     (9) = (6) - (0)                                            0.4237 kcal/mol
 SCF   energy in the final basis set = -918.9980452628
 Total energy in the final basis set = -918.9980452628

 Components of the MP2 correlation energy:
        aaaa  correlation energy =        -0.0570225735 au
        abab  correlation energy =        -0.3309069686 au
        bbbb  correlation energy =        -0.0570225735 au
        non-Brillouin singles    =        -0.0000000000 au

 Total  MP2   correlation energy =        -0.4449521156 au
        MP2         total energy =      -919.4429973785 au

  Entering Z-vector solver.
 This version supports only Gaussian blurring of the apparent surface charges
 No PCM contribution added !! 
   1         0           1      0.000208    0.000208
 This version supports only Gaussian blurring of the apparent surface charges
 No PCM contribution added !! 
   2         0           1      0.000058    0.000058
 This version supports only Gaussian blurring of the apparent surface charges
 No PCM contribution added !! 
   3         0           1      0.000011    0.000011
 This version supports only Gaussian blurring of the apparent surface charges
 No PCM contribution added !! 
   4         0           1      0.000001    0.000001
 This version supports only Gaussian blurring of the apparent surface charges
 No PCM contribution added !! 
   5         1           0      0.000000    0.000000    Roots Converged

 --------------------------------------------------------------

                    Orbital Energies (a.u.)
 --------------------------------------------------------------

 Alpha MOs
 -- Occupied --
*******-104.899 -10.620 -10.620  -8.087  -8.087  -8.084  -8.084
 -8.084  -8.084  -1.217  -1.015  -0.595  -0.569  -0.569  -0.444
 -0.444
 -- Virtual --
  0.042   0.396   0.430   0.458   0.458   0.502   0.502   0.514
  0.514   0.542   0.575   0.575   0.691   0.691   0.792   0.854
  0.915   0.915   1.305   2.075   2.111   2.111   2.136   2.136
  2.229   2.229   2.233   2.233   2.256   2.256   2.267   2.267
  2.293   2.359   2.359   2.401   2.401   2.519   2.519   2.531
  2.534   2.553   2.553   2.560   2.560   2.804   3.102   3.102
  4.038   4.554   5.240
 --------------------------------------------------------------

          Ground-State Mulliken Net Atomic Charges

     Atom                 Charge (a.u.)
  ----------------------------------------
      1 Cl                    0.000000
      2 Cl                   -0.000000
  ----------------------------------------
  Sum of atomic charges =    -0.000000

 -----------------------------------------------------------------
                    Cartesian Multipole Moments
 -----------------------------------------------------------------
    Charge (ESU x 10^10)
                -0.0000
    Dipole Moment (Debye)
         X       0.0000      Y       0.0000      Z      -0.0000
       Tot       0.0000
    Quadrupole Moments (Debye-Ang)
        XX     -25.4610     XY      -0.0000     YY     -25.4610
        XZ      -0.0000     YZ       0.0017     ZZ     -22.0187
    Octopole Moments (Debye-Ang^2)
       XXX       0.0000    XXY      -0.0127    XYY      -0.0000
       YYY      -0.0382    XXZ     -26.1393    XYZ      -0.0000
       YYZ     -26.1393    XZZ      -0.0000    YZZ      -0.0075
       ZZZ     -67.8158
    Hexadecapole Moments (Debye-Ang^3)
      XXXX     -28.3486   XXXY      -0.0000   XXYY      -9.4496
      XYYY      -0.0000   YYYY     -28.3487   XXXZ      -0.0000
      XXYZ      -0.0256   XYYZ      -0.0000   YYYZ      -0.0767
      XXZZ     -61.2161   XYZZ      -0.0000   YYZZ     -61.2161
      XZZZ      -0.0000   YZZZ      -0.0519   ZZZZ    -289.2543
 -----------------------------------------------------------------
 DrvMan is completing analytic gradient of the MP2 energy
 MP2 relaxed dipole moment
            1
    1   0.0000000
    2   0.0000000
    3  -0.0000000
	Magnitude:	 0.000 au	 0.000 Debye
 MP2 energy read as -919.442997
 Full Analytical Gradient of MP2 Energy (in au.)
             1             2
    1   -0.00000000    0.00000000
    2   -0.00000010    0.00000010
    3   -0.00020043    0.00020043
 Gradient time:  CPU 0.09 s  wall 0.09 s
 ----------------------------------------------------------------
             Standard Nuclear Orientation (Angstroms)
    I     Atom           X                Y                Z
 ----------------------------------------------------------------
    1      Cl      0.0000000000     0.0000000000     0.0289281919
    2      Cl      0.0000000000    -0.0010000000     2.0243498081
 ----------------------------------------------------------------
 Nuclear Repulsion Energy =    76.6415445603 hartrees
 There are       17 alpha and       17 beta electrons
 Discretize the solute cavity surface with Lebedev spheres
	Using 302 Lebedev grid points for each H atom
	Using 302 Lebedev grid points for other atoms
	Atomic van der Waals radii will be scaled by 1.20
 Removing interior tesserae...
 Keep 442 surface tesserae and discard 162 interior tesserae
 Molecular Surface Area = 102.946 Angst**2

                       Distance Matrix (Angstroms)
             Cl(  1)
   Cl(  2)  1.995422

 Requested basis set is cc-pVTZ
 There are 24 shells and 68 basis functions
 A cutoff of  1.0D-11 yielded    295 shell pairs
 There are      2443 function pairs (      3246 Cartesian)
 Smallest overlap matrix eigenvalue = 7.96E-03
 Guess MOs from SCF MO coefficient file
 Reading MOs from coefficient file
 Reading MOs from coefficient file
 A restricted Hartree-Fock SCF calculation will be
 performed using Pulay DIIS extrapolation
 SCF converges when DIIS error is below 1.0E-08
 ---------------------------------------
  Cycle       Energy         DIIS Error
 ---------------------------------------
    1    -918.9987034308      1.50E-04
    2    -918.9987188575      5.37E-05
    3    -918.9987203820      1.14E-05
    4    -918.9987205126      2.55E-06
    5    -918.9987205249      8.98E-07
    6    -918.9987205268      3.12E-07
    7    -918.9987205271      5.43E-08
    8    -918.9987205271      9.15E-09 Convergence criterion met
 ---------------------------------------
 SCF time:  CPU 2.76 s  wall 2.76 s
 Discretize the solute cavity surface with Lebedev spheres
	Using 302 Lebedev grid points for each H atom
	Using 302 Lebedev grid points for other atoms
	Atomic van der Waals radii will be scaled by 1.20
 Removing interior tesserae...
 Keep 442 surface tesserae and discard 162 interior tesserae
 Molecular Surface Area = 102.946 Angst**2
Using SCRF singleton
 A restricted Hartree-Fock SCF calculation will be
 performed using Pulay DIIS extrapolation
 Polarizable Continuum solvation model will be applied
 SCF converges when DIIS error is below 1.0E-08

 Citation of the SMD model:
 Marenich, A.V.; Cramer, C.J.; Truhlar, D.G.
 J. Phys. Chem. B 2009, 113, 6378-6396.
 iSolventCode=           1
 Solvent: water                                                           

 vradii
            1           2
    1   2.3800000   2.3800000
 ---------------------------------------
  Cycle       Energy         DIIS Error
 ---------------------------------------
    1    -918.9987205271      1.11E-09
 Time req'd to invert C: 0.11 s (CPU) 0.11 s (wall)
    2    -918.9993600980      1.34E-04
    3    -918.9993600980      1.34E-04
    4    -918.9993600980      1.34E-04
    5    -918.9993600980      1.34E-04
    6    -918.9993600980      1.34E-04
    7    -918.9993600980      1.34E-04
    8    -918.9993600979      1.34E-04
    9    -918.9993600992      1.34E-04
   10    -918.9993748409      4.78E-05
   11    -918.9993760281      1.00E-05
   12    -918.9993761256      1.67E-06
   13    -918.9993761287      4.25E-07
   14    -918.9993761289      7.58E-08
   15    -918.9993761289      1.18E-08
   16    -918.9993761289      9.87E-10 Convergence criterion met
 ---------------------------------------
 SCF time:  CPU 8.53 s  wall 8.56 s
(0)  E-EN(g) gas-phase elect-nuc energy                 -918.998720527 a.u.
(3)  G-ENP(liq) elect-nuc-pol free energy of system     -918.999376129 a.u.
(4)  G-CDS(liq) cavity-dispersion-solvent structure 
     free energy                                                0.8351 kcal/mol
(6)  G-S(liq) free energy of system                     -918.998045263 a.u.
(9)  DeltaG-S(liq) free energy of  solvation
     (9) = (6) - (0)                                            0.4237 kcal/mol
 SCF   energy in the final basis set = -918.9980452628
 Total energy in the final basis set = -918.9980452628

 Components of the MP2 correlation energy:
        aaaa  correlation energy =        -0.0570225735 au
        abab  correlation energy =        -0.3309069686 au
        bbbb  correlation energy =        -0.0570225735 au
        non-Brillouin singles    =        -0.0000000000 au

 Total  MP2   correlation energy =        -0.4449521156 au
        MP2         total energy =      -919.4429973785 au

  Entering Z-vector solver.
 This version supports only Gaussian blurring of the apparent surface charges
 No PCM contribution added !! 
   1         0           1      0.000208    0.000208
 This version supports only Gaussian blurring of the apparent surface charges
 No PCM contribution added !! 
   2         0           1      0.000058    0.000058
 This version supports only Gaussian blurring of the apparent surface charges
 No PCM contribution added !! 
   3         0           1      0.000011    0.000011
 This version supports only Gaussian blurring of the apparent surface charges
 No PCM contribution added !! 
   4         0           1      0.000001    0.000001
 This version supports only Gaussian blurring of the apparent surface charges
 No PCM contribution added !! 
   5         1           0      0.000000    0.000000    Roots Converged

 --------------------------------------------------------------

                    Orbital Energies (a.u.)
 --------------------------------------------------------------

 Alpha MOs
 -- Occupied --
*******-104.899 -10.620 -10.620  -8.087  -8.087  -8.084  -8.084
 -8.084  -8.084  -1.217  -1.015  -0.595  -0.569  -0.569  -0.444
 -0.444
 -- Virtual --
  0.042   0.396   0.430   0.458   0.458   0.502   0.502   0.514
  0.514   0.542   0.575   0.575   0.691   0.691   0.792   0.854
  0.915   0.915   1.305   2.075   2.111   2.111   2.136   2.136
  2.229   2.229   2.233   2.233   2.256   2.256   2.267   2.267
  2.293   2.359   2.359   2.401   2.401   2.519   2.519   2.531
  2.534   2.553   2.553   2.560   2.560   2.804   3.102   3.102
  4.038   4.554   5.240
 --------------------------------------------------------------

          Ground-State Mulliken Net Atomic Charges

     Atom                 Charge (a.u.)
  ----------------------------------------
      1 Cl                    0.000000
      2 Cl                   -0.000000
  ----------------------------------------
  Sum of atomic charges =    -0.000000

 -----------------------------------------------------------------
                    Cartesian Multipole Moments
 -----------------------------------------------------------------
    Charge (ESU x 10^10)
                -0.0000
    Dipole Moment (Debye)
         X       0.0000      Y       0.0000      Z      -0.0000
       Tot       0.0000
    Quadrupole Moments (Debye-Ang)
        XX     -25.4610     XY       0.0000     YY     -25.4610
        XZ       0.0000     YZ      -0.0017     ZZ     -22.0187
    Octopole Moments (Debye-Ang^2)
       XXX       0.0000    XXY       0.0127    XYY       0.0000
       YYY       0.0382    XXZ     -26.1393    XYZ       0.0000
       YYZ     -26.1393    XZZ       0.0000    YZZ       0.0075
       ZZZ     -67.8158
    Hexadecapole Moments (Debye-Ang^3)
      XXXX     -28.3486   XXXY      -0.0000   XXYY      -9.4496
      XYYY      -0.0000   YYYY     -28.3487   XXXZ       0.0000
      XXYZ       0.0256   XYYZ      -0.0000   YYYZ       0.0767
      XXZZ     -61.2161   XYZZ       0.0000   YYZZ     -61.2161
      XZZZ       0.0000   YZZZ       0.0519   ZZZZ    -289.2543
 -----------------------------------------------------------------
 DrvMan is completing analytic gradient of the MP2 energy
 MP2 relaxed dipole moment
            1
    1   0.0000000
    2   0.0000000
    3  -0.0000000
	Magnitude:	 0.000 au	 0.000 Debye
 MP2 energy read as -919.442997
 Full Analytical Gradient of MP2 Energy (in au.)
             1             2
    1   -0.00000000    0.00000000
    2    0.00000010   -0.00000010
    3   -0.00020043    0.00020043
 Gradient time:  CPU 0.09 s  wall 0.09 s
 ----------------------------------------------------------------
             Standard Nuclear Orientation (Angstroms)
    I     Atom           X                Y                Z
 ----------------------------------------------------------------
    1      Cl      0.0000000000     0.0000000000     0.0289281919
    2      Cl      0.0000000000     0.0000000000     2.0253498081
 ----------------------------------------------------------------
 Nuclear Repulsion Energy =    76.6031647213 hartrees
 There are       17 alpha and       17 beta electrons
 Discretize the solute cavity surface with Lebedev spheres
	Using 302 Lebedev grid points for each H atom
	Using 302 Lebedev grid points for other atoms
	Atomic van der Waals radii will be scaled by 1.20
 Removing interior tesserae...
 Keep 442 surface tesserae and discard 162 interior tesserae
 Molecular Surface Area = 102.946 Angst**2

                       Distance Matrix (Angstroms)
             Cl(  1)
   Cl(  2)  1.996422

 Requested basis set is cc-pVTZ
 There are 24 shells and 68 basis functions
 A cutoff of  1.0D-11 yielded    295 shell pairs
 There are      2443 function pairs (      3246 Cartesian)
 Smallest overlap matrix eigenvalue = 7.98E-03
 Guess MOs from SCF MO coefficient file
 Reading MOs from coefficient file
 Reading MOs from coefficient file
 A restricted Hartree-Fock SCF calculation will be
 performed using Pulay DIIS extrapolation
 SCF converges when DIIS error is below 1.0E-08
 ---------------------------------------
  Cycle       Energy         DIIS Error
 ---------------------------------------
    1    -918.9982659743      1.52E-04
    2    -918.9987091941      4.64E-05
    3    -918.9987103130      1.12E-05
    4    -918.9987104199      2.11E-06
    5    -918.9987104263      5.87E-07
    6    -918.9987104269      1.94E-07
    7    -918.9987104270      5.49E-08
    8    -918.9987104270      9.80E-09 Convergence criterion met
 ---------------------------------------
 SCF time:  CPU 2.76 s  wall 2.76 s
 Discretize the solute cavity surface with Lebedev spheres
	Using 302 Lebedev grid points for each H atom
	Using 302 Lebedev grid points for other atoms
	Atomic van der Waals radii will be scaled by 1.20
 Removing interior tesserae...
 Keep 442 surface tesserae and discard 162 interior tesserae
 Molecular Surface Area = 102.946 Angst**2
Using SCRF singleton
 A restricted Hartree-Fock SCF calculation will be
 performed using Pulay DIIS extrapolation
 Polarizable Continuum solvation model will be applied
 SCF converges when DIIS error is below 1.0E-08

 Citation of the SMD model:
 Marenich, A.V.; Cramer, C.J.; Truhlar, D.G.
 J. Phys. Chem. B 2009, 113, 6378-6396.
 iSolventCode=           1
 Solvent: water                                                           

 vradii
            1           2
    1   2.3800000   2.3800000
 ---------------------------------------
  Cycle       Energy         DIIS Error
 ---------------------------------------
    1    -918.9987104270      9.75E-10
 Time req'd to invert C: 0.11 s (CPU) 0.11 s (wall)
    2    -918.9993510281      1.34E-04
    3    -918.9993510281      1.34E-04
    4    -918.9993510281      1.34E-04
    5    -918.9993510285      1.34E-04
    6    -918.9993510257      1.34E-04
    7    -918.9993658208      4.79E-05
    8    -918.9993670129      1.00E-05
    9    -918.9993671106      1.67E-06
   10    -918.9993671137      4.25E-07
   11    -918.9993671139      7.58E-08
   12    -918.9993671139      1.18E-08
   13    -918.9993671139      9.89E-10 Convergence criterion met
 ---------------------------------------
 SCF time:  CPU 7.06 s  wall 7.09 s
(0)  E-EN(g) gas-phase elect-nuc energy                 -918.998710427 a.u.
(3)  G-ENP(liq) elect-nuc-pol free energy of system     -918.999367114 a.u.
(4)  G-CDS(liq) cavity-dispersion-solvent structure 
     free energy                                                0.8353 kcal/mol
(6)  G-S(liq) free energy of system                     -918.998036036 a.u.
(9)  DeltaG-S(liq) free energy of  solvation
     (9) = (6) - (0)                                            0.4232 kcal/mol
 SCF   energy in the final basis set = -918.9980360365
 Total energy in the final basis set = -918.9980360365

 Components of the MP2 correlation energy:
        aaaa  correlation energy =        -0.0570182819 au
        abab  correlation energy =        -0.3309233364 au
        bbbb  correlation energy =        -0.0570182819 au
        non-Brillouin singles    =        -0.0000000000 au

 Total  MP2   correlation energy =        -0.4449599003 au
        MP2         total energy =      -919.4429959367 au

  Entering Z-vector solver.
 This version supports only Gaussian blurring of the apparent surface charges
 No PCM contribution added !! 
   1         0           1      0.000208    0.000208
 This version supports only Gaussian blurring of the apparent surface charges
 No PCM contribution added !! 
   2         0           1      0.000058    0.000058
 This version supports only Gaussian blurring of the apparent surface charges
 No PCM contribution added !! 
   3         0           1      0.000011    0.000011
 This version supports only Gaussian blurring of the apparent surface charges
 No PCM contribution added !! 
   4         0           1      0.000001    0.000001
 This version supports only Gaussian blurring of the apparent surface charges
 No PCM contribution added !! 
   5         1           0      0.000000    0.000000    Roots Converged

 --------------------------------------------------------------

                    Orbital Energies (a.u.)
 --------------------------------------------------------------

 Alpha MOs
 -- Occupied --
*******-104.899 -10.620 -10.620  -8.087  -8.087  -8.084  -8.084
 -8.084  -8.084  -1.217  -1.015  -0.594  -0.569  -0.569  -0.444
 -0.444
 -- Virtual --
  0.041   0.396   0.430   0.459   0.459   0.502   0.502   0.514
  0.514   0.542   0.575   0.575   0.691   0.691   0.792   0.853
  0.914   0.914   1.305   2.075   2.111   2.111   2.136   2.136
  2.229   2.229   2.233   2.233   2.256   2.256   2.267   2.267
  2.293   2.359   2.359   2.401   2.401   2.519   2.519   2.531
  2.534   2.552   2.552   2.560   2.560   2.802   3.101   3.101
  4.038   4.554   5.238
 --------------------------------------------------------------

          Ground-State Mulliken Net Atomic Charges

     Atom                 Charge (a.u.)
  ----------------------------------------
      1 Cl                   -0.000000
      2 Cl                    0.000000
  ----------------------------------------
  Sum of atomic charges =    -0.000000

 -----------------------------------------------------------------
                    Cartesian Multipole Moments
 -----------------------------------------------------------------
    Charge (ESU x 10^10)
                -0.0000
    Dipole Moment (Debye)
         X      -0.0000      Y       0.0000      Z      -0.0000
       Tot       0.0000
    Quadrupole Moments (Debye-Ang)
        XX     -25.4627     XY      -0.0000     YY     -25.4627
        XZ       0.0000     YZ      -0.0000     ZZ     -22.0151
    Octopole Moments (Debye-Ang^2)
       XXX      -0.0000    XXY       0.0000    XYY       0.0000
       YYY       0.0000    XXZ     -26.1537    XYZ      -0.0000
       YYZ     -26.1537    XZZ       0.0000    YZZ      -0.0000
       ZZZ     -67.8376
    Hexadecapole Moments (Debye-Ang^3)
      XXXX     -28.3526   XXXY      -0.0000   XXYY      -9.4509
      XYYY      -0.0000   YYYY     -28.3526   XXXZ      -0.0000
      XXYZ      -0.0000   XYYZ       0.0000   YYYZ      -0.0000
      XXZZ     -61.2690   XYZZ      -0.0000   YYZZ     -61.2690
      XZZZ       0.0000   YZZZ      -0.0000   ZZZZ    -289.4849
 -----------------------------------------------------------------
 DrvMan is completing analytic gradient of the MP2 energy
 MP2 relaxed dipole moment
            1
    1  -0.0000000
    2   0.0000000
    3  -0.0000000
	Magnitude:	 0.000 au	 0.000 Debye
 MP2 energy read as -919.442996
 Full Analytical Gradient of MP2 Energy (in au.)
             1             2
    1   -0.00000000    0.00000000
    2   -0.00000000    0.00000000
    3   -0.00061757    0.00061757
 Gradient time:  CPU 0.08 s  wall 0.09 s
 ----------------------------------------------------------------
             Standard Nuclear Orientation (Angstroms)
    I     Atom           X                Y                Z
 ----------------------------------------------------------------
    1      Cl      0.0000000000     0.0000000000     0.0289281919
    2      Cl      0.0000000000     0.0000000000     2.0233498081
 ----------------------------------------------------------------
 Nuclear Repulsion Energy =    76.6799821445 hartrees
 There are       17 alpha and       17 beta electrons
 Discretize the solute cavity surface with Lebedev spheres
	Using 302 Lebedev grid points for each H atom
	Using 302 Lebedev grid points for other atoms
	Atomic van der Waals radii will be scaled by 1.20
 Removing interior tesserae...
 Keep 442 surface tesserae and discard 162 interior tesserae
 Molecular Surface Area = 102.946 Angst**2

                       Distance Matrix (Angstroms)
             Cl(  1)
   Cl(  2)  1.994422

 Requested basis set is cc-pVTZ
 There are 24 shells and 68 basis functions
 A cutoff of  1.0D-11 yielded    295 shell pairs
 There are      2443 function pairs (      3246 Cartesian)
 Smallest overlap matrix eigenvalue = 7.95E-03
 Guess MOs from SCF MO coefficient file
 Reading MOs from coefficient file
 Reading MOs from coefficient file
 A restricted Hartree-Fock SCF calculation will be
 performed using Pulay DIIS extrapolation
 SCF converges when DIIS error is below 1.0E-08
 ---------------------------------------
  Cycle       Energy         DIIS Error
 ---------------------------------------
    1    -918.9995721384      1.95E-04
    2    -918.9987272345      6.84E-05
    3    -918.9987296436      1.39E-05
    4    -918.9987297804      2.18E-06
    5    -918.9987297862      5.01E-07
    6    -918.9987297864      9.67E-08
    7    -918.9987297864      1.42E-08
    8    -918.9987297864      1.05E-09 Convergence criterion met
 ---------------------------------------
 SCF time:  CPU 2.74 s  wall 2.78 s
 Discretize the solute cavity surface with Lebedev spheres
	Using 302 Lebedev grid points for each H atom
	Using 302 Lebedev grid points for other atoms
	Atomic van der Waals radii will be scaled by 1.20
 Removing interior tesserae...
 Keep 442 surface tesserae and discard 162 interior tesserae
 Molecular Surface Area = 102.946 Angst**2
Using SCRF singleton
 A restricted Hartree-Fock SCF calculation will be
 performed using Pulay DIIS extrapolation
 Polarizable Continuum solvation model will be applied
 SCF converges when DIIS error is below 1.0E-08

 Citation of the SMD model:
 Marenich, A.V.; Cramer, C.J.; Truhlar, D.G.
 J. Phys. Chem. B 2009, 113, 6378-6396.
 iSolventCode=           1
 Solvent: water                                                           

 vradii
            1           2
    1   2.3800000   2.3800000
 ---------------------------------------
  Cycle       Energy         DIIS Error
 ---------------------------------------
    1    -918.9987297864      8.35E-11
 Time req'd to invert C: 0.11 s (CPU) 0.11 s (wall)
    2    -918.9993683247      1.33E-04
    3    -918.9993683247      1.33E-04
    4    -918.9993683247      1.33E-04
    5    -918.9993683247      1.33E-04
    6    -918.9993683247      1.33E-04
    7    -918.9993683247      1.33E-04
    8    -918.9993683247      1.33E-04
    9    -918.9993683247      1.33E-04
   10    -918.9993683247      1.33E-04
   11    -918.9993683247      1.33E-04
   12    -918.9993683247      1.33E-04
   13    -918.9993683247      1.33E-04
   14    -918.9993683247      1.33E-04
   15    -918.9993683247      1.33E-04
   16    -918.9993683247      1.33E-04
   17    -918.9993830175      4.77E-05
   18    -918.9993842003      9.99E-06
   19    -918.9993842976      1.66E-06
   20    -918.9993843007      4.25E-07
   21    -918.9993843009      7.58E-08
   22    -918.9993843009      1.18E-08
   23    -918.9993843009      9.86E-10 Convergence criterion met
 ---------------------------------------
 SCF time:  CPU 12.05 s  wall 12.05 s
(0)  E-EN(g) gas-phase elect-nuc energy                 -918.998729786 a.u.
(3)  G-ENP(liq) elect-nuc-pol free energy of system     -918.999384301 a.u.
(4)  G-CDS(liq) cavity-dispersion-solvent structure 
     free energy                                                0.8350 kcal/mol
(6)  G-S(liq) free energy of system                     -918.998053646 a.u.
(9)  DeltaG-S(liq) free energy of  solvation
     (9) = (6) - (0)                                            0.4243 kcal/mol
 SCF   energy in the final basis set = -918.9980536462
 Total energy in the final basis set = -918.9980536462

 Components of the MP2 correlation energy:
        aaaa  correlation energy =        -0.0570268747 au
        abab  correlation energy =        -0.3308906319 au
        bbbb  correlation energy =        -0.0570268747 au
        non-Brillouin singles    =        -0.0000000000 au

 Total  MP2   correlation energy =        -0.4449443813 au
        MP2         total energy =      -919.4429980275 au

  Entering Z-vector solver.
 This version supports only Gaussian blurring of the apparent surface charges
 No PCM contribution added !! 
   1         0           1      0.000208    0.000208
 This version supports only Gaussian blurring of the apparent surface charges
 No PCM contribution added !! 
   2         0           1      0.000058    0.000058
 This version supports only Gaussian blurring of the apparent surface charges
 No PCM contribution added !! 
   3         0           1      0.000011    0.000011
 This version supports only Gaussian blurring of the apparent surface charges
 No PCM contribution added !! 
   4         0           1      0.000001    0.000001
 This version supports only Gaussian blurring of the apparent surface charges
 No PCM contribution added !! 
   5         1           0      0.000000    0.000000    Roots Converged

 --------------------------------------------------------------

                    Orbital Energies (a.u.)
 --------------------------------------------------------------

 Alpha MOs
 -- Occupied --
*******-104.899 -10.620 -10.620  -8.087  -8.087  -8.084  -8.084
 -8.084  -8.084  -1.217  -1.015  -0.595  -0.569  -0.569  -0.444
 -0.444
 -- Virtual --
  0.042   0.396   0.430   0.458   0.458   0.502   0.502   0.514
  0.514   0.542   0.575   0.575   0.691   0.691   0.793   0.854
  0.915   0.915   1.306   2.074   2.111   2.111   2.136   2.136
  2.230   2.230   2.233   2.233   2.256   2.256   2.267   2.267
  2.293   2.358   2.358   2.401   2.401   2.519   2.519   2.531
  2.535   2.554   2.554   2.560   2.560   2.806   3.103   3.103
  4.038   4.554   5.243
 --------------------------------------------------------------

          Ground-State Mulliken Net Atomic Charges

     Atom                 Charge (a.u.)
  ----------------------------------------
      1 Cl                   -0.000000
      2 Cl                    0.000000
  ----------------------------------------
  Sum of atomic charges =    -0.000000

 -----------------------------------------------------------------
                    Cartesian Multipole Moments
 -----------------------------------------------------------------
    Charge (ESU x 10^10)
                -0.0000
    Dipole Moment (Debye)
         X       0.0000      Y       0.0000      Z      -0.0000
       Tot       0.0000
    Quadrupole Moments (Debye-Ang)
        XX     -25.4594     XY       0.0000     YY     -25.4594
        XZ       0.0000     YZ       0.0000     ZZ     -22.0223
    Octopole Moments (Debye-Ang^2)
       XXX       0.0000    XXY       0.0000    XYY       0.0000
       YYY       0.0000    XXZ     -26.1249    XYZ       0.0000
       YYZ     -26.1249    XZZ       0.0000    YZZ       0.0000
       ZZZ     -67.7939
    Hexadecapole Moments (Debye-Ang^3)
      XXXX     -28.3446   XXXY       0.0000   XXYY      -9.4482
      XYYY       0.0000   YYYY     -28.3446   XXXZ       0.0000
      XXYZ       0.0000   XYYZ       0.0000   YYYZ       0.0000
      XXZZ     -61.1632   XYZZ       0.0000   YYZZ     -61.1632
      XZZZ       0.0000   YZZZ       0.0000   ZZZZ    -289.0238
 -----------------------------------------------------------------
 DrvMan is completing analytic gradient of the MP2 energy
 MP2 relaxed dipole moment
            1
    1   0.0000000
    2   0.0000000
    3  -0.0000000
	Magnitude:	 0.000 au	 0.000 Debye
 MP2 energy read as -919.442998
 Full Analytical Gradient of MP2 Energy (in au.)
             1             2
    1    0.00000000   -0.00000000
    2   -0.00000000    0.00000000
    3    0.00021892   -0.00021892
 Gradient time:  CPU 0.09 s  wall 0.09 s
Dipole drv :
gprntSymmMtrx error report: 
 Final Hessian.
            1           2           3           4           5           6
    1   0.0000513   0.0000000   0.0000000  -0.0000513   0.0000000   0.0000000
    2   0.0000000   0.0000513   0.0000000   0.0000000  -0.0000513   0.0000000
    3   0.0000000   0.0000000   0.2213241   0.0000000   0.0000000  -0.2213241
    4  -0.0000513   0.0000000   0.0000000   0.0000513   0.0000000   0.0000000
    5   0.0000000  -0.0000513   0.0000000   0.0000000   0.0000513   0.0000000
    6   0.0000000   0.0000000  -0.2213241   0.0000000   0.0000000   0.2213241
 ----------------------------------------------------------------
             Standard Nuclear Orientation (Angstroms)
    I     Atom           X                Y                Z
 ----------------------------------------------------------------
    1      Cl      0.0000000000     0.0000000000     0.0289281919
    2      Cl      0.0000000000     0.0000000000     2.0243498081
 ----------------------------------------------------------------
 Nuclear Repulsion Energy =    76.6415541845 hartrees
 There are       17 alpha and       17 beta electrons
 old dipole drv.
            1           2           3           4           5           6
    1   0.0000000   0.0000000  -0.0000000   0.0000000  -0.0000000  -0.0000000
    2  -0.0000000   0.0000000  -0.0000000   0.0000000   0.0000000  -0.0000000
    3   0.0000000   0.0000000  -0.0000000  -0.0000000  -0.0000000   0.0000000
 New transposed dipole drv.
            1           2           3
    1   0.0000000  -0.0000000   0.0000000
    2   0.0000000   0.0000000   0.0000000
    3  -0.0000000  -0.0000000  -0.0000000
    4   0.0000000   0.0000000  -0.0000000
    5  -0.0000000   0.0000000  -0.0000000
    6  -0.0000000  -0.0000000   0.0000000
FINAL TENSOR RESULT:
Order 2, Length 6
    Atom      X          Y          Z
     1 Order 1, Length 6
    Atom      X          Y          Z
     1    5.128392535823821e-05   0.000000000000000e+00   0.000000000000000e+00
     2   -5.128399038789679e-05   0.000000000000000e+00   0.000000000000000e+00

Order 1, Length 6
    Atom      X          Y          Z
     1    0.000000000000000e+00   5.128308654974614e-05   0.000000000000000e+00
     2    0.000000000000000e+00  -5.128308644211344e-05   0.000000000000000e+00

Order 1, Length 6
    Atom      X          Y          Z
     1    0.000000000000000e+00   0.000000000000000e+00   2.213241376494487e-01
     2    0.000000000000000e+00   0.000000000000000e+00  -2.213241376019783e-01


     2 Order 1, Length 6
    Atom      X          Y          Z
     1   -5.128399038789679e-05   0.000000000000000e+00   0.000000000000000e+00
     2    5.128405541480144e-05   0.000000000000000e+00   0.000000000000000e+00

Order 1, Length 6
    Atom      X          Y          Z
     1    0.000000000000000e+00  -5.128308644211344e-05   0.000000000000000e+00
     2    0.000000000000000e+00   5.128308633402175e-05   0.000000000000000e+00

Order 1, Length 6
    Atom      X          Y          Z
     1    0.000000000000000e+00   0.000000000000000e+00  -2.213241376019783e-01
     2    0.000000000000000e+00   0.000000000000000e+00   2.213241375488679e-01


 # Finishing finite difference calculation for IDERIV #
 ######################################################
 ######################################################
 Requested basis set is cc-pVTZ
 There are 24 shells and 68 basis functions
 **********************************************************************
 **                                                                  **
 **                       VIBRATIONAL ANALYSIS                       **
 **                       --------------------                       **
 **                                                                  **
 **        VIBRATIONAL FREQUENCIES (CM**-1) AND NORMAL MODES         **
 **     FORCE CONSTANTS (mDYN/ANGSTROM) AND REDUCED MASSES (AMU)     **
 **                  INFRARED INTENSITIES (KM/MOL)                   **
 **                                                                  **
 **********************************************************************


 Mode:                 1
 Frequency:       578.35
 Force Cnst:      6.8916
 Red. Mass:      34.9689
 IR Active:          YES
 IR Intens:        0.000
 Raman Active:       YES
               X      Y      Z        X      Y      Z        X      Y      Z
 Cl        -0.000 -0.000  0.707
 Cl        -0.000 -0.000 -0.707
 TransDip   0.000  0.000 -0.000

 STANDARD THERMODYNAMIC QUANTITIES AT   298.15 K  AND     1.00 ATM

   This Molecule has  0 Imaginary Frequencies
   Zero point vibrational energy:        0.827 kcal/mol

   Atom    1 Element Cl Has Mass   34.96885
   Atom    2 Element Cl Has Mass   34.96885
   Molecular Mass:    69.937700 amu
   Principal axes and moments of inertia in amu*Bohr^2:
                             1           2           3
    Eigenvalues --        0.00000   248.60991   248.60991
          X               0.00000     0.00000     1.00000
          Y               0.00000     1.00000     0.00000
          Z               1.00000     0.00000     0.00000
   Rotational Symmetry Number is   1
   The Molecule is a Symmetric Top
   Translational Enthalpy:        0.889 kcal/mol
   Rotational Enthalpy:           0.889 kcal/mol
   Vibrational Enthalpy:          0.935 kcal/mol
   gas constant (RT):             0.592 kcal/mol
   Translational Entropy:        38.652  cal/mol.K
   Rotational Entropy:          -42.776  cal/mol.K
   Vibrational Entropy:           0.488  cal/mol.K

   Total Enthalpy:                3.305 kcal/mol
   Total Entropy:                -3.636  cal/mol.K

 ======================================================================

 STANDARD THERMODYNAMIC QUANTITIES FOR ANHARMONIC VIBRATION -- TOSH

   Zero point vibrational energy: ************ kcal/mol

   Vibrational Enthalpy:   ************ kcal/mol
   Vibrational Entropy:           0.000  cal/mol.K

   Total Enthalpy:         ************ kcal/mol
   Total Entropy:                -4.124  cal/mol.K

 ======================================================================

 STANDARD THERMODYNAMIC QUANTITIES FOR ANHARMONIC VIBRATION -- VPT2

   Zero point vibrational energy: ************ kcal/mol

   Vibrational Enthalpy:   ************ kcal/mol
   Vibrational Entropy:           0.000  cal/mol.K

   Total Enthalpy:         ************ kcal/mol
   Total Entropy:                -4.124  cal/mol.K

 ======================================================================

Archival summary:
1\1\pikachu\FREQ\MP2\BasisUnspecified\l2\taweetha\TueAug1508:08:022017TueAug1508:08:022017\0\\#,FREQ,MP2,BasisUnspecified,\\0,1\Cl\Cl,1,1.99542\\HF=-918.998054\MP2=-919.442998\\@

 Total job time:  319.71s(wall), 318.63s(cpu) 
 Tue Aug 15 08:08:02 2017

        *************************************************************
        *                                                           *
        *  Thank you very much for using Q-Chem.  Have a nice day.  *
        *                                                           *
        *************************************************************
