# Supplementary material for: A DFT investigation of the blue bottle experiment: E∘half-cell analysis of autoxidation catalysed by redox indicators
Source: R Soc Open Sci. 2017 Nov 8;4(11):170708. doi: 10.1098/rsos.170708 (PMC5717635; doi:10.1098/rsos.170708)
Supplement: output.zip [file rsos170708supp2.zip › MP2_cc-pVTZ/CO2.out]

TWL01 127.0.1
Q-Chem Developer Version! Running on 127.0.1.*
                  Welcome to Q-Chem
     A Quantum Leap Into The Future Of Chemistry


 Q-Chem 4.4, Q-Chem, Inc., Pleasanton, CA (2016)

 Y. Shao,  Z. Gan,  E. Epifanovsky,  A. T. B. Gilbert,  M. Wormit,  
 J. Kussmann,  A. W. Lange,  A. Behn,  J. Deng,  X. Feng,  D. Ghosh,  
 M. Goldey,  P. R. Horn,  L. D. Jacobson,  I. Kaliman,  F. Rob,  
 R. Z. Khaliullin,  T. Kus,  A. Landau,  J. Liu,  E. I. Proynov,  Y. M. Rhee,  
 R. M. Richard,  M. A. Rohrdanz,  R. P. Steele,  E. J. Sundstrom,  
 H. L. Woodcock III,  P. M. Zimmerman,  D. Zuev,  B. Albrecht,  E. Alguire,  
 B. Austin,  S. A. Baeppler,  G. J. O. Beran,  Y. A. Bernard,  E. Berquist,  
 K. Brandhorst,  K. B. Bravaya,  S. T. Brown,  D. Casanova,  C.-M. Chang,  
 Y. Chen,  S. H. Chien,  K. D. Closser,  M. P. Coons,  D. L. Crittenden,  
 S. Dasgupta,  M. Diedenhofen,  R. A. DiStasio Jr.,  H. Do,  A. D. Dutoi,  
 R. G. Edgar,  P.-T. Fang,  S. Fatehi,  Q. Feng,  L. Fusti-Molnar,  
 A. Ghysels,  A. Golubeva-Zadorozhnaya,  J. Gomes,  A. Gunina,  
 M. W. D. Hanson-Heine,  P. H. P. Harbach,  A. W. Hauser,  J. E. Herr,  
 E. G. Hohenstein,  Z. C. Holden,  K. Hui,  T.-C. Jagau,  H. Ji,  B. Kaduk,  
 K. Khistyaev,  Jaehoon Kim,  Jihan Kim,  R. A. King,  P. Klunzinger,  
 K. Koh,  D. Kosenkov,  T. Kowalczyk,  C. M. Krauter,  A. Kunitsa,  
 K. U. Lao,  A. Laurent,  K. V. Lawler,  J. Lee,  D. Lefrancois,  S. Lehtola,  
 S. V. Levchenko,  C. Y. Lin,  Y.-S. Lin,  F. Liu,  E. Livshits,  
 R. C. Lochan,  A. Luenser,  P. Manohar,  S. F. Manzer,  S.-P. Mao,  Y. Mao,  
 N. Mardirossian,  A. V. Marenich,  L. A. Martinez-Martinez,  S. A. Maurer,  
 N. J. Mayhall,  J.-M. Mewes,  A. F. Morrison,  K. Nanda,  T. S. Nguyen-Beck,  
 C. M. Oana,  R. Olivares-Amaya,  D. P. O'Neill,  J. A. Parkhill,  
 T. M. Perrine,  R. Peverati,  P. A. Pieniazek,  F. Plasser,  A. Prociuk,  
 D. R. Rehn,  E. Rosta,  N. J. Russ,  N. Sergueev,  S. M. Sharada,  
 S. Sharma,  D. W. Small,  A. Sodt,  T. Stauch,  T. Stein,  D. Stuck,  
 Y.-C. Su,  A. J. W. Thom,  T. Tsuchimochi,  L. Vogt,  O. Vydrov,  T. Wang,  
 M. A. Watson,  J. Wenzel,  A. White,  C. F. Williams,  V. Vanovschi,  
 K. Yao,  S. Yeganeh,  S. R. Yost,  Z.-Q. You,  I. Y. Zhang,  X. Zhang,  
 Y. Zhao,  B. R. Brooks,  G. K. L. Chan,  D. M. Chipman,  C. J. Cramer,  
 W. A. Goddard III,  M. S. Gordon,  W. J. Hehre,  A. Klamt,  
 H. F. Schaefer III,  M. W. Schmidt,  C. D. Sherrill,  D. G. Truhlar,  
 A. Warshel,  X. Xu,  A. Aspuru-Guzik,  R. Baer,  A. T. Bell,  N. A. Besley,  
 J.-D. Chai,  A. Dreuw,  B. D. Dunietz,  T. R. Furlani,  S. R. Gwaltney,  
 C.-P. Hsu,  Y. Jung,  J. Kong,  D. S. Lambrecht,  W. Liang,  C. Ochsenfeld,  
 V. A. Rassolov,  L. V. Slipchenko,  J. E. Subotnik,  T. Van Voorhis,  
 J. M. Herbert,  A. I. Krylov,  P. M. W. Gill,  M. Head-Gordon

 Contributors to earlier versions of Q-Chem not listed above: 
 R. D. Adamson,  J. Baker,  E. F. C. Byrd,  A. K. Chakraborty,  C.-L. Cheng,  
 H. Dachsel,  R. J. Doerksen,  G. Hawkins,  A. Heyden,  S. Hirata,  
 G. Kedziora,  F. J. Keil,  C. Kelley,  P. P. Korambath,  W. Kurlancheek,  
 A. M. Lee,  M. S. Lee,  D. Liotard,  I. Lotan,  P. E. Maslen,  N. Nair,  
 D. Neuhauser,  R. Olson,  B. Peters,  J. Ritchie,  N. E. Schultz,  
 N. Shenvi,  A. C. Simmonett,  K. S. Thanthiriwatte,  Q. Wu,  W. Zhang

 Please cite Q-Chem as follows:
 Y. Shao et al., Mol. Phys. 113, 184-215 (2015)
 DOI: 10.1080/00268976.2014.952696

 Q-Chem 4.4.2 for Intel X86 EM64T Linux

 Parts of Q-Chem use Armadillo 5.200.1 (Boston Tea Smuggler).
 http://arma.sourceforge.net/

 Q-Chem begins on Wed Dec 14 13:24:13 2016  


Host: 0

     Scratch files written to /scratch/taweetham/qchem6669//
FILE_GEOM_ORG=        593

Checking the input file for inconsistencies... 	...done.

--------------------------------------------------------------
User input:
--------------------------------------------------------------
$molecule
0 1
  C    0.0001323    0.0000000    0.0000000
  O   -0.0000496    0.0000000    1.1690336
  O   -0.0000496    0.0000000   -1.1690337
$end

$rem
   BASIS  =   cc-pVTZ
   method  =  MP2
   JOBTYPE = optimization
   SOLVENT_METHOD = SMD
   MEM_STATIC = 3000
   MEM_TOTAL  = 4000
$end

--------------------------------------------------------------
 ----------------------------------------------------------------
             Standard Nuclear Orientation (Angstroms)
    I     Atom           X                Y                Z
 ----------------------------------------------------------------
    1      C       0.0001323000     0.0000000000     0.0000000000
    2      O      -0.0000496000     0.0000000000     1.1690336000
    3      O      -0.0000496000     0.0000000000    -1.1690337000
 ----------------------------------------------------------------
 Nuclear Repulsion Energy =    57.9407465024 hartrees
 There are       11 alpha and       11 beta electrons
 Requested basis set is cc-pVTZ
 There are 30 shells and 90 basis functions

 Total QAlloc Memory Limit   4000 MB
 Mega-Array Size      2933 MB
 MEM_STATIC part      3000 MB
 A cutoff of  1.0D-11 yielded    458 shell pairs
 There are      4226 function pairs (      5796 Cartesian)

 -------------------------------------------------------
 OpenMP Integral Computing Module                       
 Release: version 1.0, May 2013, Q-Chem Inc. Pittsburgh 
 -------------------------------------------------------
 Integral Job Info:
 Integral job number is                      11
 Integral operator is                         1
 short-range coefficients                     0
 long-range coefficients              100000000
 Omega coefficients                           0
 if combine SR and LR in K                    0
 Integral screening is                        0
 Integral computing path is                   2
 max size of driver memory is            800000
 size of driver memory is                776718
 size of scratch memory is              4556032
 max col of scratch BK array              10000
 max len of scratch array in speh3          662
 max len of scratch index in speh4           32
 max int batch size is                      520
 min int batch size is                       52
 fixed nKL is                                52
 max L of basis functions is                  3
 order of int derivative is                   0
 number of shells is                         30
 number of basis is                         105
 number of cartesian basis is               105
 number of contracted shell pairs           458
 number of primitive shell pairs           2088
 maxK2 (contraction) of shell pair           49
 max number of K2 of shell pair               1
 max number of CS2 of shell pair             38
 max number of PS2 of shell pair            441
 mem total for path MDJ                   41468
 -------------------------------------------------------
 Smallest overlap matrix eigenvalue = 1.75E-03

 Scale SEOQF with 1.000000e+00/1.000000e+00/1.000000e+00

 Standard Electronic Orientation quadrupole field applied
 Nucleus-field energy     =    -0.0000000234 hartrees
 Guess from superposition of atomic densities
 Warning:  Energy on first SCF cycle will be non-variational
 A restricted Hartree-Fock SCF calculation will be
 performed using Pulay DIIS extrapolation
 SCF converges when DIIS error is below 1.0E-08
 ---------------------------------------
  Cycle       Energy         DIIS Error
 ---------------------------------------
    1    -188.1922773289      6.64E-02
    2    -187.6178145262      1.05E-02
    3    -187.6681482555      7.40E-03
    4    -187.7045077608      6.60E-04
    5    -187.7049133517      1.74E-04
    6    -187.7049603966      3.57E-05
    7    -187.7049632721      8.63E-06
    8    -187.7049633856      1.76E-06
    9    -187.7049633905      3.00E-07
   10    -187.7049633907      9.07E-08
   11    -187.7049633907      2.05E-08
   12    -187.7049633907      8.49E-09 Convergence criterion met
 ---------------------------------------
 SCF time:  CPU 4.67 s  wall 4.67 s

 Citation of the SMD model:
 Marenich, A.V.; Cramer, C.J.; Truhlar, D.G.
 J. Phys. Chem. B 2009, 113, 6378-6396.
 iSolventCode=           1
 Solvent: water                                                           

 vradii
            1           2           3
    1   1.8500000   1.5200000   1.5200000
Changing PCM_TESSEL_METHOD to VTN
Changing PCM_VDW_RADII to SMD_RADIUS
 Discretize the solute cavity surface with Lebedev spheres
	Using 302 Lebedev grid points for each H atom
	Using 302 Lebedev grid points for other atoms
	Atomic van der Waals radii will be scaled by 1.20
 Removing interior tesserae...
 Keep 502 surface tesserae and discard 404 interior tesserae
 Molecular Surface Area = 56.012 Angst**2
 A restricted Hartree-Fock SCF calculation will be
 performed using Pulay DIIS extrapolation
 Polarizable Continuum solvation model will be applied
 SCF converges when DIIS error is below 1.0E-08

 Citation of the SMD model:
 Marenich, A.V.; Cramer, C.J.; Truhlar, D.G.
 J. Phys. Chem. B 2009, 113, 6378-6396.
 iSolventCode=           1
 Solvent: water                                                           

 vradii
            1           2           3
    1   1.8500000   1.5200000   1.5200000
 ---------------------------------------
  Cycle       Energy         DIIS Error
 ---------------------------------------
    1    -187.7049633906      1.33E-09
 Time req'd to invert C: 0.08 s (CPU) 0.07 s (wall)
    2    -187.7107277187      6.53E-04
    3    -187.7107277189      6.53E-04
    4    -187.7107277195      6.53E-04
    5    -187.7107277200      6.53E-04
    6    -187.7107277191      6.53E-04
    7    -187.7107277187      6.53E-04
    8    -187.7107277184      6.53E-04
    9    -187.7107277185      6.53E-04
   10    -187.7107277183      6.53E-04
   11    -187.7107277183      6.53E-04
   12    -187.7107277184      6.53E-04
   13    -187.7107277186      6.53E-04
   14    -187.7107277185      6.53E-04
   15    -187.7107277187      6.53E-04
   16    -187.7107277186      6.53E-04
   17    -187.7112808854      3.74E-04
   18    -187.7113728417      8.73E-05
   19    -187.7113843492      2.42E-05
   20    -187.7113850326      4.66E-06
   21    -187.7113850751      9.87E-07
   22    -187.7113850767      1.87E-07
   23    -187.7113850768      2.36E-08
   24    -187.7113850768      2.18E-09 Convergence criterion met
 ---------------------------------------
 SCF time:  CPU 8.86 s  wall 9.00 s
(0)  E-EN(g) gas-phase elect-nuc energy                 -187.704963391 a.u.
(3)  G-ENP(liq) elect-nuc-pol free energy of system     -187.711385077 a.u.
(4)  G-CDS(liq) cavity-dispersion-solvent structure 
     free energy                                                5.5407 kcal/mol
(6)  G-S(liq) free energy of system                     -187.702555390 a.u.
(9)  DeltaG-S(liq) free energy of  solvation
     (9) = (6) - (0)                                            1.5110 kcal/mol
 SCF   energy in the final basis set = -187.7025553903
 Total energy in the final basis set = -187.7025553903

 Components of the MP2 correlation energy:
        aaaa  correlation energy =        -0.0845666056 au
        abab  correlation energy =        -0.4717982666 au
        bbbb  correlation energy =        -0.0845666056 au
        non-Brillouin singles    =        -0.0000000000 au

 Total  MP2   correlation energy =        -0.6409314777 au
        MP2         total energy =      -188.3434868680 au

  Entering Z-vector solver.
 This version supports only Gaussian blurring of the apparent surface charges
 No PCM contribution added !! 
   1         0           1      0.000569    0.000569
 This version supports only Gaussian blurring of the apparent surface charges
 No PCM contribution added !! 
   2         0           1      0.000185    0.000185
 This version supports only Gaussian blurring of the apparent surface charges
 No PCM contribution added !! 
   3         0           1      0.000056    0.000056
 This version supports only Gaussian blurring of the apparent surface charges
 No PCM contribution added !! 
   4         0           1      0.000011    0.000011
 This version supports only Gaussian blurring of the apparent surface charges
 No PCM contribution added !! 
   5         0           1      0.000001    0.000001
 This version supports only Gaussian blurring of the apparent surface charges
 No PCM contribution added !! 
   6         1           0      0.000000    0.000000    Roots Converged

 --------------------------------------------------------------

                    Orbital Energies (a.u.)
 --------------------------------------------------------------

 Alpha MOs
 -- Occupied --
-20.644 -20.644 -11.460  -1.517  -1.466  -0.798  -0.739  -0.702
 -0.702  -0.538  -0.538
 -- Virtual --
  0.191   0.211   0.211   0.343   0.412   0.412   0.551   0.657
  0.717   0.717   0.720   0.774   0.774   0.949   0.949   1.222
  1.222   1.264   1.292   1.469   1.644   1.644   1.927   1.927
  1.990   2.139   2.139   2.214   2.287   2.287   2.416   2.416
  2.753   2.845   2.852   2.852   3.140   3.140   3.218   3.218
  3.333   3.333   3.847   3.847   3.927   4.438   4.441   4.441
  4.621   4.621   5.042   5.392   5.506   5.506   5.572   5.572
  5.624   5.624   6.227   6.227   6.381   6.582   6.582   6.784
  6.784   6.785   6.785   7.033   7.033   7.109   7.314   7.452
  7.452   7.792   7.868   7.868   8.106  13.538  15.114
 --------------------------------------------------------------

          Ground-State Mulliken Net Atomic Charges

     Atom                 Charge (a.u.)
  ----------------------------------------
      1 C                     0.423756
      2 O                    -0.211878
      3 O                    -0.211878
  ----------------------------------------
  Sum of atomic charges =     0.000000

 -----------------------------------------------------------------
                    Cartesian Multipole Moments
 -----------------------------------------------------------------
    Charge (ESU x 10^10)
                 0.0000
    Dipole Moment (Debye)
         X       0.0006      Y       0.0000      Z       0.0000
       Tot       0.0006
    Quadrupole Moments (Debye-Ang)
        XX     -14.7761     XY       0.0000     YY     -14.7761
        XZ       0.0000     YZ      -0.0000     ZZ     -19.5915
    Octopole Moments (Debye-Ang^2)
       XXX      -0.0001    XXY       0.0000    XYY      -0.0000
       YYY       0.0000    XXZ       0.0000    XYZ       0.0000
       YYZ       0.0000    XZZ      -0.0004    YZZ       0.0000
       ZZZ       0.0000
    Hexadecapole Moments (Debye-Ang^3)
      XXXX     -11.3598   XXXY       0.0000   XXYY      -3.7866
      XYYY       0.0000   YYYY     -11.3598   XXXZ      -0.0000
      XXYZ      -0.0000   XYYZ      -0.0000   YYYZ      -0.0000
      XXZZ     -18.8633   XYZZ      -0.0000   YYZZ     -18.8633
      XZZZ       0.0000   YZZZ      -0.0000   ZZZZ    -105.0954
 -----------------------------------------------------------------
 DrvMan is completing analytic gradient of the MP2 energy
 MP2 relaxed dipole moment
            1
    1   0.0002210
    2   0.0000000
    3   0.0000003
	Magnitude:	 0.000 au	 0.001 Debye
 MP2 energy read as -188.343487
 Full Analytical Gradient of MP2 Energy (in au.)
             1             2             3
    1    0.00005538   -0.00002769   -0.00002769
    2    0.00000000   -0.00000000    0.00000000
    3    0.00000017    0.01987848   -0.01987864
 Gradient time:  CPU 0.07 s  wall 0.07 s
 Geometry Optimization Parameters
   NAtoms,    NIC,     NZ,  NCons,   NDum,   NFix, NCnnct, MaxDiis
        3       9       0       0       0       0       0       0


** GEOMETRY OPTIMIZATION IN DELOCALIZED INTERNAL COORDINATES **
   Searching for a Minimum

   Optimization Cycle:   1

                       Coordinates (Angstroms)
     ATOM                X               Y               Z
      1  C         0.0001323000    0.0000000000    0.0000000000
      2  O        -0.0000496000    0.0000000000    1.1690336000
      3  O        -0.0000496000    0.0000000000   -1.1690337000
   Point Group: c1    Number of degrees of freedom:     3


   Energy is   -188.343486868


 Attempting to Generate Delocalized Internal Coordinates

  ***ERROR*** Angle     2    1    3   is near-linear
              But No atom available to define colinear bend
**WARNING** Problems with Internal Coordinates
  Switching to Cartesian Coordinates

 Translations and Rotations Projected Out of Hessian

  3 Hessian modes will be used to form the next step
  Hessian Eigenvalues:
     1.000000    1.000000    1.000000

 Minimum Search - Taking Simple RFO Step
 Searching for Lamda that Minimizes Along All modes
 Value Taken    Lamda =  -0.00079032
 Step Taken.  Stepsize is  0.028090

                             Maximum     Tolerance    Cnvgd?
         Gradient           0.019879      0.000300      NO
         Displacement       0.019863      0.001200      NO
         Energy change     *********      0.000001      NO

 ----------------------------------------------------------------
             Standard Nuclear Orientation (Angstroms)
    I     Atom           X                Y                Z
 ----------------------------------------------------------------
    1      C       0.0001030159     0.0000000000    -0.0000000876
    2      O      -0.0000349580     0.0000000000     1.1585226706
    3      O      -0.0000349580     0.0000000000    -1.1585226830
 ----------------------------------------------------------------
 Nuclear Repulsion Energy =    58.4664279582 hartrees
 There are       11 alpha and       11 beta electrons
 Discretize the solute cavity surface with Lebedev spheres
	Using 302 Lebedev grid points for each H atom
	Using 302 Lebedev grid points for other atoms
	Atomic van der Waals radii will be scaled by 1.20
 Removing interior tesserae...
 Keep 502 surface tesserae and discard 404 interior tesserae
 Molecular Surface Area = 56.012 Angst**2
 Applying Cartesian multipole field
    Component          Value
    ---------          -----
     (2,0,0)        1.00000E-10
     (0,2,0)        2.00000E-10
     (0,0,2)       -3.00000E-10
 Nucleus-field energy     =    -0.0000000230 hartrees
 Requested basis set is cc-pVTZ
 There are 30 shells and 90 basis functions
 A cutoff of  1.0D-11 yielded    458 shell pairs
 There are      4226 function pairs (      5796 Cartesian)
 Smallest overlap matrix eigenvalue = 1.71E-03
 Guess MOs from SCF MO coefficient file
 Reading MOs from coefficient file
 Reading MOs from coefficient file
 A restricted Hartree-Fock SCF calculation will be
 performed using Pulay DIIS extrapolation
 SCF converges when DIIS error is below 1.0E-08
 Geometry optimization detected.  Setting ReadMinima to 0
 Setting SaveMinima to 0
 ---------------------------------------
  Cycle       Energy         DIIS Error
 ---------------------------------------
    1    -187.7382609843      1.38E-03
    2    -187.7074464920      4.03E-04
    3    -187.7075354407      2.08E-04
    4    -187.7075656761      3.34E-05
    5    -187.7075675144      8.01E-06
    6    -187.7075676037      2.39E-06
    7    -187.7075676120      3.33E-07
    8    -187.7075676122      4.46E-08
    9    -187.7075676122      3.17E-09 Convergence criterion met
 ---------------------------------------
 SCF time:  CPU 3.54 s  wall 3.54 s
 Discretize the solute cavity surface with Lebedev spheres
	Using 302 Lebedev grid points for each H atom
	Using 302 Lebedev grid points for other atoms
	Atomic van der Waals radii will be scaled by 1.20
 Removing interior tesserae...
 Keep 502 surface tesserae and discard 404 interior tesserae
 Molecular Surface Area = 56.012 Angst**2
 A restricted Hartree-Fock SCF calculation will be
 performed using Pulay DIIS extrapolation
 Polarizable Continuum solvation model will be applied
 SCF converges when DIIS error is below 1.0E-08
 Geometry optimization detected.  Setting ReadMinima to 0
 Setting SaveMinima to 0

 Citation of the SMD model:
 Marenich, A.V.; Cramer, C.J.; Truhlar, D.G.
 J. Phys. Chem. B 2009, 113, 6378-6396.
 iSolventCode=           1
 Solvent: water                                                           

 vradii
            1           2           3
    1   1.8500000   1.5200000   1.5200000
 ---------------------------------------
  Cycle       Energy         DIIS Error
 ---------------------------------------
    1    -187.7075676121      1.20E-09
 Time req'd to invert C: 0.08 s (CPU) 0.07 s (wall)
    2    -187.7133020519      6.49E-04
    3    -187.7133020512      6.49E-04
    4    -187.7133020523      6.49E-04
    5    -187.7133020525      6.49E-04
    6    -187.7133020526      6.49E-04
    7    -187.7133020517      6.49E-04
    8    -187.7133020516      6.49E-04
    9    -187.7133020516      6.49E-04
   10    -187.7133020518      6.49E-04
   11    -187.7133020521      6.49E-04
   12    -187.7133020520      6.49E-04
   13    -187.7133020520      6.49E-04
   14    -187.7133020520      6.49E-04
   15    -187.7133020521      6.49E-04
   16    -187.7133020519      6.49E-04
   17    -187.7138475186      3.64E-04
   18    -187.7139346322      8.64E-05
   19    -187.7139457221      2.36E-05
   20    -187.7139463694      4.57E-06
   21    -187.7139464095      9.29E-07
   22    -187.7139464108      1.75E-07
   23    -187.7139464109      2.28E-08
   24    -187.7139464109      2.08E-09 Convergence criterion met
 ---------------------------------------
 SCF time:  CPU 9.02 s  wall 9.04 s
(0)  E-EN(g) gas-phase elect-nuc energy                 -187.707567612 a.u.
(3)  G-ENP(liq) elect-nuc-pol free energy of system     -187.713946411 a.u.
(4)  G-CDS(liq) cavity-dispersion-solvent structure 
     free energy                                                5.5602 kcal/mol
(6)  G-S(liq) free energy of system                     -187.705085744 a.u.
(9)  DeltaG-S(liq) free energy of  solvation
     (9) = (6) - (0)                                            1.5574 kcal/mol
 SCF   energy in the final basis set = -187.7050857441
 Total energy in the final basis set = -187.7050857441

 Components of the MP2 correlation energy:
        aaaa  correlation energy =        -0.0841691352 au
        abab  correlation energy =        -0.4699231831 au
        bbbb  correlation energy =        -0.0841691352 au
        non-Brillouin singles    =        -0.0000000000 au

 Total  MP2   correlation energy =        -0.6382614535 au
        MP2         total energy =      -188.3433471977 au

  Entering Z-vector solver.
 This version supports only Gaussian blurring of the apparent surface charges
 No PCM contribution added !! 
   1         0           1      0.000541    0.000541
 This version supports only Gaussian blurring of the apparent surface charges
 No PCM contribution added !! 
   2         0           1      0.000172    0.000172
 This version supports only Gaussian blurring of the apparent surface charges
 No PCM contribution added !! 
   3         0           1      0.000052    0.000052
 This version supports only Gaussian blurring of the apparent surface charges
 No PCM contribution added !! 
   4         0           1      0.000010    0.000010
 This version supports only Gaussian blurring of the apparent surface charges
 No PCM contribution added !! 
   5         0           1      0.000001    0.000001
 This version supports only Gaussian blurring of the apparent surface charges
 No PCM contribution added !! 
   6         1           0      0.000000    0.000000    Roots Converged

 --------------------------------------------------------------

                    Orbital Energies (a.u.)
 --------------------------------------------------------------

 Alpha MOs
 -- Occupied --
-20.642 -20.642 -11.454  -1.523  -1.471  -0.797  -0.741  -0.707
 -0.707  -0.539  -0.539
 -- Virtual --
  0.193   0.219   0.219   0.342   0.412   0.412   0.563   0.658
  0.714   0.714   0.719   0.775   0.775   0.951   0.951   1.234
  1.234   1.295   1.296   1.460   1.645   1.645   1.933   1.933
  2.002   2.153   2.153   2.209   2.286   2.286   2.408   2.408
  2.769   2.853   2.853   2.867   3.140   3.140   3.231   3.231
  3.348   3.348   3.862   3.862   3.955   4.449   4.463   4.463
  4.630   4.630   5.016   5.454   5.506   5.506   5.576   5.576
  5.634   5.634   6.255   6.255   6.429   6.632   6.632   6.789
  6.789   6.790   6.790   7.039   7.039   7.146   7.347   7.462
  7.462   7.830   7.888   7.888   8.117  13.837  15.227
 --------------------------------------------------------------

          Ground-State Mulliken Net Atomic Charges

     Atom                 Charge (a.u.)
  ----------------------------------------
      1 C                     0.417969
      2 O                    -0.208985
      3 O                    -0.208984
  ----------------------------------------
  Sum of atomic charges =     0.000000

 -----------------------------------------------------------------
                    Cartesian Multipole Moments
 -----------------------------------------------------------------
    Charge (ESU x 10^10)
                -0.0000
    Dipole Moment (Debye)
         X       0.0004      Y      -0.0000      Z      -0.0000
       Tot       0.0004
    Quadrupole Moments (Debye-Ang)
        XX     -14.7221     XY      -0.0000     YY     -14.7221
        XZ      -0.0000     YZ      -0.0000     ZZ     -19.5627
    Octopole Moments (Debye-Ang^2)
       XXX      -0.0002    XXY       0.0000    XYY      -0.0001
       YYY       0.0000    XXZ      -0.0000    XYZ       0.0000
       YYZ      -0.0000    XZZ      -0.0003    YZZ      -0.0000
       ZZZ      -0.0000
    Hexadecapole Moments (Debye-Ang^3)
      XXXX     -11.2715   XXXY      -0.0000   XXYY      -3.7572
      XYYY      -0.0000   YYYY     -11.2715   XXXZ       0.0000
      XXYZ      -0.0000   XYYZ       0.0000   YYYZ      -0.0000
      XXZZ     -18.5691   XYZZ      -0.0000   YYZZ     -18.5691
      XZZZ       0.0000   YZZZ       0.0000   ZZZZ    -103.5316
 -----------------------------------------------------------------
 DrvMan is completing analytic gradient of the MP2 energy
 MP2 relaxed dipole moment
            1
    1   0.0001700
    2  -0.0000000
    3  -0.0000005
	Magnitude:	 0.000 au	 0.000 Debye
 MP2 energy read as -188.343347
 Full Analytical Gradient of MP2 Energy (in au.)
             1             2             3
    1    0.00003848   -0.00001924   -0.00001924
    2    0.00000000   -0.00000000   -0.00000000
    3   -0.00000029   -0.00243077    0.00243106
 Gradient time:  CPU 0.07 s  wall 0.07 s
 Geometry Optimization Parameters
   NAtoms,    NIC,     NZ,  NCons,   NDum,   NFix, NCnnct, MaxDiis
        3       9       0       0       0       0       0       0

 Cartesian Hessian Update
 Hessian Updated using BFGS Update


** GEOMETRY OPTIMIZATION IN CARTESIAN COORDINATES **
   Searching for a Minimum

   Optimization Cycle:   2

                       Coordinates (Angstroms)
     ATOM                X               Y               Z
      1  C         0.0001030159    0.0000000000   -0.0000000876
      2  O        -0.0000349580    0.0000000000    1.1585226706
      3  O        -0.0000349580    0.0000000000   -1.1585226830
   Point Group: c1    Number of degrees of freedom:     3


   Energy is   -188.343347198


 Translations and Rotations Projected Out of Hessian

  2 Hessian modes will be used to form the next step
  Hessian Eigenvalues:
     0.999972    1.123202

 Minimum Search - Taking Simple RFO Step
 Searching for Lamda that Minimizes Along All modes
 Value Taken    Lamda =  -0.00001052
 Step Taken.  Stepsize is  0.003061

                             Maximum     Tolerance    Cnvgd?
         Gradient           0.002431      0.000300      NO
         Displacement       0.002164      0.001200      NO
         Energy change      0.000140      0.000001      NO

 ----------------------------------------------------------------
             Standard Nuclear Orientation (Angstroms)
    I     Atom           X                Y                Z
 ----------------------------------------------------------------
    1      C       0.0000848676     0.0000000000     0.0000000472
    2      O      -0.0000258838     0.0000000000     1.1596678765
    3      O      -0.0000258838     0.0000000000    -1.1596680237
 ----------------------------------------------------------------
 Nuclear Repulsion Energy =    58.4086873701 hartrees
 There are       11 alpha and       11 beta electrons
 Discretize the solute cavity surface with Lebedev spheres
	Using 302 Lebedev grid points for each H atom
	Using 302 Lebedev grid points for other atoms
	Atomic van der Waals radii will be scaled by 1.20
 Removing interior tesserae...
 Keep 502 surface tesserae and discard 404 interior tesserae
 Molecular Surface Area = 56.012 Angst**2
 Applying Cartesian multipole field
    Component          Value
    ---------          -----
     (2,0,0)        1.00000E-10
     (0,2,0)        2.00000E-10
     (0,0,2)       -3.00000E-10
 Nucleus-field energy     =    -0.0000000231 hartrees
 Requested basis set is cc-pVTZ
 There are 30 shells and 90 basis functions
 A cutoff of  1.0D-11 yielded    458 shell pairs
 There are      4226 function pairs (      5796 Cartesian)
 Smallest overlap matrix eigenvalue = 1.71E-03
 Guess MOs from SCF MO coefficient file
 Reading MOs from coefficient file
 Reading MOs from coefficient file
 A restricted Hartree-Fock SCF calculation will be
 performed using Pulay DIIS extrapolation
 SCF converges when DIIS error is below 1.0E-08
 Geometry optimization detected.  Setting ReadMinima to 0
 Setting SaveMinima to 0
 ---------------------------------------
  Cycle       Energy         DIIS Error
 ---------------------------------------
    1    -187.7032149046      7.53E-04
    2    -187.7071881261      4.49E-04
    3    -187.7073183587      8.67E-05
    4    -187.7073273449      2.51E-05
    5    -187.7073279515      4.60E-06
    6    -187.7073279920      8.08E-07
    7    -187.7073279932      1.85E-07
    8    -187.7073279932      2.49E-08
    9    -187.7073279931      2.76E-09 Convergence criterion met
 ---------------------------------------
 SCF time:  CPU 3.48 s  wall 3.49 s
 Discretize the solute cavity surface with Lebedev spheres
	Using 302 Lebedev grid points for each H atom
	Using 302 Lebedev grid points for other atoms
	Atomic van der Waals radii will be scaled by 1.20
 Removing interior tesserae...
 Keep 502 surface tesserae and discard 404 interior tesserae
 Molecular Surface Area = 56.012 Angst**2
 A restricted Hartree-Fock SCF calculation will be
 performed using Pulay DIIS extrapolation
 Polarizable Continuum solvation model will be applied
 SCF converges when DIIS error is below 1.0E-08
 Geometry optimization detected.  Setting ReadMinima to 0
 Setting SaveMinima to 0

 Citation of the SMD model:
 Marenich, A.V.; Cramer, C.J.; Truhlar, D.G.
 J. Phys. Chem. B 2009, 113, 6378-6396.
 iSolventCode=           1
 Solvent: water                                                           

 vradii
            1           2           3
    1   1.8500000   1.5200000   1.5200000
 ---------------------------------------
  Cycle       Energy         DIIS Error
 ---------------------------------------
    1    -187.7073279931      1.69E-09
 Time req'd to invert C: 0.07 s (CPU) 0.07 s (wall)
    2    -187.7130655797      6.50E-04
    3    -187.7130655797      6.50E-04
    4    -187.7130655797      6.50E-04
    5    -187.7130655797      6.50E-04
    6    -187.7130655797      6.50E-04
    7    -187.7130655797      6.50E-04
    8    -187.7130655797      6.50E-04
    9    -187.7130655797      6.50E-04
   10    -187.7130655797      6.50E-04
   11    -187.7130655797      6.50E-04
   12    -187.7130655797      6.50E-04
   13    -187.7130655797      6.50E-04
   14    -187.7130655797      6.50E-04
   15    -187.7130655797      6.50E-04
   16    -187.7130655797      6.50E-04
   17    -187.7136118794      3.65E-04
   18    -187.7136995061      8.65E-05
   19    -187.7137106409      2.37E-05
   20    -187.7137112920      4.58E-06
   21    -187.7137113324      9.35E-07
   22    -187.7137113338      1.77E-07
   23    -187.7137113339      2.29E-08
   24    -187.7137113339      2.10E-09 Convergence criterion met
 ---------------------------------------
 SCF time:  CPU 7.22 s  wall 7.30 s
(0)  E-EN(g) gas-phase elect-nuc energy                 -187.707327993 a.u.
(3)  G-ENP(liq) elect-nuc-pol free energy of system     -187.713711334 a.u.
(4)  G-CDS(liq) cavity-dispersion-solvent structure 
     free energy                                                5.5582 kcal/mol
(6)  G-S(liq) free energy of system                     -187.704853850 a.u.
(9)  DeltaG-S(liq) free energy of  solvation
     (9) = (6) - (0)                                            1.5525 kcal/mol
 SCF   energy in the final basis set = -187.7048538495
 Total energy in the final basis set = -187.7048538495

 Components of the MP2 correlation energy:
        aaaa  correlation energy =        -0.0842122332 au
        abab  correlation energy =        -0.4701270223 au
        bbbb  correlation energy =        -0.0842122332 au
        non-Brillouin singles    =        -0.0000000000 au

 Total  MP2   correlation energy =        -0.6385514887 au
        MP2         total energy =      -188.3434053383 au

  Entering Z-vector solver.
 This version supports only Gaussian blurring of the apparent surface charges
 No PCM contribution added !! 
   1         0           1      0.000544    0.000544
 This version supports only Gaussian blurring of the apparent surface charges
 No PCM contribution added !! 
   2         0           1      0.000174    0.000174
 This version supports only Gaussian blurring of the apparent surface charges
 No PCM contribution added !! 
   3         0           1      0.000052    0.000052
 This version supports only Gaussian blurring of the apparent surface charges
 No PCM contribution added !! 
   4         0           1      0.000011    0.000011
 This version supports only Gaussian blurring of the apparent surface charges
 No PCM contribution added !! 
   5         0           1      0.000001    0.000001
 This version supports only Gaussian blurring of the apparent surface charges
 No PCM contribution added !! 
   6         1           0      0.000000    0.000000    Roots Converged

 --------------------------------------------------------------

                    Orbital Energies (a.u.)
 --------------------------------------------------------------

 Alpha MOs
 -- Occupied --
-20.642 -20.642 -11.455  -1.523  -1.471  -0.797  -0.741  -0.706
 -0.706  -0.539  -0.539
 -- Virtual --
  0.193   0.218   0.218   0.342   0.412   0.412   0.562   0.658
  0.715   0.715   0.719   0.775   0.775   0.951   0.951   1.233
  1.233   1.291   1.296   1.461   1.645   1.645   1.933   1.933
  2.001   2.151   2.151   2.210   2.286   2.286   2.409   2.409
  2.767   2.853   2.853   2.865   3.140   3.140   3.230   3.230
  3.347   3.347   3.860   3.860   3.951   4.448   4.461   4.461
  4.629   4.629   5.019   5.447   5.506   5.506   5.575   5.575
  5.633   5.633   6.252   6.252   6.424   6.626   6.626   6.788
  6.788   6.790   6.790   7.038   7.038   7.142   7.343   7.461
  7.461   7.825   7.886   7.886   8.115  13.804  15.215
 --------------------------------------------------------------

          Ground-State Mulliken Net Atomic Charges

     Atom                 Charge (a.u.)
  ----------------------------------------
      1 C                     0.418642
      2 O                    -0.209321
      3 O                    -0.209321
  ----------------------------------------
  Sum of atomic charges =     0.000000

 -----------------------------------------------------------------
                    Cartesian Multipole Moments
 -----------------------------------------------------------------
    Charge (ESU x 10^10)
                 0.0000
    Dipole Moment (Debye)
         X       0.0003      Y      -0.0000      Z       0.0000
       Tot       0.0003
    Quadrupole Moments (Debye-Ang)
        XX     -14.7280     XY      -0.0000     YY     -14.7280
        XZ       0.0000     YZ       0.0000     ZZ     -19.5660
    Octopole Moments (Debye-Ang^2)
       XXX      -0.0002    XXY      -0.0000    XYY      -0.0001
       YYY      -0.0000    XXZ       0.0000    XYZ       0.0000
       YYZ       0.0000    XZZ      -0.0003    YZZ       0.0000
       ZZZ       0.0000
    Hexadecapole Moments (Debye-Ang^3)
      XXXX     -11.2812   XXXY      -0.0000   XXYY      -3.7604
      XYYY      -0.0000   YYYY     -11.2812   XXXZ      -0.0000
      XXYZ       0.0000   XYYZ      -0.0000   YYYZ       0.0000
      XXZZ     -18.6011   XYZZ      -0.0000   YYZZ     -18.6011
      XZZZ       0.0000   YZZZ      -0.0000   ZZZZ    -103.7017
 -----------------------------------------------------------------
 DrvMan is completing analytic gradient of the MP2 energy
 MP2 relaxed dipole moment
            1
    1   0.0001362
    2  -0.0000000
    3   0.0000008
	Magnitude:	 0.000 au	 0.000 Debye
 MP2 energy read as -188.343405
 Full Analytical Gradient of MP2 Energy (in au.)
             1             2             3
    1    0.00003121   -0.00001561   -0.00001561
    2   -0.00000000   -0.00000000    0.00000000
    3    0.00000042    0.00007813   -0.00007855
 Gradient time:  CPU 0.06 s  wall 0.06 s
 Geometry Optimization Parameters
   NAtoms,    NIC,     NZ,  NCons,   NDum,   NFix, NCnnct, MaxDiis
        3       9       0       0       0       0       0       0

 Cartesian Hessian Update
 Hessian Updated using BFGS Update


** GEOMETRY OPTIMIZATION IN CARTESIAN COORDINATES **
   Searching for a Minimum

   Optimization Cycle:   3

                       Coordinates (Angstroms)
     ATOM                X               Y               Z
      1  C         0.0000848676    0.0000000000    0.0000000472
      2  O        -0.0000258838    0.0000000000    1.1596678765
      3  O        -0.0000258838    0.0000000000   -1.1596680237
   Point Group: c1    Number of degrees of freedom:     3


   Energy is   -188.343405338


 Translations and Rotations Projected Out of Hessian

  3 Hessian modes will be used to form the next step
  Hessian Eigenvalues:
     0.999062    1.000000    1.160286

 Minimum Search - Taking Simple RFO Step
 Searching for Lamda that Minimizes Along All modes
 Value Taken    Lamda =   0.00000000
 Step Taken.  Stepsize is  0.000102

                             Maximum     Tolerance    Cnvgd?
         Gradient           0.000079      0.000300     YES
         Displacement       0.000068      0.001200     YES
         Energy change     -0.000058      0.000001      NO


                       Distance Matrix (Angstroms)
             C (  1)   O (  2)
   O (  2)  1.159668
   O (  3)  1.159668  2.319336

 Final energy is   -188.34340533826793     


 ******************************
 **  OPTIMIZATION CONVERGED  **
 ******************************

                       Coordinates (Angstroms)
     ATOM                X               Y               Z
      1  C         0.0000848676    0.0000000000    0.0000000472
      2  O        -0.0000258838    0.0000000000    1.1596678765
      3  O        -0.0000258838    0.0000000000   -1.1596680237

Z-matrix Print:
$molecule
0 1
C 
O  1 1.159668
O  1 1.159668 2 179.989056
$end


 --------------------------------------------------------------

                    Orbital Energies (a.u.)
 --------------------------------------------------------------

 Alpha MOs
 -- Occupied --
-20.642 -20.642 -11.455  -1.523  -1.471  -0.797  -0.741  -0.706
 -0.706  -0.539  -0.539
 -- Virtual --
  0.193   0.218   0.218   0.342   0.412   0.412   0.562   0.658
  0.715   0.715   0.719   0.775   0.775   0.951   0.951   1.233
  1.233   1.291   1.296   1.461   1.645   1.645   1.933   1.933
  2.001   2.151   2.151   2.210   2.286   2.286   2.409   2.409
  2.767   2.853   2.853   2.865   3.140   3.140   3.230   3.230
  3.347   3.347   3.860   3.860   3.951   4.448   4.461   4.461
  4.629   4.629   5.019   5.447   5.506   5.506   5.575   5.575
  5.633   5.633   6.252   6.252   6.424   6.626   6.626   6.788
  6.788   6.790   6.790   7.038   7.038   7.142   7.343   7.461
  7.461   7.825   7.886   7.886   8.115  13.804  15.215
 --------------------------------------------------------------

          Ground-State Mulliken Net Atomic Charges

     Atom                 Charge (a.u.)
  ----------------------------------------
      1 C                     0.418642
      2 O                    -0.209321
      3 O                    -0.209321
  ----------------------------------------
  Sum of atomic charges =     0.000000

 -----------------------------------------------------------------
                    Cartesian Multipole Moments
 -----------------------------------------------------------------
    Charge (ESU x 10^10)
                 0.0000
    Dipole Moment (Debye)
         X       0.0003      Y      -0.0000      Z       0.0000
       Tot       0.0003
    Quadrupole Moments (Debye-Ang)
        XX     -14.7280     XY      -0.0000     YY     -14.7280
        XZ       0.0000     YZ       0.0000     ZZ     -19.5660
    Octopole Moments (Debye-Ang^2)
       XXX      -0.0002    XXY      -0.0000    XYY      -0.0001
       YYY      -0.0000    XXZ       0.0000    XYZ       0.0000
       YYZ       0.0000    XZZ      -0.0003    YZZ       0.0000
       ZZZ       0.0000
    Hexadecapole Moments (Debye-Ang^3)
      XXXX     -11.2812   XXXY      -0.0000   XXYY      -3.7604
      XYYY      -0.0000   YYYY     -11.2812   XXXZ      -0.0000
      XXYZ       0.0000   XYYZ      -0.0000   YYYZ       0.0000
      XXZZ     -18.6011   XYZZ      -0.0000   YYZZ     -18.6011
      XZZZ       0.0000   YZZZ      -0.0000   ZZZZ    -103.7017
 -----------------------------------------------------------------
Archival summary:
1\1\TWL01\OPT\MP2\BasisUnspecified\21\taweetha\WedDec1413:25:152016WedDec1413:25:152016\0\\#,OPT,MP2,BasisUnspecified,\\0,1\C\O,1,1.15967\O,1,1.15967,2,179.989\\HF=-187.704854\MP2=-188.343405\\@

 Total job time:  62.13s(wall), 61.83s(cpu) 
 Wed Dec 14 13:25:15 2016

        *************************************************************
        *                                                           *
        *  Thank you very much for using Q-Chem.  Have a nice day.  *
        *                                                           *
        *************************************************************


 
User input: 2 of 3 
 
TWL01 127.0.1
Q-Chem Developer Version! Running on 127.0.1.*
                  Welcome to Q-Chem
     A Quantum Leap Into The Future Of Chemistry


 Q-Chem 4.4, Q-Chem, Inc., Pleasanton, CA (2016)

 Y. Shao,  Z. Gan,  E. Epifanovsky,  A. T. B. Gilbert,  M. Wormit,  
 J. Kussmann,  A. W. Lange,  A. Behn,  J. Deng,  X. Feng,  D. Ghosh,  
 M. Goldey,  P. R. Horn,  L. D. Jacobson,  I. Kaliman,  F. Rob,  
 R. Z. Khaliullin,  T. Kus,  A. Landau,  J. Liu,  E. I. Proynov,  Y. M. Rhee,  
 R. M. Richard,  M. A. Rohrdanz,  R. P. Steele,  E. J. Sundstrom,  
 H. L. Woodcock III,  P. M. Zimmerman,  D. Zuev,  B. Albrecht,  E. Alguire,  
 B. Austin,  S. A. Baeppler,  G. J. O. Beran,  Y. A. Bernard,  E. Berquist,  
 K. Brandhorst,  K. B. Bravaya,  S. T. Brown,  D. Casanova,  C.-M. Chang,  
 Y. Chen,  S. H. Chien,  K. D. Closser,  M. P. Coons,  D. L. Crittenden,  
 S. Dasgupta,  M. Diedenhofen,  R. A. DiStasio Jr.,  H. Do,  A. D. Dutoi,  
 R. G. Edgar,  P.-T. Fang,  S. Fatehi,  Q. Feng,  L. Fusti-Molnar,  
 A. Ghysels,  A. Golubeva-Zadorozhnaya,  J. Gomes,  A. Gunina,  
 M. W. D. Hanson-Heine,  P. H. P. Harbach,  A. W. Hauser,  J. E. Herr,  
 E. G. Hohenstein,  Z. C. Holden,  K. Hui,  T.-C. Jagau,  H. Ji,  B. Kaduk,  
 K. Khistyaev,  Jaehoon Kim,  Jihan Kim,  R. A. King,  P. Klunzinger,  
 K. Koh,  D. Kosenkov,  T. Kowalczyk,  C. M. Krauter,  A. Kunitsa,  
 K. U. Lao,  A. Laurent,  K. V. Lawler,  J. Lee,  D. Lefrancois,  S. Lehtola,  
 S. V. Levchenko,  C. Y. Lin,  Y.-S. Lin,  F. Liu,  E. Livshits,  
 R. C. Lochan,  A. Luenser,  P. Manohar,  S. F. Manzer,  S.-P. Mao,  Y. Mao,  
 N. Mardirossian,  A. V. Marenich,  L. A. Martinez-Martinez,  S. A. Maurer,  
 N. J. Mayhall,  J.-M. Mewes,  A. F. Morrison,  K. Nanda,  T. S. Nguyen-Beck,  
 C. M. Oana,  R. Olivares-Amaya,  D. P. O'Neill,  J. A. Parkhill,  
 T. M. Perrine,  R. Peverati,  P. A. Pieniazek,  F. Plasser,  A. Prociuk,  
 D. R. Rehn,  E. Rosta,  N. J. Russ,  N. Sergueev,  S. M. Sharada,  
 S. Sharma,  D. W. Small,  A. Sodt,  T. Stauch,  T. Stein,  D. Stuck,  
 Y.-C. Su,  A. J. W. Thom,  T. Tsuchimochi,  L. Vogt,  O. Vydrov,  T. Wang,  
 M. A. Watson,  J. Wenzel,  A. White,  C. F. Williams,  V. Vanovschi,  
 K. Yao,  S. Yeganeh,  S. R. Yost,  Z.-Q. You,  I. Y. Zhang,  X. Zhang,  
 Y. Zhao,  B. R. Brooks,  G. K. L. Chan,  D. M. Chipman,  C. J. Cramer,  
 W. A. Goddard III,  M. S. Gordon,  W. J. Hehre,  A. Klamt,  
 H. F. Schaefer III,  M. W. Schmidt,  C. D. Sherrill,  D. G. Truhlar,  
 A. Warshel,  X. Xu,  A. Aspuru-Guzik,  R. Baer,  A. T. Bell,  N. A. Besley,  
 J.-D. Chai,  A. Dreuw,  B. D. Dunietz,  T. R. Furlani,  S. R. Gwaltney,  
 C.-P. Hsu,  Y. Jung,  J. Kong,  D. S. Lambrecht,  W. Liang,  C. Ochsenfeld,  
 V. A. Rassolov,  L. V. Slipchenko,  J. E. Subotnik,  T. Van Voorhis,  
 J. M. Herbert,  A. I. Krylov,  P. M. W. Gill,  M. Head-Gordon

 Contributors to earlier versions of Q-Chem not listed above: 
 R. D. Adamson,  J. Baker,  E. F. C. Byrd,  A. K. Chakraborty,  C.-L. Cheng,  
 H. Dachsel,  R. J. Doerksen,  G. Hawkins,  A. Heyden,  S. Hirata,  
 G. Kedziora,  F. J. Keil,  C. Kelley,  P. P. Korambath,  W. Kurlancheek,  
 A. M. Lee,  M. S. Lee,  D. Liotard,  I. Lotan,  P. E. Maslen,  N. Nair,  
 D. Neuhauser,  R. Olson,  B. Peters,  J. Ritchie,  N. E. Schultz,  
 N. Shenvi,  A. C. Simmonett,  K. S. Thanthiriwatte,  Q. Wu,  W. Zhang

 Please cite Q-Chem as follows:
 Y. Shao et al., Mol. Phys. 113, 184-215 (2015)
 DOI: 10.1080/00268976.2014.952696

 Q-Chem 4.4.2 for Intel X86 EM64T Linux

 Parts of Q-Chem use Armadillo 5.200.1 (Boston Tea Smuggler).
 http://arma.sourceforge.net/

 Q-Chem begins on Wed Dec 14 13:25:15 2016  


Host: 0

     Scratch files written to /scratch/taweetham/qchem6669//
The previous job contains 0 fragments, simply inherited here
FILE_GEOM_ORG=        593


!!********************************************.
!!******************Warning*******************.
!!Desired Analytical derivatives not available.
!!Finite difference job might take a long time.
!!********************************************.
!!********************************************.


 2-order derivative to be evaluated numerically with 1-order analytical derivatives

Checking the input file for inconsistencies... 	...done.

--------------------------------------------------------------
User input:
--------------------------------------------------------------

$molecule
read
$end

$rem
   BASIS  =   cc-pVTZ
   method  =  MP2
   JOBTYPE	= FREQUENCY
   SOLVENT_METHOD = SMD
   MEM_STATIC = 3000
   MEM_TOTAL  = 4000
$end

--------------------------------------------------------------
 ----------------------------------------------------------------
             Standard Nuclear Orientation (Angstroms)
    I     Atom           X                Y                Z
 ----------------------------------------------------------------
    1      C       0.0000848676     0.0000000000     0.0000000472
    2      O      -0.0000258838     0.0000000000     1.1596678765
    3      O      -0.0000258838     0.0000000000    -1.1596680237
 ----------------------------------------------------------------
 Nuclear Repulsion Energy =    58.4086873701 hartrees
 There are       11 alpha and       11 beta electrons
 Requested basis set is cc-pVTZ
 There are 30 shells and 90 basis functions

 Total QAlloc Memory Limit   4000 MB
 Mega-Array Size      2933 MB
 MEM_STATIC part      3000 MB

                       Distance Matrix (Angstroms)
             C (  1)   O (  2)
   O (  2)  1.159668
   O (  3)  1.159668  2.319336

 A cutoff of  1.0D-11 yielded    458 shell pairs
 There are      4226 function pairs (      5796 Cartesian)

 -------------------------------------------------------
 OpenMP Integral Computing Module                       
 Release: version 1.0, May 2013, Q-Chem Inc. Pittsburgh 
 -------------------------------------------------------
 Integral Job Info:
 Integral job number is                      11
 Integral operator is                         1
 short-range coefficients                     0
 long-range coefficients              100000000
 Omega coefficients                           0
 if combine SR and LR in K                    0
 Integral screening is                        0
 Integral computing path is                   2
 max size of driver memory is            800000
 size of driver memory is                776718
 size of scratch memory is              4556032
 max col of scratch BK array              10000
 max len of scratch array in speh3          662
 max len of scratch index in speh4           32
 max int batch size is                      520
 min int batch size is                       52
 fixed nKL is                                52
 max L of basis functions is                  3
 order of int derivative is                   0
 number of shells is                         30
 number of basis is                         105
 number of cartesian basis is               105
 number of contracted shell pairs           458
 number of primitive shell pairs           2096
 maxK2 (contraction) of shell pair           49
 max number of K2 of shell pair               1
 max number of CS2 of shell pair             38
 max number of PS2 of shell pair            441
 mem total for path MDJ                   41468
 -------------------------------------------------------
 Smallest overlap matrix eigenvalue = 1.71E-03
 Guess from superposition of atomic densities
 Warning:  Energy on first SCF cycle will be non-variational
 A restricted Hartree-Fock SCF calculation will be
 performed using Pulay DIIS extrapolation
 SCF converges when DIIS error is below 1.0E-08
 ---------------------------------------
  Cycle       Energy         DIIS Error
 ---------------------------------------
    1    -188.2453890716      6.78E-02
    2    -187.6226795315      1.04E-02
    3    -187.6726909886      7.21E-03
    4    -187.7068843416      6.44E-04
    5    -187.7072797153      1.72E-04
    6    -187.7073250584      3.56E-05
    7    -187.7073278885      8.32E-06
    8    -187.7073279900      1.62E-06
    9    -187.7073279941      2.78E-07
   10    -187.7073279943      8.24E-08
   11    -187.7073279943      1.86E-08
   12    -187.7073279944      7.32E-09 Convergence criterion met
 ---------------------------------------
 SCF time:  CPU 4.71 s  wall 4.71 s

 Citation of the SMD model:
 Marenich, A.V.; Cramer, C.J.; Truhlar, D.G.
 J. Phys. Chem. B 2009, 113, 6378-6396.
 iSolventCode=           1
 Solvent: water                                                           

 vradii
            1           2           3
    1   1.8500000   1.5200000   1.5200000
Changing PCM_TESSEL_METHOD to VTN
Changing PCM_VDW_RADII to SMD_RADIUS
 Discretize the solute cavity surface with Lebedev spheres
	Using 302 Lebedev grid points for each H atom
	Using 302 Lebedev grid points for other atoms
	Atomic van der Waals radii will be scaled by 1.20
 Removing interior tesserae...
 Keep 502 surface tesserae and discard 404 interior tesserae
 Molecular Surface Area = 56.012 Angst**2
 A restricted Hartree-Fock SCF calculation will be
 performed using Pulay DIIS extrapolation
 Polarizable Continuum solvation model will be applied
 SCF converges when DIIS error is below 1.0E-08

 Citation of the SMD model:
 Marenich, A.V.; Cramer, C.J.; Truhlar, D.G.
 J. Phys. Chem. B 2009, 113, 6378-6396.
 iSolventCode=           1
 Solvent: water                                                           

 vradii
            1           2           3
    1   1.8500000   1.5200000   1.5200000
 ---------------------------------------
  Cycle       Energy         DIIS Error
 ---------------------------------------
    1    -187.7073279943      1.29E-09
 Time req'd to invert C: 0.07 s (CPU) 0.07 s (wall)
    2    -187.7130655809      6.50E-04
    3    -187.7130655811      6.50E-04
    4    -187.7130655815      6.50E-04
    5    -187.7130655822      6.50E-04
    6    -187.7130655824      6.50E-04
    7    -187.7130655827      6.50E-04
    8    -187.7130655824      6.50E-04
    9    -187.7130655825      6.50E-04
   10    -187.7130655822      6.50E-04
   11    -187.7130655820      6.50E-04
   12    -187.7130655822      6.50E-04
   13    -187.7130655822      6.50E-04
   14    -187.7130655822      6.50E-04
   15    -187.7130655819      6.50E-04
   16    -187.7130655805      6.50E-04
   17    -187.7136118806      3.65E-04
   18    -187.7136995074      8.65E-05
   19    -187.7137106422      2.37E-05
   20    -187.7137112933      4.58E-06
   21    -187.7137113337      9.35E-07
   22    -187.7137113351      1.77E-07
   23    -187.7137113352      2.29E-08
   24    -187.7137113352      2.09E-09 Convergence criterion met
 ---------------------------------------
 SCF time:  CPU 9.29 s  wall 9.31 s
(0)  E-EN(g) gas-phase elect-nuc energy                 -187.707327994 a.u.
(3)  G-ENP(liq) elect-nuc-pol free energy of system     -187.713711335 a.u.
(4)  G-CDS(liq) cavity-dispersion-solvent structure 
     free energy                                                5.5582 kcal/mol
(6)  G-S(liq) free energy of system                     -187.704853851 a.u.
(9)  DeltaG-S(liq) free energy of  solvation
     (9) = (6) - (0)                                            1.5525 kcal/mol
 SCF   energy in the final basis set = -187.7048538508
 Total energy in the final basis set = -187.7048538508

 Components of the MP2 correlation energy:
        aaaa  correlation energy =        -0.0842122332 au
        abab  correlation energy =        -0.4701270222 au
        bbbb  correlation energy =        -0.0842122332 au
        non-Brillouin singles    =        -0.0000000000 au

 Total  MP2   correlation energy =        -0.6385514885 au
        MP2         total energy =      -188.3434053393 au

  Entering Z-vector solver.
 This version supports only Gaussian blurring of the apparent surface charges
 No PCM contribution added !! 
   1         0           1      0.000544    0.000544
 This version supports only Gaussian blurring of the apparent surface charges
 No PCM contribution added !! 
   2         0           1      0.000174    0.000174
 This version supports only Gaussian blurring of the apparent surface charges
 No PCM contribution added !! 
   3         0           1      0.000052    0.000052
 This version supports only Gaussian blurring of the apparent surface charges
 No PCM contribution added !! 
   4         0           1      0.000011    0.000011
 This version supports only Gaussian blurring of the apparent surface charges
 No PCM contribution added !! 
   5         0           1      0.000001    0.000001
 This version supports only Gaussian blurring of the apparent surface charges
 No PCM contribution added !! 
   6         1           0      0.000000    0.000000    Roots Converged

 --------------------------------------------------------------

                    Orbital Energies (a.u.)
 --------------------------------------------------------------

 Alpha MOs
 -- Occupied --
-20.642 -20.642 -11.455  -1.523  -1.471  -0.797  -0.741  -0.706
 -0.706  -0.539  -0.539
 -- Virtual --
  0.193   0.218   0.218   0.342   0.412   0.412   0.562   0.658
  0.715   0.715   0.719   0.775   0.775   0.951   0.951   1.233
  1.233   1.291   1.296   1.461   1.645   1.645   1.933   1.933
  2.001   2.151   2.151   2.210   2.286   2.286   2.409   2.409
  2.767   2.853   2.853   2.865   3.140   3.140   3.230   3.230
  3.347   3.347   3.860   3.860   3.951   4.448   4.461   4.461
  4.629   4.629   5.019   5.447   5.506   5.506   5.575   5.575
  5.633   5.633   6.252   6.252   6.424   6.626   6.626   6.788
  6.788   6.790   6.790   7.038   7.038   7.142   7.343   7.461
  7.461   7.825   7.886   7.886   8.115  13.804  15.215
 --------------------------------------------------------------

          Ground-State Mulliken Net Atomic Charges

     Atom                 Charge (a.u.)
  ----------------------------------------
      1 C                     0.418642
      2 O                    -0.209321
      3 O                    -0.209321
  ----------------------------------------
  Sum of atomic charges =     0.000000

 -----------------------------------------------------------------
                    Cartesian Multipole Moments
 -----------------------------------------------------------------
    Charge (ESU x 10^10)
                -0.0000
    Dipole Moment (Debye)
         X       0.0003      Y       0.0000      Z       0.0000
       Tot       0.0003
    Quadrupole Moments (Debye-Ang)
        XX     -14.7280     XY       0.0000     YY     -14.7280
        XZ       0.0000     YZ      -0.0000     ZZ     -19.5660
    Octopole Moments (Debye-Ang^2)
       XXX      -0.0002    XXY       0.0000    XYY      -0.0001
       YYY       0.0000    XXZ       0.0000    XYZ       0.0000
       YYZ       0.0000    XZZ      -0.0003    YZZ       0.0000
       ZZZ       0.0000
    Hexadecapole Moments (Debye-Ang^3)
      XXXX     -11.2812   XXXY       0.0000   XXYY      -3.7604
      XYYY       0.0000   YYYY     -11.2812   XXXZ      -0.0000
      XXYZ      -0.0000   XYYZ      -0.0000   YYYZ      -0.0000
      XXZZ     -18.6011   XYZZ      -0.0000   YYZZ     -18.6011
      XZZZ       0.0000   YZZZ      -0.0000   ZZZZ    -103.7017
 -----------------------------------------------------------------
 DrvMan is completing analytic gradient of the MP2 energy
 MP2 relaxed dipole moment
            1
    1   0.0001362
    2   0.0000000
    3   0.0000008
	Magnitude:	 0.000 au	 0.000 Debye
 MP2 energy read as -188.343405
 Full Analytical Gradient of MP2 Energy (in au.)
             1             2             3
    1    0.00003121   -0.00001561   -0.00001561
    2   -0.00000000   -0.00000000    0.00000000
    3    0.00000043    0.00007813   -0.00007855
 Gradient time:  CPU 0.07 s  wall 0.07 s
 ######################################################
 ######################################################
 # Starting finite difference calculation for IDERIV  #
 Finite diff step size: 1.89e-03 a.u.
 ----------------------------------------------------------------
             Standard Nuclear Orientation (Angstroms)
    I     Atom           X                Y                Z
 ----------------------------------------------------------------
    1      C       0.0010848676     0.0000000000     0.0000000472
    2      O      -0.0000258838     0.0000000000     1.1596678765
    3      O      -0.0000258838     0.0000000000    -1.1596680237
 ----------------------------------------------------------------
 Nuclear Repulsion Energy =    58.4086674755 hartrees
 There are       11 alpha and       11 beta electrons
 Discretize the solute cavity surface with Lebedev spheres
	Using 302 Lebedev grid points for each H atom
	Using 302 Lebedev grid points for other atoms
	Atomic van der Waals radii will be scaled by 1.20
 Removing interior tesserae...
 Keep 500 surface tesserae and discard 406 interior tesserae
 Molecular Surface Area = 55.702 Angst**2

                       Distance Matrix (Angstroms)
             C (  1)   O (  2)
   O (  2)  1.159668
   O (  3)  1.159669  2.319336

 Requested basis set is cc-pVTZ
 There are 30 shells and 90 basis functions
 A cutoff of  1.0D-11 yielded    458 shell pairs
 There are      4226 function pairs (      5796 Cartesian)
 Smallest overlap matrix eigenvalue = 1.71E-03
 Guess MOs from SCF MO coefficient file
 Reading MOs from coefficient file
 Reading MOs from coefficient file
 A restricted Hartree-Fock SCF calculation will be
 performed using Pulay DIIS extrapolation
 SCF converges when DIIS error is below 1.0E-08
 ---------------------------------------
  Cycle       Energy         DIIS Error
 ---------------------------------------
    1    -187.7065998487      7.31E-04
    2    -187.7071934078      4.41E-04
    3    -187.7073180286      8.46E-05
    4    -187.7073268548      2.37E-05
    5    -187.7073274502      4.59E-06
    6    -187.7073274907      9.58E-07
    7    -187.7073274922      1.88E-07
    8    -187.7073274922      2.27E-08
    9    -187.7073274922      2.13E-09 Convergence criterion met
 ---------------------------------------
 SCF time:  CPU 3.48 s  wall 3.49 s
 Discretize the solute cavity surface with Lebedev spheres
	Using 302 Lebedev grid points for each H atom
	Using 302 Lebedev grid points for other atoms
	Atomic van der Waals radii will be scaled by 1.20
 Removing interior tesserae...
 Keep 500 surface tesserae and discard 406 interior tesserae
 Molecular Surface Area = 55.702 Angst**2
 A restricted Hartree-Fock SCF calculation will be
 performed using Pulay DIIS extrapolation
 Polarizable Continuum solvation model will be applied
 SCF converges when DIIS error is below 1.0E-08

 Citation of the SMD model:
 Marenich, A.V.; Cramer, C.J.; Truhlar, D.G.
 J. Phys. Chem. B 2009, 113, 6378-6396.
 iSolventCode=           1
 Solvent: water                                                           

 vradii
            1           2           3
    1   1.8500000   1.5200000   1.5200000
 ---------------------------------------
  Cycle       Energy         DIIS Error
 ---------------------------------------
    1    -187.7073274921      3.20E-10
 Time req'd to invert C: 0.07 s (CPU) 0.07 s (wall)
    2    -187.7130641798      6.49E-04
    3    -187.7130641795      6.49E-04
    4    -187.7130641802      6.49E-04
    5    -187.7130641801      6.49E-04
    6    -187.7130641806      6.49E-04
    7    -187.7130641799      6.49E-04
    8    -187.7136101584      3.65E-04
    9    -187.7136977549      8.64E-05
   10    -187.7137088815      2.37E-05
   11    -187.7137095322      4.58E-06
   12    -187.7137095725      9.35E-07
   13    -187.7137095739      1.77E-07
   14    -187.7137095740      2.29E-08
   15    -187.7137095740      2.09E-09 Convergence criterion met
 ---------------------------------------
 SCF time:  CPU 6.14 s  wall 6.20 s
(0)  E-EN(g) gas-phase elect-nuc energy                 -187.707327492 a.u.
(3)  G-ENP(liq) elect-nuc-pol free energy of system     -187.713709574 a.u.
(4)  G-CDS(liq) cavity-dispersion-solvent structure 
     free energy                                                5.5582 kcal/mol
(6)  G-S(liq) free energy of system                     -187.704852091 a.u.
(9)  DeltaG-S(liq) free energy of  solvation
     (9) = (6) - (0)                                            1.5533 kcal/mol
 SCF   energy in the final basis set = -187.7048520911
 Total energy in the final basis set = -187.7048520911

 Components of the MP2 correlation energy:
        aaaa  correlation energy =        -0.0842121944 au
        abab  correlation energy =        -0.4701268380 au
        bbbb  correlation energy =        -0.0842121944 au
        non-Brillouin singles    =        -0.0000000000 au

 Total  MP2   correlation energy =        -0.6385512268 au
        MP2         total energy =      -188.3434033179 au

  Entering Z-vector solver.
 This version supports only Gaussian blurring of the apparent surface charges
 No PCM contribution added !! 
   1         0           1      0.000544    0.000544
 This version supports only Gaussian blurring of the apparent surface charges
 No PCM contribution added !! 
   2         0           1      0.000174    0.000174
 This version supports only Gaussian blurring of the apparent surface charges
 No PCM contribution added !! 
   3         0           1      0.000052    0.000052
 This version supports only Gaussian blurring of the apparent surface charges
 No PCM contribution added !! 
   4         0           1      0.000011    0.000011
 This version supports only Gaussian blurring of the apparent surface charges
 No PCM contribution added !! 
   5         0           1      0.000001    0.000001
 This version supports only Gaussian blurring of the apparent surface charges
 No PCM contribution added !! 
   6         1           0      0.000000    0.000000    Roots Converged

 --------------------------------------------------------------

                    Orbital Energies (a.u.)
 --------------------------------------------------------------

 Alpha MOs
 -- Occupied --
-20.642 -20.642 -11.455  -1.523  -1.471  -0.797  -0.741  -0.706
 -0.706  -0.539  -0.539
 -- Virtual --
  0.193   0.218   0.218   0.342   0.412   0.412   0.562   0.658
  0.715   0.715   0.719   0.775   0.775   0.951   0.951   1.233
  1.233   1.291   1.296   1.461   1.645   1.645   1.933   1.933
  2.001   2.151   2.151   2.210   2.286   2.286   2.409   2.409
  2.767   2.853   2.853   2.865   3.140   3.140   3.230   3.230
  3.347   3.347   3.860   3.860   3.951   4.448   4.461   4.461
  4.629   4.629   5.019   5.447   5.506   5.506   5.575   5.575
  5.633   5.633   6.252   6.252   6.424   6.626   6.626   6.788
  6.788   6.790   6.790   7.038   7.038   7.142   7.343   7.461
  7.461   7.825   7.886   7.886   8.115  13.804  15.215
 --------------------------------------------------------------

          Ground-State Mulliken Net Atomic Charges

     Atom                 Charge (a.u.)
  ----------------------------------------
      1 C                     0.418637
      2 O                    -0.209318
      3 O                    -0.209319
  ----------------------------------------
  Sum of atomic charges =     0.000000

 -----------------------------------------------------------------
                    Cartesian Multipole Moments
 -----------------------------------------------------------------
    Charge (ESU x 10^10)
                 0.0000
    Dipole Moment (Debye)
         X       0.0038      Y      -0.0000      Z       0.0000
       Tot       0.0038
    Quadrupole Moments (Debye-Ang)
        XX     -14.7280     XY       0.0000     YY     -14.7279
        XZ       0.0000     YZ      -0.0000     ZZ     -19.5657
    Octopole Moments (Debye-Ang^2)
       XXX      -0.0123    XXY      -0.0000    XYY      -0.0041
       YYY      -0.0000    XXZ       0.0000    XYZ      -0.0000
       YYZ       0.0000    XZZ      -0.0073    YZZ      -0.0000
       ZZZ       0.0000
    Hexadecapole Moments (Debye-Ang^3)
      XXXX     -11.2813   XXXY       0.0000   XXYY      -3.7604
      XYYY       0.0000   YYYY     -11.2810   XXXZ       0.0000
      XXYZ      -0.0000   XYYZ       0.0000   YYYZ      -0.0000
      XXZZ     -18.6011   XYZZ       0.0000   YYZZ     -18.6009
      XZZZ       0.0000   YZZZ      -0.0000   ZZZZ    -103.7004
 -----------------------------------------------------------------
 DrvMan is completing analytic gradient of the MP2 energy
 MP2 relaxed dipole moment
            1
    1   0.0015068
    2  -0.0000000
    3   0.0000008
	Magnitude:	 0.002 au	 0.004 Debye
 MP2 energy read as -188.343403
 Full Analytical Gradient of MP2 Energy (in au.)
             1             2             3
    1    0.00031331   -0.00015665   -0.00015665
    2   -0.00000000    0.00000000   -0.00000000
    3    0.00000042    0.00006385   -0.00006427
 Gradient time:  CPU 0.06 s  wall 0.06 s
 ----------------------------------------------------------------
             Standard Nuclear Orientation (Angstroms)
    I     Atom           X                Y                Z
 ----------------------------------------------------------------
    1      C      -0.0009151324     0.0000000000     0.0000000472
    2      O      -0.0000258838     0.0000000000     1.1596678765
    3      O      -0.0000258838     0.0000000000    -1.1596680237
 ----------------------------------------------------------------
 Nuclear Repulsion Energy =    58.4086746907 hartrees
 There are       11 alpha and       11 beta electrons
 Discretize the solute cavity surface with Lebedev spheres
	Using 302 Lebedev grid points for each H atom
	Using 302 Lebedev grid points for other atoms
	Atomic van der Waals radii will be scaled by 1.20
 Removing interior tesserae...
 Keep 502 surface tesserae and discard 404 interior tesserae
 Molecular Surface Area = 56.012 Angst**2

                       Distance Matrix (Angstroms)
             C (  1)   O (  2)
   O (  2)  1.159668
   O (  3)  1.159668  2.319336

 Requested basis set is cc-pVTZ
 There are 30 shells and 90 basis functions
 A cutoff of  1.0D-11 yielded    458 shell pairs
 There are      4226 function pairs (      5796 Cartesian)
 Smallest overlap matrix eigenvalue = 1.71E-03
 Guess MOs from SCF MO coefficient file
 Reading MOs from coefficient file
 Reading MOs from coefficient file
 A restricted Hartree-Fock SCF calculation will be
 performed using Pulay DIIS extrapolation
 SCF converges when DIIS error is below 1.0E-08
 ---------------------------------------
  Cycle       Energy         DIIS Error
 ---------------------------------------
    1    -187.7065949434      7.37E-04
    2    -187.7071934031      4.41E-04
    3    -187.7073180359      8.59E-05
    4    -187.7073270270      2.38E-05
    5    -187.7073276315      4.63E-06
    6    -187.7073276727      9.61E-07
    7    -187.7073276743      1.91E-07
    8    -187.7073276743      2.34E-08
    9    -187.7073276743      2.65E-09 Convergence criterion met
 ---------------------------------------
 SCF time:  CPU 3.47 s  wall 3.47 s
 Discretize the solute cavity surface with Lebedev spheres
	Using 302 Lebedev grid points for each H atom
	Using 302 Lebedev grid points for other atoms
	Atomic van der Waals radii will be scaled by 1.20
 Removing interior tesserae...
 Keep 502 surface tesserae and discard 404 interior tesserae
 Molecular Surface Area = 56.012 Angst**2
 A restricted Hartree-Fock SCF calculation will be
 performed using Pulay DIIS extrapolation
 Polarizable Continuum solvation model will be applied
 SCF converges when DIIS error is below 1.0E-08

 Citation of the SMD model:
 Marenich, A.V.; Cramer, C.J.; Truhlar, D.G.
 J. Phys. Chem. B 2009, 113, 6378-6396.
 iSolventCode=           1
 Solvent: water                                                           

 vradii
            1           2           3
    1   1.8500000   1.5200000   1.5200000
 ---------------------------------------
  Cycle       Energy         DIIS Error
 ---------------------------------------
    1    -187.7073276742      4.61E-10
 Time req'd to invert C: 0.07 s (CPU) 0.07 s (wall)
    2    -187.7130652720      6.50E-04
    3    -187.7130652712      6.50E-04
    4    -187.7130652704      6.50E-04
    5    -187.7130652703      6.50E-04
    6    -187.7130652703      6.50E-04
    7    -187.7130652708      6.50E-04
    8    -187.7130652700      6.50E-04
    9    -187.7130652701      6.50E-04
   10    -187.7130652702      6.50E-04
   11    -187.7130652699      6.50E-04
   12    -187.7130652694      6.50E-04
   13    -187.7136115714      3.65E-04
   14    -187.7136991986      8.65E-05
   15    -187.7137103335      2.37E-05
   16    -187.7137109872      4.58E-06
   17    -187.7137110276      9.35E-07
   18    -187.7137110289      1.77E-07
   19    -187.7137110290      2.29E-08
   20    -187.7137110291      2.09E-09 Convergence criterion met
 ---------------------------------------
 SCF time:  CPU 7.24 s  wall 7.25 s
(0)  E-EN(g) gas-phase elect-nuc energy                 -187.707327674 a.u.
(3)  G-ENP(liq) elect-nuc-pol free energy of system     -187.713711029 a.u.
(4)  G-CDS(liq) cavity-dispersion-solvent structure 
     free energy                                                5.5582 kcal/mol
(6)  G-S(liq) free energy of system                     -187.704853546 a.u.
(9)  DeltaG-S(liq) free energy of  solvation
     (9) = (6) - (0)                                            1.5525 kcal/mol
 SCF   energy in the final basis set = -187.7048535456
 Total energy in the final basis set = -187.7048535456

 Components of the MP2 correlation energy:
        aaaa  correlation energy =        -0.0842122496 au
        abab  correlation energy =        -0.4701271080 au
        bbbb  correlation energy =        -0.0842122496 au
        non-Brillouin singles    =        -0.0000000000 au

 Total  MP2   correlation energy =        -0.6385516072 au
        MP2         total energy =      -188.3434051529 au

  Entering Z-vector solver.
 This version supports only Gaussian blurring of the apparent surface charges
 No PCM contribution added !! 
   1         0           1      0.000544    0.000544
 This version supports only Gaussian blurring of the apparent surface charges
 No PCM contribution added !! 
   2         0           1      0.000174    0.000174
 This version supports only Gaussian blurring of the apparent surface charges
 No PCM contribution added !! 
   3         0           1      0.000052    0.000052
 This version supports only Gaussian blurring of the apparent surface charges
 No PCM contribution added !! 
   4         0           1      0.000011    0.000011
 This version supports only Gaussian blurring of the apparent surface charges
 No PCM contribution added !! 
   5         0           1      0.000001    0.000001
 This version supports only Gaussian blurring of the apparent surface charges
 No PCM contribution added !! 
   6         1           0      0.000000    0.000000    Roots Converged

 --------------------------------------------------------------

                    Orbital Energies (a.u.)
 --------------------------------------------------------------

 Alpha MOs
 -- Occupied --
-20.642 -20.642 -11.455  -1.523  -1.471  -0.797  -0.741  -0.706
 -0.706  -0.539  -0.539
 -- Virtual --
  0.193   0.218   0.218   0.342   0.412   0.412   0.562   0.658
  0.715   0.715   0.719   0.775   0.775   0.951   0.951   1.233
  1.233   1.291   1.296   1.461   1.645   1.645   1.933   1.933
  2.001   2.151   2.151   2.210   2.286   2.286   2.409   2.409
  2.767   2.853   2.853   2.865   3.140   3.140   3.230   3.230
  3.347   3.347   3.860   3.860   3.951   4.448   4.461   4.461
  4.629   4.629   5.019   5.447   5.506   5.506   5.575   5.575
  5.633   5.633   6.252   6.252   6.424   6.626   6.626   6.788
  6.788   6.790   6.790   7.038   7.038   7.142   7.343   7.461
  7.461   7.825   7.886   7.886   8.115  13.804  15.215
 --------------------------------------------------------------

          Ground-State Mulliken Net Atomic Charges

     Atom                 Charge (a.u.)
  ----------------------------------------
      1 C                     0.418642
      2 O                    -0.209321
      3 O                    -0.209321
  ----------------------------------------
  Sum of atomic charges =    -0.000000

 -----------------------------------------------------------------
                    Cartesian Multipole Moments
 -----------------------------------------------------------------
    Charge (ESU x 10^10)
                -0.0000
    Dipole Moment (Debye)
         X      -0.0028      Y      -0.0000      Z       0.0000
       Tot       0.0028
    Quadrupole Moments (Debye-Ang)
        XX     -14.7280     XY      -0.0000     YY     -14.7280
        XZ      -0.0000     YZ      -0.0000     ZZ     -19.5660
    Octopole Moments (Debye-Ang^2)
       XXX       0.0122    XXY      -0.0000    XYY       0.0041
       YYY      -0.0000    XXZ       0.0000    XYZ      -0.0000
       YYZ       0.0000    XZZ       0.0070    YZZ       0.0000
       ZZZ       0.0000
    Hexadecapole Moments (Debye-Ang^3)
      XXXX     -11.2812   XXXY      -0.0000   XXYY      -3.7604
      XYYY      -0.0000   YYYY     -11.2812   XXXZ      -0.0000
      XXYZ      -0.0000   XYYZ      -0.0000   YYYZ      -0.0000
      XXZZ     -18.6011   XYZZ       0.0000   YYZZ     -18.6011
      XZZZ      -0.0000   YZZZ      -0.0000   ZZZZ    -103.7017
 -----------------------------------------------------------------
 DrvMan is completing analytic gradient of the MP2 energy
 MP2 relaxed dipole moment
            1
    1  -0.0010938
    2  -0.0000000
    3   0.0000008
	Magnitude:	 0.001 au	 0.003 Debye
 MP2 energy read as -188.343405
 Full Analytical Gradient of MP2 Energy (in au.)
             1             2             3
    1   -0.00025063    0.00012532    0.00012532
    2   -0.00000000    0.00000000   -0.00000000
    3    0.00000042    0.00007862   -0.00007904
 Gradient time:  CPU 0.06 s  wall 0.06 s
 ----------------------------------------------------------------
             Standard Nuclear Orientation (Angstroms)
    I     Atom           X                Y                Z
 ----------------------------------------------------------------
    1      C       0.0000848676     0.0010000000     0.0000000472
    2      O      -0.0000258838     0.0000000000     1.1596678765
    3      O      -0.0000258838     0.0000000000    -1.1596680237
 ----------------------------------------------------------------
 Nuclear Repulsion Energy =    58.4086710831 hartrees
 There are       11 alpha and       11 beta electrons
 Discretize the solute cavity surface with Lebedev spheres
	Using 302 Lebedev grid points for each H atom
	Using 302 Lebedev grid points for other atoms
	Atomic van der Waals radii will be scaled by 1.20
 Removing interior tesserae...
 Keep 502 surface tesserae and discard 404 interior tesserae
 Molecular Surface Area = 56.012 Angst**2

                       Distance Matrix (Angstroms)
             C (  1)   O (  2)
   O (  2)  1.159668
   O (  3)  1.159669  2.319336

 Requested basis set is cc-pVTZ
 There are 30 shells and 90 basis functions
 A cutoff of  1.0D-11 yielded    458 shell pairs
 There are      4226 function pairs (      5796 Cartesian)
 Smallest overlap matrix eigenvalue = 1.71E-03
 Guess MOs from SCF MO coefficient file
 Reading MOs from coefficient file
 Reading MOs from coefficient file
 A restricted Hartree-Fock SCF calculation will be
 performed using Pulay DIIS extrapolation
 SCF converges when DIIS error is below 1.0E-08
 ---------------------------------------
  Cycle       Energy         DIIS Error
 ---------------------------------------
    1    -187.7065987208      7.33E-04
    2    -187.7071934170      4.41E-04
    3    -187.7073180594      8.50E-05
    4    -187.7073269424      2.37E-05
    5    -187.7073275410      4.60E-06
    6    -187.7073275817      9.59E-07
    7    -187.7073275832      1.89E-07
    8    -187.7073275833      2.29E-08
    9    -187.7073275832      2.30E-09 Convergence criterion met
 ---------------------------------------
 SCF time:  CPU 3.47 s  wall 3.51 s
 Discretize the solute cavity surface with Lebedev spheres
	Using 302 Lebedev grid points for each H atom
	Using 302 Lebedev grid points for other atoms
	Atomic van der Waals radii will be scaled by 1.20
 Removing interior tesserae...
 Keep 502 surface tesserae and discard 404 interior tesserae
 Molecular Surface Area = 56.012 Angst**2
 A restricted Hartree-Fock SCF calculation will be
 performed using Pulay DIIS extrapolation
 Polarizable Continuum solvation model will be applied
 SCF converges when DIIS error is below 1.0E-08

 Citation of the SMD model:
 Marenich, A.V.; Cramer, C.J.; Truhlar, D.G.
 J. Phys. Chem. B 2009, 113, 6378-6396.
 iSolventCode=           1
 Solvent: water                                                           

 vradii
            1           2           3
    1   1.8500000   1.5200000   1.5200000
 ---------------------------------------
  Cycle       Energy         DIIS Error
 ---------------------------------------
    1    -187.7073275832      3.79E-10
 Time req'd to invert C: 0.08 s (CPU) 0.07 s (wall)
    2    -187.7130651840      6.50E-04
    3    -187.7130651835      6.50E-04
    4    -187.7130651834      6.50E-04
    5    -187.7130651834      6.50E-04
    6    -187.7130651829      6.50E-04
    7    -187.7130651830      6.50E-04
    8    -187.7130651836      6.50E-04
    9    -187.7130651840      6.50E-04
   10    -187.7130651840      6.50E-04
   11    -187.7130651840      6.50E-04
   12    -187.7130651839      6.50E-04
   13    -187.7130651840      6.50E-04
   14    -187.7130651838      6.50E-04
   15    -187.7130651839      6.50E-04
   16    -187.7130651840      6.50E-04
   17    -187.7136114867      3.65E-04
   18    -187.7136991140      8.65E-05
   19    -187.7137102489      2.37E-05
   20    -187.7137109001      4.58E-06
   21    -187.7137109404      9.35E-07
   22    -187.7137109418      1.77E-07
   23    -187.7137109419      2.29E-08
   24    -187.7137109419      2.09E-09 Convergence criterion met
 ---------------------------------------
 SCF time:  CPU 8.43 s  wall 8.45 s
(0)  E-EN(g) gas-phase elect-nuc energy                 -187.707327583 a.u.
(3)  G-ENP(liq) elect-nuc-pol free energy of system     -187.713710942 a.u.
(4)  G-CDS(liq) cavity-dispersion-solvent structure 
     free energy                                                5.5582 kcal/mol
(6)  G-S(liq) free energy of system                     -187.704853459 a.u.
(9)  DeltaG-S(liq) free energy of  solvation
     (9) = (6) - (0)                                            1.5525 kcal/mol
 SCF   energy in the final basis set = -187.7048534588
 Total energy in the final basis set = -187.7048534588

 Components of the MP2 correlation energy:
        aaaa  correlation energy =        -0.0842122543 au
        abab  correlation energy =        -0.4701271324 au
        bbbb  correlation energy =        -0.0842122543 au
        non-Brillouin singles    =        -0.0000000000 au

 Total  MP2   correlation energy =        -0.6385516410 au
        MP2         total energy =      -188.3434050998 au

  Entering Z-vector solver.
 This version supports only Gaussian blurring of the apparent surface charges
 No PCM contribution added !! 
   1         0           1      0.000544    0.000544
 This version supports only Gaussian blurring of the apparent surface charges
 No PCM contribution added !! 
   2         0           1      0.000174    0.000174
 This version supports only Gaussian blurring of the apparent surface charges
 No PCM contribution added !! 
   3         0           1      0.000052    0.000052
 This version supports only Gaussian blurring of the apparent surface charges
 No PCM contribution added !! 
   4         0           1      0.000011    0.000011
 This version supports only Gaussian blurring of the apparent surface charges
 No PCM contribution added !! 
   5         0           1      0.000001    0.000001
 This version supports only Gaussian blurring of the apparent surface charges
 No PCM contribution added !! 
   6         1           0      0.000000    0.000000    Roots Converged

 --------------------------------------------------------------

                    Orbital Energies (a.u.)
 --------------------------------------------------------------

 Alpha MOs
 -- Occupied --
-20.642 -20.642 -11.455  -1.523  -1.471  -0.797  -0.741  -0.706
 -0.706  -0.539  -0.539
 -- Virtual --
  0.193   0.218   0.218   0.342   0.412   0.412   0.562   0.658
  0.715   0.715   0.719   0.775   0.775   0.951   0.951   1.233
  1.233   1.291   1.296   1.461   1.645   1.645   1.933   1.933
  2.001   2.151   2.151   2.210   2.286   2.286   2.409   2.409
  2.767   2.853   2.853   2.865   3.140   3.140   3.230   3.230
  3.347   3.347   3.860   3.860   3.951   4.448   4.461   4.461
  4.629   4.629   5.019   5.447   5.506   5.506   5.575   5.575
  5.633   5.633   6.252   6.252   6.424   6.626   6.626   6.788
  6.788   6.790   6.790   7.038   7.038   7.142   7.343   7.461
  7.461   7.825   7.886   7.886   8.115  13.804  15.215
 --------------------------------------------------------------

          Ground-State Mulliken Net Atomic Charges

     Atom                 Charge (a.u.)
  ----------------------------------------
      1 C                     0.418642
      2 O                    -0.209321
      3 O                    -0.209321
  ----------------------------------------
  Sum of atomic charges =    -0.000000

 -----------------------------------------------------------------
                    Cartesian Multipole Moments
 -----------------------------------------------------------------
    Charge (ESU x 10^10)
                 0.0000
    Dipole Moment (Debye)
         X       0.0003      Y       0.0031      Z       0.0000
       Tot       0.0031
    Quadrupole Moments (Debye-Ang)
        XX     -14.7280     XY       0.0000     YY     -14.7280
        XZ       0.0000     YZ       0.0000     ZZ     -19.5660
    Octopole Moments (Debye-Ang^2)
       XXX      -0.0002    XXY      -0.0041    XYY      -0.0001
       YYY      -0.0124    XXZ       0.0000    XYZ      -0.0000
       YYZ       0.0000    XZZ      -0.0003    YZZ      -0.0073
       ZZZ       0.0000
    Hexadecapole Moments (Debye-Ang^3)
      XXXX     -11.2812   XXXY      -0.0000   XXYY      -3.7604
      XYYY      -0.0000   YYYY     -11.2812   XXXZ      -0.0000
      XXYZ       0.0000   XYYZ      -0.0000   YYYZ       0.0000
      XXZZ     -18.6011   XYZZ      -0.0000   YYZZ     -18.6011
      XZZZ       0.0000   YZZZ       0.0000   ZZZZ    -103.7017
 -----------------------------------------------------------------
 DrvMan is completing analytic gradient of the MP2 energy
 MP2 relaxed dipole moment
            1
    1   0.0001362
    2   0.0012300
    3   0.0000008
	Magnitude:	 0.001 au	 0.003 Debye
 MP2 energy read as -188.343405
 Full Analytical Gradient of MP2 Energy (in au.)
             1             2             3
    1    0.00003121   -0.00001561   -0.00001561
    2    0.00028185   -0.00014092   -0.00014092
    3    0.00000042    0.00007876   -0.00007918
 Gradient time:  CPU 0.06 s  wall 0.06 s
 ----------------------------------------------------------------
             Standard Nuclear Orientation (Angstroms)
    I     Atom           X                Y                Z
 ----------------------------------------------------------------
    1      C       0.0000848676    -0.0010000000     0.0000000472
    2      O      -0.0000258838     0.0000000000     1.1596678765
    3      O      -0.0000258838     0.0000000000    -1.1596680237
 ----------------------------------------------------------------
 Nuclear Repulsion Energy =    58.4086710831 hartrees
 There are       11 alpha and       11 beta electrons
 Discretize the solute cavity surface with Lebedev spheres
	Using 302 Lebedev grid points for each H atom
	Using 302 Lebedev grid points for other atoms
	Atomic van der Waals radii will be scaled by 1.20
 Removing interior tesserae...
 Keep 502 surface tesserae and discard 404 interior tesserae
 Molecular Surface Area = 56.012 Angst**2

                       Distance Matrix (Angstroms)
             C (  1)   O (  2)
   O (  2)  1.159668
   O (  3)  1.159669  2.319336

 Requested basis set is cc-pVTZ
 There are 30 shells and 90 basis functions
 A cutoff of  1.0D-11 yielded    458 shell pairs
 There are      4226 function pairs (      5796 Cartesian)
 Smallest overlap matrix eigenvalue = 1.71E-03
 Guess MOs from SCF MO coefficient file
 Reading MOs from coefficient file
 Reading MOs from coefficient file
 A restricted Hartree-Fock SCF calculation will be
 performed using Pulay DIIS extrapolation
 SCF converges when DIIS error is below 1.0E-08
 ---------------------------------------
  Cycle       Energy         DIIS Error
 ---------------------------------------
    1    -187.7065937900      7.37E-04
    2    -187.7071932478      4.41E-04
    3    -187.7073179371      8.60E-05
    4    -187.7073269355      2.38E-05
    5    -187.7073275404      4.63E-06
    6    -187.7073275817      9.61E-07
    7    -187.7073275832      1.92E-07
    8    -187.7073275833      2.33E-08
    9    -187.7073275832      2.59E-09 Convergence criterion met
 ---------------------------------------
 SCF time:  CPU 3.48 s  wall 3.48 s
 Discretize the solute cavity surface with Lebedev spheres
	Using 302 Lebedev grid points for each H atom
	Using 302 Lebedev grid points for other atoms
	Atomic van der Waals radii will be scaled by 1.20
 Removing interior tesserae...
 Keep 502 surface tesserae and discard 404 interior tesserae
 Molecular Surface Area = 56.012 Angst**2
 A restricted Hartree-Fock SCF calculation will be
 performed using Pulay DIIS extrapolation
 Polarizable Continuum solvation model will be applied
 SCF converges when DIIS error is below 1.0E-08

 Citation of the SMD model:
 Marenich, A.V.; Cramer, C.J.; Truhlar, D.G.
 J. Phys. Chem. B 2009, 113, 6378-6396.
 iSolventCode=           1
 Solvent: water                                                           

 vradii
            1           2           3
    1   1.8500000   1.5200000   1.5200000
 ---------------------------------------
  Cycle       Energy         DIIS Error
 ---------------------------------------
    1    -187.7073275832      4.52E-10
 Time req'd to invert C: 0.08 s (CPU) 0.07 s (wall)
    2    -187.7130651840      6.50E-04
    3    -187.7130651832      6.50E-04
    4    -187.7130651824      6.50E-04
    5    -187.7130651823      6.50E-04
    6    -187.7130651829      6.50E-04
    7    -187.7130651820      6.50E-04
    8    -187.7130651810      6.50E-04
    9    -187.7130651815      6.50E-04
   10    -187.7130651806      6.50E-04
   11    -187.7130651815      6.50E-04
   12    -187.7130651816      6.50E-04
   13    -187.7130651817      6.50E-04
   14    -187.7130651814      6.50E-04
   15    -187.7130651815      6.50E-04
   16    -187.7130651840      6.50E-04
   17    -187.7136114867      3.65E-04
   18    -187.7136991140      8.65E-05
   19    -187.7137102489      2.37E-05
   20    -187.7137109001      4.58E-06
   21    -187.7137109404      9.35E-07
   22    -187.7137109418      1.77E-07
   23    -187.7137109419      2.29E-08
   24    -187.7137109419      2.09E-09 Convergence criterion met
 ---------------------------------------
 SCF time:  CPU 8.46 s  wall 8.53 s
(0)  E-EN(g) gas-phase elect-nuc energy                 -187.707327583 a.u.
(3)  G-ENP(liq) elect-nuc-pol free energy of system     -187.713710942 a.u.
(4)  G-CDS(liq) cavity-dispersion-solvent structure 
     free energy                                                5.5582 kcal/mol
(6)  G-S(liq) free energy of system                     -187.704853459 a.u.
(9)  DeltaG-S(liq) free energy of  solvation
     (9) = (6) - (0)                                            1.5525 kcal/mol
 SCF   energy in the final basis set = -187.7048534588
 Total energy in the final basis set = -187.7048534588

 Components of the MP2 correlation energy:
        aaaa  correlation energy =        -0.0842122543 au
        abab  correlation energy =        -0.4701271324 au
        bbbb  correlation energy =        -0.0842122543 au
        non-Brillouin singles    =        -0.0000000000 au

 Total  MP2   correlation energy =        -0.6385516410 au
        MP2         total energy =      -188.3434050998 au

  Entering Z-vector solver.
 This version supports only Gaussian blurring of the apparent surface charges
 No PCM contribution added !! 
   1         0           1      0.000544    0.000544
 This version supports only Gaussian blurring of the apparent surface charges
 No PCM contribution added !! 
   2         0           1      0.000174    0.000174
 This version supports only Gaussian blurring of the apparent surface charges
 No PCM contribution added !! 
   3         0           1      0.000052    0.000052
 This version supports only Gaussian blurring of the apparent surface charges
 No PCM contribution added !! 
   4         0           1      0.000011    0.000011
 This version supports only Gaussian blurring of the apparent surface charges
 No PCM contribution added !! 
   5         0           1      0.000001    0.000001
 This version supports only Gaussian blurring of the apparent surface charges
 No PCM contribution added !! 
   6         1           0      0.000000    0.000000    Roots Converged

 --------------------------------------------------------------

                    Orbital Energies (a.u.)
 --------------------------------------------------------------

 Alpha MOs
 -- Occupied --
-20.642 -20.642 -11.455  -1.523  -1.471  -0.797  -0.741  -0.706
 -0.706  -0.539  -0.539
 -- Virtual --
  0.193   0.218   0.218   0.342   0.412   0.412   0.562   0.658
  0.715   0.715   0.719   0.775   0.775   0.951   0.951   1.233
  1.233   1.291   1.296   1.461   1.645   1.645   1.933   1.933
  2.001   2.151   2.151   2.210   2.286   2.286   2.409   2.409
  2.767   2.853   2.853   2.865   3.140   3.140   3.230   3.230
  3.347   3.347   3.860   3.860   3.951   4.448   4.461   4.461
  4.629   4.629   5.019   5.447   5.506   5.506   5.575   5.575
  5.633   5.633   6.252   6.252   6.424   6.626   6.626   6.788
  6.788   6.790   6.790   7.038   7.038   7.142   7.343   7.461
  7.461   7.825   7.886   7.886   8.115  13.804  15.215
 --------------------------------------------------------------

          Ground-State Mulliken Net Atomic Charges

     Atom                 Charge (a.u.)
  ----------------------------------------
      1 C                     0.418642
      2 O                    -0.209321
      3 O                    -0.209321
  ----------------------------------------
  Sum of atomic charges =    -0.000000

 -----------------------------------------------------------------
                    Cartesian Multipole Moments
 -----------------------------------------------------------------
    Charge (ESU x 10^10)
                 0.0000
    Dipole Moment (Debye)
         X       0.0003      Y      -0.0031      Z       0.0000
       Tot       0.0031
    Quadrupole Moments (Debye-Ang)
        XX     -14.7280     XY      -0.0000     YY     -14.7280
        XZ       0.0000     YZ      -0.0000     ZZ     -19.5660
    Octopole Moments (Debye-Ang^2)
       XXX      -0.0002    XXY       0.0041    XYY      -0.0001
       YYY       0.0124    XXZ       0.0000    XYZ       0.0000
       YYZ       0.0000    XZZ      -0.0003    YZZ       0.0073
       ZZZ       0.0000
    Hexadecapole Moments (Debye-Ang^3)
      XXXX     -11.2812   XXXY       0.0000   XXYY      -3.7604
      XYYY       0.0000   YYYY     -11.2812   XXXZ      -0.0000
      XXYZ      -0.0000   XYYZ      -0.0000   YYYZ      -0.0000
      XXZZ     -18.6011   XYZZ       0.0000   YYZZ     -18.6011
      XZZZ       0.0000   YZZZ      -0.0000   ZZZZ    -103.7017
 -----------------------------------------------------------------
 DrvMan is completing analytic gradient of the MP2 energy
 MP2 relaxed dipole moment
            1
    1   0.0001362
    2  -0.0012300
    3   0.0000008
	Magnitude:	 0.001 au	 0.003 Debye
 MP2 energy read as -188.343405
 Full Analytical Gradient of MP2 Energy (in au.)
             1             2             3
    1    0.00003121   -0.00001561   -0.00001561
    2   -0.00028185    0.00014092    0.00014092
    3    0.00000042    0.00007876   -0.00007918
 Gradient time:  CPU 0.06 s  wall 0.06 s
 ----------------------------------------------------------------
             Standard Nuclear Orientation (Angstroms)
    I     Atom           X                Y                Z
 ----------------------------------------------------------------
    1      C       0.0000848676     0.0000000000     0.0010000472
    2      O      -0.0000258838     0.0000000000     1.1596678765
    3      O      -0.0000258838     0.0000000000    -1.1596680237
 ----------------------------------------------------------------
 Nuclear Repulsion Energy =    58.4087199520 hartrees
 There are       11 alpha and       11 beta electrons
 Discretize the solute cavity surface with Lebedev spheres
	Using 302 Lebedev grid points for each H atom
	Using 302 Lebedev grid points for other atoms
	Atomic van der Waals radii will be scaled by 1.20
 Removing interior tesserae...
 Keep 502 surface tesserae and discard 404 interior tesserae
 Molecular Surface Area = 56.012 Angst**2

                       Distance Matrix (Angstroms)
             C (  1)   O (  2)
   O (  2)  1.158668
   O (  3)  1.160668  2.319336

 Requested basis set is cc-pVTZ
 There are 30 shells and 90 basis functions
 A cutoff of  1.0D-11 yielded    458 shell pairs
 There are      4226 function pairs (      5796 Cartesian)
 Smallest overlap matrix eigenvalue = 1.71E-03
 Guess MOs from SCF MO coefficient file
 Reading MOs from coefficient file
 Reading MOs from coefficient file
 A restricted Hartree-Fock SCF calculation will be
 performed using Pulay DIIS extrapolation
 SCF converges when DIIS error is below 1.0E-08
 ---------------------------------------
  Cycle       Energy         DIIS Error
 ---------------------------------------
    1    -187.7066030390      7.45E-04
    2    -187.7071894321      4.42E-04
    3    -187.7073149345      8.80E-05
    4    -187.7073241150      2.43E-05
    5    -187.7073247464      5.41E-06
    6    -187.7073247913      3.08E-06
    7    -187.7073247983      6.89E-07
    8    -187.7073247991      1.31E-07
    9    -187.7073247991      2.62E-08
   10    -187.7073247990      5.46E-09 Convergence criterion met
 ---------------------------------------
 SCF time:  CPU 3.85 s  wall 3.85 s
 Discretize the solute cavity surface with Lebedev spheres
	Using 302 Lebedev grid points for each H atom
	Using 302 Lebedev grid points for other atoms
	Atomic van der Waals radii will be scaled by 1.20
 Removing interior tesserae...
 Keep 502 surface tesserae and discard 404 interior tesserae
 Molecular Surface Area = 56.012 Angst**2
 A restricted Hartree-Fock SCF calculation will be
 performed using Pulay DIIS extrapolation
 Polarizable Continuum solvation model will be applied
 SCF converges when DIIS error is below 1.0E-08

 Citation of the SMD model:
 Marenich, A.V.; Cramer, C.J.; Truhlar, D.G.
 J. Phys. Chem. B 2009, 113, 6378-6396.
 iSolventCode=           1
 Solvent: water                                                           

 vradii
            1           2           3
    1   1.8500000   1.5200000   1.5200000
 ---------------------------------------
  Cycle       Energy         DIIS Error
 ---------------------------------------
    1    -187.7073247990      1.44E-09
 Time req'd to invert C: 0.07 s (CPU) 0.07 s (wall)
    2    -187.7130625852      6.50E-04
    3    -187.7130625855      6.50E-04
    4    -187.7130625853      6.50E-04
    5    -187.7130625828      6.50E-04
    6    -187.7130625808      6.50E-04
    7    -187.7130625803      6.50E-04
    8    -187.7130625787      6.50E-04
    9    -187.7130625747      6.50E-04
   10    -187.7130625776      6.50E-04
   11    -187.7130625743      6.50E-04
   12    -187.7130625747      6.50E-04
   13    -187.7136089377      3.65E-04
   14    -187.7136965776      8.65E-05
   15    -187.7137077158      2.37E-05
   16    -187.7137083676      4.59E-06
   17    -187.7137084080      9.59E-07
   18    -187.7137084094      3.02E-07
   19    -187.7137084095      1.25E-07
   20    -187.7137084095      1.16E-08
   21    -187.7137084095      1.24E-09 Convergence criterion met
 ---------------------------------------
 SCF time:  CPU 9.38 s  wall 9.51 s
(0)  E-EN(g) gas-phase elect-nuc energy                 -187.707324799 a.u.
(3)  G-ENP(liq) elect-nuc-pol free energy of system     -187.713708410 a.u.
(4)  G-CDS(liq) cavity-dispersion-solvent structure 
     free energy                                                5.5581 kcal/mol
(6)  G-S(liq) free energy of system                     -187.704850943 a.u.
(9)  DeltaG-S(liq) free energy of  solvation
     (9) = (6) - (0)                                            1.5524 kcal/mol
 SCF   energy in the final basis set = -187.7048509427
 Total energy in the final basis set = -187.7048509427

 Components of the MP2 correlation energy:
        aaaa  correlation energy =        -0.0842121278 au
        abab  correlation energy =        -0.4701266494 au
        bbbb  correlation energy =        -0.0842121278 au
        non-Brillouin singles    =        -0.0000000000 au

 Total  MP2   correlation energy =        -0.6385509051 au
        MP2         total energy =      -188.3434018478 au

  Entering Z-vector solver.
 This version supports only Gaussian blurring of the apparent surface charges
 No PCM contribution added !! 
   1         0           1      0.000544    0.000544
 This version supports only Gaussian blurring of the apparent surface charges
 No PCM contribution added !! 
   2         0           1      0.000174    0.000174
 This version supports only Gaussian blurring of the apparent surface charges
 No PCM contribution added !! 
   3         0           1      0.000052    0.000052
 This version supports only Gaussian blurring of the apparent surface charges
 No PCM contribution added !! 
   4         0           1      0.000011    0.000011
 This version supports only Gaussian blurring of the apparent surface charges
 No PCM contribution added !! 
   5         0           1      0.000001    0.000001
 This version supports only Gaussian blurring of the apparent surface charges
 No PCM contribution added !! 
   6         1           0      0.000000    0.000000    Roots Converged

 --------------------------------------------------------------

                    Orbital Energies (a.u.)
 --------------------------------------------------------------

 Alpha MOs
 -- Occupied --
-20.642 -20.642 -11.455  -1.523  -1.471  -0.797  -0.741  -0.706
 -0.706  -0.539  -0.539
 -- Virtual --
  0.193   0.218   0.218   0.342   0.412   0.412   0.562   0.658
  0.715   0.715   0.719   0.775   0.775   0.951   0.951   1.233
  1.233   1.291   1.296   1.461   1.645   1.645   1.933   1.933
  2.001   2.151   2.151   2.210   2.286   2.286   2.409   2.409
  2.767   2.853   2.853   2.865   3.140   3.140   3.230   3.230
  3.347   3.347   3.860   3.860   3.951   4.448   4.461   4.461
  4.629   4.629   5.019   5.447   5.506   5.506   5.575   5.575
  5.633   5.633   6.252   6.252   6.424   6.626   6.626   6.788
  6.788   6.790   6.790   7.038   7.038   7.142   7.343   7.461
  7.461   7.825   7.886   7.886   8.115  13.804  15.216
 --------------------------------------------------------------

          Ground-State Mulliken Net Atomic Charges

     Atom                 Charge (a.u.)
  ----------------------------------------
      1 C                     0.418637
      2 O                    -0.207438
      3 O                    -0.211199
  ----------------------------------------
  Sum of atomic charges =    -0.000000

 -----------------------------------------------------------------
                    Cartesian Multipole Moments
 -----------------------------------------------------------------
    Charge (ESU x 10^10)
                -0.0000
    Dipole Moment (Debye)
         X       0.0003      Y       0.0000      Z       0.0168
       Tot       0.0168
    Quadrupole Moments (Debye-Ang)
        XX     -14.7280     XY       0.0000     YY     -14.7280
        XZ       0.0000     YZ      -0.0000     ZZ     -19.5660
    Octopole Moments (Debye-Ang^2)
       XXX      -0.0002    XXY       0.0000    XYY      -0.0001
       YYY       0.0000    XXZ       0.0064    XYZ       0.0000
       YYZ       0.0064    XZZ      -0.0003    YZZ       0.0000
       ZZZ       0.0184
    Hexadecapole Moments (Debye-Ang^3)
      XXXX     -11.2811   XXXY       0.0000   XXYY      -3.7604
      XYYY       0.0000   YYYY     -11.2811   XXXZ      -0.0000
      XXYZ      -0.0000   XYYZ      -0.0000   YYYZ      -0.0000
      XXZZ     -18.6011   XYZZ      -0.0000   YYZZ     -18.6011
      XZZZ       0.0000   YZZZ      -0.0000   ZZZZ    -103.7018
 -----------------------------------------------------------------
 DrvMan is completing analytic gradient of the MP2 energy
 MP2 relaxed dipole moment
            1
    1   0.0001362
    2   0.0000000
    3   0.0066000
	Magnitude:	 0.007 au	 0.017 Debye
 MP2 energy read as -188.343402
 Full Analytical Gradient of MP2 Energy (in au.)
             1             2             3
    1    0.00003121   -0.00001545   -0.00001577
    2    0.00000000   -0.00000000    0.00000000
    3    0.00351695   -0.00168483   -0.00183211
 Gradient time:  CPU 0.06 s  wall 0.06 s
 ----------------------------------------------------------------
             Standard Nuclear Orientation (Angstroms)
    I     Atom           X                Y                Z
 ----------------------------------------------------------------
    1      C       0.0000848676     0.0000000000    -0.0009999528
    2      O      -0.0000258838     0.0000000000     1.1596678765
    3      O      -0.0000258838     0.0000000000    -1.1596680237
 ----------------------------------------------------------------
 Nuclear Repulsion Energy =    58.4087199363 hartrees
 There are       11 alpha and       11 beta electrons
 Discretize the solute cavity surface with Lebedev spheres
	Using 302 Lebedev grid points for each H atom
	Using 302 Lebedev grid points for other atoms
	Atomic van der Waals radii will be scaled by 1.20
 Removing interior tesserae...
 Keep 502 surface tesserae and discard 404 interior tesserae
 Molecular Surface Area = 56.012 Angst**2

                       Distance Matrix (Angstroms)
             C (  1)   O (  2)
   O (  2)  1.160668
   O (  3)  1.158668  2.319336

 Requested basis set is cc-pVTZ
 There are 30 shells and 90 basis functions
 A cutoff of  1.0D-11 yielded    458 shell pairs
 There are      4226 function pairs (      5796 Cartesian)
 Smallest overlap matrix eigenvalue = 1.71E-03
 Guess MOs from SCF MO coefficient file
 Reading MOs from coefficient file
 Reading MOs from coefficient file
 A restricted Hartree-Fock SCF calculation will be
 performed using Pulay DIIS extrapolation
 SCF converges when DIIS error is below 1.0E-08
 ---------------------------------------
  Cycle       Energy         DIIS Error
 ---------------------------------------
    1    -187.7066077520      7.83E-04
    2    -187.7071850810      4.48E-04
    3    -187.7073136390      9.81E-05
    4    -187.7073239728      2.63E-05
    5    -187.7073247130      7.50E-06
    6    -187.7073247816      4.85E-06
    7    -187.7073247991      8.65E-07
    8    -187.7073248006      1.74E-07
    9    -187.7073248006      4.04E-08
   10    -187.7073248006      8.76E-09 Convergence criterion met
 ---------------------------------------
 SCF time:  CPU 3.85 s  wall 3.85 s
 Discretize the solute cavity surface with Lebedev spheres
	Using 302 Lebedev grid points for each H atom
	Using 302 Lebedev grid points for other atoms
	Atomic van der Waals radii will be scaled by 1.20
 Removing interior tesserae...
 Keep 502 surface tesserae and discard 404 interior tesserae
 Molecular Surface Area = 56.012 Angst**2
 A restricted Hartree-Fock SCF calculation will be
 performed using Pulay DIIS extrapolation
 Polarizable Continuum solvation model will be applied
 SCF converges when DIIS error is below 1.0E-08

 Citation of the SMD model:
 Marenich, A.V.; Cramer, C.J.; Truhlar, D.G.
 J. Phys. Chem. B 2009, 113, 6378-6396.
 iSolventCode=           1
 Solvent: water                                                           

 vradii
            1           2           3
    1   1.8500000   1.5200000   1.5200000
 ---------------------------------------
  Cycle       Energy         DIIS Error
 ---------------------------------------
    1    -187.7073248005      1.83E-09
 Time req'd to invert C: 0.07 s (CPU) 0.07 s (wall)
    2    -187.7130625865      6.50E-04
    3    -187.7130625871      6.50E-04
    4    -187.7130625858      6.50E-04
    5    -187.7130625823      6.50E-04
    6    -187.7130625801      6.50E-04
    7    -187.7130625757      6.50E-04
    8    -187.7130624919      6.50E-04
    9    -187.7130626075      6.50E-04
   10    -187.7130625444      6.50E-04
   11    -187.7130625594      6.50E-04
   12    -187.7130625575      6.50E-04
   13    -187.7130625622      6.50E-04
   14    -187.7130625619      6.50E-04
   15    -187.7130625652      6.50E-04
   16    -187.7136089377      3.65E-04
   17    -187.7136965791      8.65E-05
   18    -187.7137077175      2.37E-05
   19    -187.7137083690      4.59E-06
   20    -187.7137084094      9.59E-07
   21    -187.7137084108      3.02E-07
   22    -187.7137084108      1.25E-07
   23    -187.7137084109      1.16E-08
   24    -187.7137084109      1.24E-09 Convergence criterion met
 ---------------------------------------
 SCF time:  CPU 11.15 s  wall 11.18 s
(0)  E-EN(g) gas-phase elect-nuc energy                 -187.707324801 a.u.
(3)  G-ENP(liq) elect-nuc-pol free energy of system     -187.713708411 a.u.
(4)  G-CDS(liq) cavity-dispersion-solvent structure 
     free energy                                                5.5581 kcal/mol
(6)  G-S(liq) free energy of system                     -187.704850944 a.u.
(9)  DeltaG-S(liq) free energy of  solvation
     (9) = (6) - (0)                                            1.5524 kcal/mol
 SCF   energy in the final basis set = -187.7048509441
 Total energy in the final basis set = -187.7048509441

 Components of the MP2 correlation energy:
        aaaa  correlation energy =        -0.0842121279 au
        abab  correlation energy =        -0.4701266496 au
        bbbb  correlation energy =        -0.0842121279 au
        non-Brillouin singles    =        -0.0000000000 au

 Total  MP2   correlation energy =        -0.6385509053 au
        MP2         total energy =      -188.3434018494 au

  Entering Z-vector solver.
 This version supports only Gaussian blurring of the apparent surface charges
 No PCM contribution added !! 
   1         0           1      0.000544    0.000544
 This version supports only Gaussian blurring of the apparent surface charges
 No PCM contribution added !! 
   2         0           1      0.000174    0.000174
 This version supports only Gaussian blurring of the apparent surface charges
 No PCM contribution added !! 
   3         0           1      0.000052    0.000052
 This version supports only Gaussian blurring of the apparent surface charges
 No PCM contribution added !! 
   4         0           1      0.000011    0.000011
 This version supports only Gaussian blurring of the apparent surface charges
 No PCM contribution added !! 
   5         0           1      0.000001    0.000001
 This version supports only Gaussian blurring of the apparent surface charges
 No PCM contribution added !! 
   6         1           0      0.000000    0.000000    Roots Converged

 --------------------------------------------------------------

                    Orbital Energies (a.u.)
 --------------------------------------------------------------

 Alpha MOs
 -- Occupied --
-20.642 -20.642 -11.455  -1.523  -1.471  -0.797  -0.741  -0.706
 -0.706  -0.539  -0.539
 -- Virtual --
  0.193   0.218   0.218   0.342   0.412   0.412   0.562   0.658
  0.715   0.715   0.719   0.775   0.775   0.951   0.951   1.233
  1.233   1.291   1.296   1.461   1.645   1.645   1.933   1.933
  2.001   2.151   2.151   2.210   2.286   2.286   2.409   2.409
  2.767   2.853   2.853   2.865   3.140   3.140   3.230   3.230
  3.347   3.347   3.860   3.860   3.951   4.448   4.461   4.461
  4.629   4.629   5.019   5.447   5.506   5.506   5.575   5.575
  5.633   5.633   6.252   6.252   6.424   6.626   6.626   6.788
  6.788   6.790   6.790   7.038   7.038   7.142   7.343   7.461
  7.461   7.825   7.886   7.886   8.115  13.804  15.216
 --------------------------------------------------------------

          Ground-State Mulliken Net Atomic Charges

     Atom                 Charge (a.u.)
  ----------------------------------------
      1 C                     0.418637
      2 O                    -0.211199
      3 O                    -0.207438
  ----------------------------------------
  Sum of atomic charges =     0.000000

 -----------------------------------------------------------------
                    Cartesian Multipole Moments
 -----------------------------------------------------------------
    Charge (ESU x 10^10)
                 0.0000
    Dipole Moment (Debye)
         X       0.0003      Y      -0.0000      Z      -0.0168
       Tot       0.0168
    Quadrupole Moments (Debye-Ang)
        XX     -14.7280     XY       0.0000     YY     -14.7280
        XZ      -0.0000     YZ      -0.0000     ZZ     -19.5660
    Octopole Moments (Debye-Ang^2)
       XXX      -0.0002    XXY       0.0000    XYY      -0.0001
       YYY       0.0000    XXZ      -0.0064    XYZ       0.0000
       YYZ      -0.0064    XZZ      -0.0003    YZZ       0.0000
       ZZZ      -0.0184
    Hexadecapole Moments (Debye-Ang^3)
      XXXX     -11.2811   XXXY      -0.0000   XXYY      -3.7604
      XYYY      -0.0000   YYYY     -11.2811   XXXZ       0.0000
      XXYZ      -0.0000   XYYZ       0.0000   YYYZ      -0.0000
      XXZZ     -18.6011   XYZZ       0.0000   YYZZ     -18.6011
      XZZZ      -0.0000   YZZZ      -0.0000   ZZZZ    -103.7018
 -----------------------------------------------------------------
 DrvMan is completing analytic gradient of the MP2 energy
 MP2 relaxed dipole moment
            1
    1   0.0001362
    2  -0.0000000
    3  -0.0065984
	Magnitude:	 0.007 au	 0.017 Debye
 MP2 energy read as -188.343402
 Full Analytical Gradient of MP2 Energy (in au.)
             1             2             3
    1    0.00003121   -0.00001577   -0.00001545
    2    0.00000000   -0.00000000   -0.00000000
    3   -0.00351610    0.00183169    0.00168441
 Gradient time:  CPU 0.06 s  wall 0.07 s
 ----------------------------------------------------------------
             Standard Nuclear Orientation (Angstroms)
    I     Atom           X                Y                Z
 ----------------------------------------------------------------
    1      C       0.0000848676     0.0000000000     0.0000000472
    2      O       0.0009741162     0.0000000000     1.1596678765
    3      O      -0.0000258838     0.0000000000    -1.1596680237
 ----------------------------------------------------------------
 Nuclear Repulsion Energy =    58.4086796732 hartrees
 There are       11 alpha and       11 beta electrons
 Discretize the solute cavity surface with Lebedev spheres
	Using 302 Lebedev grid points for each H atom
	Using 302 Lebedev grid points for other atoms
	Atomic van der Waals radii will be scaled by 1.20
 Removing interior tesserae...
 Keep 502 surface tesserae and discard 404 interior tesserae
 Molecular Surface Area = 56.012 Angst**2

                       Distance Matrix (Angstroms)
             C (  1)   O (  2)
   O (  2)  1.159668
   O (  3)  1.159668  2.319336

 Requested basis set is cc-pVTZ
 There are 30 shells and 90 basis functions
 A cutoff of  1.0D-11 yielded    458 shell pairs
 There are      4226 function pairs (      5796 Cartesian)
 Smallest overlap matrix eigenvalue = 1.71E-03
 Guess MOs from SCF MO coefficient file
 Reading MOs from coefficient file
 Reading MOs from coefficient file
 A restricted Hartree-Fock SCF calculation will be
 performed using Pulay DIIS extrapolation
 SCF converges when DIIS error is below 1.0E-08
 ---------------------------------------
  Cycle       Energy         DIIS Error
 ---------------------------------------
    1    -187.7066031861      7.44E-04
    2    -187.7071922963      4.43E-04
    3    -187.7073180530      8.79E-05
    4    -187.7073272244      2.45E-05
    5    -187.7073278590      5.64E-06
    6    -187.7073279047      3.42E-06
    7    -187.7073279132      6.85E-07
    8    -187.7073279140      1.33E-07
    9    -187.7073279141      2.70E-08
   10    -187.7073279140      5.64E-09 Convergence criterion met
 ---------------------------------------
 SCF time:  CPU 3.95 s  wall 3.96 s
 Discretize the solute cavity surface with Lebedev spheres
	Using 302 Lebedev grid points for each H atom
	Using 302 Lebedev grid points for other atoms
	Atomic van der Waals radii will be scaled by 1.20
 Removing interior tesserae...
 Keep 502 surface tesserae and discard 404 interior tesserae
 Molecular Surface Area = 56.012 Angst**2
 A restricted Hartree-Fock SCF calculation will be
 performed using Pulay DIIS extrapolation
 Polarizable Continuum solvation model will be applied
 SCF converges when DIIS error is below 1.0E-08

 Citation of the SMD model:
 Marenich, A.V.; Cramer, C.J.; Truhlar, D.G.
 J. Phys. Chem. B 2009, 113, 6378-6396.
 iSolventCode=           1
 Solvent: water                                                           

 vradii
            1           2           3
    1   1.8500000   1.5200000   1.5200000
 ---------------------------------------
  Cycle       Energy         DIIS Error
 ---------------------------------------
    1    -187.7073279140      1.47E-09
 Time req'd to invert C: 0.08 s (CPU) 0.08 s (wall)
    2    -187.7130655027      6.50E-04
    3    -187.7130655031      6.50E-04
    4    -187.7130655029      6.50E-04
    5    -187.7130655022      6.50E-04
    6    -187.7136118034      3.65E-04
    7    -187.7136994303      8.65E-05
    8    -187.7137105652      2.37E-05
    9    -187.7137112163      4.58E-06
   10    -187.7137112567      9.35E-07
   11    -187.7137112580      1.77E-07
   12    -187.7137112581      2.29E-08
   13    -187.7137112582      2.09E-09 Convergence criterion met
 ---------------------------------------
 SCF time:  CPU 6.28 s  wall 6.32 s
(0)  E-EN(g) gas-phase elect-nuc energy                 -187.707327914 a.u.
(3)  G-ENP(liq) elect-nuc-pol free energy of system     -187.713711258 a.u.
(4)  G-CDS(liq) cavity-dispersion-solvent structure 
     free energy                                                5.5582 kcal/mol
(6)  G-S(liq) free energy of system                     -187.704853774 a.u.
(9)  DeltaG-S(liq) free energy of  solvation
     (9) = (6) - (0)                                            1.5525 kcal/mol
 SCF   energy in the final basis set = -187.7048537743
 Total energy in the final basis set = -187.7048537743

 Components of the MP2 correlation energy:
        aaaa  correlation energy =        -0.0842122402 au
        abab  correlation energy =        -0.4701270568 au
        bbbb  correlation energy =        -0.0842122402 au
        non-Brillouin singles    =        -0.0000000000 au

 Total  MP2   correlation energy =        -0.6385515371 au
        MP2         total energy =      -188.3434053114 au

  Entering Z-vector solver.
 This version supports only Gaussian blurring of the apparent surface charges
 No PCM contribution added !! 
   1         0           1      0.000544    0.000544
 This version supports only Gaussian blurring of the apparent surface charges
 No PCM contribution added !! 
   2         0           1      0.000174    0.000174
 This version supports only Gaussian blurring of the apparent surface charges
 No PCM contribution added !! 
   3         0           1      0.000052    0.000052
 This version supports only Gaussian blurring of the apparent surface charges
 No PCM contribution added !! 
   4         0           1      0.000011    0.000011
 This version supports only Gaussian blurring of the apparent surface charges
 No PCM contribution added !! 
   5         0           1      0.000001    0.000001
 This version supports only Gaussian blurring of the apparent surface charges
 No PCM contribution added !! 
   6         1           0      0.000000    0.000000    Roots Converged

 --------------------------------------------------------------

                    Orbital Energies (a.u.)
 --------------------------------------------------------------

 Alpha MOs
 -- Occupied --
-20.642 -20.642 -11.455  -1.523  -1.471  -0.797  -0.741  -0.706
 -0.706  -0.539  -0.539
 -- Virtual --
  0.193   0.218   0.218   0.342   0.412   0.412   0.562   0.658
  0.715   0.715   0.719   0.775   0.775   0.951   0.951   1.233
  1.233   1.291   1.296   1.461   1.645   1.645   1.933   1.933
  2.001   2.151   2.151   2.210   2.286   2.286   2.409   2.409
  2.767   2.853   2.853   2.865   3.140   3.140   3.230   3.230
  3.347   3.347   3.860   3.860   3.951   4.448   4.461   4.461
  4.629   4.629   5.019   5.447   5.506   5.506   5.575   5.575
  5.633   5.633   6.252   6.252   6.424   6.626   6.626   6.788
  6.788   6.790   6.790   7.038   7.038   7.142   7.343   7.461
  7.461   7.825   7.886   7.886   8.115  13.804  15.215
 --------------------------------------------------------------

          Ground-State Mulliken Net Atomic Charges

     Atom                 Charge (a.u.)
  ----------------------------------------
      1 C                     0.418642
      2 O                    -0.209321
      3 O                    -0.209321
  ----------------------------------------
  Sum of atomic charges =    -0.000000

 -----------------------------------------------------------------
                    Cartesian Multipole Moments
 -----------------------------------------------------------------
    Charge (ESU x 10^10)
                -0.0000
    Dipole Moment (Debye)
         X      -0.0012      Y       0.0000      Z      -0.0000
       Tot       0.0012
    Quadrupole Moments (Debye-Ang)
        XX     -14.7280     XY       0.0000     YY     -14.7280
        XZ      -0.0021     YZ       0.0000     ZZ     -19.5660
    Octopole Moments (Debye-Ang^2)
       XXX      -0.0161    XXY       0.0000    XYY      -0.0054
       YYY       0.0000    XXZ      -0.0000    XYZ      -0.0000
       YYZ       0.0000    XZZ      -0.0064    YZZ       0.0000
       ZZZ      -0.0000
    Hexadecapole Moments (Debye-Ang^3)
      XXXX     -11.2812   XXXY       0.0000   XXYY      -3.7604
      XYYY       0.0000   YYYY     -11.2812   XXXZ      -0.0192
      XXYZ      -0.0000   XYYZ      -0.0064   YYYZ      -0.0000
      XXZZ     -18.6011   XYZZ      -0.0000   YYZZ     -18.6011
      XZZZ      -0.0206   YZZZ       0.0000   ZZZZ    -103.7017
 -----------------------------------------------------------------
 DrvMan is completing analytic gradient of the MP2 energy
 MP2 relaxed dipole moment
            1
    1  -0.0004788
    2   0.0000000
    3  -0.0000001
	Magnitude:	 0.000 au	 0.001 Debye
 MP2 energy read as -188.343405
 Full Analytical Gradient of MP2 Energy (in au.)
             1             2             3
    1   -0.00010971    0.00005491    0.00005479
    2    0.00000000   -0.00000000   -0.00000000
    3   -0.00000012    0.00007872   -0.00007860
 Gradient time:  CPU 0.06 s  wall 0.06 s
 ----------------------------------------------------------------
             Standard Nuclear Orientation (Angstroms)
    I     Atom           X                Y                Z
 ----------------------------------------------------------------
    1      C       0.0000848676     0.0000000000     0.0000000472
    2      O      -0.0010258838     0.0000000000     1.1596678765
    3      O      -0.0000258838     0.0000000000    -1.1596680237
 ----------------------------------------------------------------
 Nuclear Repulsion Energy =    58.4086760655 hartrees
 There are       11 alpha and       11 beta electrons
 Discretize the solute cavity surface with Lebedev spheres
	Using 302 Lebedev grid points for each H atom
	Using 302 Lebedev grid points for other atoms
	Atomic van der Waals radii will be scaled by 1.20
 Removing interior tesserae...
 Keep 501 surface tesserae and discard 405 interior tesserae
 Molecular Surface Area = 55.857 Angst**2

                       Distance Matrix (Angstroms)
             C (  1)   O (  2)
   O (  2)  1.159668
   O (  3)  1.159668  2.319336

 Requested basis set is cc-pVTZ
 There are 30 shells and 90 basis functions
 A cutoff of  1.0D-11 yielded    458 shell pairs
 There are      4226 function pairs (      5796 Cartesian)
 Smallest overlap matrix eigenvalue = 1.71E-03
 Guess MOs from SCF MO coefficient file
 Reading MOs from coefficient file
 Reading MOs from coefficient file
 A restricted Hartree-Fock SCF calculation will be
 performed using Pulay DIIS extrapolation
 SCF converges when DIIS error is below 1.0E-08
 ---------------------------------------
  Cycle       Energy         DIIS Error
 ---------------------------------------
    1    -187.7065993087      7.34E-04
    2    -187.7071936693      4.41E-04
    3    -187.7073182880      8.52E-05
    4    -187.7073271823      2.37E-05
    5    -187.7073277805      4.60E-06
    6    -187.7073278214      9.64E-07
    7    -187.7073278229      1.92E-07
    8    -187.7073278230      2.85E-08
    9    -187.7073278229      1.61E-08
   10    -187.7073278229      3.17E-09 Convergence criterion met
 ---------------------------------------
 SCF time:  CPU 3.92 s  wall 3.95 s
 Discretize the solute cavity surface with Lebedev spheres
	Using 302 Lebedev grid points for each H atom
	Using 302 Lebedev grid points for other atoms
	Atomic van der Waals radii will be scaled by 1.20
 Removing interior tesserae...
 Keep 501 surface tesserae and discard 405 interior tesserae
 Molecular Surface Area = 55.857 Angst**2
 A restricted Hartree-Fock SCF calculation will be
 performed using Pulay DIIS extrapolation
 Polarizable Continuum solvation model will be applied
 SCF converges when DIIS error is below 1.0E-08

 Citation of the SMD model:
 Marenich, A.V.; Cramer, C.J.; Truhlar, D.G.
 J. Phys. Chem. B 2009, 113, 6378-6396.
 iSolventCode=           1
 Solvent: water                                                           

 vradii
            1           2           3
    1   1.8500000   1.5200000   1.5200000
 ---------------------------------------
  Cycle       Energy         DIIS Error
 ---------------------------------------
    1    -187.7073278229      1.06E-09
 Time req'd to invert C: 0.08 s (CPU) 0.08 s (wall)
    2    -187.7130649575      6.50E-04
    3    -187.7130649576      6.50E-04
    4    -187.7130649582      6.50E-04
    5    -187.7130649572      6.50E-04
    6    -187.7130649581      6.50E-04
    7    -187.7130649577      6.50E-04
    8    -187.7130649580      6.50E-04
    9    -187.7130649579      6.50E-04
   10    -187.7130649579      6.50E-04
   11    -187.7130649578      6.50E-04
   12    -187.7130649578      6.50E-04
   13    -187.7130649579      6.50E-04
   14    -187.7130649578      6.50E-04
   15    -187.7130649578      6.50E-04
   16    -187.7130649576      6.50E-04
   17    -187.7136110958      3.65E-04
   18    -187.7136987072      8.65E-05
   19    -187.7137098379      2.37E-05
   20    -187.7137104888      4.58E-06
   21    -187.7137105291      9.35E-07
   22    -187.7137105305      1.77E-07
   23    -187.7137105306      2.31E-08
   24    -187.7137105306      4.06E-09 Convergence criterion met
 ---------------------------------------
 SCF time:  CPU 9.22 s  wall 9.29 s
(0)  E-EN(g) gas-phase elect-nuc energy                 -187.707327823 a.u.
(3)  G-ENP(liq) elect-nuc-pol free energy of system     -187.713710531 a.u.
(4)  G-CDS(liq) cavity-dispersion-solvent structure 
     free energy                                                5.5582 kcal/mol
(6)  G-S(liq) free energy of system                     -187.704853047 a.u.
(9)  DeltaG-S(liq) free energy of  solvation
     (9) = (6) - (0)                                            1.5529 kcal/mol
 SCF   energy in the final basis set = -187.7048530470
 Total energy in the final basis set = -187.7048530470

 Components of the MP2 correlation energy:
        aaaa  correlation energy =        -0.0842122128 au
        abab  correlation energy =        -0.4701269230 au
        bbbb  correlation energy =        -0.0842122128 au
        non-Brillouin singles    =        -0.0000000000 au

 Total  MP2   correlation energy =        -0.6385513487 au
        MP2         total energy =      -188.3434043957 au

  Entering Z-vector solver.
 This version supports only Gaussian blurring of the apparent surface charges
 No PCM contribution added !! 
   1         0           1      0.000544    0.000544
 This version supports only Gaussian blurring of the apparent surface charges
 No PCM contribution added !! 
   2         0           1      0.000174    0.000174
 This version supports only Gaussian blurring of the apparent surface charges
 No PCM contribution added !! 
   3         0           1      0.000052    0.000052
 This version supports only Gaussian blurring of the apparent surface charges
 No PCM contribution added !! 
   4         0           1      0.000011    0.000011
 This version supports only Gaussian blurring of the apparent surface charges
 No PCM contribution added !! 
   5         0           1      0.000001    0.000001
 This version supports only Gaussian blurring of the apparent surface charges
 No PCM contribution added !! 
   6         1           0      0.000000    0.000000    Roots Converged

 --------------------------------------------------------------

                    Orbital Energies (a.u.)
 --------------------------------------------------------------

 Alpha MOs
 -- Occupied --
-20.642 -20.642 -11.455  -1.523  -1.471  -0.797  -0.741  -0.706
 -0.706  -0.539  -0.539
 -- Virtual --
  0.193   0.218   0.218   0.342   0.412   0.412   0.562   0.658
  0.715   0.715   0.719   0.775   0.775   0.951   0.951   1.233
  1.233   1.291   1.296   1.461   1.645   1.645   1.933   1.933
  2.001   2.151   2.151   2.210   2.286   2.286   2.409   2.409
  2.767   2.853   2.853   2.865   3.140   3.140   3.230   3.230
  3.347   3.347   3.860   3.860   3.951   4.448   4.461   4.461
  4.629   4.629   5.019   5.447   5.506   5.506   5.575   5.575
  5.633   5.633   6.252   6.252   6.424   6.626   6.626   6.788
  6.788   6.790   6.790   7.038   7.038   7.142   7.343   7.461
  7.461   7.825   7.886   7.886   8.115  13.804  15.215
 --------------------------------------------------------------

          Ground-State Mulliken Net Atomic Charges

     Atom                 Charge (a.u.)
  ----------------------------------------
      1 C                     0.418640
      2 O                    -0.209334
      3 O                    -0.209305
  ----------------------------------------
  Sum of atomic charges =     0.000000

 -----------------------------------------------------------------
                    Cartesian Multipole Moments
 -----------------------------------------------------------------
    Charge (ESU x 10^10)
                 0.0000
    Dipole Moment (Debye)
         X       0.0021      Y      -0.0000      Z      -0.0002
       Tot       0.0021
    Quadrupole Moments (Debye-Ang)
        XX     -14.7280     XY       0.0000     YY     -14.7279
        XZ       0.0022     YZ       0.0000     ZZ     -19.5658
    Octopole Moments (Debye-Ang^2)
       XXX       0.0158    XXY      -0.0000    XYY       0.0053
       YYY      -0.0000    XXZ      -0.0001    XYZ      -0.0000
       YYZ      -0.0000    XZZ       0.0060    YZZ      -0.0000
       ZZZ      -0.0003
    Hexadecapole Moments (Debye-Ang^3)
      XXXX     -11.2812   XXXY       0.0000   XXYY      -3.7604
      XYYY       0.0000   YYYY     -11.2811   XXXZ       0.0193
      XXYZ      -0.0000   XYYZ       0.0064   YYYZ      -0.0000
      XXZZ     -18.6011   XYZZ       0.0000   YYZZ     -18.6010
      XZZZ       0.0209   YZZZ       0.0000   ZZZZ    -103.7011
 -----------------------------------------------------------------
 DrvMan is completing analytic gradient of the MP2 energy
 MP2 relaxed dipole moment
            1
    1   0.0008215
    2  -0.0000000
    3  -0.0000625
	Magnitude:	 0.001 au	 0.002 Debye
 MP2 energy read as -188.343404
 Full Analytical Gradient of MP2 Energy (in au.)
             1             2             3
    1    0.00017226   -0.00008553   -0.00008673
    2   -0.00000000    0.00000000   -0.00000000
    3    0.00001999    0.00006128   -0.00008128
 Gradient time:  CPU 0.08 s  wall 0.08 s
 ----------------------------------------------------------------
             Standard Nuclear Orientation (Angstroms)
    I     Atom           X                Y                Z
 ----------------------------------------------------------------
    1      C       0.0000848676     0.0000000000     0.0000000472
    2      O      -0.0000258838     0.0010000000     1.1596678765
    3      O      -0.0000258838     0.0000000000    -1.1596680237
 ----------------------------------------------------------------
 Nuclear Repulsion Energy =    58.4086778693 hartrees
 There are       11 alpha and       11 beta electrons
 Discretize the solute cavity surface with Lebedev spheres
	Using 302 Lebedev grid points for each H atom
	Using 302 Lebedev grid points for other atoms
	Atomic van der Waals radii will be scaled by 1.20
 Removing interior tesserae...
 Keep 502 surface tesserae and discard 404 interior tesserae
 Molecular Surface Area = 56.012 Angst**2

                       Distance Matrix (Angstroms)
             C (  1)   O (  2)
   O (  2)  1.159668
   O (  3)  1.159668  2.319336

 Requested basis set is cc-pVTZ
 There are 30 shells and 90 basis functions
 A cutoff of  1.0D-11 yielded    458 shell pairs
 There are      4226 function pairs (      5796 Cartesian)
 Smallest overlap matrix eigenvalue = 1.71E-03
 Guess MOs from SCF MO coefficient file
 Reading MOs from coefficient file
 Reading MOs from coefficient file
 A restricted Hartree-Fock SCF calculation will be
 performed using Pulay DIIS extrapolation
 SCF converges when DIIS error is below 1.0E-08
 ---------------------------------------
  Cycle       Energy         DIIS Error
 ---------------------------------------
    1    -187.7066024878      7.32E-04
    2    -187.7071938255      4.41E-04
    3    -187.7073184037      8.46E-05
    4    -187.7073272315      2.37E-05
    5    -187.7073278264      4.59E-06
    6    -187.7073278669      9.61E-07
    7    -187.7073278685      1.90E-07
    8    -187.7073278685      3.29E-08
    9    -187.7073278685      2.04E-08
   10    -187.7073278684      2.34E-09 Convergence criterion met
 ---------------------------------------
 SCF time:  CPU 4.10 s  wall 4.13 s
 Discretize the solute cavity surface with Lebedev spheres
	Using 302 Lebedev grid points for each H atom
	Using 302 Lebedev grid points for other atoms
	Atomic van der Waals radii will be scaled by 1.20
 Removing interior tesserae...
 Keep 502 surface tesserae and discard 404 interior tesserae
 Molecular Surface Area = 56.012 Angst**2
 A restricted Hartree-Fock SCF calculation will be
 performed using Pulay DIIS extrapolation
 Polarizable Continuum solvation model will be applied
 SCF converges when DIIS error is below 1.0E-08

 Citation of the SMD model:
 Marenich, A.V.; Cramer, C.J.; Truhlar, D.G.
 J. Phys. Chem. B 2009, 113, 6378-6396.
 iSolventCode=           1
 Solvent: water                                                           

 vradii
            1           2           3
    1   1.8500000   1.5200000   1.5200000
 ---------------------------------------
  Cycle       Energy         DIIS Error
 ---------------------------------------
    1    -187.7073278684      8.43E-10
 Time req'd to invert C: 0.08 s (CPU) 0.08 s (wall)
    2    -187.7130654588      6.50E-04
    3    -187.7130654588      6.50E-04
    4    -187.7130654595      6.50E-04
    5    -187.7130654594      6.50E-04
    6    -187.7130654600      6.50E-04
    7    -187.7130654600      6.50E-04
    8    -187.7130654603      6.50E-04
    9    -187.7130654602      6.50E-04
   10    -187.7130654601      6.50E-04
   11    -187.7130654599      6.50E-04
   12    -187.7130654600      6.50E-04
   13    -187.7130654600      6.50E-04
   14    -187.7130654601      6.50E-04
   15    -187.7130654601      6.50E-04
   16    -187.7130654600      6.50E-04
   17    -187.7136117596      3.65E-04
   18    -187.7136993863      8.65E-05
   19    -187.7137105212      2.37E-05
   20    -187.7137111723      4.58E-06
   21    -187.7137112127      9.35E-07
   22    -187.7137112140      1.77E-07
   23    -187.7137112141      2.29E-08
   24    -187.7137112142      2.09E-09 Convergence criterion met
 ---------------------------------------
 SCF time:  CPU 9.47 s  wall 9.54 s
(0)  E-EN(g) gas-phase elect-nuc energy                 -187.707327868 a.u.
(3)  G-ENP(liq) elect-nuc-pol free energy of system     -187.713711214 a.u.
(4)  G-CDS(liq) cavity-dispersion-solvent structure 
     free energy                                                5.5582 kcal/mol
(6)  G-S(liq) free energy of system                     -187.704853730 a.u.
(9)  DeltaG-S(liq) free energy of  solvation
     (9) = (6) - (0)                                            1.5525 kcal/mol
 SCF   energy in the final basis set = -187.7048537304
 Total energy in the final basis set = -187.7048537304

 Components of the MP2 correlation energy:
        aaaa  correlation energy =        -0.0842122425 au
        abab  correlation energy =        -0.4701270690 au
        bbbb  correlation energy =        -0.0842122425 au
        non-Brillouin singles    =        -0.0000000000 au

 Total  MP2   correlation energy =        -0.6385515541 au
        MP2         total energy =      -188.3434052845 au

  Entering Z-vector solver.
 This version supports only Gaussian blurring of the apparent surface charges
 No PCM contribution added !! 
   1         0           1      0.000544    0.000544
 This version supports only Gaussian blurring of the apparent surface charges
 No PCM contribution added !! 
   2         0           1      0.000174    0.000174
 This version supports only Gaussian blurring of the apparent surface charges
 No PCM contribution added !! 
   3         0           1      0.000052    0.000052
 This version supports only Gaussian blurring of the apparent surface charges
 No PCM contribution added !! 
   4         0           1      0.000011    0.000011
 This version supports only Gaussian blurring of the apparent surface charges
 No PCM contribution added !! 
   5         0           1      0.000001    0.000001
 This version supports only Gaussian blurring of the apparent surface charges
 No PCM contribution added !! 
   6         1           0      0.000000    0.000000    Roots Converged

 --------------------------------------------------------------

                    Orbital Energies (a.u.)
 --------------------------------------------------------------

 Alpha MOs
 -- Occupied --
-20.642 -20.642 -11.455  -1.523  -1.471  -0.797  -0.741  -0.706
 -0.706  -0.539  -0.539
 -- Virtual --
  0.193   0.218   0.218   0.342   0.412   0.412   0.562   0.658
  0.715   0.715   0.719   0.775   0.775   0.951   0.951   1.233
  1.233   1.291   1.296   1.461   1.645   1.645   1.933   1.933
  2.001   2.151   2.151   2.210   2.286   2.286   2.409   2.409
  2.767   2.853   2.853   2.865   3.140   3.140   3.230   3.230
  3.347   3.347   3.860   3.860   3.951   4.448   4.461   4.461
  4.629   4.629   5.019   5.447   5.506   5.506   5.575   5.575
  5.633   5.633   6.252   6.252   6.424   6.626   6.626   6.788
  6.788   6.790   6.790   7.038   7.038   7.142   7.343   7.461
  7.461   7.825   7.886   7.886   8.115  13.804  15.215
 --------------------------------------------------------------

          Ground-State Mulliken Net Atomic Charges

     Atom                 Charge (a.u.)
  ----------------------------------------
      1 C                     0.418642
      2 O                    -0.209321
      3 O                    -0.209321
  ----------------------------------------
  Sum of atomic charges =     0.000000

 -----------------------------------------------------------------
                    Cartesian Multipole Moments
 -----------------------------------------------------------------
    Charge (ESU x 10^10)
                 0.0000
    Dipole Moment (Debye)
         X       0.0003      Y      -0.0016      Z      -0.0000
       Tot       0.0016
    Quadrupole Moments (Debye-Ang)
        XX     -14.7280     XY      -0.0000     YY     -14.7280
        XZ       0.0000     YZ      -0.0021     ZZ     -19.5660
    Octopole Moments (Debye-Ang^2)
       XXX      -0.0002    XXY      -0.0053    XYY      -0.0001
       YYY      -0.0159    XXZ      -0.0000    XYZ      -0.0000
       YYZ      -0.0000    XZZ      -0.0003    YZZ      -0.0061
       ZZZ      -0.0000
    Hexadecapole Moments (Debye-Ang^3)
      XXXX     -11.2812   XXXY       0.0000   XXYY      -3.7604
      XYYY       0.0000   YYYY     -11.2812   XXXZ      -0.0000
      XXYZ      -0.0064   XYYZ      -0.0000   YYYZ      -0.0192
      XXZZ     -18.6011   XYZZ      -0.0000   YYZZ     -18.6011
      XZZZ      -0.0000   YZZZ      -0.0206   ZZZZ    -103.7017
 -----------------------------------------------------------------
 DrvMan is completing analytic gradient of the MP2 energy
 MP2 relaxed dipole moment
            1
    1   0.0001362
    2  -0.0006150
    3  -0.0000003
	Magnitude:	 0.001 au	 0.002 Debye
 MP2 energy read as -188.343405
 Full Analytical Gradient of MP2 Energy (in au.)
             1             2             3
    1    0.00003121   -0.00001561   -0.00001561
    2   -0.00014092    0.00007052    0.00007040
    3   -0.00000028    0.00007887   -0.00007859
 Gradient time:  CPU 0.06 s  wall 0.06 s
 ----------------------------------------------------------------
             Standard Nuclear Orientation (Angstroms)
    I     Atom           X                Y                Z
 ----------------------------------------------------------------
    1      C       0.0000848676     0.0000000000     0.0000000472
    2      O      -0.0000258838    -0.0010000000     1.1596678765
    3      O      -0.0000258838     0.0000000000    -1.1596680237
 ----------------------------------------------------------------
 Nuclear Repulsion Energy =    58.4086778693 hartrees
 There are       11 alpha and       11 beta electrons
 Discretize the solute cavity surface with Lebedev spheres
	Using 302 Lebedev grid points for each H atom
	Using 302 Lebedev grid points for other atoms
	Atomic van der Waals radii will be scaled by 1.20
 Removing interior tesserae...
 Keep 502 surface tesserae and discard 404 interior tesserae
 Molecular Surface Area = 56.012 Angst**2

                       Distance Matrix (Angstroms)
             C (  1)   O (  2)
   O (  2)  1.159668
   O (  3)  1.159668  2.319336

 Requested basis set is cc-pVTZ
 There are 30 shells and 90 basis functions
 A cutoff of  1.0D-11 yielded    458 shell pairs
 There are      4226 function pairs (      5796 Cartesian)
 Smallest overlap matrix eigenvalue = 1.71E-03
 Guess MOs from SCF MO coefficient file
 Reading MOs from coefficient file
 Reading MOs from coefficient file
 A restricted Hartree-Fock SCF calculation will be
 performed using Pulay DIIS extrapolation
 SCF converges when DIIS error is below 1.0E-08
 ---------------------------------------
  Cycle       Energy         DIIS Error
 ---------------------------------------
    1    -187.7065996650      7.34E-04
    2    -187.7071937156      4.41E-04
    3    -187.7073183337      8.52E-05
    4    -187.7073272278      2.37E-05
    5    -187.7073278261      4.60E-06
    6    -187.7073278669      9.64E-07
    7    -187.7073278685      1.92E-07
    8    -187.7073278685      2.83E-08
    9    -187.7073278685      1.56E-08
   10    -187.7073278685      3.18E-09 Convergence criterion met
 ---------------------------------------
 SCF time:  CPU 3.91 s  wall 3.91 s
 Discretize the solute cavity surface with Lebedev spheres
	Using 302 Lebedev grid points for each H atom
	Using 302 Lebedev grid points for other atoms
	Atomic van der Waals radii will be scaled by 1.20
 Removing interior tesserae...
 Keep 502 surface tesserae and discard 404 interior tesserae
 Molecular Surface Area = 56.012 Angst**2
 A restricted Hartree-Fock SCF calculation will be
 performed using Pulay DIIS extrapolation
 Polarizable Continuum solvation model will be applied
 SCF converges when DIIS error is below 1.0E-08

 Citation of the SMD model:
 Marenich, A.V.; Cramer, C.J.; Truhlar, D.G.
 J. Phys. Chem. B 2009, 113, 6378-6396.
 iSolventCode=           1
 Solvent: water                                                           

 vradii
            1           2           3
    1   1.8500000   1.5200000   1.5200000
 ---------------------------------------
  Cycle       Energy         DIIS Error
 ---------------------------------------
    1    -187.7073278684      1.06E-09
 Time req'd to invert C: 0.08 s (CPU) 0.08 s (wall)
    2    -187.7130654588      6.50E-04
    3    -187.7130654590      6.50E-04
    4    -187.7130654596      6.50E-04
    5    -187.7130654586      6.50E-04
    6    -187.7130654588      6.50E-04
    7    -187.7130654586      6.50E-04
    8    -187.7130654583      6.50E-04
    9    -187.7136117588      3.65E-04
   10    -187.7136993857      8.65E-05
   11    -187.7137105206      2.37E-05
   12    -187.7137111717      4.58E-06
   13    -187.7137112121      9.35E-07
   14    -187.7137112134      1.77E-07
   15    -187.7137112135      2.29E-08
   16    -187.7137112141      2.10E-09 Convergence criterion met
 ---------------------------------------
 SCF time:  CPU 6.88 s  wall 6.92 s
(0)  E-EN(g) gas-phase elect-nuc energy                 -187.707327868 a.u.
(3)  G-ENP(liq) elect-nuc-pol free energy of system     -187.713711214 a.u.
(4)  G-CDS(liq) cavity-dispersion-solvent structure 
     free energy                                                5.5582 kcal/mol
(6)  G-S(liq) free energy of system                     -187.704853730 a.u.
(9)  DeltaG-S(liq) free energy of  solvation
     (9) = (6) - (0)                                            1.5525 kcal/mol
 SCF   energy in the final basis set = -187.7048537304
 Total energy in the final basis set = -187.7048537304

 Components of the MP2 correlation energy:
        aaaa  correlation energy =        -0.0842122425 au
        abab  correlation energy =        -0.4701270690 au
        bbbb  correlation energy =        -0.0842122425 au
        non-Brillouin singles    =        -0.0000000000 au

 Total  MP2   correlation energy =        -0.6385515541 au
        MP2         total energy =      -188.3434052845 au

  Entering Z-vector solver.
 This version supports only Gaussian blurring of the apparent surface charges
 No PCM contribution added !! 
   1         0           1      0.000544    0.000544
 This version supports only Gaussian blurring of the apparent surface charges
 No PCM contribution added !! 
   2         0           1      0.000174    0.000174
 This version supports only Gaussian blurring of the apparent surface charges
 No PCM contribution added !! 
   3         0           1      0.000052    0.000052
 This version supports only Gaussian blurring of the apparent surface charges
 No PCM contribution added !! 
   4         0           1      0.000011    0.000011
 This version supports only Gaussian blurring of the apparent surface charges
 No PCM contribution added !! 
   5         0           1      0.000001    0.000001
 This version supports only Gaussian blurring of the apparent surface charges
 No PCM contribution added !! 
   6         1           0      0.000000    0.000000    Roots Converged

 --------------------------------------------------------------

                    Orbital Energies (a.u.)
 --------------------------------------------------------------

 Alpha MOs
 -- Occupied --
-20.642 -20.642 -11.455  -1.523  -1.471  -0.797  -0.741  -0.706
 -0.706  -0.539  -0.539
 -- Virtual --
  0.193   0.218   0.218   0.342   0.412   0.412   0.562   0.658
  0.715   0.715   0.719   0.775   0.775   0.951   0.951   1.233
  1.233   1.291   1.296   1.461   1.645   1.645   1.933   1.933
  2.001   2.151   2.151   2.210   2.286   2.286   2.409   2.409
  2.767   2.853   2.853   2.865   3.140   3.140   3.230   3.230
  3.347   3.347   3.860   3.860   3.951   4.448   4.461   4.461
  4.629   4.629   5.019   5.447   5.506   5.506   5.575   5.575
  5.633   5.633   6.252   6.252   6.424   6.626   6.626   6.788
  6.788   6.790   6.790   7.038   7.038   7.142   7.343   7.461
  7.461   7.825   7.886   7.886   8.115  13.804  15.215
 --------------------------------------------------------------

          Ground-State Mulliken Net Atomic Charges

     Atom                 Charge (a.u.)
  ----------------------------------------
      1 C                     0.418642
      2 O                    -0.209321
      3 O                    -0.209321
  ----------------------------------------
  Sum of atomic charges =     0.000000

 -----------------------------------------------------------------
                    Cartesian Multipole Moments
 -----------------------------------------------------------------
    Charge (ESU x 10^10)
                 0.0000
    Dipole Moment (Debye)
         X       0.0003      Y       0.0016      Z      -0.0000
       Tot       0.0016
    Quadrupole Moments (Debye-Ang)
        XX     -14.7280     XY       0.0000     YY     -14.7280
        XZ       0.0000     YZ       0.0021     ZZ     -19.5660
    Octopole Moments (Debye-Ang^2)
       XXX      -0.0002    XXY       0.0053    XYY      -0.0001
       YYY       0.0159    XXZ      -0.0000    XYZ       0.0000
       YYZ      -0.0000    XZZ      -0.0003    YZZ       0.0061
       ZZZ      -0.0000
    Hexadecapole Moments (Debye-Ang^3)
      XXXX     -11.2812   XXXY      -0.0000   XXYY      -3.7604
      XYYY      -0.0000   YYYY     -11.2812   XXXZ      -0.0000
      XXYZ       0.0064   XYYZ      -0.0000   YYYZ       0.0192
      XXZZ     -18.6011   XYZZ       0.0000   YYZZ     -18.6011
      XZZZ      -0.0000   YZZZ       0.0206   ZZZZ    -103.7017
 -----------------------------------------------------------------
 DrvMan is completing analytic gradient of the MP2 energy
 MP2 relaxed dipole moment
            1
    1   0.0001362
    2   0.0006150
    3  -0.0000003
	Magnitude:	 0.001 au	 0.002 Debye
 MP2 energy read as -188.343405
 Full Analytical Gradient of MP2 Energy (in au.)
             1             2             3
    1    0.00003121   -0.00001561   -0.00001561
    2    0.00014092   -0.00007052   -0.00007040
    3   -0.00000028    0.00007887   -0.00007859
 Gradient time:  CPU 0.06 s  wall 0.06 s
 ----------------------------------------------------------------
             Standard Nuclear Orientation (Angstroms)
    I     Atom           X                Y                Z
 ----------------------------------------------------------------
    1      C       0.0000848676     0.0000000000     0.0000000472
    2      O      -0.0000258838     0.0000000000     1.1606678765
    3      O      -0.0000258838     0.0000000000    -1.1596680237
 ----------------------------------------------------------------
 Nuclear Repulsion Energy =    58.3835229856 hartrees
 There are       11 alpha and       11 beta electrons
 Discretize the solute cavity surface with Lebedev spheres
	Using 302 Lebedev grid points for each H atom
	Using 302 Lebedev grid points for other atoms
	Atomic van der Waals radii will be scaled by 1.20
 Removing interior tesserae...
 Keep 502 surface tesserae and discard 404 interior tesserae
 Molecular Surface Area = 56.012 Angst**2

                       Distance Matrix (Angstroms)
             C (  1)   O (  2)
   O (  2)  1.160668
   O (  3)  1.159668  2.320336

 Requested basis set is cc-pVTZ
 There are 30 shells and 90 basis functions
 A cutoff of  1.0D-11 yielded    458 shell pairs
 There are      4226 function pairs (      5796 Cartesian)
 Smallest overlap matrix eigenvalue = 1.72E-03
 Guess MOs from SCF MO coefficient file
 Reading MOs from coefficient file
 Reading MOs from coefficient file
 A restricted Hartree-Fock SCF calculation will be
 performed using Pulay DIIS extrapolation
 SCF converges when DIIS error is below 1.0E-08
 ---------------------------------------
  Cycle       Energy         DIIS Error
 ---------------------------------------
    1    -187.7050136744      7.42E-04
    2    -187.7070819001      4.45E-04
    3    -187.7072095482      8.58E-05
    4    -187.7072184795      2.44E-05
    5    -187.7072190859      4.78E-06
    6    -187.7072191270      1.79E-06
    7    -187.7072191295      7.49E-07
    8    -187.7072191301      1.18E-07
    9    -187.7072191301      1.78E-08
   10    -187.7072191301      3.32E-09 Convergence criterion met
 ---------------------------------------
 SCF time:  CPU 3.97 s  wall 3.98 s
 Discretize the solute cavity surface with Lebedev spheres
	Using 302 Lebedev grid points for each H atom
	Using 302 Lebedev grid points for other atoms
	Atomic van der Waals radii will be scaled by 1.20
 Removing interior tesserae...
 Keep 502 surface tesserae and discard 404 interior tesserae
 Molecular Surface Area = 56.012 Angst**2
 A restricted Hartree-Fock SCF calculation will be
 performed using Pulay DIIS extrapolation
 Polarizable Continuum solvation model will be applied
 SCF converges when DIIS error is below 1.0E-08

 Citation of the SMD model:
 Marenich, A.V.; Cramer, C.J.; Truhlar, D.G.
 J. Phys. Chem. B 2009, 113, 6378-6396.
 iSolventCode=           1
 Solvent: water                                                           

 vradii
            1           2           3
    1   1.8500000   1.5200000   1.5200000
 ---------------------------------------
  Cycle       Energy         DIIS Error
 ---------------------------------------
    1    -187.7072191301      1.10E-09
 Time req'd to invert C: 0.08 s (CPU) 0.08 s (wall)
    2    -187.7129581488      6.50E-04
    3    -187.7129581491      6.50E-04
    4    -187.7129581495      6.50E-04
    5    -187.7129581484      6.50E-04
    6    -187.7129581485      6.50E-04
    7    -187.7129581489      6.50E-04
    8    -187.7129581482      6.50E-04
    9    -187.7129581472      6.50E-04
   10    -187.7129581482      6.50E-04
   11    -187.7135048257      3.66E-04
   12    -187.7135926805      8.65E-05
   13    -187.7136038357      2.37E-05
   14    -187.7136044886      4.59E-06
   15    -187.7136045291      9.44E-07
   16    -187.7136045313      2.18E-07
   17    -187.7136045314      1.15E-07
   18    -187.7136045314      1.24E-08
   19    -187.7136045315      1.11E-09 Convergence criterion met
 ---------------------------------------
 SCF time:  CPU 7.43 s  wall 7.50 s
(0)  E-EN(g) gas-phase elect-nuc energy                 -187.707219130 a.u.
(3)  G-ENP(liq) elect-nuc-pol free energy of system     -187.713604531 a.u.
(4)  G-CDS(liq) cavity-dispersion-solvent structure 
     free energy                                                5.5573 kcal/mol
(6)  G-S(liq) free energy of system                     -187.704748455 a.u.
(9)  DeltaG-S(liq) free energy of  solvation
     (9) = (6) - (0)                                            1.5504 kcal/mol
 SCF   energy in the final basis set = -187.7047484553
 Total energy in the final basis set = -187.7047484553

 Components of the MP2 correlation energy:
        aaaa  correlation energy =        -0.0842310393 au
        abab  correlation energy =        -0.4702159594 au
        bbbb  correlation energy =        -0.0842310393 au
        non-Brillouin singles    =        -0.0000000000 au

 Total  MP2   correlation energy =        -0.6386780379 au
        MP2         total energy =      -188.3434264932 au

  Entering Z-vector solver.
 This version supports only Gaussian blurring of the apparent surface charges
 No PCM contribution added !! 
   1         0           1      0.000545    0.000545
 This version supports only Gaussian blurring of the apparent surface charges
 No PCM contribution added !! 
   2         0           1      0.000174    0.000174
 This version supports only Gaussian blurring of the apparent surface charges
 No PCM contribution added !! 
   3         0           1      0.000053    0.000053
 This version supports only Gaussian blurring of the apparent surface charges
 No PCM contribution added !! 
   4         0           1      0.000011    0.000011
 This version supports only Gaussian blurring of the apparent surface charges
 No PCM contribution added !! 
   5         0           1      0.000001    0.000001
 This version supports only Gaussian blurring of the apparent surface charges
 No PCM contribution added !! 
   6         1           0      0.000000    0.000000    Roots Converged

 --------------------------------------------------------------

                    Orbital Energies (a.u.)
 --------------------------------------------------------------

 Alpha MOs
 -- Occupied --
-20.642 -20.642 -11.455  -1.522  -1.470  -0.797  -0.741  -0.706
 -0.706  -0.539  -0.539
 -- Virtual --
  0.193   0.218   0.218   0.342   0.412   0.412   0.561   0.658
  0.715   0.715   0.719   0.775   0.775   0.951   0.951   1.232
  1.232   1.290   1.296   1.461   1.645   1.645   1.932   1.932
  2.000   2.150   2.150   2.210   2.286   2.286   2.410   2.410
  2.766   2.853   2.853   2.864   3.140   3.140   3.229   3.229
  3.346   3.346   3.860   3.860   3.950   4.447   4.460   4.460
  4.629   4.629   5.020   5.444   5.506   5.506   5.575   5.575
  5.632   5.632   6.251   6.251   6.421   6.624   6.624   6.788
  6.788   6.789   6.789   7.038   7.038   7.140   7.342   7.461
  7.461   7.823   7.885   7.885   8.115  13.789  15.210
 --------------------------------------------------------------

          Ground-State Mulliken Net Atomic Charges

     Atom                 Charge (a.u.)
  ----------------------------------------
      1 C                     0.418931
      2 O                    -0.210405
      3 O                    -0.208526
  ----------------------------------------
  Sum of atomic charges =     0.000000

 -----------------------------------------------------------------
                    Cartesian Multipole Moments
 -----------------------------------------------------------------
    Charge (ESU x 10^10)
                 0.0000
    Dipole Moment (Debye)
         X       0.0003      Y       0.0000      Z      -0.0084
       Tot       0.0084
    Quadrupole Moments (Debye-Ang)
        XX     -14.7305     XY      -0.0000     YY     -14.7305
        XZ      -0.0000     YZ       0.0000     ZZ     -19.5674
    Octopole Moments (Debye-Ang^2)
       XXX      -0.0002    XXY       0.0000    XYY      -0.0001
       YYY       0.0000    XXZ      -0.0106    XYZ       0.0000
       YYZ      -0.0106    XZZ      -0.0003    YZZ       0.0000
       ZZZ      -0.0385
    Hexadecapole Moments (Debye-Ang^3)
      XXXX     -11.2854   XXXY      -0.0000   XXYY      -3.7618
      XYYY      -0.0000   YYYY     -11.2854   XXXZ       0.0000
      XXYZ       0.0000   XYYZ       0.0000   YYYZ       0.0000
      XXZZ     -18.6150   XYZZ       0.0000   YYZZ     -18.6150
      XZZZ      -0.0000   YZZZ       0.0000   ZZZZ    -103.7761
 -----------------------------------------------------------------
 DrvMan is completing analytic gradient of the MP2 energy
 MP2 relaxed dipole moment
            1
    1   0.0001361
    2   0.0000000
    3  -0.0032983
	Magnitude:	 0.003 au	 0.008 Debye
 MP2 energy read as -188.343426
 Full Analytical Gradient of MP2 Energy (in au.)
             1             2             3
    1    0.00003135   -0.00001576   -0.00001560
    2    0.00000000    0.00000000   -0.00000000
    3   -0.00175135    0.00204222   -0.00029087
 Gradient time:  CPU 0.06 s  wall 0.06 s
 ----------------------------------------------------------------
             Standard Nuclear Orientation (Angstroms)
    I     Atom           X                Y                Z
 ----------------------------------------------------------------
    1      C       0.0000848676     0.0000000000     0.0000000472
    2      O      -0.0000258838     0.0000000000     1.1586678765
    3      O      -0.0000258838     0.0000000000    -1.1596680237
 ----------------------------------------------------------------
 Nuclear Repulsion Energy =    58.4338897577 hartrees
 There are       11 alpha and       11 beta electrons
 Discretize the solute cavity surface with Lebedev spheres
	Using 302 Lebedev grid points for each H atom
	Using 302 Lebedev grid points for other atoms
	Atomic van der Waals radii will be scaled by 1.20
 Removing interior tesserae...
 Keep 502 surface tesserae and discard 404 interior tesserae
 Molecular Surface Area = 56.012 Angst**2

                       Distance Matrix (Angstroms)
             C (  1)   O (  2)
   O (  2)  1.158668
   O (  3)  1.159668  2.318336

 Requested basis set is cc-pVTZ
 There are 30 shells and 90 basis functions
 A cutoff of  1.0D-11 yielded    458 shell pairs
 There are      4226 function pairs (      5796 Cartesian)
 Smallest overlap matrix eigenvalue = 1.71E-03
 Guess MOs from SCF MO coefficient file
 Reading MOs from coefficient file
 Reading MOs from coefficient file
 A restricted Hartree-Fock SCF calculation will be
 performed using Pulay DIIS extrapolation
 SCF converges when DIIS error is below 1.0E-08
 ---------------------------------------
  Cycle       Energy         DIIS Error
 ---------------------------------------
    1    -187.7096766303      7.43E-04
    2    -187.7073025498      4.35E-04
    3    -187.7074230821      8.97E-05
    4    -187.7074324617      2.35E-05
    5    -187.7074331075      5.72E-06
    6    -187.7074331544      3.40E-06
    7    -187.7074331630      7.32E-07
    8    -187.7074331639      1.35E-07
    9    -187.7074331640      2.62E-08
   10    -187.7074331639      5.62E-09 Convergence criterion met
 ---------------------------------------
 SCF time:  CPU 3.95 s  wall 3.96 s
 Discretize the solute cavity surface with Lebedev spheres
	Using 302 Lebedev grid points for each H atom
	Using 302 Lebedev grid points for other atoms
	Atomic van der Waals radii will be scaled by 1.20
 Removing interior tesserae...
 Keep 502 surface tesserae and discard 404 interior tesserae
 Molecular Surface Area = 56.012 Angst**2
 A restricted Hartree-Fock SCF calculation will be
 performed using Pulay DIIS extrapolation
 Polarizable Continuum solvation model will be applied
 SCF converges when DIIS error is below 1.0E-08

 Citation of the SMD model:
 Marenich, A.V.; Cramer, C.J.; Truhlar, D.G.
 J. Phys. Chem. B 2009, 113, 6378-6396.
 iSolventCode=           1
 Solvent: water                                                           

 vradii
            1           2           3
    1   1.8500000   1.5200000   1.5200000
 ---------------------------------------
  Cycle       Energy         DIIS Error
 ---------------------------------------
    1    -187.7074331638      1.49E-09
 Time req'd to invert C: 0.08 s (CPU) 0.08 s (wall)
    2    -187.7131694232      6.49E-04
    3    -187.7131694235      6.49E-04
    4    -187.7131694232      6.49E-04
    5    -187.7131694215      6.49E-04
    6    -187.7131694205      6.49E-04
    7    -187.7131694163      6.49E-04
    8    -187.7131694159      6.49E-04
    9    -187.7131694154      6.49E-04
   10    -187.7131694032      6.49E-04
   11    -187.7131694254      6.49E-04
   12    -187.7131694180      6.49E-04
   13    -187.7131694231      6.49E-04
   14    -187.7131694228      6.49E-04
   15    -187.7131694208      6.49E-04
   16    -187.7131694290      6.49E-04
   17    -187.7137153737      3.65E-04
   18    -187.7138027781      8.64E-05
   19    -187.7138138940      2.36E-05
   20    -187.7138145435      4.58E-06
   21    -187.7138145838      9.38E-07
   22    -187.7138145852      2.17E-07
   23    -187.7138145853      1.14E-07
   24    -187.7138145853      1.24E-08
   25    -187.7138145853      1.10E-09 Convergence criterion met
 ---------------------------------------
 SCF time:  CPU 11.72 s  wall 11.79 s
(0)  E-EN(g) gas-phase elect-nuc energy                 -187.707433164 a.u.
(3)  G-ENP(liq) elect-nuc-pol free energy of system     -187.713814585 a.u.
(4)  G-CDS(liq) cavity-dispersion-solvent structure 
     free energy                                                5.5590 kcal/mol
(6)  G-S(liq) free energy of system                     -187.704955710 a.u.
(9)  DeltaG-S(liq) free energy of  solvation
     (9) = (6) - (0)                                            1.5546 kcal/mol
 SCF   energy in the final basis set = -187.7049557103
 Total energy in the final basis set = -187.7049557103

 Components of the MP2 correlation energy:
        aaaa  correlation energy =        -0.0841933845 au
        abab  correlation energy =        -0.4700379217 au
        bbbb  correlation energy =        -0.0841933845 au
        non-Brillouin singles    =        -0.0000000000 au

 Total  MP2   correlation energy =        -0.6384246908 au
        MP2         total energy =      -188.3433804011 au

  Entering Z-vector solver.
 This version supports only Gaussian blurring of the apparent surface charges
 No PCM contribution added !! 
   1         0           1      0.000543    0.000543
 This version supports only Gaussian blurring of the apparent surface charges
 No PCM contribution added !! 
   2         0           1      0.000173    0.000173
 This version supports only Gaussian blurring of the apparent surface charges
 No PCM contribution added !! 
   3         0           1      0.000052    0.000052
 This version supports only Gaussian blurring of the apparent surface charges
 No PCM contribution added !! 
   4         0           1      0.000011    0.000011
 This version supports only Gaussian blurring of the apparent surface charges
 No PCM contribution added !! 
   5         0           1      0.000001    0.000001
 This version supports only Gaussian blurring of the apparent surface charges
 No PCM contribution added !! 
   6         1           0      0.000000    0.000000    Roots Converged

 --------------------------------------------------------------

                    Orbital Energies (a.u.)
 --------------------------------------------------------------

 Alpha MOs
 -- Occupied --
-20.642 -20.642 -11.454  -1.523  -1.471  -0.797  -0.741  -0.707
 -0.707  -0.539  -0.539
 -- Virtual --
  0.193   0.219   0.219   0.342   0.412   0.412   0.562   0.658
  0.715   0.715   0.719   0.775   0.775   0.951   0.951   1.233
  1.233   1.293   1.296   1.460   1.645   1.645   1.933   1.933
  2.002   2.152   2.152   2.210   2.286   2.286   2.409   2.409
  2.768   2.853   2.853   2.866   3.140   3.140   3.230   3.230
  3.347   3.347   3.861   3.861   3.953   4.448   4.462   4.462
  4.630   4.630   5.018   5.450   5.506   5.506   5.575   5.575
  5.633   5.633   6.253   6.253   6.426   6.628   6.628   6.789
  6.789   6.790   6.790   7.038   7.038   7.144   7.345   7.462
  7.462   7.827   7.887   7.887   8.116  13.818  15.221
 --------------------------------------------------------------

          Ground-State Mulliken Net Atomic Charges

     Atom                 Charge (a.u.)
  ----------------------------------------
      1 C                     0.418348
      2 O                    -0.208233
      3 O                    -0.210115
  ----------------------------------------
  Sum of atomic charges =     0.000000

 -----------------------------------------------------------------
                    Cartesian Multipole Moments
 -----------------------------------------------------------------
    Charge (ESU x 10^10)
                -0.0000
    Dipole Moment (Debye)
         X       0.0003      Y      -0.0000      Z       0.0084
       Tot       0.0084
    Quadrupole Moments (Debye-Ang)
        XX     -14.7254     XY       0.0000     YY     -14.7254
        XZ       0.0000     YZ       0.0000     ZZ     -19.5646
    Octopole Moments (Debye-Ang^2)
       XXX      -0.0002    XXY       0.0000    XYY      -0.0001
       YYY       0.0000    XXZ       0.0106    XYZ       0.0000
       YYZ       0.0106    XZZ      -0.0003    YZZ      -0.0000
       ZZZ       0.0386
    Hexadecapole Moments (Debye-Ang^3)
      XXXX     -11.2769   XXXY      -0.0000   XXYY      -3.7590
      XYYY      -0.0000   YYYY     -11.2769   XXXZ      -0.0000
      XXYZ      -0.0000   XYYZ      -0.0000   YYYZ      -0.0000
      XXZZ     -18.5871   XYZZ       0.0000   YYZZ     -18.5871
      XZZZ       0.0000   YZZZ       0.0000   ZZZZ    -103.6275
 -----------------------------------------------------------------
 DrvMan is completing analytic gradient of the MP2 energy
 MP2 relaxed dipole moment
            1
    1   0.0001363
    2  -0.0000000
    3   0.0033019
	Magnitude:	 0.003 au	 0.008 Debye
 MP2 energy read as -188.343380
 Full Analytical Gradient of MP2 Energy (in au.)
             1             2             3
    1    0.00003107   -0.00001546   -0.00001562
    2   -0.00000000    0.00000000   -0.00000000
    3    0.00176519   -0.00189850    0.00013331
 Gradient time:  CPU 0.08 s  wall 0.08 s
 ----------------------------------------------------------------
             Standard Nuclear Orientation (Angstroms)
    I     Atom           X                Y                Z
 ----------------------------------------------------------------
    1      C       0.0000848676     0.0000000000     0.0000000472
    2      O      -0.0000258838     0.0000000000     1.1596678765
    3      O       0.0009741162     0.0000000000    -1.1596680237
 ----------------------------------------------------------------
 Nuclear Repulsion Energy =    58.4086796732 hartrees
 There are       11 alpha and       11 beta electrons
 Discretize the solute cavity surface with Lebedev spheres
	Using 302 Lebedev grid points for each H atom
	Using 302 Lebedev grid points for other atoms
	Atomic van der Waals radii will be scaled by 1.20
 Removing interior tesserae...
 Keep 502 surface tesserae and discard 404 interior tesserae
 Molecular Surface Area = 56.012 Angst**2

                       Distance Matrix (Angstroms)
             C (  1)   O (  2)
   O (  2)  1.159668
   O (  3)  1.159668  2.319336

 Requested basis set is cc-pVTZ
 There are 30 shells and 90 basis functions
 A cutoff of  1.0D-11 yielded    458 shell pairs
 There are      4226 function pairs (      5796 Cartesian)
 Smallest overlap matrix eigenvalue = 1.71E-03
 Guess MOs from SCF MO coefficient file
 Reading MOs from coefficient file
 Reading MOs from coefficient file
 A restricted Hartree-Fock SCF calculation will be
 performed using Pulay DIIS extrapolation
 SCF converges when DIIS error is below 1.0E-08
 ---------------------------------------
  Cycle       Energy         DIIS Error
 ---------------------------------------
    1    -187.7051221257      7.41E-04
    2    -187.7071910264      4.45E-04
    3    -187.7073183414      8.57E-05
    4    -187.7073272631      2.44E-05
    5    -187.7073278693      4.84E-06
    6    -187.7073279104      2.00E-06
    7    -187.7073279134      7.20E-07
    8    -187.7073279140      1.18E-07
    9    -187.7073279140      1.81E-08
   10    -187.7073279140      3.39E-09 Convergence criterion met
 ---------------------------------------
 SCF time:  CPU 3.97 s  wall 4.58 s
 Discretize the solute cavity surface with Lebedev spheres
	Using 302 Lebedev grid points for each H atom
	Using 302 Lebedev grid points for other atoms
	Atomic van der Waals radii will be scaled by 1.20
 Removing interior tesserae...
 Keep 502 surface tesserae and discard 404 interior tesserae
 Molecular Surface Area = 56.012 Angst**2
 A restricted Hartree-Fock SCF calculation will be
 performed using Pulay DIIS extrapolation
 Polarizable Continuum solvation model will be applied
 SCF converges when DIIS error is below 1.0E-08

 Citation of the SMD model:
 Marenich, A.V.; Cramer, C.J.; Truhlar, D.G.
 J. Phys. Chem. B 2009, 113, 6378-6396.
 iSolventCode=           1
 Solvent: water                                                           

 vradii
            1           2           3
    1   1.8500000   1.5200000   1.5200000
 ---------------------------------------
  Cycle       Energy         DIIS Error
 ---------------------------------------
    1    -187.7073279140      1.11E-09
 Time req'd to invert C: 0.08 s (CPU) 0.08 s (wall)
    2    -187.7130655027      6.50E-04
    3    -187.7130655030      6.50E-04
    4    -187.7130655033      6.50E-04
    5    -187.7130655014      6.50E-04
    6    -187.7130655048      6.50E-04
    7    -187.7130655040      6.50E-04
    8    -187.7130655040      6.50E-04
    9    -187.7130655037      6.50E-04
   10    -187.7130655022      6.50E-04
   11    -187.7130655017      6.50E-04
   12    -187.7130655013      6.50E-04
   13    -187.7130655015      6.50E-04
   14    -187.7130655023      6.50E-04
   15    -187.7130655021      6.50E-04
   16    -187.7130655024      6.50E-04
   17    -187.7136118030      3.65E-04
   18    -187.7136994298      8.65E-05
   19    -187.7137105647      2.37E-05
   20    -187.7137112158      4.58E-06
   21    -187.7137112562      9.35E-07
   22    -187.7137112576      1.77E-07
   23    -187.7137112577      2.29E-08
   24    -187.7137112577      2.09E-09 Convergence criterion met
 ---------------------------------------
 SCF time:  CPU 10.61 s  wall 10.67 s
(0)  E-EN(g) gas-phase elect-nuc energy                 -187.707327914 a.u.
(3)  G-ENP(liq) elect-nuc-pol free energy of system     -187.713711258 a.u.
(4)  G-CDS(liq) cavity-dispersion-solvent structure 
     free energy                                                5.5582 kcal/mol
(6)  G-S(liq) free energy of system                     -187.704853774 a.u.
(9)  DeltaG-S(liq) free energy of  solvation
     (9) = (6) - (0)                                            1.5525 kcal/mol
 SCF   energy in the final basis set = -187.7048537738
 Total energy in the final basis set = -187.7048537738

 Components of the MP2 correlation energy:
        aaaa  correlation energy =        -0.0842122402 au
        abab  correlation energy =        -0.4701270568 au
        bbbb  correlation energy =        -0.0842122402 au
        non-Brillouin singles    =        -0.0000000000 au

 Total  MP2   correlation energy =        -0.6385515372 au
        MP2         total energy =      -188.3434053110 au

  Entering Z-vector solver.
 This version supports only Gaussian blurring of the apparent surface charges
 No PCM contribution added !! 
   1         0           1      0.000544    0.000544
 This version supports only Gaussian blurring of the apparent surface charges
 No PCM contribution added !! 
   2         0           1      0.000174    0.000174
 This version supports only Gaussian blurring of the apparent surface charges
 No PCM contribution added !! 
   3         0           1      0.000052    0.000052
 This version supports only Gaussian blurring of the apparent surface charges
 No PCM contribution added !! 
   4         0           1      0.000011    0.000011
 This version supports only Gaussian blurring of the apparent surface charges
 No PCM contribution added !! 
   5         0           1      0.000001    0.000001
 This version supports only Gaussian blurring of the apparent surface charges
 No PCM contribution added !! 
   6         1           0      0.000000    0.000000    Roots Converged

 --------------------------------------------------------------

                    Orbital Energies (a.u.)
 --------------------------------------------------------------

 Alpha MOs
 -- Occupied --
-20.642 -20.642 -11.455  -1.523  -1.471  -0.797  -0.741  -0.706
 -0.706  -0.539  -0.539
 -- Virtual --
  0.193   0.218   0.218   0.342   0.412   0.412   0.562   0.658
  0.715   0.715   0.719   0.775   0.775   0.951   0.951   1.233
  1.233   1.291   1.296   1.461   1.645   1.645   1.933   1.933
  2.001   2.151   2.151   2.210   2.286   2.286   2.409   2.409
  2.767   2.853   2.853   2.865   3.140   3.140   3.230   3.230
  3.347   3.347   3.860   3.860   3.951   4.448   4.461   4.461
  4.629   4.629   5.019   5.447   5.506   5.506   5.575   5.575
  5.633   5.633   6.252   6.252   6.424   6.626   6.626   6.788
  6.788   6.790   6.790   7.038   7.038   7.142   7.343   7.461
  7.461   7.825   7.886   7.886   8.115  13.804  15.215
 --------------------------------------------------------------

          Ground-State Mulliken Net Atomic Charges

     Atom                 Charge (a.u.)
  ----------------------------------------
      1 C                     0.418642
      2 O                    -0.209320
      3 O                    -0.209321
  ----------------------------------------
  Sum of atomic charges =     0.000000

 -----------------------------------------------------------------
                    Cartesian Multipole Moments
 -----------------------------------------------------------------
    Charge (ESU x 10^10)
                 0.0000
    Dipole Moment (Debye)
         X      -0.0012      Y       0.0000      Z       0.0000
       Tot       0.0012
    Quadrupole Moments (Debye-Ang)
        XX     -14.7280     XY      -0.0000     YY     -14.7280
        XZ       0.0021     YZ       0.0000     ZZ     -19.5660
    Octopole Moments (Debye-Ang^2)
       XXX      -0.0161    XXY       0.0000    XYY      -0.0054
       YYY       0.0000    XXZ       0.0000    XYZ       0.0000
       YYZ       0.0000    XZZ      -0.0064    YZZ       0.0000
       ZZZ       0.0000
    Hexadecapole Moments (Debye-Ang^3)
      XXXX     -11.2812   XXXY      -0.0000   XXYY      -3.7604
      XYYY      -0.0000   YYYY     -11.2812   XXXZ       0.0192
      XXYZ       0.0000   XYYZ       0.0064   YYYZ       0.0000
      XXZZ     -18.6011   XYZZ      -0.0000   YYZZ     -18.6011
      XZZZ       0.0206   YZZZ       0.0000   ZZZZ    -103.7017
 -----------------------------------------------------------------
 DrvMan is completing analytic gradient of the MP2 energy
 MP2 relaxed dipole moment
            1
    1  -0.0004788
    2   0.0000000
    3   0.0000017
	Magnitude:	 0.000 au	 0.001 Debye
 MP2 energy read as -188.343405
 Full Analytical Gradient of MP2 Energy (in au.)
             1             2             3
    1   -0.00010971    0.00005479    0.00005491
    2   -0.00000000   -0.00000000    0.00000000
    3    0.00000097    0.00007818   -0.00007915
 Gradient time:  CPU 0.06 s  wall 0.06 s
 ----------------------------------------------------------------
             Standard Nuclear Orientation (Angstroms)
    I     Atom           X                Y                Z
 ----------------------------------------------------------------
    1      C       0.0000848676     0.0000000000     0.0000000472
    2      O      -0.0000258838     0.0000000000     1.1596678765
    3      O      -0.0010258838     0.0000000000    -1.1596680237
 ----------------------------------------------------------------
 Nuclear Repulsion Energy =    58.4086760655 hartrees
 There are       11 alpha and       11 beta electrons
 Discretize the solute cavity surface with Lebedev spheres
	Using 302 Lebedev grid points for each H atom
	Using 302 Lebedev grid points for other atoms
	Atomic van der Waals radii will be scaled by 1.20
 Removing interior tesserae...
 Keep 501 surface tesserae and discard 405 interior tesserae
 Molecular Surface Area = 55.857 Angst**2

                       Distance Matrix (Angstroms)
             C (  1)   O (  2)
   O (  2)  1.159668
   O (  3)  1.159669  2.319336

 Requested basis set is cc-pVTZ
 There are 30 shells and 90 basis functions
 A cutoff of  1.0D-11 yielded    458 shell pairs
 There are      4226 function pairs (      5796 Cartesian)
 Smallest overlap matrix eigenvalue = 1.71E-03
 Guess MOs from SCF MO coefficient file
 Reading MOs from coefficient file
 Reading MOs from coefficient file
 A restricted Hartree-Fock SCF calculation will be
 performed using Pulay DIIS extrapolation
 SCF converges when DIIS error is below 1.0E-08
 ---------------------------------------
  Cycle       Energy         DIIS Error
 ---------------------------------------
    1    -187.7065993087      7.34E-04
    2    -187.7071936693      4.41E-04
    3    -187.7073182880      8.52E-05
    4    -187.7073271823      2.37E-05
    5    -187.7073277805      4.60E-06
    6    -187.7073278214      9.64E-07
    7    -187.7073278229      1.92E-07
    8    -187.7073278230      2.84E-08
    9    -187.7073278229      1.58E-08
   10    -187.7073278229      3.17E-09 Convergence criterion met
 ---------------------------------------
 SCF time:  CPU 3.96 s  wall 4.00 s
 Discretize the solute cavity surface with Lebedev spheres
	Using 302 Lebedev grid points for each H atom
	Using 302 Lebedev grid points for other atoms
	Atomic van der Waals radii will be scaled by 1.20
 Removing interior tesserae...
 Keep 501 surface tesserae and discard 405 interior tesserae
 Molecular Surface Area = 55.857 Angst**2
 A restricted Hartree-Fock SCF calculation will be
 performed using Pulay DIIS extrapolation
 Polarizable Continuum solvation model will be applied
 SCF converges when DIIS error is below 1.0E-08

 Citation of the SMD model:
 Marenich, A.V.; Cramer, C.J.; Truhlar, D.G.
 J. Phys. Chem. B 2009, 113, 6378-6396.
 iSolventCode=           1
 Solvent: water                                                           

 vradii
            1           2           3
    1   1.8500000   1.5200000   1.5200000
 ---------------------------------------
  Cycle       Energy         DIIS Error
 ---------------------------------------
    1    -187.7073278229      1.06E-09
 Time req'd to invert C: 0.08 s (CPU) 0.08 s (wall)
    2    -187.7130649575      6.50E-04
    3    -187.7130649577      6.50E-04
    4    -187.7130649582      6.50E-04
    5    -187.7130649573      6.50E-04
    6    -187.7130649579      6.50E-04
    7    -187.7130649578      6.50E-04
    8    -187.7130649574      6.50E-04
    9    -187.7130649572      6.50E-04
   10    -187.7130649575      6.50E-04
   11    -187.7130649574      6.50E-04
   12    -187.7130649573      6.50E-04
   13    -187.7130649575      6.50E-04
   14    -187.7130649573      6.50E-04
   15    -187.7130649571      6.50E-04
   16    -187.7130649576      6.50E-04
   17    -187.7136110958      3.65E-04
   18    -187.7136987072      8.65E-05
   19    -187.7137098379      2.37E-05
   20    -187.7137104888      4.58E-06
   21    -187.7137105291      9.35E-07
   22    -187.7137105305      1.77E-07
   23    -187.7137105306      2.31E-08
   24    -187.7137105306      4.14E-09 Convergence criterion met
 ---------------------------------------
 SCF time:  CPU 9.98 s  wall 10.02 s
(0)  E-EN(g) gas-phase elect-nuc energy                 -187.707327823 a.u.
(3)  G-ENP(liq) elect-nuc-pol free energy of system     -187.713710531 a.u.
(4)  G-CDS(liq) cavity-dispersion-solvent structure 
     free energy                                                5.5582 kcal/mol
(6)  G-S(liq) free energy of system                     -187.704853047 a.u.
(9)  DeltaG-S(liq) free energy of  solvation
     (9) = (6) - (0)                                            1.5529 kcal/mol
 SCF   energy in the final basis set = -187.7048530470
 Total energy in the final basis set = -187.7048530470

 Components of the MP2 correlation energy:
        aaaa  correlation energy =        -0.0842122128 au
        abab  correlation energy =        -0.4701269231 au
        bbbb  correlation energy =        -0.0842122128 au
        non-Brillouin singles    =        -0.0000000000 au

 Total  MP2   correlation energy =        -0.6385513487 au
        MP2         total energy =      -188.3434043957 au

  Entering Z-vector solver.
 This version supports only Gaussian blurring of the apparent surface charges
 No PCM contribution added !! 
   1         0           1      0.000544    0.000544
 This version supports only Gaussian blurring of the apparent surface charges
 No PCM contribution added !! 
   2         0           1      0.000174    0.000174
 This version supports only Gaussian blurring of the apparent surface charges
 No PCM contribution added !! 
   3         0           1      0.000052    0.000052
 This version supports only Gaussian blurring of the apparent surface charges
 No PCM contribution added !! 
   4         0           1      0.000011    0.000011
 This version supports only Gaussian blurring of the apparent surface charges
 No PCM contribution added !! 
   5         0           1      0.000001    0.000001
 This version supports only Gaussian blurring of the apparent surface charges
 No PCM contribution added !! 
   6         1           0      0.000000    0.000000    Roots Converged

 --------------------------------------------------------------

                    Orbital Energies (a.u.)
 --------------------------------------------------------------

 Alpha MOs
 -- Occupied --
-20.642 -20.642 -11.455  -1.523  -1.471  -0.797  -0.741  -0.706
 -0.706  -0.539  -0.539
 -- Virtual --
  0.193   0.218   0.218   0.342   0.412   0.412   0.562   0.658
  0.715   0.715   0.719   0.775   0.775   0.951   0.951   1.233
  1.233   1.291   1.296   1.461   1.645   1.645   1.933   1.933
  2.001   2.151   2.151   2.210   2.286   2.286   2.409   2.409
  2.767   2.853   2.853   2.865   3.140   3.140   3.230   3.230
  3.347   3.347   3.860   3.860   3.951   4.448   4.461   4.461
  4.629   4.629   5.019   5.447   5.506   5.506   5.575   5.575
  5.633   5.633   6.252   6.252   6.424   6.626   6.626   6.788
  6.788   6.790   6.790   7.038   7.038   7.142   7.343   7.461
  7.461   7.825   7.886   7.886   8.115  13.804  15.215
 --------------------------------------------------------------

          Ground-State Mulliken Net Atomic Charges

     Atom                 Charge (a.u.)
  ----------------------------------------
      1 C                     0.418640
      2 O                    -0.209305
      3 O                    -0.209335
  ----------------------------------------
  Sum of atomic charges =    -0.000000

 -----------------------------------------------------------------
                    Cartesian Multipole Moments
 -----------------------------------------------------------------
    Charge (ESU x 10^10)
                 0.0000
    Dipole Moment (Debye)
         X       0.0021      Y       0.0000      Z       0.0002
       Tot       0.0021
    Quadrupole Moments (Debye-Ang)
        XX     -14.7280     XY      -0.0000     YY     -14.7279
        XZ      -0.0022     YZ       0.0000     ZZ     -19.5658
    Octopole Moments (Debye-Ang^2)
       XXX       0.0158    XXY      -0.0000    XYY       0.0053
       YYY      -0.0000    XXZ       0.0001    XYZ       0.0000
       YYZ       0.0000    XZZ       0.0060    YZZ      -0.0000
       ZZZ       0.0003
    Hexadecapole Moments (Debye-Ang^3)
      XXXX     -11.2812   XXXY      -0.0000   XXYY      -3.7604
      XYYY      -0.0000   YYYY     -11.2811   XXXZ      -0.0193
      XXYZ       0.0000   XYYZ      -0.0064   YYYZ       0.0000
      XXZZ     -18.6011   XYZZ      -0.0000   YYZZ     -18.6010
      XZZZ      -0.0209   YZZZ       0.0000   ZZZZ    -103.7011
 -----------------------------------------------------------------
 DrvMan is completing analytic gradient of the MP2 energy
 MP2 relaxed dipole moment
            1
    1   0.0008215
    2   0.0000000
    3   0.0000641
	Magnitude:	 0.001 au	 0.002 Debye
 MP2 energy read as -188.343404
 Full Analytical Gradient of MP2 Energy (in au.)
             1             2             3
    1    0.00017226   -0.00008673   -0.00008553
    2   -0.00000000    0.00000000    0.00000000
    3   -0.00001914    0.00008085   -0.00006171
 Gradient time:  CPU 0.06 s  wall 0.06 s
 ----------------------------------------------------------------
             Standard Nuclear Orientation (Angstroms)
    I     Atom           X                Y                Z
 ----------------------------------------------------------------
    1      C       0.0000848676     0.0000000000     0.0000000472
    2      O      -0.0000258838     0.0000000000     1.1596678765
    3      O      -0.0000258838     0.0010000000    -1.1596680237
 ----------------------------------------------------------------
 Nuclear Repulsion Energy =    58.4086778694 hartrees
 There are       11 alpha and       11 beta electrons
 Discretize the solute cavity surface with Lebedev spheres
	Using 302 Lebedev grid points for each H atom
	Using 302 Lebedev grid points for other atoms
	Atomic van der Waals radii will be scaled by 1.20
 Removing interior tesserae...
 Keep 502 surface tesserae and discard 404 interior tesserae
 Molecular Surface Area = 56.012 Angst**2

                       Distance Matrix (Angstroms)
             C (  1)   O (  2)
   O (  2)  1.159668
   O (  3)  1.159669  2.319336

 Requested basis set is cc-pVTZ
 There are 30 shells and 90 basis functions
 A cutoff of  1.0D-11 yielded    458 shell pairs
 There are      4226 function pairs (      5796 Cartesian)
 Smallest overlap matrix eigenvalue = 1.71E-03
 Guess MOs from SCF MO coefficient file
 Reading MOs from coefficient file
 Reading MOs from coefficient file
 A restricted Hartree-Fock SCF calculation will be
 performed using Pulay DIIS extrapolation
 SCF converges when DIIS error is below 1.0E-08
 ---------------------------------------
  Cycle       Energy         DIIS Error
 ---------------------------------------
    1    -187.7066024878      7.32E-04
    2    -187.7071938255      4.41E-04
    3    -187.7073184037      8.46E-05
    4    -187.7073272315      2.37E-05
    5    -187.7073278264      4.59E-06
    6    -187.7073278669      9.61E-07
    7    -187.7073278685      1.90E-07
    8    -187.7073278685      3.31E-08
    9    -187.7073278685      2.05E-08
   10    -187.7073278684      2.34E-09 Convergence criterion met
 ---------------------------------------
 SCF time:  CPU 4.04 s  wall 4.06 s
 Discretize the solute cavity surface with Lebedev spheres
	Using 302 Lebedev grid points for each H atom
	Using 302 Lebedev grid points for other atoms
	Atomic van der Waals radii will be scaled by 1.20
 Removing interior tesserae...
 Keep 502 surface tesserae and discard 404 interior tesserae
 Molecular Surface Area = 56.012 Angst**2
 A restricted Hartree-Fock SCF calculation will be
 performed using Pulay DIIS extrapolation
 Polarizable Continuum solvation model will be applied
 SCF converges when DIIS error is below 1.0E-08

 Citation of the SMD model:
 Marenich, A.V.; Cramer, C.J.; Truhlar, D.G.
 J. Phys. Chem. B 2009, 113, 6378-6396.
 iSolventCode=           1
 Solvent: water                                                           

 vradii
            1           2           3
    1   1.8500000   1.5200000   1.5200000
 ---------------------------------------
  Cycle       Energy         DIIS Error
 ---------------------------------------
    1    -187.7073278684      8.42E-10
 Time req'd to invert C: 0.08 s (CPU) 0.08 s (wall)
    2    -187.7130654588      6.50E-04
    3    -187.7130654588      6.50E-04
    4    -187.7130654595      6.50E-04
    5    -187.7130654586      6.50E-04
    6    -187.7130654583      6.50E-04
    7    -187.7130654578      6.50E-04
    8    -187.7130654578      6.50E-04
    9    -187.7130654579      6.50E-04
   10    -187.7130654579      6.50E-04
   11    -187.7130654578      6.50E-04
   12    -187.7130654578      6.50E-04
   13    -187.7130654577      6.50E-04
   14    -187.7130654577      6.50E-04
   15    -187.7130654579      6.50E-04
   16    -187.7130654588      6.50E-04
   17    -187.7136117594      3.65E-04
   18    -187.7136993863      8.65E-05
   19    -187.7137105212      2.37E-05
   20    -187.7137111723      4.58E-06
   21    -187.7137112127      9.35E-07
   22    -187.7137112140      1.77E-07
   23    -187.7137112141      2.29E-08
   24    -187.7137112142      2.10E-09 Convergence criterion met
 ---------------------------------------
 SCF time:  CPU 9.93 s  wall 10.00 s
(0)  E-EN(g) gas-phase elect-nuc energy                 -187.707327868 a.u.
(3)  G-ENP(liq) elect-nuc-pol free energy of system     -187.713711214 a.u.
(4)  G-CDS(liq) cavity-dispersion-solvent structure 
     free energy                                                5.5582 kcal/mol
(6)  G-S(liq) free energy of system                     -187.704853730 a.u.
(9)  DeltaG-S(liq) free energy of  solvation
     (9) = (6) - (0)                                            1.5525 kcal/mol
 SCF   energy in the final basis set = -187.7048537304
 Total energy in the final basis set = -187.7048537304

 Components of the MP2 correlation energy:
        aaaa  correlation energy =        -0.0842122425 au
        abab  correlation energy =        -0.4701270690 au
        bbbb  correlation energy =        -0.0842122425 au
        non-Brillouin singles    =        -0.0000000000 au

 Total  MP2   correlation energy =        -0.6385515541 au
        MP2         total energy =      -188.3434052845 au

  Entering Z-vector solver.
 This version supports only Gaussian blurring of the apparent surface charges
 No PCM contribution added !! 
   1         0           1      0.000544    0.000544
 This version supports only Gaussian blurring of the apparent surface charges
 No PCM contribution added !! 
   2         0           1      0.000174    0.000174
 This version supports only Gaussian blurring of the apparent surface charges
 No PCM contribution added !! 
   3         0           1      0.000052    0.000052
 This version supports only Gaussian blurring of the apparent surface charges
 No PCM contribution added !! 
   4         0           1      0.000011    0.000011
 This version supports only Gaussian blurring of the apparent surface charges
 No PCM contribution added !! 
   5         0           1      0.000001    0.000001
 This version supports only Gaussian blurring of the apparent surface charges
 No PCM contribution added !! 
   6         1           0      0.000000    0.000000    Roots Converged

 --------------------------------------------------------------

                    Orbital Energies (a.u.)
 --------------------------------------------------------------

 Alpha MOs
 -- Occupied --
-20.642 -20.642 -11.455  -1.523  -1.471  -0.797  -0.741  -0.706
 -0.706  -0.539  -0.539
 -- Virtual --
  0.193   0.218   0.218   0.342   0.412   0.412   0.562   0.658
  0.715   0.715   0.719   0.775   0.775   0.951   0.951   1.233
  1.233   1.291   1.296   1.461   1.645   1.645   1.933   1.933
  2.001   2.151   2.151   2.210   2.286   2.286   2.409   2.409
  2.767   2.853   2.853   2.865   3.140   3.140   3.230   3.230
  3.347   3.347   3.860   3.860   3.951   4.448   4.461   4.461
  4.629   4.629   5.019   5.447   5.506   5.506   5.575   5.575
  5.633   5.633   6.252   6.252   6.424   6.626   6.626   6.788
  6.788   6.790   6.790   7.038   7.038   7.142   7.343   7.461
  7.461   7.825   7.886   7.886   8.115  13.804  15.215
 --------------------------------------------------------------

          Ground-State Mulliken Net Atomic Charges

     Atom                 Charge (a.u.)
  ----------------------------------------
      1 C                     0.418642
      2 O                    -0.209320
      3 O                    -0.209322
  ----------------------------------------
  Sum of atomic charges =    -0.000000

 -----------------------------------------------------------------
                    Cartesian Multipole Moments
 -----------------------------------------------------------------
    Charge (ESU x 10^10)
                -0.0000
    Dipole Moment (Debye)
         X       0.0003      Y      -0.0016      Z       0.0000
       Tot       0.0016
    Quadrupole Moments (Debye-Ang)
        XX     -14.7280     XY      -0.0000     YY     -14.7280
        XZ       0.0000     YZ       0.0021     ZZ     -19.5660
    Octopole Moments (Debye-Ang^2)
       XXX      -0.0002    XXY      -0.0053    XYY      -0.0001
       YYY      -0.0159    XXZ       0.0000    XYZ       0.0000
       YYZ       0.0000    XZZ      -0.0003    YZZ      -0.0061
       ZZZ       0.0000
    Hexadecapole Moments (Debye-Ang^3)
      XXXX     -11.2812   XXXY       0.0000   XXYY      -3.7604
      XYYY       0.0000   YYYY     -11.2812   XXXZ      -0.0000
      XXYZ       0.0064   XYYZ       0.0000   YYYZ       0.0192
      XXZZ     -18.6011   XYZZ      -0.0000   YYZZ     -18.6011
      XZZZ       0.0000   YZZZ       0.0206   ZZZZ    -103.7017
 -----------------------------------------------------------------
 DrvMan is completing analytic gradient of the MP2 energy
 MP2 relaxed dipole moment
            1
    1   0.0001362
    2  -0.0006150
    3   0.0000019
	Magnitude:	 0.001 au	 0.002 Debye
 MP2 energy read as -188.343405
 Full Analytical Gradient of MP2 Energy (in au.)
             1             2             3
    1    0.00003121   -0.00001561   -0.00001561
    2   -0.00014092    0.00007040    0.00007052
    3    0.00000112    0.00007817   -0.00007929
 Gradient time:  CPU 0.08 s  wall 0.09 s
 ----------------------------------------------------------------
             Standard Nuclear Orientation (Angstroms)
    I     Atom           X                Y                Z
 ----------------------------------------------------------------
    1      C       0.0000848676     0.0000000000     0.0000000472
    2      O      -0.0000258838     0.0000000000     1.1596678765
    3      O      -0.0000258838    -0.0010000000    -1.1596680237
 ----------------------------------------------------------------
 Nuclear Repulsion Energy =    58.4086778694 hartrees
 There are       11 alpha and       11 beta electrons
 Discretize the solute cavity surface with Lebedev spheres
	Using 302 Lebedev grid points for each H atom
	Using 302 Lebedev grid points for other atoms
	Atomic van der Waals radii will be scaled by 1.20
 Removing interior tesserae...
 Keep 502 surface tesserae and discard 404 interior tesserae
 Molecular Surface Area = 56.012 Angst**2

                       Distance Matrix (Angstroms)
             C (  1)   O (  2)
   O (  2)  1.159668
   O (  3)  1.159669  2.319336

 Requested basis set is cc-pVTZ
 There are 30 shells and 90 basis functions
 A cutoff of  1.0D-11 yielded    458 shell pairs
 There are      4226 function pairs (      5796 Cartesian)
 Smallest overlap matrix eigenvalue = 1.71E-03
 Guess MOs from SCF MO coefficient file
 Reading MOs from coefficient file
 Reading MOs from coefficient file
 A restricted Hartree-Fock SCF calculation will be
 performed using Pulay DIIS extrapolation
 SCF converges when DIIS error is below 1.0E-08
 ---------------------------------------
  Cycle       Energy         DIIS Error
 ---------------------------------------
    1    -187.7065996650      7.34E-04
    2    -187.7071937156      4.41E-04
    3    -187.7073183337      8.52E-05
    4    -187.7073272278      2.37E-05
    5    -187.7073278261      4.60E-06
    6    -187.7073278669      9.64E-07
    7    -187.7073278685      1.92E-07
    8    -187.7073278685      2.81E-08
    9    -187.7073278685      1.54E-08
   10    -187.7073278685      3.19E-09 Convergence criterion met
 ---------------------------------------
 SCF time:  CPU 4.31 s  wall 4.33 s
 Discretize the solute cavity surface with Lebedev spheres
	Using 302 Lebedev grid points for each H atom
	Using 302 Lebedev grid points for other atoms
	Atomic van der Waals radii will be scaled by 1.20
 Removing interior tesserae...
 Keep 502 surface tesserae and discard 404 interior tesserae
 Molecular Surface Area = 56.012 Angst**2
 A restricted Hartree-Fock SCF calculation will be
 performed using Pulay DIIS extrapolation
 Polarizable Continuum solvation model will be applied
 SCF converges when DIIS error is below 1.0E-08

 Citation of the SMD model:
 Marenich, A.V.; Cramer, C.J.; Truhlar, D.G.
 J. Phys. Chem. B 2009, 113, 6378-6396.
 iSolventCode=           1
 Solvent: water                                                           

 vradii
            1           2           3
    1   1.8500000   1.5200000   1.5200000
 ---------------------------------------
  Cycle       Energy         DIIS Error
 ---------------------------------------
    1    -187.7073278684      1.06E-09
 Time req'd to invert C: 0.08 s (CPU) 0.08 s (wall)
    2    -187.7130654588      6.50E-04
    3    -187.7130654590      6.50E-04
    4    -187.7130654595      6.50E-04
    5    -187.7130654585      6.50E-04
    6    -187.7130654581      6.50E-04
    7    -187.7130654583      6.50E-04
    8    -187.7130654581      6.50E-04
    9    -187.7130654581      6.50E-04
   10    -187.7130654578      6.50E-04
   11    -187.7130654564      6.50E-04
   12    -187.7130654609      6.50E-04
   13    -187.7130654587      6.50E-04
   14    -187.7130654585      6.50E-04
   15    -187.7130654598      6.50E-04
   16    -187.7130654605      6.50E-04
   17    -187.7136117597      3.65E-04
   18    -187.7136993863      8.65E-05
   19    -187.7137105212      2.37E-05
   20    -187.7137111723      4.58E-06
   21    -187.7137112127      9.35E-07
   22    -187.7137112140      1.77E-07
   23    -187.7137112141      2.29E-08
   24    -187.7137112142      2.10E-09 Convergence criterion met
 ---------------------------------------
 SCF time:  CPU 10.77 s  wall 10.83 s
(0)  E-EN(g) gas-phase elect-nuc energy                 -187.707327868 a.u.
(3)  G-ENP(liq) elect-nuc-pol free energy of system     -187.713711214 a.u.
(4)  G-CDS(liq) cavity-dispersion-solvent structure 
     free energy                                                5.5582 kcal/mol
(6)  G-S(liq) free energy of system                     -187.704853730 a.u.
(9)  DeltaG-S(liq) free energy of  solvation
     (9) = (6) - (0)                                            1.5525 kcal/mol
 SCF   energy in the final basis set = -187.7048537304
 Total energy in the final basis set = -187.7048537304

 Components of the MP2 correlation energy:
        aaaa  correlation energy =        -0.0842122425 au
        abab  correlation energy =        -0.4701270690 au
        bbbb  correlation energy =        -0.0842122425 au
        non-Brillouin singles    =        -0.0000000000 au

 Total  MP2   correlation energy =        -0.6385515541 au
        MP2         total energy =      -188.3434052845 au

  Entering Z-vector solver.
 This version supports only Gaussian blurring of the apparent surface charges
 No PCM contribution added !! 
   1         0           1      0.000544    0.000544
 This version supports only Gaussian blurring of the apparent surface charges
 No PCM contribution added !! 
   2         0           1      0.000174    0.000174
 This version supports only Gaussian blurring of the apparent surface charges
 No PCM contribution added !! 
   3         0           1      0.000052    0.000052
 This version supports only Gaussian blurring of the apparent surface charges
 No PCM contribution added !! 
   4         0           1      0.000011    0.000011
 This version supports only Gaussian blurring of the apparent surface charges
 No PCM contribution added !! 
   5         0           1      0.000001    0.000001
 This version supports only Gaussian blurring of the apparent surface charges
 No PCM contribution added !! 
   6         1           0      0.000000    0.000000    Roots Converged

 --------------------------------------------------------------

                    Orbital Energies (a.u.)
 --------------------------------------------------------------

 Alpha MOs
 -- Occupied --
-20.642 -20.642 -11.455  -1.523  -1.471  -0.797  -0.741  -0.706
 -0.706  -0.539  -0.539
 -- Virtual --
  0.193   0.218   0.218   0.342   0.412   0.412   0.562   0.658
  0.715   0.715   0.719   0.775   0.775   0.951   0.951   1.233
  1.233   1.291   1.296   1.461   1.645   1.645   1.933   1.933
  2.001   2.151   2.151   2.210   2.286   2.286   2.409   2.409
  2.767   2.853   2.853   2.865   3.140   3.140   3.230   3.230
  3.347   3.347   3.860   3.860   3.951   4.448   4.461   4.461
  4.629   4.629   5.019   5.447   5.506   5.506   5.575   5.575
  5.633   5.633   6.252   6.252   6.424   6.626   6.626   6.788
  6.788   6.790   6.790   7.038   7.038   7.142   7.343   7.461
  7.461   7.825   7.886   7.886   8.115  13.804  15.215
 --------------------------------------------------------------

          Ground-State Mulliken Net Atomic Charges

     Atom                 Charge (a.u.)
  ----------------------------------------
      1 C                     0.418642
      2 O                    -0.209320
      3 O                    -0.209322
  ----------------------------------------
  Sum of atomic charges =    -0.000000

 -----------------------------------------------------------------
                    Cartesian Multipole Moments
 -----------------------------------------------------------------
    Charge (ESU x 10^10)
                 0.0000
    Dipole Moment (Debye)
         X       0.0003      Y       0.0016      Z       0.0000
       Tot       0.0016
    Quadrupole Moments (Debye-Ang)
        XX     -14.7280     XY       0.0000     YY     -14.7280
        XZ       0.0000     YZ      -0.0021     ZZ     -19.5660
    Octopole Moments (Debye-Ang^2)
       XXX      -0.0002    XXY       0.0053    XYY      -0.0001
       YYY       0.0159    XXZ       0.0000    XYZ      -0.0000
       YYZ       0.0000    XZZ      -0.0003    YZZ       0.0061
       ZZZ       0.0000
    Hexadecapole Moments (Debye-Ang^3)
      XXXX     -11.2812   XXXY      -0.0000   XXYY      -3.7604
      XYYY      -0.0000   YYYY     -11.2812   XXXZ      -0.0000
      XXYZ      -0.0064   XYYZ       0.0000   YYYZ      -0.0192
      XXZZ     -18.6011   XYZZ       0.0000   YYZZ     -18.6011
      XZZZ       0.0000   YZZZ      -0.0206   ZZZZ    -103.7017
 -----------------------------------------------------------------
 DrvMan is completing analytic gradient of the MP2 energy
 MP2 relaxed dipole moment
            1
    1   0.0001362
    2   0.0006150
    3   0.0000019
	Magnitude:	 0.001 au	 0.002 Debye
 MP2 energy read as -188.343405
 Full Analytical Gradient of MP2 Energy (in au.)
             1             2             3
    1    0.00003121   -0.00001561   -0.00001561
    2    0.00014092   -0.00007040   -0.00007052
    3    0.00000112    0.00007817   -0.00007929
 Gradient time:  CPU 0.06 s  wall 0.06 s
 ----------------------------------------------------------------
             Standard Nuclear Orientation (Angstroms)
    I     Atom           X                Y                Z
 ----------------------------------------------------------------
    1      C       0.0000848676     0.0000000000     0.0000000472
    2      O      -0.0000258838     0.0000000000     1.1596678765
    3      O      -0.0000258838     0.0000000000    -1.1586680237
 ----------------------------------------------------------------
 Nuclear Repulsion Energy =    58.4338897498 hartrees
 There are       11 alpha and       11 beta electrons
 Discretize the solute cavity surface with Lebedev spheres
	Using 302 Lebedev grid points for each H atom
	Using 302 Lebedev grid points for other atoms
	Atomic van der Waals radii will be scaled by 1.20
 Removing interior tesserae...
 Keep 502 surface tesserae and discard 404 interior tesserae
 Molecular Surface Area = 56.012 Angst**2

                       Distance Matrix (Angstroms)
             C (  1)   O (  2)
   O (  2)  1.159668
   O (  3)  1.158668  2.318336

 Requested basis set is cc-pVTZ
 There are 30 shells and 90 basis functions
 A cutoff of  1.0D-11 yielded    458 shell pairs
 There are      4226 function pairs (      5796 Cartesian)
 Smallest overlap matrix eigenvalue = 1.71E-03
 Guess MOs from SCF MO coefficient file
 Reading MOs from coefficient file
 Reading MOs from coefficient file
 A restricted Hartree-Fock SCF calculation will be
 performed using Pulay DIIS extrapolation
 SCF converges when DIIS error is below 1.0E-08
 ---------------------------------------
  Cycle       Energy         DIIS Error
 ---------------------------------------
    1    -187.7081922633      7.31E-04
    2    -187.7073015020      4.37E-04
    3    -187.7074235703      8.57E-05
    4    -187.7074325133      2.33E-05
    5    -187.7074331193      4.85E-06
    6    -187.7074331610      1.93E-06
    7    -187.7074331640      7.91E-07
    8    -187.7074331647      1.18E-07
    9    -187.7074331647      1.71E-08
   10    -187.7074331647      3.29E-09 Convergence criterion met
 ---------------------------------------
 SCF time:  CPU 3.95 s  wall 3.98 s
 Discretize the solute cavity surface with Lebedev spheres
	Using 302 Lebedev grid points for each H atom
	Using 302 Lebedev grid points for other atoms
	Atomic van der Waals radii will be scaled by 1.20
 Removing interior tesserae...
 Keep 502 surface tesserae and discard 404 interior tesserae
 Molecular Surface Area = 56.012 Angst**2
 A restricted Hartree-Fock SCF calculation will be
 performed using Pulay DIIS extrapolation
 Polarizable Continuum solvation model will be applied
 SCF converges when DIIS error is below 1.0E-08

 Citation of the SMD model:
 Marenich, A.V.; Cramer, C.J.; Truhlar, D.G.
 J. Phys. Chem. B 2009, 113, 6378-6396.
 iSolventCode=           1
 Solvent: water                                                           

 vradii
            1           2           3
    1   1.8500000   1.5200000   1.5200000
 ---------------------------------------
  Cycle       Energy         DIIS Error
 ---------------------------------------
    1    -187.7074331646      1.11E-09
 Time req'd to invert C: 0.08 s (CPU) 0.08 s (wall)
    2    -187.7131694240      6.49E-04
    3    -187.7131694242      6.49E-04
    4    -187.7131694246      6.49E-04
    5    -187.7131694239      6.49E-04
    6    -187.7131694228      6.49E-04
    7    -187.7131694224      6.49E-04
    8    -187.7131694225      6.49E-04
    9    -187.7131694231      6.49E-04
   10    -187.7131694232      6.49E-04
   11    -187.7131694227      6.49E-04
   12    -187.7131694237      6.49E-04
   13    -187.7131694240      6.49E-04
   14    -187.7131694237      6.49E-04
   15    -187.7131694239      6.49E-04
   16    -187.7131694239      6.49E-04
   17    -187.7137153735      3.65E-04
   18    -187.7138027787      8.64E-05
   19    -187.7138138947      2.36E-05
   20    -187.7138145443      4.58E-06
   21    -187.7138145845      9.38E-07
   22    -187.7138145859      2.17E-07
   23    -187.7138145860      1.14E-07
   24    -187.7138145860      1.24E-08
   25    -187.7138145860      1.10E-09 Convergence criterion met
 ---------------------------------------
 SCF time:  CPU 10.20 s  wall 10.25 s
(0)  E-EN(g) gas-phase elect-nuc energy                 -187.707433165 a.u.
(3)  G-ENP(liq) elect-nuc-pol free energy of system     -187.713814586 a.u.
(4)  G-CDS(liq) cavity-dispersion-solvent structure 
     free energy                                                5.5590 kcal/mol
(6)  G-S(liq) free energy of system                     -187.704955711 a.u.
(9)  DeltaG-S(liq) free energy of  solvation
     (9) = (6) - (0)                                            1.5546 kcal/mol
 SCF   energy in the final basis set = -187.7049557110
 Total energy in the final basis set = -187.7049557110

 Components of the MP2 correlation energy:
        aaaa  correlation energy =        -0.0841933846 au
        abab  correlation energy =        -0.4700379218 au
        bbbb  correlation energy =        -0.0841933846 au
        non-Brillouin singles    =        -0.0000000000 au

 Total  MP2   correlation energy =        -0.6384246909 au
        MP2         total energy =      -188.3433804020 au

  Entering Z-vector solver.
 This version supports only Gaussian blurring of the apparent surface charges
 No PCM contribution added !! 
   1         0           1      0.000543    0.000543
 This version supports only Gaussian blurring of the apparent surface charges
 No PCM contribution added !! 
   2         0           1      0.000173    0.000173
 This version supports only Gaussian blurring of the apparent surface charges
 No PCM contribution added !! 
   3         0           1      0.000052    0.000052
 This version supports only Gaussian blurring of the apparent surface charges
 No PCM contribution added !! 
   4         0           1      0.000011    0.000011
 This version supports only Gaussian blurring of the apparent surface charges
 No PCM contribution added !! 
   5         0           1      0.000001    0.000001
 This version supports only Gaussian blurring of the apparent surface charges
 No PCM contribution added !! 
   6         1           0      0.000000    0.000000    Roots Converged

 --------------------------------------------------------------

                    Orbital Energies (a.u.)
 --------------------------------------------------------------

 Alpha MOs
 -- Occupied --
-20.642 -20.642 -11.454  -1.523  -1.471  -0.797  -0.741  -0.707
 -0.707  -0.539  -0.539
 -- Virtual --
  0.193   0.219   0.219   0.342   0.412   0.412   0.562   0.658
  0.715   0.715   0.719   0.775   0.775   0.951   0.951   1.233
  1.233   1.293   1.296   1.460   1.645   1.645   1.933   1.933
  2.002   2.152   2.152   2.210   2.286   2.286   2.409   2.409
  2.768   2.853   2.853   2.866   3.140   3.140   3.230   3.230
  3.347   3.347   3.861   3.861   3.953   4.448   4.462   4.462
  4.630   4.630   5.018   5.450   5.506   5.506   5.575   5.575
  5.633   5.633   6.253   6.253   6.426   6.628   6.628   6.789
  6.789   6.790   6.790   7.038   7.038   7.144   7.345   7.462
  7.462   7.827   7.887   7.887   8.116  13.818  15.221
 --------------------------------------------------------------

          Ground-State Mulliken Net Atomic Charges

     Atom                 Charge (a.u.)
  ----------------------------------------
      1 C                     0.418348
      2 O                    -0.210115
      3 O                    -0.208233
  ----------------------------------------
  Sum of atomic charges =    -0.000000

 -----------------------------------------------------------------
                    Cartesian Multipole Moments
 -----------------------------------------------------------------
    Charge (ESU x 10^10)
                -0.0000
    Dipole Moment (Debye)
         X       0.0003      Y      -0.0000      Z      -0.0084
       Tot       0.0084
    Quadrupole Moments (Debye-Ang)
        XX     -14.7254     XY      -0.0000     YY     -14.7254
        XZ      -0.0000     YZ      -0.0000     ZZ     -19.5646
    Octopole Moments (Debye-Ang^2)
       XXX      -0.0002    XXY      -0.0000    XYY      -0.0001
       YYY      -0.0000    XXZ      -0.0106    XYZ      -0.0000
       YYZ      -0.0106    XZZ      -0.0003    YZZ      -0.0000
       ZZZ      -0.0385
    Hexadecapole Moments (Debye-Ang^3)
      XXXX     -11.2769   XXXY      -0.0000   XXYY      -3.7590
      XYYY      -0.0000   YYYY     -11.2769   XXXZ       0.0000
      XXYZ      -0.0000   XYYZ       0.0000   YYYZ      -0.0000
      XXZZ     -18.5871   XYZZ      -0.0000   YYZZ     -18.5871
      XZZZ      -0.0000   YZZZ      -0.0000   ZZZZ    -103.6275
 -----------------------------------------------------------------
 DrvMan is completing analytic gradient of the MP2 energy
 MP2 relaxed dipole moment
            1
    1   0.0001363
    2  -0.0000000
    3  -0.0033003
	Magnitude:	 0.003 au	 0.008 Debye
 MP2 energy read as -188.343380
 Full Analytical Gradient of MP2 Energy (in au.)
             1             2             3
    1    0.00003107   -0.00001562   -0.00001546
    2   -0.00000000   -0.00000000    0.00000000
    3   -0.00176434   -0.00013374    0.00189807
 Gradient time:  CPU 0.06 s  wall 0.06 s
 ----------------------------------------------------------------
             Standard Nuclear Orientation (Angstroms)
    I     Atom           X                Y                Z
 ----------------------------------------------------------------
    1      C       0.0000848676     0.0000000000     0.0000000472
    2      O      -0.0000258838     0.0000000000     1.1596678765
    3      O      -0.0000258838     0.0000000000    -1.1606680237
 ----------------------------------------------------------------
 Nuclear Repulsion Energy =    58.3835229934 hartrees
 There are       11 alpha and       11 beta electrons
 Discretize the solute cavity surface with Lebedev spheres
	Using 302 Lebedev grid points for each H atom
	Using 302 Lebedev grid points for other atoms
	Atomic van der Waals radii will be scaled by 1.20
 Removing interior tesserae...
 Keep 502 surface tesserae and discard 404 interior tesserae
 Molecular Surface Area = 56.012 Angst**2

                       Distance Matrix (Angstroms)
             C (  1)   O (  2)
   O (  2)  1.159668
   O (  3)  1.160668  2.320336

 Requested basis set is cc-pVTZ
 There are 30 shells and 90 basis functions
 A cutoff of  1.0D-11 yielded    458 shell pairs
 There are      4226 function pairs (      5796 Cartesian)
 Smallest overlap matrix eigenvalue = 1.72E-03
 Guess MOs from SCF MO coefficient file
 Reading MOs from coefficient file
 Reading MOs from coefficient file
 A restricted Hartree-Fock SCF calculation will be
 performed using Pulay DIIS extrapolation
 SCF converges when DIIS error is below 1.0E-08
 ---------------------------------------
  Cycle       Energy         DIIS Error
 ---------------------------------------
    1    -187.7035349803      7.62E-04
    2    -187.7070781954      4.50E-04
    3    -187.7072091243      8.95E-05
    4    -187.7072184345      2.56E-05
    5    -187.7072190764      5.42E-06
    6    -187.7072191217      3.10E-06
    7    -187.7072191286      6.32E-07
    8    -187.7072191293      1.37E-07
    9    -187.7072191293      2.71E-08
   10    -187.7072191293      5.21E-09 Convergence criterion met
 ---------------------------------------
 SCF time:  CPU 3.95 s  wall 4.00 s
 Discretize the solute cavity surface with Lebedev spheres
	Using 302 Lebedev grid points for each H atom
	Using 302 Lebedev grid points for other atoms
	Atomic van der Waals radii will be scaled by 1.20
 Removing interior tesserae...
 Keep 502 surface tesserae and discard 404 interior tesserae
 Molecular Surface Area = 56.012 Angst**2
 A restricted Hartree-Fock SCF calculation will be
 performed using Pulay DIIS extrapolation
 Polarizable Continuum solvation model will be applied
 SCF converges when DIIS error is below 1.0E-08

 Citation of the SMD model:
 Marenich, A.V.; Cramer, C.J.; Truhlar, D.G.
 J. Phys. Chem. B 2009, 113, 6378-6396.
 iSolventCode=           1
 Solvent: water                                                           

 vradii
            1           2           3
    1   1.8500000   1.5200000   1.5200000
 ---------------------------------------
  Cycle       Energy         DIIS Error
 ---------------------------------------
    1    -187.7072191293      1.39E-09
 Time req'd to invert C: 0.08 s (CPU) 0.08 s (wall)
    2    -187.7129581480      6.50E-04
    3    -187.7129581484      6.50E-04
    4    -187.7129581480      6.50E-04
    5    -187.7129581455      6.50E-04
    6    -187.7129581442      6.50E-04
    7    -187.7129581409      6.50E-04
    8    -187.7129581717      6.50E-04
    9    -187.7129581486      6.50E-04
   10    -187.7129581622      6.50E-04
   11    -187.7129581614      6.50E-04
   12    -187.7135048284      3.66E-04
   13    -187.7135926814      8.65E-05
   14    -187.7136038365      2.37E-05
   15    -187.7136044894      4.59E-06
   16    -187.7136045292      9.44E-07
   17    -187.7136045306      2.18E-07
   18    -187.7136045307      1.15E-07
   19    -187.7136045307      1.24E-08
   20    -187.7136045308      1.11E-09 Convergence criterion met
 ---------------------------------------
 SCF time:  CPU 9.46 s  wall 9.50 s
(0)  E-EN(g) gas-phase elect-nuc energy                 -187.707219129 a.u.
(3)  G-ENP(liq) elect-nuc-pol free energy of system     -187.713604531 a.u.
(4)  G-CDS(liq) cavity-dispersion-solvent structure 
     free energy                                                5.5573 kcal/mol
(6)  G-S(liq) free energy of system                     -187.704748455 a.u.
(9)  DeltaG-S(liq) free energy of  solvation
     (9) = (6) - (0)                                            1.5504 kcal/mol
 SCF   energy in the final basis set = -187.7047484546
 Total energy in the final basis set = -187.7047484546

 Components of the MP2 correlation energy:
        aaaa  correlation energy =        -0.0842310392 au
        abab  correlation energy =        -0.4702159593 au
        bbbb  correlation energy =        -0.0842310392 au
        non-Brillouin singles    =        -0.0000000000 au

 Total  MP2   correlation energy =        -0.6386780377 au
        MP2         total energy =      -188.3434264923 au

  Entering Z-vector solver.
 This version supports only Gaussian blurring of the apparent surface charges
 No PCM contribution added !! 
   1         0           1      0.000545    0.000545
 This version supports only Gaussian blurring of the apparent surface charges
 No PCM contribution added !! 
   2         0           1      0.000174    0.000174
 This version supports only Gaussian blurring of the apparent surface charges
 No PCM contribution added !! 
   3         0           1      0.000053    0.000053
 This version supports only Gaussian blurring of the apparent surface charges
 No PCM contribution added !! 
   4         0           1      0.000011    0.000011
 This version supports only Gaussian blurring of the apparent surface charges
 No PCM contribution added !! 
   5         0           1      0.000001    0.000001
 This version supports only Gaussian blurring of the apparent surface charges
 No PCM contribution added !! 
   6         1           0      0.000000    0.000000    Roots Converged

 --------------------------------------------------------------

                    Orbital Energies (a.u.)
 --------------------------------------------------------------

 Alpha MOs
 -- Occupied --
-20.642 -20.642 -11.455  -1.522  -1.470  -0.797  -0.741  -0.706
 -0.706  -0.539  -0.539
 -- Virtual --
  0.193   0.218   0.218   0.342   0.412   0.412   0.561   0.658
  0.715   0.715   0.719   0.775   0.775   0.951   0.951   1.232
  1.232   1.290   1.296   1.461   1.645   1.645   1.932   1.932
  2.000   2.150   2.150   2.210   2.286   2.286   2.410   2.410
  2.766   2.853   2.853   2.864   3.140   3.140   3.229   3.229
  3.346   3.346   3.860   3.860   3.950   4.447   4.460   4.460
  4.629   4.629   5.020   5.444   5.506   5.506   5.575   5.575
  5.632   5.632   6.251   6.251   6.421   6.624   6.624   6.788
  6.788   6.789   6.789   7.038   7.038   7.140   7.342   7.461
  7.461   7.823   7.885   7.885   8.115  13.789  15.210
 --------------------------------------------------------------

          Ground-State Mulliken Net Atomic Charges

     Atom                 Charge (a.u.)
  ----------------------------------------
      1 C                     0.418931
      2 O                    -0.208526
      3 O                    -0.210405
  ----------------------------------------
  Sum of atomic charges =     0.000000

 -----------------------------------------------------------------
                    Cartesian Multipole Moments
 -----------------------------------------------------------------
    Charge (ESU x 10^10)
                 0.0000
    Dipole Moment (Debye)
         X       0.0003      Y       0.0000      Z       0.0084
       Tot       0.0084
    Quadrupole Moments (Debye-Ang)
        XX     -14.7305     XY       0.0000     YY     -14.7305
        XZ       0.0000     YZ      -0.0000     ZZ     -19.5674
    Octopole Moments (Debye-Ang^2)
       XXX      -0.0002    XXY       0.0000    XYY      -0.0001
       YYY       0.0000    XXZ       0.0106    XYZ       0.0000
       YYZ       0.0106    XZZ      -0.0003    YZZ       0.0000
       ZZZ       0.0386
    Hexadecapole Moments (Debye-Ang^3)
      XXXX     -11.2854   XXXY       0.0000   XXYY      -3.7618
      XYYY       0.0000   YYYY     -11.2854   XXXZ      -0.0000
      XXYZ      -0.0000   XYYZ      -0.0000   YYYZ      -0.0000
      XXZZ     -18.6150   XYZZ      -0.0000   YYZZ     -18.6150
      XZZZ       0.0000   YZZZ      -0.0000   ZZZZ    -103.7761
 -----------------------------------------------------------------
 DrvMan is completing analytic gradient of the MP2 energy
 MP2 relaxed dipole moment
            1
    1   0.0001361
    2   0.0000000
    3   0.0032998
	Magnitude:	 0.003 au	 0.008 Debye
 MP2 energy read as -188.343426
 Full Analytical Gradient of MP2 Energy (in au.)
             1             2             3
    1    0.00003135   -0.00001560   -0.00001576
    2   -0.00000000    0.00000000    0.00000000
    3    0.00175220    0.00029045   -0.00204265
 Gradient time:  CPU 0.06 s  wall 0.06 s
Dipole drv :
gprntSymmMtrx error report: 
 Final Hessian.
            1           2           3           4           5           6
    1   0.1492113   0.0000000   0.0000000  -0.0746050   0.0000000  -0.0019171
    2   0.0000000   0.1491463   0.0000000   0.0000000  -0.0745730   0.0000000
    3   0.0000000   0.0000000   1.8608626  -0.0026192   0.0000000  -0.9304340
    4  -0.0746050   0.0000000  -0.0026192   0.0371594   0.0000000   0.0022676
    5   0.0000000  -0.0745730   0.0000000   0.0000000   0.0373177   0.0000000
    6  -0.0019171   0.0000000  -0.9304340   0.0022676   0.0000000   1.0426709
    7  -0.0746052   0.0000000   0.0026188   0.0374450   0.0000000  -0.0003514
    8   0.0000000  -0.0745732  -0.0000000   0.0000000   0.0372553   0.0000000
    9   0.0019171   0.0000000  -0.9304326   0.0003516   0.0000000  -0.1122349
            7           8           9
    1  -0.0746052   0.0000000   0.0019171
    2   0.0000000  -0.0745732   0.0000000
    3   0.0026188  -0.0000000  -0.9304326
    4   0.0374450   0.0000000   0.0003516
    5   0.0000000   0.0372553   0.0000000
    6  -0.0003514   0.0000000  -0.1122349
    7   0.0371596   0.0000000  -0.0022674
    8   0.0000000   0.0373179   0.0000000
    9  -0.0022674   0.0000000   1.0426695
 ----------------------------------------------------------------
             Standard Nuclear Orientation (Angstroms)
    I     Atom           X                Y                Z
 ----------------------------------------------------------------
    1      C       0.0000848676     0.0000000000     0.0000000472
    2      O      -0.0000258838     0.0000000000     1.1596678765
    3      O      -0.0000258838     0.0000000000    -1.1596680237
 ----------------------------------------------------------------
 Nuclear Repulsion Energy =    58.4086873701 hartrees
 There are       11 alpha and       11 beta electrons
 old dipole drv.
            1           2           3           4           5           6
    1   0.6880876   0.0000000  -0.0000000  -0.3440400   0.0000000  -0.0000467
    2  -0.0000000   0.6508887   0.0000000   0.0000000  -0.3254446   0.0000000
    3  -0.0000001  -0.0000000   3.4921701   0.0165266  -0.0000002  -1.7463268
            7           8           9
    1  -0.3440402  -0.0000000   0.0000467
    2   0.0000000  -0.3254449  -0.0000000
    3  -0.0165248   0.0000002  -1.7463265
 New transposed dipole drv.
            1           2           3
    1   0.6880876  -0.0000000  -0.0000001
    2   0.0000000   0.6508887  -0.0000000
    3  -0.0000000   0.0000000   3.4921701
    4  -0.3440400   0.0000000   0.0165266
    5   0.0000000  -0.3254446  -0.0000002
    6  -0.0000467   0.0000000  -1.7463268
    7  -0.3440402   0.0000000  -0.0165248
    8  -0.0000000  -0.3254449   0.0000002
    9   0.0000467  -0.0000000  -1.7463265
FINAL TENSOR RESULT:
Order 2, Length 9
    Atom      X          Y          Z
     1 Order 1, Length 9
    Atom      X          Y          Z
     1    1.492112542836916e-01   0.000000000000000e+00   0.000000000000000e+00
     2   -7.460497165570251e-02   0.000000000000000e+00  -1.917105676427990e-03
     3   -7.460515339610781e-02   0.000000000000000e+00   1.917090025502848e-03

Order 1, Length 9
    Atom      X          Y          Z
     1    0.000000000000000e+00   1.491462711570136e-01   0.000000000000000e+00
     2    0.000000000000000e+00  -7.457304175909654e-02   0.000000000000000e+00
     3    0.000000000000000e+00  -7.457322208375913e-02   0.000000000000000e+00

Order 1, Length 9
    Atom      X          Y          Z
     1    0.000000000000000e+00   0.000000000000000e+00   1.860862622034219e+00
     2   -2.619166749137580e-03   3.219030953099191e-08  -9.304340105456779e-01
     3    2.618849081843056e-03  -3.477252158473870e-08  -9.304325739478843e-01


     2 Order 1, Length 9
    Atom      X          Y          Z
     1   -7.460497165570251e-02   0.000000000000000e+00  -2.619166749137580e-03
     2    3.715940394293201e-02   0.000000000000000e+00   2.267585292187293e-03
     3    3.744500290365628e-02   0.000000000000000e+00   3.515838203557383e-04

Order 1, Length 9
    Atom      X          Y          Z
     1    0.000000000000000e+00  -7.457304175909654e-02   3.219030953099191e-08
     2    0.000000000000000e+00   3.731774096198324e-02   0.000000000000000e+00
     3    0.000000000000000e+00   3.725529716585829e-02   0.000000000000000e+00

Order 1, Length 9
    Atom      X          Y          Z
     1   -1.917105676427990e-03   0.000000000000000e+00  -9.304340105456779e-01
     2    2.267585292187293e-03   0.000000000000000e+00   1.042670920078605e+00
     3   -3.514179729648732e-04   1.735704923425551e-08  -1.122349338065964e-01


     3 Order 1, Length 9
    Atom      X          Y          Z
     1   -7.460515339610781e-02   0.000000000000000e+00   2.618849081843056e-03
     2    3.744500290365628e-02   0.000000000000000e+00  -3.514179729648732e-04
     3    3.715958607262345e-02   0.000000000000000e+00  -2.267433435892325e-03

Order 1, Length 9
    Atom      X          Y          Z
     1    0.000000000000000e+00  -7.457322208375913e-02  -3.477252158473870e-08
     2    0.000000000000000e+00   3.725529716585829e-02   1.735704923425551e-08
     3    0.000000000000000e+00   3.731792123566739e-02   0.000000000000000e+00

Order 1, Length 9
    Atom      X          Y          Z
     1    1.917090025502848e-03   0.000000000000000e+00  -9.304325739478843e-01
     2    3.515838203557383e-04   0.000000000000000e+00  -1.122349338065964e-01
     3   -2.267433435892325e-03   0.000000000000000e+00   1.042669493518436e+00


 # Finishing finite difference calculation for IDERIV #
 ######################################################
 ######################################################
 Requested basis set is cc-pVTZ
 There are 30 shells and 90 basis functions
 **********************************************************************
 **                                                                  **
 **                       VIBRATIONAL ANALYSIS                       **
 **                       --------------------                       **
 **                                                                  **
 **        VIBRATIONAL FREQUENCIES (CM**-1) AND NORMAL MODES         **
 **     FORCE CONSTANTS (mDYN/ANGSTROM) AND REDUCED MASSES (AMU)     **
 **                  INFRARED INTENSITIES (KM/MOL)                   **
 **                                                                  **
 **********************************************************************


 Mode:                 1                      2                      3
 Frequency:       672.16                1381.31                2373.79
 Force Cnst:      3.4279                17.9809                42.7526
 Red. Mass:      12.8774                15.9948                12.8774
 IR Active:          YES                    YES                    YES
 IR Intens:       52.892                  0.001               1362.493
 Raman Active:       YES                    YES                    YES
               X      Y      Z        X      Y      Z        X      Y      Z
 C          0.883 -0.000 -0.000    0.004 -0.000 -0.000    0.000 -0.000  0.883
 O         -0.331 -0.000  0.003   -0.002 -0.000 -0.707    0.000  0.000 -0.331
 O         -0.331  0.000 -0.003   -0.002 -0.000  0.707   -0.000 -0.000 -0.331
 TransDip   0.233 -0.000 -0.000    0.001 -0.000 -0.000    0.000  0.000  1.182

 STANDARD THERMODYNAMIC QUANTITIES AT   298.15 K  AND     1.00 ATM

   This Molecule has  0 Imaginary Frequencies
   Zero point vibrational energy:        6.329 kcal/mol

   Atom    1 Element C  Has Mass   12.00000
   Atom    2 Element O  Has Mass   15.99491
   Atom    3 Element O  Has Mass   15.99491
   Molecular Mass:    43.989820 amu
   Principal axes and moments of inertia in amu*Bohr^2:
                             1           2           3
    Eigenvalues --        0.00000   153.63029   153.63029
          X               0.00000     1.00000     0.00000
          Y              -0.00000    -0.00000     1.00000
          Z               1.00000    -0.00000    -0.00000
   Rotational Symmetry Number is   1
   The Molecule is a Symmetric Top
   Translational Enthalpy:        0.889 kcal/mol
   Rotational Enthalpy:           0.889 kcal/mol
   Vibrational Enthalpy:          6.412 kcal/mol
   gas constant (RT):             0.592 kcal/mol
   Translational Entropy:        37.270  cal/mol.K
   Rotational Entropy:            3.125  cal/mol.K
   Vibrational Entropy:           0.361  cal/mol.K

   Total Enthalpy:                8.782 kcal/mol
   Total Entropy:                40.755  cal/mol.K

 ======================================================================

 STANDARD THERMODYNAMIC QUANTITIES FOR ANHARMONIC VIBRATION -- TOSH

   Zero point vibrational energy: ************ kcal/mol

   Vibrational Enthalpy:   ************ kcal/mol
   Vibrational Entropy:           0.000  cal/mol.K

   Total Enthalpy:         ************ kcal/mol
   Total Entropy:                40.395  cal/mol.K

 ======================================================================

 STANDARD THERMODYNAMIC QUANTITIES FOR ANHARMONIC VIBRATION -- VPT2

   Zero point vibrational energy: ************ kcal/mol

   Vibrational Enthalpy:   ************ kcal/mol
   Vibrational Entropy:           0.000  cal/mol.K

   Total Enthalpy:         ************ kcal/mol
   Total Entropy:                40.395  cal/mol.K

 ======================================================================

Archival summary:
1\1\TWL01\FREQ\MP2\BasisUnspecified\21\taweetha\WedDec1413:32:062016WedDec1413:32:062016\0\\#,FREQ,MP2,BasisUnspecified,\\0,1\C\O,1,1.15967\O,1,1.15967,2,179.989\\HF=-187.704748\MP2=-188.343426\\@

 Total job time:  410.87s(wall), 408.14s(cpu) 
 Wed Dec 14 13:32:06 2016

        *************************************************************
        *                                                           *
        *  Thank you very much for using Q-Chem.  Have a nice day.  *
        *                                                           *
        *************************************************************


 
User input: 3 of 3 
 
TWL01 127.0.1
Q-Chem Developer Version! Running on 127.0.1.*
                  Welcome to Q-Chem
     A Quantum Leap Into The Future Of Chemistry


 Q-Chem 4.4, Q-Chem, Inc., Pleasanton, CA (2016)

 Y. Shao,  Z. Gan,  E. Epifanovsky,  A. T. B. Gilbert,  M. Wormit,  
 J. Kussmann,  A. W. Lange,  A. Behn,  J. Deng,  X. Feng,  D. Ghosh,  
 M. Goldey,  P. R. Horn,  L. D. Jacobson,  I. Kaliman,  F. Rob,  
 R. Z. Khaliullin,  T. Kus,  A. Landau,  J. Liu,  E. I. Proynov,  Y. M. Rhee,  
 R. M. Richard,  M. A. Rohrdanz,  R. P. Steele,  E. J. Sundstrom,  
 H. L. Woodcock III,  P. M. Zimmerman,  D. Zuev,  B. Albrecht,  E. Alguire,  
 B. Austin,  S. A. Baeppler,  G. J. O. Beran,  Y. A. Bernard,  E. Berquist,  
 K. Brandhorst,  K. B. Bravaya,  S. T. Brown,  D. Casanova,  C.-M. Chang,  
 Y. Chen,  S. H. Chien,  K. D. Closser,  M. P. Coons,  D. L. Crittenden,  
 S. Dasgupta,  M. Diedenhofen,  R. A. DiStasio Jr.,  H. Do,  A. D. Dutoi,  
 R. G. Edgar,  P.-T. Fang,  S. Fatehi,  Q. Feng,  L. Fusti-Molnar,  
 A. Ghysels,  A. Golubeva-Zadorozhnaya,  J. Gomes,  A. Gunina,  
 M. W. D. Hanson-Heine,  P. H. P. Harbach,  A. W. Hauser,  J. E. Herr,  
 E. G. Hohenstein,  Z. C. Holden,  K. Hui,  T.-C. Jagau,  H. Ji,  B. Kaduk,  
 K. Khistyaev,  Jaehoon Kim,  Jihan Kim,  R. A. King,  P. Klunzinger,  
 K. Koh,  D. Kosenkov,  T. Kowalczyk,  C. M. Krauter,  A. Kunitsa,  
 K. U. Lao,  A. Laurent,  K. V. Lawler,  J. Lee,  D. Lefrancois,  S. Lehtola,  
 S. V. Levchenko,  C. Y. Lin,  Y.-S. Lin,  F. Liu,  E. Livshits,  
 R. C. Lochan,  A. Luenser,  P. Manohar,  S. F. Manzer,  S.-P. Mao,  Y. Mao,  
 N. Mardirossian,  A. V. Marenich,  L. A. Martinez-Martinez,  S. A. Maurer,  
 N. J. Mayhall,  J.-M. Mewes,  A. F. Morrison,  K. Nanda,  T. S. Nguyen-Beck,  
 C. M. Oana,  R. Olivares-Amaya,  D. P. O'Neill,  J. A. Parkhill,  
 T. M. Perrine,  R. Peverati,  P. A. Pieniazek,  F. Plasser,  A. Prociuk,  
 D. R. Rehn,  E. Rosta,  N. J. Russ,  N. Sergueev,  S. M. Sharada,  
 S. Sharma,  D. W. Small,  A. Sodt,  T. Stauch,  T. Stein,  D. Stuck,  
 Y.-C. Su,  A. J. W. Thom,  T. Tsuchimochi,  L. Vogt,  O. Vydrov,  T. Wang,  
 M. A. Watson,  J. Wenzel,  A. White,  C. F. Williams,  V. Vanovschi,  
 K. Yao,  S. Yeganeh,  S. R. Yost,  Z.-Q. You,  I. Y. Zhang,  X. Zhang,  
 Y. Zhao,  B. R. Brooks,  G. K. L. Chan,  D. M. Chipman,  C. J. Cramer,  
 W. A. Goddard III,  M. S. Gordon,  W. J. Hehre,  A. Klamt,  
 H. F. Schaefer III,  M. W. Schmidt,  C. D. Sherrill,  D. G. Truhlar,  
 A. Warshel,  X. Xu,  A. Aspuru-Guzik,  R. Baer,  A. T. Bell,  N. A. Besley,  
 J.-D. Chai,  A. Dreuw,  B. D. Dunietz,  T. R. Furlani,  S. R. Gwaltney,  
 C.-P. Hsu,  Y. Jung,  J. Kong,  D. S. Lambrecht,  W. Liang,  C. Ochsenfeld,  
 V. A. Rassolov,  L. V. Slipchenko,  J. E. Subotnik,  T. Van Voorhis,  
 J. M. Herbert,  A. I. Krylov,  P. M. W. Gill,  M. Head-Gordon

 Contributors to earlier versions of Q-Chem not listed above: 
 R. D. Adamson,  J. Baker,  E. F. C. Byrd,  A. K. Chakraborty,  C.-L. Cheng,  
 H. Dachsel,  R. J. Doerksen,  G. Hawkins,  A. Heyden,  S. Hirata,  
 G. Kedziora,  F. J. Keil,  C. Kelley,  P. P. Korambath,  W. Kurlancheek,  
 A. M. Lee,  M. S. Lee,  D. Liotard,  I. Lotan,  P. E. Maslen,  N. Nair,  
 D. Neuhauser,  R. Olson,  B. Peters,  J. Ritchie,  N. E. Schultz,  
 N. Shenvi,  A. C. Simmonett,  K. S. Thanthiriwatte,  Q. Wu,  W. Zhang

 Please cite Q-Chem as follows:
 Y. Shao et al., Mol. Phys. 113, 184-215 (2015)
 DOI: 10.1080/00268976.2014.952696

 Q-Chem 4.4.2 for Intel X86 EM64T Linux

 Parts of Q-Chem use Armadillo 5.200.1 (Boston Tea Smuggler).
 http://arma.sourceforge.net/

 Q-Chem begins on Wed Dec 14 13:32:06 2016  


Host: 0

     Scratch files written to /scratch/taweetham/qchem6669//
The previous job contains 0 fragments, simply inherited here
FILE_GEOM_ORG=        593

Checking the input file for inconsistencies... 	...done.

--------------------------------------------------------------
User input:
--------------------------------------------------------------

$molecule
read
$end

$rem
   BASIS  =  cc-pVTZ
   method =MP2
   JOBTYPE	= SP
   SOLVENT_METHOD = smd
   MEM_STATIC = 3000
   MEM_TOTAL  = 4000
$end


--------------------------------------------------------------
 ----------------------------------------------------------------
             Standard Nuclear Orientation (Angstroms)
    I     Atom           X                Y                Z
 ----------------------------------------------------------------
    1      C       0.0000848676     0.0000000000     0.0000000472
    2      O      -0.0000258838     0.0000000000     1.1596678765
    3      O      -0.0000258838     0.0000000000    -1.1596680237
 ----------------------------------------------------------------
 Nuclear Repulsion Energy =    58.4086873701 hartrees
 There are       11 alpha and       11 beta electrons
 Requested basis set is cc-pVTZ
 There are 30 shells and 90 basis functions

 Total QAlloc Memory Limit   4000 MB
 Mega-Array Size      2933 MB
 MEM_STATIC part      3000 MB

                       Distance Matrix (Angstroms)
             C (  1)   O (  2)
   O (  2)  1.159668
   O (  3)  1.159668  2.319336

 A cutoff of  1.0D-08 yielded    453 shell pairs
 There are      4173 function pairs (      5731 Cartesian)

 -------------------------------------------------------
 OpenMP Integral Computing Module                       
 Release: version 1.0, May 2013, Q-Chem Inc. Pittsburgh 
 -------------------------------------------------------
 Integral Job Info:
 Integral job number is                      11
 Integral operator is                         1
 short-range coefficients                     0
 long-range coefficients              100000000
 Omega coefficients                           0
 if combine SR and LR in K                    0
 Integral screening is                        0
 Integral computing path is                   2
 max size of driver memory is            800000
 size of driver memory is                776718
 size of scratch memory is              4556032
 max col of scratch BK array              10000
 max len of scratch array in speh3          662
 max len of scratch index in speh4           32
 max int batch size is                      520
 min int batch size is                       52
 fixed nKL is                                52
 max L of basis functions is                  3
 order of int derivative is                   0
 number of shells is                         30
 number of basis is                         105
 number of cartesian basis is               105
 number of contracted shell pairs           453
 number of primitive shell pairs           2023
 maxK2 (contraction) of shell pair           49
 max number of K2 of shell pair               1
 max number of CS2 of shell pair             38
 max number of PS2 of shell pair            441
 mem total for path MDJ                   41468
 -------------------------------------------------------
 Smallest overlap matrix eigenvalue = 1.71E-03

 Scale SEOQF with 1.000000e+00/1.000000e+00/1.000000e+00

 Standard Electronic Orientation quadrupole field applied
 Nucleus-field energy     =    -0.0000000231 hartrees
 Guess from superposition of atomic densities
 Warning:  Energy on first SCF cycle will be non-variational
 A restricted Hartree-Fock SCF calculation will be
 performed using Pulay DIIS extrapolation
 SCF converges when DIIS error is below 1.0E-05
 ---------------------------------------
  Cycle       Energy         DIIS Error
 ---------------------------------------
    1    -188.2453890537      6.78E-02
    2    -187.6226795817      1.04E-02
    3    -187.6726909980      7.21E-03
    4    -187.7068843555      6.44E-04
    5    -187.7072797364      1.72E-04
    6    -187.7073250982      3.56E-05
    7    -187.7073278722      8.32E-06 Convergence criterion met
 ---------------------------------------
 SCF time:  CPU 2.72 s  wall 2.73 s

 Citation of the SMD model:
 Marenich, A.V.; Cramer, C.J.; Truhlar, D.G.
 J. Phys. Chem. B 2009, 113, 6378-6396.
 iSolventCode=           1
 Solvent: water                                                           

 vradii
            1           2           3
    1   1.8500000   1.5200000   1.5200000
Changing PCM_TESSEL_METHOD to VTN
Changing PCM_VDW_RADII to SMD_RADIUS
 Discretize the solute cavity surface with Lebedev spheres
	Using 302 Lebedev grid points for each H atom
	Using 302 Lebedev grid points for other atoms
	Atomic van der Waals radii will be scaled by 1.20
 Removing interior tesserae...
 Keep 502 surface tesserae and discard 404 interior tesserae
 Molecular Surface Area = 56.012 Angst**2
 A restricted Hartree-Fock SCF calculation will be
 performed using Pulay DIIS extrapolation
 Polarizable Continuum solvation model will be applied
 SCF converges when DIIS error is below 1.0E-05

 Citation of the SMD model:
 Marenich, A.V.; Cramer, C.J.; Truhlar, D.G.
 J. Phys. Chem. B 2009, 113, 6378-6396.
 iSolventCode=           1
 Solvent: water                                                           

 vradii
            1           2           3
    1   1.8500000   1.5200000   1.5200000
 ---------------------------------------
  Cycle       Energy         DIIS Error
 ---------------------------------------
    1    -187.7073280183      1.62E-06
 Time req'd to invert C: 0.08 s (CPU) 0.08 s (wall)
    2    -187.7130661399      6.49E-04
    3    -187.7130652979      6.50E-04
    4    -187.7130685594      6.48E-04
    5    -187.7130740400      6.46E-04
    6    -187.7130812667      6.42E-04
    7    -187.7131120159      6.26E-04
    8    -187.7131188765      6.22E-04
    9    -187.7131128738      6.26E-04
   10    -187.7131126585      6.26E-04
   11    -187.7131121341      6.26E-04
   12    -187.7131113869      6.26E-04
   13    -187.7131108264      6.26E-04
   14    -187.7131039200      6.30E-04
   15    -187.7136175546      3.54E-04
   16    -187.7137002564      8.39E-05
   17    -187.7137107043      2.29E-05
   18    -187.7137114537      4.44E-06 Convergence criterion met
 ---------------------------------------
 SCF time:  CPU 7.58 s  wall 7.62 s
(0)  E-EN(g) gas-phase elect-nuc energy                 -187.707328018 a.u.
(3)  G-ENP(liq) elect-nuc-pol free energy of system     -187.713711454 a.u.
(4)  G-CDS(liq) cavity-dispersion-solvent structure 
     free energy                                                5.5582 kcal/mol
(6)  G-S(liq) free energy of system                     -187.704853969 a.u.
(9)  DeltaG-S(liq) free energy of  solvation
     (9) = (6) - (0)                                            1.5525 kcal/mol
 SCF   energy in the final basis set = -187.7048539693
 Total energy in the final basis set = -187.7048539693

 Components of the MP2 correlation energy:
        aaaa  correlation energy =        -0.0842124802 au
        abab  correlation energy =        -0.4701282457 au
        bbbb  correlation energy =        -0.0842124802 au
        non-Brillouin singles    =        -0.0000000000 au

 Total  MP2   correlation energy =        -0.6385532061 au
        MP2         total energy =      -188.3434071755 au


 --------------------------------------------------------------

                    Orbital Energies (a.u.)
 --------------------------------------------------------------

 Alpha MOs
 -- Occupied --
-20.642 -20.642 -11.455  -1.523  -1.471  -0.797  -0.741  -0.706
 -0.706  -0.539  -0.539
 -- Virtual --
  0.193   0.218   0.218   0.342   0.412   0.412   0.562   0.658
  0.715   0.715   0.719   0.775   0.775   0.951   0.951   1.233
  1.233   1.291   1.296   1.461   1.645   1.645   1.933   1.933
  2.001   2.151   2.151   2.210   2.286   2.286   2.409   2.409
  2.767   2.853   2.853   2.865   3.140   3.140   3.230   3.230
  3.347   3.347   3.860   3.860   3.951   4.448   4.461   4.461
  4.629   4.629   5.019   5.447   5.506   5.506   5.575   5.575
  5.633   5.633   6.252   6.252   6.424   6.626   6.626   6.788
  6.788   6.790   6.790   7.038   7.038   7.142   7.343   7.461
  7.461   7.825   7.886   7.886   8.115  13.804  15.215
 --------------------------------------------------------------

          Ground-State Mulliken Net Atomic Charges

     Atom                 Charge (a.u.)
  ----------------------------------------
      1 C                     0.615830
      2 O                    -0.307915
      3 O                    -0.307915
  ----------------------------------------
  Sum of atomic charges =     0.000000

 -----------------------------------------------------------------
                    Cartesian Multipole Moments
 -----------------------------------------------------------------
    Charge (ESU x 10^10)
                 0.0000
    Dipole Moment (Debye)
         X       0.0005      Y      -0.0000      Z       0.0000
       Tot       0.0005
    Quadrupole Moments (Debye-Ang)
        XX     -14.6355     XY      -0.0000     YY     -14.6355
        XZ       0.0000     YZ      -0.0000     ZZ     -20.4485
    Octopole Moments (Debye-Ang^2)
       XXX      -0.0001    XXY      -0.0000    XYY      -0.0000
       YYY      -0.0000    XXZ       0.0000    XYZ       0.0000
       YYZ       0.0000    XZZ      -0.0003    YZZ      -0.0000
       ZZZ       0.0000
    Hexadecapole Moments (Debye-Ang^3)
      XXXX     -10.9310   XXXY      -0.0000   XXYY      -3.6437
      XYYY      -0.0000   YYYY     -10.9310   XXXZ       0.0000
      XXYZ      -0.0000   XYYZ       0.0000   YYYZ      -0.0000
      XXZZ     -18.7879   XYZZ       0.0000   YYZZ     -18.7879
      XZZZ       0.0000   YZZZ      -0.0000   ZZZZ    -104.4296
 -----------------------------------------------------------------
Archival summary:
1\1\TWL01\SP\MP2\BasisUnspecified\21\taweetha\WedDec1413:32:182016WedDec1413:32:182016\0\\#,MP2,BasisUnspecified,\\0,1\C\O,1,1.15967\O,1,1.15967,2,179.989\\HF=-187.704854\MP2=-188.343407\\@

 Total job time:  11.87s(wall), 11.81s(cpu) 
 Wed Dec 14 13:32:18 2016

        *************************************************************
        *                                                           *
        *  Thank you very much for using Q-Chem.  Have a nice day.  *
        *                                                           *
        *************************************************************
