# Supplementary material for: A DFT investigation of the blue bottle experiment: E∘half-cell analysis of autoxidation catalysed by redox indicators
Source: R Soc Open Sci. 2017 Nov 8;4(11):170708. doi: 10.1098/rsos.170708 (PMC5717635; doi:10.1098/rsos.170708)
Supplement: output.zip [file rsos170708supp2.zip › MP2_cc-pVTZ/F2.out]

pikachu 127.0.1
Q-Chem Developer Version! Running on 127.0.1.*
                  Welcome to Q-Chem
     A Quantum Leap Into The Future Of Chemistry


 Q-Chem 4.4, Q-Chem, Inc., Pleasanton, CA (2016)

 Y. Shao,  Z. Gan,  E. Epifanovsky,  A. T. B. Gilbert,  M. Wormit,  
 J. Kussmann,  A. W. Lange,  A. Behn,  J. Deng,  X. Feng,  D. Ghosh,  
 M. Goldey,  P. R. Horn,  L. D. Jacobson,  I. Kaliman,  F. Rob,  
 R. Z. Khaliullin,  T. Kus,  A. Landau,  J. Liu,  E. I. Proynov,  Y. M. Rhee,  
 R. M. Richard,  M. A. Rohrdanz,  R. P. Steele,  E. J. Sundstrom,  
 H. L. Woodcock III,  P. M. Zimmerman,  D. Zuev,  B. Albrecht,  E. Alguire,  
 B. Austin,  S. A. Baeppler,  G. J. O. Beran,  Y. A. Bernard,  
 E. J. Berquist,  K. Brandhorst,  K. B. Bravaya,  S. T. Brown,  D. Casanova,  
 C.-M. Chang,  Y. Chen,  S. H. Chien,  K. D. Closser,  M. P. Coons,  
 D. L. Crittenden,  S. Dasgupta,  M. Diedenhofen,  R. A. DiStasio Jr.,  
 H. Do,  A. D. Dutoi,  R. G. Edgar,  P.-T. Fang,  S. Fatehi,  Q. Feng,  
 L. Fusti-Molnar,  A. Ghysels,  A. Golubeva-Zadorozhnaya,  J. Gomes,  
 A. Gunina,  M. W. D. Hanson-Heine,  P. H. P. Harbach,  A. W. Hauser,  
 J. E. Herr,  E. G. Hohenstein,  Z. C. Holden,  K. Hui,  T.-C. Jagau,  H. Ji,  
 B. Kaduk,  K. Khistyaev,  Jaehoon Kim,  Jihan Kim,  R. A. King,  
 P. Klunzinger,  K. Koh,  D. Kosenkov,  T. Kowalczyk,  C. M. Krauter,  
 A. Kunitsa,  K. U. Lao,  A. Laurent,  K. V. Lawler,  J. Lee,  D. Lefrancois,  
 S. Lehtola,  S. V. Levchenko,  C. Y. Lin,  Y.-S. Lin,  F. Liu,  E. Livshits,  
 R. C. Lochan,  A. Luenser,  P. Manohar,  S. F. Manzer,  S.-P. Mao,  Y. Mao,  
 N. Mardirossian,  A. V. Marenich,  L. A. Martinez-Martinez,  S. A. Maurer,  
 N. J. Mayhall,  J.-M. Mewes,  A. F. Morrison,  K. Nanda,  T. S. Nguyen-Beck,  
 C. M. Oana,  R. Olivares-Amaya,  D. P. O'Neill,  J. A. Parkhill,  
 T. M. Perrine,  R. Peverati,  P. A. Pieniazek,  F. Plasser,  A. Prociuk,  
 D. R. Rehn,  E. Rosta,  N. J. Russ,  N. Sergueev,  S. M. Sharada,  
 S. Sharma,  D. W. Small,  A. Sodt,  T. Stauch,  T. Stein,  D. Stuck,  
 Y.-C. Su,  A. J. W. Thom,  T. Tsuchimochi,  L. Vogt,  O. Vydrov,  T. Wang,  
 M. A. Watson,  J. Wenzel,  A. White,  C. F. Williams,  V. Vanovschi,  
 K. Yao,  S. Yeganeh,  S. R. Yost,  Z.-Q. You,  I. Y. Zhang,  X. Zhang,  
 Y. Zhao,  B. R. Brooks,  G. K. L. Chan,  D. M. Chipman,  C. J. Cramer,  
 W. A. Goddard III,  M. S. Gordon,  W. J. Hehre,  A. Klamt,  
 H. F. Schaefer III,  M. W. Schmidt,  C. D. Sherrill,  D. G. Truhlar,  
 A. Warshel,  X. Xu,  A. Aspuru-Guzik,  R. Baer,  A. T. Bell,  N. A. Besley,  
 J.-D. Chai,  A. Dreuw,  B. D. Dunietz,  T. R. Furlani,  S. R. Gwaltney,  
 C.-P. Hsu,  Y. Jung,  J. Kong,  D. S. Lambrecht,  W. Liang,  C. Ochsenfeld,  
 V. A. Rassolov,  L. V. Slipchenko,  J. E. Subotnik,  T. Van Voorhis,  
 J. M. Herbert,  A. I. Krylov,  P. M. W. Gill,  M. Head-Gordon

 Contributors to earlier versions of Q-Chem not listed above: 
 R. D. Adamson,  J. Baker,  E. F. C. Byrd,  A. K. Chakraborty,  C.-L. Cheng,  
 H. Dachsel,  R. J. Doerksen,  G. Hawkins,  A. Heyden,  S. Hirata,  
 G. Kedziora,  F. J. Keil,  C. Kelley,  P. P. Korambath,  W. Kurlancheek,  
 A. M. Lee,  M. S. Lee,  D. Liotard,  I. Lotan,  P. E. Maslen,  N. Nair,  
 D. Neuhauser,  R. Olson,  B. Peters,  J. Ritchie,  N. E. Schultz,  
 N. Shenvi,  A. C. Simmonett,  K. S. Thanthiriwatte,  Q. Wu,  W. Zhang

 Please cite Q-Chem as follows:
 Y. Shao et al., Mol. Phys. 113, 184-215 (2015)
 DOI: 10.1080/00268976.2014.952696

 Q-Chem 4.4.2 for Intel X86 EM64T Linux

 Parts of Q-Chem use Armadillo 5.200.1 (Boston Tea Smuggler).
 http://arma.sourceforge.net/

 Q-Chem begins on Tue Aug 15 07:58:48 2017  


Host: 0

     Scratch files written to /scratch/taweetham/qchem25236//

Checking the input file for inconsistencies... 	...done.

--------------------------------------------------------------
User input:
--------------------------------------------------------------
$molecule
0 1
F 
F  1 1.408254
$end

$rem
   BASIS  =   cc-pVTZ
   method  =  MP2
   JOBTYPE = optimization
   SOLVENT_METHOD = SMD
   MEM_STATIC = 1500
   MEM_TOTAL  = 2500
$end

--------------------------------------------------------------
 ----------------------------------------------------------------
             Standard Nuclear Orientation (Angstroms)
    I     Atom           X                Y                Z
 ----------------------------------------------------------------
    1      F       0.0000000000     0.0000000000     0.0000000000
    2      F       0.0000000000     0.0000000000     1.4082540000
 ----------------------------------------------------------------
 Nuclear Repulsion Energy =    30.4372322570 hartrees
 There are        9 alpha and        9 beta electrons
 Requested basis set is cc-pVTZ
 There are 20 shells and 60 basis functions

 Total QAlloc Memory Limit   2500 MB
 Mega-Array Size      1467 MB
 MEM_STATIC part      1500 MB
 A cutoff of  1.0D-11 yielded    209 shell pairs
 There are      1929 function pairs (      2652 Cartesian)

 -------------------------------------------------------
 OpenMP Integral Computing Module                       
 Release: version 1.0, May 2013, Q-Chem Inc. Pittsburgh 
 -------------------------------------------------------
 Integral Job Info:
 Integral job number is                      11
 Integral operator is                         1
 short-range coefficients                     0
 long-range coefficients              100000000
 Omega coefficients                           0
 if combine SR and LR in K                    0
 Integral screening is                        0
 Integral computing path is                   2
 max size of driver memory is            800000
 size of driver memory is                776718
 size of scratch memory is              4556032
 max col of scratch BK array              10000
 max len of scratch array in speh3          662
 max len of scratch index in speh4           32
 max int batch size is                      520
 min int batch size is                       52
 fixed nKL is                                52
 max L of basis functions is                  3
 order of int derivative is                   0
 number of shells is                         20
 number of basis is                          70
 number of cartesian basis is                70
 number of contracted shell pairs           209
 number of primitive shell pairs           1035
 maxK2 (contraction) of shell pair           49
 max number of K2 of shell pair               1
 max number of CS2 of shell pair             18
 max number of PS2 of shell pair            294
 mem total for path MDJ                   34326
 -------------------------------------------------------
 Smallest overlap matrix eigenvalue = 1.65E-02

 Scale SEOQF with 1.000000e+00/1.000000e+00/1.000000e+00

 Standard Electronic Orientation quadrupole field applied
 Nucleus-field energy     =    -0.0000000191 hartrees
 Guess from superposition of atomic densities
 Warning:  Energy on first SCF cycle will be non-variational
 A restricted Hartree-Fock SCF calculation will be
 performed using Pulay DIIS extrapolation
 SCF converges when DIIS error is below 1.0E-08
 ---------------------------------------
  Cycle       Energy         DIIS Error
 ---------------------------------------
    1    -198.5395470721      3.93E-02
    2    -198.7269990676      9.95E-03
    3    -198.7502211714      3.24E-03
    4    -198.7523445927      5.37E-04
    5    -198.7524901547      1.65E-04
    6    -198.7525155459      7.08E-05
    7    -198.7525244711      2.14E-05
    8    -198.7525253242      3.41E-06
    9    -198.7525253333      2.75E-07
   10    -198.7525253333      3.64E-08
   11    -198.7525253333      4.14E-09 Convergence criterion met
 ---------------------------------------
 SCF time:  CPU 1.21 s  wall 1.21 s

 Citation of the SMD model:
 Marenich, A.V.; Cramer, C.J.; Truhlar, D.G.
 J. Phys. Chem. B 2009, 113, 6378-6396.
 iSolventCode=           1
 Solvent: water                                                           

 vradii
            1           2
    1   1.7300000   1.7300000
Changing PCM_TESSEL_METHOD to VTN
Changing PCM_VDW_RADII to SMD_RADIUS
 Discretize the solute cavity surface with Lebedev spheres
	Using 302 Lebedev grid points for each H atom
	Using 302 Lebedev grid points for other atoms
	Atomic van der Waals radii will be scaled by 1.20
 Removing interior tesserae...
 Keep 426 surface tesserae and discard 178 interior tesserae
 Molecular Surface Area = 52.352 Angst**2
Using SCRF singleton
 A restricted Hartree-Fock SCF calculation will be
 performed using Pulay DIIS extrapolation
 Polarizable Continuum solvation model will be applied
 SCF converges when DIIS error is below 1.0E-08

 Citation of the SMD model:
 Marenich, A.V.; Cramer, C.J.; Truhlar, D.G.
 J. Phys. Chem. B 2009, 113, 6378-6396.
 iSolventCode=           1
 Solvent: water                                                           

 vradii
            1           2
    1   1.7300000   1.7300000
 ---------------------------------------
  Cycle       Energy         DIIS Error
 ---------------------------------------
    1    -198.7525253333      2.93E-10
 Time req'd to invert C: 0.10 s (CPU) 0.10 s (wall)
    2    -198.7527430388      6.14E-05
    3    -198.7527430388      6.14E-05
    4    -198.7527430388      6.14E-05
    5    -198.7527444985      1.46E-05
    6    -198.7527445673      3.20E-06
    7    -198.7527445724      5.18E-07
    8    -198.7527445725      1.61E-07
    9    -198.7527445725      1.00E-08
   10    -198.7527445725      5.43E-10 Convergence criterion met
 ---------------------------------------
 SCF time:  CPU 2.19 s  wall 2.20 s
(0)  E-EN(g) gas-phase elect-nuc energy                 -198.752525333 a.u.
(3)  G-ENP(liq) elect-nuc-pol free energy of system     -198.752744572 a.u.
(4)  G-CDS(liq) cavity-dispersion-solvent structure 
     free energy                                                2.3095 kcal/mol
(6)  G-S(liq) free energy of system                     -198.749064155 a.u.
(9)  DeltaG-S(liq) free energy of  solvation
     (9) = (6) - (0)                                            2.1719 kcal/mol
 SCF   energy in the final basis set = -198.7490641549
 Total energy in the final basis set = -198.7490641549

 Components of the MP2 correlation energy:
        aaaa  correlation energy =        -0.0688583297 au
        abab  correlation energy =        -0.4092137341 au
        bbbb  correlation energy =        -0.0688583297 au
        non-Brillouin singles    =        -0.0000000000 au

 Total  MP2   correlation energy =        -0.5469303935 au
        MP2         total energy =      -199.2959945484 au

  Entering Z-vector solver.
 This version supports only Gaussian blurring of the apparent surface charges
 No PCM contribution added !! 
   1         0           1      0.000215    0.000215
 This version supports only Gaussian blurring of the apparent surface charges
 No PCM contribution added !! 
   2         0           1      0.000070    0.000070
 This version supports only Gaussian blurring of the apparent surface charges
 No PCM contribution added !! 
   3         0           1      0.000008    0.000008
 This version supports only Gaussian blurring of the apparent surface charges
 No PCM contribution added !! 
   4         1           0      0.000000    0.000000    Roots Converged

 --------------------------------------------------------------

                    Orbital Energies (a.u.)
 --------------------------------------------------------------

 Alpha MOs
 -- Occupied --
-26.428 -26.428  -1.766  -1.496  -0.810  -0.810  -0.750  -0.664
 -0.664
 -- Virtual --
  0.098   0.839   0.869   0.869   0.982   0.999   0.999   1.171
  1.737   1.884   1.884   2.089   2.089   2.324   2.324   2.376
  2.824   2.824   3.319   4.800   4.905   4.905   5.081   5.081
  5.736   6.888   6.888   6.907   7.147   7.147   7.317   7.317
  7.345   7.345   7.435   7.435   7.791   7.791   8.138   8.698
  8.698   8.705   8.705   8.856   8.856   8.965   9.356   9.356
  9.980  10.229  10.849
 --------------------------------------------------------------

          Ground-State Mulliken Net Atomic Charges

     Atom                 Charge (a.u.)
  ----------------------------------------
      1 F                    -0.000000
      2 F                     0.000000
  ----------------------------------------
  Sum of atomic charges =    -0.000000

 -----------------------------------------------------------------
                    Cartesian Multipole Moments
 -----------------------------------------------------------------
    Charge (ESU x 10^10)
                -0.0000
    Dipole Moment (Debye)
         X      -0.0000      Y      -0.0000      Z       0.0000
       Tot       0.0000
    Quadrupole Moments (Debye-Ang)
        XX      -9.6183     XY      -0.0000     YY      -9.6183
        XZ      -0.0000     YZ       0.0000     ZZ      -8.6307
    Octopole Moments (Debye-Ang^2)
       XXX      -0.0000    XXY      -0.0000    XYY      -0.0000
       YYY      -0.0000    XXZ      -6.7725    XYZ      -0.0000
       YYZ      -6.7725    XZZ      -0.0000    YZZ       0.0000
       ZZZ     -18.2314
    Hexadecapole Moments (Debye-Ang^3)
      XXXX      -5.6167   XXXY      -0.0000   XXYY      -1.8722
      XYYY      -0.0000   YYYY      -5.6167   XXXZ      -0.0000
      XXYZ       0.0000   XYYZ      -0.0000   YYYZ       0.0000
      XXZZ     -11.3319   XYZZ      -0.0000   YYZZ     -11.3319
      XZZZ       0.0000   YZZZ       0.0000   ZZZZ     -54.5376
 -----------------------------------------------------------------
 DrvMan is completing analytic gradient of the MP2 energy
 MP2 relaxed dipole moment
            1
    1  -0.0000000
    2  -0.0000000
    3   0.0000000
	Magnitude:	 0.000 au	 0.000 Debye
 MP2 energy read as -199.295995
 Full Analytical Gradient of MP2 Energy (in au.)
             1             2
    1    0.00000000   -0.00000000
    2    0.00000000   -0.00000000
    3   -0.00794411    0.00794411
 Gradient time:  CPU 0.09 s  wall 0.09 s
 Geometry Optimization Parameters
   NAtoms,    NIC,     NZ,  NCons,   NDum,   NFix, NCnnct, MaxDiis
        2       5       2       0       0       0       0       0


** GEOMETRY OPTIMIZATION IN DELOCALIZED INTERNAL COORDINATES **
   Searching for a Minimum

   Optimization Cycle:   1

                       Coordinates (Angstroms)
     ATOM                X               Y               Z
      1  F         0.0000000000    0.0000000000    0.0000000000
      2  F         0.0000000000    0.0000000000    1.4082540000
   Point Group: c1    Number of degrees of freedom:     1


   Energy is   -199.295994548


 Attempting to Generate Delocalized Internal Coordinates

  ***ERROR*** Wrong Number of Internal Coordinates
              Should be:   0  Found:   1
**WARNING** Problems with Internal Coordinates
  Switching to Cartesian Coordinates

 Translations and Rotations Projected Out of Hessian

  1 Hessian modes will be used to form the next step
  Hessian Eigenvalues:
     1.000000

 Minimum Search - Taking Simple RFO Step
 Searching for Lamda that Minimizes Along All modes
 Value Taken    Lamda =  -0.00012622
 Step Taken.  Stepsize is  0.011233

                             Maximum     Tolerance    Cnvgd?
         Gradient           0.007944      0.000300      NO
         Displacement       0.007943      0.001200      NO
         Energy change     *********      0.000001      NO

 ----------------------------------------------------------------
             Standard Nuclear Orientation (Angstroms)
    I     Atom           X                Y                Z
 ----------------------------------------------------------------
    1      F       0.0000000000     0.0000000000     0.0042033140
    2      F       0.0000000000     0.0000000000     1.4040506860
 ----------------------------------------------------------------
 Nuclear Repulsion Energy =    30.6200196783 hartrees
 There are        9 alpha and        9 beta electrons
 Discretize the solute cavity surface with Lebedev spheres
	Using 302 Lebedev grid points for each H atom
	Using 302 Lebedev grid points for other atoms
	Atomic van der Waals radii will be scaled by 1.20
 Removing interior tesserae...
 Keep 426 surface tesserae and discard 178 interior tesserae
 Molecular Surface Area = 52.352 Angst**2
 Applying Cartesian multipole field
    Component          Value
    ---------          -----
     (2,0,0)        1.00000E-10
     (0,2,0)        2.00000E-10
     (0,0,2)       -3.00000E-10
 Nucleus-field energy     =    -0.0000000190 hartrees
 Requested basis set is cc-pVTZ
 There are 20 shells and 60 basis functions
 A cutoff of  1.0D-11 yielded    209 shell pairs
 There are      1929 function pairs (      2652 Cartesian)
 Smallest overlap matrix eigenvalue = 1.62E-02
 Guess MOs from SCF MO coefficient file
 Reading MOs from coefficient file
 Reading MOs from coefficient file
 A restricted Hartree-Fock SCF calculation will be
 performed using Pulay DIIS extrapolation
 SCF converges when DIIS error is below 1.0E-08
 Geometry optimization detected.  Setting ReadMinima to 0
 Setting SaveMinima to 0
 ---------------------------------------
  Cycle       Energy         DIIS Error
 ---------------------------------------
    1    -198.7568498473      6.63E-04
    2    -198.7535593668      1.34E-04
    3    -198.7535629181      2.16E-05
    4    -198.7535630953      5.27E-06
    5    -198.7535631116      7.55E-07
    6    -198.7535631118      2.05E-07
    7    -198.7535631118      2.09E-08
    8    -198.7535631118      1.55E-09 Convergence criterion met
 ---------------------------------------
 SCF time:  CPU 0.87 s  wall 0.87 s
 Discretize the solute cavity surface with Lebedev spheres
	Using 302 Lebedev grid points for each H atom
	Using 302 Lebedev grid points for other atoms
	Atomic van der Waals radii will be scaled by 1.20
 Removing interior tesserae...
 Keep 426 surface tesserae and discard 178 interior tesserae
 Molecular Surface Area = 52.352 Angst**2
Using SCRF singleton
 A restricted Hartree-Fock SCF calculation will be
 performed using Pulay DIIS extrapolation
 Polarizable Continuum solvation model will be applied
 SCF converges when DIIS error is below 1.0E-08
 Geometry optimization detected.  Setting ReadMinima to 0
 Setting SaveMinima to 0

 Citation of the SMD model:
 Marenich, A.V.; Cramer, C.J.; Truhlar, D.G.
 J. Phys. Chem. B 2009, 113, 6378-6396.
 iSolventCode=           1
 Solvent: water                                                           

 vradii
            1           2
    1   1.7300000   1.7300000
 ---------------------------------------
  Cycle       Energy         DIIS Error
 ---------------------------------------
    1    -198.7535631118      8.49E-11
 Time req'd to invert C: 0.10 s (CPU) 0.10 s (wall)
    2    -198.7537762012      5.85E-05
    3    -198.7537762012      5.85E-05
    4    -198.7537762012      5.85E-05
    5    -198.7537762013      5.85E-05
    6    -198.7537775280      1.38E-05
    7    -198.7537775913      3.05E-06
    8    -198.7537775959      4.86E-07
    9    -198.7537775960      1.48E-07
   10    -198.7537775960      9.45E-09 Convergence criterion met
 ---------------------------------------
 SCF time:  CPU 2.16 s  wall 2.16 s
(0)  E-EN(g) gas-phase elect-nuc energy                 -198.753563112 a.u.
(3)  G-ENP(liq) elect-nuc-pol free energy of system     -198.753777596 a.u.
(4)  G-CDS(liq) cavity-dispersion-solvent structure 
     free energy                                                2.3057 kcal/mol
(6)  G-S(liq) free energy of system                     -198.750103188 a.u.
(9)  DeltaG-S(liq) free energy of  solvation
     (9) = (6) - (0)                                            2.1711 kcal/mol
 SCF   energy in the final basis set = -198.7501031882
 Total energy in the final basis set = -198.7501031882

 Components of the MP2 correlation energy:
        aaaa  correlation energy =        -0.0688171237 au
        abab  correlation energy =        -0.4083435981 au
        bbbb  correlation energy =        -0.0688171237 au
        non-Brillouin singles    =        -0.0000000000 au

 Total  MP2   correlation energy =        -0.5459778456 au
        MP2         total energy =      -199.2960810338 au

  Entering Z-vector solver.
 This version supports only Gaussian blurring of the apparent surface charges
 No PCM contribution added !! 
   1         0           1      0.000210    0.000210
 This version supports only Gaussian blurring of the apparent surface charges
 No PCM contribution added !! 
   2         0           1      0.000069    0.000069
 This version supports only Gaussian blurring of the apparent surface charges
 No PCM contribution added !! 
   3         0           1      0.000007    0.000007
 This version supports only Gaussian blurring of the apparent surface charges
 No PCM contribution added !! 
   4         1           0      0.000000    0.000000    Roots Converged

 --------------------------------------------------------------

                    Orbital Energies (a.u.)
 --------------------------------------------------------------

 Alpha MOs
 -- Occupied --
-26.427 -26.427  -1.770  -1.493  -0.811  -0.811  -0.754  -0.662
 -0.662
 -- Virtual --
  0.105   0.839   0.869   0.869   0.981   0.999   0.999   1.170
  1.741   1.883   1.883   2.086   2.086   2.327   2.327   2.393
  2.834   2.834   3.318   4.800   4.903   4.903   5.084   5.084
  5.759   6.878   6.878   6.901   7.139   7.139   7.316   7.316
  7.346   7.346   7.443   7.443   7.813   7.813   8.163   8.704
  8.704   8.705   8.705   8.859   8.859   8.976   9.370   9.370
  9.995  10.227  10.886
 --------------------------------------------------------------

          Ground-State Mulliken Net Atomic Charges

     Atom                 Charge (a.u.)
  ----------------------------------------
      1 F                    -0.000000
      2 F                     0.000000
  ----------------------------------------
  Sum of atomic charges =    -0.000000

 -----------------------------------------------------------------
                    Cartesian Multipole Moments
 -----------------------------------------------------------------
    Charge (ESU x 10^10)
                -0.0000
    Dipole Moment (Debye)
         X       0.0000      Y      -0.0000      Z       0.0000
       Tot       0.0000
    Quadrupole Moments (Debye-Ang)
        XX      -9.6102     XY      -0.0000     YY      -9.6102
        XZ      -0.0000     YZ      -0.0000     ZZ      -8.6511
    Octopole Moments (Debye-Ang^2)
       XXX       0.0000    XXY      -0.0000    XYY       0.0000
       YYY      -0.0000    XXZ      -6.7668    XYZ      -0.0000
       YYZ      -6.7668    XZZ      -0.0000    YZZ      -0.0000
       ZZZ     -18.2743
    Hexadecapole Moments (Debye-Ang^3)
      XXXX      -5.6070   XXXY      -0.0000   XXYY      -1.8690
      XYYY      -0.0000   YYYY      -5.6070   XXXZ      -0.0000
      XXYZ      -0.0000   XYYZ       0.0000   YYYZ      -0.0000
      XXZZ     -11.2715   XYZZ      -0.0000   YYZZ     -11.2715
      XZZZ      -0.0000   YZZZ      -0.0000   ZZZZ     -54.3394
 -----------------------------------------------------------------
 DrvMan is completing analytic gradient of the MP2 energy
 MP2 relaxed dipole moment
            1
    1   0.0000000
    2  -0.0000000
    3   0.0000000
	Magnitude:	 0.000 au	 0.000 Debye
 MP2 energy read as -199.296081
 Full Analytical Gradient of MP2 Energy (in au.)
             1             2
    1   -0.00000000    0.00000000
    2    0.00000000   -0.00000000
    3   -0.00236095    0.00236095
 Gradient time:  CPU 0.08 s  wall 0.09 s
 Geometry Optimization Parameters
   NAtoms,    NIC,     NZ,  NCons,   NDum,   NFix, NCnnct, MaxDiis
        2       5       2       0       0       0       0       0

 Cartesian Hessian Update
 Hessian Updated using BFGS Update


** GEOMETRY OPTIMIZATION IN CARTESIAN COORDINATES **
   Searching for a Minimum

   Optimization Cycle:   2

                       Coordinates (Angstroms)
     ATOM                X               Y               Z
      1  F         0.0000000000    0.0000000000    0.0042033140
      2  F         0.0000000000    0.0000000000    1.4040506860
   Point Group: c1    Number of degrees of freedom:     1


   Energy is   -199.296081034


 Translations and Rotations Projected Out of Hessian

  1 Hessian modes will be used to form the next step
  Hessian Eigenvalues:
     0.702893

 Minimum Search - Taking Simple RFO Step
 Searching for Lamda that Minimizes Along All modes
 Value Taken    Lamda =  -0.00001586
 Step Taken.  Stepsize is  0.004750

                             Maximum     Tolerance    Cnvgd?
         Gradient           0.002361      0.000300      NO
         Displacement       0.003359      0.001200      NO
         Energy change     -0.000086      0.000001      NO

 ----------------------------------------------------------------
             Standard Nuclear Orientation (Angstroms)
    I     Atom           X                Y                Z
 ----------------------------------------------------------------
    1      F       0.0000000000     0.0000000000     0.0059807303
    2      F       0.0000000000     0.0000000000     1.4022732697
 ----------------------------------------------------------------
 Nuclear Repulsion Energy =    30.6979754340 hartrees
 There are        9 alpha and        9 beta electrons
 Discretize the solute cavity surface with Lebedev spheres
	Using 302 Lebedev grid points for each H atom
	Using 302 Lebedev grid points for other atoms
	Atomic van der Waals radii will be scaled by 1.20
 Removing interior tesserae...
 Keep 426 surface tesserae and discard 178 interior tesserae
 Molecular Surface Area = 52.352 Angst**2
 Applying Cartesian multipole field
    Component          Value
    ---------          -----
     (2,0,0)        1.00000E-10
     (0,2,0)        2.00000E-10
     (0,0,2)       -3.00000E-10
 Nucleus-field energy     =    -0.0000000190 hartrees
 Requested basis set is cc-pVTZ
 There are 20 shells and 60 basis functions
 A cutoff of  1.0D-11 yielded    209 shell pairs
 There are      1929 function pairs (      2652 Cartesian)
 Smallest overlap matrix eigenvalue = 1.61E-02
 Guess MOs from SCF MO coefficient file
 Reading MOs from coefficient file
 Reading MOs from coefficient file
 A restricted Hartree-Fock SCF calculation will be
 performed using Pulay DIIS extrapolation
 SCF converges when DIIS error is below 1.0E-08
 Geometry optimization detected.  Setting ReadMinima to 0
 Setting SaveMinima to 0
 ---------------------------------------
  Cycle       Energy         DIIS Error
 ---------------------------------------
    1    -198.7553691942      2.91E-04
    2    -198.7539733419      6.27E-05
    3    -198.7539741043      9.28E-06
    4    -198.7539741398      2.28E-06
    5    -198.7539741428      3.57E-07
    6    -198.7539741429      1.14E-07
    7    -198.7539741429      9.58E-09 Convergence criterion met
 ---------------------------------------
 SCF time:  CPU 0.77 s  wall 0.77 s
 Discretize the solute cavity surface with Lebedev spheres
	Using 302 Lebedev grid points for each H atom
	Using 302 Lebedev grid points for other atoms
	Atomic van der Waals radii will be scaled by 1.20
 Removing interior tesserae...
 Keep 426 surface tesserae and discard 178 interior tesserae
 Molecular Surface Area = 52.352 Angst**2
Using SCRF singleton
 A restricted Hartree-Fock SCF calculation will be
 performed using Pulay DIIS extrapolation
 Polarizable Continuum solvation model will be applied
 SCF converges when DIIS error is below 1.0E-08
 Geometry optimization detected.  Setting ReadMinima to 0
 Setting SaveMinima to 0

 Citation of the SMD model:
 Marenich, A.V.; Cramer, C.J.; Truhlar, D.G.
 J. Phys. Chem. B 2009, 113, 6378-6396.
 iSolventCode=           1
 Solvent: water                                                           

 vradii
            1           2
    1   1.7300000   1.7300000
 ---------------------------------------
  Cycle       Energy         DIIS Error
 ---------------------------------------
    1    -198.7539741429      7.67E-10
 Time req'd to invert C: 0.10 s (CPU) 0.10 s (wall)
    2    -198.7541853363      5.72E-05
    3    -198.7541853363      5.72E-05
    4    -198.7541853363      5.72E-05
    5    -198.7541866089      1.35E-05
    6    -198.7541866700      2.98E-06
    7    -198.7541866744      4.73E-07
    8    -198.7541866745      1.42E-07
    9    -198.7541866745      9.21E-09 Convergence criterion met
 ---------------------------------------
 SCF time:  CPU 1.95 s  wall 1.95 s
(0)  E-EN(g) gas-phase elect-nuc energy                 -198.753974143 a.u.
(3)  G-ENP(liq) elect-nuc-pol free energy of system     -198.754186674 a.u.
(4)  G-CDS(liq) cavity-dispersion-solvent structure 
     free energy                                                2.3041 kcal/mol
(6)  G-S(liq) free energy of system                     -198.750514808 a.u.
(9)  DeltaG-S(liq) free energy of  solvation
     (9) = (6) - (0)                                            2.1708 kcal/mol
 SCF   energy in the final basis set = -198.7505148079
 Total energy in the final basis set = -198.7505148079

 Components of the MP2 correlation energy:
        aaaa  correlation energy =        -0.0687995026 au
        abab  correlation energy =        -0.4079765855 au
        bbbb  correlation energy =        -0.0687995026 au
        non-Brillouin singles    =        -0.0000000000 au

 Total  MP2   correlation energy =        -0.5455755907 au
        MP2         total energy =      -199.2960903986 au

  Entering Z-vector solver.
 This version supports only Gaussian blurring of the apparent surface charges
 No PCM contribution added !! 
   1         0           1      0.000208    0.000208
 This version supports only Gaussian blurring of the apparent surface charges
 No PCM contribution added !! 
   2         0           1      0.000069    0.000069
 This version supports only Gaussian blurring of the apparent surface charges
 No PCM contribution added !! 
   3         0           1      0.000007    0.000007
 This version supports only Gaussian blurring of the apparent surface charges
 No PCM contribution added !! 
   4         1           0      0.000000    0.000000    Roots Converged

 --------------------------------------------------------------

                    Orbital Energies (a.u.)
 --------------------------------------------------------------

 Alpha MOs
 -- Occupied --
-26.427 -26.427  -1.772  -1.492  -0.812  -0.812  -0.755  -0.661
 -0.661
 -- Virtual --
  0.108   0.838   0.870   0.870   0.980   0.999   0.999   1.170
  1.743   1.883   1.883   2.084   2.084   2.328   2.328   2.400
  2.838   2.838   3.317   4.801   4.902   4.902   5.085   5.085
  5.769   6.874   6.874   6.899   7.136   7.136   7.315   7.315
  7.347   7.347   7.446   7.446   7.822   7.822   8.173   8.705
  8.705   8.707   8.707   8.860   8.860   8.981   9.375   9.375
 10.002  10.225  10.904
 --------------------------------------------------------------

          Ground-State Mulliken Net Atomic Charges

     Atom                 Charge (a.u.)
  ----------------------------------------
      1 F                    -0.000000
      2 F                     0.000000
  ----------------------------------------
  Sum of atomic charges =     0.000000

 -----------------------------------------------------------------
                    Cartesian Multipole Moments
 -----------------------------------------------------------------
    Charge (ESU x 10^10)
                -0.0000
    Dipole Moment (Debye)
         X       0.0000      Y       0.0000      Z       0.0000
       Tot       0.0000
    Quadrupole Moments (Debye-Ang)
        XX      -9.6067     XY       0.0000     YY      -9.6067
        XZ      -0.0000     YZ       0.0000     ZZ      -8.6597
    Octopole Moments (Debye-Ang^2)
       XXX       0.0000    XXY       0.0000    XYY       0.0000
       YYY       0.0000    XXZ      -6.7644    XYZ       0.0000
       YYZ      -6.7644    XZZ      -0.0000    YZZ       0.0000
       ZZZ     -18.2926
    Hexadecapole Moments (Debye-Ang^3)
      XXXX      -5.6028   XXXY       0.0000   XXYY      -1.8676
      XYYY       0.0000   YYYY      -5.6028   XXXZ       0.0000
      XXYZ       0.0000   XYYZ      -0.0000   YYYZ       0.0000
      XXZZ     -11.2461   XYZZ       0.0000   YYZZ     -11.2461
      XZZZ      -0.0000   YZZZ       0.0000   ZZZZ     -54.2563
 -----------------------------------------------------------------
 DrvMan is completing analytic gradient of the MP2 energy
 MP2 relaxed dipole moment
            1
    1   0.0000000
    2   0.0000000
    3   0.0000000
	Magnitude:	 0.000 au	 0.000 Debye
 MP2 energy read as -199.296090
 Full Analytical Gradient of MP2 Energy (in au.)
             1             2
    1    0.00000000   -0.00000000
    2   -0.00000000    0.00000000
    3    0.00009539   -0.00009539
 Gradient time:  CPU 0.08 s  wall 0.08 s
 Geometry Optimization Parameters
   NAtoms,    NIC,     NZ,  NCons,   NDum,   NFix, NCnnct, MaxDiis
        2       5       2       0       0       0       0       0

 Cartesian Hessian Update
 Hessian Updated using BFGS Update


** GEOMETRY OPTIMIZATION IN CARTESIAN COORDINATES **
   Searching for a Minimum

   Optimization Cycle:   3

                       Coordinates (Angstroms)
     ATOM                X               Y               Z
      1  F         0.0000000000    0.0000000000    0.0059807303
      2  F         0.0000000000    0.0000000000    1.4022732697
   Point Group: c1    Number of degrees of freedom:     1


   Energy is   -199.296090399


 Translations and Rotations Projected Out of Hessian

  1 Hessian modes will be used to form the next step
  Hessian Eigenvalues:
     0.731309

 Minimum Search - Taking Simple RFO Step
 Searching for Lamda that Minimizes Along All modes
 Value Taken    Lamda =   0.00000000
 Step Taken.  Stepsize is  0.000184

                             Maximum     Tolerance    Cnvgd?
         Gradient           0.000095      0.000300     YES
         Displacement       0.000130      0.001200     YES
         Energy change     -0.000009      0.000001      NO


                       Distance Matrix (Angstroms)
             F (  1)
   F (  2)  1.396293

 Final energy is   -199.29609039861160     


 ******************************
 **  OPTIMIZATION CONVERGED  **
 ******************************

                       Coordinates (Angstroms)
     ATOM                X               Y               Z
      1  F         0.0000000000    0.0000000000    0.0059807303
      2  F         0.0000000000    0.0000000000    1.4022732697

Z-matrix Print:
$molecule
0 1
F 
F  1 1.396293
$end


 --------------------------------------------------------------

                    Orbital Energies (a.u.)
 --------------------------------------------------------------

 Alpha MOs
 -- Occupied --
-26.427 -26.427  -1.772  -1.492  -0.812  -0.812  -0.755  -0.661
 -0.661
 -- Virtual --
  0.108   0.838   0.870   0.870   0.980   0.999   0.999   1.170
  1.743   1.883   1.883   2.084   2.084   2.328   2.328   2.400
  2.838   2.838   3.317   4.801   4.902   4.902   5.085   5.085
  5.769   6.874   6.874   6.899   7.136   7.136   7.315   7.315
  7.347   7.347   7.446   7.446   7.822   7.822   8.173   8.705
  8.705   8.707   8.707   8.860   8.860   8.981   9.375   9.375
 10.002  10.225  10.904
 --------------------------------------------------------------

          Ground-State Mulliken Net Atomic Charges

     Atom                 Charge (a.u.)
  ----------------------------------------
      1 F                    -0.000000
      2 F                     0.000000
  ----------------------------------------
  Sum of atomic charges =     0.000000

 -----------------------------------------------------------------
                    Cartesian Multipole Moments
 -----------------------------------------------------------------
    Charge (ESU x 10^10)
                -0.0000
    Dipole Moment (Debye)
         X       0.0000      Y       0.0000      Z       0.0000
       Tot       0.0000
    Quadrupole Moments (Debye-Ang)
        XX      -9.6067     XY       0.0000     YY      -9.6067
        XZ      -0.0000     YZ       0.0000     ZZ      -8.6597
    Octopole Moments (Debye-Ang^2)
       XXX       0.0000    XXY       0.0000    XYY       0.0000
       YYY       0.0000    XXZ      -6.7644    XYZ       0.0000
       YYZ      -6.7644    XZZ      -0.0000    YZZ       0.0000
       ZZZ     -18.2926
    Hexadecapole Moments (Debye-Ang^3)
      XXXX      -5.6028   XXXY       0.0000   XXYY      -1.8676
      XYYY       0.0000   YYYY      -5.6028   XXXZ       0.0000
      XXYZ       0.0000   XYYZ      -0.0000   YYYZ       0.0000
      XXZZ     -11.2461   XYZZ       0.0000   YYZZ     -11.2461
      XZZZ      -0.0000   YZZZ       0.0000   ZZZZ     -54.2563
 -----------------------------------------------------------------
Archival summary:
1\1\pikachu\OPT\MP2\BasisUnspecified\2\taweetha\TueAug1507:59:082017TueAug1507:59:082017\0\\#,OPT,MP2,BasisUnspecified,\\0,1\F\F,1,1.39629\\HF=-198.750515\MP2=-199.29609\\@

 Total job time:  19.96s(wall), 19.53s(cpu) 
 Tue Aug 15 07:59:08 2017

        *************************************************************
        *                                                           *
        *  Thank you very much for using Q-Chem.  Have a nice day.  *
        *                                                           *
        *************************************************************


 
User input: 2 of 2 
 
pikachu 127.0.1
Q-Chem Developer Version! Running on 127.0.1.*
                  Welcome to Q-Chem
     A Quantum Leap Into The Future Of Chemistry


 Q-Chem 4.4, Q-Chem, Inc., Pleasanton, CA (2016)

 Y. Shao,  Z. Gan,  E. Epifanovsky,  A. T. B. Gilbert,  M. Wormit,  
 J. Kussmann,  A. W. Lange,  A. Behn,  J. Deng,  X. Feng,  D. Ghosh,  
 M. Goldey,  P. R. Horn,  L. D. Jacobson,  I. Kaliman,  F. Rob,  
 R. Z. Khaliullin,  T. Kus,  A. Landau,  J. Liu,  E. I. Proynov,  Y. M. Rhee,  
 R. M. Richard,  M. A. Rohrdanz,  R. P. Steele,  E. J. Sundstrom,  
 H. L. Woodcock III,  P. M. Zimmerman,  D. Zuev,  B. Albrecht,  E. Alguire,  
 B. Austin,  S. A. Baeppler,  G. J. O. Beran,  Y. A. Bernard,  
 E. J. Berquist,  K. Brandhorst,  K. B. Bravaya,  S. T. Brown,  D. Casanova,  
 C.-M. Chang,  Y. Chen,  S. H. Chien,  K. D. Closser,  M. P. Coons,  
 D. L. Crittenden,  S. Dasgupta,  M. Diedenhofen,  R. A. DiStasio Jr.,  
 H. Do,  A. D. Dutoi,  R. G. Edgar,  P.-T. Fang,  S. Fatehi,  Q. Feng,  
 L. Fusti-Molnar,  A. Ghysels,  A. Golubeva-Zadorozhnaya,  J. Gomes,  
 A. Gunina,  M. W. D. Hanson-Heine,  P. H. P. Harbach,  A. W. Hauser,  
 J. E. Herr,  E. G. Hohenstein,  Z. C. Holden,  K. Hui,  T.-C. Jagau,  H. Ji,  
 B. Kaduk,  K. Khistyaev,  Jaehoon Kim,  Jihan Kim,  R. A. King,  
 P. Klunzinger,  K. Koh,  D. Kosenkov,  T. Kowalczyk,  C. M. Krauter,  
 A. Kunitsa,  K. U. Lao,  A. Laurent,  K. V. Lawler,  J. Lee,  D. Lefrancois,  
 S. Lehtola,  S. V. Levchenko,  C. Y. Lin,  Y.-S. Lin,  F. Liu,  E. Livshits,  
 R. C. Lochan,  A. Luenser,  P. Manohar,  S. F. Manzer,  S.-P. Mao,  Y. Mao,  
 N. Mardirossian,  A. V. Marenich,  L. A. Martinez-Martinez,  S. A. Maurer,  
 N. J. Mayhall,  J.-M. Mewes,  A. F. Morrison,  K. Nanda,  T. S. Nguyen-Beck,  
 C. M. Oana,  R. Olivares-Amaya,  D. P. O'Neill,  J. A. Parkhill,  
 T. M. Perrine,  R. Peverati,  P. A. Pieniazek,  F. Plasser,  A. Prociuk,  
 D. R. Rehn,  E. Rosta,  N. J. Russ,  N. Sergueev,  S. M. Sharada,  
 S. Sharma,  D. W. Small,  A. Sodt,  T. Stauch,  T. Stein,  D. Stuck,  
 Y.-C. Su,  A. J. W. Thom,  T. Tsuchimochi,  L. Vogt,  O. Vydrov,  T. Wang,  
 M. A. Watson,  J. Wenzel,  A. White,  C. F. Williams,  V. Vanovschi,  
 K. Yao,  S. Yeganeh,  S. R. Yost,  Z.-Q. You,  I. Y. Zhang,  X. Zhang,  
 Y. Zhao,  B. R. Brooks,  G. K. L. Chan,  D. M. Chipman,  C. J. Cramer,  
 W. A. Goddard III,  M. S. Gordon,  W. J. Hehre,  A. Klamt,  
 H. F. Schaefer III,  M. W. Schmidt,  C. D. Sherrill,  D. G. Truhlar,  
 A. Warshel,  X. Xu,  A. Aspuru-Guzik,  R. Baer,  A. T. Bell,  N. A. Besley,  
 J.-D. Chai,  A. Dreuw,  B. D. Dunietz,  T. R. Furlani,  S. R. Gwaltney,  
 C.-P. Hsu,  Y. Jung,  J. Kong,  D. S. Lambrecht,  W. Liang,  C. Ochsenfeld,  
 V. A. Rassolov,  L. V. Slipchenko,  J. E. Subotnik,  T. Van Voorhis,  
 J. M. Herbert,  A. I. Krylov,  P. M. W. Gill,  M. Head-Gordon

 Contributors to earlier versions of Q-Chem not listed above: 
 R. D. Adamson,  J. Baker,  E. F. C. Byrd,  A. K. Chakraborty,  C.-L. Cheng,  
 H. Dachsel,  R. J. Doerksen,  G. Hawkins,  A. Heyden,  S. Hirata,  
 G. Kedziora,  F. J. Keil,  C. Kelley,  P. P. Korambath,  W. Kurlancheek,  
 A. M. Lee,  M. S. Lee,  D. Liotard,  I. Lotan,  P. E. Maslen,  N. Nair,  
 D. Neuhauser,  R. Olson,  B. Peters,  J. Ritchie,  N. E. Schultz,  
 N. Shenvi,  A. C. Simmonett,  K. S. Thanthiriwatte,  Q. Wu,  W. Zhang

 Please cite Q-Chem as follows:
 Y. Shao et al., Mol. Phys. 113, 184-215 (2015)
 DOI: 10.1080/00268976.2014.952696

 Q-Chem 4.4.2 for Intel X86 EM64T Linux

 Parts of Q-Chem use Armadillo 5.200.1 (Boston Tea Smuggler).
 http://arma.sourceforge.net/

 Q-Chem begins on Tue Aug 15 07:59:08 2017  


Host: 0

     Scratch files written to /scratch/taweetham/qchem25236//
The previous job contains 0 fragments, simply inherited here


!!********************************************.
!!******************Warning*******************.
!!Desired Analytical derivatives not available.
!!Finite difference job might take a long time.
!!********************************************.
!!********************************************.


 2-order derivative to be evaluated numerically with 1-order analytical derivatives

Checking the input file for inconsistencies... 	...done.

--------------------------------------------------------------
User input:
--------------------------------------------------------------

$molecule
read
$end

$rem
   BASIS  =   cc-pVTZ
   method  =  MP2
   JOBTYPE	= FREQUENCY
   SOLVENT_METHOD = SMD
   MEM_STATIC = 3000
   MEM_TOTAL  = 4000
$end
--------------------------------------------------------------
 ----------------------------------------------------------------
             Standard Nuclear Orientation (Angstroms)
    I     Atom           X                Y                Z
 ----------------------------------------------------------------
    1      F       0.0000000000     0.0000000000     0.0059807303
    2      F       0.0000000000     0.0000000000     1.4022732697
 ----------------------------------------------------------------
 Nuclear Repulsion Energy =    30.6979754340 hartrees
 There are        9 alpha and        9 beta electrons
 Requested basis set is cc-pVTZ
 There are 20 shells and 60 basis functions

 Total QAlloc Memory Limit   4000 MB
 Mega-Array Size      2933 MB
 MEM_STATIC part      3000 MB

                       Distance Matrix (Angstroms)
             F (  1)
   F (  2)  1.396293

 A cutoff of  1.0D-11 yielded    209 shell pairs
 There are      1929 function pairs (      2652 Cartesian)

 -------------------------------------------------------
 OpenMP Integral Computing Module                       
 Release: version 1.0, May 2013, Q-Chem Inc. Pittsburgh 
 -------------------------------------------------------
 Integral Job Info:
 Integral job number is                      11
 Integral operator is                         1
 short-range coefficients                     0
 long-range coefficients              100000000
 Omega coefficients                           0
 if combine SR and LR in K                    0
 Integral screening is                        0
 Integral computing path is                   2
 max size of driver memory is            800000
 size of driver memory is                776718
 size of scratch memory is              4556032
 max col of scratch BK array              10000
 max len of scratch array in speh3          662
 max len of scratch index in speh4           32
 max int batch size is                      520
 min int batch size is                       52
 fixed nKL is                                52
 max L of basis functions is                  3
 order of int derivative is                   0
 number of shells is                         20
 number of basis is                          70
 number of cartesian basis is                70
 number of contracted shell pairs           209
 number of primitive shell pairs           1041
 maxK2 (contraction) of shell pair           49
 max number of K2 of shell pair               1
 max number of CS2 of shell pair             18
 max number of PS2 of shell pair            294
 mem total for path MDJ                   34326
 -------------------------------------------------------
 Smallest overlap matrix eigenvalue = 1.61E-02
 Guess from superposition of atomic densities
 Warning:  Energy on first SCF cycle will be non-variational
 A restricted Hartree-Fock SCF calculation will be
 performed using Pulay DIIS extrapolation
 SCF converges when DIIS error is below 1.0E-08
 ---------------------------------------
  Cycle       Energy         DIIS Error
 ---------------------------------------
    1    -198.5604036309      4.04E-02
    2    -198.7281061534      1.00E-02
    3    -198.7516208039      3.30E-03
    4    -198.7538005176      5.33E-04
    5    -198.7539413778      1.64E-04
    6    -198.7539654470      6.81E-05
    7    -198.7539733829      2.04E-05
    8    -198.7539741336      3.38E-06
    9    -198.7539741427      2.60E-07
   10    -198.7539741427      3.38E-08
   11    -198.7539741427      3.92E-09 Convergence criterion met
 ---------------------------------------
 SCF time:  CPU 1.22 s  wall 1.22 s

 Citation of the SMD model:
 Marenich, A.V.; Cramer, C.J.; Truhlar, D.G.
 J. Phys. Chem. B 2009, 113, 6378-6396.
 iSolventCode=           1
 Solvent: water                                                           

 vradii
            1           2
    1   1.7300000   1.7300000
Changing PCM_TESSEL_METHOD to VTN
Changing PCM_VDW_RADII to SMD_RADIUS
 Discretize the solute cavity surface with Lebedev spheres
	Using 302 Lebedev grid points for each H atom
	Using 302 Lebedev grid points for other atoms
	Atomic van der Waals radii will be scaled by 1.20
 Removing interior tesserae...
 Keep 426 surface tesserae and discard 178 interior tesserae
 Molecular Surface Area = 52.352 Angst**2
Using SCRF singleton
 A restricted Hartree-Fock SCF calculation will be
 performed using Pulay DIIS extrapolation
 Polarizable Continuum solvation model will be applied
 SCF converges when DIIS error is below 1.0E-08

 Citation of the SMD model:
 Marenich, A.V.; Cramer, C.J.; Truhlar, D.G.
 J. Phys. Chem. B 2009, 113, 6378-6396.
 iSolventCode=           1
 Solvent: water                                                           

 vradii
            1           2
    1   1.7300000   1.7300000
 ---------------------------------------
  Cycle       Energy         DIIS Error
 ---------------------------------------
    1    -198.7539741427      2.29E-10
 Time req'd to invert C: 0.10 s (CPU) 0.10 s (wall)
    2    -198.7541853361      5.72E-05
    3    -198.7541853361      5.72E-05
    4    -198.7541853361      5.72E-05
    5    -198.7541866088      1.35E-05
    6    -198.7541866698      2.98E-06
    7    -198.7541866742      4.73E-07
    8    -198.7541866743      1.42E-07
    9    -198.7541866743      9.21E-09 Convergence criterion met
 ---------------------------------------
 SCF time:  CPU 1.96 s  wall 1.97 s
(0)  E-EN(g) gas-phase elect-nuc energy                 -198.753974143 a.u.
(3)  G-ENP(liq) elect-nuc-pol free energy of system     -198.754186674 a.u.
(4)  G-CDS(liq) cavity-dispersion-solvent structure 
     free energy                                                2.3041 kcal/mol
(6)  G-S(liq) free energy of system                     -198.750514808 a.u.
(9)  DeltaG-S(liq) free energy of  solvation
     (9) = (6) - (0)                                            2.1708 kcal/mol
 SCF   energy in the final basis set = -198.7505148078
 Total energy in the final basis set = -198.7505148078

 Components of the MP2 correlation energy:
        aaaa  correlation energy =        -0.0687995026 au
        abab  correlation energy =        -0.4079765854 au
        bbbb  correlation energy =        -0.0687995026 au
        non-Brillouin singles    =        -0.0000000000 au

 Total  MP2   correlation energy =        -0.5455755906 au
        MP2         total energy =      -199.2960903984 au

  Entering Z-vector solver.
 This version supports only Gaussian blurring of the apparent surface charges
 No PCM contribution added !! 
   1         0           1      0.000208    0.000208
 This version supports only Gaussian blurring of the apparent surface charges
 No PCM contribution added !! 
   2         0           1      0.000069    0.000069
 This version supports only Gaussian blurring of the apparent surface charges
 No PCM contribution added !! 
   3         0           1      0.000007    0.000007
 This version supports only Gaussian blurring of the apparent surface charges
 No PCM contribution added !! 
   4         1           0      0.000000    0.000000    Roots Converged

 --------------------------------------------------------------

                    Orbital Energies (a.u.)
 --------------------------------------------------------------

 Alpha MOs
 -- Occupied --
-26.427 -26.427  -1.772  -1.492  -0.812  -0.812  -0.755  -0.661
 -0.661
 -- Virtual --
  0.108   0.838   0.870   0.870   0.980   0.999   0.999   1.170
  1.743   1.883   1.883   2.084   2.084   2.328   2.328   2.400
  2.838   2.838   3.317   4.801   4.902   4.902   5.085   5.085
  5.769   6.874   6.874   6.899   7.136   7.136   7.315   7.315
  7.347   7.347   7.446   7.446   7.822   7.822   8.173   8.705
  8.705   8.707   8.707   8.860   8.860   8.981   9.375   9.375
 10.002  10.225  10.904
 --------------------------------------------------------------

          Ground-State Mulliken Net Atomic Charges

     Atom                 Charge (a.u.)
  ----------------------------------------
      1 F                    -0.000000
      2 F                    -0.000000
  ----------------------------------------
  Sum of atomic charges =    -0.000000

 -----------------------------------------------------------------
                    Cartesian Multipole Moments
 -----------------------------------------------------------------
    Charge (ESU x 10^10)
                 0.0000
    Dipole Moment (Debye)
         X       0.0000      Y       0.0000      Z      -0.0000
       Tot       0.0000
    Quadrupole Moments (Debye-Ang)
        XX      -9.6067     XY       0.0000     YY      -9.6067
        XZ       0.0000     YZ       0.0000     ZZ      -8.6597
    Octopole Moments (Debye-Ang^2)
       XXX      -0.0000    XXY       0.0000    XYY      -0.0000
       YYY       0.0000    XXZ      -6.7644    XYZ       0.0000
       YYZ      -6.7644    XZZ       0.0000    YZZ       0.0000
       ZZZ     -18.2926
    Hexadecapole Moments (Debye-Ang^3)
      XXXX      -5.6028   XXXY       0.0000   XXYY      -1.8676
      XYYY       0.0000   YYYY      -5.6028   XXXZ       0.0000
      XXYZ       0.0000   XYYZ       0.0000   YYYZ       0.0000
      XXZZ     -11.2461   XYZZ       0.0000   YYZZ     -11.2461
      XZZZ       0.0000   YZZZ       0.0000   ZZZZ     -54.2563
 -----------------------------------------------------------------
 DrvMan is completing analytic gradient of the MP2 energy
 MP2 relaxed dipole moment
            1
    1   0.0000000
    2   0.0000000
    3  -0.0000000
	Magnitude:	 0.000 au	 0.000 Debye
 MP2 energy read as -199.296090
 Full Analytical Gradient of MP2 Energy (in au.)
             1             2
    1    0.00000000   -0.00000000
    2    0.00000000   -0.00000000
    3    0.00009539   -0.00009539
 Gradient time:  CPU 0.09 s  wall 0.09 s
 ######################################################
 ######################################################
 # Starting finite difference calculation for IDERIV  #
 Finite diff step size:  1.88973e-03 a.u.
 ----------------------------------------------------------------
             Standard Nuclear Orientation (Angstroms)
    I     Atom           X                Y                Z
 ----------------------------------------------------------------
    1      F       0.0010000000     0.0000000000     0.0059807303
    2      F       0.0000000000     0.0000000000     1.4022732697
 ----------------------------------------------------------------
 Nuclear Repulsion Energy =    30.6979675613 hartrees
 There are        9 alpha and        9 beta electrons
 Discretize the solute cavity surface with Lebedev spheres
	Using 302 Lebedev grid points for each H atom
	Using 302 Lebedev grid points for other atoms
	Atomic van der Waals radii will be scaled by 1.20
 Removing interior tesserae...
 Keep 426 surface tesserae and discard 178 interior tesserae
 Molecular Surface Area = 52.352 Angst**2

                       Distance Matrix (Angstroms)
             F (  1)
   F (  2)  1.396293

 Requested basis set is cc-pVTZ
 There are 20 shells and 60 basis functions
 A cutoff of  1.0D-11 yielded    209 shell pairs
 There are      1929 function pairs (      2652 Cartesian)
 Smallest overlap matrix eigenvalue = 1.61E-02
 Guess MOs from SCF MO coefficient file
 Reading MOs from coefficient file
 Reading MOs from coefficient file
 A restricted Hartree-Fock SCF calculation will be
 performed using Pulay DIIS extrapolation
 SCF converges when DIIS error is below 1.0E-08
 ---------------------------------------
  Cycle       Energy         DIIS Error
 ---------------------------------------
    1    -198.7539724718      6.90E-05
    2    -198.7539739345      1.57E-05
    3    -198.7539740593      5.31E-06
    4    -198.7539740901      2.49E-06
    5    -198.7539741007      9.22E-07
    6    -198.7539741021      2.66E-07
    7    -198.7539741022      1.47E-08
    8    -198.7539741022      1.44E-09 Convergence criterion met
 ---------------------------------------
 SCF time:  CPU 0.86 s  wall 0.86 s
 Discretize the solute cavity surface with Lebedev spheres
	Using 302 Lebedev grid points for each H atom
	Using 302 Lebedev grid points for other atoms
	Atomic van der Waals radii will be scaled by 1.20
 Removing interior tesserae...
 Keep 426 surface tesserae and discard 178 interior tesserae
 Molecular Surface Area = 52.352 Angst**2
Using SCRF singleton
 A restricted Hartree-Fock SCF calculation will be
 performed using Pulay DIIS extrapolation
 Polarizable Continuum solvation model will be applied
 SCF converges when DIIS error is below 1.0E-08

 Citation of the SMD model:
 Marenich, A.V.; Cramer, C.J.; Truhlar, D.G.
 J. Phys. Chem. B 2009, 113, 6378-6396.
 iSolventCode=           1
 Solvent: water                                                           

 vradii
            1           2
    1   1.7300000   1.7300000
 ---------------------------------------
  Cycle       Energy         DIIS Error
 ---------------------------------------
    1    -198.7539741022      1.46E-10
 Time req'd to invert C: 0.10 s (CPU) 0.10 s (wall)
    2    -198.7541852962      5.72E-05
    3    -198.7541852962      5.72E-05
    4    -198.7541852962      5.72E-05
    5    -198.7541852963      5.72E-05
    6    -198.7541852962      5.72E-05
    7    -198.7541852963      5.72E-05
    8    -198.7541852962      5.72E-05
    9    -198.7541852965      5.72E-05
   10    -198.7541852945      5.72E-05
   11    -198.7541852957      5.72E-05
   12    -198.7541852957      5.72E-05
   13    -198.7541865689      1.35E-05
   14    -198.7541866299      2.98E-06
   15    -198.7541866343      4.73E-07
   16    -198.7541866344      1.42E-07
   17    -198.7541866345      9.21E-09 Convergence criterion met
 ---------------------------------------
 SCF time:  CPU 3.54 s  wall 3.54 s
(0)  E-EN(g) gas-phase elect-nuc energy                 -198.753974102 a.u.
(3)  G-ENP(liq) elect-nuc-pol free energy of system     -198.754186634 a.u.
(4)  G-CDS(liq) cavity-dispersion-solvent structure 
     free energy                                                2.3041 kcal/mol
(6)  G-S(liq) free energy of system                     -198.750514768 a.u.
(9)  DeltaG-S(liq) free energy of  solvation
     (9) = (6) - (0)                                            2.1708 kcal/mol
 SCF   energy in the final basis set = -198.7505147677
 Total energy in the final basis set = -198.7505147677

 Components of the MP2 correlation energy:
        aaaa  correlation energy =        -0.0687995044 au
        abab  correlation energy =        -0.4079766223 au
        bbbb  correlation energy =        -0.0687995044 au
        non-Brillouin singles    =        -0.0000000000 au

 Total  MP2   correlation energy =        -0.5455756310 au
        MP2         total energy =      -199.2960903987 au

  Entering Z-vector solver.
 This version supports only Gaussian blurring of the apparent surface charges
 No PCM contribution added !! 
   1         0           1      0.000208    0.000208
 This version supports only Gaussian blurring of the apparent surface charges
 No PCM contribution added !! 
   2         0           1      0.000069    0.000069
 This version supports only Gaussian blurring of the apparent surface charges
 No PCM contribution added !! 
   3         0           1      0.000007    0.000007
 This version supports only Gaussian blurring of the apparent surface charges
 No PCM contribution added !! 
   4         1           0      0.000000    0.000000    Roots Converged

 --------------------------------------------------------------

                    Orbital Energies (a.u.)
 --------------------------------------------------------------

 Alpha MOs
 -- Occupied --
-26.427 -26.427  -1.772  -1.492  -0.812  -0.812  -0.755  -0.661
 -0.661
 -- Virtual --
  0.108   0.838   0.870   0.870   0.980   0.999   0.999   1.170
  1.743   1.883   1.883   2.084   2.084   2.328   2.328   2.400
  2.838   2.838   3.317   4.801   4.902   4.902   5.085   5.085
  5.769   6.874   6.874   6.899   7.136   7.136   7.315   7.315
  7.347   7.347   7.446   7.446   7.822   7.822   8.173   8.705
  8.705   8.707   8.707   8.860   8.860   8.981   9.375   9.375
 10.002  10.225  10.904
 --------------------------------------------------------------

          Ground-State Mulliken Net Atomic Charges

     Atom                 Charge (a.u.)
  ----------------------------------------
      1 F                    -0.000000
      2 F                     0.000000
  ----------------------------------------
  Sum of atomic charges =    -0.000000

 -----------------------------------------------------------------
                    Cartesian Multipole Moments
 -----------------------------------------------------------------
    Charge (ESU x 10^10)
                -0.0000
    Dipole Moment (Debye)
         X      -0.0000      Y      -0.0000      Z       0.0000
       Tot       0.0000
    Quadrupole Moments (Debye-Ang)
        XX      -9.6067     XY      -0.0000     YY      -9.6067
        XZ      -0.0007     YZ      -0.0000     ZZ      -8.6597
    Octopole Moments (Debye-Ang^2)
       XXX      -0.0144    XXY      -0.0000    XYY      -0.0048
       YYY      -0.0000    XXZ      -6.7644    XYZ       0.0000
       YYZ      -6.7644    XZZ      -0.0053    YZZ      -0.0000
       ZZZ     -18.2926
    Hexadecapole Moments (Debye-Ang^3)
      XXXX      -5.6029   XXXY      -0.0000   XXYY      -1.8676
      XYYY      -0.0000   YYYY      -5.6028   XXXZ      -0.0002
      XXYZ      -0.0000   XYYZ      -0.0001   YYYZ      -0.0000
      XXZZ     -11.2461   XYZZ      -0.0000   YYZZ     -11.2461
      XZZZ      -0.0037   YZZZ      -0.0000   ZZZZ     -54.2563
 -----------------------------------------------------------------
 DrvMan is completing analytic gradient of the MP2 energy
 MP2 relaxed dipole moment
            1
    1  -0.0000000
    2  -0.0000000
    3   0.0000000
	Magnitude:	 0.000 au	 0.000 Debye
 MP2 energy read as -199.296090
 Full Analytical Gradient of MP2 Energy (in au.)
             1             2
    1   -0.00000008    0.00000008
    2   -0.00000000    0.00000000
    3    0.00009513   -0.00009513
 Gradient time:  CPU 0.08 s  wall 0.08 s
 ----------------------------------------------------------------
             Standard Nuclear Orientation (Angstroms)
    I     Atom           X                Y                Z
 ----------------------------------------------------------------
    1      F      -0.0010000000     0.0000000000     0.0059807303
    2      F       0.0000000000     0.0000000000     1.4022732697
 ----------------------------------------------------------------
 Nuclear Repulsion Energy =    30.6979675613 hartrees
 There are        9 alpha and        9 beta electrons
 Discretize the solute cavity surface with Lebedev spheres
	Using 302 Lebedev grid points for each H atom
	Using 302 Lebedev grid points for other atoms
	Atomic van der Waals radii will be scaled by 1.20
 Removing interior tesserae...
 Keep 426 surface tesserae and discard 178 interior tesserae
 Molecular Surface Area = 52.352 Angst**2

                       Distance Matrix (Angstroms)
             F (  1)
   F (  2)  1.396293

 Requested basis set is cc-pVTZ
 There are 20 shells and 60 basis functions
 A cutoff of  1.0D-11 yielded    209 shell pairs
 There are      1929 function pairs (      2652 Cartesian)
 Smallest overlap matrix eigenvalue = 1.61E-02
 Guess MOs from SCF MO coefficient file
 Reading MOs from coefficient file
 Reading MOs from coefficient file
 A restricted Hartree-Fock SCF calculation will be
 performed using Pulay DIIS extrapolation
 SCF converges when DIIS error is below 1.0E-08
 ---------------------------------------
  Cycle       Energy         DIIS Error
 ---------------------------------------
    1    -198.7539722411      9.37E-05
    2    -198.7539736257      2.00E-05
    3    -198.7539739473      9.14E-06
    4    -198.7539740615      4.54E-06
    5    -198.7539741005      1.09E-06
    6    -198.7539741022      2.73E-07
    7    -198.7539741022      1.90E-08
    8    -198.7539741022      2.06E-09 Convergence criterion met
 ---------------------------------------
 SCF time:  CPU 0.86 s  wall 0.86 s
 Discretize the solute cavity surface with Lebedev spheres
	Using 302 Lebedev grid points for each H atom
	Using 302 Lebedev grid points for other atoms
	Atomic van der Waals radii will be scaled by 1.20
 Removing interior tesserae...
 Keep 426 surface tesserae and discard 178 interior tesserae
 Molecular Surface Area = 52.352 Angst**2
Using SCRF singleton
 A restricted Hartree-Fock SCF calculation will be
 performed using Pulay DIIS extrapolation
 Polarizable Continuum solvation model will be applied
 SCF converges when DIIS error is below 1.0E-08

 Citation of the SMD model:
 Marenich, A.V.; Cramer, C.J.; Truhlar, D.G.
 J. Phys. Chem. B 2009, 113, 6378-6396.
 iSolventCode=           1
 Solvent: water                                                           

 vradii
            1           2
    1   1.7300000   1.7300000
 ---------------------------------------
  Cycle       Energy         DIIS Error
 ---------------------------------------
    1    -198.7539741022      2.16E-10
 Time req'd to invert C: 0.10 s (CPU) 0.10 s (wall)
    2    -198.7541852962      5.72E-05
    3    -198.7541852962      5.72E-05
    4    -198.7541852962      5.72E-05
    5    -198.7541852963      5.72E-05
    6    -198.7541852959      5.72E-05
    7    -198.7541852953      5.72E-05
    8    -198.7541852930      5.73E-05
    9    -198.7541865687      1.35E-05
   10    -198.7541866299      2.98E-06
   11    -198.7541866343      4.73E-07
   12    -198.7541866344      1.43E-07
   13    -198.7541866345      9.22E-09 Convergence criterion met
 ---------------------------------------
 SCF time:  CPU 2.74 s  wall 2.74 s
(0)  E-EN(g) gas-phase elect-nuc energy                 -198.753974102 a.u.
(3)  G-ENP(liq) elect-nuc-pol free energy of system     -198.754186634 a.u.
(4)  G-CDS(liq) cavity-dispersion-solvent structure 
     free energy                                                2.3041 kcal/mol
(6)  G-S(liq) free energy of system                     -198.750514768 a.u.
(9)  DeltaG-S(liq) free energy of  solvation
     (9) = (6) - (0)                                            2.1708 kcal/mol
 SCF   energy in the final basis set = -198.7505147677
 Total energy in the final basis set = -198.7505147677

 Components of the MP2 correlation energy:
        aaaa  correlation energy =        -0.0687995044 au
        abab  correlation energy =        -0.4079766223 au
        bbbb  correlation energy =        -0.0687995044 au
        non-Brillouin singles    =        -0.0000000000 au

 Total  MP2   correlation energy =        -0.5455756310 au
        MP2         total energy =      -199.2960903987 au

  Entering Z-vector solver.
 This version supports only Gaussian blurring of the apparent surface charges
 No PCM contribution added !! 
   1         0           1      0.000208    0.000208
 This version supports only Gaussian blurring of the apparent surface charges
 No PCM contribution added !! 
   2         0           1      0.000069    0.000069
 This version supports only Gaussian blurring of the apparent surface charges
 No PCM contribution added !! 
   3         0           1      0.000007    0.000007
 This version supports only Gaussian blurring of the apparent surface charges
 No PCM contribution added !! 
   4         1           0      0.000000    0.000000    Roots Converged

 --------------------------------------------------------------

                    Orbital Energies (a.u.)
 --------------------------------------------------------------

 Alpha MOs
 -- Occupied --
-26.427 -26.427  -1.772  -1.492  -0.812  -0.812  -0.755  -0.661
 -0.661
 -- Virtual --
  0.108   0.838   0.870   0.870   0.980   0.999   0.999   1.170
  1.743   1.883   1.883   2.084   2.084   2.328   2.328   2.400
  2.838   2.838   3.317   4.801   4.902   4.902   5.085   5.085
  5.769   6.874   6.874   6.899   7.136   7.136   7.315   7.315
  7.347   7.347   7.446   7.446   7.822   7.822   8.173   8.705
  8.705   8.707   8.707   8.860   8.860   8.981   9.375   9.375
 10.002  10.225  10.904
 --------------------------------------------------------------

          Ground-State Mulliken Net Atomic Charges

     Atom                 Charge (a.u.)
  ----------------------------------------
      1 F                    -0.000000
      2 F                     0.000000
  ----------------------------------------
  Sum of atomic charges =    -0.000000

 -----------------------------------------------------------------
                    Cartesian Multipole Moments
 -----------------------------------------------------------------
    Charge (ESU x 10^10)
                -0.0000
    Dipole Moment (Debye)
         X      -0.0000      Y      -0.0000      Z       0.0000
       Tot       0.0000
    Quadrupole Moments (Debye-Ang)
        XX      -9.6067     XY       0.0000     YY      -9.6067
        XZ       0.0007     YZ      -0.0000     ZZ      -8.6597
    Octopole Moments (Debye-Ang^2)
       XXX       0.0144    XXY      -0.0000    XYY       0.0048
       YYY      -0.0000    XXZ      -6.7644    XYZ      -0.0000
       YYZ      -6.7644    XZZ       0.0053    YZZ      -0.0000
       ZZZ     -18.2926
    Hexadecapole Moments (Debye-Ang^3)
      XXXX      -5.6029   XXXY       0.0000   XXYY      -1.8676
      XYYY       0.0000   YYYY      -5.6028   XXXZ       0.0002
      XXYZ      -0.0000   XYYZ       0.0001   YYYZ      -0.0000
      XXZZ     -11.2461   XYZZ      -0.0000   YYZZ     -11.2461
      XZZZ       0.0037   YZZZ      -0.0000   ZZZZ     -54.2563
 -----------------------------------------------------------------
 DrvMan is completing analytic gradient of the MP2 energy
 MP2 relaxed dipole moment
            1
    1  -0.0000000
    2  -0.0000000
    3   0.0000000
	Magnitude:	 0.000 au	 0.000 Debye
 MP2 energy read as -199.296090
 Full Analytical Gradient of MP2 Energy (in au.)
             1             2
    1    0.00000008   -0.00000008
    2   -0.00000000    0.00000000
    3    0.00009513   -0.00009513
 Gradient time:  CPU 0.08 s  wall 0.08 s
 ----------------------------------------------------------------
             Standard Nuclear Orientation (Angstroms)
    I     Atom           X                Y                Z
 ----------------------------------------------------------------
    1      F       0.0000000000     0.0010000000     0.0059807303
    2      F       0.0000000000     0.0000000000     1.4022732697
 ----------------------------------------------------------------
 Nuclear Repulsion Energy =    30.6979675613 hartrees
 There are        9 alpha and        9 beta electrons
 Discretize the solute cavity surface with Lebedev spheres
	Using 302 Lebedev grid points for each H atom
	Using 302 Lebedev grid points for other atoms
	Atomic van der Waals radii will be scaled by 1.20
 Removing interior tesserae...
 Keep 426 surface tesserae and discard 178 interior tesserae
 Molecular Surface Area = 52.352 Angst**2

                       Distance Matrix (Angstroms)
             F (  1)
   F (  2)  1.396293

 Requested basis set is cc-pVTZ
 There are 20 shells and 60 basis functions
 A cutoff of  1.0D-11 yielded    209 shell pairs
 There are      1929 function pairs (      2652 Cartesian)
 Smallest overlap matrix eigenvalue = 1.61E-02
 Guess MOs from SCF MO coefficient file
 Reading MOs from coefficient file
 Reading MOs from coefficient file
 A restricted Hartree-Fock SCF calculation will be
 performed using Pulay DIIS extrapolation
 SCF converges when DIIS error is below 1.0E-08
 ---------------------------------------
  Cycle       Energy         DIIS Error
 ---------------------------------------
    1    -198.7539724882      7.81E-05
    2    -198.7539738316      1.72E-05
    3    -198.7539740217      6.84E-06
    4    -198.7539740795      3.39E-06
    5    -198.7539741005      1.03E-06
    6    -198.7539741021      2.69E-07
    7    -198.7539741022      1.65E-08
    8    -198.7539741022      1.71E-09 Convergence criterion met
 ---------------------------------------
 SCF time:  CPU 0.86 s  wall 0.86 s
 Discretize the solute cavity surface with Lebedev spheres
	Using 302 Lebedev grid points for each H atom
	Using 302 Lebedev grid points for other atoms
	Atomic van der Waals radii will be scaled by 1.20
 Removing interior tesserae...
 Keep 426 surface tesserae and discard 178 interior tesserae
 Molecular Surface Area = 52.352 Angst**2
Using SCRF singleton
 A restricted Hartree-Fock SCF calculation will be
 performed using Pulay DIIS extrapolation
 Polarizable Continuum solvation model will be applied
 SCF converges when DIIS error is below 1.0E-08

 Citation of the SMD model:
 Marenich, A.V.; Cramer, C.J.; Truhlar, D.G.
 J. Phys. Chem. B 2009, 113, 6378-6396.
 iSolventCode=           1
 Solvent: water                                                           

 vradii
            1           2
    1   1.7300000   1.7300000
 ---------------------------------------
  Cycle       Energy         DIIS Error
 ---------------------------------------
    1    -198.7539741022      1.78E-10
 Time req'd to invert C: 0.10 s (CPU) 0.10 s (wall)
    2    -198.7541852962      5.72E-05
    3    -198.7541852962      5.72E-05
    4    -198.7541865689      1.35E-05
    5    -198.7541866300      2.98E-06
    6    -198.7541866343      4.73E-07
    7    -198.7541866344      1.42E-07
    8    -198.7541866345      9.21E-09 Convergence criterion met
 ---------------------------------------
 SCF time:  CPU 1.75 s  wall 1.79 s
(0)  E-EN(g) gas-phase elect-nuc energy                 -198.753974102 a.u.
(3)  G-ENP(liq) elect-nuc-pol free energy of system     -198.754186634 a.u.
(4)  G-CDS(liq) cavity-dispersion-solvent structure 
     free energy                                                2.3041 kcal/mol
(6)  G-S(liq) free energy of system                     -198.750514768 a.u.
(9)  DeltaG-S(liq) free energy of  solvation
     (9) = (6) - (0)                                            2.1708 kcal/mol
 SCF   energy in the final basis set = -198.7505147677
 Total energy in the final basis set = -198.7505147677

 Components of the MP2 correlation energy:
        aaaa  correlation energy =        -0.0687995044 au
        abab  correlation energy =        -0.4079766223 au
        bbbb  correlation energy =        -0.0687995044 au
        non-Brillouin singles    =        -0.0000000000 au

 Total  MP2   correlation energy =        -0.5455756310 au
        MP2         total energy =      -199.2960903987 au

  Entering Z-vector solver.
 This version supports only Gaussian blurring of the apparent surface charges
 No PCM contribution added !! 
   1         0           1      0.000208    0.000208
 This version supports only Gaussian blurring of the apparent surface charges
 No PCM contribution added !! 
   2         0           1      0.000069    0.000069
 This version supports only Gaussian blurring of the apparent surface charges
 No PCM contribution added !! 
   3         0           1      0.000007    0.000007
 This version supports only Gaussian blurring of the apparent surface charges
 No PCM contribution added !! 
   4         1           0      0.000000    0.000000    Roots Converged

 --------------------------------------------------------------

                    Orbital Energies (a.u.)
 --------------------------------------------------------------

 Alpha MOs
 -- Occupied --
-26.427 -26.427  -1.772  -1.492  -0.812  -0.812  -0.755  -0.661
 -0.661
 -- Virtual --
  0.108   0.838   0.870   0.870   0.980   0.999   0.999   1.170
  1.743   1.883   1.883   2.084   2.084   2.328   2.328   2.400
  2.838   2.838   3.317   4.801   4.902   4.902   5.085   5.085
  5.769   6.874   6.874   6.899   7.136   7.136   7.315   7.315
  7.347   7.347   7.446   7.446   7.822   7.822   8.173   8.705
  8.705   8.707   8.707   8.860   8.860   8.981   9.375   9.375
 10.002  10.225  10.904
 --------------------------------------------------------------

          Ground-State Mulliken Net Atomic Charges

     Atom                 Charge (a.u.)
  ----------------------------------------
      1 F                     0.000000
      2 F                    -0.000000
  ----------------------------------------
  Sum of atomic charges =    -0.000000

 -----------------------------------------------------------------
                    Cartesian Multipole Moments
 -----------------------------------------------------------------
    Charge (ESU x 10^10)
                -0.0000
    Dipole Moment (Debye)
         X      -0.0000      Y      -0.0000      Z      -0.0000
       Tot       0.0000
    Quadrupole Moments (Debye-Ang)
        XX      -9.6067     XY       0.0000     YY      -9.6067
        XZ       0.0000     YZ      -0.0007     ZZ      -8.6597
    Octopole Moments (Debye-Ang^2)
       XXX      -0.0000    XXY      -0.0048    XYY      -0.0000
       YYY      -0.0144    XXZ      -6.7644    XYZ       0.0000
       YYZ      -6.7644    XZZ       0.0000    YZZ      -0.0053
       ZZZ     -18.2926
    Hexadecapole Moments (Debye-Ang^3)
      XXXX      -5.6028   XXXY       0.0000   XXYY      -1.8676
      XYYY       0.0000   YYYY      -5.6029   XXXZ       0.0000
      XXYZ      -0.0001   XYYZ       0.0000   YYYZ      -0.0002
      XXZZ     -11.2461   XYZZ      -0.0000   YYZZ     -11.2461
      XZZZ       0.0000   YZZZ      -0.0037   ZZZZ     -54.2563
 -----------------------------------------------------------------
 DrvMan is completing analytic gradient of the MP2 energy
 MP2 relaxed dipole moment
            1
    1  -0.0000000
    2  -0.0000000
    3  -0.0000000
	Magnitude:	 0.000 au	 0.000 Debye
 MP2 energy read as -199.296090
 Full Analytical Gradient of MP2 Energy (in au.)
             1             2
    1    0.00000000   -0.00000000
    2   -0.00000008    0.00000008
    3    0.00009513   -0.00009513
 Gradient time:  CPU 0.08 s  wall 0.08 s
 ----------------------------------------------------------------
             Standard Nuclear Orientation (Angstroms)
    I     Atom           X                Y                Z
 ----------------------------------------------------------------
    1      F       0.0000000000    -0.0010000000     0.0059807303
    2      F       0.0000000000     0.0000000000     1.4022732697
 ----------------------------------------------------------------
 Nuclear Repulsion Energy =    30.6979675613 hartrees
 There are        9 alpha and        9 beta electrons
 Discretize the solute cavity surface with Lebedev spheres
	Using 302 Lebedev grid points for each H atom
	Using 302 Lebedev grid points for other atoms
	Atomic van der Waals radii will be scaled by 1.20
 Removing interior tesserae...
 Keep 426 surface tesserae and discard 178 interior tesserae
 Molecular Surface Area = 52.352 Angst**2

                       Distance Matrix (Angstroms)
             F (  1)
   F (  2)  1.396293

 Requested basis set is cc-pVTZ
 There are 20 shells and 60 basis functions
 A cutoff of  1.0D-11 yielded    209 shell pairs
 There are      1929 function pairs (      2652 Cartesian)
 Smallest overlap matrix eigenvalue = 1.61E-02
 Guess MOs from SCF MO coefficient file
 Reading MOs from coefficient file
 Reading MOs from coefficient file
 A restricted Hartree-Fock SCF calculation will be
 performed using Pulay DIIS extrapolation
 SCF converges when DIIS error is below 1.0E-08
 ---------------------------------------
  Cycle       Energy         DIIS Error
 ---------------------------------------
    1    -198.7539722411      9.37E-05
    2    -198.7539736257      2.00E-05
    3    -198.7539739473      9.14E-06
    4    -198.7539740615      4.54E-06
    5    -198.7539741005      1.09E-06
    6    -198.7539741022      2.73E-07
    7    -198.7539741022      1.90E-08
    8    -198.7539741022      2.06E-09 Convergence criterion met
 ---------------------------------------
 SCF time:  CPU 0.86 s  wall 0.87 s
 Discretize the solute cavity surface with Lebedev spheres
	Using 302 Lebedev grid points for each H atom
	Using 302 Lebedev grid points for other atoms
	Atomic van der Waals radii will be scaled by 1.20
 Removing interior tesserae...
 Keep 426 surface tesserae and discard 178 interior tesserae
 Molecular Surface Area = 52.352 Angst**2
Using SCRF singleton
 A restricted Hartree-Fock SCF calculation will be
 performed using Pulay DIIS extrapolation
 Polarizable Continuum solvation model will be applied
 SCF converges when DIIS error is below 1.0E-08

 Citation of the SMD model:
 Marenich, A.V.; Cramer, C.J.; Truhlar, D.G.
 J. Phys. Chem. B 2009, 113, 6378-6396.
 iSolventCode=           1
 Solvent: water                                                           

 vradii
            1           2
    1   1.7300000   1.7300000
 ---------------------------------------
  Cycle       Energy         DIIS Error
 ---------------------------------------
    1    -198.7539741022      2.16E-10
 Time req'd to invert C: 0.10 s (CPU) 0.10 s (wall)
    2    -198.7541852962      5.72E-05
    3    -198.7541852962      5.72E-05
    4    -198.7541852962      5.72E-05
    5    -198.7541852963      5.72E-05
    6    -198.7541852962      5.72E-05
    7    -198.7541865689      1.35E-05
    8    -198.7541866300      2.98E-06
    9    -198.7541866343      4.73E-07
   10    -198.7541866344      1.42E-07
   11    -198.7541866345      9.21E-09 Convergence criterion met
 ---------------------------------------
 SCF time:  CPU 2.35 s  wall 2.35 s
(0)  E-EN(g) gas-phase elect-nuc energy                 -198.753974102 a.u.
(3)  G-ENP(liq) elect-nuc-pol free energy of system     -198.754186634 a.u.
(4)  G-CDS(liq) cavity-dispersion-solvent structure 
     free energy                                                2.3041 kcal/mol
(6)  G-S(liq) free energy of system                     -198.750514768 a.u.
(9)  DeltaG-S(liq) free energy of  solvation
     (9) = (6) - (0)                                            2.1708 kcal/mol
 SCF   energy in the final basis set = -198.7505147677
 Total energy in the final basis set = -198.7505147677

 Components of the MP2 correlation energy:
        aaaa  correlation energy =        -0.0687995044 au
        abab  correlation energy =        -0.4079766223 au
        bbbb  correlation energy =        -0.0687995044 au
        non-Brillouin singles    =        -0.0000000000 au

 Total  MP2   correlation energy =        -0.5455756310 au
        MP2         total energy =      -199.2960903987 au

  Entering Z-vector solver.
 This version supports only Gaussian blurring of the apparent surface charges
 No PCM contribution added !! 
   1         0           1      0.000208    0.000208
 This version supports only Gaussian blurring of the apparent surface charges
 No PCM contribution added !! 
   2         0           1      0.000069    0.000069
 This version supports only Gaussian blurring of the apparent surface charges
 No PCM contribution added !! 
   3         0           1      0.000007    0.000007
 This version supports only Gaussian blurring of the apparent surface charges
 No PCM contribution added !! 
   4         1           0      0.000000    0.000000    Roots Converged

 --------------------------------------------------------------

                    Orbital Energies (a.u.)
 --------------------------------------------------------------

 Alpha MOs
 -- Occupied --
-26.427 -26.427  -1.772  -1.492  -0.812  -0.812  -0.755  -0.661
 -0.661
 -- Virtual --
  0.108   0.838   0.870   0.870   0.980   0.999   0.999   1.170
  1.743   1.883   1.883   2.084   2.084   2.328   2.328   2.400
  2.838   2.838   3.317   4.801   4.902   4.902   5.085   5.085
  5.769   6.874   6.874   6.899   7.136   7.136   7.315   7.315
  7.347   7.347   7.446   7.446   7.822   7.822   8.173   8.705
  8.705   8.707   8.707   8.860   8.860   8.981   9.375   9.375
 10.002  10.225  10.904
 --------------------------------------------------------------

          Ground-State Mulliken Net Atomic Charges

     Atom                 Charge (a.u.)
  ----------------------------------------
      1 F                    -0.000000
      2 F                     0.000000
  ----------------------------------------
  Sum of atomic charges =     0.000000

 -----------------------------------------------------------------
                    Cartesian Multipole Moments
 -----------------------------------------------------------------
    Charge (ESU x 10^10)
                -0.0000
    Dipole Moment (Debye)
         X      -0.0000      Y      -0.0000      Z       0.0000
       Tot       0.0000
    Quadrupole Moments (Debye-Ang)
        XX      -9.6067     XY       0.0000     YY      -9.6067
        XZ      -0.0000     YZ       0.0007     ZZ      -8.6597
    Octopole Moments (Debye-Ang^2)
       XXX      -0.0000    XXY       0.0048    XYY      -0.0000
       YYY       0.0144    XXZ      -6.7644    XYZ      -0.0000
       YYZ      -6.7644    XZZ      -0.0000    YZZ       0.0053
       ZZZ     -18.2926
    Hexadecapole Moments (Debye-Ang^3)
      XXXX      -5.6028   XXXY       0.0000   XXYY      -1.8676
      XYYY       0.0000   YYYY      -5.6029   XXXZ      -0.0000
      XXYZ       0.0001   XYYZ      -0.0000   YYYZ       0.0002
      XXZZ     -11.2461   XYZZ      -0.0000   YYZZ     -11.2461
      XZZZ      -0.0000   YZZZ       0.0037   ZZZZ     -54.2563
 -----------------------------------------------------------------
 DrvMan is completing analytic gradient of the MP2 energy
 MP2 relaxed dipole moment
            1
    1  -0.0000000
    2  -0.0000000
    3   0.0000000
	Magnitude:	 0.000 au	 0.000 Debye
 MP2 energy read as -199.296090
 Full Analytical Gradient of MP2 Energy (in au.)
             1             2
    1   -0.00000000    0.00000000
    2    0.00000008   -0.00000008
    3    0.00009513   -0.00009513
 Gradient time:  CPU 0.08 s  wall 0.08 s
 ----------------------------------------------------------------
             Standard Nuclear Orientation (Angstroms)
    I     Atom           X                Y                Z
 ----------------------------------------------------------------
    1      F       0.0000000000     0.0000000000     0.0069807303
    2      F       0.0000000000     0.0000000000     1.4022732697
 ----------------------------------------------------------------
 Nuclear Repulsion Energy =    30.7199765374 hartrees
 There are        9 alpha and        9 beta electrons
 Discretize the solute cavity surface with Lebedev spheres
	Using 302 Lebedev grid points for each H atom
	Using 302 Lebedev grid points for other atoms
	Atomic van der Waals radii will be scaled by 1.20
 Removing interior tesserae...
 Keep 426 surface tesserae and discard 178 interior tesserae
 Molecular Surface Area = 52.352 Angst**2

                       Distance Matrix (Angstroms)
             F (  1)
   F (  2)  1.395293

 Requested basis set is cc-pVTZ
 There are 20 shells and 60 basis functions
 A cutoff of  1.0D-11 yielded    209 shell pairs
 There are      1929 function pairs (      2652 Cartesian)
 Smallest overlap matrix eigenvalue = 1.60E-02
 Guess MOs from SCF MO coefficient file
 Reading MOs from coefficient file
 Reading MOs from coefficient file
 A restricted Hartree-Fock SCF calculation will be
 performed using Pulay DIIS extrapolation
 SCF converges when DIIS error is below 1.0E-08
 ---------------------------------------
  Cycle       Energy         DIIS Error
 ---------------------------------------
    1    -198.7544780930      1.08E-04
    2    -198.7540864557      2.70E-05
    3    -198.7540866565      5.87E-06
    4    -198.7540866902      2.81E-06
    5    -198.7540867033      1.01E-06
    6    -198.7540867051      3.12E-07
    7    -198.7540867052      4.26E-08
    8    -198.7540867052      5.30E-09 Convergence criterion met
 ---------------------------------------
 SCF time:  CPU 0.86 s  wall 0.86 s
 Discretize the solute cavity surface with Lebedev spheres
	Using 302 Lebedev grid points for each H atom
	Using 302 Lebedev grid points for other atoms
	Atomic van der Waals radii will be scaled by 1.20
 Removing interior tesserae...
 Keep 426 surface tesserae and discard 178 interior tesserae
 Molecular Surface Area = 52.352 Angst**2
Using SCRF singleton
 A restricted Hartree-Fock SCF calculation will be
 performed using Pulay DIIS extrapolation
 Polarizable Continuum solvation model will be applied
 SCF converges when DIIS error is below 1.0E-08

 Citation of the SMD model:
 Marenich, A.V.; Cramer, C.J.; Truhlar, D.G.
 J. Phys. Chem. B 2009, 113, 6378-6396.
 iSolventCode=           1
 Solvent: water                                                           

 vradii
            1           2
    1   1.7300000   1.7300000
 ---------------------------------------
  Cycle       Energy         DIIS Error
 ---------------------------------------
    1    -198.7540867052      7.04E-10
 Time req'd to invert C: 0.10 s (CPU) 0.10 s (wall)
    2    -198.7542973713      5.69E-05
    3    -198.7542973714      5.69E-05
    4    -198.7542973713      5.69E-05
    5    -198.7542973718      5.68E-05
    6    -198.7542973717      5.69E-05
    7    -198.7542986290      1.34E-05
    8    -198.7542986894      2.96E-06
    9    -198.7542986938      4.69E-07
   10    -198.7542986939      1.41E-07
   11    -198.7542986939      9.14E-09 Convergence criterion met
 ---------------------------------------
 SCF time:  CPU 2.34 s  wall 2.34 s
(0)  E-EN(g) gas-phase elect-nuc energy                 -198.754086705 a.u.
(3)  G-ENP(liq) elect-nuc-pol free energy of system     -198.754298694 a.u.
(4)  G-CDS(liq) cavity-dispersion-solvent structure 
     free energy                                                2.3037 kcal/mol
(6)  G-S(liq) free energy of system                     -198.750627542 a.u.
(9)  DeltaG-S(liq) free energy of  solvation
     (9) = (6) - (0)                                            2.1707 kcal/mol
 SCF   energy in the final basis set = -198.7506275422
 Total energy in the final basis set = -198.7506275422

 Components of the MP2 correlation energy:
        aaaa  correlation energy =        -0.0687945244 au
        abab  correlation energy =        -0.4078734433 au
        bbbb  correlation energy =        -0.0687945244 au
        non-Brillouin singles    =        -0.0000000000 au

 Total  MP2   correlation energy =        -0.5454624921 au
        MP2         total energy =      -199.2960900343 au

  Entering Z-vector solver.
 This version supports only Gaussian blurring of the apparent surface charges
 No PCM contribution added !! 
   1         0           1      0.000208    0.000208
 This version supports only Gaussian blurring of the apparent surface charges
 No PCM contribution added !! 
   2         0           1      0.000068    0.000068
 This version supports only Gaussian blurring of the apparent surface charges
 No PCM contribution added !! 
   3         0           1      0.000007    0.000007
 This version supports only Gaussian blurring of the apparent surface charges
 No PCM contribution added !! 
   4         1           0      0.000000    0.000000    Roots Converged

 --------------------------------------------------------------

                    Orbital Energies (a.u.)
 --------------------------------------------------------------

 Alpha MOs
 -- Occupied --
-26.427 -26.426  -1.772  -1.492  -0.812  -0.812  -0.755  -0.661
 -0.661
 -- Virtual --
  0.108   0.838   0.870   0.870   0.980   0.999   0.999   1.170
  1.743   1.883   1.883   2.084   2.084   2.328   2.328   2.402
  2.839   2.839   3.316   4.801   4.901   4.901   5.085   5.085
  5.772   6.873   6.873   6.898   7.135   7.135   7.315   7.315
  7.347   7.347   7.447   7.447   7.825   7.825   8.176   8.705
  8.705   8.707   8.707   8.860   8.860   8.982   9.377   9.377
 10.004  10.224  10.910
 --------------------------------------------------------------

          Ground-State Mulliken Net Atomic Charges

     Atom                 Charge (a.u.)
  ----------------------------------------
      1 F                    -0.000000
      2 F                    -0.000000
  ----------------------------------------
  Sum of atomic charges =    -0.000000

 -----------------------------------------------------------------
                    Cartesian Multipole Moments
 -----------------------------------------------------------------
    Charge (ESU x 10^10)
                -0.0000
    Dipole Moment (Debye)
         X       0.0000      Y       0.0000      Z       0.0000
       Tot       0.0000
    Quadrupole Moments (Debye-Ang)
        XX      -9.6057     XY       0.0000     YY      -9.6057
        XZ       0.0000     YZ       0.0000     ZZ      -8.6622
    Octopole Moments (Debye-Ang^2)
       XXX       0.0000    XXY       0.0000    XYY       0.0000
       YYY       0.0000    XXZ      -6.7685    XYZ       0.0000
       YYZ      -6.7685    XZZ       0.0000    YZZ       0.0000
       ZZZ     -18.3108
    Hexadecapole Moments (Debye-Ang^3)
      XXXX      -5.6016   XXXY      -0.0000   XXYY      -1.8672
      XYYY      -0.0000   YYYY      -5.6016   XXXZ       0.0000
      XXYZ       0.0000   XYYZ       0.0000   YYYZ       0.0000
      XXZZ     -11.2457   XYZZ       0.0000   YYZZ     -11.2457
      XZZZ       0.0000   YZZZ       0.0000   ZZZZ     -54.2696
 -----------------------------------------------------------------
 DrvMan is completing analytic gradient of the MP2 energy
 MP2 relaxed dipole moment
            1
    1   0.0000000
    2   0.0000000
    3   0.0000000
	Magnitude:	 0.000 au	 0.000 Debye
 MP2 energy read as -199.296090
 Full Analytical Gradient of MP2 Energy (in au.)
             1             2
    1   -0.00000000    0.00000000
    2    0.00000000   -0.00000000
    3    0.00079682   -0.00079682
 Gradient time:  CPU 0.08 s  wall 0.08 s
 ----------------------------------------------------------------
             Standard Nuclear Orientation (Angstroms)
    I     Atom           X                Y                Z
 ----------------------------------------------------------------
    1      F       0.0000000000     0.0000000000     0.0049807303
    2      F       0.0000000000     0.0000000000     1.4022732697
 ----------------------------------------------------------------
 Nuclear Repulsion Energy =    30.6760058217 hartrees
 There are        9 alpha and        9 beta electrons
 Discretize the solute cavity surface with Lebedev spheres
	Using 302 Lebedev grid points for each H atom
	Using 302 Lebedev grid points for other atoms
	Atomic van der Waals radii will be scaled by 1.20
 Removing interior tesserae...
 Keep 426 surface tesserae and discard 178 interior tesserae
 Molecular Surface Area = 52.352 Angst**2

                       Distance Matrix (Angstroms)
             F (  1)
   F (  2)  1.397293

 Requested basis set is cc-pVTZ
 There are 20 shells and 60 basis functions
 A cutoff of  1.0D-11 yielded    209 shell pairs
 There are      1929 function pairs (      2652 Cartesian)
 Smallest overlap matrix eigenvalue = 1.61E-02
 Guess MOs from SCF MO coefficient file
 Reading MOs from coefficient file
 Reading MOs from coefficient file
 A restricted Hartree-Fock SCF calculation will be
 performed using Pulay DIIS extrapolation
 SCF converges when DIIS error is below 1.0E-08
 ---------------------------------------
  Cycle       Energy         DIIS Error
 ---------------------------------------
    1    -198.7530810196      1.64E-04
    2    -198.7538600341      2.35E-05
    3    -198.7538602146      5.65E-06
    4    -198.7538602264      1.50E-06
    5    -198.7538602276      2.37E-07
    6    -198.7538602276      6.70E-08
    7    -198.7538602276      9.07E-09 Convergence criterion met
 ---------------------------------------
 SCF time:  CPU 0.78 s  wall 0.78 s
 Discretize the solute cavity surface with Lebedev spheres
	Using 302 Lebedev grid points for each H atom
	Using 302 Lebedev grid points for other atoms
	Atomic van der Waals radii will be scaled by 1.20
 Removing interior tesserae...
 Keep 426 surface tesserae and discard 178 interior tesserae
 Molecular Surface Area = 52.352 Angst**2
Using SCRF singleton
 A restricted Hartree-Fock SCF calculation will be
 performed using Pulay DIIS extrapolation
 Polarizable Continuum solvation model will be applied
 SCF converges when DIIS error is below 1.0E-08

 Citation of the SMD model:
 Marenich, A.V.; Cramer, C.J.; Truhlar, D.G.
 J. Phys. Chem. B 2009, 113, 6378-6396.
 iSolventCode=           1
 Solvent: water                                                           

 vradii
            1           2
    1   1.7300000   1.7300000
 ---------------------------------------
  Cycle       Energy         DIIS Error
 ---------------------------------------
    1    -198.7538602276      6.16E-10
 Time req'd to invert C: 0.10 s (CPU) 0.10 s (wall)
    2    -198.7540719509      5.76E-05
    3    -198.7540719509      5.76E-05
    4    -198.7540732387      1.36E-05
    5    -198.7540733004      3.00E-06
    6    -198.7540733048      4.76E-07
    7    -198.7540733049      1.44E-07
    8    -198.7540733050      9.28E-09 Convergence criterion met
 ---------------------------------------
 SCF time:  CPU 1.77 s  wall 1.77 s
(0)  E-EN(g) gas-phase elect-nuc energy                 -198.753860228 a.u.
(3)  G-ENP(liq) elect-nuc-pol free energy of system     -198.754073305 a.u.
(4)  G-CDS(liq) cavity-dispersion-solvent structure 
     free energy                                                2.3046 kcal/mol
(6)  G-S(liq) free energy of system                     -198.750400724 a.u.
(9)  DeltaG-S(liq) free energy of  solvation
     (9) = (6) - (0)                                            2.1709 kcal/mol
 SCF   energy in the final basis set = -198.7504007235
 Total energy in the final basis set = -198.7504007235

 Components of the MP2 correlation energy:
        aaaa  correlation energy =        -0.0688044714 au
        abab  correlation energy =        -0.4080797721 au
        bbbb  correlation energy =        -0.0688044714 au
        non-Brillouin singles    =        -0.0000000000 au

 Total  MP2   correlation energy =        -0.5456887150 au
        MP2         total energy =      -199.2960894385 au

  Entering Z-vector solver.
 This version supports only Gaussian blurring of the apparent surface charges
 No PCM contribution added !! 
   1         0           1      0.000209    0.000209
 This version supports only Gaussian blurring of the apparent surface charges
 No PCM contribution added !! 
   2         0           1      0.000069    0.000069
 This version supports only Gaussian blurring of the apparent surface charges
 No PCM contribution added !! 
   3         0           1      0.000007    0.000007
 This version supports only Gaussian blurring of the apparent surface charges
 No PCM contribution added !! 
   4         1           0      0.000000    0.000000    Roots Converged

 --------------------------------------------------------------

                    Orbital Energies (a.u.)
 --------------------------------------------------------------

 Alpha MOs
 -- Occupied --
-26.427 -26.427  -1.771  -1.493  -0.812  -0.812  -0.754  -0.661
 -0.661
 -- Virtual --
  0.107   0.838   0.869   0.869   0.981   0.999   0.999   1.170
  1.742   1.883   1.883   2.085   2.085   2.328   2.328   2.398
  2.837   2.837   3.317   4.801   4.902   4.902   5.084   5.084
  5.767   6.875   6.875   6.900   7.137   7.137   7.316   7.316
  7.346   7.346   7.445   7.445   7.819   7.819   8.170   8.705
  8.705   8.706   8.706   8.860   8.860   8.980   9.374   9.374
 10.000  10.226  10.899
 --------------------------------------------------------------

          Ground-State Mulliken Net Atomic Charges

     Atom                 Charge (a.u.)
  ----------------------------------------
      1 F                     0.000000
      2 F                    -0.000000
  ----------------------------------------
  Sum of atomic charges =    -0.000000

 -----------------------------------------------------------------
                    Cartesian Multipole Moments
 -----------------------------------------------------------------
    Charge (ESU x 10^10)
                 0.0000
    Dipole Moment (Debye)
         X      -0.0000      Y      -0.0000      Z      -0.0000
       Tot       0.0000
    Quadrupole Moments (Debye-Ang)
        XX      -9.6077     XY       0.0000     YY      -9.6077
        XZ      -0.0000     YZ       0.0000     ZZ      -8.6573
    Octopole Moments (Debye-Ang^2)
       XXX      -0.0000    XXY      -0.0000    XYY      -0.0000
       YYY      -0.0000    XXZ      -6.7602    XYZ       0.0000
       YYZ      -6.7602    XZZ      -0.0000    YZZ       0.0000
       ZZZ     -18.2745
    Hexadecapole Moments (Debye-Ang^3)
      XXXX      -5.6040   XXXY       0.0000   XXYY      -1.8680
      XYYY       0.0000   YYYY      -5.6040   XXXZ      -0.0000
      XXYZ       0.0000   XYYZ      -0.0000   YYYZ       0.0000
      XXZZ     -11.2465   XYZZ       0.0000   YYZZ     -11.2465
      XZZZ      -0.0000   YZZZ       0.0000   ZZZZ     -54.2431
 -----------------------------------------------------------------
 DrvMan is completing analytic gradient of the MP2 energy
 MP2 relaxed dipole moment
            1
    1  -0.0000000
    2  -0.0000000
    3  -0.0000000
	Magnitude:	 0.000 au	 0.000 Debye
 MP2 energy read as -199.296089
 Full Analytical Gradient of MP2 Energy (in au.)
             1             2
    1    0.00000000   -0.00000000
    2    0.00000000   -0.00000000
    3   -0.00060144    0.00060144
 Gradient time:  CPU 0.08 s  wall 0.08 s
 ----------------------------------------------------------------
             Standard Nuclear Orientation (Angstroms)
    I     Atom           X                Y                Z
 ----------------------------------------------------------------
    1      F       0.0000000000     0.0000000000     0.0059807303
    2      F       0.0010000000     0.0000000000     1.4022732697
 ----------------------------------------------------------------
 Nuclear Repulsion Energy =    30.6979675613 hartrees
 There are        9 alpha and        9 beta electrons
 Discretize the solute cavity surface with Lebedev spheres
	Using 302 Lebedev grid points for each H atom
	Using 302 Lebedev grid points for other atoms
	Atomic van der Waals radii will be scaled by 1.20
 Removing interior tesserae...
 Keep 426 surface tesserae and discard 178 interior tesserae
 Molecular Surface Area = 52.352 Angst**2

                       Distance Matrix (Angstroms)
             F (  1)
   F (  2)  1.396293

 Requested basis set is cc-pVTZ
 There are 20 shells and 60 basis functions
 A cutoff of  1.0D-11 yielded    209 shell pairs
 There are      1929 function pairs (      2652 Cartesian)
 Smallest overlap matrix eigenvalue = 1.61E-02
 Guess MOs from SCF MO coefficient file
 Reading MOs from coefficient file
 Reading MOs from coefficient file
 A restricted Hartree-Fock SCF calculation will be
 performed using Pulay DIIS extrapolation
 SCF converges when DIIS error is below 1.0E-08
 ---------------------------------------
  Cycle       Energy         DIIS Error
 ---------------------------------------
    1    -198.7543640291      1.08E-04
    2    -198.7539738519      2.71E-05
    3    -198.7539740534      5.87E-06
    4    -198.7539740871      2.81E-06
    5    -198.7539741003      1.02E-06
    6    -198.7539741021      3.15E-07
    7    -198.7539741022      4.27E-08
    8    -198.7539741022      5.32E-09 Convergence criterion met
 ---------------------------------------
 SCF time:  CPU 0.86 s  wall 0.86 s
 Discretize the solute cavity surface with Lebedev spheres
	Using 302 Lebedev grid points for each H atom
	Using 302 Lebedev grid points for other atoms
	Atomic van der Waals radii will be scaled by 1.20
 Removing interior tesserae...
 Keep 426 surface tesserae and discard 178 interior tesserae
 Molecular Surface Area = 52.352 Angst**2
Using SCRF singleton
 A restricted Hartree-Fock SCF calculation will be
 performed using Pulay DIIS extrapolation
 Polarizable Continuum solvation model will be applied
 SCF converges when DIIS error is below 1.0E-08

 Citation of the SMD model:
 Marenich, A.V.; Cramer, C.J.; Truhlar, D.G.
 J. Phys. Chem. B 2009, 113, 6378-6396.
 iSolventCode=           1
 Solvent: water                                                           

 vradii
            1           2
    1   1.7300000   1.7300000
 ---------------------------------------
  Cycle       Energy         DIIS Error
 ---------------------------------------
    1    -198.7539741022      7.08E-10
 Time req'd to invert C: 0.10 s (CPU) 0.10 s (wall)
    2    -198.7541852963      5.72E-05
    3    -198.7541852963      5.72E-05
    4    -198.7541852962      5.72E-05
    5    -198.7541852967      5.72E-05
    6    -198.7541852966      5.72E-05
    7    -198.7541865689      1.35E-05
    8    -198.7541866300      2.98E-06
    9    -198.7541866343      4.73E-07
   10    -198.7541866344      1.42E-07
   11    -198.7541866345      9.21E-09 Convergence criterion met
 ---------------------------------------
 SCF time:  CPU 2.36 s  wall 2.40 s
(0)  E-EN(g) gas-phase elect-nuc energy                 -198.753974102 a.u.
(3)  G-ENP(liq) elect-nuc-pol free energy of system     -198.754186634 a.u.
(4)  G-CDS(liq) cavity-dispersion-solvent structure 
     free energy                                                2.3041 kcal/mol
(6)  G-S(liq) free energy of system                     -198.750514768 a.u.
(9)  DeltaG-S(liq) free energy of  solvation
     (9) = (6) - (0)                                            2.1708 kcal/mol
 SCF   energy in the final basis set = -198.7505147677
 Total energy in the final basis set = -198.7505147677

 Components of the MP2 correlation energy:
        aaaa  correlation energy =        -0.0687995044 au
        abab  correlation energy =        -0.4079766223 au
        bbbb  correlation energy =        -0.0687995044 au
        non-Brillouin singles    =        -0.0000000000 au

 Total  MP2   correlation energy =        -0.5455756310 au
        MP2         total energy =      -199.2960903987 au

  Entering Z-vector solver.
 This version supports only Gaussian blurring of the apparent surface charges
 No PCM contribution added !! 
   1         0           1      0.000208    0.000208
 This version supports only Gaussian blurring of the apparent surface charges
 No PCM contribution added !! 
   2         0           1      0.000069    0.000069
 This version supports only Gaussian blurring of the apparent surface charges
 No PCM contribution added !! 
   3         0           1      0.000007    0.000007
 This version supports only Gaussian blurring of the apparent surface charges
 No PCM contribution added !! 
   4         1           0      0.000000    0.000000    Roots Converged

 --------------------------------------------------------------

                    Orbital Energies (a.u.)
 --------------------------------------------------------------

 Alpha MOs
 -- Occupied --
-26.427 -26.427  -1.772  -1.492  -0.812  -0.812  -0.755  -0.661
 -0.661
 -- Virtual --
  0.108   0.838   0.870   0.870   0.980   0.999   0.999   1.170
  1.743   1.883   1.883   2.084   2.084   2.328   2.328   2.400
  2.838   2.838   3.317   4.801   4.902   4.902   5.085   5.085
  5.769   6.874   6.874   6.899   7.136   7.136   7.315   7.315
  7.347   7.347   7.446   7.446   7.822   7.822   8.173   8.705
  8.705   8.707   8.707   8.860   8.860   8.981   9.375   9.375
 10.002  10.225  10.904
 --------------------------------------------------------------

          Ground-State Mulliken Net Atomic Charges

     Atom                 Charge (a.u.)
  ----------------------------------------
      1 F                     0.000000
      2 F                    -0.000000
  ----------------------------------------
  Sum of atomic charges =    -0.000000

 -----------------------------------------------------------------
                    Cartesian Multipole Moments
 -----------------------------------------------------------------
    Charge (ESU x 10^10)
                -0.0000
    Dipole Moment (Debye)
         X      -0.0000      Y      -0.0000      Z      -0.0000
       Tot       0.0000
    Quadrupole Moments (Debye-Ang)
        XX      -9.6067     XY       0.0000     YY      -9.6067
        XZ       0.0007     YZ      -0.0000     ZZ      -8.6597
    Octopole Moments (Debye-Ang^2)
       XXX      -0.0144    XXY      -0.0000    XYY      -0.0048
       YYY      -0.0000    XXZ      -6.7644    XYZ       0.0000
       YYZ      -6.7644    XZZ      -0.0034    YZZ      -0.0000
       ZZZ     -18.2926
    Hexadecapole Moments (Debye-Ang^3)
      XXXX      -5.6029   XXXY       0.0000   XXYY      -1.8676
      XYYY       0.0000   YYYY      -5.6028   XXXZ      -0.0201
      XXYZ      -0.0000   XYYZ      -0.0067   YYYZ      -0.0000
      XXZZ     -11.2461   XYZZ       0.0000   YYZZ     -11.2461
      XZZZ      -0.0146   YZZZ      -0.0000   ZZZZ     -54.2563
 -----------------------------------------------------------------
 DrvMan is completing analytic gradient of the MP2 energy
 MP2 relaxed dipole moment
            1
    1  -0.0000000
    2  -0.0000000
    3  -0.0000000
	Magnitude:	 0.000 au	 0.000 Debye
 MP2 energy read as -199.296090
 Full Analytical Gradient of MP2 Energy (in au.)
             1             2
    1    0.00000008   -0.00000008
    2    0.00000000   -0.00000000
    3    0.00009513   -0.00009513
 Gradient time:  CPU 0.08 s  wall 0.10 s
 ----------------------------------------------------------------
             Standard Nuclear Orientation (Angstroms)
    I     Atom           X                Y                Z
 ----------------------------------------------------------------
    1      F       0.0000000000     0.0000000000     0.0059807303
    2      F      -0.0010000000     0.0000000000     1.4022732697
 ----------------------------------------------------------------
 Nuclear Repulsion Energy =    30.6979675613 hartrees
 There are        9 alpha and        9 beta electrons
 Discretize the solute cavity surface with Lebedev spheres
	Using 302 Lebedev grid points for each H atom
	Using 302 Lebedev grid points for other atoms
	Atomic van der Waals radii will be scaled by 1.20
 Removing interior tesserae...
 Keep 426 surface tesserae and discard 178 interior tesserae
 Molecular Surface Area = 52.352 Angst**2

                       Distance Matrix (Angstroms)
             F (  1)
   F (  2)  1.396293

 Requested basis set is cc-pVTZ
 There are 20 shells and 60 basis functions
 A cutoff of  1.0D-11 yielded    209 shell pairs
 There are      1929 function pairs (      2652 Cartesian)
 Smallest overlap matrix eigenvalue = 1.61E-02
 Guess MOs from SCF MO coefficient file
 Reading MOs from coefficient file
 Reading MOs from coefficient file
 A restricted Hartree-Fock SCF calculation will be
 performed using Pulay DIIS extrapolation
 SCF converges when DIIS error is below 1.0E-08
 ---------------------------------------
  Cycle       Energy         DIIS Error
 ---------------------------------------
    1    -198.7539722411      9.37E-05
    2    -198.7539736257      2.00E-05
    3    -198.7539739473      9.14E-06
    4    -198.7539740615      4.54E-06
    5    -198.7539741005      1.09E-06
    6    -198.7539741022      2.73E-07
    7    -198.7539741022      1.90E-08
    8    -198.7539741022      2.06E-09 Convergence criterion met
 ---------------------------------------
 SCF time:  CPU 0.87 s  wall 0.87 s
 Discretize the solute cavity surface with Lebedev spheres
	Using 302 Lebedev grid points for each H atom
	Using 302 Lebedev grid points for other atoms
	Atomic van der Waals radii will be scaled by 1.20
 Removing interior tesserae...
 Keep 426 surface tesserae and discard 178 interior tesserae
 Molecular Surface Area = 52.352 Angst**2
Using SCRF singleton
 A restricted Hartree-Fock SCF calculation will be
 performed using Pulay DIIS extrapolation
 Polarizable Continuum solvation model will be applied
 SCF converges when DIIS error is below 1.0E-08

 Citation of the SMD model:
 Marenich, A.V.; Cramer, C.J.; Truhlar, D.G.
 J. Phys. Chem. B 2009, 113, 6378-6396.
 iSolventCode=           1
 Solvent: water                                                           

 vradii
            1           2
    1   1.7300000   1.7300000
 ---------------------------------------
  Cycle       Energy         DIIS Error
 ---------------------------------------
    1    -198.7539741022      2.16E-10
 Time req'd to invert C: 0.10 s (CPU) 0.10 s (wall)
    2    -198.7541852962      5.72E-05
    3    -198.7541852962      5.72E-05
    4    -198.7541852962      5.72E-05
    5    -198.7541852963      5.72E-05
    6    -198.7541852962      5.72E-05
    7    -198.7541865689      1.35E-05
    8    -198.7541866300      2.98E-06
    9    -198.7541866343      4.73E-07
   10    -198.7541866344      1.42E-07
   11    -198.7541866345      9.21E-09 Convergence criterion met
 ---------------------------------------
 SCF time:  CPU 2.35 s  wall 2.35 s
(0)  E-EN(g) gas-phase elect-nuc energy                 -198.753974102 a.u.
(3)  G-ENP(liq) elect-nuc-pol free energy of system     -198.754186634 a.u.
(4)  G-CDS(liq) cavity-dispersion-solvent structure 
     free energy                                                2.3041 kcal/mol
(6)  G-S(liq) free energy of system                     -198.750514768 a.u.
(9)  DeltaG-S(liq) free energy of  solvation
     (9) = (6) - (0)                                            2.1708 kcal/mol
 SCF   energy in the final basis set = -198.7505147677
 Total energy in the final basis set = -198.7505147677

 Components of the MP2 correlation energy:
        aaaa  correlation energy =        -0.0687995044 au
        abab  correlation energy =        -0.4079766223 au
        bbbb  correlation energy =        -0.0687995044 au
        non-Brillouin singles    =        -0.0000000000 au

 Total  MP2   correlation energy =        -0.5455756310 au
        MP2         total energy =      -199.2960903987 au

  Entering Z-vector solver.
 This version supports only Gaussian blurring of the apparent surface charges
 No PCM contribution added !! 
   1         0           1      0.000208    0.000208
 This version supports only Gaussian blurring of the apparent surface charges
 No PCM contribution added !! 
   2         0           1      0.000069    0.000069
 This version supports only Gaussian blurring of the apparent surface charges
 No PCM contribution added !! 
   3         0           1      0.000007    0.000007
 This version supports only Gaussian blurring of the apparent surface charges
 No PCM contribution added !! 
   4         1           0      0.000000    0.000000    Roots Converged

 --------------------------------------------------------------

                    Orbital Energies (a.u.)
 --------------------------------------------------------------

 Alpha MOs
 -- Occupied --
-26.427 -26.427  -1.772  -1.492  -0.812  -0.812  -0.755  -0.661
 -0.661
 -- Virtual --
  0.108   0.838   0.870   0.870   0.980   0.999   0.999   1.170
  1.743   1.883   1.883   2.084   2.084   2.328   2.328   2.400
  2.838   2.838   3.317   4.801   4.902   4.902   5.085   5.085
  5.769   6.874   6.874   6.899   7.136   7.136   7.315   7.315
  7.347   7.347   7.446   7.446   7.822   7.822   8.173   8.705
  8.705   8.707   8.707   8.860   8.860   8.981   9.375   9.375
 10.002  10.225  10.904
 --------------------------------------------------------------

          Ground-State Mulliken Net Atomic Charges

     Atom                 Charge (a.u.)
  ----------------------------------------
      1 F                     0.000000
      2 F                     0.000000
  ----------------------------------------
  Sum of atomic charges =     0.000000

 -----------------------------------------------------------------
                    Cartesian Multipole Moments
 -----------------------------------------------------------------
    Charge (ESU x 10^10)
                -0.0000
    Dipole Moment (Debye)
         X      -0.0000      Y       0.0000      Z      -0.0000
       Tot       0.0000
    Quadrupole Moments (Debye-Ang)
        XX      -9.6067     XY       0.0000     YY      -9.6067
        XZ      -0.0007     YZ       0.0000     ZZ      -8.6597
    Octopole Moments (Debye-Ang^2)
       XXX       0.0144    XXY       0.0000    XYY       0.0048
       YYY       0.0000    XXZ      -6.7644    XYZ      -0.0000
       YYZ      -6.7644    XZZ       0.0034    YZZ       0.0000
       ZZZ     -18.2926
    Hexadecapole Moments (Debye-Ang^3)
      XXXX      -5.6029   XXXY       0.0000   XXYY      -1.8676
      XYYY       0.0000   YYYY      -5.6028   XXXZ       0.0201
      XXYZ       0.0000   XYYZ       0.0067   YYYZ       0.0000
      XXZZ     -11.2461   XYZZ       0.0000   YYZZ     -11.2461
      XZZZ       0.0146   YZZZ       0.0000   ZZZZ     -54.2563
 -----------------------------------------------------------------
 DrvMan is completing analytic gradient of the MP2 energy
 MP2 relaxed dipole moment
            1
    1  -0.0000000
    2   0.0000000
    3  -0.0000000
	Magnitude:	 0.000 au	 0.000 Debye
 MP2 energy read as -199.296090
 Full Analytical Gradient of MP2 Energy (in au.)
             1             2
    1   -0.00000008    0.00000008
    2    0.00000000   -0.00000000
    3    0.00009513   -0.00009513
 Gradient time:  CPU 0.09 s  wall 0.09 s
 ----------------------------------------------------------------
             Standard Nuclear Orientation (Angstroms)
    I     Atom           X                Y                Z
 ----------------------------------------------------------------
    1      F       0.0000000000     0.0000000000     0.0059807303
    2      F       0.0000000000     0.0010000000     1.4022732697
 ----------------------------------------------------------------
 Nuclear Repulsion Energy =    30.6979675613 hartrees
 There are        9 alpha and        9 beta electrons
 Discretize the solute cavity surface with Lebedev spheres
	Using 302 Lebedev grid points for each H atom
	Using 302 Lebedev grid points for other atoms
	Atomic van der Waals radii will be scaled by 1.20
 Removing interior tesserae...
 Keep 426 surface tesserae and discard 178 interior tesserae
 Molecular Surface Area = 52.352 Angst**2

                       Distance Matrix (Angstroms)
             F (  1)
   F (  2)  1.396293

 Requested basis set is cc-pVTZ
 There are 20 shells and 60 basis functions
 A cutoff of  1.0D-11 yielded    209 shell pairs
 There are      1929 function pairs (      2652 Cartesian)
 Smallest overlap matrix eigenvalue = 1.61E-02
 Guess MOs from SCF MO coefficient file
 Reading MOs from coefficient file
 Reading MOs from coefficient file
 A restricted Hartree-Fock SCF calculation will be
 performed using Pulay DIIS extrapolation
 SCF converges when DIIS error is below 1.0E-08
 ---------------------------------------
  Cycle       Energy         DIIS Error
 ---------------------------------------
    1    -198.7539724882      7.81E-05
    2    -198.7539738316      1.72E-05
    3    -198.7539740217      6.84E-06
    4    -198.7539740795      3.39E-06
    5    -198.7539741005      1.03E-06
    6    -198.7539741021      2.69E-07
    7    -198.7539741022      1.65E-08
    8    -198.7539741022      1.71E-09 Convergence criterion met
 ---------------------------------------
 SCF time:  CPU 0.86 s  wall 0.86 s
 Discretize the solute cavity surface with Lebedev spheres
	Using 302 Lebedev grid points for each H atom
	Using 302 Lebedev grid points for other atoms
	Atomic van der Waals radii will be scaled by 1.20
 Removing interior tesserae...
 Keep 426 surface tesserae and discard 178 interior tesserae
 Molecular Surface Area = 52.352 Angst**2
Using SCRF singleton
 A restricted Hartree-Fock SCF calculation will be
 performed using Pulay DIIS extrapolation
 Polarizable Continuum solvation model will be applied
 SCF converges when DIIS error is below 1.0E-08

 Citation of the SMD model:
 Marenich, A.V.; Cramer, C.J.; Truhlar, D.G.
 J. Phys. Chem. B 2009, 113, 6378-6396.
 iSolventCode=           1
 Solvent: water                                                           

 vradii
            1           2
    1   1.7300000   1.7300000
 ---------------------------------------
  Cycle       Energy         DIIS Error
 ---------------------------------------
    1    -198.7539741022      1.78E-10
 Time req'd to invert C: 0.10 s (CPU) 0.10 s (wall)
    2    -198.7541852962      5.72E-05
    3    -198.7541852962      5.72E-05
    4    -198.7541852962      5.72E-05
    5    -198.7541852963      5.72E-05
    6    -198.7541852962      5.72E-05
    7    -198.7541852962      5.72E-05
    8    -198.7541865689      1.35E-05
    9    -198.7541866300      2.98E-06
   10    -198.7541866343      4.73E-07
   11    -198.7541866344      1.42E-07
   12    -198.7541866345      9.21E-09 Convergence criterion met
 ---------------------------------------
 SCF time:  CPU 2.56 s  wall 2.68 s
(0)  E-EN(g) gas-phase elect-nuc energy                 -198.753974102 a.u.
(3)  G-ENP(liq) elect-nuc-pol free energy of system     -198.754186634 a.u.
(4)  G-CDS(liq) cavity-dispersion-solvent structure 
     free energy                                                2.3041 kcal/mol
(6)  G-S(liq) free energy of system                     -198.750514768 a.u.
(9)  DeltaG-S(liq) free energy of  solvation
     (9) = (6) - (0)                                            2.1708 kcal/mol
 SCF   energy in the final basis set = -198.7505147677
 Total energy in the final basis set = -198.7505147677

 Components of the MP2 correlation energy:
        aaaa  correlation energy =        -0.0687995044 au
        abab  correlation energy =        -0.4079766223 au
        bbbb  correlation energy =        -0.0687995044 au
        non-Brillouin singles    =        -0.0000000000 au

 Total  MP2   correlation energy =        -0.5455756310 au
        MP2         total energy =      -199.2960903987 au

  Entering Z-vector solver.
 This version supports only Gaussian blurring of the apparent surface charges
 No PCM contribution added !! 
   1         0           1      0.000208    0.000208
 This version supports only Gaussian blurring of the apparent surface charges
 No PCM contribution added !! 
   2         0           1      0.000069    0.000069
 This version supports only Gaussian blurring of the apparent surface charges
 No PCM contribution added !! 
   3         0           1      0.000007    0.000007
 This version supports only Gaussian blurring of the apparent surface charges
 No PCM contribution added !! 
   4         1           0      0.000000    0.000000    Roots Converged

 --------------------------------------------------------------

                    Orbital Energies (a.u.)
 --------------------------------------------------------------

 Alpha MOs
 -- Occupied --
-26.427 -26.427  -1.772  -1.492  -0.812  -0.812  -0.755  -0.661
 -0.661
 -- Virtual --
  0.108   0.838   0.870   0.870   0.980   0.999   0.999   1.170
  1.743   1.883   1.883   2.084   2.084   2.328   2.328   2.400
  2.838   2.838   3.317   4.801   4.902   4.902   5.085   5.085
  5.769   6.874   6.874   6.899   7.136   7.136   7.315   7.315
  7.347   7.347   7.446   7.446   7.822   7.822   8.173   8.705
  8.705   8.707   8.707   8.860   8.860   8.981   9.375   9.375
 10.002  10.225  10.904
 --------------------------------------------------------------

          Ground-State Mulliken Net Atomic Charges

     Atom                 Charge (a.u.)
  ----------------------------------------
      1 F                     0.000000
      2 F                    -0.000000
  ----------------------------------------
  Sum of atomic charges =    -0.000000

 -----------------------------------------------------------------
                    Cartesian Multipole Moments
 -----------------------------------------------------------------
    Charge (ESU x 10^10)
                -0.0000
    Dipole Moment (Debye)
         X      -0.0000      Y       0.0000      Z      -0.0000
       Tot       0.0000
    Quadrupole Moments (Debye-Ang)
        XX      -9.6067     XY       0.0000     YY      -9.6067
        XZ      -0.0000     YZ       0.0007     ZZ      -8.6597
    Octopole Moments (Debye-Ang^2)
       XXX      -0.0000    XXY      -0.0048    XYY      -0.0000
       YYY      -0.0144    XXZ      -6.7644    XYZ      -0.0000
       YYZ      -6.7644    XZZ      -0.0000    YZZ      -0.0034
       ZZZ     -18.2926
    Hexadecapole Moments (Debye-Ang^3)
      XXXX      -5.6028   XXXY       0.0000   XXYY      -1.8676
      XYYY       0.0000   YYYY      -5.6029   XXXZ      -0.0000
      XXYZ      -0.0067   XYYZ      -0.0000   YYYZ      -0.0201
      XXZZ     -11.2461   XYZZ      -0.0000   YYZZ     -11.2461
      XZZZ      -0.0000   YZZZ      -0.0146   ZZZZ     -54.2563
 -----------------------------------------------------------------
 DrvMan is completing analytic gradient of the MP2 energy
 MP2 relaxed dipole moment
            1
    1  -0.0000000
    2   0.0000000
    3  -0.0000000
	Magnitude:	 0.000 au	 0.000 Debye
 MP2 energy read as -199.296090
 Full Analytical Gradient of MP2 Energy (in au.)
             1             2
    1   -0.00000000    0.00000000
    2    0.00000008   -0.00000008
    3    0.00009513   -0.00009513
 Gradient time:  CPU 0.08 s  wall 0.08 s
 ----------------------------------------------------------------
             Standard Nuclear Orientation (Angstroms)
    I     Atom           X                Y                Z
 ----------------------------------------------------------------
    1      F       0.0000000000     0.0000000000     0.0059807303
    2      F       0.0000000000    -0.0010000000     1.4022732697
 ----------------------------------------------------------------
 Nuclear Repulsion Energy =    30.6979675613 hartrees
 There are        9 alpha and        9 beta electrons
 Discretize the solute cavity surface with Lebedev spheres
	Using 302 Lebedev grid points for each H atom
	Using 302 Lebedev grid points for other atoms
	Atomic van der Waals radii will be scaled by 1.20
 Removing interior tesserae...
 Keep 426 surface tesserae and discard 178 interior tesserae
 Molecular Surface Area = 52.352 Angst**2

                       Distance Matrix (Angstroms)
             F (  1)
   F (  2)  1.396293

 Requested basis set is cc-pVTZ
 There are 20 shells and 60 basis functions
 A cutoff of  1.0D-11 yielded    209 shell pairs
 There are      1929 function pairs (      2652 Cartesian)
 Smallest overlap matrix eigenvalue = 1.61E-02
 Guess MOs from SCF MO coefficient file
 Reading MOs from coefficient file
 Reading MOs from coefficient file
 A restricted Hartree-Fock SCF calculation will be
 performed using Pulay DIIS extrapolation
 SCF converges when DIIS error is below 1.0E-08
 ---------------------------------------
  Cycle       Energy         DIIS Error
 ---------------------------------------
    1    -198.7539722411      9.37E-05
    2    -198.7539736257      2.00E-05
    3    -198.7539739473      9.14E-06
    4    -198.7539740615      4.54E-06
    5    -198.7539741005      1.09E-06
    6    -198.7539741022      2.73E-07
    7    -198.7539741022      1.90E-08
    8    -198.7539741022      2.06E-09 Convergence criterion met
 ---------------------------------------
 SCF time:  CPU 0.86 s  wall 0.86 s
 Discretize the solute cavity surface with Lebedev spheres
	Using 302 Lebedev grid points for each H atom
	Using 302 Lebedev grid points for other atoms
	Atomic van der Waals radii will be scaled by 1.20
 Removing interior tesserae...
 Keep 426 surface tesserae and discard 178 interior tesserae
 Molecular Surface Area = 52.352 Angst**2
Using SCRF singleton
 A restricted Hartree-Fock SCF calculation will be
 performed using Pulay DIIS extrapolation
 Polarizable Continuum solvation model will be applied
 SCF converges when DIIS error is below 1.0E-08

 Citation of the SMD model:
 Marenich, A.V.; Cramer, C.J.; Truhlar, D.G.
 J. Phys. Chem. B 2009, 113, 6378-6396.
 iSolventCode=           1
 Solvent: water                                                           

 vradii
            1           2
    1   1.7300000   1.7300000
 ---------------------------------------
  Cycle       Energy         DIIS Error
 ---------------------------------------
    1    -198.7539741022      2.16E-10
 Time req'd to invert C: 0.10 s (CPU) 0.10 s (wall)
    2    -198.7541852962      5.72E-05
    3    -198.7541852962      5.72E-05
    4    -198.7541852962      5.72E-05
    5    -198.7541852963      5.72E-05
    6    -198.7541852963      5.72E-05
    7    -198.7541865689      1.35E-05
    8    -198.7541866300      2.98E-06
    9    -198.7541866343      4.73E-07
   10    -198.7541866344      1.42E-07
   11    -198.7541866345      9.21E-09 Convergence criterion met
 ---------------------------------------
 SCF time:  CPU 2.37 s  wall 2.37 s
(0)  E-EN(g) gas-phase elect-nuc energy                 -198.753974102 a.u.
(3)  G-ENP(liq) elect-nuc-pol free energy of system     -198.754186634 a.u.
(4)  G-CDS(liq) cavity-dispersion-solvent structure 
     free energy                                                2.3041 kcal/mol
(6)  G-S(liq) free energy of system                     -198.750514768 a.u.
(9)  DeltaG-S(liq) free energy of  solvation
     (9) = (6) - (0)                                            2.1708 kcal/mol
 SCF   energy in the final basis set = -198.7505147677
 Total energy in the final basis set = -198.7505147677

 Components of the MP2 correlation energy:
        aaaa  correlation energy =        -0.0687995044 au
        abab  correlation energy =        -0.4079766223 au
        bbbb  correlation energy =        -0.0687995044 au
        non-Brillouin singles    =        -0.0000000000 au

 Total  MP2   correlation energy =        -0.5455756310 au
        MP2         total energy =      -199.2960903987 au

  Entering Z-vector solver.
 This version supports only Gaussian blurring of the apparent surface charges
 No PCM contribution added !! 
   1         0           1      0.000208    0.000208
 This version supports only Gaussian blurring of the apparent surface charges
 No PCM contribution added !! 
   2         0           1      0.000069    0.000069
 This version supports only Gaussian blurring of the apparent surface charges
 No PCM contribution added !! 
   3         0           1      0.000007    0.000007
 This version supports only Gaussian blurring of the apparent surface charges
 No PCM contribution added !! 
   4         1           0      0.000000    0.000000    Roots Converged

 --------------------------------------------------------------

                    Orbital Energies (a.u.)
 --------------------------------------------------------------

 Alpha MOs
 -- Occupied --
-26.427 -26.427  -1.772  -1.492  -0.812  -0.812  -0.755  -0.661
 -0.661
 -- Virtual --
  0.108   0.838   0.870   0.870   0.980   0.999   0.999   1.170
  1.743   1.883   1.883   2.084   2.084   2.328   2.328   2.400
  2.838   2.838   3.317   4.801   4.902   4.902   5.085   5.085
  5.769   6.874   6.874   6.899   7.136   7.136   7.315   7.315
  7.347   7.347   7.446   7.446   7.822   7.822   8.173   8.705
  8.705   8.707   8.707   8.860   8.860   8.981   9.375   9.375
 10.002  10.225  10.904
 --------------------------------------------------------------

          Ground-State Mulliken Net Atomic Charges

     Atom                 Charge (a.u.)
  ----------------------------------------
      1 F                    -0.000000
      2 F                     0.000000
  ----------------------------------------
  Sum of atomic charges =    -0.000000

 -----------------------------------------------------------------
                    Cartesian Multipole Moments
 -----------------------------------------------------------------
    Charge (ESU x 10^10)
                -0.0000
    Dipole Moment (Debye)
         X      -0.0000      Y       0.0000      Z      -0.0000
       Tot       0.0000
    Quadrupole Moments (Debye-Ang)
        XX      -9.6067     XY      -0.0000     YY      -9.6067
        XZ      -0.0000     YZ      -0.0007     ZZ      -8.6597
    Octopole Moments (Debye-Ang^2)
       XXX      -0.0000    XXY       0.0048    XYY      -0.0000
       YYY       0.0144    XXZ      -6.7644    XYZ      -0.0000
       YYZ      -6.7644    XZZ      -0.0000    YZZ       0.0034
       ZZZ     -18.2926
    Hexadecapole Moments (Debye-Ang^3)
      XXXX      -5.6028   XXXY      -0.0000   XXYY      -1.8676
      XYYY      -0.0000   YYYY      -5.6029   XXXZ      -0.0000
      XXYZ       0.0067   XYYZ      -0.0000   YYYZ       0.0201
      XXZZ     -11.2461   XYZZ      -0.0000   YYZZ     -11.2461
      XZZZ      -0.0000   YZZZ       0.0146   ZZZZ     -54.2563
 -----------------------------------------------------------------
 DrvMan is completing analytic gradient of the MP2 energy
 MP2 relaxed dipole moment
            1
    1  -0.0000000
    2   0.0000000
    3   0.0000000
	Magnitude:	 0.000 au	 0.000 Debye
 MP2 energy read as -199.296090
 Full Analytical Gradient of MP2 Energy (in au.)
             1             2
    1   -0.00000000    0.00000000
    2   -0.00000008    0.00000008
    3    0.00009513   -0.00009513
 Gradient time:  CPU 0.08 s  wall 0.08 s
 ----------------------------------------------------------------
             Standard Nuclear Orientation (Angstroms)
    I     Atom           X                Y                Z
 ----------------------------------------------------------------
    1      F       0.0000000000     0.0000000000     0.0059807303
    2      F       0.0000000000     0.0000000000     1.4032732697
 ----------------------------------------------------------------
 Nuclear Repulsion Energy =    30.6760058217 hartrees
 There are        9 alpha and        9 beta electrons
 Discretize the solute cavity surface with Lebedev spheres
	Using 302 Lebedev grid points for each H atom
	Using 302 Lebedev grid points for other atoms
	Atomic van der Waals radii will be scaled by 1.20
 Removing interior tesserae...
 Keep 426 surface tesserae and discard 178 interior tesserae
 Molecular Surface Area = 52.352 Angst**2

                       Distance Matrix (Angstroms)
             F (  1)
   F (  2)  1.397293

 Requested basis set is cc-pVTZ
 There are 20 shells and 60 basis functions
 A cutoff of  1.0D-11 yielded    209 shell pairs
 There are      1929 function pairs (      2652 Cartesian)
 Smallest overlap matrix eigenvalue = 1.61E-02
 Guess MOs from SCF MO coefficient file
 Reading MOs from coefficient file
 Reading MOs from coefficient file
 A restricted Hartree-Fock SCF calculation will be
 performed using Pulay DIIS extrapolation
 SCF converges when DIIS error is below 1.0E-08
 ---------------------------------------
  Cycle       Energy         DIIS Error
 ---------------------------------------
    1    -198.7534694507      1.02E-04
    2    -198.7538600443      1.42E-05
    3    -198.7538601877      5.23E-06
    4    -198.7538602180      2.36E-06
    5    -198.7538602255      1.07E-06
    6    -198.7538602276      2.29E-07
    7    -198.7538602276      3.59E-08
    8    -198.7538602276      5.25E-09 Convergence criterion met
 ---------------------------------------
 SCF time:  CPU 0.87 s  wall 0.87 s
 Discretize the solute cavity surface with Lebedev spheres
	Using 302 Lebedev grid points for each H atom
	Using 302 Lebedev grid points for other atoms
	Atomic van der Waals radii will be scaled by 1.20
 Removing interior tesserae...
 Keep 426 surface tesserae and discard 178 interior tesserae
 Molecular Surface Area = 52.352 Angst**2
Using SCRF singleton
 A restricted Hartree-Fock SCF calculation will be
 performed using Pulay DIIS extrapolation
 Polarizable Continuum solvation model will be applied
 SCF converges when DIIS error is below 1.0E-08

 Citation of the SMD model:
 Marenich, A.V.; Cramer, C.J.; Truhlar, D.G.
 J. Phys. Chem. B 2009, 113, 6378-6396.
 iSolventCode=           1
 Solvent: water                                                           

 vradii
            1           2
    1   1.7300000   1.7300000
 ---------------------------------------
  Cycle       Energy         DIIS Error
 ---------------------------------------
    1    -198.7538602276      7.67E-10
 Time req'd to invert C: 0.10 s (CPU) 0.10 s (wall)
    2    -198.7540719510      5.76E-05
    3    -198.7540719509      5.76E-05
    4    -198.7540719510      5.76E-05
    5    -198.7540719511      5.76E-05
    6    -198.7540719515      5.76E-05
    7    -198.7540732387      1.36E-05
    8    -198.7540733004      3.00E-06
    9    -198.7540733048      4.76E-07
   10    -198.7540733049      1.44E-07
   11    -198.7540733050      9.28E-09 Convergence criterion met
 ---------------------------------------
 SCF time:  CPU 2.37 s  wall 2.37 s
(0)  E-EN(g) gas-phase elect-nuc energy                 -198.753860228 a.u.
(3)  G-ENP(liq) elect-nuc-pol free energy of system     -198.754073305 a.u.
(4)  G-CDS(liq) cavity-dispersion-solvent structure 
     free energy                                                2.3046 kcal/mol
(6)  G-S(liq) free energy of system                     -198.750400724 a.u.
(9)  DeltaG-S(liq) free energy of  solvation
     (9) = (6) - (0)                                            2.1709 kcal/mol
 SCF   energy in the final basis set = -198.7504007235
 Total energy in the final basis set = -198.7504007235

 Components of the MP2 correlation energy:
        aaaa  correlation energy =        -0.0688044714 au
        abab  correlation energy =        -0.4080797721 au
        bbbb  correlation energy =        -0.0688044714 au
        non-Brillouin singles    =        -0.0000000000 au

 Total  MP2   correlation energy =        -0.5456887150 au
        MP2         total energy =      -199.2960894385 au

  Entering Z-vector solver.
 This version supports only Gaussian blurring of the apparent surface charges
 No PCM contribution added !! 
   1         0           1      0.000209    0.000209
 This version supports only Gaussian blurring of the apparent surface charges
 No PCM contribution added !! 
   2         0           1      0.000069    0.000069
 This version supports only Gaussian blurring of the apparent surface charges
 No PCM contribution added !! 
   3         0           1      0.000007    0.000007
 This version supports only Gaussian blurring of the apparent surface charges
 No PCM contribution added !! 
   4         1           0      0.000000    0.000000    Roots Converged

 --------------------------------------------------------------

                    Orbital Energies (a.u.)
 --------------------------------------------------------------

 Alpha MOs
 -- Occupied --
-26.427 -26.427  -1.771  -1.493  -0.812  -0.812  -0.754  -0.661
 -0.661
 -- Virtual --
  0.107   0.838   0.869   0.869   0.981   0.999   0.999   1.170
  1.742   1.883   1.883   2.085   2.085   2.328   2.328   2.398
  2.837   2.837   3.317   4.801   4.902   4.902   5.084   5.084
  5.767   6.875   6.875   6.900   7.137   7.137   7.316   7.316
  7.346   7.346   7.445   7.445   7.819   7.819   8.170   8.705
  8.705   8.706   8.706   8.860   8.860   8.980   9.374   9.374
 10.000  10.226  10.899
 --------------------------------------------------------------

          Ground-State Mulliken Net Atomic Charges

     Atom                 Charge (a.u.)
  ----------------------------------------
      1 F                     0.000000
      2 F                    -0.000000
  ----------------------------------------
  Sum of atomic charges =    -0.000000

 -----------------------------------------------------------------
                    Cartesian Multipole Moments
 -----------------------------------------------------------------
    Charge (ESU x 10^10)
                 0.0000
    Dipole Moment (Debye)
         X      -0.0000      Y       0.0000      Z      -0.0000
       Tot       0.0000
    Quadrupole Moments (Debye-Ang)
        XX      -9.6077     XY      -0.0000     YY      -9.6077
        XZ      -0.0000     YZ      -0.0000     ZZ      -8.6573
    Octopole Moments (Debye-Ang^2)
       XXX      -0.0000    XXY       0.0000    XYY      -0.0000
       YYY       0.0000    XXZ      -6.7699    XYZ      -0.0000
       YYZ      -6.7699    XZZ      -0.0000    YZZ      -0.0000
       ZZZ     -18.3005
    Hexadecapole Moments (Debye-Ang^3)
      XXXX      -5.6040   XXXY      -0.0000   XXYY      -1.8680
      XYYY      -0.0000   YYYY      -5.6040   XXXZ      -0.0000
      XXYZ      -0.0000   XYYZ      -0.0000   YYYZ      -0.0000
      XXZZ     -11.2600   XYZZ      -0.0000   YYZZ     -11.2600
      XZZZ      -0.0000   YZZZ      -0.0000   ZZZZ     -54.3162
 -----------------------------------------------------------------
 DrvMan is completing analytic gradient of the MP2 energy
 MP2 relaxed dipole moment
            1
    1  -0.0000000
    2   0.0000000
    3  -0.0000000
	Magnitude:	 0.000 au	 0.000 Debye
 MP2 energy read as -199.296089
 Full Analytical Gradient of MP2 Energy (in au.)
             1             2
    1   -0.00000000    0.00000000
    2   -0.00000000    0.00000000
    3   -0.00060144    0.00060144
 Gradient time:  CPU 0.08 s  wall 0.08 s
 ----------------------------------------------------------------
             Standard Nuclear Orientation (Angstroms)
    I     Atom           X                Y                Z
 ----------------------------------------------------------------
    1      F       0.0000000000     0.0000000000     0.0059807303
    2      F       0.0000000000     0.0000000000     1.4012732697
 ----------------------------------------------------------------
 Nuclear Repulsion Energy =    30.7199765374 hartrees
 There are        9 alpha and        9 beta electrons
 Discretize the solute cavity surface with Lebedev spheres
	Using 302 Lebedev grid points for each H atom
	Using 302 Lebedev grid points for other atoms
	Atomic van der Waals radii will be scaled by 1.20
 Removing interior tesserae...
 Keep 426 surface tesserae and discard 178 interior tesserae
 Molecular Surface Area = 52.352 Angst**2

                       Distance Matrix (Angstroms)
             F (  1)
   F (  2)  1.395293

 Requested basis set is cc-pVTZ
 There are 20 shells and 60 basis functions
 A cutoff of  1.0D-11 yielded    209 shell pairs
 There are      1929 function pairs (      2652 Cartesian)
 Smallest overlap matrix eigenvalue = 1.60E-02
 Guess MOs from SCF MO coefficient file
 Reading MOs from coefficient file
 Reading MOs from coefficient file
 A restricted Hartree-Fock SCF calculation will be
 performed using Pulay DIIS extrapolation
 SCF converges when DIIS error is below 1.0E-08
 ---------------------------------------
  Cycle       Energy         DIIS Error
 ---------------------------------------
    1    -198.7548717871      1.73E-04
    2    -198.7540863782      4.01E-05
    3    -198.7540866899      5.56E-06
    4    -198.7540867041      1.37E-06
    5    -198.7540867052      2.42E-07
    6    -198.7540867052      7.93E-08
    7    -198.7540867052      6.80E-09 Convergence criterion met
 ---------------------------------------
 SCF time:  CPU 0.76 s  wall 0.77 s
 Discretize the solute cavity surface with Lebedev spheres
	Using 302 Lebedev grid points for each H atom
	Using 302 Lebedev grid points for other atoms
	Atomic van der Waals radii will be scaled by 1.20
 Removing interior tesserae...
 Keep 426 surface tesserae and discard 178 interior tesserae
 Molecular Surface Area = 52.352 Angst**2
Using SCRF singleton
 A restricted Hartree-Fock SCF calculation will be
 performed using Pulay DIIS extrapolation
 Polarizable Continuum solvation model will be applied
 SCF converges when DIIS error is below 1.0E-08

 Citation of the SMD model:
 Marenich, A.V.; Cramer, C.J.; Truhlar, D.G.
 J. Phys. Chem. B 2009, 113, 6378-6396.
 iSolventCode=           1
 Solvent: water                                                           

 vradii
            1           2
    1   1.7300000   1.7300000
 ---------------------------------------
  Cycle       Energy         DIIS Error
 ---------------------------------------
    1    -198.7540867052      5.90E-10
 Time req'd to invert C: 0.10 s (CPU) 0.10 s (wall)
    2    -198.7542973713      5.69E-05
    3    -198.7542973713      5.69E-05
    4    -198.7542973713      5.69E-05
    5    -198.7542986290      1.34E-05
    6    -198.7542986894      2.96E-06
    7    -198.7542986938      4.69E-07
    8    -198.7542986939      1.41E-07
    9    -198.7542986939      9.14E-09 Convergence criterion met
 ---------------------------------------
 SCF time:  CPU 1.95 s  wall 1.96 s
(0)  E-EN(g) gas-phase elect-nuc energy                 -198.754086705 a.u.
(3)  G-ENP(liq) elect-nuc-pol free energy of system     -198.754298694 a.u.
(4)  G-CDS(liq) cavity-dispersion-solvent structure 
     free energy                                                2.3037 kcal/mol
(6)  G-S(liq) free energy of system                     -198.750627542 a.u.
(9)  DeltaG-S(liq) free energy of  solvation
     (9) = (6) - (0)                                            2.1707 kcal/mol
 SCF   energy in the final basis set = -198.7506275422
 Total energy in the final basis set = -198.7506275422

 Components of the MP2 correlation energy:
        aaaa  correlation energy =        -0.0687945244 au
        abab  correlation energy =        -0.4078734433 au
        bbbb  correlation energy =        -0.0687945244 au
        non-Brillouin singles    =        -0.0000000000 au

 Total  MP2   correlation energy =        -0.5454624921 au
        MP2         total energy =      -199.2960900343 au

  Entering Z-vector solver.
 This version supports only Gaussian blurring of the apparent surface charges
 No PCM contribution added !! 
   1         0           1      0.000208    0.000208
 This version supports only Gaussian blurring of the apparent surface charges
 No PCM contribution added !! 
   2         0           1      0.000068    0.000068
 This version supports only Gaussian blurring of the apparent surface charges
 No PCM contribution added !! 
   3         0           1      0.000007    0.000007
 This version supports only Gaussian blurring of the apparent surface charges
 No PCM contribution added !! 
   4         1           0      0.000000    0.000000    Roots Converged

 --------------------------------------------------------------

                    Orbital Energies (a.u.)
 --------------------------------------------------------------

 Alpha MOs
 -- Occupied --
-26.427 -26.426  -1.772  -1.492  -0.812  -0.812  -0.755  -0.661
 -0.661
 -- Virtual --
  0.108   0.838   0.870   0.870   0.980   0.999   0.999   1.170
  1.743   1.883   1.883   2.084   2.084   2.328   2.328   2.402
  2.839   2.839   3.316   4.801   4.901   4.901   5.085   5.085
  5.772   6.873   6.873   6.898   7.135   7.135   7.315   7.315
  7.347   7.347   7.447   7.447   7.825   7.825   8.176   8.705
  8.705   8.707   8.707   8.860   8.860   8.982   9.377   9.377
 10.004  10.224  10.910
 --------------------------------------------------------------

          Ground-State Mulliken Net Atomic Charges

     Atom                 Charge (a.u.)
  ----------------------------------------
      1 F                    -0.000000
      2 F                    -0.000000
  ----------------------------------------
  Sum of atomic charges =    -0.000000

 -----------------------------------------------------------------
                    Cartesian Multipole Moments
 -----------------------------------------------------------------
    Charge (ESU x 10^10)
                -0.0000
    Dipole Moment (Debye)
         X      -0.0000      Y       0.0000      Z       0.0000
       Tot       0.0000
    Quadrupole Moments (Debye-Ang)
        XX      -9.6057     XY      -0.0000     YY      -9.6057
        XZ      -0.0000     YZ      -0.0000     ZZ      -8.6622
    Octopole Moments (Debye-Ang^2)
       XXX      -0.0000    XXY       0.0000    XYY      -0.0000
       YYY       0.0000    XXZ      -6.7589    XYZ       0.0000
       YYZ      -6.7589    XZZ      -0.0000    YZZ      -0.0000
       ZZZ     -18.2848
    Hexadecapole Moments (Debye-Ang^3)
      XXXX      -5.6016   XXXY      -0.0000   XXYY      -1.8672
      XYYY      -0.0000   YYYY      -5.6016   XXXZ      -0.0000
      XXYZ      -0.0000   XYYZ      -0.0000   YYYZ      -0.0000
      XXZZ     -11.2322   XYZZ       0.0000   YYZZ     -11.2322
      XZZZ      -0.0000   YZZZ      -0.0000   ZZZZ     -54.1964
 -----------------------------------------------------------------
 DrvMan is completing analytic gradient of the MP2 energy
 MP2 relaxed dipole moment
            1
    1  -0.0000000
    2   0.0000000
    3  -0.0000000
	Magnitude:	 0.000 au	 0.000 Debye
 MP2 energy read as -199.296090
 Full Analytical Gradient of MP2 Energy (in au.)
             1             2
    1    0.00000000   -0.00000000
    2   -0.00000000    0.00000000
    3    0.00079682   -0.00079682
 Gradient time:  CPU 0.08 s  wall 0.08 s
Dipole drv :
gprntSymmMtrx error report: 
 Final Hessian.
            1           2           3           4           5           6
    1  -0.0000427   0.0000000   0.0000000   0.0000427   0.0000000   0.0000000
    2   0.0000000  -0.0000427   0.0000000   0.0000000   0.0000427  -0.0000000
    3   0.0000000   0.0000000   0.3699629   0.0000000   0.0000000  -0.3699629
    4   0.0000427   0.0000000   0.0000000  -0.0000427   0.0000000   0.0000000
    5   0.0000000   0.0000427   0.0000000   0.0000000  -0.0000427   0.0000000
    6   0.0000000  -0.0000000  -0.3699629   0.0000000   0.0000000   0.3699629
 ----------------------------------------------------------------
             Standard Nuclear Orientation (Angstroms)
    I     Atom           X                Y                Z
 ----------------------------------------------------------------
    1      F       0.0000000000     0.0000000000     0.0059807303
    2      F       0.0000000000     0.0000000000     1.4022732697
 ----------------------------------------------------------------
 Nuclear Repulsion Energy =    30.6979754340 hartrees
 There are        9 alpha and        9 beta electrons
 old dipole drv.
            1           2           3           4           5           6
    1   0.0000000  -0.0000000   0.0000000   0.0000000  -0.0000000   0.0000000
    2   0.0000000   0.0000000   0.0000000  -0.0000000  -0.0000000  -0.0000000
    3  -0.0000000  -0.0000000   0.0000000   0.0000000  -0.0000000  -0.0000000
 New transposed dipole drv.
            1           2           3
    1   0.0000000   0.0000000  -0.0000000
    2  -0.0000000   0.0000000  -0.0000000
    3   0.0000000   0.0000000   0.0000000
    4   0.0000000  -0.0000000   0.0000000
    5  -0.0000000  -0.0000000  -0.0000000
    6   0.0000000  -0.0000000  -0.0000000
FINAL TENSOR RESULT:
Order 2, Length 6
    Atom      X          Y          Z
     1 Order 1, Length 6
    Atom      X          Y          Z
     1   -4.272027726715540e-05   0.000000000000000e+00   0.000000000000000e+00
     2    4.271382868576047e-05   0.000000000000000e+00   0.000000000000000e+00

Order 1, Length 6
    Atom      X          Y          Z
     1    0.000000000000000e+00  -4.272185548384816e-05   1.121495919319045e-08
     2    0.000000000000000e+00   4.272185595178650e-05  -1.136470342498806e-08

Order 1, Length 6
    Atom      X          Y          Z
     1    0.000000000000000e+00   1.121495919319045e-08   3.699628988442017e-01
     2    0.000000000000000e+00   0.000000000000000e+00  -3.699628990376083e-01


     2 Order 1, Length 6
    Atom      X          Y          Z
     1    4.271382868576047e-05   0.000000000000000e+00   0.000000000000000e+00
     2   -4.270738010482454e-05   0.000000000000000e+00   0.000000000000000e+00

Order 1, Length 6
    Atom      X          Y          Z
     1    0.000000000000000e+00   4.272185595178650e-05   0.000000000000000e+00
     2    0.000000000000000e+00  -4.272185641834787e-05   1.133321317180656e-08

Order 1, Length 6
    Atom      X          Y          Z
     1    0.000000000000000e+00  -1.136470342498806e-08  -3.699628990376083e-01
     2    0.000000000000000e+00   1.133321317180656e-08   3.699628992310149e-01


 # Finishing finite difference calculation for IDERIV #
 ######################################################
 ######################################################
 Requested basis set is cc-pVTZ
 There are 20 shells and 60 basis functions
 **********************************************************************
 **                                                                  **
 **                       VIBRATIONAL ANALYSIS                       **
 **                       --------------------                       **
 **                                                                  **
 **        VIBRATIONAL FREQUENCIES (CM**-1) AND NORMAL MODES         **
 **     FORCE CONSTANTS (mDYN/ANGSTROM) AND REDUCED MASSES (AMU)     **
 **                  INFRARED INTENSITIES (KM/MOL)                   **
 **                                                                  **
 **********************************************************************


 Mode:                 1
 Frequency:      1014.47
 Force Cnst:     11.5199
 Red. Mass:      18.9984
 IR Active:          YES
 IR Intens:        0.000
 Raman Active:       YES
               X      Y      Z        X      Y      Z        X      Y      Z
 F         -0.000  0.000  0.707
 F         -0.000 -0.000 -0.707
 TransDip   0.000  0.000  0.000

 STANDARD THERMODYNAMIC QUANTITIES AT   298.15 K  AND     1.00 ATM

   This Molecule has  0 Imaginary Frequencies
   Zero point vibrational energy:        1.450 kcal/mol

   Atom    1 Element F  Has Mass   18.99840
   Atom    2 Element F  Has Mass   18.99840
   Molecular Mass:    37.996800 amu
   Principal axes and moments of inertia in amu*Bohr^2:
                             1           2           3
    Eigenvalues --        0.00000    66.13595    66.13595
          X               0.00000     0.00000     1.00000
          Y               0.00000     1.00000     0.00000
          Z               1.00000     0.00000     0.00000
   Rotational Symmetry Number is   1
   The Molecule is a Symmetric Top
   Translational Enthalpy:        0.889 kcal/mol
   Rotational Enthalpy:           0.889 kcal/mol
   Vibrational Enthalpy:          1.472 kcal/mol
   gas constant (RT):             0.592 kcal/mol
   Translational Entropy:        36.833  cal/mol.K
   Rotational Entropy:          -42.776  cal/mol.K
   Vibrational Entropy:           0.088  cal/mol.K

   Total Enthalpy:                3.842 kcal/mol
   Total Entropy:                -5.854  cal/mol.K

 ======================================================================

 STANDARD THERMODYNAMIC QUANTITIES FOR ANHARMONIC VIBRATION -- TOSH

   Zero point vibrational energy: ************ kcal/mol

   Vibrational Enthalpy:   ************ kcal/mol
   Vibrational Entropy:           0.000  cal/mol.K

   Total Enthalpy:         ************ kcal/mol
   Total Entropy:                -5.943  cal/mol.K

 ======================================================================

 STANDARD THERMODYNAMIC QUANTITIES FOR ANHARMONIC VIBRATION -- VPT2

   Zero point vibrational energy: ************ kcal/mol

   Vibrational Enthalpy:   ************ kcal/mol
   Vibrational Entropy:           0.000  cal/mol.K

   Total Enthalpy:         ************ kcal/mol
   Total Entropy:                -5.943  cal/mol.K

 ======================================================================

Archival summary:
1\1\pikachu\FREQ\MP2\BasisUnspecified\2\taweetha\TueAug1508:00:352017TueAug1508:00:352017\0\\#,FREQ,MP2,BasisUnspecified,\\0,1\F\F,1,1.39629\\HF=-198.750628\MP2=-199.29609\\@

 Total job time:  86.82s(wall), 86.42s(cpu) 
 Tue Aug 15 08:00:35 2017

        *************************************************************
        *                                                           *
        *  Thank you very much for using Q-Chem.  Have a nice day.  *
        *                                                           *
        *************************************************************
