# Supplementary material for: A DFT investigation of the blue bottle experiment: E∘half-cell analysis of autoxidation catalysed by redox indicators
Source: R Soc Open Sci. 2017 Nov 8;4(11):170708. doi: 10.1098/rsos.170708 (PMC5717635; doi:10.1098/rsos.170708)
Supplement: output.zip [file rsos170708supp2.zip › MP2_cc-pVTZ/H2.out]

pikachu 127.0.1
Q-Chem Developer Version! Running on 127.0.1.*
                  Welcome to Q-Chem
     A Quantum Leap Into The Future Of Chemistry


 Q-Chem 4.4, Q-Chem, Inc., Pleasanton, CA (2016)

 Y. Shao,  Z. Gan,  E. Epifanovsky,  A. T. B. Gilbert,  M. Wormit,  
 J. Kussmann,  A. W. Lange,  A. Behn,  J. Deng,  X. Feng,  D. Ghosh,  
 M. Goldey,  P. R. Horn,  L. D. Jacobson,  I. Kaliman,  F. Rob,  
 R. Z. Khaliullin,  T. Kus,  A. Landau,  J. Liu,  E. I. Proynov,  Y. M. Rhee,  
 R. M. Richard,  M. A. Rohrdanz,  R. P. Steele,  E. J. Sundstrom,  
 H. L. Woodcock III,  P. M. Zimmerman,  D. Zuev,  B. Albrecht,  E. Alguire,  
 B. Austin,  S. A. Baeppler,  G. J. O. Beran,  Y. A. Bernard,  
 E. J. Berquist,  K. Brandhorst,  K. B. Bravaya,  S. T. Brown,  D. Casanova,  
 C.-M. Chang,  Y. Chen,  S. H. Chien,  K. D. Closser,  M. P. Coons,  
 D. L. Crittenden,  S. Dasgupta,  M. Diedenhofen,  R. A. DiStasio Jr.,  
 H. Do,  A. D. Dutoi,  R. G. Edgar,  P.-T. Fang,  S. Fatehi,  Q. Feng,  
 L. Fusti-Molnar,  A. Ghysels,  A. Golubeva-Zadorozhnaya,  J. Gomes,  
 A. Gunina,  M. W. D. Hanson-Heine,  P. H. P. Harbach,  A. W. Hauser,  
 J. E. Herr,  E. G. Hohenstein,  Z. C. Holden,  K. Hui,  T.-C. Jagau,  H. Ji,  
 B. Kaduk,  K. Khistyaev,  Jaehoon Kim,  Jihan Kim,  R. A. King,  
 P. Klunzinger,  K. Koh,  D. Kosenkov,  T. Kowalczyk,  C. M. Krauter,  
 A. Kunitsa,  K. U. Lao,  A. Laurent,  K. V. Lawler,  J. Lee,  D. Lefrancois,  
 S. Lehtola,  S. V. Levchenko,  C. Y. Lin,  Y.-S. Lin,  F. Liu,  E. Livshits,  
 R. C. Lochan,  A. Luenser,  P. Manohar,  S. F. Manzer,  S.-P. Mao,  Y. Mao,  
 N. Mardirossian,  A. V. Marenich,  L. A. Martinez-Martinez,  S. A. Maurer,  
 N. J. Mayhall,  J.-M. Mewes,  A. F. Morrison,  K. Nanda,  T. S. Nguyen-Beck,  
 C. M. Oana,  R. Olivares-Amaya,  D. P. O'Neill,  J. A. Parkhill,  
 T. M. Perrine,  R. Peverati,  P. A. Pieniazek,  F. Plasser,  A. Prociuk,  
 D. R. Rehn,  E. Rosta,  N. J. Russ,  N. Sergueev,  S. M. Sharada,  
 S. Sharma,  D. W. Small,  A. Sodt,  T. Stauch,  T. Stein,  D. Stuck,  
 Y.-C. Su,  A. J. W. Thom,  T. Tsuchimochi,  L. Vogt,  O. Vydrov,  T. Wang,  
 M. A. Watson,  J. Wenzel,  A. White,  C. F. Williams,  V. Vanovschi,  
 K. Yao,  S. Yeganeh,  S. R. Yost,  Z.-Q. You,  I. Y. Zhang,  X. Zhang,  
 Y. Zhao,  B. R. Brooks,  G. K. L. Chan,  D. M. Chipman,  C. J. Cramer,  
 W. A. Goddard III,  M. S. Gordon,  W. J. Hehre,  A. Klamt,  
 H. F. Schaefer III,  M. W. Schmidt,  C. D. Sherrill,  D. G. Truhlar,  
 A. Warshel,  X. Xu,  A. Aspuru-Guzik,  R. Baer,  A. T. Bell,  N. A. Besley,  
 J.-D. Chai,  A. Dreuw,  B. D. Dunietz,  T. R. Furlani,  S. R. Gwaltney,  
 C.-P. Hsu,  Y. Jung,  J. Kong,  D. S. Lambrecht,  W. Liang,  C. Ochsenfeld,  
 V. A. Rassolov,  L. V. Slipchenko,  J. E. Subotnik,  T. Van Voorhis,  
 J. M. Herbert,  A. I. Krylov,  P. M. W. Gill,  M. Head-Gordon

 Contributors to earlier versions of Q-Chem not listed above: 
 R. D. Adamson,  J. Baker,  E. F. C. Byrd,  A. K. Chakraborty,  C.-L. Cheng,  
 H. Dachsel,  R. J. Doerksen,  G. Hawkins,  A. Heyden,  S. Hirata,  
 G. Kedziora,  F. J. Keil,  C. Kelley,  P. P. Korambath,  W. Kurlancheek,  
 A. M. Lee,  M. S. Lee,  D. Liotard,  I. Lotan,  P. E. Maslen,  N. Nair,  
 D. Neuhauser,  R. Olson,  B. Peters,  J. Ritchie,  N. E. Schultz,  
 N. Shenvi,  A. C. Simmonett,  K. S. Thanthiriwatte,  Q. Wu,  W. Zhang

 Please cite Q-Chem as follows:
 Y. Shao et al., Mol. Phys. 113, 184-215 (2015)
 DOI: 10.1080/00268976.2014.952696

 Q-Chem 4.4.2 for Intel X86 EM64T Linux

 Parts of Q-Chem use Armadillo 5.200.1 (Boston Tea Smuggler).
 http://arma.sourceforge.net/

 Q-Chem begins on Fri Aug 18 07:45:37 2017  


Host: 0

     Scratch files written to /scratch/taweetham/qchem31126//

Checking the input file for inconsistencies... 	...done.

--------------------------------------------------------------
User input:
--------------------------------------------------------------
$molecule
0 1
  H   -3.6351877    1.3556080   -0.0000000
  H   -3.0151877    1.3556080   -0.0000000
$end

$rem
   BASIS  =   cc-pVTZ
   method  =  MP2
   JOBTYPE = optimization
   SOLVENT_METHOD = SMD
   MEM_STATIC = 1500
   MEM_TOTAL  = 2500
$end

--------------------------------------------------------------
 ----------------------------------------------------------------
             Standard Nuclear Orientation (Angstroms)
    I     Atom           X                Y                Z
 ----------------------------------------------------------------
    1      H      -3.6351877000     1.3556080000    -0.0000000000
    2      H      -3.0151877000     1.3556080000    -0.0000000000
 ----------------------------------------------------------------
 Nuclear Repulsion Energy =     0.8535116303 hartrees
 There are        1 alpha and        1 beta electrons
 Requested basis set is cc-pVTZ
 There are 12 shells and 28 basis functions

 Total QAlloc Memory Limit   2500 MB
 Mega-Array Size      1467 MB
 MEM_STATIC part      1500 MB
 A cutoff of  1.0D-11 yielded     78 shell pairs
 There are       438 function pairs (       507 Cartesian)

 -------------------------------------------------------
 OpenMP Integral Computing Module                       
 Release: version 1.0, May 2013, Q-Chem Inc. Pittsburgh 
 -------------------------------------------------------
 Integral Job Info:
 Integral job number is                      11
 Integral operator is                         1
 short-range coefficients                     0
 long-range coefficients              100000000
 Omega coefficients                           0
 if combine SR and LR in K                    0
 Integral screening is                        0
 Integral computing path is                   2
 max size of driver memory is            800000
 size of driver memory is                593474
 size of scratch memory is               800000
 max col of scratch BK array               1296
 max len of scratch array in speh3          155
 max len of scratch index in speh4           18
 max int batch size is                      520
 min int batch size is                       52
 fixed nKL is                                75
 max L of basis functions is                  2
 order of int derivative is                   0
 number of shells is                         12
 number of basis is                          30
 number of cartesian basis is                30
 number of contracted shell pairs            78
 number of primitive shell pairs            141
 maxK2 (contraction) of shell pair            9
 max number of K2 of shell pair               1
 max number of CS2 of shell pair             16
 max number of PS2 of shell pair             24
 mem total for path MDJ                   10244
 -------------------------------------------------------
 Smallest overlap matrix eigenvalue = 7.37E-04

 Scale SEOQF with 1.000000e-01/1.000000e+00/1.000000e+00

 Standard Electronic Orientation quadrupole field applied
 Nucleus-field energy     =     0.0000000034 hartrees
 Guess from superposition of atomic densities
 Warning:  Energy on first SCF cycle will be non-variational
 A restricted Hartree-Fock SCF calculation will be
 performed using Pulay DIIS extrapolation
 SCF converges when DIIS error is below 1.0E-08
 ---------------------------------------
  Cycle       Energy         DIIS Error
 ---------------------------------------
    1      -0.8451410318      2.13E-02
    2      -1.1193238164      2.81E-03
    3      -1.1208430564      2.72E-04
    4      -1.1208576841      3.05E-05
    5      -1.1208579115      1.49E-06
    6      -1.1208579118      8.01E-08
    7      -1.1208579118      1.89E-09 Convergence criterion met
 ---------------------------------------
 SCF time:  CPU 0.07 s  wall 0.07 s

 Citation of the SMD model:
 Marenich, A.V.; Cramer, C.J.; Truhlar, D.G.
 J. Phys. Chem. B 2009, 113, 6378-6396.
 iSolventCode=           1
 Solvent: water                                                           

 vradii
            1           2
    1   1.2000000   1.2000000
Changing PCM_TESSEL_METHOD to VTN
Changing PCM_VDW_RADII to SMD_RADIUS
 Discretize the solute cavity surface with Lebedev spheres
	Using 302 Lebedev grid points for each H atom
	Using 302 Lebedev grid points for other atoms
	Atomic van der Waals radii will be scaled by 1.20
 Removing interior tesserae...
 Keep 394 surface tesserae and discard 210 interior tesserae
 Molecular Surface Area = 23.236 Angst**2
Using SCRF singleton
 A restricted Hartree-Fock SCF calculation will be
 performed using Pulay DIIS extrapolation
 Polarizable Continuum solvation model will be applied
 SCF converges when DIIS error is below 1.0E-08

 Citation of the SMD model:
 Marenich, A.V.; Cramer, C.J.; Truhlar, D.G.
 J. Phys. Chem. B 2009, 113, 6378-6396.
 iSolventCode=           1
 Solvent: water                                                           

 vradii
            1           2
    1   1.2000000   1.2000000
 ---------------------------------------
  Cycle       Energy         DIIS Error
 ---------------------------------------
    1      -1.1208579118      1.44E-10
 Time req'd to invert C: 0.08 s (CPU) 0.08 s (wall)
    2      -1.1212078042      2.38E-04
    3      -1.1212078042      2.38E-04
    4      -1.1212078042      2.38E-04
    5      -1.1212078042      2.38E-04
    6      -1.1212078042      2.38E-04
    7      -1.1212078042      2.38E-04
    8      -1.1212078042      2.38E-04
    9      -1.1212078042      2.38E-04
   10      -1.1212078042      2.38E-04
   11      -1.1212078042      2.38E-04
   12      -1.1212078042      2.38E-04
   13      -1.1212078042      2.38E-04
   14      -1.1212078042      2.38E-04
   15      -1.1212078042      2.38E-04
   16      -1.1212078042      2.38E-04
   17      -1.1212151856      5.44E-05
   18      -1.1212155978      6.74E-07
   19      -1.1212155979      8.21E-08
   20      -1.1212155979      1.90E-10 Convergence criterion met
 ---------------------------------------
 SCF time:  CPU 1.26 s  wall 1.27 s
(0)  E-EN(g) gas-phase elect-nuc energy                   -1.120857912 a.u.
(3)  G-ENP(liq) elect-nuc-pol free energy of system       -1.121215598 a.u.
(4)  G-CDS(liq) cavity-dispersion-solvent structure 
     free energy                                                1.8698 kcal/mol
(6)  G-S(liq) free energy of system                       -1.118235828 a.u.
(9)  DeltaG-S(liq) free energy of  solvation
     (9) = (6) - (0)                                            1.6454 kcal/mol
 SCF   energy in the final basis set = -1.1182358280
 Total energy in the final basis set = -1.1182358280

 Components of the MP2 correlation energy:
        aaaa  correlation energy =        -0.0000000000 au
        abab  correlation energy =        -0.0312995201 au
        bbbb  correlation energy =        -0.0000000000 au
        non-Brillouin singles    =        -0.0000000000 au

 Total  MP2   correlation energy =        -0.0312995201 au
        MP2         total energy =        -1.1495353482 au

  Entering Z-vector solver.
 This version supports only Gaussian blurring of the apparent surface charges
 No PCM contribution added !! 
   1         0           1      0.000042    0.000042
 This version supports only Gaussian blurring of the apparent surface charges
 No PCM contribution added !! 
   2         1           0      0.000000    0.000000    Roots Converged

 --------------------------------------------------------------

                    Orbital Energies (a.u.)
 --------------------------------------------------------------

 Alpha MOs
 -- Occupied --
 -0.628
 -- Virtual --
  0.191   0.300   0.695   0.713   0.713   1.135   1.143   1.143
  1.574   2.340   2.464   3.210   3.210   3.480   3.480   3.714
  3.778   3.778   4.220   4.220   4.246   4.246   5.043   6.269
  6.269   6.346   7.921
 --------------------------------------------------------------

          Ground-State Mulliken Net Atomic Charges

     Atom                 Charge (a.u.)
  ----------------------------------------
      1 H                    -0.000000
      2 H                     0.000000
  ----------------------------------------
  Sum of atomic charges =     0.000000

 -----------------------------------------------------------------
                    Cartesian Multipole Moments
 -----------------------------------------------------------------
    Charge (ESU x 10^10)
                 0.0000
    Dipole Moment (Debye)
         X       0.0000      Y      -0.0000      Z      -0.0000
       Tot       0.0000
    Quadrupole Moments (Debye-Ang)
        XX      -1.4388     XY       0.0000     YY      -1.8836
        XZ       0.0000     YZ      -0.0000     ZZ      -1.8836
    Octopole Moments (Debye-Ang^2)
       XXX      14.3531    XXY      -1.9505    XYY       6.2634
       YYY      -7.6604    XXZ      -0.0000    XYZ       0.0000
       YYZ      -0.0000    XZZ       6.2634    YZZ      -2.5535
       ZZZ      -0.0000
    Hexadecapole Moments (Debye-Ang^3)
      XXXX     -97.6781   XXXY      19.4572   XXYY     -24.1410
      XYYY      25.4722   YYYY     -22.5079   XXXZ       0.0000
      XXYZ      -0.0000   XYYZ       0.0000   YYYZ      -0.0000
      XXZZ     -21.4969   XYZZ       8.4907   YYZZ      -4.0411
      XZZZ       0.0000   YZZZ      -0.0000   ZZZZ      -1.7390
 -----------------------------------------------------------------
 DrvMan is completing analytic gradient of the MP2 energy
 MP2 relaxed dipole moment
            1
    1   0.0000000
    2  -0.0000000
    3  -0.0000000
	Magnitude:	 0.000 au	 0.000 Debye
 MP2 energy read as -1.149535
 Full Analytical Gradient of MP2 Energy (in au.)
             1             2
    1    0.12634057   -0.12634057
    2    0.00000000   -0.00000000
    3   -0.00000000    0.00000000
 Gradient time:  CPU 0.08 s  wall 0.09 s
 Geometry Optimization Parameters
   NAtoms,    NIC,     NZ,  NCons,   NDum,   NFix, NCnnct, MaxDiis
        2       5       0       0       0       0       0       0


** GEOMETRY OPTIMIZATION IN DELOCALIZED INTERNAL COORDINATES **
   Searching for a Minimum

   Optimization Cycle:   1

                       Coordinates (Angstroms)
     ATOM                X               Y               Z
      1  H        -3.6351877000    1.3556080000    0.0000000000
      2  H        -3.0151877000    1.3556080000    0.0000000000
   Point Group: c1    Number of degrees of freedom:     1


   Energy is     -1.149535348


 Attempting to Generate Delocalized Internal Coordinates

  ***ERROR*** Wrong Number of Internal Coordinates
              Should be:   0  Found:   1
**WARNING** Problems with Internal Coordinates
  Switching to Cartesian Coordinates

 Translations and Rotations Projected Out of Hessian

  1 Hessian modes will be used to form the next step
  Hessian Eigenvalues:
     1.000000

 Minimum Search - Taking Simple RFO Step
 Searching for Lamda that Minimizes Along All modes
 Value Taken    Lamda =  -0.03096591
 Step Taken.  Stepsize is  0.173306

                             Maximum     Tolerance    Cnvgd?
         Gradient           0.126341      0.000300      NO
         Displacement       0.122546      0.001200      NO
         Energy change     -1.149535      0.000001      NO

 ----------------------------------------------------------------
             Standard Nuclear Orientation (Angstroms)
    I     Atom           X                Y                Z
 ----------------------------------------------------------------
    1      H      -3.7000361586     1.3556080000     0.0000000000
    2      H      -2.9503392414     1.3556080000     0.0000000000
 ----------------------------------------------------------------
 Nuclear Repulsion Energy =     0.7058548577 hartrees
 There are        1 alpha and        1 beta electrons
 Discretize the solute cavity surface with Lebedev spheres
	Using 302 Lebedev grid points for each H atom
	Using 302 Lebedev grid points for other atoms
	Atomic van der Waals radii will be scaled by 1.20
 Removing interior tesserae...
 Keep 402 surface tesserae and discard 202 interior tesserae
 Molecular Surface Area = 23.668 Angst**2
 Applying Cartesian multipole field
    Component          Value
    ---------          -----
     (2,0,0)        1.00000E-11
     (0,2,0)        2.00000E-10
     (0,0,2)       -3.00000E-10
 Nucleus-field energy     =     0.0000000034 hartrees
 Requested basis set is cc-pVTZ
 There are 12 shells and 28 basis functions
 A cutoff of  1.0D-11 yielded     78 shell pairs
 There are       438 function pairs (       507 Cartesian)
 Smallest overlap matrix eigenvalue = 1.69E-03
 Guess MOs from SCF MO coefficient file
 Reading MOs from coefficient file
 Reading MOs from coefficient file
 A restricted Hartree-Fock SCF calculation will be
 performed using Pulay DIIS extrapolation
 SCF converges when DIIS error is below 1.0E-08
 Geometry optimization detected.  Setting ReadMinima to 0
 Setting SaveMinima to 0
 ---------------------------------------
  Cycle       Energy         DIIS Error
 ---------------------------------------
    1      -1.0744797974      4.75E-03
    2      -1.1325218129      1.33E-03
    3      -1.1328247195      1.94E-04
    4      -1.1328275332      3.12E-05
    5      -1.1328277818      6.19E-07
    6      -1.1328277819      6.06E-08
    7      -1.1328277819      3.78E-09 Convergence criterion met
 ---------------------------------------
 SCF time:  CPU 0.06 s  wall 0.06 s
 Discretize the solute cavity surface with Lebedev spheres
	Using 302 Lebedev grid points for each H atom
	Using 302 Lebedev grid points for other atoms
	Atomic van der Waals radii will be scaled by 1.20
 Removing interior tesserae...
 Keep 402 surface tesserae and discard 202 interior tesserae
 Molecular Surface Area = 23.668 Angst**2
Using SCRF singleton
 A restricted Hartree-Fock SCF calculation will be
 performed using Pulay DIIS extrapolation
 Polarizable Continuum solvation model will be applied
 SCF converges when DIIS error is below 1.0E-08
 Geometry optimization detected.  Setting ReadMinima to 0
 Setting SaveMinima to 0

 Citation of the SMD model:
 Marenich, A.V.; Cramer, C.J.; Truhlar, D.G.
 J. Phys. Chem. B 2009, 113, 6378-6396.
 iSolventCode=           1
 Solvent: water                                                           

 vradii
            1           2
    1   1.2000000   1.2000000
 ---------------------------------------
  Cycle       Energy         DIIS Error
 ---------------------------------------
    1      -1.1328277819      1.16E-10
 Time req'd to invert C: 0.08 s (CPU) 0.08 s (wall)
    2      -1.1334194194      3.38E-04
    3      -1.1334194194      3.38E-04
    4      -1.1334194194      3.38E-04
    5      -1.1334194194      3.38E-04
    6      -1.1334194194      3.38E-04
    7      -1.1334194194      3.38E-04
    8      -1.1334194194      3.38E-04
    9      -1.1334194194      3.38E-04
   10      -1.1334194194      3.38E-04
   11      -1.1334194194      3.38E-04
   12      -1.1334194194      3.38E-04
   13      -1.1334194194      3.38E-04
   14      -1.1334194194      3.38E-04
   15      -1.1334194194      3.38E-04
   16      -1.1334194194      3.38E-04
   17      -1.1334350185      7.85E-05
   18      -1.1334359137      9.01E-07
   19      -1.1334359139      1.04E-07
   20      -1.1334359139      7.11E-10 Convergence criterion met
 ---------------------------------------
 SCF time:  CPU 1.28 s  wall 1.28 s
(0)  E-EN(g) gas-phase elect-nuc energy                   -1.132827782 a.u.
(3)  G-ENP(liq) elect-nuc-pol free energy of system       -1.133435914 a.u.
(4)  G-CDS(liq) cavity-dispersion-solvent structure 
     free energy                                                1.9333 kcal/mol
(6)  G-S(liq) free energy of system                       -1.130354975 a.u.
(9)  DeltaG-S(liq) free energy of  solvation
     (9) = (6) - (0)                                            1.5517 kcal/mol
 SCF   energy in the final basis set = -1.1303549747
 Total energy in the final basis set = -1.1303549747

 Components of the MP2 correlation energy:
        aaaa  correlation energy =        -0.0000000000 au
        abab  correlation energy =        -0.0316567701 au
        bbbb  correlation energy =        -0.0000000000 au
        non-Brillouin singles    =        -0.0000000000 au

 Total  MP2   correlation energy =        -0.0316567701 au
        MP2         total energy =        -1.1620117448 au

  Entering Z-vector solver.
 This version supports only Gaussian blurring of the apparent surface charges
 No PCM contribution added !! 
   1         0           1      0.000059    0.000059
 This version supports only Gaussian blurring of the apparent surface charges
 No PCM contribution added !! 
   2         0           1      0.000001    0.000001
 This version supports only Gaussian blurring of the apparent surface charges
 No PCM contribution added !! 
   3         1           0      0.000000    0.000000    Roots Converged

 --------------------------------------------------------------

                    Orbital Energies (a.u.)
 --------------------------------------------------------------

 Alpha MOs
 -- Occupied --
 -0.584
 -- Virtual --
  0.177   0.313   0.650   0.698   0.698   1.107   1.128   1.128
  1.537   2.348   2.419   3.181   3.181   3.415   3.415   3.682
  3.910   3.910   4.083   4.083   4.115   4.115   4.638   5.705
  5.705   5.779   6.930
 --------------------------------------------------------------

          Ground-State Mulliken Net Atomic Charges

     Atom                 Charge (a.u.)
  ----------------------------------------
      1 H                    -0.000000
      2 H                     0.000000
  ----------------------------------------
  Sum of atomic charges =    -0.000000

 -----------------------------------------------------------------
                    Cartesian Multipole Moments
 -----------------------------------------------------------------
    Charge (ESU x 10^10)
                -0.0000
    Dipole Moment (Debye)
         X       0.0000      Y      -0.0000      Z       0.0000
       Tot       0.0000
    Quadrupole Moments (Debye-Ang)
        XX      -1.4563     XY       0.0000     YY      -2.0806
        XZ      -0.0000     YZ       0.0000     ZZ      -2.0806
    Octopole Moments (Debye-Ang^2)
       XXX      14.5278    XXY      -1.9742    XYY       6.9185
       YYY      -8.4616    XXZ       0.0000    XYZ      -0.0000
       YYZ       0.0000    XZZ       6.9185    YZZ      -2.8205
       ZZZ       0.0000
    Hexadecapole Moments (Debye-Ang^3)
      XXXX     -99.4858   XXXY      19.6941   XXYY     -26.5266
      XYYY      28.1365   YYYY     -25.0265   XXXZ      -0.0000
      XXYZ       0.0000   XYYZ      -0.0000   YYYZ       0.0000
      XXZZ     -23.8503   XYZZ       9.3788   YYZZ      -4.5186
      XZZZ      -0.0000   YZZZ       0.0000   ZZZZ      -2.0852
 -----------------------------------------------------------------
 DrvMan is completing analytic gradient of the MP2 energy
 MP2 relaxed dipole moment
            1
    1   0.0000000
    2  -0.0000000
    3   0.0000000
	Magnitude:	 0.000 au	 0.000 Debye
 MP2 energy read as -1.162012
 Full Analytical Gradient of MP2 Energy (in au.)
             1             2
    1   -0.01173434    0.01173434
    2   -0.00000000   -0.00000000
    3    0.00000000   -0.00000000
 Gradient time:  CPU 0.08 s  wall 0.08 s
 Geometry Optimization Parameters
   NAtoms,    NIC,     NZ,  NCons,   NDum,   NFix, NCnnct, MaxDiis
        2       5       0       0       0       0       0       0

 Cartesian Hessian Update
 Hessian Updated using BFGS Update


** GEOMETRY OPTIMIZATION IN CARTESIAN COORDINATES **
   Searching for a Minimum

   Optimization Cycle:   2

                       Coordinates (Angstroms)
     ATOM                X               Y               Z
      1  H        -3.7000361586    1.3556080000    0.0000000000
      2  H        -2.9503392414    1.3556080000    0.0000000000
   Point Group: c1    Number of degrees of freedom:     1


   Energy is     -1.162011745


 Translations and Rotations Projected Out of Hessian

  1 Hessian modes will be used to form the next step
  Hessian Eigenvalues:
     1.126721

 Minimum Search - Taking Simple RFO Step
 Searching for Lamda that Minimizes Along All modes
 Value Taken    Lamda =  -0.00024442
 Step Taken.  Stepsize is  0.014725

                             Maximum     Tolerance    Cnvgd?
         Gradient           0.011734      0.000300      NO
         Displacement       0.010412      0.001200      NO
         Energy change     -0.012476      0.000001      NO

 ----------------------------------------------------------------
             Standard Nuclear Orientation (Angstroms)
    I     Atom           X                Y                Z
 ----------------------------------------------------------------
    1      H      -3.6945261851     1.3556080000     0.0000000000
    2      H      -2.9558492149     1.3556080000     0.0000000000
 ----------------------------------------------------------------
 Nuclear Repulsion Energy =     0.7163851482 hartrees
 There are        1 alpha and        1 beta electrons
 Discretize the solute cavity surface with Lebedev spheres
	Using 302 Lebedev grid points for each H atom
	Using 302 Lebedev grid points for other atoms
	Atomic van der Waals radii will be scaled by 1.20
 Removing interior tesserae...
 Keep 402 surface tesserae and discard 202 interior tesserae
 Molecular Surface Area = 23.668 Angst**2
 Applying Cartesian multipole field
    Component          Value
    ---------          -----
     (2,0,0)        1.00000E-11
     (0,2,0)        2.00000E-10
     (0,0,2)       -3.00000E-10
 Nucleus-field energy     =     0.0000000034 hartrees
 Requested basis set is cc-pVTZ
 There are 12 shells and 28 basis functions
 A cutoff of  1.0D-11 yielded     78 shell pairs
 There are       438 function pairs (       507 Cartesian)
 Smallest overlap matrix eigenvalue = 1.58E-03
 Guess MOs from SCF MO coefficient file
 Reading MOs from coefficient file
 Reading MOs from coefficient file
 A restricted Hartree-Fock SCF calculation will be
 performed using Pulay DIIS extrapolation
 SCF converges when DIIS error is below 1.0E-08
 Geometry optimization detected.  Setting ReadMinima to 0
 Setting SaveMinima to 0
 ---------------------------------------
  Cycle       Energy         DIIS Error
 ---------------------------------------
    1      -1.1375484006      5.75E-04
    2      -1.1329738204      1.36E-04
    3      -1.1329768425      1.42E-05
    4      -1.1329768582      2.35E-06
    5      -1.1329768593      4.18E-08
    6      -1.1329768593      2.62E-09 Convergence criterion met
 ---------------------------------------
 SCF time:  CPU 0.06 s  wall 0.05 s
 Discretize the solute cavity surface with Lebedev spheres
	Using 302 Lebedev grid points for each H atom
	Using 302 Lebedev grid points for other atoms
	Atomic van der Waals radii will be scaled by 1.20
 Removing interior tesserae...
 Keep 402 surface tesserae and discard 202 interior tesserae
 Molecular Surface Area = 23.668 Angst**2
Using SCRF singleton
 A restricted Hartree-Fock SCF calculation will be
 performed using Pulay DIIS extrapolation
 Polarizable Continuum solvation model will be applied
 SCF converges when DIIS error is below 1.0E-08
 Geometry optimization detected.  Setting ReadMinima to 0
 Setting SaveMinima to 0

 Citation of the SMD model:
 Marenich, A.V.; Cramer, C.J.; Truhlar, D.G.
 J. Phys. Chem. B 2009, 113, 6378-6396.
 iSolventCode=           1
 Solvent: water                                                           

 vradii
            1           2
    1   1.2000000   1.2000000
 ---------------------------------------
  Cycle       Energy         DIIS Error
 ---------------------------------------
    1      -1.1329768593      1.17E-10
 Time req'd to invert C: 0.08 s (CPU) 0.08 s (wall)
    2      -1.1335455802      3.29E-04
    3      -1.1335455802      3.29E-04
    4      -1.1335455802      3.29E-04
    5      -1.1335455802      3.29E-04
    6      -1.1335455802      3.29E-04
    7      -1.1335455802      3.29E-04
    8      -1.1335455802      3.29E-04
    9      -1.1335455802      3.29E-04
   10      -1.1335455802      3.29E-04
   11      -1.1335455802      3.29E-04
   12      -1.1335455803      3.29E-04
   13      -1.1335455803      3.29E-04
   14      -1.1335603262      7.64E-05
   15      -1.1335611705      8.79E-07
   16      -1.1335611707      1.02E-07
   17      -1.1335611707      6.42E-10 Convergence criterion met
 ---------------------------------------
 SCF time:  CPU 1.08 s  wall 1.09 s
(0)  E-EN(g) gas-phase elect-nuc energy                   -1.132976859 a.u.
(3)  G-ENP(liq) elect-nuc-pol free energy of system       -1.133561171 a.u.
(4)  G-CDS(liq) cavity-dispersion-solvent structure 
     free energy                                                1.9279 kcal/mol
(6)  G-S(liq) free energy of system                       -1.130488828 a.u.
(9)  DeltaG-S(liq) free energy of  solvation
     (9) = (6) - (0)                                            1.5613 kcal/mol
 SCF   energy in the final basis set = -1.1304888276
 Total energy in the final basis set = -1.1304888276

 Components of the MP2 correlation energy:
        aaaa  correlation energy =        -0.0000000000 au
        abab  correlation energy =        -0.0316179600 au
        bbbb  correlation energy =        -0.0000000000 au
        non-Brillouin singles    =        -0.0000000000 au

 Total  MP2   correlation energy =        -0.0316179600 au
        MP2         total energy =        -1.1621067876 au

  Entering Z-vector solver.
 This version supports only Gaussian blurring of the apparent surface charges
 No PCM contribution added !! 
   1         0           1      0.000057    0.000057
 This version supports only Gaussian blurring of the apparent surface charges
 No PCM contribution added !! 
   2         0           1      0.000001    0.000001
 This version supports only Gaussian blurring of the apparent surface charges
 No PCM contribution added !! 
   3         1           0      0.000000    0.000000    Roots Converged

 --------------------------------------------------------------

                    Orbital Energies (a.u.)
 --------------------------------------------------------------

 Alpha MOs
 -- Occupied --
 -0.587
 -- Virtual --
  0.178   0.312   0.654   0.699   0.699   1.110   1.130   1.130
  1.541   2.347   2.413   3.183   3.183   3.421   3.421   3.686
  3.901   3.901   4.095   4.095   4.125   4.125   4.674   5.747
  5.747   5.825   6.987
 --------------------------------------------------------------

          Ground-State Mulliken Net Atomic Charges

     Atom                 Charge (a.u.)
  ----------------------------------------
      1 H                    -0.000000
      2 H                     0.000000
  ----------------------------------------
  Sum of atomic charges =     0.000000

 -----------------------------------------------------------------
                    Cartesian Multipole Moments
 -----------------------------------------------------------------
    Charge (ESU x 10^10)
                 0.0000
    Dipole Moment (Debye)
         X       0.0000      Y      -0.0000      Z      -0.0000
       Tot       0.0000
    Quadrupole Moments (Debye-Ang)
        XX      -1.4557     XY       0.0000     YY      -2.0643
        XZ      -0.0000     YZ      -0.0000     ZZ      -2.0643
    Octopole Moments (Debye-Ang^2)
       XXX      14.5213    XXY      -1.9733    XYY       6.8641
       YYY      -8.3950    XXZ       0.0000    XYZ      -0.0000
       YYZ      -0.0000    XZZ       6.8641    YZZ      -2.7983
       ZZZ      -0.0000
    Hexadecapole Moments (Debye-Ang^3)
      XXXX     -99.3829   XXXY      19.6852   XXYY     -26.3284
      XYYY      27.9150   YYYY     -24.8160   XXXZ      -0.0000
      XXYZ       0.0000   XYYZ      -0.0000   YYYZ      -0.0000
      XXZZ     -23.6533   XYZZ       9.3050   YYZZ      -4.4786
      XZZZ       0.0000   YZZZ      -0.0000   ZZZZ      -2.0554
 -----------------------------------------------------------------
 DrvMan is completing analytic gradient of the MP2 energy
 MP2 relaxed dipole moment
            1
    1   0.0000000
    2  -0.0000000
    3  -0.0000000
	Magnitude:	 0.000 au	 0.000 Debye
 MP2 energy read as -1.162107
 Full Analytical Gradient of MP2 Energy (in au.)
             1             2
    1   -0.00394064    0.00394064
    2   -0.00000000    0.00000000
    3   -0.00000000    0.00000000
 Gradient time:  CPU 0.09 s  wall 0.09 s
 Geometry Optimization Parameters
   NAtoms,    NIC,     NZ,  NCons,   NDum,   NFix, NCnnct, MaxDiis
        2       5       0       0       0       0       0       0

 Cartesian Hessian Update
 Hessian Updated using BFGS Update


** GEOMETRY OPTIMIZATION IN CARTESIAN COORDINATES **
   Searching for a Minimum

   Optimization Cycle:   3

                       Coordinates (Angstroms)
     ATOM                X               Y               Z
      1  H        -3.6945261851    1.3556080000    0.0000000000
      2  H        -2.9558492149    1.3556080000    0.0000000000
   Point Group: c1    Number of degrees of freedom:     1


   Energy is     -1.162106788


 Translations and Rotations Projected Out of Hessian

  1 Hessian modes will be used to form the next step
  Hessian Eigenvalues:
     0.748506

 Minimum Search - Taking Simple RFO Step
 Searching for Lamda that Minimizes Along All modes
 Value Taken    Lamda =  -0.00004149
 Step Taken.  Stepsize is  0.007445

                             Maximum     Tolerance    Cnvgd?
         Gradient           0.003941      0.000300      NO
         Displacement       0.005264      0.001200      NO
         Energy change     -0.000095      0.000001      NO

 ----------------------------------------------------------------
             Standard Nuclear Orientation (Angstroms)
    I     Atom           X                Y                Z
 ----------------------------------------------------------------
    1      H      -3.6917403957     1.3556080000     0.0000000000
    2      H      -2.9586350043     1.3556080000     0.0000000000
 ----------------------------------------------------------------
 Nuclear Repulsion Energy =     0.7218296537 hartrees
 There are        1 alpha and        1 beta electrons
 Discretize the solute cavity surface with Lebedev spheres
	Using 302 Lebedev grid points for each H atom
	Using 302 Lebedev grid points for other atoms
	Atomic van der Waals radii will be scaled by 1.20
 Removing interior tesserae...
 Keep 402 surface tesserae and discard 202 interior tesserae
 Molecular Surface Area = 23.668 Angst**2
 Applying Cartesian multipole field
    Component          Value
    ---------          -----
     (2,0,0)        1.00000E-11
     (0,2,0)        2.00000E-10
     (0,0,2)       -3.00000E-10
 Nucleus-field energy     =     0.0000000034 hartrees
 Requested basis set is cc-pVTZ
 There are 12 shells and 28 basis functions
 A cutoff of  1.0D-11 yielded     78 shell pairs
 There are       438 function pairs (       507 Cartesian)
 Smallest overlap matrix eigenvalue = 1.53E-03
 Guess MOs from SCF MO coefficient file
 Reading MOs from coefficient file
 Reading MOs from coefficient file
 A restricted Hartree-Fock SCF calculation will be
 performed using Pulay DIIS extrapolation
 SCF converges when DIIS error is below 1.0E-08
 Geometry optimization detected.  Setting ReadMinima to 0
 Setting SaveMinima to 0
 ---------------------------------------
  Cycle       Energy         DIIS Error
 ---------------------------------------
    1      -1.1353060077      4.30E-04
    2      -1.1329871364      9.33E-05
    3      -1.1329884602      7.42E-06
    4      -1.1329884651      1.28E-06
    5      -1.1329884653      3.86E-08
    6      -1.1329884653      2.88E-09 Convergence criterion met
 ---------------------------------------
 SCF time:  CPU 0.06 s  wall 0.06 s
 Discretize the solute cavity surface with Lebedev spheres
	Using 302 Lebedev grid points for each H atom
	Using 302 Lebedev grid points for other atoms
	Atomic van der Waals radii will be scaled by 1.20
 Removing interior tesserae...
 Keep 402 surface tesserae and discard 202 interior tesserae
 Molecular Surface Area = 23.668 Angst**2
Using SCRF singleton
 A restricted Hartree-Fock SCF calculation will be
 performed using Pulay DIIS extrapolation
 Polarizable Continuum solvation model will be applied
 SCF converges when DIIS error is below 1.0E-08
 Geometry optimization detected.  Setting ReadMinima to 0
 Setting SaveMinima to 0

 Citation of the SMD model:
 Marenich, A.V.; Cramer, C.J.; Truhlar, D.G.
 J. Phys. Chem. B 2009, 113, 6378-6396.
 iSolventCode=           1
 Solvent: water                                                           

 vradii
            1           2
    1   1.2000000   1.2000000
 ---------------------------------------
  Cycle       Energy         DIIS Error
 ---------------------------------------
    1      -1.1329884653      5.13E-11
 Time req'd to invert C: 0.08 s (CPU) 0.08 s (wall)
    2      -1.1335457515      3.25E-04
    3      -1.1335457515      3.25E-04
    4      -1.1335457515      3.25E-04
    5      -1.1335457515      3.25E-04
    6      -1.1335457515      3.25E-04
    7      -1.1335457515      3.25E-04
    8      -1.1335457515      3.25E-04
    9      -1.1335457515      3.25E-04
   10      -1.1335457515      3.25E-04
   11      -1.1335457515      3.25E-04
   12      -1.1335457515      3.25E-04
   13      -1.1335457515      3.25E-04
   14      -1.1335457515      3.25E-04
   15      -1.1335457515      3.25E-04
   16      -1.1335457515      3.25E-04
   17      -1.1335600771      7.53E-05
   18      -1.1335608963      8.69E-07
   19      -1.1335608965      1.02E-07
   20      -1.1335608965      6.07E-10 Convergence criterion met
 ---------------------------------------
 SCF time:  CPU 1.27 s  wall 1.27 s
(0)  E-EN(g) gas-phase elect-nuc energy                   -1.132988465 a.u.
(3)  G-ENP(liq) elect-nuc-pol free energy of system       -1.133560897 a.u.
(4)  G-CDS(liq) cavity-dispersion-solvent structure 
     free energy                                                1.9252 kcal/mol
(6)  G-S(liq) free energy of system                       -1.130492899 a.u.
(9)  DeltaG-S(liq) free energy of  solvation
     (9) = (6) - (0)                                            1.5660 kcal/mol
 SCF   energy in the final basis set = -1.1304928994
 Total energy in the final basis set = -1.1304928994

 Components of the MP2 correlation energy:
        aaaa  correlation energy =        -0.0000000000 au
        abab  correlation energy =        -0.0315989763 au
        bbbb  correlation energy =        -0.0000000000 au
        non-Brillouin singles    =        -0.0000000000 au

 Total  MP2   correlation energy =        -0.0315989763 au
        MP2         total energy =        -1.1620918757 au

  Entering Z-vector solver.
 This version supports only Gaussian blurring of the apparent surface charges
 No PCM contribution added !! 
   1         0           1      0.000057    0.000057
 This version supports only Gaussian blurring of the apparent surface charges
 No PCM contribution added !! 
   2         0           1      0.000001    0.000001
 This version supports only Gaussian blurring of the apparent surface charges
 No PCM contribution added !! 
   3         1           0      0.000000    0.000000    Roots Converged

 --------------------------------------------------------------

                    Orbital Energies (a.u.)
 --------------------------------------------------------------

 Alpha MOs
 -- Occupied --
 -0.589
 -- Virtual --
  0.179   0.311   0.656   0.700   0.700   1.111   1.131   1.131
  1.542   2.348   2.410   3.183   3.183   3.424   3.424   3.688
  3.896   3.896   4.101   4.101   4.130   4.130   4.693   5.769
  5.769   5.848   7.018
 --------------------------------------------------------------

          Ground-State Mulliken Net Atomic Charges

     Atom                 Charge (a.u.)
  ----------------------------------------
      1 H                    -0.000000
      2 H                     0.000000
  ----------------------------------------
  Sum of atomic charges =    -0.000000

 -----------------------------------------------------------------
                    Cartesian Multipole Moments
 -----------------------------------------------------------------
    Charge (ESU x 10^10)
                -0.0000
    Dipole Moment (Debye)
         X       0.0000      Y      -0.0000      Z      -0.0000
       Tot       0.0000
    Quadrupole Moments (Debye-Ang)
        XX      -1.4553     XY       0.0000     YY      -2.0560
        XZ       0.0000     YZ      -0.0000     ZZ      -2.0560
    Octopole Moments (Debye-Ang^2)
       XXX      14.5174    XXY      -1.9728    XYY       6.8364
       YYY      -8.3612    XXZ      -0.0000    XYZ       0.0000
       YYZ      -0.0000    XZZ       6.8364    YZZ      -2.7871
       ZZZ      -0.0000
    Hexadecapole Moments (Debye-Ang^3)
      XXXX     -99.3274   XXXY      19.6800   XXYY     -26.2278
      XYYY      27.8026   YYYY     -24.7093   XXXZ       0.0000
      XXYZ      -0.0000   XYYZ       0.0000   YYYZ      -0.0000
      XXZZ     -23.5534   XYZZ       9.2675   YYZZ      -4.4583
      XZZZ       0.0000   YZZZ      -0.0000   ZZZZ      -2.0403
 -----------------------------------------------------------------
 DrvMan is completing analytic gradient of the MP2 energy
 MP2 relaxed dipole moment
            1
    1   0.0000000
    2  -0.0000000
    3  -0.0000000
	Magnitude:	 0.000 au	 0.000 Debye
 MP2 energy read as -1.162092
 Full Analytical Gradient of MP2 Energy (in au.)
             1             2
    1    0.00021307   -0.00021307
    2   -0.00000000    0.00000000
    3   -0.00000000    0.00000000
 Gradient time:  CPU 0.08 s  wall 0.09 s
 Geometry Optimization Parameters
   NAtoms,    NIC,     NZ,  NCons,   NDum,   NFix, NCnnct, MaxDiis
        2       5       0       0       0       0       0       0

 Cartesian Hessian Update
 Hessian Updated using BFGS Update


** GEOMETRY OPTIMIZATION IN CARTESIAN COORDINATES **
   Searching for a Minimum

   Optimization Cycle:   4

                       Coordinates (Angstroms)
     ATOM                X               Y               Z
      1  H        -3.6917403957    1.3556080000    0.0000000000
      2  H        -2.9586350043    1.3556080000    0.0000000000
   Point Group: c1    Number of degrees of freedom:     1


   Energy is     -1.162091876


 Translations and Rotations Projected Out of Hessian

  1 Hessian modes will be used to form the next step
  Hessian Eigenvalues:
     0.789021

 Minimum Search - Taking Simple RFO Step
 Searching for Lamda that Minimizes Along All modes
 Value Taken    Lamda =   0.00000000
 Step Taken.  Stepsize is  0.000382

                             Maximum     Tolerance    Cnvgd?
         Gradient           0.000213      0.000300     YES
         Displacement       0.000270      0.001200     YES
         Energy change      0.000015      0.000001      NO


                       Distance Matrix (Angstroms)
             H (  1)
   H (  2)  0.733105

 Final energy is   -1.1620918757106307     


 ******************************
 **  OPTIMIZATION CONVERGED  **
 ******************************

                       Coordinates (Angstroms)
     ATOM                X               Y               Z
      1  H        -3.6917403957    1.3556080000    0.0000000000
      2  H        -2.9586350043    1.3556080000    0.0000000000

Z-matrix Print:
$molecule
0 1
H 
H  1 0.733105
$end


 --------------------------------------------------------------

                    Orbital Energies (a.u.)
 --------------------------------------------------------------

 Alpha MOs
 -- Occupied --
 -0.589
 -- Virtual --
  0.179   0.311   0.656   0.700   0.700   1.111   1.131   1.131
  1.542   2.348   2.410   3.183   3.183   3.424   3.424   3.688
  3.896   3.896   4.101   4.101   4.130   4.130   4.693   5.769
  5.769   5.848   7.018
 --------------------------------------------------------------

          Ground-State Mulliken Net Atomic Charges

     Atom                 Charge (a.u.)
  ----------------------------------------
      1 H                    -0.000000
      2 H                     0.000000
  ----------------------------------------
  Sum of atomic charges =    -0.000000

 -----------------------------------------------------------------
                    Cartesian Multipole Moments
 -----------------------------------------------------------------
    Charge (ESU x 10^10)
                -0.0000
    Dipole Moment (Debye)
         X       0.0000      Y      -0.0000      Z      -0.0000
       Tot       0.0000
    Quadrupole Moments (Debye-Ang)
        XX      -1.4553     XY       0.0000     YY      -2.0560
        XZ       0.0000     YZ      -0.0000     ZZ      -2.0560
    Octopole Moments (Debye-Ang^2)
       XXX      14.5174    XXY      -1.9728    XYY       6.8364
       YYY      -8.3612    XXZ      -0.0000    XYZ       0.0000
       YYZ      -0.0000    XZZ       6.8364    YZZ      -2.7871
       ZZZ      -0.0000
    Hexadecapole Moments (Debye-Ang^3)
      XXXX     -99.3274   XXXY      19.6800   XXYY     -26.2278
      XYYY      27.8026   YYYY     -24.7093   XXXZ       0.0000
      XXYZ      -0.0000   XYYZ       0.0000   YYYZ      -0.0000
      XXZZ     -23.5534   XYZZ       9.2675   YYZZ      -4.4583
      XZZZ       0.0000   YZZZ      -0.0000   ZZZZ      -2.0403
 -----------------------------------------------------------------
Archival summary:
1\1\pikachu\OPT\MP2\BasisUnspecified\2\taweetha\FriAug1807:45:432017FriAug1807:45:432017\0\\#,OPT,MP2,BasisUnspecified,\\0,1\H\H,1,0.733105\\HF=-1.1304929\MP2=-1.16209188\\@

 Total job time:  6.26s(wall), 6.20s(cpu) 
 Fri Aug 18 07:45:43 2017

        *************************************************************
        *                                                           *
        *  Thank you very much for using Q-Chem.  Have a nice day.  *
        *                                                           *
        *************************************************************


 
User input: 2 of 2 
 
pikachu 127.0.1
Q-Chem Developer Version! Running on 127.0.1.*
                  Welcome to Q-Chem
     A Quantum Leap Into The Future Of Chemistry


 Q-Chem 4.4, Q-Chem, Inc., Pleasanton, CA (2016)

 Y. Shao,  Z. Gan,  E. Epifanovsky,  A. T. B. Gilbert,  M. Wormit,  
 J. Kussmann,  A. W. Lange,  A. Behn,  J. Deng,  X. Feng,  D. Ghosh,  
 M. Goldey,  P. R. Horn,  L. D. Jacobson,  I. Kaliman,  F. Rob,  
 R. Z. Khaliullin,  T. Kus,  A. Landau,  J. Liu,  E. I. Proynov,  Y. M. Rhee,  
 R. M. Richard,  M. A. Rohrdanz,  R. P. Steele,  E. J. Sundstrom,  
 H. L. Woodcock III,  P. M. Zimmerman,  D. Zuev,  B. Albrecht,  E. Alguire,  
 B. Austin,  S. A. Baeppler,  G. J. O. Beran,  Y. A. Bernard,  
 E. J. Berquist,  K. Brandhorst,  K. B. Bravaya,  S. T. Brown,  D. Casanova,  
 C.-M. Chang,  Y. Chen,  S. H. Chien,  K. D. Closser,  M. P. Coons,  
 D. L. Crittenden,  S. Dasgupta,  M. Diedenhofen,  R. A. DiStasio Jr.,  
 H. Do,  A. D. Dutoi,  R. G. Edgar,  P.-T. Fang,  S. Fatehi,  Q. Feng,  
 L. Fusti-Molnar,  A. Ghysels,  A. Golubeva-Zadorozhnaya,  J. Gomes,  
 A. Gunina,  M. W. D. Hanson-Heine,  P. H. P. Harbach,  A. W. Hauser,  
 J. E. Herr,  E. G. Hohenstein,  Z. C. Holden,  K. Hui,  T.-C. Jagau,  H. Ji,  
 B. Kaduk,  K. Khistyaev,  Jaehoon Kim,  Jihan Kim,  R. A. King,  
 P. Klunzinger,  K. Koh,  D. Kosenkov,  T. Kowalczyk,  C. M. Krauter,  
 A. Kunitsa,  K. U. Lao,  A. Laurent,  K. V. Lawler,  J. Lee,  D. Lefrancois,  
 S. Lehtola,  S. V. Levchenko,  C. Y. Lin,  Y.-S. Lin,  F. Liu,  E. Livshits,  
 R. C. Lochan,  A. Luenser,  P. Manohar,  S. F. Manzer,  S.-P. Mao,  Y. Mao,  
 N. Mardirossian,  A. V. Marenich,  L. A. Martinez-Martinez,  S. A. Maurer,  
 N. J. Mayhall,  J.-M. Mewes,  A. F. Morrison,  K. Nanda,  T. S. Nguyen-Beck,  
 C. M. Oana,  R. Olivares-Amaya,  D. P. O'Neill,  J. A. Parkhill,  
 T. M. Perrine,  R. Peverati,  P. A. Pieniazek,  F. Plasser,  A. Prociuk,  
 D. R. Rehn,  E. Rosta,  N. J. Russ,  N. Sergueev,  S. M. Sharada,  
 S. Sharma,  D. W. Small,  A. Sodt,  T. Stauch,  T. Stein,  D. Stuck,  
 Y.-C. Su,  A. J. W. Thom,  T. Tsuchimochi,  L. Vogt,  O. Vydrov,  T. Wang,  
 M. A. Watson,  J. Wenzel,  A. White,  C. F. Williams,  V. Vanovschi,  
 K. Yao,  S. Yeganeh,  S. R. Yost,  Z.-Q. You,  I. Y. Zhang,  X. Zhang,  
 Y. Zhao,  B. R. Brooks,  G. K. L. Chan,  D. M. Chipman,  C. J. Cramer,  
 W. A. Goddard III,  M. S. Gordon,  W. J. Hehre,  A. Klamt,  
 H. F. Schaefer III,  M. W. Schmidt,  C. D. Sherrill,  D. G. Truhlar,  
 A. Warshel,  X. Xu,  A. Aspuru-Guzik,  R. Baer,  A. T. Bell,  N. A. Besley,  
 J.-D. Chai,  A. Dreuw,  B. D. Dunietz,  T. R. Furlani,  S. R. Gwaltney,  
 C.-P. Hsu,  Y. Jung,  J. Kong,  D. S. Lambrecht,  W. Liang,  C. Ochsenfeld,  
 V. A. Rassolov,  L. V. Slipchenko,  J. E. Subotnik,  T. Van Voorhis,  
 J. M. Herbert,  A. I. Krylov,  P. M. W. Gill,  M. Head-Gordon

 Contributors to earlier versions of Q-Chem not listed above: 
 R. D. Adamson,  J. Baker,  E. F. C. Byrd,  A. K. Chakraborty,  C.-L. Cheng,  
 H. Dachsel,  R. J. Doerksen,  G. Hawkins,  A. Heyden,  S. Hirata,  
 G. Kedziora,  F. J. Keil,  C. Kelley,  P. P. Korambath,  W. Kurlancheek,  
 A. M. Lee,  M. S. Lee,  D. Liotard,  I. Lotan,  P. E. Maslen,  N. Nair,  
 D. Neuhauser,  R. Olson,  B. Peters,  J. Ritchie,  N. E. Schultz,  
 N. Shenvi,  A. C. Simmonett,  K. S. Thanthiriwatte,  Q. Wu,  W. Zhang

 Please cite Q-Chem as follows:
 Y. Shao et al., Mol. Phys. 113, 184-215 (2015)
 DOI: 10.1080/00268976.2014.952696

 Q-Chem 4.4.2 for Intel X86 EM64T Linux

 Parts of Q-Chem use Armadillo 5.200.1 (Boston Tea Smuggler).
 http://arma.sourceforge.net/

 Q-Chem begins on Fri Aug 18 07:45:43 2017  


Host: 0

     Scratch files written to /scratch/taweetham/qchem31126//
The previous job contains 0 fragments, simply inherited here


!!********************************************.
!!******************Warning*******************.
!!Desired Analytical derivatives not available.
!!Finite difference job might take a long time.
!!********************************************.
!!********************************************.


 2-order derivative to be evaluated numerically with 1-order analytical derivatives

Checking the input file for inconsistencies... 	...done.

--------------------------------------------------------------
User input:
--------------------------------------------------------------

$molecule
read
$end

$rem
   BASIS  =   cc-pVTZ
   method  =  MP2
   JOBTYPE	= FREQUENCY
   SOLVENT_METHOD = SMD
   MEM_STATIC = 3000
   MEM_TOTAL  = 4000
$end


--------------------------------------------------------------
 ----------------------------------------------------------------
             Standard Nuclear Orientation (Angstroms)
    I     Atom           X                Y                Z
 ----------------------------------------------------------------
    1      H      -3.6917403957     1.3556080000     0.0000000000
    2      H      -2.9586350043     1.3556080000     0.0000000000
 ----------------------------------------------------------------
 Nuclear Repulsion Energy =     0.7218296537 hartrees
 There are        1 alpha and        1 beta electrons
 Requested basis set is cc-pVTZ
 There are 12 shells and 28 basis functions

 Total QAlloc Memory Limit   4000 MB
 Mega-Array Size      2933 MB
 MEM_STATIC part      3000 MB

                       Distance Matrix (Angstroms)
             H (  1)
   H (  2)  0.733105

 A cutoff of  1.0D-11 yielded     78 shell pairs
 There are       438 function pairs (       507 Cartesian)

 -------------------------------------------------------
 OpenMP Integral Computing Module                       
 Release: version 1.0, May 2013, Q-Chem Inc. Pittsburgh 
 -------------------------------------------------------
 Integral Job Info:
 Integral job number is                      11
 Integral operator is                         1
 short-range coefficients                     0
 long-range coefficients              100000000
 Omega coefficients                           0
 if combine SR and LR in K                    0
 Integral screening is                        0
 Integral computing path is                   2
 max size of driver memory is            800000
 size of driver memory is                593474
 size of scratch memory is               800000
 max col of scratch BK array               1296
 max len of scratch array in speh3          155
 max len of scratch index in speh4           18
 max int batch size is                      520
 min int batch size is                       52
 fixed nKL is                                75
 max L of basis functions is                  2
 order of int derivative is                   0
 number of shells is                         12
 number of basis is                          30
 number of cartesian basis is                30
 number of contracted shell pairs            78
 number of primitive shell pairs            141
 maxK2 (contraction) of shell pair            9
 max number of K2 of shell pair               1
 max number of CS2 of shell pair             16
 max number of PS2 of shell pair             24
 mem total for path MDJ                   10244
 -------------------------------------------------------
 Smallest overlap matrix eigenvalue = 1.53E-03
 Guess from superposition of atomic densities
 Warning:  Energy on first SCF cycle will be non-variational
 A restricted Hartree-Fock SCF calculation will be
 performed using Pulay DIIS extrapolation
 SCF converges when DIIS error is below 1.0E-08
 ---------------------------------------
  Cycle       Energy         DIIS Error
 ---------------------------------------
    1      -0.8515155336      1.67E-02
    2      -1.1316775418      2.57E-03
    3      -1.1329777043      2.35E-04
    4      -1.1329881613      3.46E-05
    5      -1.1329884651      1.49E-06
    6      -1.1329884655      6.23E-08
    7      -1.1329884655      2.11E-09 Convergence criterion met
 ---------------------------------------
 SCF time:  CPU 0.06 s  wall 0.07 s

 Citation of the SMD model:
 Marenich, A.V.; Cramer, C.J.; Truhlar, D.G.
 J. Phys. Chem. B 2009, 113, 6378-6396.
 iSolventCode=           1
 Solvent: water                                                           

 vradii
            1           2
    1   1.2000000   1.2000000
Changing PCM_TESSEL_METHOD to VTN
Changing PCM_VDW_RADII to SMD_RADIUS
 Discretize the solute cavity surface with Lebedev spheres
	Using 302 Lebedev grid points for each H atom
	Using 302 Lebedev grid points for other atoms
	Atomic van der Waals radii will be scaled by 1.20
 Removing interior tesserae...
 Keep 402 surface tesserae and discard 202 interior tesserae
 Molecular Surface Area = 23.668 Angst**2
Using SCRF singleton
 A restricted Hartree-Fock SCF calculation will be
 performed using Pulay DIIS extrapolation
 Polarizable Continuum solvation model will be applied
 SCF converges when DIIS error is below 1.0E-08

 Citation of the SMD model:
 Marenich, A.V.; Cramer, C.J.; Truhlar, D.G.
 J. Phys. Chem. B 2009, 113, 6378-6396.
 iSolventCode=           1
 Solvent: water                                                           

 vradii
            1           2
    1   1.2000000   1.2000000
 ---------------------------------------
  Cycle       Energy         DIIS Error
 ---------------------------------------
    1      -1.1329884655      1.63E-11
 Time req'd to invert C: 0.08 s (CPU) 0.08 s (wall)
    2      -1.1335457517      3.25E-04
    3      -1.1335457517      3.25E-04
    4      -1.1335457517      3.25E-04
    5      -1.1335457517      3.25E-04
    6      -1.1335457517      3.25E-04
    7      -1.1335457517      3.25E-04
    8      -1.1335457517      3.25E-04
    9      -1.1335457517      3.25E-04
   10      -1.1335457517      3.25E-04
   11      -1.1335457517      3.25E-04
   12      -1.1335457517      3.25E-04
   13      -1.1335457517      3.25E-04
   14      -1.1335457517      3.25E-04
   15      -1.1335457517      3.25E-04
   16      -1.1335457517      3.25E-04
   17      -1.1335600772      7.53E-05
   18      -1.1335608965      8.69E-07
   19      -1.1335608967      1.02E-07
   20      -1.1335608967      6.07E-10 Convergence criterion met
 ---------------------------------------
 SCF time:  CPU 1.27 s  wall 1.30 s
(0)  E-EN(g) gas-phase elect-nuc energy                   -1.132988465 a.u.
(3)  G-ENP(liq) elect-nuc-pol free energy of system       -1.133560897 a.u.
(4)  G-CDS(liq) cavity-dispersion-solvent structure 
     free energy                                                1.9252 kcal/mol
(6)  G-S(liq) free energy of system                       -1.130492900 a.u.
(9)  DeltaG-S(liq) free energy of  solvation
     (9) = (6) - (0)                                            1.5660 kcal/mol
 SCF   energy in the final basis set = -1.1304928996
 Total energy in the final basis set = -1.1304928996

 Components of the MP2 correlation energy:
        aaaa  correlation energy =        -0.0000000000 au
        abab  correlation energy =        -0.0315989763 au
        bbbb  correlation energy =        -0.0000000000 au
        non-Brillouin singles    =        -0.0000000000 au

 Total  MP2   correlation energy =        -0.0315989763 au
        MP2         total energy =        -1.1620918759 au

  Entering Z-vector solver.
 This version supports only Gaussian blurring of the apparent surface charges
 No PCM contribution added !! 
   1         0           1      0.000057    0.000057
 This version supports only Gaussian blurring of the apparent surface charges
 No PCM contribution added !! 
   2         0           1      0.000001    0.000001
 This version supports only Gaussian blurring of the apparent surface charges
 No PCM contribution added !! 
   3         1           0      0.000000    0.000000    Roots Converged

 --------------------------------------------------------------

                    Orbital Energies (a.u.)
 --------------------------------------------------------------

 Alpha MOs
 -- Occupied --
 -0.589
 -- Virtual --
  0.179   0.311   0.656   0.700   0.700   1.111   1.131   1.131
  1.542   2.348   2.410   3.183   3.183   3.424   3.424   3.688
  3.896   3.896   4.101   4.101   4.130   4.130   4.693   5.769
  5.769   5.848   7.018
 --------------------------------------------------------------

          Ground-State Mulliken Net Atomic Charges

     Atom                 Charge (a.u.)
  ----------------------------------------
      1 H                     0.000000
      2 H                    -0.000000
  ----------------------------------------
  Sum of atomic charges =     0.000000

 -----------------------------------------------------------------
                    Cartesian Multipole Moments
 -----------------------------------------------------------------
    Charge (ESU x 10^10)
                 0.0000
    Dipole Moment (Debye)
         X      -0.0000      Y       0.0000      Z      -0.0000
       Tot       0.0000
    Quadrupole Moments (Debye-Ang)
        XX      -1.4553     XY       0.0000     YY      -2.0560
        XZ       0.0000     YZ      -0.0000     ZZ      -2.0560
    Octopole Moments (Debye-Ang^2)
       XXX      14.5174    XXY      -1.9728    XYY       6.8364
       YYY      -8.3612    XXZ      -0.0000    XYZ       0.0000
       YYZ      -0.0000    XZZ       6.8364    YZZ      -2.7871
       ZZZ      -0.0000
    Hexadecapole Moments (Debye-Ang^3)
      XXXX     -99.3274   XXXY      19.6800   XXYY     -26.2278
      XYYY      27.8026   YYYY     -24.7093   XXXZ       0.0000
      XXYZ      -0.0000   XYYZ       0.0000   YYYZ      -0.0000
      XXZZ     -23.5534   XYZZ       9.2675   YYZZ      -4.4583
      XZZZ       0.0000   YZZZ      -0.0000   ZZZZ      -2.0403
 -----------------------------------------------------------------
 DrvMan is completing analytic gradient of the MP2 energy
 MP2 relaxed dipole moment
            1
    1  -0.0000000
    2   0.0000000
    3  -0.0000000
	Magnitude:	 0.000 au	 0.000 Debye
 MP2 energy read as -1.162092
 Full Analytical Gradient of MP2 Energy (in au.)
             1             2
    1    0.00021307   -0.00021307
    2   -0.00000000    0.00000000
    3   -0.00000000    0.00000000
 Gradient time:  CPU 0.08 s  wall 0.09 s
 ######################################################
 ######################################################
 # Starting finite difference calculation for IDERIV  #
 Finite diff step size:  1.88973e-03 a.u.
 ----------------------------------------------------------------
             Standard Nuclear Orientation (Angstroms)
    I     Atom           X                Y                Z
 ----------------------------------------------------------------
    1      H      -3.6907403957     1.3556080000     0.0000000000
    2      H      -2.9586350043     1.3556080000     0.0000000000
 ----------------------------------------------------------------
 Nuclear Repulsion Energy =     0.7228156179 hartrees
 There are        1 alpha and        1 beta electrons
 Discretize the solute cavity surface with Lebedev spheres
	Using 302 Lebedev grid points for each H atom
	Using 302 Lebedev grid points for other atoms
	Atomic van der Waals radii will be scaled by 1.20
 Removing interior tesserae...
 Keep 402 surface tesserae and discard 202 interior tesserae
 Molecular Surface Area = 23.668 Angst**2

                       Distance Matrix (Angstroms)
             H (  1)
   H (  2)  0.732105

 Requested basis set is cc-pVTZ
 There are 12 shells and 28 basis functions
 A cutoff of  1.0D-11 yielded     78 shell pairs
 There are       438 function pairs (       507 Cartesian)
 Smallest overlap matrix eigenvalue = 1.52E-03
 Guess MOs from SCF MO coefficient file
 Reading MOs from coefficient file
 Reading MOs from coefficient file
 A restricted Hartree-Fock SCF calculation will be
 performed using Pulay DIIS extrapolation
 SCF converges when DIIS error is below 1.0E-08
 ---------------------------------------
  Cycle       Energy         DIIS Error
 ---------------------------------------
    1      -1.1333903746      3.45E-04
    2      -1.1329851421      7.05E-05
    3      -1.1329858450      2.11E-06
    4      -1.1329858456      2.75E-07
    5      -1.1329858457      1.85E-08
    6      -1.1329858457      3.94E-10 Convergence criterion met
 ---------------------------------------
 SCF time:  CPU 0.06 s  wall 0.05 s
 Discretize the solute cavity surface with Lebedev spheres
	Using 302 Lebedev grid points for each H atom
	Using 302 Lebedev grid points for other atoms
	Atomic van der Waals radii will be scaled by 1.20
 Removing interior tesserae...
 Keep 402 surface tesserae and discard 202 interior tesserae
 Molecular Surface Area = 23.668 Angst**2
Using SCRF singleton
 A restricted Hartree-Fock SCF calculation will be
 performed using Pulay DIIS extrapolation
 Polarizable Continuum solvation model will be applied
 SCF converges when DIIS error is below 1.0E-08

 Citation of the SMD model:
 Marenich, A.V.; Cramer, C.J.; Truhlar, D.G.
 J. Phys. Chem. B 2009, 113, 6378-6396.
 iSolventCode=           1
 Solvent: water                                                           

 vradii
            1           2
    1   1.2000000   1.2000000
 ---------------------------------------
  Cycle       Energy         DIIS Error
 ---------------------------------------
    1      -1.1329858457      9.02E-12
 Time req'd to invert C: 0.08 s (CPU) 0.08 s (wall)
    2      -1.1335410905      3.24E-04
    3      -1.1335410905      3.24E-04
    4      -1.1335410905      3.24E-04
    5      -1.1335410905      3.24E-04
    6      -1.1335410905      3.24E-04
    7      -1.1335410905      3.24E-04
    8      -1.1335410905      3.24E-04
    9      -1.1335410905      3.24E-04
   10      -1.1335410905      3.24E-04
   11      -1.1335410905      3.24E-04
   12      -1.1335410905      3.24E-04
   13      -1.1335410905      3.24E-04
   14      -1.1335410905      3.24E-04
   15      -1.1335410905      3.24E-04
   16      -1.1335410905      3.24E-04
   17      -1.1335553414      7.51E-05
   18      -1.1335561562      8.67E-07
   19      -1.1335561564      1.01E-07
   20      -1.1335561564      6.01E-10 Convergence criterion met
 ---------------------------------------
 SCF time:  CPU 1.27 s  wall 1.27 s
(0)  E-EN(g) gas-phase elect-nuc energy                   -1.132985846 a.u.
(3)  G-ENP(liq) elect-nuc-pol free energy of system       -1.133556156 a.u.
(4)  G-CDS(liq) cavity-dispersion-solvent structure 
     free energy                                                1.9247 kcal/mol
(6)  G-S(liq) free energy of system                       -1.130488939 a.u.
(9)  DeltaG-S(liq) free energy of  solvation
     (9) = (6) - (0)                                            1.5668 kcal/mol
 SCF   energy in the final basis set = -1.1304889393
 Total energy in the final basis set = -1.1304889393

 Components of the MP2 correlation energy:
        aaaa  correlation energy =        -0.0000000000 au
        abab  correlation energy =        -0.0315956140 au
        bbbb  correlation energy =        -0.0000000000 au
        non-Brillouin singles    =        -0.0000000000 au

 Total  MP2   correlation energy =        -0.0315956140 au
        MP2         total energy =        -1.1620845533 au

  Entering Z-vector solver.
 This version supports only Gaussian blurring of the apparent surface charges
 No PCM contribution added !! 
   1         0           1      0.000057    0.000057
 This version supports only Gaussian blurring of the apparent surface charges
 No PCM contribution added !! 
   2         0           1      0.000001    0.000001
 This version supports only Gaussian blurring of the apparent surface charges
 No PCM contribution added !! 
   3         1           0      0.000000    0.000000    Roots Converged

 --------------------------------------------------------------

                    Orbital Energies (a.u.)
 --------------------------------------------------------------

 Alpha MOs
 -- Occupied --
 -0.589
 -- Virtual --
  0.179   0.311   0.657   0.700   0.700   1.111   1.131   1.131
  1.543   2.348   2.409   3.183   3.183   3.425   3.425   3.689
  3.895   3.895   4.102   4.102   4.131   4.131   4.696   5.773
  5.773   5.852   7.023
 --------------------------------------------------------------

          Ground-State Mulliken Net Atomic Charges

     Atom                 Charge (a.u.)
  ----------------------------------------
      1 H                     0.000000
      2 H                    -0.000000
  ----------------------------------------
  Sum of atomic charges =     0.000000

 -----------------------------------------------------------------
                    Cartesian Multipole Moments
 -----------------------------------------------------------------
    Charge (ESU x 10^10)
                 0.0000
    Dipole Moment (Debye)
         X      -0.0000      Y       0.0000      Z      -0.0000
       Tot       0.0000
    Quadrupole Moments (Debye-Ang)
        XX      -1.4552     XY      -0.0000     YY      -2.0545
        XZ       0.0000     YZ      -0.0000     ZZ      -2.0545
    Octopole Moments (Debye-Ang^2)
       XXX      14.5145    XXY      -1.9727    XYY       6.8304
       YYY      -8.3551    XXZ      -0.0000    XYZ       0.0000
       YYZ      -0.0000    XZZ       6.8304    YZZ      -2.7850
       ZZZ      -0.0000
    Hexadecapole Moments (Debye-Ang^3)
      XXXX     -99.2882   XXXY      19.6760   XXYY     -26.2029
      XYYY      27.7782   YYYY     -24.6901   XXXZ       0.0000
      XXYZ      -0.0000   XYYZ       0.0000   YYYZ      -0.0000
      XXZZ     -23.5287   XYZZ       9.2594   YYZZ      -4.4546
      XZZZ       0.0000   YZZZ      -0.0000   ZZZZ      -2.0376
 -----------------------------------------------------------------
 DrvMan is completing analytic gradient of the MP2 energy
 MP2 relaxed dipole moment
            1
    1  -0.0000000
    2   0.0000000
    3  -0.0000000
	Magnitude:	 0.000 au	 0.000 Debye
 MP2 energy read as -1.162085
 Full Analytical Gradient of MP2 Energy (in au.)
             1             2
    1    0.00097432   -0.00097432
    2   -0.00000000    0.00000000
    3   -0.00000000    0.00000000
 Gradient time:  CPU 0.08 s  wall 0.08 s
 ----------------------------------------------------------------
             Standard Nuclear Orientation (Angstroms)
    I     Atom           X                Y                Z
 ----------------------------------------------------------------
    1      H      -3.6927403957     1.3556080000     0.0000000000
    2      H      -2.9586350043     1.3556080000     0.0000000000
 ----------------------------------------------------------------
 Nuclear Repulsion Energy =     0.7208463758 hartrees
 There are        1 alpha and        1 beta electrons
 Discretize the solute cavity surface with Lebedev spheres
	Using 302 Lebedev grid points for each H atom
	Using 302 Lebedev grid points for other atoms
	Atomic van der Waals radii will be scaled by 1.20
 Removing interior tesserae...
 Keep 402 surface tesserae and discard 202 interior tesserae
 Molecular Surface Area = 23.668 Angst**2

                       Distance Matrix (Angstroms)
             H (  1)
   H (  2)  0.734105

 Requested basis set is cc-pVTZ
 There are 12 shells and 28 basis functions
 A cutoff of  1.0D-11 yielded     78 shell pairs
 There are       438 function pairs (       507 Cartesian)
 Smallest overlap matrix eigenvalue = 1.54E-03
 Guess MOs from SCF MO coefficient file
 Reading MOs from coefficient file
 Reading MOs from coefficient file
 A restricted Hartree-Fock SCF calculation will be
 performed using Pulay DIIS extrapolation
 SCF converges when DIIS error is below 1.0E-08
 ---------------------------------------
  Cycle       Energy         DIIS Error
 ---------------------------------------
    1      -1.1321332516      3.26E-04
    2      -1.1329889343      6.99E-05
    3      -1.1329896392      2.78E-06
    4      -1.1329896401      8.16E-07
    5      -1.1329896402      7.40E-08
    6      -1.1329896402      4.72E-09 Convergence criterion met
 ---------------------------------------
 SCF time:  CPU 0.06 s  wall 0.05 s
 Discretize the solute cavity surface with Lebedev spheres
	Using 302 Lebedev grid points for each H atom
	Using 302 Lebedev grid points for other atoms
	Atomic van der Waals radii will be scaled by 1.20
 Removing interior tesserae...
 Keep 402 surface tesserae and discard 202 interior tesserae
 Molecular Surface Area = 23.668 Angst**2
Using SCRF singleton
 A restricted Hartree-Fock SCF calculation will be
 performed using Pulay DIIS extrapolation
 Polarizable Continuum solvation model will be applied
 SCF converges when DIIS error is below 1.0E-08

 Citation of the SMD model:
 Marenich, A.V.; Cramer, C.J.; Truhlar, D.G.
 J. Phys. Chem. B 2009, 113, 6378-6396.
 iSolventCode=           1
 Solvent: water                                                           

 vradii
            1           2
    1   1.2000000   1.2000000
 ---------------------------------------
  Cycle       Energy         DIIS Error
 ---------------------------------------
    1      -1.1329896402      6.19E-11
 Time req'd to invert C: 0.08 s (CPU) 0.08 s (wall)
    2      -1.1335489712      3.26E-04
    3      -1.1335489712      3.26E-04
    4      -1.1335489712      3.26E-04
    5      -1.1335489712      3.26E-04
    6      -1.1335489712      3.26E-04
    7      -1.1335489712      3.26E-04
    8      -1.1335489712      3.26E-04
    9      -1.1335489712      3.26E-04
   10      -1.1335489712      3.26E-04
   11      -1.1335489712      3.26E-04
   12      -1.1335489712      3.26E-04
   13      -1.1335489712      3.26E-04
   14      -1.1335489712      3.26E-04
   15      -1.1335489712      3.26E-04
   16      -1.1335489712      3.26E-04
   17      -1.1335633716      7.55E-05
   18      -1.1335641953      8.71E-07
   19      -1.1335641955      1.02E-07
   20      -1.1335641955      6.13E-10 Convergence criterion met
 ---------------------------------------
 SCF time:  CPU 1.28 s  wall 1.28 s
(0)  E-EN(g) gas-phase elect-nuc energy                   -1.132989640 a.u.
(3)  G-ENP(liq) elect-nuc-pol free energy of system       -1.133564196 a.u.
(4)  G-CDS(liq) cavity-dispersion-solvent structure 
     free energy                                                1.9257 kcal/mol
(6)  G-S(liq) free energy of system                       -1.130495418 a.u.
(9)  DeltaG-S(liq) free energy of  solvation
     (9) = (6) - (0)                                            1.5651 kcal/mol
 SCF   energy in the final basis set = -1.1304954184
 Total energy in the final basis set = -1.1304954184

 Components of the MP2 correlation energy:
        aaaa  correlation energy =        -0.0000000000 au
        abab  correlation energy =        -0.0316023522 au
        bbbb  correlation energy =        -0.0000000000 au
        non-Brillouin singles    =        -0.0000000000 au

 Total  MP2   correlation energy =        -0.0316023522 au
        MP2         total energy =        -1.1620977706 au

  Entering Z-vector solver.
 This version supports only Gaussian blurring of the apparent surface charges
 No PCM contribution added !! 
   1         0           1      0.000057    0.000057
 This version supports only Gaussian blurring of the apparent surface charges
 No PCM contribution added !! 
   2         0           1      0.000001    0.000001
 This version supports only Gaussian blurring of the apparent surface charges
 No PCM contribution added !! 
   3         1           0      0.000000    0.000000    Roots Converged

 --------------------------------------------------------------

                    Orbital Energies (a.u.)
 --------------------------------------------------------------

 Alpha MOs
 -- Occupied --
 -0.589
 -- Virtual --
  0.179   0.311   0.656   0.700   0.700   1.111   1.130   1.130
  1.542   2.348   2.410   3.183   3.183   3.424   3.424   3.688
  3.897   3.897   4.100   4.100   4.130   4.130   4.690   5.765
  5.765   5.844   7.012
 --------------------------------------------------------------

          Ground-State Mulliken Net Atomic Charges

     Atom                 Charge (a.u.)
  ----------------------------------------
      1 H                     0.000000
      2 H                    -0.000000
  ----------------------------------------
  Sum of atomic charges =    -0.000000

 -----------------------------------------------------------------
                    Cartesian Multipole Moments
 -----------------------------------------------------------------
    Charge (ESU x 10^10)
                -0.0000
    Dipole Moment (Debye)
         X       0.0000      Y      -0.0000      Z      -0.0000
       Tot       0.0000
    Quadrupole Moments (Debye-Ang)
        XX      -1.4554     XY       0.0000     YY      -2.0574
        XZ       0.0000     YZ      -0.0000     ZZ      -2.0574
    Octopole Moments (Debye-Ang^2)
       XXX      14.5203    XXY      -1.9729    XYY       6.8424
       YYY      -8.3673    XXZ      -0.0000    XYZ       0.0000
       YYZ      -0.0000    XZZ       6.8424    YZZ      -2.7891
       ZZZ      -0.0000
    Hexadecapole Moments (Debye-Ang^3)
      XXXX     -99.3666   XXXY      19.6839   XXYY     -26.2527
      XYYY      27.8269   YYYY     -24.7285   XXXZ       0.0000
      XXYZ      -0.0000   XYYZ       0.0000   YYYZ      -0.0000
      XXZZ     -23.5782   XYZZ       9.2756   YYZZ      -4.4619
      XZZZ       0.0000   YZZZ      -0.0000   ZZZZ      -2.0430
 -----------------------------------------------------------------
 DrvMan is completing analytic gradient of the MP2 energy
 MP2 relaxed dipole moment
            1
    1   0.0000000
    2  -0.0000000
    3  -0.0000000
	Magnitude:	 0.000 au	 0.000 Debye
 MP2 energy read as -1.162098
 Full Analytical Gradient of MP2 Energy (in au.)
             1             2
    1   -0.00054335    0.00054335
    2    0.00000000   -0.00000000
    3    0.00000000   -0.00000000
 Gradient time:  CPU 0.08 s  wall 0.08 s
 ----------------------------------------------------------------
             Standard Nuclear Orientation (Angstroms)
    I     Atom           X                Y                Z
 ----------------------------------------------------------------
    1      H      -3.6917403957     1.3566080000     0.0000000000
    2      H      -2.9586350043     1.3556080000     0.0000000000
 ----------------------------------------------------------------
 Nuclear Repulsion Energy =     0.7218289822 hartrees
 There are        1 alpha and        1 beta electrons
 Discretize the solute cavity surface with Lebedev spheres
	Using 302 Lebedev grid points for each H atom
	Using 302 Lebedev grid points for other atoms
	Atomic van der Waals radii will be scaled by 1.20
 Removing interior tesserae...
 Keep 402 surface tesserae and discard 202 interior tesserae
 Molecular Surface Area = 23.668 Angst**2

                       Distance Matrix (Angstroms)
             H (  1)
   H (  2)  0.733106

 Requested basis set is cc-pVTZ
 There are 12 shells and 28 basis functions
 A cutoff of  1.0D-11 yielded     78 shell pairs
 There are       438 function pairs (       507 Cartesian)
 Smallest overlap matrix eigenvalue = 1.53E-03
 Guess MOs from SCF MO coefficient file
 Reading MOs from coefficient file
 Reading MOs from coefficient file
 A restricted Hartree-Fock SCF calculation will be
 performed using Pulay DIIS extrapolation
 SCF converges when DIIS error is below 1.0E-08
 ---------------------------------------
  Cycle       Energy         DIIS Error
 ---------------------------------------
    1      -1.1333923681      3.46E-04
    2      -1.1329877597      7.07E-05
    3      -1.1329884661      2.12E-06
    4      -1.1329884667      2.75E-07
    5      -1.1329884668      1.85E-08
    6      -1.1329884668      3.91E-10 Convergence criterion met
 ---------------------------------------
 SCF time:  CPU 0.06 s  wall 0.06 s
 Discretize the solute cavity surface with Lebedev spheres
	Using 302 Lebedev grid points for each H atom
	Using 302 Lebedev grid points for other atoms
	Atomic van der Waals radii will be scaled by 1.20
 Removing interior tesserae...
 Keep 402 surface tesserae and discard 202 interior tesserae
 Molecular Surface Area = 23.668 Angst**2
Using SCRF singleton
 A restricted Hartree-Fock SCF calculation will be
 performed using Pulay DIIS extrapolation
 Polarizable Continuum solvation model will be applied
 SCF converges when DIIS error is below 1.0E-08

 Citation of the SMD model:
 Marenich, A.V.; Cramer, C.J.; Truhlar, D.G.
 J. Phys. Chem. B 2009, 113, 6378-6396.
 iSolventCode=           1
 Solvent: water                                                           

 vradii
            1           2
    1   1.2000000   1.2000000
 ---------------------------------------
  Cycle       Energy         DIIS Error
 ---------------------------------------
    1      -1.1329884668      8.88E-12
 Time req'd to invert C: 0.08 s (CPU) 0.08 s (wall)
    2      -1.1335457542      3.25E-04
    3      -1.1335457542      3.25E-04
    4      -1.1335457542      3.25E-04
    5      -1.1335457542      3.25E-04
    6      -1.1335457542      3.25E-04
    7      -1.1335457542      3.25E-04
    8      -1.1335457542      3.25E-04
    9      -1.1335457542      3.25E-04
   10      -1.1335457542      3.25E-04
   11      -1.1335457542      3.25E-04
   12      -1.1335457542      3.25E-04
   13      -1.1335457542      3.25E-04
   14      -1.1335457542      3.25E-04
   15      -1.1335457542      3.25E-04
   16      -1.1335457542      3.25E-04
   17      -1.1335600798      7.53E-05
   18      -1.1335608991      8.69E-07
   19      -1.1335608993      1.02E-07
   20      -1.1335608993      6.07E-10 Convergence criterion met
 ---------------------------------------
 SCF time:  CPU 1.27 s  wall 1.28 s
(0)  E-EN(g) gas-phase elect-nuc energy                   -1.132988467 a.u.
(3)  G-ENP(liq) elect-nuc-pol free energy of system       -1.133560899 a.u.
(4)  G-CDS(liq) cavity-dispersion-solvent structure 
     free energy                                                1.9252 kcal/mol
(6)  G-S(liq) free energy of system                       -1.130492902 a.u.
(9)  DeltaG-S(liq) free energy of  solvation
     (9) = (6) - (0)                                            1.5660 kcal/mol
 SCF   energy in the final basis set = -1.1304929017
 Total energy in the final basis set = -1.1304929017

 Components of the MP2 correlation energy:
        aaaa  correlation energy =        -0.0000000000 au
        abab  correlation energy =        -0.0315989786 au
        bbbb  correlation energy =        -0.0000000000 au
        non-Brillouin singles    =        -0.0000000000 au

 Total  MP2   correlation energy =        -0.0315989786 au
        MP2         total energy =        -1.1620918803 au

  Entering Z-vector solver.
 This version supports only Gaussian blurring of the apparent surface charges
 No PCM contribution added !! 
   1         0           1      0.000057    0.000057
 This version supports only Gaussian blurring of the apparent surface charges
 No PCM contribution added !! 
   2         0           1      0.000001    0.000001
 This version supports only Gaussian blurring of the apparent surface charges
 No PCM contribution added !! 
   3         1           0      0.000000    0.000000    Roots Converged

 --------------------------------------------------------------

                    Orbital Energies (a.u.)
 --------------------------------------------------------------

 Alpha MOs
 -- Occupied --
 -0.589
 -- Virtual --
  0.179   0.311   0.656   0.700   0.700   1.111   1.131   1.131
  1.542   2.348   2.410   3.183   3.183   3.424   3.424   3.688
  3.896   3.896   4.101   4.101   4.130   4.130   4.693   5.769
  5.769   5.848   7.018
 --------------------------------------------------------------

          Ground-State Mulliken Net Atomic Charges

     Atom                 Charge (a.u.)
  ----------------------------------------
      1 H                     0.000000
      2 H                    -0.000000
  ----------------------------------------
  Sum of atomic charges =    -0.000000

 -----------------------------------------------------------------
                    Cartesian Multipole Moments
 -----------------------------------------------------------------
    Charge (ESU x 10^10)
                -0.0000
    Dipole Moment (Debye)
         X       0.0000      Y      -0.0000      Z      -0.0000
       Tot       0.0000
    Quadrupole Moments (Debye-Ang)
        XX      -1.4553     XY      -0.0008     YY      -2.0560
        XZ       0.0000     YZ      -0.0000     ZZ      -2.0560
    Octopole Moments (Debye-Ang^2)
       XXX      14.5175    XXY      -1.9681    XYY       6.8342
       YYY      -8.3643    XXZ      -0.0000    XYZ       0.0000
       YYZ      -0.0000    XZZ       6.8364    YZZ      -2.7881
       ZZZ      -0.0000
    Hexadecapole Moments (Debye-Ang^3)
      XXXX     -99.3275   XXXY      19.6605   XXYY     -26.2150
      XYYY      27.8089   YYYY     -24.7260   XXXZ       0.0000
      XXYZ      -0.0000   XYYZ       0.0000   YYYZ      -0.0000
      XXZZ     -23.5535   XYZZ       9.2711   YYZZ      -4.4611
      XZZZ       0.0000   YZZZ      -0.0000   ZZZZ      -2.0403
 -----------------------------------------------------------------
 DrvMan is completing analytic gradient of the MP2 energy
 MP2 relaxed dipole moment
            1
    1   0.0000000
    2  -0.0000000
    3  -0.0000000
	Magnitude:	 0.000 au	 0.000 Debye
 MP2 energy read as -1.162092
 Full Analytical Gradient of MP2 Energy (in au.)
             1             2
    1    0.00021255   -0.00021255
    2   -0.00000029    0.00000029
    3   -0.00000000    0.00000000
 Gradient time:  CPU 0.08 s  wall 0.08 s
 ----------------------------------------------------------------
             Standard Nuclear Orientation (Angstroms)
    I     Atom           X                Y                Z
 ----------------------------------------------------------------
    1      H      -3.6917403957     1.3546080000     0.0000000000
    2      H      -2.9586350043     1.3556080000     0.0000000000
 ----------------------------------------------------------------
 Nuclear Repulsion Energy =     0.7218289822 hartrees
 There are        1 alpha and        1 beta electrons
 Discretize the solute cavity surface with Lebedev spheres
	Using 302 Lebedev grid points for each H atom
	Using 302 Lebedev grid points for other atoms
	Atomic van der Waals radii will be scaled by 1.20
 Removing interior tesserae...
 Keep 402 surface tesserae and discard 202 interior tesserae
 Molecular Surface Area = 23.668 Angst**2

                       Distance Matrix (Angstroms)
             H (  1)
   H (  2)  0.733106

 Requested basis set is cc-pVTZ
 There are 12 shells and 28 basis functions
 A cutoff of  1.0D-11 yielded     78 shell pairs
 There are       438 function pairs (       507 Cartesian)
 Smallest overlap matrix eigenvalue = 1.53E-03
 Guess MOs from SCF MO coefficient file
 Reading MOs from coefficient file
 Reading MOs from coefficient file
 A restricted Hartree-Fock SCF calculation will be
 performed using Pulay DIIS extrapolation
 SCF converges when DIIS error is below 1.0E-08
 ---------------------------------------
  Cycle       Energy         DIIS Error
 ---------------------------------------
    1      -1.1329726793      3.36E-04
    2      -1.1329877964      6.89E-05
    3      -1.1329884664      1.27E-06
    4      -1.1329884668      1.26E-07
    5      -1.1329884668      9.18E-10 Convergence criterion met
 ---------------------------------------
 SCF time:  CPU 0.04 s  wall 0.05 s
 Discretize the solute cavity surface with Lebedev spheres
	Using 302 Lebedev grid points for each H atom
	Using 302 Lebedev grid points for other atoms
	Atomic van der Waals radii will be scaled by 1.20
 Removing interior tesserae...
 Keep 402 surface tesserae and discard 202 interior tesserae
 Molecular Surface Area = 23.668 Angst**2
Using SCRF singleton
 A restricted Hartree-Fock SCF calculation will be
 performed using Pulay DIIS extrapolation
 Polarizable Continuum solvation model will be applied
 SCF converges when DIIS error is below 1.0E-08

 Citation of the SMD model:
 Marenich, A.V.; Cramer, C.J.; Truhlar, D.G.
 J. Phys. Chem. B 2009, 113, 6378-6396.
 iSolventCode=           1
 Solvent: water                                                           

 vradii
            1           2
    1   1.2000000   1.2000000
 ---------------------------------------
  Cycle       Energy         DIIS Error
 ---------------------------------------
    1      -1.1329884668      4.09E-11
 Time req'd to invert C: 0.08 s (CPU) 0.08 s (wall)
    2      -1.1335457542      3.25E-04
    3      -1.1335457542      3.25E-04
    4      -1.1335457542      3.25E-04
    5      -1.1335457542      3.25E-04
    6      -1.1335457542      3.25E-04
    7      -1.1335457542      3.25E-04
    8      -1.1335457542      3.25E-04
    9      -1.1335457542      3.25E-04
   10      -1.1335457542      3.25E-04
   11      -1.1335457542      3.25E-04
   12      -1.1335457542      3.25E-04
   13      -1.1335457542      3.25E-04
   14      -1.1335457542      3.25E-04
   15      -1.1335457542      3.25E-04
   16      -1.1335457542      3.25E-04
   17      -1.1335600798      7.53E-05
   18      -1.1335608991      8.69E-07
   19      -1.1335608993      1.02E-07
   20      -1.1335608993      6.07E-10 Convergence criterion met
 ---------------------------------------
 SCF time:  CPU 1.28 s  wall 1.28 s
(0)  E-EN(g) gas-phase elect-nuc energy                   -1.132988467 a.u.
(3)  G-ENP(liq) elect-nuc-pol free energy of system       -1.133560899 a.u.
(4)  G-CDS(liq) cavity-dispersion-solvent structure 
     free energy                                                1.9252 kcal/mol
(6)  G-S(liq) free energy of system                       -1.130492902 a.u.
(9)  DeltaG-S(liq) free energy of  solvation
     (9) = (6) - (0)                                            1.5660 kcal/mol
 SCF   energy in the final basis set = -1.1304929017
 Total energy in the final basis set = -1.1304929017

 Components of the MP2 correlation energy:
        aaaa  correlation energy =        -0.0000000000 au
        abab  correlation energy =        -0.0315989786 au
        bbbb  correlation energy =        -0.0000000000 au
        non-Brillouin singles    =        -0.0000000000 au

 Total  MP2   correlation energy =        -0.0315989786 au
        MP2         total energy =        -1.1620918803 au

  Entering Z-vector solver.
 This version supports only Gaussian blurring of the apparent surface charges
 No PCM contribution added !! 
   1         0           1      0.000057    0.000057
 This version supports only Gaussian blurring of the apparent surface charges
 No PCM contribution added !! 
   2         0           1      0.000001    0.000001
 This version supports only Gaussian blurring of the apparent surface charges
 No PCM contribution added !! 
   3         1           0      0.000000    0.000000    Roots Converged

 --------------------------------------------------------------

                    Orbital Energies (a.u.)
 --------------------------------------------------------------

 Alpha MOs
 -- Occupied --
 -0.589
 -- Virtual --
  0.179   0.311   0.656   0.700   0.700   1.111   1.131   1.131
  1.542   2.348   2.410   3.183   3.183   3.424   3.424   3.688
  3.896   3.896   4.101   4.101   4.130   4.130   4.693   5.769
  5.769   5.848   7.018
 --------------------------------------------------------------

          Ground-State Mulliken Net Atomic Charges

     Atom                 Charge (a.u.)
  ----------------------------------------
      1 H                    -0.000000
      2 H                     0.000000
  ----------------------------------------
  Sum of atomic charges =     0.000000

 -----------------------------------------------------------------
                    Cartesian Multipole Moments
 -----------------------------------------------------------------
    Charge (ESU x 10^10)
                 0.0000
    Dipole Moment (Debye)
         X       0.0000      Y       0.0000      Z      -0.0000
       Tot       0.0000
    Quadrupole Moments (Debye-Ang)
        XX      -1.4553     XY       0.0008     YY      -2.0560
        XZ       0.0000     YZ      -0.0000     ZZ      -2.0560
    Octopole Moments (Debye-Ang^2)
       XXX      14.5175    XXY      -1.9775    XYY       6.8387
       YYY      -8.3581    XXZ      -0.0000    XYZ       0.0000
       YYZ      -0.0000    XZZ       6.8364    YZZ      -2.7860
       ZZZ      -0.0000
    Hexadecapole Moments (Debye-Ang^3)
      XXXX     -99.3275   XXXY      19.6995   XXYY     -26.2406
      XYYY      27.7962   YYYY     -24.6926   XXXZ       0.0000
      XXYZ      -0.0000   XYYZ       0.0000   YYYZ      -0.0000
      XXZZ     -23.5535   XYZZ       9.2639   YYZZ      -4.4555
      XZZZ       0.0000   YZZZ      -0.0000   ZZZZ      -2.0403
 -----------------------------------------------------------------
 DrvMan is completing analytic gradient of the MP2 energy
 MP2 relaxed dipole moment
            1
    1  -0.0000000
    2   0.0000000
    3  -0.0000000
	Magnitude:	 0.000 au	 0.000 Debye
 MP2 energy read as -1.162092
 Full Analytical Gradient of MP2 Energy (in au.)
             1             2
    1    0.00021255   -0.00021255
    2    0.00000029   -0.00000029
    3   -0.00000000    0.00000000
 Gradient time:  CPU 0.08 s  wall 0.09 s
 ----------------------------------------------------------------
             Standard Nuclear Orientation (Angstroms)
    I     Atom           X                Y                Z
 ----------------------------------------------------------------
    1      H      -3.6917403957     1.3556080000     0.0010000000
    2      H      -2.9586350043     1.3556080000     0.0000000000
 ----------------------------------------------------------------
 Nuclear Repulsion Energy =     0.7218289822 hartrees
 There are        1 alpha and        1 beta electrons
 Discretize the solute cavity surface with Lebedev spheres
	Using 302 Lebedev grid points for each H atom
	Using 302 Lebedev grid points for other atoms
	Atomic van der Waals radii will be scaled by 1.20
 Removing interior tesserae...
 Keep 402 surface tesserae and discard 202 interior tesserae
 Molecular Surface Area = 23.668 Angst**2

                       Distance Matrix (Angstroms)
             H (  1)
   H (  2)  0.733106

 Requested basis set is cc-pVTZ
 There are 12 shells and 28 basis functions
 A cutoff of  1.0D-11 yielded     78 shell pairs
 There are       438 function pairs (       507 Cartesian)
 Smallest overlap matrix eigenvalue = 1.53E-03
 Guess MOs from SCF MO coefficient file
 Reading MOs from coefficient file
 Reading MOs from coefficient file
 A restricted Hartree-Fock SCF calculation will be
 performed using Pulay DIIS extrapolation
 SCF converges when DIIS error is below 1.0E-08
 ---------------------------------------
  Cycle       Energy         DIIS Error
 ---------------------------------------
    1      -1.1329727654      3.36E-04
    2      -1.1329877966      6.89E-05
    3      -1.1329884664      1.26E-06
    4      -1.1329884668      1.24E-07
    5      -1.1329884668      8.20E-10 Convergence criterion met
 ---------------------------------------
 SCF time:  CPU 0.04 s  wall 0.05 s
 Discretize the solute cavity surface with Lebedev spheres
	Using 302 Lebedev grid points for each H atom
	Using 302 Lebedev grid points for other atoms
	Atomic van der Waals radii will be scaled by 1.20
 Removing interior tesserae...
 Keep 402 surface tesserae and discard 202 interior tesserae
 Molecular Surface Area = 23.668 Angst**2
Using SCRF singleton
 A restricted Hartree-Fock SCF calculation will be
 performed using Pulay DIIS extrapolation
 Polarizable Continuum solvation model will be applied
 SCF converges when DIIS error is below 1.0E-08

 Citation of the SMD model:
 Marenich, A.V.; Cramer, C.J.; Truhlar, D.G.
 J. Phys. Chem. B 2009, 113, 6378-6396.
 iSolventCode=           1
 Solvent: water                                                           

 vradii
            1           2
    1   1.2000000   1.2000000
 ---------------------------------------
  Cycle       Energy         DIIS Error
 ---------------------------------------
    1      -1.1329884668      3.71E-11
 Time req'd to invert C: 0.08 s (CPU) 0.08 s (wall)
    2      -1.1335457542      3.25E-04
    3      -1.1335457542      3.25E-04
    4      -1.1335457542      3.25E-04
    5      -1.1335457542      3.25E-04
    6      -1.1335457542      3.25E-04
    7      -1.1335457542      3.25E-04
    8      -1.1335457542      3.25E-04
    9      -1.1335457542      3.25E-04
   10      -1.1335457542      3.25E-04
   11      -1.1335457542      3.25E-04
   12      -1.1335457542      3.25E-04
   13      -1.1335457542      3.25E-04
   14      -1.1335457542      3.25E-04
   15      -1.1335457542      3.25E-04
   16      -1.1335457542      3.25E-04
   17      -1.1335600798      7.53E-05
   18      -1.1335608991      8.69E-07
   19      -1.1335608993      1.02E-07
   20      -1.1335608993      6.07E-10 Convergence criterion met
 ---------------------------------------
 SCF time:  CPU 1.26 s  wall 1.26 s
(0)  E-EN(g) gas-phase elect-nuc energy                   -1.132988467 a.u.
(3)  G-ENP(liq) elect-nuc-pol free energy of system       -1.133560899 a.u.
(4)  G-CDS(liq) cavity-dispersion-solvent structure 
     free energy                                                1.9252 kcal/mol
(6)  G-S(liq) free energy of system                       -1.130492902 a.u.
(9)  DeltaG-S(liq) free energy of  solvation
     (9) = (6) - (0)                                            1.5660 kcal/mol
 SCF   energy in the final basis set = -1.1304929017
 Total energy in the final basis set = -1.1304929017

 Components of the MP2 correlation energy:
        aaaa  correlation energy =        -0.0000000000 au
        abab  correlation energy =        -0.0315989786 au
        bbbb  correlation energy =        -0.0000000000 au
        non-Brillouin singles    =        -0.0000000000 au

 Total  MP2   correlation energy =        -0.0315989786 au
        MP2         total energy =        -1.1620918803 au

  Entering Z-vector solver.
 This version supports only Gaussian blurring of the apparent surface charges
 No PCM contribution added !! 
   1         0           1      0.000057    0.000057
 This version supports only Gaussian blurring of the apparent surface charges
 No PCM contribution added !! 
   2         0           1      0.000001    0.000001
 This version supports only Gaussian blurring of the apparent surface charges
 No PCM contribution added !! 
   3         1           0      0.000000    0.000000    Roots Converged

 --------------------------------------------------------------

                    Orbital Energies (a.u.)
 --------------------------------------------------------------

 Alpha MOs
 -- Occupied --
 -0.589
 -- Virtual --
  0.179   0.311   0.656   0.700   0.700   1.111   1.131   1.131
  1.542   2.348   2.410   3.183   3.183   3.424   3.424   3.688
  3.896   3.896   4.101   4.101   4.130   4.130   4.693   5.769
  5.769   5.848   7.018
 --------------------------------------------------------------

          Ground-State Mulliken Net Atomic Charges

     Atom                 Charge (a.u.)
  ----------------------------------------
      1 H                     0.000000
      2 H                    -0.000000
  ----------------------------------------
  Sum of atomic charges =     0.000000

 -----------------------------------------------------------------
                    Cartesian Multipole Moments
 -----------------------------------------------------------------
    Charge (ESU x 10^10)
                 0.0000
    Dipole Moment (Debye)
         X      -0.0000      Y       0.0000      Z       0.0000
       Tot       0.0000
    Quadrupole Moments (Debye-Ang)
        XX      -1.4553     XY      -0.0000     YY      -2.0560
        XZ      -0.0008     YZ       0.0000     ZZ      -2.0560
    Octopole Moments (Debye-Ang^2)
       XXX      14.5175    XXY      -1.9728    XYY       6.8364
       YYY      -8.3612    XXZ       0.0047    XYZ      -0.0011
       YYZ      -0.0010    XZZ       6.8364    YZZ      -2.7871
       ZZZ      -0.0031
    Hexadecapole Moments (Debye-Ang^3)
      XXXX     -99.3275   XXXY      19.6800   XXYY     -26.2278
      XYYY      27.8026   YYYY     -24.7093   XXXZ      -0.0195
      XXYZ       0.0064   XYYZ       0.0021   YYYZ      -0.0042
      XXZZ     -23.5534   XYZZ       9.2675   YYZZ      -4.4583
      XZZZ       0.0108   YZZZ      -0.0042   ZZZZ      -2.0403
 -----------------------------------------------------------------
 DrvMan is completing analytic gradient of the MP2 energy
 MP2 relaxed dipole moment
            1
    1  -0.0000000
    2   0.0000000
    3   0.0000000
	Magnitude:	 0.000 au	 0.000 Debye
 MP2 energy read as -1.162092
 Full Analytical Gradient of MP2 Energy (in au.)
             1             2
    1    0.00021255   -0.00021255
    2    0.00000000   -0.00000000
    3   -0.00000029    0.00000029
 Gradient time:  CPU 0.08 s  wall 0.08 s
 ----------------------------------------------------------------
             Standard Nuclear Orientation (Angstroms)
    I     Atom           X                Y                Z
 ----------------------------------------------------------------
    1      H      -3.6917403957     1.3556080000    -0.0010000000
    2      H      -2.9586350043     1.3556080000     0.0000000000
 ----------------------------------------------------------------
 Nuclear Repulsion Energy =     0.7218289822 hartrees
 There are        1 alpha and        1 beta electrons
 Discretize the solute cavity surface with Lebedev spheres
	Using 302 Lebedev grid points for each H atom
	Using 302 Lebedev grid points for other atoms
	Atomic van der Waals radii will be scaled by 1.20
 Removing interior tesserae...
 Keep 402 surface tesserae and discard 202 interior tesserae
 Molecular Surface Area = 23.668 Angst**2

                       Distance Matrix (Angstroms)
             H (  1)
   H (  2)  0.733106

 Requested basis set is cc-pVTZ
 There are 12 shells and 28 basis functions
 A cutoff of  1.0D-11 yielded     78 shell pairs
 There are       438 function pairs (       507 Cartesian)
 Smallest overlap matrix eigenvalue = 1.53E-03
 Guess MOs from SCF MO coefficient file
 Reading MOs from coefficient file
 Reading MOs from coefficient file
 A restricted Hartree-Fock SCF calculation will be
 performed using Pulay DIIS extrapolation
 SCF converges when DIIS error is below 1.0E-08
 ---------------------------------------
  Cycle       Energy         DIIS Error
 ---------------------------------------
    1      -1.1329726793      3.36E-04
    2      -1.1329877964      6.89E-05
    3      -1.1329884664      1.27E-06
    4      -1.1329884668      1.26E-07
    5      -1.1329884668      9.18E-10 Convergence criterion met
 ---------------------------------------
 SCF time:  CPU 0.04 s  wall 0.04 s
 Discretize the solute cavity surface with Lebedev spheres
	Using 302 Lebedev grid points for each H atom
	Using 302 Lebedev grid points for other atoms
	Atomic van der Waals radii will be scaled by 1.20
 Removing interior tesserae...
 Keep 402 surface tesserae and discard 202 interior tesserae
 Molecular Surface Area = 23.668 Angst**2
Using SCRF singleton
 A restricted Hartree-Fock SCF calculation will be
 performed using Pulay DIIS extrapolation
 Polarizable Continuum solvation model will be applied
 SCF converges when DIIS error is below 1.0E-08

 Citation of the SMD model:
 Marenich, A.V.; Cramer, C.J.; Truhlar, D.G.
 J. Phys. Chem. B 2009, 113, 6378-6396.
 iSolventCode=           1
 Solvent: water                                                           

 vradii
            1           2
    1   1.2000000   1.2000000
 ---------------------------------------
  Cycle       Energy         DIIS Error
 ---------------------------------------
    1      -1.1329884668      4.09E-11
 Time req'd to invert C: 0.08 s (CPU) 0.08 s (wall)
    2      -1.1335457542      3.25E-04
    3      -1.1335457542      3.25E-04
    4      -1.1335457542      3.25E-04
    5      -1.1335457542      3.25E-04
    6      -1.1335457542      3.25E-04
    7      -1.1335457542      3.25E-04
    8      -1.1335457542      3.25E-04
    9      -1.1335457542      3.25E-04
   10      -1.1335457542      3.25E-04
   11      -1.1335457542      3.25E-04
   12      -1.1335457542      3.25E-04
   13      -1.1335457542      3.25E-04
   14      -1.1335457542      3.25E-04
   15      -1.1335457542      3.25E-04
   16      -1.1335457542      3.25E-04
   17      -1.1335600798      7.53E-05
   18      -1.1335608991      8.69E-07
   19      -1.1335608993      1.02E-07
   20      -1.1335608993      6.07E-10 Convergence criterion met
 ---------------------------------------
 SCF time:  CPU 1.26 s  wall 1.28 s
(0)  E-EN(g) gas-phase elect-nuc energy                   -1.132988467 a.u.
(3)  G-ENP(liq) elect-nuc-pol free energy of system       -1.133560899 a.u.
(4)  G-CDS(liq) cavity-dispersion-solvent structure 
     free energy                                                1.9252 kcal/mol
(6)  G-S(liq) free energy of system                       -1.130492902 a.u.
(9)  DeltaG-S(liq) free energy of  solvation
     (9) = (6) - (0)                                            1.5660 kcal/mol
 SCF   energy in the final basis set = -1.1304929017
 Total energy in the final basis set = -1.1304929017

 Components of the MP2 correlation energy:
        aaaa  correlation energy =        -0.0000000000 au
        abab  correlation energy =        -0.0315989786 au
        bbbb  correlation energy =        -0.0000000000 au
        non-Brillouin singles    =        -0.0000000000 au

 Total  MP2   correlation energy =        -0.0315989786 au
        MP2         total energy =        -1.1620918803 au

  Entering Z-vector solver.
 This version supports only Gaussian blurring of the apparent surface charges
 No PCM contribution added !! 
   1         0           1      0.000057    0.000057
 This version supports only Gaussian blurring of the apparent surface charges
 No PCM contribution added !! 
   2         0           1      0.000001    0.000001
 This version supports only Gaussian blurring of the apparent surface charges
 No PCM contribution added !! 
   3         1           0      0.000000    0.000000    Roots Converged

 --------------------------------------------------------------

                    Orbital Energies (a.u.)
 --------------------------------------------------------------

 Alpha MOs
 -- Occupied --
 -0.589
 -- Virtual --
  0.179   0.311   0.656   0.700   0.700   1.111   1.131   1.131
  1.542   2.348   2.410   3.183   3.183   3.424   3.424   3.688
  3.896   3.896   4.101   4.101   4.130   4.130   4.693   5.769
  5.769   5.848   7.018
 --------------------------------------------------------------

          Ground-State Mulliken Net Atomic Charges

     Atom                 Charge (a.u.)
  ----------------------------------------
      1 H                     0.000000
      2 H                    -0.000000
  ----------------------------------------
  Sum of atomic charges =    -0.000000

 -----------------------------------------------------------------
                    Cartesian Multipole Moments
 -----------------------------------------------------------------
    Charge (ESU x 10^10)
                -0.0000
    Dipole Moment (Debye)
         X       0.0000      Y      -0.0000      Z      -0.0000
       Tot       0.0000
    Quadrupole Moments (Debye-Ang)
        XX      -1.4553     XY       0.0000     YY      -2.0560
        XZ       0.0008     YZ      -0.0000     ZZ      -2.0560
    Octopole Moments (Debye-Ang^2)
       XXX      14.5175    XXY      -1.9728    XYY       6.8364
       YYY      -8.3612    XXZ      -0.0047    XYZ       0.0011
       YYZ       0.0010    XZZ       6.8364    YZZ      -2.7871
       ZZZ       0.0031
    Hexadecapole Moments (Debye-Ang^3)
      XXXX     -99.3275   XXXY      19.6800   XXYY     -26.2278
      XYYY      27.8026   YYYY     -24.7093   XXXZ       0.0195
      XXYZ      -0.0064   XYYZ      -0.0021   YYYZ       0.0042
      XXZZ     -23.5534   XYZZ       9.2675   YYZZ      -4.4583
      XZZZ      -0.0108   YZZZ       0.0042   ZZZZ      -2.0403
 -----------------------------------------------------------------
 DrvMan is completing analytic gradient of the MP2 energy
 MP2 relaxed dipole moment
            1
    1   0.0000000
    2  -0.0000000
    3  -0.0000000
	Magnitude:	 0.000 au	 0.000 Debye
 MP2 energy read as -1.162092
 Full Analytical Gradient of MP2 Energy (in au.)
             1             2
    1    0.00021255   -0.00021255
    2   -0.00000000    0.00000000
    3    0.00000029   -0.00000029
 Gradient time:  CPU 0.08 s  wall 0.08 s
 ----------------------------------------------------------------
             Standard Nuclear Orientation (Angstroms)
    I     Atom           X                Y                Z
 ----------------------------------------------------------------
    1      H      -3.6917403957     1.3556080000     0.0000000000
    2      H      -2.9576350043     1.3556080000     0.0000000000
 ----------------------------------------------------------------
 Nuclear Repulsion Energy =     0.7208463758 hartrees
 There are        1 alpha and        1 beta electrons
 Discretize the solute cavity surface with Lebedev spheres
	Using 302 Lebedev grid points for each H atom
	Using 302 Lebedev grid points for other atoms
	Atomic van der Waals radii will be scaled by 1.20
 Removing interior tesserae...
 Keep 402 surface tesserae and discard 202 interior tesserae
 Molecular Surface Area = 23.668 Angst**2

                       Distance Matrix (Angstroms)
             H (  1)
   H (  2)  0.734105

 Requested basis set is cc-pVTZ
 There are 12 shells and 28 basis functions
 A cutoff of  1.0D-11 yielded     78 shell pairs
 There are       438 function pairs (       507 Cartesian)
 Smallest overlap matrix eigenvalue = 1.54E-03
 Guess MOs from SCF MO coefficient file
 Reading MOs from coefficient file
 Reading MOs from coefficient file
 A restricted Hartree-Fock SCF calculation will be
 performed using Pulay DIIS extrapolation
 SCF converges when DIIS error is below 1.0E-08
 ---------------------------------------
  Cycle       Energy         DIIS Error
 ---------------------------------------
    1      -1.1325540796      3.29E-04
    2      -1.1329889683      6.87E-05
    3      -1.1329896398      1.53E-06
    4      -1.1329896402      4.86E-07
    5      -1.1329896402      2.91E-08
    6      -1.1329896402      7.25E-10 Convergence criterion met
 ---------------------------------------
 SCF time:  CPU 0.05 s  wall 0.05 s
 Discretize the solute cavity surface with Lebedev spheres
	Using 302 Lebedev grid points for each H atom
	Using 302 Lebedev grid points for other atoms
	Atomic van der Waals radii will be scaled by 1.20
 Removing interior tesserae...
 Keep 402 surface tesserae and discard 202 interior tesserae
 Molecular Surface Area = 23.668 Angst**2
Using SCRF singleton
 A restricted Hartree-Fock SCF calculation will be
 performed using Pulay DIIS extrapolation
 Polarizable Continuum solvation model will be applied
 SCF converges when DIIS error is below 1.0E-08

 Citation of the SMD model:
 Marenich, A.V.; Cramer, C.J.; Truhlar, D.G.
 J. Phys. Chem. B 2009, 113, 6378-6396.
 iSolventCode=           1
 Solvent: water                                                           

 vradii
            1           2
    1   1.2000000   1.2000000
 ---------------------------------------
  Cycle       Energy         DIIS Error
 ---------------------------------------
    1      -1.1329896402      1.82E-11
 Time req'd to invert C: 0.08 s (CPU) 0.08 s (wall)
    2      -1.1335489712      3.26E-04
    3      -1.1335489712      3.26E-04
    4      -1.1335489712      3.26E-04
    5      -1.1335489712      3.26E-04
    6      -1.1335489712      3.26E-04
    7      -1.1335489712      3.26E-04
    8      -1.1335489712      3.26E-04
    9      -1.1335489712      3.26E-04
   10      -1.1335489712      3.26E-04
   11      -1.1335489712      3.26E-04
   12      -1.1335489712      3.26E-04
   13      -1.1335489712      3.26E-04
   14      -1.1335489712      3.26E-04
   15      -1.1335489712      3.26E-04
   16      -1.1335489712      3.26E-04
   17      -1.1335633716      7.55E-05
   18      -1.1335641953      8.71E-07
   19      -1.1335641955      1.02E-07
   20      -1.1335641955      6.13E-10 Convergence criterion met
 ---------------------------------------
 SCF time:  CPU 1.27 s  wall 1.27 s
(0)  E-EN(g) gas-phase elect-nuc energy                   -1.132989640 a.u.
(3)  G-ENP(liq) elect-nuc-pol free energy of system       -1.133564196 a.u.
(4)  G-CDS(liq) cavity-dispersion-solvent structure 
     free energy                                                1.9257 kcal/mol
(6)  G-S(liq) free energy of system                       -1.130495418 a.u.
(9)  DeltaG-S(liq) free energy of  solvation
     (9) = (6) - (0)                                            1.5651 kcal/mol
 SCF   energy in the final basis set = -1.1304954184
 Total energy in the final basis set = -1.1304954184

 Components of the MP2 correlation energy:
        aaaa  correlation energy =        -0.0000000000 au
        abab  correlation energy =        -0.0316023522 au
        bbbb  correlation energy =        -0.0000000000 au
        non-Brillouin singles    =        -0.0000000000 au

 Total  MP2   correlation energy =        -0.0316023522 au
        MP2         total energy =        -1.1620977706 au

  Entering Z-vector solver.
 This version supports only Gaussian blurring of the apparent surface charges
 No PCM contribution added !! 
   1         0           1      0.000057    0.000057
 This version supports only Gaussian blurring of the apparent surface charges
 No PCM contribution added !! 
   2         0           1      0.000001    0.000001
 This version supports only Gaussian blurring of the apparent surface charges
 No PCM contribution added !! 
   3         1           0      0.000000    0.000000    Roots Converged

 --------------------------------------------------------------

                    Orbital Energies (a.u.)
 --------------------------------------------------------------

 Alpha MOs
 -- Occupied --
 -0.589
 -- Virtual --
  0.179   0.311   0.656   0.700   0.700   1.111   1.130   1.130
  1.542   2.348   2.410   3.183   3.183   3.424   3.424   3.688
  3.897   3.897   4.100   4.100   4.130   4.130   4.690   5.765
  5.765   5.844   7.012
 --------------------------------------------------------------

          Ground-State Mulliken Net Atomic Charges

     Atom                 Charge (a.u.)
  ----------------------------------------
      1 H                    -0.000000
      2 H                     0.000000
  ----------------------------------------
  Sum of atomic charges =    -0.000000

 -----------------------------------------------------------------
                    Cartesian Multipole Moments
 -----------------------------------------------------------------
    Charge (ESU x 10^10)
                -0.0000
    Dipole Moment (Debye)
         X       0.0000      Y      -0.0000      Z       0.0000
       Tot       0.0000
    Quadrupole Moments (Debye-Ang)
        XX      -1.4554     XY       0.0000     YY      -2.0574
        XZ      -0.0000     YZ       0.0000     ZZ      -2.0574
    Octopole Moments (Debye-Ang^2)
       XXX      14.5160    XXY      -1.9729    XYY       6.8404
       YYY      -8.3673    XXZ       0.0000    XYZ      -0.0000
       YYZ       0.0000    XZZ       6.8404    YZZ      -2.7891
       ZZZ       0.0000
    Hexadecapole Moments (Debye-Ang^3)
      XXXX     -99.3085   XXXY      19.6780   XXYY     -26.2390
      XYYY      27.8186   YYYY     -24.7285   XXXZ      -0.0000
      XXYZ       0.0000   XYYZ      -0.0000   YYYZ       0.0000
      XXZZ     -23.5645   XYZZ       9.2729   YYZZ      -4.4619
      XZZZ      -0.0000   YZZZ       0.0000   ZZZZ      -2.0430
 -----------------------------------------------------------------
 DrvMan is completing analytic gradient of the MP2 energy
 MP2 relaxed dipole moment
            1
    1   0.0000000
    2  -0.0000000
    3   0.0000000
	Magnitude:	 0.000 au	 0.000 Debye
 MP2 energy read as -1.162098
 Full Analytical Gradient of MP2 Energy (in au.)
             1             2
    1   -0.00054335    0.00054335
    2   -0.00000000    0.00000000
    3   -0.00000000    0.00000000
 Gradient time:  CPU 0.08 s  wall 0.08 s
 ----------------------------------------------------------------
             Standard Nuclear Orientation (Angstroms)
    I     Atom           X                Y                Z
 ----------------------------------------------------------------
    1      H      -3.6917403957     1.3556080000     0.0000000000
    2      H      -2.9596350043     1.3556080000     0.0000000000
 ----------------------------------------------------------------
 Nuclear Repulsion Energy =     0.7228156179 hartrees
 There are        1 alpha and        1 beta electrons
 Discretize the solute cavity surface with Lebedev spheres
	Using 302 Lebedev grid points for each H atom
	Using 302 Lebedev grid points for other atoms
	Atomic van der Waals radii will be scaled by 1.20
 Removing interior tesserae...
 Keep 402 surface tesserae and discard 202 interior tesserae
 Molecular Surface Area = 23.668 Angst**2

                       Distance Matrix (Angstroms)
             H (  1)
   H (  2)  0.732105

 Requested basis set is cc-pVTZ
 There are 12 shells and 28 basis functions
 A cutoff of  1.0D-11 yielded     78 shell pairs
 There are       438 function pairs (       507 Cartesian)
 Smallest overlap matrix eigenvalue = 1.52E-03
 Guess MOs from SCF MO coefficient file
 Reading MOs from coefficient file
 Reading MOs from coefficient file
 A restricted Hartree-Fock SCF calculation will be
 performed using Pulay DIIS extrapolation
 SCF converges when DIIS error is below 1.0E-08
 ---------------------------------------
  Cycle       Energy         DIIS Error
 ---------------------------------------
    1      -1.1338099593      3.59E-04
    2      -1.1329850693      7.36E-05
    3      -1.1329858444      3.24E-06
    4      -1.1329858456      4.88E-07
    5      -1.1329858457      2.66E-08
    6      -1.1329858457      8.58E-10 Convergence criterion met
 ---------------------------------------
 SCF time:  CPU 0.05 s  wall 0.05 s
 Discretize the solute cavity surface with Lebedev spheres
	Using 302 Lebedev grid points for each H atom
	Using 302 Lebedev grid points for other atoms
	Atomic van der Waals radii will be scaled by 1.20
 Removing interior tesserae...
 Keep 402 surface tesserae and discard 202 interior tesserae
 Molecular Surface Area = 23.668 Angst**2
Using SCRF singleton
 A restricted Hartree-Fock SCF calculation will be
 performed using Pulay DIIS extrapolation
 Polarizable Continuum solvation model will be applied
 SCF converges when DIIS error is below 1.0E-08

 Citation of the SMD model:
 Marenich, A.V.; Cramer, C.J.; Truhlar, D.G.
 J. Phys. Chem. B 2009, 113, 6378-6396.
 iSolventCode=           1
 Solvent: water                                                           

 vradii
            1           2
    1   1.2000000   1.2000000
 ---------------------------------------
  Cycle       Energy         DIIS Error
 ---------------------------------------
    1      -1.1329858457      1.92E-11
 Time req'd to invert C: 0.08 s (CPU) 0.08 s (wall)
    2      -1.1335410905      3.24E-04
    3      -1.1335410905      3.24E-04
    4      -1.1335410905      3.24E-04
    5      -1.1335410905      3.24E-04
    6      -1.1335410905      3.24E-04
    7      -1.1335410905      3.24E-04
    8      -1.1335410905      3.24E-04
    9      -1.1335410905      3.24E-04
   10      -1.1335410905      3.24E-04
   11      -1.1335410905      3.24E-04
   12      -1.1335410905      3.24E-04
   13      -1.1335410905      3.24E-04
   14      -1.1335410905      3.24E-04
   15      -1.1335410905      3.24E-04
   16      -1.1335410905      3.24E-04
   17      -1.1335553414      7.51E-05
   18      -1.1335561562      8.67E-07
   19      -1.1335561564      1.01E-07
   20      -1.1335561564      6.01E-10 Convergence criterion met
 ---------------------------------------
 SCF time:  CPU 1.28 s  wall 1.28 s
(0)  E-EN(g) gas-phase elect-nuc energy                   -1.132985846 a.u.
(3)  G-ENP(liq) elect-nuc-pol free energy of system       -1.133556156 a.u.
(4)  G-CDS(liq) cavity-dispersion-solvent structure 
     free energy                                                1.9247 kcal/mol
(6)  G-S(liq) free energy of system                       -1.130488939 a.u.
(9)  DeltaG-S(liq) free energy of  solvation
     (9) = (6) - (0)                                            1.5668 kcal/mol
 SCF   energy in the final basis set = -1.1304889393
 Total energy in the final basis set = -1.1304889393

 Components of the MP2 correlation energy:
        aaaa  correlation energy =        -0.0000000000 au
        abab  correlation energy =        -0.0315956140 au
        bbbb  correlation energy =        -0.0000000000 au
        non-Brillouin singles    =        -0.0000000000 au

 Total  MP2   correlation energy =        -0.0315956140 au
        MP2         total energy =        -1.1620845533 au

  Entering Z-vector solver.
 This version supports only Gaussian blurring of the apparent surface charges
 No PCM contribution added !! 
   1         0           1      0.000057    0.000057
 This version supports only Gaussian blurring of the apparent surface charges
 No PCM contribution added !! 
   2         0           1      0.000001    0.000001
 This version supports only Gaussian blurring of the apparent surface charges
 No PCM contribution added !! 
   3         1           0      0.000000    0.000000    Roots Converged

 --------------------------------------------------------------

                    Orbital Energies (a.u.)
 --------------------------------------------------------------

 Alpha MOs
 -- Occupied --
 -0.589
 -- Virtual --
  0.179   0.311   0.657   0.700   0.700   1.111   1.131   1.131
  1.543   2.348   2.409   3.183   3.183   3.425   3.425   3.689
  3.895   3.895   4.102   4.102   4.131   4.131   4.696   5.773
  5.773   5.852   7.023
 --------------------------------------------------------------

          Ground-State Mulliken Net Atomic Charges

     Atom                 Charge (a.u.)
  ----------------------------------------
      1 H                     0.000000
      2 H                    -0.000000
  ----------------------------------------
  Sum of atomic charges =     0.000000

 -----------------------------------------------------------------
                    Cartesian Multipole Moments
 -----------------------------------------------------------------
    Charge (ESU x 10^10)
                 0.0000
    Dipole Moment (Debye)
         X      -0.0000      Y       0.0000      Z       0.0000
       Tot       0.0000
    Quadrupole Moments (Debye-Ang)
        XX      -1.4552     XY      -0.0000     YY      -2.0545
        XZ      -0.0000     YZ       0.0000     ZZ      -2.0545
    Octopole Moments (Debye-Ang^2)
       XXX      14.5189    XXY      -1.9727    XYY       6.8325
       YYY      -8.3551    XXZ       0.0000    XYZ      -0.0000
       YYZ       0.0000    XZZ       6.8325    YZZ      -2.7850
       ZZZ       0.0000
    Hexadecapole Moments (Debye-Ang^3)
      XXXX     -99.3463   XXXY      19.6819   XXYY     -26.2166
      XYYY      27.7865   YYYY     -24.6901   XXXZ      -0.0000
      XXYZ       0.0000   XYYZ      -0.0000   YYYZ       0.0000
      XXZZ     -23.5423   XYZZ       9.2622   YYZZ      -4.4546
      XZZZ      -0.0000   YZZZ       0.0000   ZZZZ      -2.0376
 -----------------------------------------------------------------
 DrvMan is completing analytic gradient of the MP2 energy
 MP2 relaxed dipole moment
            1
    1  -0.0000000
    2   0.0000000
    3   0.0000000
	Magnitude:	 0.000 au	 0.000 Debye
 MP2 energy read as -1.162085
 Full Analytical Gradient of MP2 Energy (in au.)
             1             2
    1    0.00097432   -0.00097432
    2   -0.00000000    0.00000000
    3    0.00000000   -0.00000000
 Gradient time:  CPU 0.08 s  wall 0.08 s
 ----------------------------------------------------------------
             Standard Nuclear Orientation (Angstroms)
    I     Atom           X                Y                Z
 ----------------------------------------------------------------
    1      H      -3.6917403957     1.3556080000     0.0000000000
    2      H      -2.9586350043     1.3566080000     0.0000000000
 ----------------------------------------------------------------
 Nuclear Repulsion Energy =     0.7218289822 hartrees
 There are        1 alpha and        1 beta electrons
 Discretize the solute cavity surface with Lebedev spheres
	Using 302 Lebedev grid points for each H atom
	Using 302 Lebedev grid points for other atoms
	Atomic van der Waals radii will be scaled by 1.20
 Removing interior tesserae...
 Keep 402 surface tesserae and discard 202 interior tesserae
 Molecular Surface Area = 23.668 Angst**2

                       Distance Matrix (Angstroms)
             H (  1)
   H (  2)  0.733106

 Requested basis set is cc-pVTZ
 There are 12 shells and 28 basis functions
 A cutoff of  1.0D-11 yielded     78 shell pairs
 There are       438 function pairs (       507 Cartesian)
 Smallest overlap matrix eigenvalue = 1.53E-03
 Guess MOs from SCF MO coefficient file
 Reading MOs from coefficient file
 Reading MOs from coefficient file
 A restricted Hartree-Fock SCF calculation will be
 performed using Pulay DIIS extrapolation
 SCF converges when DIIS error is below 1.0E-08
 ---------------------------------------
  Cycle       Energy         DIIS Error
 ---------------------------------------
    1      -1.1325521980      3.29E-04
    2      -1.1329877983      6.86E-05
    3      -1.1329884663      1.54E-06
    4      -1.1329884667      4.86E-07
    5      -1.1329884668      2.92E-08
    6      -1.1329884668      7.29E-10 Convergence criterion met
 ---------------------------------------
 SCF time:  CPU 0.06 s  wall 0.05 s
 Discretize the solute cavity surface with Lebedev spheres
	Using 302 Lebedev grid points for each H atom
	Using 302 Lebedev grid points for other atoms
	Atomic van der Waals radii will be scaled by 1.20
 Removing interior tesserae...
 Keep 402 surface tesserae and discard 202 interior tesserae
 Molecular Surface Area = 23.668 Angst**2
Using SCRF singleton
 A restricted Hartree-Fock SCF calculation will be
 performed using Pulay DIIS extrapolation
 Polarizable Continuum solvation model will be applied
 SCF converges when DIIS error is below 1.0E-08

 Citation of the SMD model:
 Marenich, A.V.; Cramer, C.J.; Truhlar, D.G.
 J. Phys. Chem. B 2009, 113, 6378-6396.
 iSolventCode=           1
 Solvent: water                                                           

 vradii
            1           2
    1   1.2000000   1.2000000
 ---------------------------------------
  Cycle       Energy         DIIS Error
 ---------------------------------------
    1      -1.1329884668      1.83E-11
 Time req'd to invert C: 0.08 s (CPU) 0.08 s (wall)
    2      -1.1335457542      3.25E-04
    3      -1.1335457542      3.25E-04
    4      -1.1335457542      3.25E-04
    5      -1.1335457542      3.25E-04
    6      -1.1335457542      3.25E-04
    7      -1.1335457542      3.25E-04
    8      -1.1335457542      3.25E-04
    9      -1.1335457542      3.25E-04
   10      -1.1335457542      3.25E-04
   11      -1.1335457542      3.25E-04
   12      -1.1335457542      3.25E-04
   13      -1.1335457542      3.25E-04
   14      -1.1335457542      3.25E-04
   15      -1.1335457542      3.25E-04
   16      -1.1335457542      3.25E-04
   17      -1.1335600798      7.53E-05
   18      -1.1335608991      8.69E-07
   19      -1.1335608993      1.02E-07
   20      -1.1335608993      6.07E-10 Convergence criterion met
 ---------------------------------------
 SCF time:  CPU 1.28 s  wall 1.28 s
(0)  E-EN(g) gas-phase elect-nuc energy                   -1.132988467 a.u.
(3)  G-ENP(liq) elect-nuc-pol free energy of system       -1.133560899 a.u.
(4)  G-CDS(liq) cavity-dispersion-solvent structure 
     free energy                                                1.9252 kcal/mol
(6)  G-S(liq) free energy of system                       -1.130492902 a.u.
(9)  DeltaG-S(liq) free energy of  solvation
     (9) = (6) - (0)                                            1.5660 kcal/mol
 SCF   energy in the final basis set = -1.1304929017
 Total energy in the final basis set = -1.1304929017

 Components of the MP2 correlation energy:
        aaaa  correlation energy =        -0.0000000000 au
        abab  correlation energy =        -0.0315989786 au
        bbbb  correlation energy =        -0.0000000000 au
        non-Brillouin singles    =        -0.0000000000 au

 Total  MP2   correlation energy =        -0.0315989786 au
        MP2         total energy =        -1.1620918803 au

  Entering Z-vector solver.
 This version supports only Gaussian blurring of the apparent surface charges
 No PCM contribution added !! 
   1         0           1      0.000057    0.000057
 This version supports only Gaussian blurring of the apparent surface charges
 No PCM contribution added !! 
   2         0           1      0.000001    0.000001
 This version supports only Gaussian blurring of the apparent surface charges
 No PCM contribution added !! 
   3         1           0      0.000000    0.000000    Roots Converged

 --------------------------------------------------------------

                    Orbital Energies (a.u.)
 --------------------------------------------------------------

 Alpha MOs
 -- Occupied --
 -0.589
 -- Virtual --
  0.179   0.311   0.656   0.700   0.700   1.111   1.131   1.131
  1.542   2.348   2.410   3.183   3.183   3.424   3.424   3.688
  3.896   3.896   4.101   4.101   4.130   4.130   4.693   5.769
  5.769   5.848   7.018
 --------------------------------------------------------------

          Ground-State Mulliken Net Atomic Charges

     Atom                 Charge (a.u.)
  ----------------------------------------
      1 H                    -0.000000
      2 H                     0.000000
  ----------------------------------------
  Sum of atomic charges =    -0.000000

 -----------------------------------------------------------------
                    Cartesian Multipole Moments
 -----------------------------------------------------------------
    Charge (ESU x 10^10)
                -0.0000
    Dipole Moment (Debye)
         X       0.0000      Y      -0.0000      Z      -0.0000
       Tot       0.0000
    Quadrupole Moments (Debye-Ang)
        XX      -1.4553     XY       0.0008     YY      -2.0560
        XZ       0.0000     YZ      -0.0000     ZZ      -2.0560
    Octopole Moments (Debye-Ang^2)
       XXX      14.5175    XXY      -1.9790    XYY       6.8387
       YYY      -8.3643    XXZ      -0.0000    XYZ       0.0000
       YYZ      -0.0000    XZZ       6.8364    YZZ      -2.7881
       ZZZ      -0.0000
    Hexadecapole Moments (Debye-Ang^3)
      XXXX     -99.3275   XXXY      19.7140   XXYY     -26.2446
      XYYY      27.8168   YYYY     -24.7260   XXXZ       0.0000
      XXYZ      -0.0000   XYYZ       0.0000   YYYZ      -0.0000
      XXZZ     -23.5535   XYZZ       9.2708   YYZZ      -4.4611
      XZZZ       0.0000   YZZZ      -0.0000   ZZZZ      -2.0403
 -----------------------------------------------------------------
 DrvMan is completing analytic gradient of the MP2 energy
 MP2 relaxed dipole moment
            1
    1   0.0000000
    2  -0.0000000
    3  -0.0000000
	Magnitude:	 0.000 au	 0.000 Debye
 MP2 energy read as -1.162092
 Full Analytical Gradient of MP2 Energy (in au.)
             1             2
    1    0.00021255   -0.00021255
    2    0.00000029   -0.00000029
    3   -0.00000000    0.00000000
 Gradient time:  CPU 0.08 s  wall 0.08 s
 ----------------------------------------------------------------
             Standard Nuclear Orientation (Angstroms)
    I     Atom           X                Y                Z
 ----------------------------------------------------------------
    1      H      -3.6917403957     1.3556080000     0.0000000000
    2      H      -2.9586350043     1.3546080000     0.0000000000
 ----------------------------------------------------------------
 Nuclear Repulsion Energy =     0.7218289822 hartrees
 There are        1 alpha and        1 beta electrons
 Discretize the solute cavity surface with Lebedev spheres
	Using 302 Lebedev grid points for each H atom
	Using 302 Lebedev grid points for other atoms
	Atomic van der Waals radii will be scaled by 1.20
 Removing interior tesserae...
 Keep 402 surface tesserae and discard 202 interior tesserae
 Molecular Surface Area = 23.668 Angst**2

                       Distance Matrix (Angstroms)
             H (  1)
   H (  2)  0.733106

 Requested basis set is cc-pVTZ
 There are 12 shells and 28 basis functions
 A cutoff of  1.0D-11 yielded     78 shell pairs
 There are       438 function pairs (       507 Cartesian)
 Smallest overlap matrix eigenvalue = 1.53E-03
 Guess MOs from SCF MO coefficient file
 Reading MOs from coefficient file
 Reading MOs from coefficient file
 A restricted Hartree-Fock SCF calculation will be
 performed using Pulay DIIS extrapolation
 SCF converges when DIIS error is below 1.0E-08
 ---------------------------------------
  Cycle       Energy         DIIS Error
 ---------------------------------------
    1      -1.1329726793      3.36E-04
    2      -1.1329877964      6.89E-05
    3      -1.1329884664      1.27E-06
    4      -1.1329884668      1.26E-07
    5      -1.1329884668      9.18E-10 Convergence criterion met
 ---------------------------------------
 SCF time:  CPU 0.05 s  wall 0.05 s
 Discretize the solute cavity surface with Lebedev spheres
	Using 302 Lebedev grid points for each H atom
	Using 302 Lebedev grid points for other atoms
	Atomic van der Waals radii will be scaled by 1.20
 Removing interior tesserae...
 Keep 402 surface tesserae and discard 202 interior tesserae
 Molecular Surface Area = 23.668 Angst**2
Using SCRF singleton
 A restricted Hartree-Fock SCF calculation will be
 performed using Pulay DIIS extrapolation
 Polarizable Continuum solvation model will be applied
 SCF converges when DIIS error is below 1.0E-08

 Citation of the SMD model:
 Marenich, A.V.; Cramer, C.J.; Truhlar, D.G.
 J. Phys. Chem. B 2009, 113, 6378-6396.
 iSolventCode=           1
 Solvent: water                                                           

 vradii
            1           2
    1   1.2000000   1.2000000
 ---------------------------------------
  Cycle       Energy         DIIS Error
 ---------------------------------------
    1      -1.1329884668      4.09E-11
 Time req'd to invert C: 0.08 s (CPU) 0.08 s (wall)
    2      -1.1335457542      3.25E-04
    3      -1.1335457542      3.25E-04
    4      -1.1335457542      3.25E-04
    5      -1.1335457542      3.25E-04
    6      -1.1335457542      3.25E-04
    7      -1.1335457542      3.25E-04
    8      -1.1335457542      3.25E-04
    9      -1.1335457542      3.25E-04
   10      -1.1335457542      3.25E-04
   11      -1.1335457542      3.25E-04
   12      -1.1335457542      3.25E-04
   13      -1.1335457542      3.25E-04
   14      -1.1335457542      3.25E-04
   15      -1.1335457542      3.25E-04
   16      -1.1335457542      3.25E-04
   17      -1.1335600798      7.53E-05
   18      -1.1335608991      8.69E-07
   19      -1.1335608993      1.02E-07
   20      -1.1335608993      6.07E-10 Convergence criterion met
 ---------------------------------------
 SCF time:  CPU 1.27 s  wall 1.27 s
(0)  E-EN(g) gas-phase elect-nuc energy                   -1.132988467 a.u.
(3)  G-ENP(liq) elect-nuc-pol free energy of system       -1.133560899 a.u.
(4)  G-CDS(liq) cavity-dispersion-solvent structure 
     free energy                                                1.9252 kcal/mol
(6)  G-S(liq) free energy of system                       -1.130492902 a.u.
(9)  DeltaG-S(liq) free energy of  solvation
     (9) = (6) - (0)                                            1.5660 kcal/mol
 SCF   energy in the final basis set = -1.1304929017
 Total energy in the final basis set = -1.1304929017

 Components of the MP2 correlation energy:
        aaaa  correlation energy =        -0.0000000000 au
        abab  correlation energy =        -0.0315989786 au
        bbbb  correlation energy =        -0.0000000000 au
        non-Brillouin singles    =        -0.0000000000 au

 Total  MP2   correlation energy =        -0.0315989786 au
        MP2         total energy =        -1.1620918803 au

  Entering Z-vector solver.
 This version supports only Gaussian blurring of the apparent surface charges
 No PCM contribution added !! 
   1         0           1      0.000057    0.000057
 This version supports only Gaussian blurring of the apparent surface charges
 No PCM contribution added !! 
   2         0           1      0.000001    0.000001
 This version supports only Gaussian blurring of the apparent surface charges
 No PCM contribution added !! 
   3         1           0      0.000000    0.000000    Roots Converged

 --------------------------------------------------------------

                    Orbital Energies (a.u.)
 --------------------------------------------------------------

 Alpha MOs
 -- Occupied --
 -0.589
 -- Virtual --
  0.179   0.311   0.656   0.700   0.700   1.111   1.131   1.131
  1.542   2.348   2.410   3.183   3.183   3.424   3.424   3.688
  3.896   3.896   4.101   4.101   4.130   4.130   4.693   5.769
  5.769   5.848   7.018
 --------------------------------------------------------------

          Ground-State Mulliken Net Atomic Charges

     Atom                 Charge (a.u.)
  ----------------------------------------
      1 H                     0.000000
      2 H                    -0.000000
  ----------------------------------------
  Sum of atomic charges =     0.000000

 -----------------------------------------------------------------
                    Cartesian Multipole Moments
 -----------------------------------------------------------------
    Charge (ESU x 10^10)
                 0.0000
    Dipole Moment (Debye)
         X      -0.0000      Y       0.0000      Z      -0.0000
       Tot       0.0000
    Quadrupole Moments (Debye-Ang)
        XX      -1.4553     XY      -0.0008     YY      -2.0560
        XZ       0.0000     YZ      -0.0000     ZZ      -2.0560
    Octopole Moments (Debye-Ang^2)
       XXX      14.5175    XXY      -1.9666    XYY       6.8342
       YYY      -8.3581    XXZ      -0.0000    XYZ       0.0000
       YYZ      -0.0000    XZZ       6.8364    YZZ      -2.7860
       ZZZ      -0.0000
    Hexadecapole Moments (Debye-Ang^3)
      XXXX     -99.3275   XXXY      19.6460   XXYY     -26.2111
      XYYY      27.7884   YYYY     -24.6926   XXXZ       0.0000
      XXYZ      -0.0000   XYYZ       0.0000   YYYZ      -0.0000
      XXZZ     -23.5535   XYZZ       9.2643   YYZZ      -4.4555
      XZZZ       0.0000   YZZZ      -0.0000   ZZZZ      -2.0403
 -----------------------------------------------------------------
 DrvMan is completing analytic gradient of the MP2 energy
 MP2 relaxed dipole moment
            1
    1  -0.0000000
    2   0.0000000
    3  -0.0000000
	Magnitude:	 0.000 au	 0.000 Debye
 MP2 energy read as -1.162092
 Full Analytical Gradient of MP2 Energy (in au.)
             1             2
    1    0.00021255   -0.00021255
    2   -0.00000029    0.00000029
    3    0.00000000   -0.00000000
 Gradient time:  CPU 0.08 s  wall 0.08 s
 ----------------------------------------------------------------
             Standard Nuclear Orientation (Angstroms)
    I     Atom           X                Y                Z
 ----------------------------------------------------------------
    1      H      -3.6917403957     1.3556080000     0.0000000000
    2      H      -2.9586350043     1.3556080000     0.0010000000
 ----------------------------------------------------------------
 Nuclear Repulsion Energy =     0.7218289822 hartrees
 There are        1 alpha and        1 beta electrons
 Discretize the solute cavity surface with Lebedev spheres
	Using 302 Lebedev grid points for each H atom
	Using 302 Lebedev grid points for other atoms
	Atomic van der Waals radii will be scaled by 1.20
 Removing interior tesserae...
 Keep 402 surface tesserae and discard 202 interior tesserae
 Molecular Surface Area = 23.668 Angst**2

                       Distance Matrix (Angstroms)
             H (  1)
   H (  2)  0.733106

 Requested basis set is cc-pVTZ
 There are 12 shells and 28 basis functions
 A cutoff of  1.0D-11 yielded     78 shell pairs
 There are       438 function pairs (       507 Cartesian)
 Smallest overlap matrix eigenvalue = 1.53E-03
 Guess MOs from SCF MO coefficient file
 Reading MOs from coefficient file
 Reading MOs from coefficient file
 A restricted Hartree-Fock SCF calculation will be
 performed using Pulay DIIS extrapolation
 SCF converges when DIIS error is below 1.0E-08
 ---------------------------------------
  Cycle       Energy         DIIS Error
 ---------------------------------------
    1      -1.1329727654      3.36E-04
    2      -1.1329877966      6.89E-05
    3      -1.1329884664      1.26E-06
    4      -1.1329884668      1.24E-07
    5      -1.1329884668      8.20E-10 Convergence criterion met
 ---------------------------------------
 SCF time:  CPU 0.05 s  wall 0.05 s
 Discretize the solute cavity surface with Lebedev spheres
	Using 302 Lebedev grid points for each H atom
	Using 302 Lebedev grid points for other atoms
	Atomic van der Waals radii will be scaled by 1.20
 Removing interior tesserae...
 Keep 402 surface tesserae and discard 202 interior tesserae
 Molecular Surface Area = 23.668 Angst**2
Using SCRF singleton
 A restricted Hartree-Fock SCF calculation will be
 performed using Pulay DIIS extrapolation
 Polarizable Continuum solvation model will be applied
 SCF converges when DIIS error is below 1.0E-08

 Citation of the SMD model:
 Marenich, A.V.; Cramer, C.J.; Truhlar, D.G.
 J. Phys. Chem. B 2009, 113, 6378-6396.
 iSolventCode=           1
 Solvent: water                                                           

 vradii
            1           2
    1   1.2000000   1.2000000
 ---------------------------------------
  Cycle       Energy         DIIS Error
 ---------------------------------------
    1      -1.1329884668      3.71E-11
 Time req'd to invert C: 0.08 s (CPU) 0.08 s (wall)
    2      -1.1335457542      3.25E-04
    3      -1.1335457542      3.25E-04
    4      -1.1335457542      3.25E-04
    5      -1.1335457542      3.25E-04
    6      -1.1335457542      3.25E-04
    7      -1.1335457542      3.25E-04
    8      -1.1335457543      3.25E-04
    9      -1.1335457542      3.25E-04
   10      -1.1335457542      3.25E-04
   11      -1.1335457542      3.25E-04
   12      -1.1335457542      3.25E-04
   13      -1.1335457542      3.25E-04
   14      -1.1335457542      3.25E-04
   15      -1.1335457542      3.25E-04
   16      -1.1335457542      3.25E-04
   17      -1.1335600798      7.53E-05
   18      -1.1335608991      8.69E-07
   19      -1.1335608993      1.02E-07
   20      -1.1335608993      6.07E-10 Convergence criterion met
 ---------------------------------------
 SCF time:  CPU 1.27 s  wall 1.27 s
(0)  E-EN(g) gas-phase elect-nuc energy                   -1.132988467 a.u.
(3)  G-ENP(liq) elect-nuc-pol free energy of system       -1.133560899 a.u.
(4)  G-CDS(liq) cavity-dispersion-solvent structure 
     free energy                                                1.9252 kcal/mol
(6)  G-S(liq) free energy of system                       -1.130492902 a.u.
(9)  DeltaG-S(liq) free energy of  solvation
     (9) = (6) - (0)                                            1.5660 kcal/mol
 SCF   energy in the final basis set = -1.1304929017
 Total energy in the final basis set = -1.1304929017

 Components of the MP2 correlation energy:
        aaaa  correlation energy =        -0.0000000000 au
        abab  correlation energy =        -0.0315989786 au
        bbbb  correlation energy =        -0.0000000000 au
        non-Brillouin singles    =        -0.0000000000 au

 Total  MP2   correlation energy =        -0.0315989786 au
        MP2         total energy =        -1.1620918803 au

  Entering Z-vector solver.
 This version supports only Gaussian blurring of the apparent surface charges
 No PCM contribution added !! 
   1         0           1      0.000057    0.000057
 This version supports only Gaussian blurring of the apparent surface charges
 No PCM contribution added !! 
   2         0           1      0.000001    0.000001
 This version supports only Gaussian blurring of the apparent surface charges
 No PCM contribution added !! 
   3         1           0      0.000000    0.000000    Roots Converged

 --------------------------------------------------------------

                    Orbital Energies (a.u.)
 --------------------------------------------------------------

 Alpha MOs
 -- Occupied --
 -0.589
 -- Virtual --
  0.179   0.311   0.656   0.700   0.700   1.111   1.131   1.131
  1.542   2.348   2.410   3.183   3.183   3.424   3.424   3.688
  3.896   3.896   4.101   4.101   4.130   4.130   4.693   5.769
  5.769   5.848   7.018
 --------------------------------------------------------------

          Ground-State Mulliken Net Atomic Charges

     Atom                 Charge (a.u.)
  ----------------------------------------
      1 H                    -0.000000
      2 H                     0.000000
  ----------------------------------------
  Sum of atomic charges =    -0.000000

 -----------------------------------------------------------------
                    Cartesian Multipole Moments
 -----------------------------------------------------------------
    Charge (ESU x 10^10)
                -0.0000
    Dipole Moment (Debye)
         X       0.0000      Y      -0.0000      Z      -0.0000
       Tot       0.0000
    Quadrupole Moments (Debye-Ang)
        XX      -1.4553     XY       0.0000     YY      -2.0560
        XZ       0.0008     YZ      -0.0000     ZZ      -2.0560
    Octopole Moments (Debye-Ang^2)
       XXX      14.5175    XXY      -1.9728    XYY       6.8364
       YYY      -8.3612    XXZ      -0.0062    XYZ       0.0011
       YYZ      -0.0010    XZZ       6.8364    YZZ      -2.7871
       ZZZ      -0.0031
    Hexadecapole Moments (Debye-Ang^3)
      XXXX     -99.3275   XXXY      19.6800   XXYY     -26.2278
      XYYY      27.8026   YYYY     -24.7093   XXXZ       0.0340
      XXYZ      -0.0084   XYYZ       0.0047   YYYZ      -0.0042
      XXZZ     -23.5535   XYZZ       9.2675   YYZZ      -4.4583
      XZZZ       0.0097   YZZZ      -0.0042   ZZZZ      -2.0403
 -----------------------------------------------------------------
 DrvMan is completing analytic gradient of the MP2 energy
 MP2 relaxed dipole moment
            1
    1   0.0000000
    2  -0.0000000
    3  -0.0000000
	Magnitude:	 0.000 au	 0.000 Debye
 MP2 energy read as -1.162092
 Full Analytical Gradient of MP2 Energy (in au.)
             1             2
    1    0.00021255   -0.00021255
    2   -0.00000000    0.00000000
    3    0.00000029   -0.00000029
 Gradient time:  CPU 0.08 s  wall 0.08 s
 ----------------------------------------------------------------
             Standard Nuclear Orientation (Angstroms)
    I     Atom           X                Y                Z
 ----------------------------------------------------------------
    1      H      -3.6917403957     1.3556080000     0.0000000000
    2      H      -2.9586350043     1.3556080000    -0.0010000000
 ----------------------------------------------------------------
 Nuclear Repulsion Energy =     0.7218289822 hartrees
 There are        1 alpha and        1 beta electrons
 Discretize the solute cavity surface with Lebedev spheres
	Using 302 Lebedev grid points for each H atom
	Using 302 Lebedev grid points for other atoms
	Atomic van der Waals radii will be scaled by 1.20
 Removing interior tesserae...
 Keep 402 surface tesserae and discard 202 interior tesserae
 Molecular Surface Area = 23.668 Angst**2

                       Distance Matrix (Angstroms)
             H (  1)
   H (  2)  0.733106

 Requested basis set is cc-pVTZ
 There are 12 shells and 28 basis functions
 A cutoff of  1.0D-11 yielded     78 shell pairs
 There are       438 function pairs (       507 Cartesian)
 Smallest overlap matrix eigenvalue = 1.53E-03
 Guess MOs from SCF MO coefficient file
 Reading MOs from coefficient file
 Reading MOs from coefficient file
 A restricted Hartree-Fock SCF calculation will be
 performed using Pulay DIIS extrapolation
 SCF converges when DIIS error is below 1.0E-08
 ---------------------------------------
  Cycle       Energy         DIIS Error
 ---------------------------------------
    1      -1.1329726793      3.36E-04
    2      -1.1329877964      6.89E-05
    3      -1.1329884664      1.27E-06
    4      -1.1329884668      1.26E-07
    5      -1.1329884668      9.18E-10 Convergence criterion met
 ---------------------------------------
 SCF time:  CPU 0.04 s  wall 0.05 s
 Discretize the solute cavity surface with Lebedev spheres
	Using 302 Lebedev grid points for each H atom
	Using 302 Lebedev grid points for other atoms
	Atomic van der Waals radii will be scaled by 1.20
 Removing interior tesserae...
 Keep 402 surface tesserae and discard 202 interior tesserae
 Molecular Surface Area = 23.668 Angst**2
Using SCRF singleton
 A restricted Hartree-Fock SCF calculation will be
 performed using Pulay DIIS extrapolation
 Polarizable Continuum solvation model will be applied
 SCF converges when DIIS error is below 1.0E-08

 Citation of the SMD model:
 Marenich, A.V.; Cramer, C.J.; Truhlar, D.G.
 J. Phys. Chem. B 2009, 113, 6378-6396.
 iSolventCode=           1
 Solvent: water                                                           

 vradii
            1           2
    1   1.2000000   1.2000000
 ---------------------------------------
  Cycle       Energy         DIIS Error
 ---------------------------------------
    1      -1.1329884668      4.09E-11
 Time req'd to invert C: 0.08 s (CPU) 0.08 s (wall)
    2      -1.1335457542      3.25E-04
    3      -1.1335457542      3.25E-04
    4      -1.1335457542      3.25E-04
    5      -1.1335457542      3.25E-04
    6      -1.1335457542      3.25E-04
    7      -1.1335457542      3.25E-04
    8      -1.1335457542      3.25E-04
    9      -1.1335457542      3.25E-04
   10      -1.1335457542      3.25E-04
   11      -1.1335457542      3.25E-04
   12      -1.1335457542      3.25E-04
   13      -1.1335457542      3.25E-04
   14      -1.1335457542      3.25E-04
   15      -1.1335457542      3.25E-04
   16      -1.1335457542      3.25E-04
   17      -1.1335600798      7.53E-05
   18      -1.1335608991      8.69E-07
   19      -1.1335608993      1.02E-07
   20      -1.1335608993      6.07E-10 Convergence criterion met
 ---------------------------------------
 SCF time:  CPU 1.27 s  wall 1.27 s
(0)  E-EN(g) gas-phase elect-nuc energy                   -1.132988467 a.u.
(3)  G-ENP(liq) elect-nuc-pol free energy of system       -1.133560899 a.u.
(4)  G-CDS(liq) cavity-dispersion-solvent structure 
     free energy                                                1.9252 kcal/mol
(6)  G-S(liq) free energy of system                       -1.130492902 a.u.
(9)  DeltaG-S(liq) free energy of  solvation
     (9) = (6) - (0)                                            1.5660 kcal/mol
 SCF   energy in the final basis set = -1.1304929017
 Total energy in the final basis set = -1.1304929017

 Components of the MP2 correlation energy:
        aaaa  correlation energy =        -0.0000000000 au
        abab  correlation energy =        -0.0315989786 au
        bbbb  correlation energy =        -0.0000000000 au
        non-Brillouin singles    =        -0.0000000000 au

 Total  MP2   correlation energy =        -0.0315989786 au
        MP2         total energy =        -1.1620918803 au

  Entering Z-vector solver.
 This version supports only Gaussian blurring of the apparent surface charges
 No PCM contribution added !! 
   1         0           1      0.000057    0.000057
 This version supports only Gaussian blurring of the apparent surface charges
 No PCM contribution added !! 
   2         0           1      0.000001    0.000001
 This version supports only Gaussian blurring of the apparent surface charges
 No PCM contribution added !! 
   3         1           0      0.000000    0.000000    Roots Converged

 --------------------------------------------------------------

                    Orbital Energies (a.u.)
 --------------------------------------------------------------

 Alpha MOs
 -- Occupied --
 -0.589
 -- Virtual --
  0.179   0.311   0.656   0.700   0.700   1.111   1.131   1.131
  1.542   2.348   2.410   3.183   3.183   3.424   3.424   3.688
  3.896   3.896   4.101   4.101   4.130   4.130   4.693   5.769
  5.769   5.848   7.018
 --------------------------------------------------------------

          Ground-State Mulliken Net Atomic Charges

     Atom                 Charge (a.u.)
  ----------------------------------------
      1 H                     0.000000
      2 H                    -0.000000
  ----------------------------------------
  Sum of atomic charges =     0.000000

 -----------------------------------------------------------------
                    Cartesian Multipole Moments
 -----------------------------------------------------------------
    Charge (ESU x 10^10)
                 0.0000
    Dipole Moment (Debye)
         X      -0.0000      Y       0.0000      Z       0.0000
       Tot       0.0000
    Quadrupole Moments (Debye-Ang)
        XX      -1.4553     XY      -0.0000     YY      -2.0560
        XZ      -0.0008     YZ       0.0000     ZZ      -2.0560
    Octopole Moments (Debye-Ang^2)
       XXX      14.5175    XXY      -1.9728    XYY       6.8364
       YYY      -8.3612    XXZ       0.0062    XYZ      -0.0011
       YYZ       0.0010    XZZ       6.8364    YZZ      -2.7871
       ZZZ       0.0031
    Hexadecapole Moments (Debye-Ang^3)
      XXXX     -99.3275   XXXY      19.6800   XXYY     -26.2278
      XYYY      27.8026   YYYY     -24.7093   XXXZ      -0.0340
      XXYZ       0.0084   XYYZ      -0.0047   YYYZ       0.0042
      XXZZ     -23.5535   XYZZ       9.2675   YYZZ      -4.4583
      XZZZ      -0.0097   YZZZ       0.0042   ZZZZ      -2.0403
 -----------------------------------------------------------------
 DrvMan is completing analytic gradient of the MP2 energy
 MP2 relaxed dipole moment
            1
    1  -0.0000000
    2   0.0000000
    3   0.0000000
	Magnitude:	 0.000 au	 0.000 Debye
 MP2 energy read as -1.162092
 Full Analytical Gradient of MP2 Energy (in au.)
             1             2
    1    0.00021255   -0.00021255
    2   -0.00000000    0.00000000
    3   -0.00000029    0.00000029
 Gradient time:  CPU 0.08 s  wall 0.08 s
Dipole drv :
gprntSymmMtrx error report: 
 Final Hessian.
            1           2           3           4           5           6
    1   0.4015585   0.0000000   0.0000000  -0.4015585   0.0000000   0.0000000
    2   0.0000000  -0.0001528   0.0000000   0.0000000   0.0001528   0.0000000
    3   0.0000000   0.0000000  -0.0001528   0.0000000   0.0000000   0.0001528
    4  -0.4015585   0.0000000   0.0000000   0.4015585   0.0000000   0.0000000
    5   0.0000000   0.0001528   0.0000000   0.0000000  -0.0001528   0.0000000
    6   0.0000000   0.0000000   0.0001528   0.0000000   0.0000000  -0.0001528
 ----------------------------------------------------------------
             Standard Nuclear Orientation (Angstroms)
    I     Atom           X                Y                Z
 ----------------------------------------------------------------
    1      H      -3.6917403957     1.3556080000     0.0000000000
    2      H      -2.9586350043     1.3556080000     0.0000000000
 ----------------------------------------------------------------
 Nuclear Repulsion Energy =     0.7218296537 hartrees
 There are        1 alpha and        1 beta electrons
 old dipole drv.
            1           2           3           4           5           6
    1  -0.0000000   0.0000000  -0.0000000   0.0000000   0.0000000   0.0000000
    2   0.0000000  -0.0000000   0.0000000  -0.0000000  -0.0000000  -0.0000000
    3  -0.0000000  -0.0000000   0.0000000  -0.0000000  -0.0000000  -0.0000000
 New transposed dipole drv.
            1           2           3
    1  -0.0000000   0.0000000  -0.0000000
    2   0.0000000  -0.0000000  -0.0000000
    3  -0.0000000   0.0000000   0.0000000
    4   0.0000000  -0.0000000  -0.0000000
    5   0.0000000  -0.0000000  -0.0000000
    6   0.0000000  -0.0000000  -0.0000000
FINAL TENSOR RESULT:
Order 2, Length 6
    Atom      X          Y          Z
     1 Order 1, Length 6
    Atom      X          Y          Z
     1    4.015585244135024e-01   0.000000000000000e+00   0.000000000000000e+00
     2   -4.015585244131793e-01   0.000000000000000e+00   0.000000000000000e+00

Order 1, Length 6
    Atom      X          Y          Z
     1    0.000000000000000e+00  -1.528295928768287e-04   0.000000000000000e+00
     2    0.000000000000000e+00   1.528295928244395e-04   0.000000000000000e+00

Order 1, Length 6
    Atom      X          Y          Z
     1    0.000000000000000e+00   0.000000000000000e+00  -1.528295928017124e-04
     2    0.000000000000000e+00   0.000000000000000e+00   1.528295928047102e-04


     2 Order 1, Length 6
    Atom      X          Y          Z
     1   -4.015585244131793e-01   0.000000000000000e+00   0.000000000000000e+00
     2    4.015585244125477e-01   0.000000000000000e+00   0.000000000000000e+00

Order 1, Length 6
    Atom      X          Y          Z
     1    0.000000000000000e+00   1.528295928244395e-04   0.000000000000000e+00
     2    0.000000000000000e+00  -1.528295927714622e-04   0.000000000000000e+00

Order 1, Length 6
    Atom      X          Y          Z
     1    0.000000000000000e+00   0.000000000000000e+00   1.528295928047102e-04
     2    0.000000000000000e+00   0.000000000000000e+00  -1.528295928081526e-04


 # Finishing finite difference calculation for IDERIV #
 ######################################################
 ######################################################
 Requested basis set is cc-pVTZ
 There are 12 shells and 28 basis functions
 **********************************************************************
 **                                                                  **
 **                       VIBRATIONAL ANALYSIS                       **
 **                       --------------------                       **
 **                                                                  **
 **        VIBRATIONAL FREQUENCIES (CM**-1) AND NORMAL MODES         **
 **     FORCE CONSTANTS (mDYN/ANGSTROM) AND REDUCED MASSES (AMU)     **
 **                  INFRARED INTENSITIES (KM/MOL)                   **
 **                                                                  **
 **********************************************************************


 Mode:                 1
 Frequency:      4588.82
 Force Cnst:     12.5038
 Red. Mass:       1.0078
 IR Active:          YES
 IR Intens:        0.000
 Raman Active:       YES
               X      Y      Z        X      Y      Z        X      Y      Z
 H          0.707 -0.000 -0.000
 H         -0.707 -0.000 -0.000
 TransDip  -0.000  0.000  0.000

 STANDARD THERMODYNAMIC QUANTITIES AT   298.15 K  AND     1.00 ATM

   This Molecule has  0 Imaginary Frequencies
   Zero point vibrational energy:        6.560 kcal/mol

   Atom    1 Element H  Has Mass    1.00783
   Atom    2 Element H  Has Mass    1.00783
   Molecular Mass:     2.015660 amu
   Principal axes and moments of inertia in amu*Bohr^2:
                             1           2           3
    Eigenvalues --        0.00000     0.96714     0.96714
          X               1.00000     0.00000     0.00000
          Y               0.00000     1.00000     0.00000
          Z               0.00000     0.00000     1.00000
   Rotational Symmetry Number is   1
   The Molecule is a Symmetric Top
   Translational Enthalpy:        0.889 kcal/mol
   Rotational Enthalpy:           0.889 kcal/mol
   Vibrational Enthalpy:          6.560 kcal/mol
   gas constant (RT):             0.592 kcal/mol
   Translational Entropy:        28.080  cal/mol.K
   Rotational Entropy:          -42.776  cal/mol.K
   Vibrational Entropy:           0.000  cal/mol.K

   Total Enthalpy:                8.930 kcal/mol
   Total Entropy:               -14.696  cal/mol.K

 ======================================================================

 STANDARD THERMODYNAMIC QUANTITIES FOR ANHARMONIC VIBRATION -- TOSH

   Zero point vibrational energy: ************ kcal/mol

   Vibrational Enthalpy:   ************ kcal/mol
   Vibrational Entropy:           0.000  cal/mol.K

   Total Enthalpy:         ************ kcal/mol
   Total Entropy:               -14.696  cal/mol.K

 ======================================================================

 STANDARD THERMODYNAMIC QUANTITIES FOR ANHARMONIC VIBRATION -- VPT2

   Zero point vibrational energy: ************ kcal/mol

   Vibrational Enthalpy:   ************ kcal/mol
   Vibrational Entropy:           0.000  cal/mol.K

   Total Enthalpy:         ************ kcal/mol
   Total Entropy:               -14.696  cal/mol.K

 ======================================================================

Archival summary:
1\1\pikachu\FREQ\MP2\BasisUnspecified\2\taweetha\FriAug1807:46:042017FriAug1807:46:042017\0\\#,FREQ,MP2,BasisUnspecified,\\0,1\H\H,1,0.733105\\HF=-1.1304929\MP2=-1.16209188\\@

 Total job time:  20.55s(wall), 20.48s(cpu) 
 Fri Aug 18 07:46:04 2017

        *************************************************************
        *                                                           *
        *  Thank you very much for using Q-Chem.  Have a nice day.  *
        *                                                           *
        *************************************************************
