# Supplementary material for: A DFT investigation of the blue bottle experiment: E∘half-cell analysis of autoxidation catalysed by redox indicators
Source: R Soc Open Sci. 2017 Nov 8;4(11):170708. doi: 10.1098/rsos.170708 (PMC5717635; doi:10.1098/rsos.170708)
Supplement: output.zip [file rsos170708supp2.zip › MP2_cc-pVTZ/H2O.out]

pikachu 127.0.1
Q-Chem Developer Version! Running on 127.0.1.*
                  Welcome to Q-Chem
     A Quantum Leap Into The Future Of Chemistry


 Q-Chem 4.4, Q-Chem, Inc., Pleasanton, CA (2016)

 Y. Shao,  Z. Gan,  E. Epifanovsky,  A. T. B. Gilbert,  M. Wormit,  
 J. Kussmann,  A. W. Lange,  A. Behn,  J. Deng,  X. Feng,  D. Ghosh,  
 M. Goldey,  P. R. Horn,  L. D. Jacobson,  I. Kaliman,  F. Rob,  
 R. Z. Khaliullin,  T. Kus,  A. Landau,  J. Liu,  E. I. Proynov,  Y. M. Rhee,  
 R. M. Richard,  M. A. Rohrdanz,  R. P. Steele,  E. J. Sundstrom,  
 H. L. Woodcock III,  P. M. Zimmerman,  D. Zuev,  B. Albrecht,  E. Alguire,  
 B. Austin,  S. A. Baeppler,  G. J. O. Beran,  Y. A. Bernard,  E. Berquist,  
 K. Brandhorst,  K. B. Bravaya,  S. T. Brown,  D. Casanova,  C.-M. Chang,  
 Y. Chen,  S. H. Chien,  K. D. Closser,  M. P. Coons,  D. L. Crittenden,  
 S. Dasgupta,  M. Diedenhofen,  R. A. DiStasio Jr.,  H. Do,  A. D. Dutoi,  
 R. G. Edgar,  P.-T. Fang,  S. Fatehi,  Q. Feng,  L. Fusti-Molnar,  
 A. Ghysels,  A. Golubeva-Zadorozhnaya,  J. Gomes,  A. Gunina,  
 M. W. D. Hanson-Heine,  P. H. P. Harbach,  A. W. Hauser,  J. E. Herr,  
 E. G. Hohenstein,  Z. C. Holden,  K. Hui,  T.-C. Jagau,  H. Ji,  B. Kaduk,  
 K. Khistyaev,  Jaehoon Kim,  Jihan Kim,  R. A. King,  P. Klunzinger,  
 K. Koh,  D. Kosenkov,  T. Kowalczyk,  C. M. Krauter,  A. Kunitsa,  
 K. U. Lao,  A. Laurent,  K. V. Lawler,  J. Lee,  D. Lefrancois,  S. Lehtola,  
 S. V. Levchenko,  C. Y. Lin,  Y.-S. Lin,  F. Liu,  E. Livshits,  
 R. C. Lochan,  A. Luenser,  P. Manohar,  S. F. Manzer,  S.-P. Mao,  Y. Mao,  
 N. Mardirossian,  A. V. Marenich,  L. A. Martinez-Martinez,  S. A. Maurer,  
 N. J. Mayhall,  J.-M. Mewes,  A. F. Morrison,  K. Nanda,  T. S. Nguyen-Beck,  
 C. M. Oana,  R. Olivares-Amaya,  D. P. O'Neill,  J. A. Parkhill,  
 T. M. Perrine,  R. Peverati,  P. A. Pieniazek,  F. Plasser,  A. Prociuk,  
 D. R. Rehn,  E. Rosta,  N. J. Russ,  N. Sergueev,  S. M. Sharada,  
 S. Sharma,  D. W. Small,  A. Sodt,  T. Stauch,  T. Stein,  D. Stuck,  
 Y.-C. Su,  A. J. W. Thom,  T. Tsuchimochi,  L. Vogt,  O. Vydrov,  T. Wang,  
 M. A. Watson,  J. Wenzel,  A. White,  C. F. Williams,  V. Vanovschi,  
 K. Yao,  S. Yeganeh,  S. R. Yost,  Z.-Q. You,  I. Y. Zhang,  X. Zhang,  
 Y. Zhao,  B. R. Brooks,  G. K. L. Chan,  D. M. Chipman,  C. J. Cramer,  
 W. A. Goddard III,  M. S. Gordon,  W. J. Hehre,  A. Klamt,  
 H. F. Schaefer III,  M. W. Schmidt,  C. D. Sherrill,  D. G. Truhlar,  
 A. Warshel,  X. Xu,  A. Aspuru-Guzik,  R. Baer,  A. T. Bell,  N. A. Besley,  
 J.-D. Chai,  A. Dreuw,  B. D. Dunietz,  T. R. Furlani,  S. R. Gwaltney,  
 C.-P. Hsu,  Y. Jung,  J. Kong,  D. S. Lambrecht,  W. Liang,  C. Ochsenfeld,  
 V. A. Rassolov,  L. V. Slipchenko,  J. E. Subotnik,  T. Van Voorhis,  
 J. M. Herbert,  A. I. Krylov,  P. M. W. Gill,  M. Head-Gordon

 Contributors to earlier versions of Q-Chem not listed above: 
 R. D. Adamson,  J. Baker,  E. F. C. Byrd,  A. K. Chakraborty,  C.-L. Cheng,  
 H. Dachsel,  R. J. Doerksen,  G. Hawkins,  A. Heyden,  S. Hirata,  
 G. Kedziora,  F. J. Keil,  C. Kelley,  P. P. Korambath,  W. Kurlancheek,  
 A. M. Lee,  M. S. Lee,  D. Liotard,  I. Lotan,  P. E. Maslen,  N. Nair,  
 D. Neuhauser,  R. Olson,  B. Peters,  J. Ritchie,  N. E. Schultz,  
 N. Shenvi,  A. C. Simmonett,  K. S. Thanthiriwatte,  Q. Wu,  W. Zhang

 Please cite Q-Chem as follows:
 Y. Shao et al., Mol. Phys. 113, 184-215 (2015)
 DOI: 10.1080/00268976.2014.952696

 Q-Chem 4.4.2 for Intel X86 EM64T Linux

 Parts of Q-Chem use Armadillo 5.200.1 (Boston Tea Smuggler).
 http://arma.sourceforge.net/

 Q-Chem begins on Mon Dec 12 11:28:46 2016  


Host: 0

     Scratch files written to /scratch/pakpong/qchem6873//
FILE_GEOM_ORG=        593

Checking the input file for inconsistencies... 	...done.

--------------------------------------------------------------
User input:
--------------------------------------------------------------
$molecule
0 1
  O    0.0000000    0.0000000    0.1197246
  H   -0.7615310    0.0000000   -0.4788983
  H    0.7615310    0.0000000   -0.4788983
$end

$rem
   BASIS  =   cc-pVTZ
   method  =  MP2
   JOBTYPE = optimization
   SOLVENT_METHOD = SMD
$end

--------------------------------------------------------------
 ----------------------------------------------------------------
             Standard Nuclear Orientation (Angstroms)
    I     Atom           X                Y                Z
 ----------------------------------------------------------------
    1      O       0.0000000000     0.0000000000     0.1197246000
    2      H      -0.7615310000     0.0000000000    -0.4788983000
    3      H       0.7615310000     0.0000000000    -0.4788983000
 ----------------------------------------------------------------
 Nuclear Repulsion Energy =     9.0883229125 hartrees
 There are        5 alpha and        5 beta electrons
 Requested basis set is cc-pVTZ
 There are 22 shells and 58 basis functions

 Total QAlloc Memory Limit   2000 MB
 Mega-Array Size        61 MB
 MEM_STATIC part        62 MB
 A cutoff of  1.0D-11 yielded    253 shell pairs
 There are      1793 function pairs (      2271 Cartesian)

 -------------------------------------------------------
 OpenMP Integral Computing Module                       
 Release: version 1.0, May 2013, Q-Chem Inc. Pittsburgh 
 -------------------------------------------------------
 Integral Job Info:
 Integral job number is                      11
 Integral operator is                         1
 short-range coefficients                     0
 long-range coefficients              100000000
 Omega coefficients                           0
 if combine SR and LR in K                    0
 Integral screening is                        0
 Integral computing path is                   2
 max size of driver memory is            800000
 size of driver memory is                776718
 size of scratch memory is              4556032
 max col of scratch BK array              10000
 max len of scratch array in speh3          662
 max len of scratch index in speh4           32
 max int batch size is                      520
 min int batch size is                       52
 fixed nKL is                                52
 max L of basis functions is                  3
 order of int derivative is                   0
 number of shells is                         22
 number of basis is                          65
 number of cartesian basis is                65
 number of contracted shell pairs           253
 number of primitive shell pairs            844
 maxK2 (contraction) of shell pair           49
 max number of K2 of shell pair               1
 max number of CS2 of shell pair             36
 max number of PS2 of shell pair            147
 mem total for path MDJ                   29610
 -------------------------------------------------------
 Smallest overlap matrix eigenvalue = 2.63E-03

 Scale SEOQF with 1.000000e+00/1.000000e+00/1.000000e+00

 Standard Electronic Orientation quadrupole field applied
 Nucleus-field energy     =    -0.0000000002 hartrees
 Guess from superposition of atomic densities
 Warning:  Energy on first SCF cycle will be non-variational
 A restricted Hartree-Fock SCF calculation will be
 performed using Pulay DIIS extrapolation
 SCF converges when DIIS error is below 1.0E-08
 ---------------------------------------
  Cycle       Energy         DIIS Error
 ---------------------------------------
    1     -75.9083396313      5.76E-02
    2     -76.0220198012      1.01E-02
    3     -76.0471431687      5.89E-03
    4     -76.0559347668      5.60E-04
    5     -76.0560875545      1.56E-04
    6     -76.0561053780      3.18E-05
    7     -76.0561063933      5.59E-06
    8     -76.0561064247      7.82E-07
    9     -76.0561064252      7.82E-08
   10     -76.0561064252      1.94E-08
   11     -76.0561064252      3.77E-09 Convergence criterion met
 ---------------------------------------
 SCF time:  CPU 0.81 s  wall 0.81 s

 Citation of the SMD model:
 Marenich, A.V.; Cramer, C.J.; Truhlar, D.G.
 J. Phys. Chem. B 2009, 113, 6378-6396.
 iSolventCode=           1
 Solvent: water                                                           

 vradii
            1           2           3
    1   1.5200000   1.2000000   1.2000000
Changing PCM_TESSEL_METHOD to VTN
Changing PCM_VDW_RADII to SMD_RADIUS
 Discretize the solute cavity surface with Lebedev spheres
	Using 302 Lebedev grid points for each H atom
	Using 302 Lebedev grid points for other atoms
	Atomic van der Waals radii will be scaled by 1.20
 Removing interior tesserae...
 Keep 491 surface tesserae and discard 415 interior tesserae
 Molecular Surface Area = 35.987 Angst**2
 A restricted Hartree-Fock SCF calculation will be
 performed using Pulay DIIS extrapolation
 Polarizable Continuum solvation model will be applied
 SCF converges when DIIS error is below 1.0E-08

 Citation of the SMD model:
 Marenich, A.V.; Cramer, C.J.; Truhlar, D.G.
 J. Phys. Chem. B 2009, 113, 6378-6396.
 iSolventCode=           1
 Solvent: water                                                           

 vradii
            1           2           3
    1   1.5200000   1.2000000   1.2000000
 ---------------------------------------
  Cycle       Energy         DIIS Error
 ---------------------------------------
    1     -76.0561064252      5.26E-10
 Time req'd to invert C: 0.16 s (CPU) 0.16 s (wall)
    2     -76.0692416183      1.66E-03
    3     -76.0692416182      1.66E-03
    4     -76.0713108535      6.79E-04
    5     -76.0715869002      3.11E-04
    6     -76.0716514644      8.50E-05
    7     -76.0716584727      1.72E-05
    8     -76.0716588028      3.51E-06
    9     -76.0716588146      6.31E-07
   10     -76.0716588149      7.30E-08
   11     -76.0716588149      1.32E-08
   12     -76.0716588149      1.93E-09 Convergence criterion met
 ---------------------------------------
 SCF time:  CPU 2.40 s  wall 2.40 s
(0)  E-EN(g) gas-phase elect-nuc energy                  -76.056106425 a.u.
(3)  G-ENP(liq) elect-nuc-pol free energy of system      -76.071658815 a.u.
(4)  G-CDS(liq) cavity-dispersion-solvent structure 
     free energy                                                1.4511 kcal/mol
(6)  G-S(liq) free energy of system                      -76.069346360 a.u.
(9)  DeltaG-S(liq) free energy of  solvation
     (9) = (6) - (0)                                           -8.3082 kcal/mol
 SCF   energy in the final basis set = -76.0693463605
 Total energy in the final basis set = -76.0693463605

 Components of the MP2 correlation energy:
        aaaa  correlation energy =        -0.0333222767 au
        abab  correlation energy =        -0.2081224315 au
        bbbb  correlation energy =        -0.0333222767 au
        non-Brillouin singles    =        -0.0000000000 au

 Total  MP2   correlation energy =        -0.2747669849 au
        MP2         total energy =       -76.3441133454 au

  Entering Z-vector solver.
 This version supports only Gaussian blurring of the apparent surface charges
 No PCM contribution added !! 
   1         0           1      0.000254    0.000254
 This version supports only Gaussian blurring of the apparent surface charges
 No PCM contribution added !! 
   2         0           1      0.000086    0.000086
 This version supports only Gaussian blurring of the apparent surface charges
 No PCM contribution added !! 
   3         0           1      0.000014    0.000014
 This version supports only Gaussian blurring of the apparent surface charges
 No PCM contribution added !! 
   4         0           1      0.000003    0.000003
 This version supports only Gaussian blurring of the apparent surface charges
 No PCM contribution added !! 
   5         1           0      0.000000    0.000000    Roots Converged

 --------------------------------------------------------------

                    Orbital Energies (a.u.)
 --------------------------------------------------------------

 Alpha MOs
 -- Occupied --
-20.555  -1.340  -0.700  -0.585  -0.509
 -- Virtual --
  0.159   0.227   0.541   0.616   0.653   0.773   0.802   0.806
  0.878   0.956   1.123   1.213   1.536   1.573   2.031   2.057
  2.066   2.173   2.226   2.590   2.961   3.360   3.493   3.596
  3.663   3.793   3.878   3.903   3.969   4.028   4.082   4.190
  4.303   4.366   4.586   4.675   4.853   5.132   5.243   5.518
  6.032   6.542   6.881   6.921   6.995   6.999   7.010   7.167
  7.213   7.440   7.766   8.250  12.692
 --------------------------------------------------------------

          Ground-State Mulliken Net Atomic Charges

     Atom                 Charge (a.u.)
  ----------------------------------------
      1 O                    -0.629295
      2 H                     0.314648
      3 H                     0.314648
  ----------------------------------------
  Sum of atomic charges =    -0.000000

 -----------------------------------------------------------------
                    Cartesian Multipole Moments
 -----------------------------------------------------------------
    Charge (ESU x 10^10)
                -0.0000
    Dipole Moment (Debye)
         X      -0.0000      Y       0.0000      Z      -2.4497
       Tot       2.4497
    Quadrupole Moments (Debye-Ang)
        XX      -4.0966     XY       0.0000     YY      -7.5085
        XZ      -0.0000     YZ      -0.0000     ZZ      -6.1103
    Octopole Moments (Debye-Ang^2)
       XXX      -0.0000    XXY       0.0000    XYY      -0.0000
       YYY       0.0000    XXZ      -1.6419    XYZ       0.0000
       YYZ      -0.4177    XZZ      -0.0000    YZZ       0.0000
       ZZZ      -1.6877
    Hexadecapole Moments (Debye-Ang^3)
      XXXX      -5.5938   XXXY       0.0000   XXYY      -2.2728
      XYYY       0.0000   YYYY      -6.0243   XXXZ      -0.0000
      XXYZ      -0.0000   XYYZ       0.0000   YYYZ      -0.0000
      XXZZ      -1.6293   XYZZ       0.0000   YYZZ      -2.1823
      XZZZ      -0.0000   YZZZ      -0.0000   ZZZZ      -6.6799
 -----------------------------------------------------------------
 DrvMan is completing analytic gradient of the MP2 energy
 MP2 relaxed dipole moment
            1
    1  -0.0000000
    2   0.0000000
    3  -0.9637753
	Magnitude:	 0.964 au	 2.450 Debye
 MP2 energy read as -76.344113
 Full Analytical Gradient of MP2 Energy (in au.)
             1             2             3
    1   -0.00000000   -0.01298972    0.01298972
    2   -0.00000000    0.00000000    0.00000000
    3    0.02629109   -0.01314555   -0.01314555
 Gradient time:  CPU 0.10 s  wall 0.10 s
 Geometry Optimization Parameters
   NAtoms,    NIC,     NZ,  NCons,   NDum,   NFix, NCnnct, MaxDiis
        3       9       0       0       0       0       0       0


** GEOMETRY OPTIMIZATION IN DELOCALIZED INTERNAL COORDINATES **
   Searching for a Minimum

   Optimization Cycle:   1

                       Coordinates (Angstroms)
     ATOM                X               Y               Z
      1  O         0.0000000000    0.0000000000    0.1197246000
      2  H        -0.7615310000    0.0000000000   -0.4788983000
      3  H         0.7615310000    0.0000000000   -0.4788983000
   Point Group: c1    Number of degrees of freedom:     3


   Energy is    -76.344113345


 Attempting to Generate Delocalized Internal Coordinates

  3 Hessian modes will be used to form the next step
  Hessian Eigenvalues:
     0.160000    0.536542    0.536542

 Minimum Search - Taking Simple RFO Step
 Searching for Lamda that Minimizes Along All modes
 Value Taken    Lamda =  -0.00136062
 Step Taken.  Stepsize is  0.054854

                             Maximum     Tolerance    Cnvgd?
         Gradient           0.023246      0.000300      NO
         Displacement       0.054248      0.001200      NO
         Energy change     *********      0.000001      NO


 New Cartesian Coordinates Obtained by Inverse Iteration

 Displacement from previous Coordinates is:  0.036808
 ----------------------------------------------------------------
             Standard Nuclear Orientation (Angstroms)
    I     Atom           X                Y                Z
 ----------------------------------------------------------------
    1      O       0.0000000000     0.0000000000     0.1057393946
    2      H      -0.7549728239     0.0000000000    -0.4719056973
    3      H       0.7549728239     0.0000000000    -0.4719056973
 ----------------------------------------------------------------
 Nuclear Repulsion Energy =     9.2572079852 hartrees
 There are        5 alpha and        5 beta electrons
 Discretize the solute cavity surface with Lebedev spheres
	Using 302 Lebedev grid points for each H atom
	Using 302 Lebedev grid points for other atoms
	Atomic van der Waals radii will be scaled by 1.20
 Removing interior tesserae...
 Keep 484 surface tesserae and discard 422 interior tesserae
 Molecular Surface Area = 35.481 Angst**2
 Applying Cartesian multipole field
    Component          Value
    ---------          -----
     (2,0,0)        1.00000E-10
     (0,2,0)        2.00000E-10
     (0,0,2)       -3.00000E-10
 Nucleus-field energy     =    -0.0000000002 hartrees
 Requested basis set is cc-pVTZ
 There are 22 shells and 58 basis functions
 A cutoff of  1.0D-11 yielded    253 shell pairs
 There are      1793 function pairs (      2271 Cartesian)
 Smallest overlap matrix eigenvalue = 2.46E-03
 Guess MOs from SCF MO coefficient file
 Reading MOs from coefficient file
 Reading MOs from coefficient file
 A restricted Hartree-Fock SCF calculation will be
 performed using Pulay DIIS extrapolation
 SCF converges when DIIS error is below 1.0E-08
 Geometry optimization detected.  Setting ReadMinima to 0
 Setting SaveMinima to 0
 ---------------------------------------
  Cycle       Energy         DIIS Error
 ---------------------------------------
    1     -76.0770592991      2.60E-03
    2     -76.0572968238      7.61E-04
    3     -76.0574972251      3.81E-04
    4     -76.0575441587      7.19E-05
    5     -76.0575491639      1.55E-05
    6     -76.0575494208      2.83E-06
    7     -76.0575494290      5.10E-07
    8     -76.0575494292      1.03E-07
    9     -76.0575494292      2.05E-08
   10     -76.0575494292      2.93E-09 Convergence criterion met
 ---------------------------------------
 SCF time:  CPU 0.74 s  wall 0.74 s
 Discretize the solute cavity surface with Lebedev spheres
	Using 302 Lebedev grid points for each H atom
	Using 302 Lebedev grid points for other atoms
	Atomic van der Waals radii will be scaled by 1.20
 Removing interior tesserae...
 Keep 484 surface tesserae and discard 422 interior tesserae
 Molecular Surface Area = 35.481 Angst**2
 A restricted Hartree-Fock SCF calculation will be
 performed using Pulay DIIS extrapolation
 Polarizable Continuum solvation model will be applied
 SCF converges when DIIS error is below 1.0E-08
 Geometry optimization detected.  Setting ReadMinima to 0
 Setting SaveMinima to 0

 Citation of the SMD model:
 Marenich, A.V.; Cramer, C.J.; Truhlar, D.G.
 J. Phys. Chem. B 2009, 113, 6378-6396.
 iSolventCode=           1
 Solvent: water                                                           

 vradii
            1           2           3
    1   1.5200000   1.2000000   1.2000000
 ---------------------------------------
  Cycle       Energy         DIIS Error
 ---------------------------------------
    1     -76.0575494292      4.01E-10
 Time req'd to invert C: 0.15 s (CPU) 0.15 s (wall)
    2     -76.0704896629      1.63E-03
    3     -76.0704896629      1.63E-03
    4     -76.0704896629      1.63E-03
    5     -76.0724672308      6.47E-04
    6     -76.0727254258      2.98E-04
    7     -76.0727823608      8.09E-05
    8     -76.0727885468      1.64E-05
    9     -76.0727888416      3.27E-06
   10     -76.0727888517      5.81E-07
   11     -76.0727888520      6.51E-08
   12     -76.0727888520      1.11E-08
   13     -76.0727888520      1.55E-09 Convergence criterion met
 ---------------------------------------
 SCF time:  CPU 2.54 s  wall 2.89 s
(0)  E-EN(g) gas-phase elect-nuc energy                  -76.057549429 a.u.
(3)  G-ENP(liq) elect-nuc-pol free energy of system      -76.072788852 a.u.
(4)  G-CDS(liq) cavity-dispersion-solvent structure 
     free energy                                                1.4368 kcal/mol
(6)  G-S(liq) free energy of system                      -76.070499114 a.u.
(9)  DeltaG-S(liq) free energy of  solvation
     (9) = (6) - (0)                                           -8.1260 kcal/mol
 SCF   energy in the final basis set = -76.0704991140
 Total energy in the final basis set = -76.0704991140

 Components of the MP2 correlation energy:
        aaaa  correlation energy =        -0.0331722582 au
        abab  correlation energy =        -0.2071693150 au
        bbbb  correlation energy =        -0.0331722582 au
        non-Brillouin singles    =        -0.0000000000 au

 Total  MP2   correlation energy =        -0.2735138313 au
        MP2         total energy =       -76.3440129454 au

  Entering Z-vector solver.
 This version supports only Gaussian blurring of the apparent surface charges
 No PCM contribution added !! 
   1         0           1      0.000244    0.000244
 This version supports only Gaussian blurring of the apparent surface charges
 No PCM contribution added !! 
   2         0           1      0.000079    0.000079
 This version supports only Gaussian blurring of the apparent surface charges
 No PCM contribution added !! 
   3         0           1      0.000013    0.000013
 This version supports only Gaussian blurring of the apparent surface charges
 No PCM contribution added !! 
   4         0           1      0.000002    0.000002
 This version supports only Gaussian blurring of the apparent surface charges
 No PCM contribution added !! 
   5         1           0      0.000000    0.000000    Roots Converged

 --------------------------------------------------------------

                    Orbital Energies (a.u.)
 --------------------------------------------------------------

 Alpha MOs
 -- Occupied --
-20.552  -1.349  -0.712  -0.586  -0.510
 -- Virtual --
  0.161   0.228   0.550   0.620   0.653   0.772   0.803   0.816
  0.878   0.965   1.108   1.219   1.555   1.597   2.031   2.041
  2.067   2.175   2.222   2.607   2.972   3.374   3.509   3.596
  3.678   3.811   3.898   3.904   3.977   4.033   4.095   4.210
  4.338   4.407   4.607   4.693   4.892   5.187   5.257   5.534
  6.061   6.590   6.943   6.953   7.004   7.040   7.102   7.163
  7.249   7.464   7.807   8.319  12.997
 --------------------------------------------------------------

          Ground-State Mulliken Net Atomic Charges

     Atom                 Charge (a.u.)
  ----------------------------------------
      1 O                    -0.620274
      2 H                     0.310137
      3 H                     0.310137
  ----------------------------------------
  Sum of atomic charges =     0.000000

 -----------------------------------------------------------------
                    Cartesian Multipole Moments
 -----------------------------------------------------------------
    Charge (ESU x 10^10)
                 0.0000
    Dipole Moment (Debye)
         X      -0.0000      Y       0.0000      Z      -2.3965
       Tot       2.3965
    Quadrupole Moments (Debye-Ang)
        XX      -4.0812     XY       0.0000     YY      -7.4677
        XZ       0.0000     YZ      -0.0000     ZZ      -6.1068
    Octopole Moments (Debye-Ang^2)
       XXX      -0.0000    XXY       0.0000    XYY       0.0000
       YYY       0.0000    XXZ      -1.5394    XYZ      -0.0000
       YYZ      -0.3484    XZZ      -0.0000    YZZ       0.0000
       ZZZ      -1.4715
    Hexadecapole Moments (Debye-Ang^3)
      XXXX      -5.4494   XXXY       0.0000   XXYY      -2.2305
      XYYY       0.0000   YYYY      -5.9724   XXXZ       0.0000
      XXYZ      -0.0000   XYYZ      -0.0000   YYYZ      -0.0000
      XXZZ      -1.6039   XYZZ       0.0000   YYZZ      -2.1385
      XZZZ      -0.0000   YZZZ      -0.0000   ZZZZ      -6.5008
 -----------------------------------------------------------------
 DrvMan is completing analytic gradient of the MP2 energy
 MP2 relaxed dipole moment
            1
    1  -0.0000000
    2   0.0000000
    3  -0.9428600
	Magnitude:	 0.943 au	 2.397 Debye
 MP2 energy read as -76.344013
 Full Analytical Gradient of MP2 Energy (in au.)
             1             2             3
    1    0.00000000    0.00028011   -0.00028011
    2   -0.00000000    0.00000000    0.00000000
    3    0.00230003   -0.00115001   -0.00115001
 Gradient time:  CPU 0.09 s  wall 0.09 s
 Geometry Optimization Parameters
   NAtoms,    NIC,     NZ,  NCons,   NDum,   NFix, NCnnct, MaxDiis
        3       9       0       0       0       0       0       0

 Cartesian Hessian Update
 Hessian Updated using BFGS Update


** GEOMETRY OPTIMIZATION IN DELOCALIZED INTERNAL COORDINATES **
   Searching for a Minimum

   Optimization Cycle:   2

                       Coordinates (Angstroms)
     ATOM                X               Y               Z
      1  O         0.0000000000    0.0000000000    0.1057393946
      2  H        -0.7549728239    0.0000000000   -0.4719056973
      3  H         0.7549728239    0.0000000000   -0.4719056973
   Point Group: c1    Number of degrees of freedom:     3


   Energy is    -76.344012945

 Hessian Updated using BFGS Update

  2 Hessian modes will be used to form the next step
  Hessian Eigenvalues:
     0.148060    0.545905

 Minimum Search - Taking Simple RFO Step
 Searching for Lamda that Minimizes Along All modes
 Value Taken    Lamda =  -0.00002742
 Step Taken.  Stepsize is  0.013524

                             Maximum     Tolerance    Cnvgd?
         Gradient           0.001710      0.000300      NO
         Displacement       0.009720      0.001200      NO
         Energy change      0.000100      0.000001      NO


 New Cartesian Coordinates Obtained by Inverse Iteration

 Displacement from previous Coordinates is:  0.012108
 ----------------------------------------------------------------
             Standard Nuclear Orientation (Angstroms)
    I     Atom           X                Y                Z
 ----------------------------------------------------------------
    1      O       0.0000000000     0.0000000000     0.1020533550
    2      H      -0.7581880705     0.0000000000    -0.4700626775
    3      H       0.7581880705     0.0000000000    -0.4700626775
 ----------------------------------------------------------------
 Nuclear Repulsion Energy =     9.2630832895 hartrees
 There are        5 alpha and        5 beta electrons
 Discretize the solute cavity surface with Lebedev spheres
	Using 302 Lebedev grid points for each H atom
	Using 302 Lebedev grid points for other atoms
	Atomic van der Waals radii will be scaled by 1.20
 Removing interior tesserae...
 Keep 484 surface tesserae and discard 422 interior tesserae
 Molecular Surface Area = 35.481 Angst**2
 Applying Cartesian multipole field
    Component          Value
    ---------          -----
     (2,0,0)        1.00000E-10
     (0,2,0)        2.00000E-10
     (0,0,2)       -3.00000E-10
 Nucleus-field energy     =    -0.0000000002 hartrees
 Requested basis set is cc-pVTZ
 There are 22 shells and 58 basis functions
 A cutoff of  1.0D-11 yielded    253 shell pairs
 There are      1793 function pairs (      2271 Cartesian)
 Smallest overlap matrix eigenvalue = 2.45E-03
 Guess MOs from SCF MO coefficient file
 Reading MOs from coefficient file
 Reading MOs from coefficient file
 A restricted Hartree-Fock SCF calculation will be
 performed using Pulay DIIS extrapolation
 SCF converges when DIIS error is below 1.0E-08
 Geometry optimization detected.  Setting ReadMinima to 0
 Setting SaveMinima to 0
 ---------------------------------------
  Cycle       Energy         DIIS Error
 ---------------------------------------
    1     -76.0564413922      1.96E-03
    2     -76.0573439595      6.94E-04
    3     -76.0575388783      2.81E-04
    4     -76.0575796285      8.35E-05
    5     -76.0575851478      1.85E-05
    6     -76.0575855345      3.94E-06
    7     -76.0575855501      6.55E-07
    8     -76.0575855505      8.23E-08
    9     -76.0575855505      1.61E-08
   10     -76.0575855505      1.83E-09 Convergence criterion met
 ---------------------------------------
 SCF time:  CPU 0.74 s  wall 0.74 s
 Discretize the solute cavity surface with Lebedev spheres
	Using 302 Lebedev grid points for each H atom
	Using 302 Lebedev grid points for other atoms
	Atomic van der Waals radii will be scaled by 1.20
 Removing interior tesserae...
 Keep 484 surface tesserae and discard 422 interior tesserae
 Molecular Surface Area = 35.481 Angst**2
 A restricted Hartree-Fock SCF calculation will be
 performed using Pulay DIIS extrapolation
 Polarizable Continuum solvation model will be applied
 SCF converges when DIIS error is below 1.0E-08
 Geometry optimization detected.  Setting ReadMinima to 0
 Setting SaveMinima to 0

 Citation of the SMD model:
 Marenich, A.V.; Cramer, C.J.; Truhlar, D.G.
 J. Phys. Chem. B 2009, 113, 6378-6396.
 iSolventCode=           1
 Solvent: water                                                           

 vradii
            1           2           3
    1   1.5200000   1.2000000   1.2000000
 ---------------------------------------
  Cycle       Energy         DIIS Error
 ---------------------------------------
    1     -76.0575855505      2.51E-10
 Time req'd to invert C: 0.15 s (CPU) 0.15 s (wall)
    2     -76.0705130034      1.63E-03
    3     -76.0705130034      1.63E-03
    4     -76.0705130034      1.63E-03
    5     -76.0705130034      1.63E-03
    6     -76.0705130034      1.63E-03
    7     -76.0705130034      1.63E-03
    8     -76.0705130034      1.63E-03
    9     -76.0705130034      1.63E-03
   10     -76.0705130034      1.63E-03
   11     -76.0705130034      1.63E-03
   12     -76.0705130037      1.63E-03
   13     -76.0705130033      1.63E-03
   14     -76.0705130034      1.63E-03
   15     -76.0705130034      1.63E-03
   16     -76.0705130034      1.63E-03
   17     -76.0724696158      6.41E-04
   18     -76.0727252472      2.96E-04
   19     -76.0727812846      8.04E-05
   20     -76.0727874034      1.63E-05
   21     -76.0727876951      3.26E-06
   22     -76.0727877053      5.79E-07
   23     -76.0727877056      6.47E-08
   24     -76.0727877056      1.10E-08
   25     -76.0727877056      1.51E-09 Convergence criterion met
 ---------------------------------------
 SCF time:  CPU 4.72 s  wall 4.74 s
(0)  E-EN(g) gas-phase elect-nuc energy                  -76.057585551 a.u.
(3)  G-ENP(liq) elect-nuc-pol free energy of system      -76.072787706 a.u.
(4)  G-CDS(liq) cavity-dispersion-solvent structure 
     free energy                                                1.4382 kcal/mol
(6)  G-S(liq) free energy of system                      -76.070495718 a.u.
(9)  DeltaG-S(liq) free energy of  solvation
     (9) = (6) - (0)                                           -8.1013 kcal/mol
 SCF   energy in the final basis set = -76.0704957175
 Total energy in the final basis set = -76.0704957175

 Components of the MP2 correlation energy:
        aaaa  correlation energy =        -0.0331595982 au
        abab  correlation energy =        -0.2070968811 au
        bbbb  correlation energy =        -0.0331595982 au
        non-Brillouin singles    =        -0.0000000000 au

 Total  MP2   correlation energy =        -0.2734160774 au
        MP2         total energy =       -76.3439117949 au

  Entering Z-vector solver.
 This version supports only Gaussian blurring of the apparent surface charges
 No PCM contribution added !! 
   1         0           1      0.000243    0.000243
 This version supports only Gaussian blurring of the apparent surface charges
 No PCM contribution added !! 
   2         0           1      0.000078    0.000078
 This version supports only Gaussian blurring of the apparent surface charges
 No PCM contribution added !! 
   3         0           1      0.000013    0.000013
 This version supports only Gaussian blurring of the apparent surface charges
 No PCM contribution added !! 
   4         0           1      0.000002    0.000002
 This version supports only Gaussian blurring of the apparent surface charges
 No PCM contribution added !! 
   5         1           0      0.000000    0.000000    Roots Converged

 --------------------------------------------------------------

                    Orbital Energies (a.u.)
 --------------------------------------------------------------

 Alpha MOs
 -- Occupied --
-20.552  -1.349  -0.714  -0.585  -0.510
 -- Virtual --
  0.161   0.228   0.552   0.618   0.653   0.772   0.803   0.820
  0.877   0.968   1.107   1.217   1.558   1.596   2.028   2.041
  2.069   2.173   2.222   2.613   2.970   3.381   3.513   3.591
  3.674   3.812   3.900   3.903   3.975   4.035   4.097   4.211
  4.343   4.416   4.596   4.695   4.895   5.184   5.259   5.537
  6.058   6.582   6.945   6.956   7.007   7.040   7.122   7.156
  7.248   7.470   7.806   8.316  13.015
 --------------------------------------------------------------

          Ground-State Mulliken Net Atomic Charges

     Atom                 Charge (a.u.)
  ----------------------------------------
      1 O                    -0.621316
      2 H                     0.310658
      3 H                     0.310658
  ----------------------------------------
  Sum of atomic charges =     0.000000

 -----------------------------------------------------------------
                    Cartesian Multipole Moments
 -----------------------------------------------------------------
    Charge (ESU x 10^10)
                -0.0000
    Dipole Moment (Debye)
         X      -0.0000      Y      -0.0000      Z      -2.3805
       Tot       2.3805
    Quadrupole Moments (Debye-Ang)
        XX      -4.0492     XY      -0.0000     YY      -7.4665
        XZ       0.0000     YZ       0.0000     ZZ      -6.1177
    Octopole Moments (Debye-Ang^2)
       XXX      -0.0000    XXY      -0.0000    XYY       0.0000
       YYY      -0.0000    XXZ      -1.5279    XYZ       0.0000
       YYZ      -0.3272    XZZ      -0.0000    YZZ      -0.0000
       ZZZ      -1.4057
    Hexadecapole Moments (Debye-Ang^3)
      XXXX      -5.4166   XXXY      -0.0000   XXYY      -2.2310
      XYYY      -0.0000   YYYY      -5.9717   XXXZ       0.0000
      XXYZ       0.0000   XYYZ      -0.0000   YYYZ       0.0000
      XXZZ      -1.6009   XYZZ      -0.0000   YYZZ      -2.1332
      XZZZ      -0.0000   YZZZ       0.0000   ZZZZ      -6.4783
 -----------------------------------------------------------------
 DrvMan is completing analytic gradient of the MP2 energy
 MP2 relaxed dipole moment
            1
    1  -0.0000000
    2  -0.0000000
    3  -0.9365580
	Magnitude:	 0.937 au	 2.380 Debye
 MP2 energy read as -76.343912
 Full Analytical Gradient of MP2 Energy (in au.)
             1             2             3
    1   -0.00000000    0.00000227   -0.00000227
    2    0.00000000   -0.00000000   -0.00000000
    3   -0.00010583    0.00005291    0.00005291
 Gradient time:  CPU 0.09 s  wall 0.09 s
 Geometry Optimization Parameters
   NAtoms,    NIC,     NZ,  NCons,   NDum,   NFix, NCnnct, MaxDiis
        3       9       0       0       0       0       0       0

 Cartesian Hessian Update
 Hessian Updated using BFGS Update


** GEOMETRY OPTIMIZATION IN DELOCALIZED INTERNAL COORDINATES **
   Searching for a Minimum

   Optimization Cycle:   3

                       Coordinates (Angstroms)
     ATOM                X               Y               Z
      1  O         0.0000000000    0.0000000000    0.1020533550
      2  H        -0.7581880705    0.0000000000   -0.4700626775
      3  H         0.7581880705    0.0000000000   -0.4700626775
   Point Group: c1    Number of degrees of freedom:     3


   Energy is    -76.343911795

 Hessian Updated using BFGS Update

  2 Hessian modes will be used to form the next step
  Hessian Eigenvalues:
     0.153590    0.547079

 Minimum Search - Taking Simple RFO Step
 Searching for Lamda that Minimizes Along All modes
 Value Taken    Lamda =   0.00000000
 Step Taken.  Stepsize is  0.000507

                             Maximum     Tolerance    Cnvgd?
         Gradient           0.000082      0.000300     YES
         Displacement       0.000390      0.001200     YES
         Energy change      0.000101      0.000001      NO


                       Distance Matrix (Angstroms)
             O (  1)   H (  2)
   H (  2)  0.949824
   H (  3)  0.949824  1.516376

 Final energy is   -76.343911794899967     


 ******************************
 **  OPTIMIZATION CONVERGED  **
 ******************************

                       Coordinates (Angstroms)
     ATOM                X               Y               Z
      1  O         0.0000000000    0.0000000000    0.1020533550
      2  H        -0.7581880705    0.0000000000   -0.4700626775
      3  H         0.7581880705    0.0000000000   -0.4700626775

Z-matrix Print:
$molecule
0 1
O 
H  1 0.949824
H  1 0.949824 2 105.924813
$end


 --------------------------------------------------------------

                    Orbital Energies (a.u.)
 --------------------------------------------------------------

 Alpha MOs
 -- Occupied --
-20.552  -1.349  -0.714  -0.585  -0.510
 -- Virtual --
  0.161   0.228   0.552   0.618   0.653   0.772   0.803   0.820
  0.877   0.968   1.107   1.217   1.558   1.596   2.028   2.041
  2.069   2.173   2.222   2.613   2.970   3.381   3.513   3.591
  3.674   3.812   3.900   3.903   3.975   4.035   4.097   4.211
  4.343   4.416   4.596   4.695   4.895   5.184   5.259   5.537
  6.058   6.582   6.945   6.956   7.007   7.040   7.122   7.156
  7.248   7.470   7.806   8.316  13.015
 --------------------------------------------------------------

          Ground-State Mulliken Net Atomic Charges

     Atom                 Charge (a.u.)
  ----------------------------------------
      1 O                    -0.621316
      2 H                     0.310658
      3 H                     0.310658
  ----------------------------------------
  Sum of atomic charges =     0.000000

 -----------------------------------------------------------------
                    Cartesian Multipole Moments
 -----------------------------------------------------------------
    Charge (ESU x 10^10)
                -0.0000
    Dipole Moment (Debye)
         X      -0.0000      Y      -0.0000      Z      -2.3805
       Tot       2.3805
    Quadrupole Moments (Debye-Ang)
        XX      -4.0492     XY      -0.0000     YY      -7.4665
        XZ       0.0000     YZ       0.0000     ZZ      -6.1177
    Octopole Moments (Debye-Ang^2)
       XXX      -0.0000    XXY      -0.0000    XYY       0.0000
       YYY      -0.0000    XXZ      -1.5279    XYZ       0.0000
       YYZ      -0.3272    XZZ      -0.0000    YZZ      -0.0000
       ZZZ      -1.4057
    Hexadecapole Moments (Debye-Ang^3)
      XXXX      -5.4166   XXXY      -0.0000   XXYY      -2.2310
      XYYY      -0.0000   YYYY      -5.9717   XXXZ       0.0000
      XXYZ       0.0000   XYYZ      -0.0000   YYYZ       0.0000
      XXZZ      -1.6009   XYZZ      -0.0000   YYZZ      -2.1332
      XZZZ      -0.0000   YZZZ       0.0000   ZZZZ      -6.4783
 -----------------------------------------------------------------
Archival summary:
1\1\pikachu\OPT\MP2\BasisUnspecified\12\pakpong\MonDec1211:29:062016MonDec1211:29:062016\0\\#,OPT,MP2,BasisUnspecified,\\0,1\O\H,1,0.949824\H,1,0.949824,2,105.925\\HF=-76.0704957\MP2=-76.3439118\\@

 Total job time:  19.95s(wall), 19.54s(cpu) 
 Mon Dec 12 11:29:06 2016

        *************************************************************
        *                                                           *
        *  Thank you very much for using Q-Chem.  Have a nice day.  *
        *                                                           *
        *************************************************************


 
User input: 2 of 3 
 
pikachu 127.0.1
Q-Chem Developer Version! Running on 127.0.1.*
                  Welcome to Q-Chem
     A Quantum Leap Into The Future Of Chemistry


 Q-Chem 4.4, Q-Chem, Inc., Pleasanton, CA (2016)

 Y. Shao,  Z. Gan,  E. Epifanovsky,  A. T. B. Gilbert,  M. Wormit,  
 J. Kussmann,  A. W. Lange,  A. Behn,  J. Deng,  X. Feng,  D. Ghosh,  
 M. Goldey,  P. R. Horn,  L. D. Jacobson,  I. Kaliman,  F. Rob,  
 R. Z. Khaliullin,  T. Kus,  A. Landau,  J. Liu,  E. I. Proynov,  Y. M. Rhee,  
 R. M. Richard,  M. A. Rohrdanz,  R. P. Steele,  E. J. Sundstrom,  
 H. L. Woodcock III,  P. M. Zimmerman,  D. Zuev,  B. Albrecht,  E. Alguire,  
 B. Austin,  S. A. Baeppler,  G. J. O. Beran,  Y. A. Bernard,  E. Berquist,  
 K. Brandhorst,  K. B. Bravaya,  S. T. Brown,  D. Casanova,  C.-M. Chang,  
 Y. Chen,  S. H. Chien,  K. D. Closser,  M. P. Coons,  D. L. Crittenden,  
 S. Dasgupta,  M. Diedenhofen,  R. A. DiStasio Jr.,  H. Do,  A. D. Dutoi,  
 R. G. Edgar,  P.-T. Fang,  S. Fatehi,  Q. Feng,  L. Fusti-Molnar,  
 A. Ghysels,  A. Golubeva-Zadorozhnaya,  J. Gomes,  A. Gunina,  
 M. W. D. Hanson-Heine,  P. H. P. Harbach,  A. W. Hauser,  J. E. Herr,  
 E. G. Hohenstein,  Z. C. Holden,  K. Hui,  T.-C. Jagau,  H. Ji,  B. Kaduk,  
 K. Khistyaev,  Jaehoon Kim,  Jihan Kim,  R. A. King,  P. Klunzinger,  
 K. Koh,  D. Kosenkov,  T. Kowalczyk,  C. M. Krauter,  A. Kunitsa,  
 K. U. Lao,  A. Laurent,  K. V. Lawler,  J. Lee,  D. Lefrancois,  S. Lehtola,  
 S. V. Levchenko,  C. Y. Lin,  Y.-S. Lin,  F. Liu,  E. Livshits,  
 R. C. Lochan,  A. Luenser,  P. Manohar,  S. F. Manzer,  S.-P. Mao,  Y. Mao,  
 N. Mardirossian,  A. V. Marenich,  L. A. Martinez-Martinez,  S. A. Maurer,  
 N. J. Mayhall,  J.-M. Mewes,  A. F. Morrison,  K. Nanda,  T. S. Nguyen-Beck,  
 C. M. Oana,  R. Olivares-Amaya,  D. P. O'Neill,  J. A. Parkhill,  
 T. M. Perrine,  R. Peverati,  P. A. Pieniazek,  F. Plasser,  A. Prociuk,  
 D. R. Rehn,  E. Rosta,  N. J. Russ,  N. Sergueev,  S. M. Sharada,  
 S. Sharma,  D. W. Small,  A. Sodt,  T. Stauch,  T. Stein,  D. Stuck,  
 Y.-C. Su,  A. J. W. Thom,  T. Tsuchimochi,  L. Vogt,  O. Vydrov,  T. Wang,  
 M. A. Watson,  J. Wenzel,  A. White,  C. F. Williams,  V. Vanovschi,  
 K. Yao,  S. Yeganeh,  S. R. Yost,  Z.-Q. You,  I. Y. Zhang,  X. Zhang,  
 Y. Zhao,  B. R. Brooks,  G. K. L. Chan,  D. M. Chipman,  C. J. Cramer,  
 W. A. Goddard III,  M. S. Gordon,  W. J. Hehre,  A. Klamt,  
 H. F. Schaefer III,  M. W. Schmidt,  C. D. Sherrill,  D. G. Truhlar,  
 A. Warshel,  X. Xu,  A. Aspuru-Guzik,  R. Baer,  A. T. Bell,  N. A. Besley,  
 J.-D. Chai,  A. Dreuw,  B. D. Dunietz,  T. R. Furlani,  S. R. Gwaltney,  
 C.-P. Hsu,  Y. Jung,  J. Kong,  D. S. Lambrecht,  W. Liang,  C. Ochsenfeld,  
 V. A. Rassolov,  L. V. Slipchenko,  J. E. Subotnik,  T. Van Voorhis,  
 J. M. Herbert,  A. I. Krylov,  P. M. W. Gill,  M. Head-Gordon

 Contributors to earlier versions of Q-Chem not listed above: 
 R. D. Adamson,  J. Baker,  E. F. C. Byrd,  A. K. Chakraborty,  C.-L. Cheng,  
 H. Dachsel,  R. J. Doerksen,  G. Hawkins,  A. Heyden,  S. Hirata,  
 G. Kedziora,  F. J. Keil,  C. Kelley,  P. P. Korambath,  W. Kurlancheek,  
 A. M. Lee,  M. S. Lee,  D. Liotard,  I. Lotan,  P. E. Maslen,  N. Nair,  
 D. Neuhauser,  R. Olson,  B. Peters,  J. Ritchie,  N. E. Schultz,  
 N. Shenvi,  A. C. Simmonett,  K. S. Thanthiriwatte,  Q. Wu,  W. Zhang

 Please cite Q-Chem as follows:
 Y. Shao et al., Mol. Phys. 113, 184-215 (2015)
 DOI: 10.1080/00268976.2014.952696

 Q-Chem 4.4.2 for Intel X86 EM64T Linux

 Parts of Q-Chem use Armadillo 5.200.1 (Boston Tea Smuggler).
 http://arma.sourceforge.net/

 Q-Chem begins on Mon Dec 12 11:29:06 2016  


Host: 0

     Scratch files written to /scratch/pakpong/qchem6873//
The previous job contains 0 fragments, simply inherited here
FILE_GEOM_ORG=        593


!!********************************************.
!!******************Warning*******************.
!!Desired Analytical derivatives not available.
!!Finite difference job might take a long time.
!!********************************************.
!!********************************************.


 2-order derivative to be evaluated numerically with 1-order analytical derivatives

Checking the input file for inconsistencies... 	...done.

--------------------------------------------------------------
User input:
--------------------------------------------------------------

$molecule
read
$end

$rem
   BASIS  =   cc-pVTZ
   method  =  MP2
   JOBTYPE	= FREQUENCY
   SOLVENT_METHOD = SMD
$end

--------------------------------------------------------------
 ----------------------------------------------------------------
             Standard Nuclear Orientation (Angstroms)
    I     Atom           X                Y                Z
 ----------------------------------------------------------------
    1      O       0.0000000000     0.0000000000     0.1020533550
    2      H      -0.7581880705     0.0000000000    -0.4700626775
    3      H       0.7581880705     0.0000000000    -0.4700626775
 ----------------------------------------------------------------
 Nuclear Repulsion Energy =     9.2630832895 hartrees
 There are        5 alpha and        5 beta electrons
 Requested basis set is cc-pVTZ
 There are 22 shells and 58 basis functions

 Total QAlloc Memory Limit   2000 MB
 Mega-Array Size        61 MB
 MEM_STATIC part        62 MB

                       Distance Matrix (Angstroms)
             O (  1)   H (  2)
   H (  2)  0.949824
   H (  3)  0.949824  1.516376

 A cutoff of  1.0D-11 yielded    253 shell pairs
 There are      1793 function pairs (      2271 Cartesian)

 -------------------------------------------------------
 OpenMP Integral Computing Module                       
 Release: version 1.0, May 2013, Q-Chem Inc. Pittsburgh 
 -------------------------------------------------------
 Integral Job Info:
 Integral job number is                      11
 Integral operator is                         1
 short-range coefficients                     0
 long-range coefficients              100000000
 Omega coefficients                           0
 if combine SR and LR in K                    0
 Integral screening is                        0
 Integral computing path is                   2
 max size of driver memory is            800000
 size of driver memory is                776718
 size of scratch memory is              4556032
 max col of scratch BK array              10000
 max len of scratch array in speh3          662
 max len of scratch index in speh4           32
 max int batch size is                      520
 min int batch size is                       52
 fixed nKL is                                52
 max L of basis functions is                  3
 order of int derivative is                   0
 number of shells is                         22
 number of basis is                          65
 number of cartesian basis is                65
 number of contracted shell pairs           253
 number of primitive shell pairs            844
 maxK2 (contraction) of shell pair           49
 max number of K2 of shell pair               1
 max number of CS2 of shell pair             36
 max number of PS2 of shell pair            147
 mem total for path MDJ                   29610
 -------------------------------------------------------
 Smallest overlap matrix eigenvalue = 2.45E-03
 Guess from superposition of atomic densities
 Warning:  Energy on first SCF cycle will be non-variational
 A restricted Hartree-Fock SCF calculation will be
 performed using Pulay DIIS extrapolation
 SCF converges when DIIS error is below 1.0E-08
 ---------------------------------------
  Cycle       Energy         DIIS Error
 ---------------------------------------
    1     -75.9428679569      5.96E-02
    2     -76.0241170705      1.02E-02
    3     -76.0490388467      5.78E-03
    4     -76.0574280408      5.45E-04
    5     -76.0575697456      1.46E-04
    6     -76.0575847188      2.89E-05
    7     -76.0575855254      4.97E-06
    8     -76.0575855500      7.41E-07
    9     -76.0575855505      6.04E-08
   10     -76.0575855505      1.08E-08
   11     -76.0575855505      2.98E-09 Convergence criterion met
 ---------------------------------------
 SCF time:  CPU 0.81 s  wall 0.81 s

 Citation of the SMD model:
 Marenich, A.V.; Cramer, C.J.; Truhlar, D.G.
 J. Phys. Chem. B 2009, 113, 6378-6396.
 iSolventCode=           1
 Solvent: water                                                           

 vradii
            1           2           3
    1   1.5200000   1.2000000   1.2000000
Changing PCM_TESSEL_METHOD to VTN
Changing PCM_VDW_RADII to SMD_RADIUS
 Discretize the solute cavity surface with Lebedev spheres
	Using 302 Lebedev grid points for each H atom
	Using 302 Lebedev grid points for other atoms
	Atomic van der Waals radii will be scaled by 1.20
 Removing interior tesserae...
 Keep 484 surface tesserae and discard 422 interior tesserae
 Molecular Surface Area = 35.481 Angst**2
 A restricted Hartree-Fock SCF calculation will be
 performed using Pulay DIIS extrapolation
 Polarizable Continuum solvation model will be applied
 SCF converges when DIIS error is below 1.0E-08

 Citation of the SMD model:
 Marenich, A.V.; Cramer, C.J.; Truhlar, D.G.
 J. Phys. Chem. B 2009, 113, 6378-6396.
 iSolventCode=           1
 Solvent: water                                                           

 vradii
            1           2           3
    1   1.5200000   1.2000000   1.2000000
 ---------------------------------------
  Cycle       Energy         DIIS Error
 ---------------------------------------
    1     -76.0575855505      4.58E-10
 Time req'd to invert C: 0.15 s (CPU) 0.15 s (wall)
    2     -76.0705130033      1.63E-03
    3     -76.0705130032      1.63E-03
    4     -76.0705130030      1.63E-03
    5     -76.0705130030      1.63E-03
    6     -76.0705130028      1.63E-03
    7     -76.0705130032      1.63E-03
    8     -76.0705130032      1.63E-03
    9     -76.0705130031      1.63E-03
   10     -76.0705130031      1.63E-03
   11     -76.0705130031      1.63E-03
   12     -76.0705130030      1.63E-03
   13     -76.0705130030      1.63E-03
   14     -76.0705130028      1.63E-03
   15     -76.0705130030      1.63E-03
   16     -76.0724696157      6.41E-04
   17     -76.0727252472      2.96E-04
   18     -76.0727812846      8.04E-05
   19     -76.0727874034      1.63E-05
   20     -76.0727876951      3.26E-06
   21     -76.0727877052      5.79E-07
   22     -76.0727877055      6.47E-08
   23     -76.0727877055      1.10E-08
   24     -76.0727877055      1.51E-09 Convergence criterion met
 ---------------------------------------
 SCF time:  CPU 4.62 s  wall 4.63 s
(0)  E-EN(g) gas-phase elect-nuc energy                  -76.057585550 a.u.
(3)  G-ENP(liq) elect-nuc-pol free energy of system      -76.072787706 a.u.
(4)  G-CDS(liq) cavity-dispersion-solvent structure 
     free energy                                                1.4382 kcal/mol
(6)  G-S(liq) free energy of system                      -76.070495717 a.u.
(9)  DeltaG-S(liq) free energy of  solvation
     (9) = (6) - (0)                                           -8.1013 kcal/mol
 SCF   energy in the final basis set = -76.0704957175
 Total energy in the final basis set = -76.0704957175

 Components of the MP2 correlation energy:
        aaaa  correlation energy =        -0.0331595982 au
        abab  correlation energy =        -0.2070968811 au
        bbbb  correlation energy =        -0.0331595982 au
        non-Brillouin singles    =        -0.0000000000 au

 Total  MP2   correlation energy =        -0.2734160774 au
        MP2         total energy =       -76.3439117949 au

  Entering Z-vector solver.
 This version supports only Gaussian blurring of the apparent surface charges
 No PCM contribution added !! 
   1         0           1      0.000243    0.000243
 This version supports only Gaussian blurring of the apparent surface charges
 No PCM contribution added !! 
   2         0           1      0.000078    0.000078
 This version supports only Gaussian blurring of the apparent surface charges
 No PCM contribution added !! 
   3         0           1      0.000013    0.000013
 This version supports only Gaussian blurring of the apparent surface charges
 No PCM contribution added !! 
   4         0           1      0.000002    0.000002
 This version supports only Gaussian blurring of the apparent surface charges
 No PCM contribution added !! 
   5         1           0      0.000000    0.000000    Roots Converged

 --------------------------------------------------------------

                    Orbital Energies (a.u.)
 --------------------------------------------------------------

 Alpha MOs
 -- Occupied --
-20.552  -1.349  -0.714  -0.585  -0.510
 -- Virtual --
  0.161   0.228   0.552   0.618   0.653   0.772   0.803   0.820
  0.877   0.968   1.107   1.217   1.558   1.596   2.028   2.041
  2.069   2.173   2.222   2.613   2.970   3.381   3.513   3.591
  3.674   3.812   3.900   3.903   3.975   4.035   4.097   4.211
  4.343   4.416   4.596   4.695   4.895   5.184   5.259   5.537
  6.058   6.582   6.945   6.956   7.007   7.040   7.122   7.156
  7.248   7.470   7.806   8.316  13.015
 --------------------------------------------------------------

          Ground-State Mulliken Net Atomic Charges

     Atom                 Charge (a.u.)
  ----------------------------------------
      1 O                    -0.621316
      2 H                     0.310658
      3 H                     0.310658
  ----------------------------------------
  Sum of atomic charges =    -0.000000

 -----------------------------------------------------------------
                    Cartesian Multipole Moments
 -----------------------------------------------------------------
    Charge (ESU x 10^10)
                -0.0000
    Dipole Moment (Debye)
         X      -0.0000      Y       0.0000      Z      -2.3805
       Tot       2.3805
    Quadrupole Moments (Debye-Ang)
        XX      -4.0492     XY      -0.0000     YY      -7.4665
        XZ       0.0000     YZ      -0.0000     ZZ      -6.1177
    Octopole Moments (Debye-Ang^2)
       XXX      -0.0000    XXY       0.0000    XYY       0.0000
       YYY       0.0000    XXZ      -1.5279    XYZ       0.0000
       YYZ      -0.3272    XZZ      -0.0000    YZZ       0.0000
       ZZZ      -1.4057
    Hexadecapole Moments (Debye-Ang^3)
      XXXX      -5.4166   XXXY      -0.0000   XXYY      -2.2310
      XYYY      -0.0000   YYYY      -5.9717   XXXZ       0.0000
      XXYZ      -0.0000   XYYZ      -0.0000   YYYZ      -0.0000
      XXZZ      -1.6009   XYZZ      -0.0000   YYZZ      -2.1332
      XZZZ      -0.0000   YZZZ      -0.0000   ZZZZ      -6.4783
 -----------------------------------------------------------------
 DrvMan is completing analytic gradient of the MP2 energy
 MP2 relaxed dipole moment
            1
    1  -0.0000000
    2   0.0000000
    3  -0.9365580
	Magnitude:	 0.937 au	 2.380 Debye
 MP2 energy read as -76.343912
 Full Analytical Gradient of MP2 Energy (in au.)
             1             2             3
    1   -0.00000000    0.00000227   -0.00000227
    2   -0.00000000    0.00000000    0.00000000
    3   -0.00010583    0.00005291    0.00005291
 Gradient time:  CPU 0.10 s  wall 0.09 s
 ######################################################
 ######################################################
 # Starting finite difference calculation for IDERIV  #
 Finite diff step size: 1.89e-03 a.u.
 ----------------------------------------------------------------
             Standard Nuclear Orientation (Angstroms)
    I     Atom           X                Y                Z
 ----------------------------------------------------------------
    1      O       0.0010000000     0.0000000000     0.1020533550
    2      H      -0.7581880705     0.0000000000    -0.4700626775
    3      H       0.7581880705     0.0000000000    -0.4700626775
 ----------------------------------------------------------------
 Nuclear Repulsion Energy =     9.2630877930 hartrees
 There are        5 alpha and        5 beta electrons
 Discretize the solute cavity surface with Lebedev spheres
	Using 302 Lebedev grid points for each H atom
	Using 302 Lebedev grid points for other atoms
	Atomic van der Waals radii will be scaled by 1.20
 Removing interior tesserae...
 Keep 484 surface tesserae and discard 422 interior tesserae
 Molecular Surface Area = 35.481 Angst**2

                       Distance Matrix (Angstroms)
             O (  1)   H (  2)
   H (  2)  0.950623
   H (  3)  0.949026  1.516376

 Requested basis set is cc-pVTZ
 There are 22 shells and 58 basis functions
 A cutoff of  1.0D-11 yielded    253 shell pairs
 There are      1793 function pairs (      2271 Cartesian)
 Smallest overlap matrix eigenvalue = 2.45E-03
 Guess MOs from SCF MO coefficient file
 Reading MOs from coefficient file
 Reading MOs from coefficient file
 A restricted Hartree-Fock SCF calculation will be
 performed using Pulay DIIS extrapolation
 SCF converges when DIIS error is below 1.0E-08
 ---------------------------------------
  Cycle       Energy         DIIS Error
 ---------------------------------------
    1     -76.0548691646      1.96E-03
    2     -76.0573369476      6.95E-04
    3     -76.0575359298      2.80E-04
    4     -76.0575779781      8.56E-05
    5     -76.0575837725      1.90E-05
    6     -76.0575841785      4.04E-06
    7     -76.0575841951      6.72E-07
    8     -76.0575841955      8.20E-08
    9     -76.0575841955      1.66E-08
   10     -76.0575841955      2.71E-09 Convergence criterion met
 ---------------------------------------
 SCF time:  CPU 0.74 s  wall 0.75 s
 Discretize the solute cavity surface with Lebedev spheres
	Using 302 Lebedev grid points for each H atom
	Using 302 Lebedev grid points for other atoms
	Atomic van der Waals radii will be scaled by 1.20
 Removing interior tesserae...
 Keep 484 surface tesserae and discard 422 interior tesserae
 Molecular Surface Area = 35.481 Angst**2
 A restricted Hartree-Fock SCF calculation will be
 performed using Pulay DIIS extrapolation
 Polarizable Continuum solvation model will be applied
 SCF converges when DIIS error is below 1.0E-08

 Citation of the SMD model:
 Marenich, A.V.; Cramer, C.J.; Truhlar, D.G.
 J. Phys. Chem. B 2009, 113, 6378-6396.
 iSolventCode=           1
 Solvent: water                                                           

 vradii
            1           2           3
    1   1.5200000   1.2000000   1.2000000
 ---------------------------------------
  Cycle       Energy         DIIS Error
 ---------------------------------------
    1     -76.0575841955      5.27E-10
 Time req'd to invert C: 0.15 s (CPU) 0.15 s (wall)
    2     -76.0705116563      1.63E-03
    3     -76.0705116562      1.63E-03
    4     -76.0705116564      1.63E-03
    5     -76.0705116564      1.63E-03
    6     -76.0705116562      1.63E-03
    7     -76.0705116562      1.63E-03
    8     -76.0705116562      1.63E-03
    9     -76.0705116562      1.63E-03
   10     -76.0705116565      1.63E-03
   11     -76.0705116559      1.63E-03
   12     -76.0705116562      1.63E-03
   13     -76.0705116562      1.63E-03
   14     -76.0705116562      1.63E-03
   15     -76.0705116562      1.63E-03
   16     -76.0705116563      1.63E-03
   17     -76.0724682733      6.41E-04
   18     -76.0727239062      2.96E-04
   19     -76.0727799441      8.04E-05
   20     -76.0727860630      1.63E-05
   21     -76.0727863548      3.26E-06
   22     -76.0727863649      5.79E-07
   23     -76.0727863652      6.47E-08
   24     -76.0727863652      1.10E-08
   25     -76.0727863652      1.51E-09 Convergence criterion met
 ---------------------------------------
 SCF time:  CPU 4.74 s  wall 4.74 s
(0)  E-EN(g) gas-phase elect-nuc energy                  -76.057584196 a.u.
(3)  G-ENP(liq) elect-nuc-pol free energy of system      -76.072786365 a.u.
(4)  G-CDS(liq) cavity-dispersion-solvent structure 
     free energy                                                1.4382 kcal/mol
(6)  G-S(liq) free energy of system                      -76.070494378 a.u.
(9)  DeltaG-S(liq) free energy of  solvation
     (9) = (6) - (0)                                           -8.1013 kcal/mol
 SCF   energy in the final basis set = -76.0704943776
 Total energy in the final basis set = -76.0704943776

 Components of the MP2 correlation energy:
        aaaa  correlation energy =        -0.0331595976 au
        abab  correlation energy =        -0.2070968948 au
        bbbb  correlation energy =        -0.0331595976 au
        non-Brillouin singles    =        -0.0000000000 au

 Total  MP2   correlation energy =        -0.2734160900 au
        MP2         total energy =       -76.3439104676 au

  Entering Z-vector solver.
 This version supports only Gaussian blurring of the apparent surface charges
 No PCM contribution added !! 
   1         0           1      0.000243    0.000243
 This version supports only Gaussian blurring of the apparent surface charges
 No PCM contribution added !! 
   2         0           1      0.000078    0.000078
 This version supports only Gaussian blurring of the apparent surface charges
 No PCM contribution added !! 
   3         0           1      0.000013    0.000013
 This version supports only Gaussian blurring of the apparent surface charges
 No PCM contribution added !! 
   4         0           1      0.000002    0.000002
 This version supports only Gaussian blurring of the apparent surface charges
 No PCM contribution added !! 
   5         1           0      0.000000    0.000000    Roots Converged

 --------------------------------------------------------------

                    Orbital Energies (a.u.)
 --------------------------------------------------------------

 Alpha MOs
 -- Occupied --
-20.552  -1.349  -0.714  -0.585  -0.510
 -- Virtual --
  0.161   0.228   0.552   0.618   0.653   0.772   0.803   0.820
  0.877   0.968   1.107   1.217   1.558   1.596   2.028   2.041
  2.069   2.173   2.222   2.613   2.970   3.381   3.513   3.591
  3.674   3.812   3.900   3.903   3.975   4.035   4.097   4.211
  4.343   4.416   4.596   4.695   4.895   5.185   5.259   5.537
  6.058   6.582   6.945   6.956   7.007   7.040   7.122   7.156
  7.248   7.470   7.806   8.316  13.015
 --------------------------------------------------------------

          Ground-State Mulliken Net Atomic Charges

     Atom                 Charge (a.u.)
  ----------------------------------------
      1 O                    -0.621315
      2 H                     0.310931
      3 H                     0.310383
  ----------------------------------------
  Sum of atomic charges =    -0.000000

 -----------------------------------------------------------------
                    Cartesian Multipole Moments
 -----------------------------------------------------------------
    Charge (ESU x 10^10)
                -0.0000
    Dipole Moment (Debye)
         X      -0.0035      Y      -0.0000      Z      -2.3805
       Tot       2.3805
    Quadrupole Moments (Debye-Ang)
        XX      -4.0492     XY       0.0000     YY      -7.4665
        XZ      -0.0005     YZ       0.0000     ZZ      -6.1177
    Octopole Moments (Debye-Ang^2)
       XXX      -0.0159    XXY       0.0000    XYY      -0.0057
       YYY      -0.0000    XXZ      -1.5279    XYZ       0.0000
       YYZ      -0.3272    XZZ      -0.0058    YZZ       0.0000
       ZZZ      -1.4057
    Hexadecapole Moments (Debye-Ang^3)
      XXXX      -5.4167   XXXY       0.0000   XXYY      -2.2311
      XYYY       0.0000   YYYY      -5.9717   XXXZ      -0.0021
      XXYZ      -0.0000   XYYZ      -0.0011   YYYZ       0.0000
      XXZZ      -1.6009   XYZZ       0.0000   YYZZ      -2.1332
      XZZZ      -0.0031   YZZZ       0.0000   ZZZZ      -6.4783
 -----------------------------------------------------------------
 DrvMan is completing analytic gradient of the MP2 energy
 MP2 relaxed dipole moment
            1
    1  -0.0013837
    2  -0.0000000
    3  -0.9365583
	Magnitude:	 0.937 au	 2.380 Debye
 MP2 energy read as -76.343910
 Full Analytical Gradient of MP2 Energy (in au.)
             1             2             3
    1    0.00143573   -0.00071415   -0.00072158
    2    0.00000000   -0.00000000   -0.00000000
    3   -0.00010931   -0.00049107    0.00060038
 Gradient time:  CPU 0.09 s  wall 0.09 s
 ----------------------------------------------------------------
             Standard Nuclear Orientation (Angstroms)
    I     Atom           X                Y                Z
 ----------------------------------------------------------------
    1      O      -0.0010000000     0.0000000000     0.1020533550
    2      H      -0.7581880705     0.0000000000    -0.4700626775
    3      H       0.7581880705     0.0000000000    -0.4700626775
 ----------------------------------------------------------------
 Nuclear Repulsion Energy =     9.2630877930 hartrees
 There are        5 alpha and        5 beta electrons
 Discretize the solute cavity surface with Lebedev spheres
	Using 302 Lebedev grid points for each H atom
	Using 302 Lebedev grid points for other atoms
	Atomic van der Waals radii will be scaled by 1.20
 Removing interior tesserae...
 Keep 484 surface tesserae and discard 422 interior tesserae
 Molecular Surface Area = 35.481 Angst**2

                       Distance Matrix (Angstroms)
             O (  1)   H (  2)
   H (  2)  0.949026
   H (  3)  0.950623  1.516376

 Requested basis set is cc-pVTZ
 There are 22 shells and 58 basis functions
 A cutoff of  1.0D-11 yielded    253 shell pairs
 There are      1793 function pairs (      2271 Cartesian)
 Smallest overlap matrix eigenvalue = 2.45E-03
 Guess MOs from SCF MO coefficient file
 Reading MOs from coefficient file
 Reading MOs from coefficient file
 A restricted Hartree-Fock SCF calculation will be
 performed using Pulay DIIS extrapolation
 SCF converges when DIIS error is below 1.0E-08
 ---------------------------------------
  Cycle       Energy         DIIS Error
 ---------------------------------------
    1     -76.0548700317      1.97E-03
    2     -76.0573368067      6.95E-04
    3     -76.0575359233      2.81E-04
    4     -76.0575779524      8.58E-05
    5     -76.0575837710      1.90E-05
    6     -76.0575841784      4.05E-06
    7     -76.0575841951      6.78E-07
    8     -76.0575841955      8.71E-08
    9     -76.0575841955      1.93E-08
   10     -76.0575841955      3.46E-09 Convergence criterion met
 ---------------------------------------
 SCF time:  CPU 0.74 s  wall 0.74 s
 Discretize the solute cavity surface with Lebedev spheres
	Using 302 Lebedev grid points for each H atom
	Using 302 Lebedev grid points for other atoms
	Atomic van der Waals radii will be scaled by 1.20
 Removing interior tesserae...
 Keep 484 surface tesserae and discard 422 interior tesserae
 Molecular Surface Area = 35.481 Angst**2
 A restricted Hartree-Fock SCF calculation will be
 performed using Pulay DIIS extrapolation
 Polarizable Continuum solvation model will be applied
 SCF converges when DIIS error is below 1.0E-08

 Citation of the SMD model:
 Marenich, A.V.; Cramer, C.J.; Truhlar, D.G.
 J. Phys. Chem. B 2009, 113, 6378-6396.
 iSolventCode=           1
 Solvent: water                                                           

 vradii
            1           2           3
    1   1.5200000   1.2000000   1.2000000
 ---------------------------------------
  Cycle       Energy         DIIS Error
 ---------------------------------------
    1     -76.0575841955      5.59E-10
 Time req'd to invert C: 0.15 s (CPU) 0.15 s (wall)
    2     -76.0705116563      1.63E-03
    3     -76.0705116562      1.63E-03
    4     -76.0705116563      1.63E-03
    5     -76.0705116563      1.63E-03
    6     -76.0705116563      1.63E-03
    7     -76.0705116563      1.63E-03
    8     -76.0705116563      1.63E-03
    9     -76.0705116563      1.63E-03
   10     -76.0705116562      1.63E-03
   11     -76.0705116563      1.63E-03
   12     -76.0705116563      1.63E-03
   13     -76.0705116563      1.63E-03
   14     -76.0705116562      1.63E-03
   15     -76.0705116562      1.63E-03
   16     -76.0705116563      1.63E-03
   17     -76.0724682733      6.41E-04
   18     -76.0727239062      2.96E-04
   19     -76.0727799441      8.04E-05
   20     -76.0727860630      1.63E-05
   21     -76.0727863548      3.26E-06
   22     -76.0727863649      5.79E-07
   23     -76.0727863652      6.47E-08
   24     -76.0727863652      1.10E-08
   25     -76.0727863652      1.51E-09 Convergence criterion met
 ---------------------------------------
 SCF time:  CPU 4.72 s  wall 4.72 s
(0)  E-EN(g) gas-phase elect-nuc energy                  -76.057584196 a.u.
(3)  G-ENP(liq) elect-nuc-pol free energy of system      -76.072786365 a.u.
(4)  G-CDS(liq) cavity-dispersion-solvent structure 
     free energy                                                1.4382 kcal/mol
(6)  G-S(liq) free energy of system                      -76.070494378 a.u.
(9)  DeltaG-S(liq) free energy of  solvation
     (9) = (6) - (0)                                           -8.1013 kcal/mol
 SCF   energy in the final basis set = -76.0704943776
 Total energy in the final basis set = -76.0704943776

 Components of the MP2 correlation energy:
        aaaa  correlation energy =        -0.0331595976 au
        abab  correlation energy =        -0.2070968948 au
        bbbb  correlation energy =        -0.0331595976 au
        non-Brillouin singles    =        -0.0000000000 au

 Total  MP2   correlation energy =        -0.2734160900 au
        MP2         total energy =       -76.3439104676 au

  Entering Z-vector solver.
 This version supports only Gaussian blurring of the apparent surface charges
 No PCM contribution added !! 
   1         0           1      0.000243    0.000243
 This version supports only Gaussian blurring of the apparent surface charges
 No PCM contribution added !! 
   2         0           1      0.000078    0.000078
 This version supports only Gaussian blurring of the apparent surface charges
 No PCM contribution added !! 
   3         0           1      0.000013    0.000013
 This version supports only Gaussian blurring of the apparent surface charges
 No PCM contribution added !! 
   4         0           1      0.000002    0.000002
 This version supports only Gaussian blurring of the apparent surface charges
 No PCM contribution added !! 
   5         1           0      0.000000    0.000000    Roots Converged

 --------------------------------------------------------------

                    Orbital Energies (a.u.)
 --------------------------------------------------------------

 Alpha MOs
 -- Occupied --
-20.552  -1.349  -0.714  -0.585  -0.510
 -- Virtual --
  0.161   0.228   0.552   0.618   0.653   0.772   0.803   0.820
  0.877   0.968   1.107   1.217   1.558   1.596   2.028   2.041
  2.069   2.173   2.222   2.613   2.970   3.381   3.513   3.591
  3.674   3.812   3.900   3.903   3.975   4.035   4.097   4.211
  4.343   4.416   4.596   4.695   4.895   5.185   5.259   5.537
  6.058   6.582   6.945   6.956   7.007   7.040   7.122   7.156
  7.248   7.470   7.806   8.316  13.015
 --------------------------------------------------------------

          Ground-State Mulliken Net Atomic Charges

     Atom                 Charge (a.u.)
  ----------------------------------------
      1 O                    -0.621315
      2 H                     0.310383
      3 H                     0.310931
  ----------------------------------------
  Sum of atomic charges =    -0.000000

 -----------------------------------------------------------------
                    Cartesian Multipole Moments
 -----------------------------------------------------------------
    Charge (ESU x 10^10)
                 0.0000
    Dipole Moment (Debye)
         X       0.0035      Y       0.0000      Z      -2.3805
       Tot       2.3805
    Quadrupole Moments (Debye-Ang)
        XX      -4.0492     XY      -0.0000     YY      -7.4665
        XZ       0.0005     YZ       0.0000     ZZ      -6.1177
    Octopole Moments (Debye-Ang^2)
       XXX       0.0159    XXY      -0.0000    XYY       0.0057
       YYY       0.0000    XXZ      -1.5279    XYZ      -0.0000
       YYZ      -0.3272    XZZ       0.0058    YZZ       0.0000
       ZZZ      -1.4057
    Hexadecapole Moments (Debye-Ang^3)
      XXXX      -5.4167   XXXY       0.0000   XXYY      -2.2311
      XYYY       0.0000   YYYY      -5.9717   XXXZ       0.0021
      XXYZ      -0.0000   XYYZ       0.0011   YYYZ      -0.0000
      XXZZ      -1.6009   XYZZ      -0.0000   YYZZ      -2.1332
      XZZZ       0.0031   YZZZ      -0.0000   ZZZZ      -6.4783
 -----------------------------------------------------------------
 DrvMan is completing analytic gradient of the MP2 energy
 MP2 relaxed dipole moment
            1
    1   0.0013837
    2   0.0000000
    3  -0.9365583
	Magnitude:	 0.937 au	 2.380 Debye
 MP2 energy read as -76.343910
 Full Analytical Gradient of MP2 Energy (in au.)
             1             2             3
    1   -0.00143573    0.00072158    0.00071415
    2   -0.00000000    0.00000000    0.00000000
    3   -0.00010931    0.00060038   -0.00049107
 Gradient time:  CPU 0.09 s  wall 0.09 s
 ----------------------------------------------------------------
             Standard Nuclear Orientation (Angstroms)
    I     Atom           X                Y                Z
 ----------------------------------------------------------------
    1      O       0.0000000000     0.0010000000     0.1020533550
    2      H      -0.7581880705     0.0000000000    -0.4700626775
    3      H       0.7581880705     0.0000000000    -0.4700626775
 ----------------------------------------------------------------
 Nuclear Repulsion Energy =     9.2630783491 hartrees
 There are        5 alpha and        5 beta electrons
 Discretize the solute cavity surface with Lebedev spheres
	Using 302 Lebedev grid points for each H atom
	Using 302 Lebedev grid points for other atoms
	Atomic van der Waals radii will be scaled by 1.20
 Removing interior tesserae...
 Keep 484 surface tesserae and discard 422 interior tesserae
 Molecular Surface Area = 35.481 Angst**2

                       Distance Matrix (Angstroms)
             O (  1)   H (  2)
   H (  2)  0.949825
   H (  3)  0.949825  1.516376

 Requested basis set is cc-pVTZ
 There are 22 shells and 58 basis functions
 A cutoff of  1.0D-11 yielded    253 shell pairs
 There are      1793 function pairs (      2271 Cartesian)
 Smallest overlap matrix eigenvalue = 2.45E-03
 Guess MOs from SCF MO coefficient file
 Reading MOs from coefficient file
 Reading MOs from coefficient file
 A restricted Hartree-Fock SCF calculation will be
 performed using Pulay DIIS extrapolation
 SCF converges when DIIS error is below 1.0E-08
 ---------------------------------------
  Cycle       Energy         DIIS Error
 ---------------------------------------
    1     -76.0548694251      1.96E-03
    2     -76.0573382604      6.95E-04
    3     -76.0575372598      2.80E-04
    4     -76.0575793120      8.56E-05
    5     -76.0575851076      1.90E-05
    6     -76.0575855137      4.04E-06
    7     -76.0575855303      6.72E-07
    8     -76.0575855308      8.22E-08
    9     -76.0575855308      1.66E-08
   10     -76.0575855308      2.76E-09 Convergence criterion met
 ---------------------------------------
 SCF time:  CPU 0.74 s  wall 0.74 s
 Discretize the solute cavity surface with Lebedev spheres
	Using 302 Lebedev grid points for each H atom
	Using 302 Lebedev grid points for other atoms
	Atomic van der Waals radii will be scaled by 1.20
 Removing interior tesserae...
 Keep 484 surface tesserae and discard 422 interior tesserae
 Molecular Surface Area = 35.481 Angst**2
 A restricted Hartree-Fock SCF calculation will be
 performed using Pulay DIIS extrapolation
 Polarizable Continuum solvation model will be applied
 SCF converges when DIIS error is below 1.0E-08

 Citation of the SMD model:
 Marenich, A.V.; Cramer, C.J.; Truhlar, D.G.
 J. Phys. Chem. B 2009, 113, 6378-6396.
 iSolventCode=           1
 Solvent: water                                                           

 vradii
            1           2           3
    1   1.5200000   1.2000000   1.2000000
 ---------------------------------------
  Cycle       Energy         DIIS Error
 ---------------------------------------
    1     -76.0575855308      5.87E-10
 Time req'd to invert C: 0.15 s (CPU) 0.15 s (wall)
    2     -76.0705129890      1.63E-03
    3     -76.0705129889      1.63E-03
    4     -76.0705129889      1.63E-03
    5     -76.0705129889      1.63E-03
    6     -76.0705129889      1.63E-03
    7     -76.0705129889      1.63E-03
    8     -76.0705129889      1.63E-03
    9     -76.0705129889      1.63E-03
   10     -76.0705129889      1.63E-03
   11     -76.0705129889      1.63E-03
   12     -76.0705129889      1.63E-03
   13     -76.0705129889      1.63E-03
   14     -76.0705129889      1.63E-03
   15     -76.0705129889      1.63E-03
   16     -76.0705129889      1.63E-03
   17     -76.0724696052      6.41E-04
   18     -76.0727252373      2.96E-04
   19     -76.0727812749      8.04E-05
   20     -76.0727873937      1.63E-05
   21     -76.0727876854      3.26E-06
   22     -76.0727876956      5.79E-07
   23     -76.0727876959      6.47E-08
   24     -76.0727876959      1.10E-08
   25     -76.0727876959      1.51E-09 Convergence criterion met
 ---------------------------------------
 SCF time:  CPU 4.74 s  wall 4.77 s
(0)  E-EN(g) gas-phase elect-nuc energy                  -76.057585531 a.u.
(3)  G-ENP(liq) elect-nuc-pol free energy of system      -76.072787696 a.u.
(4)  G-CDS(liq) cavity-dispersion-solvent structure 
     free energy                                                1.4382 kcal/mol
(6)  G-S(liq) free energy of system                      -76.070495707 a.u.
(9)  DeltaG-S(liq) free energy of  solvation
     (9) = (6) - (0)                                           -8.1013 kcal/mol
 SCF   energy in the final basis set = -76.0704957073
 Total energy in the final basis set = -76.0704957073

 Components of the MP2 correlation energy:
        aaaa  correlation energy =        -0.0331596028 au
        abab  correlation energy =        -0.2070969103 au
        bbbb  correlation energy =        -0.0331596028 au
        non-Brillouin singles    =        -0.0000000000 au

 Total  MP2   correlation energy =        -0.2734161158 au
        MP2         total energy =       -76.3439118231 au

  Entering Z-vector solver.
 This version supports only Gaussian blurring of the apparent surface charges
 No PCM contribution added !! 
   1         0           1      0.000243    0.000243
 This version supports only Gaussian blurring of the apparent surface charges
 No PCM contribution added !! 
   2         0           1      0.000078    0.000078
 This version supports only Gaussian blurring of the apparent surface charges
 No PCM contribution added !! 
   3         0           1      0.000013    0.000013
 This version supports only Gaussian blurring of the apparent surface charges
 No PCM contribution added !! 
   4         0           1      0.000002    0.000002
 This version supports only Gaussian blurring of the apparent surface charges
 No PCM contribution added !! 
   5         1           0      0.000000    0.000000    Roots Converged

 --------------------------------------------------------------

                    Orbital Energies (a.u.)
 --------------------------------------------------------------

 Alpha MOs
 -- Occupied --
-20.552  -1.349  -0.714  -0.585  -0.510
 -- Virtual --
  0.161   0.228   0.552   0.618   0.653   0.772   0.803   0.820
  0.877   0.968   1.107   1.217   1.558   1.596   2.028   2.041
  2.069   2.173   2.222   2.613   2.970   3.381   3.513   3.591
  3.674   3.812   3.900   3.903   3.975   4.035   4.097   4.211
  4.343   4.416   4.596   4.695   4.895   5.184   5.259   5.537
  6.058   6.582   6.945   6.956   7.007   7.040   7.122   7.156
  7.248   7.470   7.806   8.316  13.015
 --------------------------------------------------------------

          Ground-State Mulliken Net Atomic Charges

     Atom                 Charge (a.u.)
  ----------------------------------------
      1 O                    -0.621316
      2 H                     0.310658
      3 H                     0.310658
  ----------------------------------------
  Sum of atomic charges =    -0.000000

 -----------------------------------------------------------------
                    Cartesian Multipole Moments
 -----------------------------------------------------------------
    Charge (ESU x 10^10)
                -0.0000
    Dipole Moment (Debye)
         X      -0.0000      Y      -0.0042      Z      -2.3805
       Tot       2.3805
    Quadrupole Moments (Debye-Ang)
        XX      -4.0492     XY      -0.0000     YY      -7.4665
        XZ       0.0000     YZ       0.0004     ZZ      -6.1177
    Octopole Moments (Debye-Ang^2)
       XXX      -0.0000    XXY      -0.0060    XYY       0.0000
       YYY      -0.0201    XXZ      -1.5279    XYZ       0.0000
       YYZ      -0.3272    XZZ      -0.0000    YZZ      -0.0063
       ZZZ      -1.4057
    Hexadecapole Moments (Debye-Ang^3)
      XXXX      -5.4167   XXXY      -0.0000   XXYY      -2.2311
      XYYY      -0.0000   YYYY      -5.9717   XXXZ       0.0000
      XXYZ      -0.0002   XYYZ      -0.0000   YYYZ      -0.0016
      XXZZ      -1.6009   XYZZ      -0.0000   YYZZ      -2.1332
      XZZZ      -0.0000   YZZZ      -0.0013   ZZZZ      -6.4783
 -----------------------------------------------------------------
 DrvMan is completing analytic gradient of the MP2 energy
 MP2 relaxed dipole moment
            1
    1  -0.0000000
    2  -0.0016328
    3  -0.9365575
	Magnitude:	 0.937 au	 2.380 Debye
 MP2 energy read as -76.343912
 Full Analytical Gradient of MP2 Energy (in au.)
             1             2             3
    1   -0.00000000    0.00000189   -0.00000189
    2    0.00000011   -0.00000005   -0.00000005
    3   -0.00010501    0.00005251    0.00005251
 Gradient time:  CPU 0.09 s  wall 0.09 s
 ----------------------------------------------------------------
             Standard Nuclear Orientation (Angstroms)
    I     Atom           X                Y                Z
 ----------------------------------------------------------------
    1      O       0.0000000000    -0.0010000000     0.1020533550
    2      H      -0.7581880705     0.0000000000    -0.4700626775
    3      H       0.7581880705     0.0000000000    -0.4700626775
 ----------------------------------------------------------------
 Nuclear Repulsion Energy =     9.2630783491 hartrees
 There are        5 alpha and        5 beta electrons
 Discretize the solute cavity surface with Lebedev spheres
	Using 302 Lebedev grid points for each H atom
	Using 302 Lebedev grid points for other atoms
	Atomic van der Waals radii will be scaled by 1.20
 Removing interior tesserae...
 Keep 484 surface tesserae and discard 422 interior tesserae
 Molecular Surface Area = 35.481 Angst**2

                       Distance Matrix (Angstroms)
             O (  1)   H (  2)
   H (  2)  0.949825
   H (  3)  0.949825  1.516376

 Requested basis set is cc-pVTZ
 There are 22 shells and 58 basis functions
 A cutoff of  1.0D-11 yielded    253 shell pairs
 There are      1793 function pairs (      2271 Cartesian)
 Smallest overlap matrix eigenvalue = 2.45E-03
 Guess MOs from SCF MO coefficient file
 Reading MOs from coefficient file
 Reading MOs from coefficient file
 A restricted Hartree-Fock SCF calculation will be
 performed using Pulay DIIS extrapolation
 SCF converges when DIIS error is below 1.0E-08
 ---------------------------------------
  Cycle       Energy         DIIS Error
 ---------------------------------------
    1     -76.0548676673      1.96E-03
    2     -76.0573382428      6.95E-04
    3     -76.0575372458      2.80E-04
    4     -76.0575793163      8.56E-05
    5     -76.0575851074      1.90E-05
    6     -76.0575855137      4.04E-06
    7     -76.0575855303      6.72E-07
    8     -76.0575855308      8.13E-08
    9     -76.0575855308      1.56E-08
   10     -76.0575855308      2.00E-09 Convergence criterion met
 ---------------------------------------
 SCF time:  CPU 0.74 s  wall 0.74 s
 Discretize the solute cavity surface with Lebedev spheres
	Using 302 Lebedev grid points for each H atom
	Using 302 Lebedev grid points for other atoms
	Atomic van der Waals radii will be scaled by 1.20
 Removing interior tesserae...
 Keep 484 surface tesserae and discard 422 interior tesserae
 Molecular Surface Area = 35.481 Angst**2
 A restricted Hartree-Fock SCF calculation will be
 performed using Pulay DIIS extrapolation
 Polarizable Continuum solvation model will be applied
 SCF converges when DIIS error is below 1.0E-08

 Citation of the SMD model:
 Marenich, A.V.; Cramer, C.J.; Truhlar, D.G.
 J. Phys. Chem. B 2009, 113, 6378-6396.
 iSolventCode=           1
 Solvent: water                                                           

 vradii
            1           2           3
    1   1.5200000   1.2000000   1.2000000
 ---------------------------------------
  Cycle       Energy         DIIS Error
 ---------------------------------------
    1     -76.0575855308      4.03E-10
 Time req'd to invert C: 0.15 s (CPU) 0.15 s (wall)
    2     -76.0705129889      1.63E-03
    3     -76.0705129888      1.63E-03
    4     -76.0705129888      1.63E-03
    5     -76.0705129888      1.63E-03
    6     -76.0705129889      1.63E-03
    7     -76.0705129889      1.63E-03
    8     -76.0705129888      1.63E-03
    9     -76.0705129888      1.63E-03
   10     -76.0705129888      1.63E-03
   11     -76.0705129888      1.63E-03
   12     -76.0705129888      1.63E-03
   13     -76.0705129888      1.63E-03
   14     -76.0705129888      1.63E-03
   15     -76.0705129888      1.63E-03
   16     -76.0705129888      1.63E-03
   17     -76.0724696052      6.41E-04
   18     -76.0727252372      2.96E-04
   19     -76.0727812749      8.04E-05
   20     -76.0727873937      1.63E-05
   21     -76.0727876854      3.26E-06
   22     -76.0727876956      5.79E-07
   23     -76.0727876959      6.47E-08
   24     -76.0727876959      1.10E-08
   25     -76.0727876959      1.51E-09 Convergence criterion met
 ---------------------------------------
 SCF time:  CPU 4.72 s  wall 4.72 s
(0)  E-EN(g) gas-phase elect-nuc energy                  -76.057585531 a.u.
(3)  G-ENP(liq) elect-nuc-pol free energy of system      -76.072787696 a.u.
(4)  G-CDS(liq) cavity-dispersion-solvent structure 
     free energy                                                1.4382 kcal/mol
(6)  G-S(liq) free energy of system                      -76.070495707 a.u.
(9)  DeltaG-S(liq) free energy of  solvation
     (9) = (6) - (0)                                           -8.1013 kcal/mol
 SCF   energy in the final basis set = -76.0704957073
 Total energy in the final basis set = -76.0704957073

 Components of the MP2 correlation energy:
        aaaa  correlation energy =        -0.0331596028 au
        abab  correlation energy =        -0.2070969103 au
        bbbb  correlation energy =        -0.0331596028 au
        non-Brillouin singles    =        -0.0000000000 au

 Total  MP2   correlation energy =        -0.2734161158 au
        MP2         total energy =       -76.3439118231 au

  Entering Z-vector solver.
 This version supports only Gaussian blurring of the apparent surface charges
 No PCM contribution added !! 
   1         0           1      0.000243    0.000243
 This version supports only Gaussian blurring of the apparent surface charges
 No PCM contribution added !! 
   2         0           1      0.000078    0.000078
 This version supports only Gaussian blurring of the apparent surface charges
 No PCM contribution added !! 
   3         0           1      0.000013    0.000013
 This version supports only Gaussian blurring of the apparent surface charges
 No PCM contribution added !! 
   4         0           1      0.000002    0.000002
 This version supports only Gaussian blurring of the apparent surface charges
 No PCM contribution added !! 
   5         1           0      0.000000    0.000000    Roots Converged

 --------------------------------------------------------------

                    Orbital Energies (a.u.)
 --------------------------------------------------------------

 Alpha MOs
 -- Occupied --
-20.552  -1.349  -0.714  -0.585  -0.510
 -- Virtual --
  0.161   0.228   0.552   0.618   0.653   0.772   0.803   0.820
  0.877   0.968   1.107   1.217   1.558   1.596   2.028   2.041
  2.069   2.173   2.222   2.613   2.970   3.381   3.513   3.591
  3.674   3.812   3.900   3.903   3.975   4.035   4.097   4.211
  4.343   4.416   4.596   4.695   4.895   5.184   5.259   5.537
  6.058   6.582   6.945   6.956   7.007   7.040   7.122   7.156
  7.248   7.470   7.806   8.316  13.015
 --------------------------------------------------------------

          Ground-State Mulliken Net Atomic Charges

     Atom                 Charge (a.u.)
  ----------------------------------------
      1 O                    -0.621316
      2 H                     0.310658
      3 H                     0.310658
  ----------------------------------------
  Sum of atomic charges =    -0.000000

 -----------------------------------------------------------------
                    Cartesian Multipole Moments
 -----------------------------------------------------------------
    Charge (ESU x 10^10)
                -0.0000
    Dipole Moment (Debye)
         X      -0.0000      Y       0.0042      Z      -2.3805
       Tot       2.3805
    Quadrupole Moments (Debye-Ang)
        XX      -4.0492     XY      -0.0000     YY      -7.4665
        XZ       0.0000     YZ      -0.0004     ZZ      -6.1177
    Octopole Moments (Debye-Ang^2)
       XXX      -0.0000    XXY       0.0060    XYY       0.0000
       YYY       0.0201    XXZ      -1.5279    XYZ       0.0000
       YYZ      -0.3272    XZZ      -0.0000    YZZ       0.0063
       ZZZ      -1.4057
    Hexadecapole Moments (Debye-Ang^3)
      XXXX      -5.4167   XXXY      -0.0000   XXYY      -2.2311
      XYYY      -0.0000   YYYY      -5.9717   XXXZ       0.0000
      XXYZ       0.0002   XYYZ      -0.0000   YYYZ       0.0016
      XXZZ      -1.6009   XYZZ      -0.0000   YYZZ      -2.1332
      XZZZ      -0.0000   YZZZ       0.0013   ZZZZ      -6.4783
 -----------------------------------------------------------------
 DrvMan is completing analytic gradient of the MP2 energy
 MP2 relaxed dipole moment
            1
    1  -0.0000000
    2   0.0016328
    3  -0.9365575
	Magnitude:	 0.937 au	 2.380 Debye
 MP2 energy read as -76.343912
 Full Analytical Gradient of MP2 Energy (in au.)
             1             2             3
    1   -0.00000000    0.00000189   -0.00000189
    2   -0.00000011    0.00000005    0.00000005
    3   -0.00010501    0.00005251    0.00005251
 Gradient time:  CPU 0.09 s  wall 0.09 s
 ----------------------------------------------------------------
             Standard Nuclear Orientation (Angstroms)
    I     Atom           X                Y                Z
 ----------------------------------------------------------------
    1      O       0.0000000000     0.0000000000     0.1030533550
    2      H      -0.7581880705     0.0000000000    -0.4700626775
    3      H       0.7581880705     0.0000000000    -0.4700626775
 ----------------------------------------------------------------
 Nuclear Repulsion Energy =     9.2574307739 hartrees
 There are        5 alpha and        5 beta electrons
 Discretize the solute cavity surface with Lebedev spheres
	Using 302 Lebedev grid points for each H atom
	Using 302 Lebedev grid points for other atoms
	Atomic van der Waals radii will be scaled by 1.20
 Removing interior tesserae...
 Keep 484 surface tesserae and discard 422 interior tesserae
 Molecular Surface Area = 35.481 Angst**2

                       Distance Matrix (Angstroms)
             O (  1)   H (  2)
   H (  2)  0.950427
   H (  3)  0.950427  1.516376

 Requested basis set is cc-pVTZ
 There are 22 shells and 58 basis functions
 A cutoff of  1.0D-11 yielded    253 shell pairs
 There are      1793 function pairs (      2271 Cartesian)
 Smallest overlap matrix eigenvalue = 2.45E-03
 Guess MOs from SCF MO coefficient file
 Reading MOs from coefficient file
 Reading MOs from coefficient file
 A restricted Hartree-Fock SCF calculation will be
 performed using Pulay DIIS extrapolation
 SCF converges when DIIS error is below 1.0E-08
 ---------------------------------------
  Cycle       Energy         DIIS Error
 ---------------------------------------
    1     -76.0540549914      1.96E-03
    2     -76.0573127227      6.96E-04
    3     -76.0575133427      2.79E-04
    4     -76.0575558142      8.66E-05
    5     -76.0575616767      1.92E-05
    6     -76.0575620928      4.07E-06
    7     -76.0575621098      6.76E-07
    8     -76.0575621102      8.09E-08
    9     -76.0575621102      1.51E-08
   10     -76.0575621102      1.71E-09 Convergence criterion met
 ---------------------------------------
 SCF time:  CPU 0.74 s  wall 0.74 s
 Discretize the solute cavity surface with Lebedev spheres
	Using 302 Lebedev grid points for each H atom
	Using 302 Lebedev grid points for other atoms
	Atomic van der Waals radii will be scaled by 1.20
 Removing interior tesserae...
 Keep 484 surface tesserae and discard 422 interior tesserae
 Molecular Surface Area = 35.481 Angst**2
 A restricted Hartree-Fock SCF calculation will be
 performed using Pulay DIIS extrapolation
 Polarizable Continuum solvation model will be applied
 SCF converges when DIIS error is below 1.0E-08

 Citation of the SMD model:
 Marenich, A.V.; Cramer, C.J.; Truhlar, D.G.
 J. Phys. Chem. B 2009, 113, 6378-6396.
 iSolventCode=           1
 Solvent: water                                                           

 vradii
            1           2           3
    1   1.5200000   1.2000000   1.2000000
 ---------------------------------------
  Cycle       Energy         DIIS Error
 ---------------------------------------
    1     -76.0575621102      3.19E-10
 Time req'd to invert C: 0.15 s (CPU) 0.15 s (wall)
    2     -76.0704961297      1.63E-03
    3     -76.0704961296      1.63E-03
    4     -76.0704961296      1.63E-03
    5     -76.0704961296      1.63E-03
    6     -76.0704961296      1.63E-03
    7     -76.0704961296      1.63E-03
    8     -76.0704961296      1.63E-03
    9     -76.0704961296      1.63E-03
   10     -76.0704961296      1.63E-03
   11     -76.0704961296      1.63E-03
   12     -76.0704961296      1.63E-03
   13     -76.0704961296      1.63E-03
   14     -76.0704961296      1.63E-03
   15     -76.0704961296      1.63E-03
   16     -76.0704961296      1.63E-03
   17     -76.0724568678      6.43E-04
   18     -76.0727131917      2.97E-04
   19     -76.0727695089      8.06E-05
   20     -76.0727756559      1.63E-05
   21     -76.0727759489      3.27E-06
   22     -76.0727759591      5.81E-07
   23     -76.0727759593      6.49E-08
   24     -76.0727759593      1.11E-08
   25     -76.0727759593      1.53E-09 Convergence criterion met
 ---------------------------------------
 SCF time:  CPU 4.72 s  wall 4.72 s
(0)  E-EN(g) gas-phase elect-nuc energy                  -76.057562110 a.u.
(3)  G-ENP(liq) elect-nuc-pol free energy of system      -76.072775959 a.u.
(4)  G-CDS(liq) cavity-dispersion-solvent structure 
     free energy                                                1.4386 kcal/mol
(6)  G-S(liq) free energy of system                      -76.070483385 a.u.
(9)  DeltaG-S(liq) free energy of  solvation
     (9) = (6) - (0)                                           -8.1082 kcal/mol
 SCF   energy in the final basis set = -76.0704833852
 Total energy in the final basis set = -76.0704833852

 Components of the MP2 correlation energy:
        aaaa  correlation energy =        -0.0331648694 au
        abab  correlation energy =        -0.2071300799 au
        bbbb  correlation energy =        -0.0331648694 au
        non-Brillouin singles    =        -0.0000000000 au

 Total  MP2   correlation energy =        -0.2734598186 au
        MP2         total energy =       -76.3439432038 au

  Entering Z-vector solver.
 This version supports only Gaussian blurring of the apparent surface charges
 No PCM contribution added !! 
   1         0           1      0.000243    0.000243
 This version supports only Gaussian blurring of the apparent surface charges
 No PCM contribution added !! 
   2         0           1      0.000078    0.000078
 This version supports only Gaussian blurring of the apparent surface charges
 No PCM contribution added !! 
   3         0           1      0.000013    0.000013
 This version supports only Gaussian blurring of the apparent surface charges
 No PCM contribution added !! 
   4         0           1      0.000002    0.000002
 This version supports only Gaussian blurring of the apparent surface charges
 No PCM contribution added !! 
   5         1           0      0.000000    0.000000    Roots Converged

 --------------------------------------------------------------

                    Orbital Energies (a.u.)
 --------------------------------------------------------------

 Alpha MOs
 -- Occupied --
-20.552  -1.348  -0.714  -0.585  -0.510
 -- Virtual --
  0.161   0.228   0.551   0.618   0.653   0.773   0.803   0.819
  0.877   0.968   1.107   1.217   1.557   1.596   2.028   2.041
  2.069   2.173   2.222   2.612   2.970   3.380   3.512   3.591
  3.674   3.812   3.899   3.903   3.975   4.035   4.097   4.210
  4.342   4.415   4.596   4.694   4.893   5.183   5.259   5.536
  6.057   6.581   6.944   6.955   7.006   7.039   7.117   7.156
  7.247   7.469   7.804   8.314  13.004
 --------------------------------------------------------------

          Ground-State Mulliken Net Atomic Charges

     Atom                 Charge (a.u.)
  ----------------------------------------
      1 O                    -0.621540
      2 H                     0.310770
      3 H                     0.310770
  ----------------------------------------
  Sum of atomic charges =     0.000000

 -----------------------------------------------------------------
                    Cartesian Multipole Moments
 -----------------------------------------------------------------
    Charge (ESU x 10^10)
                 0.0000
    Dipole Moment (Debye)
         X      -0.0000      Y      -0.0000      Z      -2.3832
       Tot       2.3832
    Quadrupole Moments (Debye-Ang)
        XX      -4.0517     XY       0.0000     YY      -7.4679
        XZ       0.0000     YZ       0.0000     ZZ      -6.1187
    Octopole Moments (Debye-Ang^2)
       XXX      -0.0000    XXY      -0.0000    XYY       0.0000
       YYY      -0.0000    XXZ      -1.5332    XYZ      -0.0000
       YYZ      -0.3332    XZZ      -0.0000    YZZ      -0.0000
       ZZZ      -1.4227
    Hexadecapole Moments (Debye-Ang^3)
      XXXX      -5.4231   XXXY       0.0000   XXYY      -2.2323
      XYYY       0.0000   YYYY      -5.9733   XXXZ       0.0000
      XXYZ       0.0000   XYYZ      -0.0000   YYYZ       0.0000
      XXZZ      -1.6028   XYZZ       0.0000   YYZZ      -2.1350
      XZZZ      -0.0000   YZZZ       0.0000   ZZZZ      -6.4868
 -----------------------------------------------------------------
 DrvMan is completing analytic gradient of the MP2 energy
 MP2 relaxed dipole moment
            1
    1  -0.0000000
    2  -0.0000000
    3  -0.9376131
	Magnitude:	 0.938 au	 2.383 Debye
 MP2 energy read as -76.343943
 Full Analytical Gradient of MP2 Energy (in au.)
             1             2             3
    1    0.00000000   -0.00042214    0.00042214
    2    0.00000000   -0.00000000   -0.00000000
    3    0.00081503   -0.00040751   -0.00040751
 Gradient time:  CPU 0.09 s  wall 0.09 s
 ----------------------------------------------------------------
             Standard Nuclear Orientation (Angstroms)
    I     Atom           X                Y                Z
 ----------------------------------------------------------------
    1      O       0.0000000000     0.0000000000     0.1010533550
    2      H      -0.7581880705     0.0000000000    -0.4700626775
    3      H       0.7581880705     0.0000000000    -0.4700626775
 ----------------------------------------------------------------
 Nuclear Repulsion Energy =     9.2687366789 hartrees
 There are        5 alpha and        5 beta electrons
 Discretize the solute cavity surface with Lebedev spheres
	Using 302 Lebedev grid points for each H atom
	Using 302 Lebedev grid points for other atoms
	Atomic van der Waals radii will be scaled by 1.20
 Removing interior tesserae...
 Keep 484 surface tesserae and discard 422 interior tesserae
 Molecular Surface Area = 35.481 Angst**2

                       Distance Matrix (Angstroms)
             O (  1)   H (  2)
   H (  2)  0.949222
   H (  3)  0.949222  1.516376

 Requested basis set is cc-pVTZ
 There are 22 shells and 58 basis functions
 A cutoff of  1.0D-11 yielded    253 shell pairs
 There are      1793 function pairs (      2271 Cartesian)
 Smallest overlap matrix eigenvalue = 2.44E-03
 Guess MOs from SCF MO coefficient file
 Reading MOs from coefficient file
 Reading MOs from coefficient file
 A restricted Hartree-Fock SCF calculation will be
 performed using Pulay DIIS extrapolation
 SCF converges when DIIS error is below 1.0E-08
 ---------------------------------------
  Cycle       Energy         DIIS Error
 ---------------------------------------
    1     -76.0564669872      1.96E-03
    2     -76.0573631534      6.94E-04
    3     -76.0575596589      2.83E-04
    4     -76.0576011035      8.38E-05
    5     -76.0576067764      1.85E-05
    6     -76.0576071638      3.97E-06
    7     -76.0576071797      6.62E-07
    8     -76.0576071801      8.16E-08
    9     -76.0576071801      1.57E-08
   10     -76.0576071801      1.87E-09 Convergence criterion met
 ---------------------------------------
 SCF time:  CPU 0.74 s  wall 0.74 s
 Discretize the solute cavity surface with Lebedev spheres
	Using 302 Lebedev grid points for each H atom
	Using 302 Lebedev grid points for other atoms
	Atomic van der Waals radii will be scaled by 1.20
 Removing interior tesserae...
 Keep 484 surface tesserae and discard 422 interior tesserae
 Molecular Surface Area = 35.481 Angst**2
 A restricted Hartree-Fock SCF calculation will be
 performed using Pulay DIIS extrapolation
 Polarizable Continuum solvation model will be applied
 SCF converges when DIIS error is below 1.0E-08

 Citation of the SMD model:
 Marenich, A.V.; Cramer, C.J.; Truhlar, D.G.
 J. Phys. Chem. B 2009, 113, 6378-6396.
 iSolventCode=           1
 Solvent: water                                                           

 vradii
            1           2           3
    1   1.5200000   1.2000000   1.2000000
 ---------------------------------------
  Cycle       Energy         DIIS Error
 ---------------------------------------
    1     -76.0576071801      2.44E-10
 Time req'd to invert C: 0.15 s (CPU) 0.15 s (wall)
    2     -76.0705280780      1.62E-03
    3     -76.0705280779      1.62E-03
    4     -76.0705280779      1.62E-03
    5     -76.0705280780      1.62E-03
    6     -76.0705280779      1.62E-03
    7     -76.0705280779      1.62E-03
    8     -76.0705280779      1.62E-03
    9     -76.0705280779      1.62E-03
   10     -76.0705280779      1.62E-03
   11     -76.0705280779      1.62E-03
   12     -76.0705280779      1.62E-03
   13     -76.0705280779      1.62E-03
   14     -76.0705280779      1.62E-03
   15     -76.0705280779      1.62E-03
   16     -76.0705280779      1.62E-03
   17     -76.0724805749      6.40E-04
   18     -76.0727355162      2.96E-04
   19     -76.0727912752      8.03E-05
   20     -76.0727973659      1.63E-05
   21     -76.0727976564      3.25E-06
   22     -76.0727976665      5.78E-07
   23     -76.0727976668      6.44E-08
   24     -76.0727976668      1.10E-08
   25     -76.0727976668      1.50E-09 Convergence criterion met
 ---------------------------------------
 SCF time:  CPU 4.72 s  wall 4.75 s
(0)  E-EN(g) gas-phase elect-nuc energy                  -76.057607180 a.u.
(3)  G-ENP(liq) elect-nuc-pol free energy of system      -76.072797667 a.u.
(4)  G-CDS(liq) cavity-dispersion-solvent structure 
     free energy                                                1.4379 kcal/mol
(6)  G-S(liq) free energy of system                      -76.070506267 a.u.
(9)  DeltaG-S(liq) free energy of  solvation
     (9) = (6) - (0)                                           -8.0943 kcal/mol
 SCF   energy in the final basis set = -76.0705062674
 Total energy in the final basis set = -76.0705062674

 Components of the MP2 correlation energy:
        aaaa  correlation energy =        -0.0331543448 au
        abab  correlation energy =        -0.2070637654 au
        bbbb  correlation energy =        -0.0331543448 au
        non-Brillouin singles    =        -0.0000000000 au

 Total  MP2   correlation energy =        -0.2733724551 au
        MP2         total energy =       -76.3438787225 au

  Entering Z-vector solver.
 This version supports only Gaussian blurring of the apparent surface charges
 No PCM contribution added !! 
   1         0           1      0.000243    0.000243
 This version supports only Gaussian blurring of the apparent surface charges
 No PCM contribution added !! 
   2         0           1      0.000078    0.000078
 This version supports only Gaussian blurring of the apparent surface charges
 No PCM contribution added !! 
   3         0           1      0.000013    0.000013
 This version supports only Gaussian blurring of the apparent surface charges
 No PCM contribution added !! 
   4         0           1      0.000002    0.000002
 This version supports only Gaussian blurring of the apparent surface charges
 No PCM contribution added !! 
   5         1           0      0.000000    0.000000    Roots Converged

 --------------------------------------------------------------

                    Orbital Energies (a.u.)
 --------------------------------------------------------------

 Alpha MOs
 -- Occupied --
-20.552  -1.349  -0.715  -0.584  -0.510
 -- Virtual --
  0.161   0.228   0.552   0.618   0.653   0.772   0.803   0.820
  0.877   0.969   1.106   1.217   1.558   1.597   2.028   2.040
  2.070   2.173   2.222   2.614   2.970   3.382   3.514   3.590
  3.674   3.813   3.901   3.903   3.975   4.035   4.098   4.211
  4.345   4.418   4.595   4.696   4.897   5.186   5.260   5.537
  6.059   6.583   6.946   6.957   7.009   7.041   7.126   7.156
  7.249   7.471   7.807   8.318  13.025
 --------------------------------------------------------------

          Ground-State Mulliken Net Atomic Charges

     Atom                 Charge (a.u.)
  ----------------------------------------
      1 O                    -0.621091
      2 H                     0.310546
      3 H                     0.310546
  ----------------------------------------
  Sum of atomic charges =     0.000000

 -----------------------------------------------------------------
                    Cartesian Multipole Moments
 -----------------------------------------------------------------
    Charge (ESU x 10^10)
                -0.0000
    Dipole Moment (Debye)
         X      -0.0000      Y       0.0000      Z      -2.3778
       Tot       2.3778
    Quadrupole Moments (Debye-Ang)
        XX      -4.0467     XY       0.0000     YY      -7.4652
        XZ       0.0000     YZ       0.0000     ZZ      -6.1167
    Octopole Moments (Debye-Ang^2)
       XXX      -0.0000    XXY       0.0000    XYY       0.0000
       YYY      -0.0000    XXZ      -1.5227    XYZ       0.0000
       YYZ      -0.3212    XZZ      -0.0000    YZZ       0.0000
       ZZZ      -1.3888
    Hexadecapole Moments (Debye-Ang^3)
      XXXX      -5.4102   XXXY       0.0000   XXYY      -2.2298
      XYYY       0.0000   YYYY      -5.9700   XXXZ       0.0000
      XXYZ      -0.0000   XYYZ      -0.0000   YYYZ       0.0000
      XXZZ      -1.5990   XYZZ       0.0000   YYZZ      -2.1313
      XZZZ      -0.0000   YZZZ       0.0000   ZZZZ      -6.4698
 -----------------------------------------------------------------
 DrvMan is completing analytic gradient of the MP2 energy
 MP2 relaxed dipole moment
            1
    1  -0.0000000
    2   0.0000000
    3  -0.9355024
	Magnitude:	 0.936 au	 2.378 Debye
 MP2 energy read as -76.343879
 Full Analytical Gradient of MP2 Energy (in au.)
             1             2             3
    1    0.00000000    0.00042883   -0.00042883
    2    0.00000000    0.00000000   -0.00000000
    3   -0.00102797    0.00051398    0.00051398
 Gradient time:  CPU 0.09 s  wall 0.09 s
 ----------------------------------------------------------------
             Standard Nuclear Orientation (Angstroms)
    I     Atom           X                Y                Z
 ----------------------------------------------------------------
    1      O       0.0000000000     0.0000000000     0.1020533550
    2      H      -0.7571880705     0.0000000000    -0.4700626775
    3      H       0.7581880705     0.0000000000    -0.4700626775
 ----------------------------------------------------------------
 Nuclear Repulsion Energy =     9.2670615780 hartrees
 There are        5 alpha and        5 beta electrons
 Discretize the solute cavity surface with Lebedev spheres
	Using 302 Lebedev grid points for each H atom
	Using 302 Lebedev grid points for other atoms
	Atomic van der Waals radii will be scaled by 1.20
 Removing interior tesserae...
 Keep 484 surface tesserae and discard 422 interior tesserae
 Molecular Surface Area = 35.481 Angst**2

                       Distance Matrix (Angstroms)
             O (  1)   H (  2)
   H (  2)  0.949026
   H (  3)  0.949824  1.515376

 Requested basis set is cc-pVTZ
 There are 22 shells and 58 basis functions
 A cutoff of  1.0D-11 yielded    253 shell pairs
 There are      1793 function pairs (      2271 Cartesian)
 Smallest overlap matrix eigenvalue = 2.44E-03
 Guess MOs from SCF MO coefficient file
 Reading MOs from coefficient file
 Reading MOs from coefficient file
 A restricted Hartree-Fock SCF calculation will be
 performed using Pulay DIIS extrapolation
 SCF converges when DIIS error is below 1.0E-08
 ---------------------------------------
  Cycle       Energy         DIIS Error
 ---------------------------------------
    1     -76.0545361464      1.96E-03
    2     -76.0573530854      6.94E-04
    3     -76.0575526615      2.80E-04
    4     -76.0575948860      8.60E-05
    5     -76.0576007123      1.90E-05
    6     -76.0576011212      4.04E-06
    7     -76.0576011379      6.72E-07
    8     -76.0576011383      8.04E-08
    9     -76.0576011383      1.53E-08
   10     -76.0576011383      2.05E-09 Convergence criterion met
 ---------------------------------------
 SCF time:  CPU 0.74 s  wall 0.74 s
 Discretize the solute cavity surface with Lebedev spheres
	Using 302 Lebedev grid points for each H atom
	Using 302 Lebedev grid points for other atoms
	Atomic van der Waals radii will be scaled by 1.20
 Removing interior tesserae...
 Keep 484 surface tesserae and discard 422 interior tesserae
 Molecular Surface Area = 35.481 Angst**2
 A restricted Hartree-Fock SCF calculation will be
 performed using Pulay DIIS extrapolation
 Polarizable Continuum solvation model will be applied
 SCF converges when DIIS error is below 1.0E-08

 Citation of the SMD model:
 Marenich, A.V.; Cramer, C.J.; Truhlar, D.G.
 J. Phys. Chem. B 2009, 113, 6378-6396.
 iSolventCode=           1
 Solvent: water                                                           

 vradii
            1           2           3
    1   1.5200000   1.2000000   1.2000000
 ---------------------------------------
  Cycle       Energy         DIIS Error
 ---------------------------------------
    1     -76.0576011383      4.58E-10
 Time req'd to invert C: 0.15 s (CPU) 0.15 s (wall)
    2     -76.0705247800      1.63E-03
    3     -76.0705247799      1.63E-03
    4     -76.0705247799      1.63E-03
    5     -76.0705247799      1.63E-03
    6     -76.0705247799      1.63E-03
    7     -76.0705247799      1.63E-03
    8     -76.0705247799      1.63E-03
    9     -76.0705247799      1.63E-03
   10     -76.0705247799      1.63E-03
   11     -76.0705247799      1.63E-03
   12     -76.0705247799      1.63E-03
   13     -76.0705247799      1.63E-03
   14     -76.0705247799      1.63E-03
   15     -76.0705247799      1.63E-03
   16     -76.0705247799      1.63E-03
   17     -76.0724810775      6.41E-04
   18     -76.0727365088      2.96E-04
   19     -76.0727924442      8.04E-05
   20     -76.0727985491      1.63E-05
   21     -76.0727988402      3.25E-06
   22     -76.0727988503      5.78E-07
   23     -76.0727988506      6.45E-08
   24     -76.0727988506      1.10E-08
   25     -76.0727988506      1.51E-09 Convergence criterion met
 ---------------------------------------
 SCF time:  CPU 4.72 s  wall 4.90 s
(0)  E-EN(g) gas-phase elect-nuc energy                  -76.057601138 a.u.
(3)  G-ENP(liq) elect-nuc-pol free energy of system      -76.072798851 a.u.
(4)  G-CDS(liq) cavity-dispersion-solvent structure 
     free energy                                                1.4377 kcal/mol
(6)  G-S(liq) free energy of system                      -76.070507709 a.u.
(9)  DeltaG-S(liq) free energy of  solvation
     (9) = (6) - (0)                                           -8.0990 kcal/mol
 SCF   energy in the final basis set = -76.0705077088
 Total energy in the final basis set = -76.0705077088

 Components of the MP2 correlation energy:
        aaaa  correlation energy =        -0.0331569708 au
        abab  correlation energy =        -0.2070793743 au
        bbbb  correlation energy =        -0.0331569708 au
        non-Brillouin singles    =        -0.0000000000 au

 Total  MP2   correlation energy =        -0.2733933160 au
        MP2         total energy =       -76.3439010247 au

  Entering Z-vector solver.
 This version supports only Gaussian blurring of the apparent surface charges
 No PCM contribution added !! 
   1         0           1      0.000243    0.000243
 This version supports only Gaussian blurring of the apparent surface charges
 No PCM contribution added !! 
   2         0           1      0.000078    0.000078
 This version supports only Gaussian blurring of the apparent surface charges
 No PCM contribution added !! 
   3         0           1      0.000013    0.000013
 This version supports only Gaussian blurring of the apparent surface charges
 No PCM contribution added !! 
   4         0           1      0.000002    0.000002
 This version supports only Gaussian blurring of the apparent surface charges
 No PCM contribution added !! 
   5         1           0      0.000000    0.000000    Roots Converged

 --------------------------------------------------------------

                    Orbital Energies (a.u.)
 --------------------------------------------------------------

 Alpha MOs
 -- Occupied --
-20.552  -1.349  -0.715  -0.585  -0.510
 -- Virtual --
  0.161   0.228   0.552   0.618   0.653   0.772   0.803   0.820
  0.877   0.968   1.106   1.218   1.558   1.597   2.028   2.040
  2.069   2.174   2.222   2.613   2.971   3.380   3.513   3.591
  3.675   3.813   3.900   3.903   3.975   4.035   4.097   4.211
  4.344   4.417   4.597   4.695   4.896   5.186   5.260   5.537
  6.059   6.584   6.946   6.956   7.008   7.041   7.122   7.157
  7.249   7.470   7.807   8.318  13.021
 --------------------------------------------------------------

          Ground-State Mulliken Net Atomic Charges

     Atom                 Charge (a.u.)
  ----------------------------------------
      1 O                    -0.620956
      2 H                     0.310341
      3 H                     0.310615
  ----------------------------------------
  Sum of atomic charges =     0.000000

 -----------------------------------------------------------------
                    Cartesian Multipole Moments
 -----------------------------------------------------------------
    Charge (ESU x 10^10)
                 0.0000
    Dipole Moment (Debye)
         X       0.0018      Y       0.0000      Z      -2.3807
       Tot       2.3807
    Quadrupole Moments (Debye-Ang)
        XX      -4.0520     XY      -0.0000     YY      -7.4656
        XZ      -0.0009     YZ      -0.0000     ZZ      -6.1165
    Octopole Moments (Debye-Ang^2)
       XXX       0.0019    XXY      -0.0000    XYY      -0.0009
       YYY       0.0000    XXZ      -1.5264    XYZ       0.0000
       YYZ      -0.3275    XZZ      -0.0002    YZZ       0.0000
       ZZZ      -1.4066
    Hexadecapole Moments (Debye-Ang^3)
      XXXX      -5.4162   XXXY       0.0000   XXYY      -2.2299
      XYYY       0.0000   YYYY      -5.9704   XXXZ      -0.0012
      XXYZ      -0.0000   XYYZ       0.0004   YYYZ      -0.0000
      XXZZ      -1.6005   XYZZ       0.0000   YYZZ      -2.1326
      XZZZ       0.0008   YZZZ      -0.0000   ZZZZ      -6.4760
 -----------------------------------------------------------------
 DrvMan is completing analytic gradient of the MP2 energy
 MP2 relaxed dipole moment
            1
    1   0.0006917
    2   0.0000000
    3  -0.9366323
	Magnitude:	 0.937 au	 2.381 Debye
 MP2 energy read as -76.343901
 Full Analytical Gradient of MP2 Energy (in au.)
             1             2             3
    1   -0.00071931    0.00077251   -0.00005320
    2   -0.00000000   -0.00000000    0.00000000
    3   -0.00052957    0.00053852   -0.00000895
 Gradient time:  CPU 0.09 s  wall 0.09 s
 ----------------------------------------------------------------
             Standard Nuclear Orientation (Angstroms)
    I     Atom           X                Y                Z
 ----------------------------------------------------------------
    1      O       0.0000000000     0.0000000000     0.1020533550
    2      H      -0.7591880705     0.0000000000    -0.4700626775
    3      H       0.7581880705     0.0000000000    -0.4700626775
 ----------------------------------------------------------------
 Nuclear Repulsion Energy =     9.2591098080 hartrees
 There are        5 alpha and        5 beta electrons
 Discretize the solute cavity surface with Lebedev spheres
	Using 302 Lebedev grid points for each H atom
	Using 302 Lebedev grid points for other atoms
	Atomic van der Waals radii will be scaled by 1.20
 Removing interior tesserae...
 Keep 484 surface tesserae and discard 422 interior tesserae
 Molecular Surface Area = 35.481 Angst**2

                       Distance Matrix (Angstroms)
             O (  1)   H (  2)
   H (  2)  0.950623
   H (  3)  0.949824  1.517376

 Requested basis set is cc-pVTZ
 There are 22 shells and 58 basis functions
 A cutoff of  1.0D-11 yielded    253 shell pairs
 There are      1793 function pairs (      2271 Cartesian)
 Smallest overlap matrix eigenvalue = 2.45E-03
 Guess MOs from SCF MO coefficient file
 Reading MOs from coefficient file
 Reading MOs from coefficient file
 A restricted Hartree-Fock SCF calculation will be
 performed using Pulay DIIS extrapolation
 SCF converges when DIIS error is below 1.0E-08
 ---------------------------------------
  Cycle       Energy         DIIS Error
 ---------------------------------------
    1     -76.0539847444      1.96E-03
    2     -76.0573207637      6.94E-04
    3     -76.0575201885      2.78E-04
    4     -76.0575622556      8.64E-05
    5     -76.0575680574      1.92E-05
    6     -76.0575684731      4.06E-06
    7     -76.0575684900      6.75E-07
    8     -76.0575684904      8.24E-08
    9     -76.0575684904      1.66E-08
   10     -76.0575684904      2.70E-09 Convergence criterion met
 ---------------------------------------
 SCF time:  CPU 0.74 s  wall 0.74 s
 Discretize the solute cavity surface with Lebedev spheres
	Using 302 Lebedev grid points for each H atom
	Using 302 Lebedev grid points for other atoms
	Atomic van der Waals radii will be scaled by 1.20
 Removing interior tesserae...
 Keep 484 surface tesserae and discard 422 interior tesserae
 Molecular Surface Area = 35.481 Angst**2
 A restricted Hartree-Fock SCF calculation will be
 performed using Pulay DIIS extrapolation
 Polarizable Continuum solvation model will be applied
 SCF converges when DIIS error is below 1.0E-08

 Citation of the SMD model:
 Marenich, A.V.; Cramer, C.J.; Truhlar, D.G.
 J. Phys. Chem. B 2009, 113, 6378-6396.
 iSolventCode=           1
 Solvent: water                                                           

 vradii
            1           2           3
    1   1.5200000   1.2000000   1.2000000
 ---------------------------------------
  Cycle       Energy         DIIS Error
 ---------------------------------------
    1     -76.0575684904      5.11E-10
 Time req'd to invert C: 0.15 s (CPU) 0.15 s (wall)
    2     -76.0704997705      1.63E-03
    3     -76.0704997705      1.63E-03
    4     -76.0704997704      1.63E-03
    5     -76.0704997704      1.63E-03
    6     -76.0704997706      1.63E-03
    7     -76.0704997705      1.63E-03
    8     -76.0704997705      1.63E-03
    9     -76.0704997705      1.63E-03
   10     -76.0704997705      1.63E-03
   11     -76.0704997705      1.63E-03
   12     -76.0704997705      1.63E-03
   13     -76.0704997705      1.63E-03
   14     -76.0704997706      1.63E-03
   15     -76.0704997704      1.63E-03
   16     -76.0704997705      1.63E-03
   17     -76.0724567016      6.42E-04
   18     -76.0727125342      2.96E-04
   19     -76.0727686742      8.05E-05
   20     -76.0727748069      1.63E-05
   21     -76.0727750993      3.26E-06
   22     -76.0727751094      5.81E-07
   23     -76.0727751097      6.48E-08
   24     -76.0727751097      1.10E-08
   25     -76.0727751097      1.52E-09 Convergence criterion met
 ---------------------------------------
 SCF time:  CPU 4.72 s  wall 4.73 s
(0)  E-EN(g) gas-phase elect-nuc energy                  -76.057568490 a.u.
(3)  G-ENP(liq) elect-nuc-pol free energy of system      -76.072775110 a.u.
(4)  G-CDS(liq) cavity-dispersion-solvent structure 
     free energy                                                1.4388 kcal/mol
(6)  G-S(liq) free energy of system                      -76.070482276 a.u.
(9)  DeltaG-S(liq) free energy of  solvation
     (9) = (6) - (0)                                           -8.1035 kcal/mol
 SCF   energy in the final basis set = -76.0704822762
 Total energy in the final basis set = -76.0704822762

 Components of the MP2 correlation energy:
        aaaa  correlation energy =        -0.0331622275 au
        abab  correlation energy =        -0.2071144066 au
        bbbb  correlation energy =        -0.0331622275 au
        non-Brillouin singles    =        -0.0000000000 au

 Total  MP2   correlation energy =        -0.2734388616 au
        MP2         total energy =       -76.3439211379 au

  Entering Z-vector solver.
 This version supports only Gaussian blurring of the apparent surface charges
 No PCM contribution added !! 
   1         0           1      0.000243    0.000243
 This version supports only Gaussian blurring of the apparent surface charges
 No PCM contribution added !! 
   2         0           1      0.000078    0.000078
 This version supports only Gaussian blurring of the apparent surface charges
 No PCM contribution added !! 
   3         0           1      0.000013    0.000013
 This version supports only Gaussian blurring of the apparent surface charges
 No PCM contribution added !! 
   4         0           1      0.000002    0.000002
 This version supports only Gaussian blurring of the apparent surface charges
 No PCM contribution added !! 
   5         1           0      0.000000    0.000000    Roots Converged

 --------------------------------------------------------------

                    Orbital Energies (a.u.)
 --------------------------------------------------------------

 Alpha MOs
 -- Occupied --
-20.552  -1.348  -0.714  -0.584  -0.510
 -- Virtual --
  0.161   0.228   0.552   0.618   0.653   0.773   0.803   0.820
  0.876   0.968   1.107   1.217   1.557   1.596   2.027   2.041
  2.069   2.173   2.222   2.613   2.970   3.381   3.513   3.590
  3.673   3.812   3.899   3.902   3.974   4.035   4.097   4.210
  4.343   4.416   4.594   4.695   4.894   5.183   5.259   5.536
  6.057   6.580   6.944   6.955   7.006   7.039   7.121   7.155
  7.247   7.470   7.804   8.314  13.008
 --------------------------------------------------------------

          Ground-State Mulliken Net Atomic Charges

     Atom                 Charge (a.u.)
  ----------------------------------------
      1 O                    -0.621674
      2 H                     0.310974
      3 H                     0.310700
  ----------------------------------------
  Sum of atomic charges =    -0.000000

 -----------------------------------------------------------------
                    Cartesian Multipole Moments
 -----------------------------------------------------------------
    Charge (ESU x 10^10)
                -0.0000
    Dipole Moment (Debye)
         X      -0.0018      Y       0.0000      Z      -2.3803
       Tot       2.3803
    Quadrupole Moments (Debye-Ang)
        XX      -4.0463     XY       0.0000     YY      -7.4675
        XZ       0.0009     YZ       0.0000     ZZ      -6.1189
    Octopole Moments (Debye-Ang^2)
       XXX      -0.0019    XXY       0.0000    XYY       0.0009
       YYY       0.0000    XXZ      -1.5295    XYZ      -0.0000
       YYZ      -0.3269    XZZ       0.0002    YZZ       0.0000
       ZZZ      -1.4048
    Hexadecapole Moments (Debye-Ang^3)
      XXXX      -5.4171   XXXY       0.0000   XXYY      -2.2322
      XYYY       0.0000   YYYY      -5.9730   XXXZ       0.0012
      XXYZ      -0.0000   XYYZ      -0.0004   YYYZ       0.0000
      XXZZ      -1.6012   XYZZ       0.0000   YYZZ      -2.1338
      XZZZ      -0.0008   YZZZ       0.0000   ZZZZ      -6.4805
 -----------------------------------------------------------------
 DrvMan is completing analytic gradient of the MP2 energy
 MP2 relaxed dipole moment
            1
    1  -0.0006921
    2   0.0000000
    3  -0.9364837
	Magnitude:	 0.936 au	 2.380 Debye
 MP2 energy read as -76.343921
 Full Analytical Gradient of MP2 Energy (in au.)
             1             2             3
    1    0.00071642   -0.00076489    0.00004846
    2    0.00000000    0.00000000   -0.00000000
    3    0.00031458   -0.00042928    0.00011470
 Gradient time:  CPU 0.09 s  wall 0.09 s
 ----------------------------------------------------------------
             Standard Nuclear Orientation (Angstroms)
    I     Atom           X                Y                Z
 ----------------------------------------------------------------
    1      O       0.0000000000     0.0000000000     0.1020533550
    2      H      -0.7581880705     0.0010000000    -0.4700626775
    3      H       0.7581880705     0.0000000000    -0.4700626775
 ----------------------------------------------------------------
 Nuclear Repulsion Energy =     9.2630807434 hartrees
 There are        5 alpha and        5 beta electrons
 Discretize the solute cavity surface with Lebedev spheres
	Using 302 Lebedev grid points for each H atom
	Using 302 Lebedev grid points for other atoms
	Atomic van der Waals radii will be scaled by 1.20
 Removing interior tesserae...
 Keep 484 surface tesserae and discard 422 interior tesserae
 Molecular Surface Area = 35.481 Angst**2

                       Distance Matrix (Angstroms)
             O (  1)   H (  2)
   H (  2)  0.949825
   H (  3)  0.949824  1.516376

 Requested basis set is cc-pVTZ
 There are 22 shells and 58 basis functions
 A cutoff of  1.0D-11 yielded    253 shell pairs
 There are      1793 function pairs (      2271 Cartesian)
 Smallest overlap matrix eigenvalue = 2.45E-03
 Guess MOs from SCF MO coefficient file
 Reading MOs from coefficient file
 Reading MOs from coefficient file
 A restricted Hartree-Fock SCF calculation will be
 performed using Pulay DIIS extrapolation
 SCF converges when DIIS error is below 1.0E-08
 ---------------------------------------
  Cycle       Energy         DIIS Error
 ---------------------------------------
    1     -76.0553044546      1.96E-03
    2     -76.0573383733      6.95E-04
    3     -76.0575372431      2.81E-04
    4     -76.0575793278      8.52E-05
    5     -76.0575851218      1.88E-05
    6     -76.0575855233      4.03E-06
    7     -76.0575855397      6.70E-07
    8     -76.0575855401      8.10E-08
    9     -76.0575855402      1.56E-08
   10     -76.0575855402      2.12E-09 Convergence criterion met
 ---------------------------------------
 SCF time:  CPU 0.74 s  wall 0.74 s
 Discretize the solute cavity surface with Lebedev spheres
	Using 302 Lebedev grid points for each H atom
	Using 302 Lebedev grid points for other atoms
	Atomic van der Waals radii will be scaled by 1.20
 Removing interior tesserae...
 Keep 484 surface tesserae and discard 422 interior tesserae
 Molecular Surface Area = 35.481 Angst**2
 A restricted Hartree-Fock SCF calculation will be
 performed using Pulay DIIS extrapolation
 Polarizable Continuum solvation model will be applied
 SCF converges when DIIS error is below 1.0E-08

 Citation of the SMD model:
 Marenich, A.V.; Cramer, C.J.; Truhlar, D.G.
 J. Phys. Chem. B 2009, 113, 6378-6396.
 iSolventCode=           1
 Solvent: water                                                           

 vradii
            1           2           3
    1   1.5200000   1.2000000   1.2000000
 ---------------------------------------
  Cycle       Energy         DIIS Error
 ---------------------------------------
    1     -76.0575855402      4.86E-10
 Time req'd to invert C: 0.15 s (CPU) 0.15 s (wall)
    2     -76.0705129956      1.63E-03
    3     -76.0705129955      1.63E-03
    4     -76.0705129955      1.63E-03
    5     -76.0705129955      1.63E-03
    6     -76.0705129955      1.63E-03
    7     -76.0705129955      1.63E-03
    8     -76.0705129955      1.63E-03
    9     -76.0705129955      1.63E-03
   10     -76.0705129955      1.63E-03
   11     -76.0705129955      1.63E-03
   12     -76.0705129955      1.63E-03
   13     -76.0705129955      1.63E-03
   14     -76.0705129955      1.63E-03
   15     -76.0705129955      1.63E-03
   16     -76.0705129955      1.63E-03
   17     -76.0724696091      6.41E-04
   18     -76.0727252408      2.96E-04
   19     -76.0727812783      8.04E-05
   20     -76.0727873971      1.63E-05
   21     -76.0727876888      3.26E-06
   22     -76.0727876989      5.79E-07
   23     -76.0727876992      6.47E-08
   24     -76.0727876992      1.10E-08
   25     -76.0727876992      1.51E-09 Convergence criterion met
 ---------------------------------------
 SCF time:  CPU 4.73 s  wall 4.73 s
(0)  E-EN(g) gas-phase elect-nuc energy                  -76.057585540 a.u.
(3)  G-ENP(liq) elect-nuc-pol free energy of system      -76.072787699 a.u.
(4)  G-CDS(liq) cavity-dispersion-solvent structure 
     free energy                                                1.4382 kcal/mol
(6)  G-S(liq) free energy of system                      -76.070495711 a.u.
(9)  DeltaG-S(liq) free energy of  solvation
     (9) = (6) - (0)                                           -8.1013 kcal/mol
 SCF   energy in the final basis set = -76.0704957108
 Total energy in the final basis set = -76.0704957108

 Components of the MP2 correlation energy:
        aaaa  correlation energy =        -0.0331596002 au
        abab  correlation energy =        -0.2070968942 au
        bbbb  correlation energy =        -0.0331596002 au
        non-Brillouin singles    =        -0.0000000000 au

 Total  MP2   correlation energy =        -0.2734160946 au
        MP2         total energy =       -76.3439118053 au

  Entering Z-vector solver.
 This version supports only Gaussian blurring of the apparent surface charges
 No PCM contribution added !! 
   1         0           1      0.000243    0.000243
 This version supports only Gaussian blurring of the apparent surface charges
 No PCM contribution added !! 
   2         0           1      0.000078    0.000078
 This version supports only Gaussian blurring of the apparent surface charges
 No PCM contribution added !! 
   3         0           1      0.000013    0.000013
 This version supports only Gaussian blurring of the apparent surface charges
 No PCM contribution added !! 
   4         0           1      0.000002    0.000002
 This version supports only Gaussian blurring of the apparent surface charges
 No PCM contribution added !! 
   5         1           0      0.000000    0.000000    Roots Converged

 --------------------------------------------------------------

                    Orbital Energies (a.u.)
 --------------------------------------------------------------

 Alpha MOs
 -- Occupied --
-20.552  -1.349  -0.714  -0.585  -0.510
 -- Virtual --
  0.161   0.228   0.552   0.618   0.653   0.772   0.803   0.820
  0.877   0.968   1.107   1.217   1.558   1.596   2.028   2.041
  2.069   2.173   2.222   2.613   2.970   3.381   3.513   3.591
  3.674   3.812   3.900   3.903   3.975   4.035   4.097   4.211
  4.343   4.416   4.596   4.695   4.895   5.184   5.259   5.537
  6.058   6.582   6.945   6.956   7.007   7.040   7.122   7.156
  7.248   7.470   7.806   8.316  13.015
 --------------------------------------------------------------

          Ground-State Mulliken Net Atomic Charges

     Atom                 Charge (a.u.)
  ----------------------------------------
      1 O                    -0.621316
      2 H                     0.310658
      3 H                     0.310658
  ----------------------------------------
  Sum of atomic charges =     0.000000

 -----------------------------------------------------------------
                    Cartesian Multipole Moments
 -----------------------------------------------------------------
    Charge (ESU x 10^10)
                 0.0000
    Dipole Moment (Debye)
         X       0.0000      Y       0.0021      Z      -2.3805
       Tot       2.3805
    Quadrupole Moments (Debye-Ang)
        XX      -4.0492     XY      -0.0023     YY      -7.4665
        XZ      -0.0000     YZ      -0.0014     ZZ      -6.1177
    Octopole Moments (Debye-Ang^2)
       XXX       0.0000    XXY       0.0010    XYY      -0.0000
       YYY      -0.0011    XXZ      -1.5279    XYZ       0.0008
       YYZ      -0.3272    XZZ       0.0000    YZZ       0.0001
       ZZZ      -1.4057
    Hexadecapole Moments (Debye-Ang^3)
      XXXX      -5.4167   XXXY      -0.0008   XXYY      -2.2310
      XYYY       0.0005   YYYY      -5.9717   XXXZ      -0.0000
      XXYZ      -0.0007   XYYZ       0.0000   YYYZ       0.0003
      XXZZ      -1.6009   XYZZ      -0.0004   YYZZ      -2.1332
      XZZZ      -0.0000   YZZZ      -0.0001   ZZZZ      -6.4783
 -----------------------------------------------------------------
 DrvMan is completing analytic gradient of the MP2 energy
 MP2 relaxed dipole moment
            1
    1   0.0000001
    2   0.0008164
    3  -0.9365578
	Magnitude:	 0.937 au	 2.380 Debye
 MP2 energy read as -76.343912
 Full Analytical Gradient of MP2 Energy (in au.)
             1             2             3
    1    0.00000048    0.00000180   -0.00000227
    2   -0.00000005    0.00000017   -0.00000011
    3   -0.00010548    0.00005256    0.00005292
 Gradient time:  CPU 0.09 s  wall 0.09 s
 ----------------------------------------------------------------
             Standard Nuclear Orientation (Angstroms)
    I     Atom           X                Y                Z
 ----------------------------------------------------------------
    1      O       0.0000000000     0.0000000000     0.1020533550
    2      H      -0.7581880705    -0.0010000000    -0.4700626775
    3      H       0.7581880705     0.0000000000    -0.4700626775
 ----------------------------------------------------------------
 Nuclear Repulsion Energy =     9.2630807434 hartrees
 There are        5 alpha and        5 beta electrons
 Discretize the solute cavity surface with Lebedev spheres
	Using 302 Lebedev grid points for each H atom
	Using 302 Lebedev grid points for other atoms
	Atomic van der Waals radii will be scaled by 1.20
 Removing interior tesserae...
 Keep 484 surface tesserae and discard 422 interior tesserae
 Molecular Surface Area = 35.481 Angst**2

                       Distance Matrix (Angstroms)
             O (  1)   H (  2)
   H (  2)  0.949825
   H (  3)  0.949824  1.516376

 Requested basis set is cc-pVTZ
 There are 22 shells and 58 basis functions
 A cutoff of  1.0D-11 yielded    253 shell pairs
 There are      1793 function pairs (      2271 Cartesian)
 Smallest overlap matrix eigenvalue = 2.45E-03
 Guess MOs from SCF MO coefficient file
 Reading MOs from coefficient file
 Reading MOs from coefficient file
 A restricted Hartree-Fock SCF calculation will be
 performed using Pulay DIIS extrapolation
 SCF converges when DIIS error is below 1.0E-08
 ---------------------------------------
  Cycle       Energy         DIIS Error
 ---------------------------------------
    1     -76.0548691876      1.96E-03
    2     -76.0573382833      6.95E-04
    3     -76.0575372624      2.80E-04
    4     -76.0575793278      8.56E-05
    5     -76.0575851172      1.90E-05
    6     -76.0575855232      4.03E-06
    7     -76.0575855397      6.71E-07
    8     -76.0575855402      8.08E-08
    9     -76.0575855402      1.53E-08
   10     -76.0575855402      1.83E-09 Convergence criterion met
 ---------------------------------------
 SCF time:  CPU 0.74 s  wall 0.74 s
 Discretize the solute cavity surface with Lebedev spheres
	Using 302 Lebedev grid points for each H atom
	Using 302 Lebedev grid points for other atoms
	Atomic van der Waals radii will be scaled by 1.20
 Removing interior tesserae...
 Keep 484 surface tesserae and discard 422 interior tesserae
 Molecular Surface Area = 35.481 Angst**2
 A restricted Hartree-Fock SCF calculation will be
 performed using Pulay DIIS extrapolation
 Polarizable Continuum solvation model will be applied
 SCF converges when DIIS error is below 1.0E-08

 Citation of the SMD model:
 Marenich, A.V.; Cramer, C.J.; Truhlar, D.G.
 J. Phys. Chem. B 2009, 113, 6378-6396.
 iSolventCode=           1
 Solvent: water                                                           

 vradii
            1           2           3
    1   1.5200000   1.2000000   1.2000000
 ---------------------------------------
  Cycle       Energy         DIIS Error
 ---------------------------------------
    1     -76.0575855402      3.31E-10
 Time req'd to invert C: 0.15 s (CPU) 0.15 s (wall)
    2     -76.0705129955      1.63E-03
    3     -76.0705129955      1.63E-03
    4     -76.0705129955      1.63E-03
    5     -76.0705129955      1.63E-03
    6     -76.0705129955      1.63E-03
    7     -76.0705129955      1.63E-03
    8     -76.0705129955      1.63E-03
    9     -76.0705129955      1.63E-03
   10     -76.0705129954      1.63E-03
   11     -76.0705129954      1.63E-03
   12     -76.0705129953      1.63E-03
   13     -76.0705129954      1.63E-03
   14     -76.0705129950      1.63E-03
   15     -76.0705129954      1.63E-03
   16     -76.0705129954      1.63E-03
   17     -76.0724696091      6.41E-04
   18     -76.0727252408      2.96E-04
   19     -76.0727812783      8.04E-05
   20     -76.0727873971      1.63E-05
   21     -76.0727876888      3.26E-06
   22     -76.0727876989      5.79E-07
   23     -76.0727876992      6.47E-08
   24     -76.0727876992      1.10E-08
   25     -76.0727876992      1.51E-09 Convergence criterion met
 ---------------------------------------
 SCF time:  CPU 4.73 s  wall 4.90 s
(0)  E-EN(g) gas-phase elect-nuc energy                  -76.057585540 a.u.
(3)  G-ENP(liq) elect-nuc-pol free energy of system      -76.072787699 a.u.
(4)  G-CDS(liq) cavity-dispersion-solvent structure 
     free energy                                                1.4382 kcal/mol
(6)  G-S(liq) free energy of system                      -76.070495711 a.u.
(9)  DeltaG-S(liq) free energy of  solvation
     (9) = (6) - (0)                                           -8.1013 kcal/mol
 SCF   energy in the final basis set = -76.0704957108
 Total energy in the final basis set = -76.0704957108

 Components of the MP2 correlation energy:
        aaaa  correlation energy =        -0.0331596002 au
        abab  correlation energy =        -0.2070968942 au
        bbbb  correlation energy =        -0.0331596002 au
        non-Brillouin singles    =        -0.0000000000 au

 Total  MP2   correlation energy =        -0.2734160946 au
        MP2         total energy =       -76.3439118053 au

  Entering Z-vector solver.
 This version supports only Gaussian blurring of the apparent surface charges
 No PCM contribution added !! 
   1         0           1      0.000243    0.000243
 This version supports only Gaussian blurring of the apparent surface charges
 No PCM contribution added !! 
   2         0           1      0.000078    0.000078
 This version supports only Gaussian blurring of the apparent surface charges
 No PCM contribution added !! 
   3         0           1      0.000013    0.000013
 This version supports only Gaussian blurring of the apparent surface charges
 No PCM contribution added !! 
   4         0           1      0.000002    0.000002
 This version supports only Gaussian blurring of the apparent surface charges
 No PCM contribution added !! 
   5         1           0      0.000000    0.000000    Roots Converged

 --------------------------------------------------------------

                    Orbital Energies (a.u.)
 --------------------------------------------------------------

 Alpha MOs
 -- Occupied --
-20.552  -1.349  -0.714  -0.585  -0.510
 -- Virtual --
  0.161   0.228   0.552   0.618   0.653   0.772   0.803   0.820
  0.877   0.968   1.107   1.217   1.558   1.596   2.028   2.041
  2.069   2.173   2.222   2.613   2.970   3.381   3.513   3.591
  3.674   3.812   3.900   3.903   3.975   4.035   4.097   4.211
  4.343   4.416   4.596   4.695   4.895   5.184   5.259   5.537
  6.058   6.582   6.945   6.956   7.007   7.040   7.122   7.156
  7.248   7.470   7.806   8.316  13.015
 --------------------------------------------------------------

          Ground-State Mulliken Net Atomic Charges

     Atom                 Charge (a.u.)
  ----------------------------------------
      1 O                    -0.621316
      2 H                     0.310658
      3 H                     0.310658
  ----------------------------------------
  Sum of atomic charges =     0.000000

 -----------------------------------------------------------------
                    Cartesian Multipole Moments
 -----------------------------------------------------------------
    Charge (ESU x 10^10)
                 0.0000
    Dipole Moment (Debye)
         X       0.0000      Y      -0.0021      Z      -2.3805
       Tot       2.3805
    Quadrupole Moments (Debye-Ang)
        XX      -4.0492     XY       0.0023     YY      -7.4665
        XZ      -0.0000     YZ       0.0014     ZZ      -6.1177
    Octopole Moments (Debye-Ang^2)
       XXX       0.0000    XXY      -0.0010    XYY      -0.0000
       YYY       0.0011    XXZ      -1.5279    XYZ      -0.0008
       YYZ      -0.3272    XZZ       0.0000    YZZ      -0.0001
       ZZZ      -1.4057
    Hexadecapole Moments (Debye-Ang^3)
      XXXX      -5.4167   XXXY       0.0008   XXYY      -2.2310
      XYYY      -0.0005   YYYY      -5.9717   XXXZ      -0.0000
      XXYZ       0.0007   XYYZ       0.0000   YYYZ      -0.0003
      XXZZ      -1.6009   XYZZ       0.0004   YYZZ      -2.1332
      XZZZ      -0.0000   YZZZ       0.0001   ZZZZ      -6.4783
 -----------------------------------------------------------------
 DrvMan is completing analytic gradient of the MP2 energy
 MP2 relaxed dipole moment
            1
    1   0.0000001
    2  -0.0008164
    3  -0.9365578
	Magnitude:	 0.937 au	 2.380 Debye
 MP2 energy read as -76.343912
 Full Analytical Gradient of MP2 Energy (in au.)
             1             2             3
    1    0.00000048    0.00000180   -0.00000227
    2    0.00000005   -0.00000017    0.00000011
    3   -0.00010548    0.00005256    0.00005292
 Gradient time:  CPU 0.09 s  wall 0.09 s
 ----------------------------------------------------------------
             Standard Nuclear Orientation (Angstroms)
    I     Atom           X                Y                Z
 ----------------------------------------------------------------
    1      O       0.0000000000     0.0000000000     0.1020533550
    2      H      -0.7581880705     0.0000000000    -0.4690626775
    3      H       0.7581880705     0.0000000000    -0.4700626775
 ----------------------------------------------------------------
 Nuclear Repulsion Energy =     9.2659099083 hartrees
 There are        5 alpha and        5 beta electrons
 Discretize the solute cavity surface with Lebedev spheres
	Using 302 Lebedev grid points for each H atom
	Using 302 Lebedev grid points for other atoms
	Atomic van der Waals radii will be scaled by 1.20
 Removing interior tesserae...
 Keep 484 surface tesserae and discard 422 interior tesserae
 Molecular Surface Area = 35.481 Angst**2

                       Distance Matrix (Angstroms)
             O (  1)   H (  2)
   H (  2)  0.949222
   H (  3)  0.949824  1.516376

 Requested basis set is cc-pVTZ
 There are 22 shells and 58 basis functions
 A cutoff of  1.0D-11 yielded    253 shell pairs
 There are      1793 function pairs (      2271 Cartesian)
 Smallest overlap matrix eigenvalue = 2.44E-03
 Guess MOs from SCF MO coefficient file
 Reading MOs from coefficient file
 Reading MOs from coefficient file
 A restricted Hartree-Fock SCF calculation will be
 performed using Pulay DIIS extrapolation
 SCF converges when DIIS error is below 1.0E-08
 ---------------------------------------
  Cycle       Energy         DIIS Error
 ---------------------------------------
    1     -76.0552767040      1.96E-03
    2     -76.0573502272      6.94E-04
    3     -76.0575483731      2.81E-04
    4     -76.0575902266      8.51E-05
    5     -76.0575959788      1.88E-05
    6     -76.0575963794      4.02E-06
    7     -76.0575963958      6.68E-07
    8     -76.0575963962      8.06E-08
    9     -76.0575963962      1.54E-08
   10     -76.0575963962      1.98E-09 Convergence criterion met
 ---------------------------------------
 SCF time:  CPU 0.74 s  wall 0.95 s
 Discretize the solute cavity surface with Lebedev spheres
	Using 302 Lebedev grid points for each H atom
	Using 302 Lebedev grid points for other atoms
	Atomic van der Waals radii will be scaled by 1.20
 Removing interior tesserae...
 Keep 484 surface tesserae and discard 422 interior tesserae
 Molecular Surface Area = 35.481 Angst**2
 A restricted Hartree-Fock SCF calculation will be
 performed using Pulay DIIS extrapolation
 Polarizable Continuum solvation model will be applied
 SCF converges when DIIS error is below 1.0E-08

 Citation of the SMD model:
 Marenich, A.V.; Cramer, C.J.; Truhlar, D.G.
 J. Phys. Chem. B 2009, 113, 6378-6396.
 iSolventCode=           1
 Solvent: water                                                           

 vradii
            1           2           3
    1   1.5200000   1.2000000   1.2000000
 ---------------------------------------
  Cycle       Energy         DIIS Error
 ---------------------------------------
    1     -76.0575963962      4.51E-10
 Time req'd to invert C: 0.15 s (CPU) 0.15 s (wall)
    2     -76.0705205730      1.63E-03
    3     -76.0705205729      1.63E-03
    4     -76.0705205729      1.63E-03
    5     -76.0705205729      1.63E-03
    6     -76.0705205729      1.63E-03
    7     -76.0705205724      1.63E-03
    8     -76.0705205727      1.63E-03
    9     -76.0705205727      1.63E-03
   10     -76.0705205721      1.63E-03
   11     -76.0705205725      1.63E-03
   12     -76.0705205708      1.63E-03
   13     -76.0705205723      1.63E-03
   14     -76.0705205711      1.63E-03
   15     -76.0705205601      1.63E-03
   16     -76.0705205509      1.63E-03
   17     -76.0724751239      6.41E-04
   18     -76.0727304127      2.96E-04
   19     -76.0727863114      8.04E-05
   20     -76.0727924162      1.63E-05
   21     -76.0727927074      3.26E-06
   22     -76.0727927175      5.79E-07
   23     -76.0727927178      6.45E-08
   24     -76.0727927178      1.10E-08
   25     -76.0727927178      1.51E-09 Convergence criterion met
 ---------------------------------------
 SCF time:  CPU 4.73 s  wall 4.73 s
(0)  E-EN(g) gas-phase elect-nuc energy                  -76.057596396 a.u.
(3)  G-ENP(liq) elect-nuc-pol free energy of system      -76.072792718 a.u.
(4)  G-CDS(liq) cavity-dispersion-solvent structure 
     free energy                                                1.4381 kcal/mol
(6)  G-S(liq) free energy of system                      -76.070501024 a.u.
(9)  DeltaG-S(liq) free energy of  solvation
     (9) = (6) - (0)                                           -8.0978 kcal/mol
 SCF   energy in the final basis set = -76.0705010236
 Total energy in the final basis set = -76.0705010236

 Components of the MP2 correlation energy:
        aaaa  correlation energy =        -0.0331569694 au
        abab  correlation energy =        -0.2070803165 au
        bbbb  correlation energy =        -0.0331569694 au
        non-Brillouin singles    =        -0.0000000000 au

 Total  MP2   correlation energy =        -0.2733942553 au
        MP2         total energy =       -76.3438952789 au

  Entering Z-vector solver.
 This version supports only Gaussian blurring of the apparent surface charges
 No PCM contribution added !! 
   1         0           1      0.000243    0.000243
 This version supports only Gaussian blurring of the apparent surface charges
 No PCM contribution added !! 
   2         0           1      0.000078    0.000078
 This version supports only Gaussian blurring of the apparent surface charges
 No PCM contribution added !! 
   3         0           1      0.000013    0.000013
 This version supports only Gaussian blurring of the apparent surface charges
 No PCM contribution added !! 
   4         0           1      0.000002    0.000002
 This version supports only Gaussian blurring of the apparent surface charges
 No PCM contribution added !! 
   5         1           0      0.000000    0.000000    Roots Converged

 --------------------------------------------------------------

                    Orbital Energies (a.u.)
 --------------------------------------------------------------

 Alpha MOs
 -- Occupied --
-20.552  -1.349  -0.715  -0.584  -0.510
 -- Virtual --
  0.161   0.228   0.552   0.618   0.653   0.772   0.803   0.820
  0.877   0.969   1.106   1.217   1.558   1.597   2.028   2.040
  2.069   2.173   2.222   2.613   2.970   3.381   3.513   3.590
  3.674   3.813   3.900   3.903   3.975   4.035   4.098   4.211
  4.344   4.417   4.595   4.695   4.896   5.185   5.260   5.537
  6.058   6.582   6.945   6.956   7.008   7.040   7.124   7.156
  7.248   7.471   7.806   8.317  13.020
 --------------------------------------------------------------

          Ground-State Mulliken Net Atomic Charges

     Atom                 Charge (a.u.)
  ----------------------------------------
      1 O                    -0.621203
      2 H                     0.310498
      3 H                     0.310705
  ----------------------------------------
  Sum of atomic charges =     0.000000

 -----------------------------------------------------------------
                    Cartesian Multipole Moments
 -----------------------------------------------------------------
    Charge (ESU x 10^10)
                -0.0000
    Dipole Moment (Debye)
         X      -0.0002      Y       0.0000      Z      -2.3792
       Tot       2.3792
    Quadrupole Moments (Debye-Ang)
        XX      -4.0479     XY      -0.0000     YY      -7.4659
        XZ      -0.0019     YZ      -0.0000     ZZ      -6.1196
    Octopole Moments (Debye-Ang^2)
       XXX      -0.0008    XXY       0.0000    XYY      -0.0004
       YYY       0.0000    XXZ      -1.5273    XYZ       0.0000
       YYZ      -0.3279    XZZ       0.0014    YZZ       0.0000
       ZZZ      -1.4064
    Hexadecapole Moments (Debye-Ang^3)
      XXXX      -5.4134   XXXY      -0.0000   XXYY      -2.2304
      XYYY      -0.0000   YYYY      -5.9709   XXXZ      -0.0002
      XXYZ      -0.0000   XYYZ       0.0004   YYYZ      -0.0000
      XXZZ      -1.6014   XYZZ      -0.0000   YYZZ      -2.1326
      XZZZ      -0.0004   YZZZ      -0.0000   ZZZZ      -6.4769
 -----------------------------------------------------------------
 DrvMan is completing analytic gradient of the MP2 energy
 MP2 relaxed dipole moment
            1
    1  -0.0000947
    2   0.0000000
    3  -0.9360303
	Magnitude:	 0.936 au	 2.379 Debye
 MP2 energy read as -76.343895
 Full Analytical Gradient of MP2 Energy (in au.)
             1             2             3
    1   -0.00054301    0.00048704    0.00005597
    2   -0.00000000    0.00000000    0.00000000
    3   -0.00056685    0.00048949    0.00007735
 Gradient time:  CPU 0.09 s  wall 0.09 s
 ----------------------------------------------------------------
             Standard Nuclear Orientation (Angstroms)
    I     Atom           X                Y                Z
 ----------------------------------------------------------------
    1      O       0.0000000000     0.0000000000     0.1020533550
    2      H      -0.7581880705     0.0000000000    -0.4710626775
    3      H       0.7581880705     0.0000000000    -0.4700626775
 ----------------------------------------------------------------
 Nuclear Repulsion Energy =     9.2602569558 hartrees
 There are        5 alpha and        5 beta electrons
 Discretize the solute cavity surface with Lebedev spheres
	Using 302 Lebedev grid points for each H atom
	Using 302 Lebedev grid points for other atoms
	Atomic van der Waals radii will be scaled by 1.20
 Removing interior tesserae...
 Keep 484 surface tesserae and discard 422 interior tesserae
 Molecular Surface Area = 35.481 Angst**2

                       Distance Matrix (Angstroms)
             O (  1)   H (  2)
   H (  2)  0.950427
   H (  3)  0.949824  1.516376

 Requested basis set is cc-pVTZ
 There are 22 shells and 58 basis functions
 A cutoff of  1.0D-11 yielded    253 shell pairs
 There are      1793 function pairs (      2271 Cartesian)
 Smallest overlap matrix eigenvalue = 2.45E-03
 Guess MOs from SCF MO coefficient file
 Reading MOs from coefficient file
 Reading MOs from coefficient file
 A restricted Hartree-Fock SCF calculation will be
 performed using Pulay DIIS extrapolation
 SCF converges when DIIS error is below 1.0E-08
 ---------------------------------------
  Cycle       Energy         DIIS Error
 ---------------------------------------
    1     -76.0540703060      1.96E-03
    2     -76.0573249217      6.95E-04
    3     -76.0575252050      2.79E-04
    4     -76.0575675756      8.65E-05
    5     -76.0575734284      1.92E-05
    6     -76.0575738438      4.06E-06
    7     -76.0575738607      6.76E-07
    8     -76.0575738612      8.14E-08
    9     -76.0575738612      1.58E-08
   10     -76.0575738612      2.41E-09 Convergence criterion met
 ---------------------------------------
 SCF time:  CPU 0.74 s  wall 0.74 s
 Discretize the solute cavity surface with Lebedev spheres
	Using 302 Lebedev grid points for each H atom
	Using 302 Lebedev grid points for other atoms
	Atomic van der Waals radii will be scaled by 1.20
 Removing interior tesserae...
 Keep 484 surface tesserae and discard 422 interior tesserae
 Molecular Surface Area = 35.481 Angst**2
 A restricted Hartree-Fock SCF calculation will be
 performed using Pulay DIIS extrapolation
 Polarizable Continuum solvation model will be applied
 SCF converges when DIIS error is below 1.0E-08

 Citation of the SMD model:
 Marenich, A.V.; Cramer, C.J.; Truhlar, D.G.
 J. Phys. Chem. B 2009, 113, 6378-6396.
 iSolventCode=           1
 Solvent: water                                                           

 vradii
            1           2           3
    1   1.5200000   1.2000000   1.2000000
 ---------------------------------------
  Cycle       Energy         DIIS Error
 ---------------------------------------
    1     -76.0575738612      5.01E-10
 Time req'd to invert C: 0.15 s (CPU) 0.15 s (wall)
    2     -76.0705045988      1.63E-03
    3     -76.0705045987      1.63E-03
    4     -76.0705045986      1.63E-03
    5     -76.0705045986      1.63E-03
    6     -76.0705045987      1.63E-03
    7     -76.0705045987      1.63E-03
    8     -76.0705045987      1.63E-03
    9     -76.0705045987      1.63E-03
   10     -76.0705045987      1.63E-03
   11     -76.0705045987      1.63E-03
   12     -76.0705045986      1.63E-03
   13     -76.0705045987      1.63E-03
   14     -76.0705045987      1.63E-03
   15     -76.0705045987      1.63E-03
   16     -76.0705045987      1.63E-03
   17     -76.0724632734      6.42E-04
   18     -76.0727192511      2.96E-04
   19     -76.0727754283      8.05E-05
   20     -76.0727815612      1.63E-05
   21     -76.0727818535      3.26E-06
   22     -76.0727818637      5.80E-07
   23     -76.0727818639      6.48E-08
   24     -76.0727818639      1.10E-08
   25     -76.0727818640      1.52E-09 Convergence criterion met
 ---------------------------------------
 SCF time:  CPU 4.72 s  wall 4.72 s
(0)  E-EN(g) gas-phase elect-nuc energy                  -76.057573861 a.u.
(3)  G-ENP(liq) elect-nuc-pol free energy of system      -76.072781864 a.u.
(4)  G-CDS(liq) cavity-dispersion-solvent structure 
     free energy                                                1.4384 kcal/mol
(6)  G-S(liq) free energy of system                      -76.070489582 a.u.
(9)  DeltaG-S(liq) free energy of  solvation
     (9) = (6) - (0)                                           -8.1047 kcal/mol
 SCF   energy in the final basis set = -76.0704895824
 Total energy in the final basis set = -76.0704895824

 Components of the MP2 correlation energy:
        aaaa  correlation energy =        -0.0331622317 au
        abab  correlation energy =        -0.2071134737 au
        bbbb  correlation energy =        -0.0331622317 au
        non-Brillouin singles    =        -0.0000000000 au

 Total  MP2   correlation energy =        -0.2734379370 au
        MP2         total energy =       -76.3439275194 au

  Entering Z-vector solver.
 This version supports only Gaussian blurring of the apparent surface charges
 No PCM contribution added !! 
   1         0           1      0.000243    0.000243
 This version supports only Gaussian blurring of the apparent surface charges
 No PCM contribution added !! 
   2         0           1      0.000078    0.000078
 This version supports only Gaussian blurring of the apparent surface charges
 No PCM contribution added !! 
   3         0           1      0.000013    0.000013
 This version supports only Gaussian blurring of the apparent surface charges
 No PCM contribution added !! 
   4         0           1      0.000002    0.000002
 This version supports only Gaussian blurring of the apparent surface charges
 No PCM contribution added !! 
   5         1           0      0.000000    0.000000    Roots Converged

 --------------------------------------------------------------

                    Orbital Energies (a.u.)
 --------------------------------------------------------------

 Alpha MOs
 -- Occupied --
-20.552  -1.348  -0.714  -0.585  -0.510
 -- Virtual --
  0.161   0.228   0.551   0.618   0.653   0.773   0.803   0.819
  0.877   0.968   1.107   1.217   1.557   1.596   2.028   2.041
  2.069   2.173   2.222   2.612   2.970   3.380   3.513   3.591
  3.674   3.812   3.899   3.903   3.975   4.035   4.097   4.210
  4.343   4.415   4.596   4.695   4.894   5.184   5.259   5.536
  6.058   6.582   6.944   6.955   7.006   7.039   7.120   7.156
  7.247   7.469   7.805   8.315  13.009
 --------------------------------------------------------------

          Ground-State Mulliken Net Atomic Charges

     Atom                 Charge (a.u.)
  ----------------------------------------
      1 O                    -0.621428
      2 H                     0.310817
      3 H                     0.310610
  ----------------------------------------
  Sum of atomic charges =    -0.000000

 -----------------------------------------------------------------
                    Cartesian Multipole Moments
 -----------------------------------------------------------------
    Charge (ESU x 10^10)
                -0.0000
    Dipole Moment (Debye)
         X       0.0002      Y      -0.0000      Z      -2.3818
       Tot       2.3818
    Quadrupole Moments (Debye-Ang)
        XX      -4.0504     XY      -0.0000     YY      -7.4672
        XZ       0.0019     YZ       0.0000     ZZ      -6.1158
    Octopole Moments (Debye-Ang^2)
       XXX       0.0008    XXY      -0.0000    XYY       0.0004
       YYY      -0.0000    XXZ      -1.5285    XYZ       0.0000
       YYZ      -0.3264    XZZ      -0.0014    YZZ      -0.0000
       ZZZ      -1.4051
    Hexadecapole Moments (Debye-Ang^3)
      XXXX      -5.4199   XXXY      -0.0000   XXYY      -2.2317
      XYYY      -0.0000   YYYY      -5.9725   XXXZ       0.0002
      XXYZ       0.0000   XYYZ      -0.0004   YYYZ       0.0000
      XXZZ      -1.6003   XYZZ      -0.0000   YYZZ      -2.1338
      XZZZ       0.0004   YZZZ       0.0000   ZZZZ      -6.4797
 -----------------------------------------------------------------
 DrvMan is completing analytic gradient of the MP2 energy
 MP2 relaxed dipole moment
            1
    1   0.0000948
    2  -0.0000000
    3  -0.9370857
	Magnitude:	 0.937 au	 2.382 Debye
 MP2 energy read as -76.343928
 Full Analytical Gradient of MP2 Energy (in au.)
             1             2             3
    1    0.00054071   -0.00048031   -0.00006041
    2   -0.00000000    0.00000000    0.00000000
    3    0.00035465   -0.00038316    0.00002852
 Gradient time:  CPU 0.09 s  wall 0.09 s
 ----------------------------------------------------------------
             Standard Nuclear Orientation (Angstroms)
    I     Atom           X                Y                Z
 ----------------------------------------------------------------
    1      O       0.0000000000     0.0000000000     0.1020533550
    2      H      -0.7581880705     0.0000000000    -0.4700626775
    3      H       0.7591880705     0.0000000000    -0.4700626775
 ----------------------------------------------------------------
 Nuclear Repulsion Energy =     9.2591098080 hartrees
 There are        5 alpha and        5 beta electrons
 Discretize the solute cavity surface with Lebedev spheres
	Using 302 Lebedev grid points for each H atom
	Using 302 Lebedev grid points for other atoms
	Atomic van der Waals radii will be scaled by 1.20
 Removing interior tesserae...
 Keep 484 surface tesserae and discard 422 interior tesserae
 Molecular Surface Area = 35.481 Angst**2

                       Distance Matrix (Angstroms)
             O (  1)   H (  2)
   H (  2)  0.949824
   H (  3)  0.950623  1.517376

 Requested basis set is cc-pVTZ
 There are 22 shells and 58 basis functions
 A cutoff of  1.0D-11 yielded    253 shell pairs
 There are      1793 function pairs (      2271 Cartesian)
 Smallest overlap matrix eigenvalue = 2.45E-03
 Guess MOs from SCF MO coefficient file
 Reading MOs from coefficient file
 Reading MOs from coefficient file
 A restricted Hartree-Fock SCF calculation will be
 performed using Pulay DIIS extrapolation
 SCF converges when DIIS error is below 1.0E-08
 ---------------------------------------
  Cycle       Energy         DIIS Error
 ---------------------------------------
    1     -76.0548110295      1.96E-03
    2     -76.0573214823      6.95E-04
    3     -76.0575202995      2.80E-04
    4     -76.0575622881      8.56E-05
    5     -76.0575680666      1.90E-05
    6     -76.0575684734      4.04E-06
    7     -76.0575684900      6.71E-07
    8     -76.0575684904      8.17E-08
    9     -76.0575684904      1.63E-08
   10     -76.0575684904      2.56E-09 Convergence criterion met
 ---------------------------------------
 SCF time:  CPU 0.74 s  wall 0.74 s
 Discretize the solute cavity surface with Lebedev spheres
	Using 302 Lebedev grid points for each H atom
	Using 302 Lebedev grid points for other atoms
	Atomic van der Waals radii will be scaled by 1.20
 Removing interior tesserae...
 Keep 484 surface tesserae and discard 422 interior tesserae
 Molecular Surface Area = 35.481 Angst**2
 A restricted Hartree-Fock SCF calculation will be
 performed using Pulay DIIS extrapolation
 Polarizable Continuum solvation model will be applied
 SCF converges when DIIS error is below 1.0E-08

 Citation of the SMD model:
 Marenich, A.V.; Cramer, C.J.; Truhlar, D.G.
 J. Phys. Chem. B 2009, 113, 6378-6396.
 iSolventCode=           1
 Solvent: water                                                           

 vradii
            1           2           3
    1   1.5200000   1.2000000   1.2000000
 ---------------------------------------
  Cycle       Energy         DIIS Error
 ---------------------------------------
    1     -76.0575684904      5.18E-10
 Time req'd to invert C: 0.15 s (CPU) 0.15 s (wall)
    2     -76.0704997705      1.63E-03
    3     -76.0704997705      1.63E-03
    4     -76.0704997705      1.63E-03
    5     -76.0704997705      1.63E-03
    6     -76.0704997705      1.63E-03
    7     -76.0704997705      1.63E-03
    8     -76.0704997705      1.63E-03
    9     -76.0704997705      1.63E-03
   10     -76.0704997705      1.63E-03
   11     -76.0704997705      1.63E-03
   12     -76.0704997705      1.63E-03
   13     -76.0704997705      1.63E-03
   14     -76.0704997705      1.63E-03
   15     -76.0704997704      1.63E-03
   16     -76.0704997705      1.63E-03
   17     -76.0724567016      6.42E-04
   18     -76.0727125342      2.96E-04
   19     -76.0727686742      8.05E-05
   20     -76.0727748069      1.63E-05
   21     -76.0727750993      3.26E-06
   22     -76.0727751094      5.81E-07
   23     -76.0727751097      6.48E-08
   24     -76.0727751097      1.10E-08
   25     -76.0727751097      1.52E-09 Convergence criterion met
 ---------------------------------------
 SCF time:  CPU 4.74 s  wall 4.74 s
(0)  E-EN(g) gas-phase elect-nuc energy                  -76.057568490 a.u.
(3)  G-ENP(liq) elect-nuc-pol free energy of system      -76.072775110 a.u.
(4)  G-CDS(liq) cavity-dispersion-solvent structure 
     free energy                                                1.4388 kcal/mol
(6)  G-S(liq) free energy of system                      -76.070482276 a.u.
(9)  DeltaG-S(liq) free energy of  solvation
     (9) = (6) - (0)                                           -8.1035 kcal/mol
 SCF   energy in the final basis set = -76.0704822762
 Total energy in the final basis set = -76.0704822762

 Components of the MP2 correlation energy:
        aaaa  correlation energy =        -0.0331622275 au
        abab  correlation energy =        -0.2071144066 au
        bbbb  correlation energy =        -0.0331622275 au
        non-Brillouin singles    =        -0.0000000000 au

 Total  MP2   correlation energy =        -0.2734388616 au
        MP2         total energy =       -76.3439211379 au

  Entering Z-vector solver.
 This version supports only Gaussian blurring of the apparent surface charges
 No PCM contribution added !! 
   1         0           1      0.000243    0.000243
 This version supports only Gaussian blurring of the apparent surface charges
 No PCM contribution added !! 
   2         0           1      0.000078    0.000078
 This version supports only Gaussian blurring of the apparent surface charges
 No PCM contribution added !! 
   3         0           1      0.000013    0.000013
 This version supports only Gaussian blurring of the apparent surface charges
 No PCM contribution added !! 
   4         0           1      0.000002    0.000002
 This version supports only Gaussian blurring of the apparent surface charges
 No PCM contribution added !! 
   5         1           0      0.000000    0.000000    Roots Converged

 --------------------------------------------------------------

                    Orbital Energies (a.u.)
 --------------------------------------------------------------

 Alpha MOs
 -- Occupied --
-20.552  -1.348  -0.714  -0.584  -0.510
 -- Virtual --
  0.161   0.228   0.552   0.618   0.653   0.773   0.803   0.820
  0.876   0.968   1.107   1.217   1.557   1.596   2.027   2.041
  2.069   2.173   2.222   2.613   2.970   3.381   3.513   3.590
  3.673   3.812   3.899   3.902   3.974   4.035   4.097   4.210
  4.343   4.416   4.594   4.695   4.894   5.183   5.259   5.536
  6.057   6.580   6.944   6.955   7.006   7.039   7.121   7.155
  7.247   7.470   7.804   8.314  13.008
 --------------------------------------------------------------

          Ground-State Mulliken Net Atomic Charges

     Atom                 Charge (a.u.)
  ----------------------------------------
      1 O                    -0.621674
      2 H                     0.310700
      3 H                     0.310974
  ----------------------------------------
  Sum of atomic charges =     0.000000

 -----------------------------------------------------------------
                    Cartesian Multipole Moments
 -----------------------------------------------------------------
    Charge (ESU x 10^10)
                -0.0000
    Dipole Moment (Debye)
         X       0.0018      Y      -0.0000      Z      -2.3803
       Tot       2.3803
    Quadrupole Moments (Debye-Ang)
        XX      -4.0463     XY       0.0000     YY      -7.4675
        XZ      -0.0009     YZ       0.0000     ZZ      -6.1189
    Octopole Moments (Debye-Ang^2)
       XXX       0.0019    XXY      -0.0000    XYY      -0.0009
       YYY      -0.0000    XXZ      -1.5295    XYZ       0.0000
       YYZ      -0.3269    XZZ      -0.0002    YZZ      -0.0000
       ZZZ      -1.4048
    Hexadecapole Moments (Debye-Ang^3)
      XXXX      -5.4171   XXXY       0.0000   XXYY      -2.2322
      XYYY       0.0000   YYYY      -5.9730   XXXZ      -0.0012
      XXYZ       0.0000   XYYZ       0.0004   YYYZ       0.0000
      XXZZ      -1.6012   XYZZ       0.0000   YYZZ      -2.1338
      XZZZ       0.0008   YZZZ       0.0000   ZZZZ      -6.4805
 -----------------------------------------------------------------
 DrvMan is completing analytic gradient of the MP2 energy
 MP2 relaxed dipole moment
            1
    1   0.0006921
    2  -0.0000000
    3  -0.9364837
	Magnitude:	 0.936 au	 2.380 Debye
 MP2 energy read as -76.343921
 Full Analytical Gradient of MP2 Energy (in au.)
             1             2             3
    1   -0.00071642   -0.00004846    0.00076489
    2    0.00000000   -0.00000000   -0.00000000
    3    0.00031458    0.00011470   -0.00042928
 Gradient time:  CPU 0.09 s  wall 0.09 s
 ----------------------------------------------------------------
             Standard Nuclear Orientation (Angstroms)
    I     Atom           X                Y                Z
 ----------------------------------------------------------------
    1      O       0.0000000000     0.0000000000     0.1020533550
    2      H      -0.7581880705     0.0000000000    -0.4700626775
    3      H       0.7571880705     0.0000000000    -0.4700626775
 ----------------------------------------------------------------
 Nuclear Repulsion Energy =     9.2670615780 hartrees
 There are        5 alpha and        5 beta electrons
 Discretize the solute cavity surface with Lebedev spheres
	Using 302 Lebedev grid points for each H atom
	Using 302 Lebedev grid points for other atoms
	Atomic van der Waals radii will be scaled by 1.20
 Removing interior tesserae...
 Keep 484 surface tesserae and discard 422 interior tesserae
 Molecular Surface Area = 35.481 Angst**2

                       Distance Matrix (Angstroms)
             O (  1)   H (  2)
   H (  2)  0.949824
   H (  3)  0.949026  1.515376

 Requested basis set is cc-pVTZ
 There are 22 shells and 58 basis functions
 A cutoff of  1.0D-11 yielded    253 shell pairs
 There are      1793 function pairs (      2271 Cartesian)
 Smallest overlap matrix eigenvalue = 2.44E-03
 Guess MOs from SCF MO coefficient file
 Reading MOs from coefficient file
 Reading MOs from coefficient file
 A restricted Hartree-Fock SCF calculation will be
 performed using Pulay DIIS extrapolation
 SCF converges when DIIS error is below 1.0E-08
 ---------------------------------------
  Cycle       Energy         DIIS Error
 ---------------------------------------
    1     -76.0557561048      1.96E-03
    2     -76.0573542940      6.96E-04
    3     -76.0575529020      2.83E-04
    4     -76.0575949328      8.48E-05
    5     -76.0576007249      1.87E-05
    6     -76.0576011216      4.02E-06
    7     -76.0576011379      6.69E-07
    8     -76.0576011383      8.25E-08
    9     -76.0576011383      1.67E-08
   10     -76.0576011383      2.68E-09 Convergence criterion met
 ---------------------------------------
 SCF time:  CPU 0.74 s  wall 0.74 s
 Discretize the solute cavity surface with Lebedev spheres
	Using 302 Lebedev grid points for each H atom
	Using 302 Lebedev grid points for other atoms
	Atomic van der Waals radii will be scaled by 1.20
 Removing interior tesserae...
 Keep 484 surface tesserae and discard 422 interior tesserae
 Molecular Surface Area = 35.481 Angst**2
 A restricted Hartree-Fock SCF calculation will be
 performed using Pulay DIIS extrapolation
 Polarizable Continuum solvation model will be applied
 SCF converges when DIIS error is below 1.0E-08

 Citation of the SMD model:
 Marenich, A.V.; Cramer, C.J.; Truhlar, D.G.
 J. Phys. Chem. B 2009, 113, 6378-6396.
 iSolventCode=           1
 Solvent: water                                                           

 vradii
            1           2           3
    1   1.5200000   1.2000000   1.2000000
 ---------------------------------------
  Cycle       Energy         DIIS Error
 ---------------------------------------
    1     -76.0576011383      5.44E-10
 Time req'd to invert C: 0.15 s (CPU) 0.15 s (wall)
    2     -76.0705247800      1.63E-03
    3     -76.0705247799      1.63E-03
    4     -76.0724810775      6.41E-04
    5     -76.0727365088      2.96E-04
    6     -76.0727924442      8.04E-05
    7     -76.0727985491      1.63E-05
    8     -76.0727988402      3.25E-06
    9     -76.0727988503      5.78E-07
   10     -76.0727988506      6.45E-08
   11     -76.0727988506      1.10E-08
   12     -76.0727988506      1.51E-09 Convergence criterion met
 ---------------------------------------
 SCF time:  CPU 2.37 s  wall 2.37 s
(0)  E-EN(g) gas-phase elect-nuc energy                  -76.057601138 a.u.
(3)  G-ENP(liq) elect-nuc-pol free energy of system      -76.072798851 a.u.
(4)  G-CDS(liq) cavity-dispersion-solvent structure 
     free energy                                                1.4377 kcal/mol
(6)  G-S(liq) free energy of system                      -76.070507709 a.u.
(9)  DeltaG-S(liq) free energy of  solvation
     (9) = (6) - (0)                                           -8.0990 kcal/mol
 SCF   energy in the final basis set = -76.0705077088
 Total energy in the final basis set = -76.0705077088

 Components of the MP2 correlation energy:
        aaaa  correlation energy =        -0.0331569708 au
        abab  correlation energy =        -0.2070793743 au
        bbbb  correlation energy =        -0.0331569708 au
        non-Brillouin singles    =        -0.0000000000 au

 Total  MP2   correlation energy =        -0.2733933160 au
        MP2         total energy =       -76.3439010247 au

  Entering Z-vector solver.
 This version supports only Gaussian blurring of the apparent surface charges
 No PCM contribution added !! 
   1         0           1      0.000243    0.000243
 This version supports only Gaussian blurring of the apparent surface charges
 No PCM contribution added !! 
   2         0           1      0.000078    0.000078
 This version supports only Gaussian blurring of the apparent surface charges
 No PCM contribution added !! 
   3         0           1      0.000013    0.000013
 This version supports only Gaussian blurring of the apparent surface charges
 No PCM contribution added !! 
   4         0           1      0.000002    0.000002
 This version supports only Gaussian blurring of the apparent surface charges
 No PCM contribution added !! 
   5         1           0      0.000000    0.000000    Roots Converged

 --------------------------------------------------------------

                    Orbital Energies (a.u.)
 --------------------------------------------------------------

 Alpha MOs
 -- Occupied --
-20.552  -1.349  -0.715  -0.585  -0.510
 -- Virtual --
  0.161   0.228   0.552   0.618   0.653   0.772   0.803   0.820
  0.877   0.968   1.106   1.218   1.558   1.597   2.028   2.040
  2.069   2.174   2.222   2.613   2.971   3.380   3.513   3.591
  3.675   3.813   3.900   3.903   3.975   4.035   4.097   4.211
  4.344   4.417   4.597   4.695   4.896   5.186   5.260   5.537
  6.059   6.584   6.946   6.956   7.008   7.041   7.122   7.157
  7.249   7.470   7.807   8.318  13.021
 --------------------------------------------------------------

          Ground-State Mulliken Net Atomic Charges

     Atom                 Charge (a.u.)
  ----------------------------------------
      1 O                    -0.620956
      2 H                     0.310615
      3 H                     0.310341
  ----------------------------------------
  Sum of atomic charges =     0.000000

 -----------------------------------------------------------------
                    Cartesian Multipole Moments
 -----------------------------------------------------------------
    Charge (ESU x 10^10)
                 0.0000
    Dipole Moment (Debye)
         X      -0.0018      Y       0.0000      Z      -2.3807
       Tot       2.3807
    Quadrupole Moments (Debye-Ang)
        XX      -4.0520     XY      -0.0000     YY      -7.4656
        XZ       0.0009     YZ      -0.0000     ZZ      -6.1165
    Octopole Moments (Debye-Ang^2)
       XXX      -0.0019    XXY      -0.0000    XYY       0.0009
       YYY       0.0000    XXZ      -1.5264    XYZ       0.0000
       YYZ      -0.3275    XZZ       0.0002    YZZ      -0.0000
       ZZZ      -1.4066
    Hexadecapole Moments (Debye-Ang^3)
      XXXX      -5.4162   XXXY      -0.0000   XXYY      -2.2299
      XYYY      -0.0000   YYYY      -5.9704   XXXZ       0.0012
      XXYZ       0.0000   XYYZ      -0.0004   YYYZ      -0.0000
      XXZZ      -1.6005   XYZZ      -0.0000   YYZZ      -2.1326
      XZZZ      -0.0008   YZZZ      -0.0000   ZZZZ      -6.4760
 -----------------------------------------------------------------
 DrvMan is completing analytic gradient of the MP2 energy
 MP2 relaxed dipole moment
            1
    1  -0.0006917
    2   0.0000000
    3  -0.9366323
	Magnitude:	 0.937 au	 2.381 Debye
 MP2 energy read as -76.343901
 Full Analytical Gradient of MP2 Energy (in au.)
             1             2             3
    1    0.00071931    0.00005320   -0.00077251
    2   -0.00000000   -0.00000000    0.00000000
    3   -0.00052957   -0.00000895    0.00053852
 Gradient time:  CPU 0.09 s  wall 0.09 s
 ----------------------------------------------------------------
             Standard Nuclear Orientation (Angstroms)
    I     Atom           X                Y                Z
 ----------------------------------------------------------------
    1      O       0.0000000000     0.0000000000     0.1020533550
    2      H      -0.7581880705     0.0000000000    -0.4700626775
    3      H       0.7581880705     0.0010000000    -0.4700626775
 ----------------------------------------------------------------
 Nuclear Repulsion Energy =     9.2630807434 hartrees
 There are        5 alpha and        5 beta electrons
 Discretize the solute cavity surface with Lebedev spheres
	Using 302 Lebedev grid points for each H atom
	Using 302 Lebedev grid points for other atoms
	Atomic van der Waals radii will be scaled by 1.20
 Removing interior tesserae...
 Keep 484 surface tesserae and discard 422 interior tesserae
 Molecular Surface Area = 35.481 Angst**2

                       Distance Matrix (Angstroms)
             O (  1)   H (  2)
   H (  2)  0.949824
   H (  3)  0.949825  1.516376

 Requested basis set is cc-pVTZ
 There are 22 shells and 58 basis functions
 A cutoff of  1.0D-11 yielded    253 shell pairs
 There are      1793 function pairs (      2271 Cartesian)
 Smallest overlap matrix eigenvalue = 2.45E-03
 Guess MOs from SCF MO coefficient file
 Reading MOs from coefficient file
 Reading MOs from coefficient file
 A restricted Hartree-Fock SCF calculation will be
 performed using Pulay DIIS extrapolation
 SCF converges when DIIS error is below 1.0E-08
 ---------------------------------------
  Cycle       Energy         DIIS Error
 ---------------------------------------
    1     -76.0544358993      1.96E-03
    2     -76.0573382323      6.94E-04
    3     -76.0575373001      2.79E-04
    4     -76.0575793277      8.59E-05
    5     -76.0575851130      1.91E-05
    6     -76.0575855231      4.04E-06
    7     -76.0575855397      6.71E-07
    8     -76.0575855401      8.07E-08
    9     -76.0575855402      1.55E-08
   10     -76.0575855402      2.06E-09 Convergence criterion met
 ---------------------------------------
 SCF time:  CPU 0.74 s  wall 0.74 s
 Discretize the solute cavity surface with Lebedev spheres
	Using 302 Lebedev grid points for each H atom
	Using 302 Lebedev grid points for other atoms
	Atomic van der Waals radii will be scaled by 1.20
 Removing interior tesserae...
 Keep 484 surface tesserae and discard 422 interior tesserae
 Molecular Surface Area = 35.481 Angst**2
 A restricted Hartree-Fock SCF calculation will be
 performed using Pulay DIIS extrapolation
 Polarizable Continuum solvation model will be applied
 SCF converges when DIIS error is below 1.0E-08

 Citation of the SMD model:
 Marenich, A.V.; Cramer, C.J.; Truhlar, D.G.
 J. Phys. Chem. B 2009, 113, 6378-6396.
 iSolventCode=           1
 Solvent: water                                                           

 vradii
            1           2           3
    1   1.5200000   1.2000000   1.2000000
 ---------------------------------------
  Cycle       Energy         DIIS Error
 ---------------------------------------
    1     -76.0575855402      4.83E-10
 Time req'd to invert C: 0.15 s (CPU) 0.15 s (wall)
    2     -76.0705129956      1.63E-03
    3     -76.0705129955      1.63E-03
    4     -76.0705129955      1.63E-03
    5     -76.0705129955      1.63E-03
    6     -76.0705129955      1.63E-03
    7     -76.0705129955      1.63E-03
    8     -76.0705129955      1.63E-03
    9     -76.0705129955      1.63E-03
   10     -76.0705129955      1.63E-03
   11     -76.0705129955      1.63E-03
   12     -76.0705129955      1.63E-03
   13     -76.0705129955      1.63E-03
   14     -76.0705129955      1.63E-03
   15     -76.0705129955      1.63E-03
   16     -76.0705129954      1.63E-03
   17     -76.0724696091      6.41E-04
   18     -76.0727252408      2.96E-04
   19     -76.0727812783      8.04E-05
   20     -76.0727873971      1.63E-05
   21     -76.0727876888      3.26E-06
   22     -76.0727876989      5.79E-07
   23     -76.0727876992      6.47E-08
   24     -76.0727876992      1.10E-08
   25     -76.0727876992      1.51E-09 Convergence criterion met
 ---------------------------------------
 SCF time:  CPU 4.73 s  wall 4.80 s
(0)  E-EN(g) gas-phase elect-nuc energy                  -76.057585540 a.u.
(3)  G-ENP(liq) elect-nuc-pol free energy of system      -76.072787699 a.u.
(4)  G-CDS(liq) cavity-dispersion-solvent structure 
     free energy                                                1.4382 kcal/mol
(6)  G-S(liq) free energy of system                      -76.070495711 a.u.
(9)  DeltaG-S(liq) free energy of  solvation
     (9) = (6) - (0)                                           -8.1013 kcal/mol
 SCF   energy in the final basis set = -76.0704957108
 Total energy in the final basis set = -76.0704957108

 Components of the MP2 correlation energy:
        aaaa  correlation energy =        -0.0331596002 au
        abab  correlation energy =        -0.2070968942 au
        bbbb  correlation energy =        -0.0331596002 au
        non-Brillouin singles    =        -0.0000000000 au

 Total  MP2   correlation energy =        -0.2734160946 au
        MP2         total energy =       -76.3439118053 au

  Entering Z-vector solver.
 This version supports only Gaussian blurring of the apparent surface charges
 No PCM contribution added !! 
   1         0           1      0.000243    0.000243
 This version supports only Gaussian blurring of the apparent surface charges
 No PCM contribution added !! 
   2         0           1      0.000078    0.000078
 This version supports only Gaussian blurring of the apparent surface charges
 No PCM contribution added !! 
   3         0           1      0.000013    0.000013
 This version supports only Gaussian blurring of the apparent surface charges
 No PCM contribution added !! 
   4         0           1      0.000002    0.000002
 This version supports only Gaussian blurring of the apparent surface charges
 No PCM contribution added !! 
   5         1           0      0.000000    0.000000    Roots Converged

 --------------------------------------------------------------

                    Orbital Energies (a.u.)
 --------------------------------------------------------------

 Alpha MOs
 -- Occupied --
-20.552  -1.349  -0.714  -0.585  -0.510
 -- Virtual --
  0.161   0.228   0.552   0.618   0.653   0.772   0.803   0.820
  0.877   0.968   1.107   1.217   1.558   1.596   2.028   2.041
  2.069   2.173   2.222   2.613   2.970   3.381   3.513   3.591
  3.674   3.812   3.900   3.903   3.975   4.035   4.097   4.211
  4.343   4.416   4.596   4.695   4.895   5.184   5.259   5.537
  6.058   6.582   6.945   6.956   7.007   7.040   7.122   7.156
  7.248   7.470   7.806   8.316  13.015
 --------------------------------------------------------------

          Ground-State Mulliken Net Atomic Charges

     Atom                 Charge (a.u.)
  ----------------------------------------
      1 O                    -0.621316
      2 H                     0.310658
      3 H                     0.310658
  ----------------------------------------
  Sum of atomic charges =    -0.000000

 -----------------------------------------------------------------
                    Cartesian Multipole Moments
 -----------------------------------------------------------------
    Charge (ESU x 10^10)
                -0.0000
    Dipole Moment (Debye)
         X      -0.0000      Y       0.0021      Z      -2.3805
       Tot       2.3805
    Quadrupole Moments (Debye-Ang)
        XX      -4.0492     XY       0.0023     YY      -7.4665
        XZ       0.0000     YZ      -0.0014     ZZ      -6.1177
    Octopole Moments (Debye-Ang^2)
       XXX      -0.0000    XXY       0.0010    XYY       0.0000
       YYY      -0.0011    XXZ      -1.5279    XYZ      -0.0008
       YYZ      -0.3272    XZZ      -0.0000    YZZ       0.0001
       ZZZ      -1.4057
    Hexadecapole Moments (Debye-Ang^3)
      XXXX      -5.4167   XXXY       0.0008   XXYY      -2.2310
      XYYY      -0.0005   YYYY      -5.9717   XXXZ       0.0000
      XXYZ      -0.0007   XYYZ      -0.0000   YYYZ       0.0003
      XXZZ      -1.6009   XYZZ       0.0004   YYZZ      -2.1332
      XZZZ       0.0000   YZZZ      -0.0001   ZZZZ      -6.4783
 -----------------------------------------------------------------
 DrvMan is completing analytic gradient of the MP2 energy
 MP2 relaxed dipole moment
            1
    1  -0.0000001
    2   0.0008164
    3  -0.9365578
	Magnitude:	 0.937 au	 2.380 Debye
 MP2 energy read as -76.343912
 Full Analytical Gradient of MP2 Energy (in au.)
             1             2             3
    1   -0.00000048    0.00000227   -0.00000180
    2   -0.00000005   -0.00000011    0.00000017
    3   -0.00010548    0.00005292    0.00005256
 Gradient time:  CPU 0.09 s  wall 0.09 s
 ----------------------------------------------------------------
             Standard Nuclear Orientation (Angstroms)
    I     Atom           X                Y                Z
 ----------------------------------------------------------------
    1      O       0.0000000000     0.0000000000     0.1020533550
    2      H      -0.7581880705     0.0000000000    -0.4700626775
    3      H       0.7581880705    -0.0010000000    -0.4700626775
 ----------------------------------------------------------------
 Nuclear Repulsion Energy =     9.2630807434 hartrees
 There are        5 alpha and        5 beta electrons
 Discretize the solute cavity surface with Lebedev spheres
	Using 302 Lebedev grid points for each H atom
	Using 302 Lebedev grid points for other atoms
	Atomic van der Waals radii will be scaled by 1.20
 Removing interior tesserae...
 Keep 484 surface tesserae and discard 422 interior tesserae
 Molecular Surface Area = 35.481 Angst**2

                       Distance Matrix (Angstroms)
             O (  1)   H (  2)
   H (  2)  0.949824
   H (  3)  0.949825  1.516376

 Requested basis set is cc-pVTZ
 There are 22 shells and 58 basis functions
 A cutoff of  1.0D-11 yielded    253 shell pairs
 There are      1793 function pairs (      2271 Cartesian)
 Smallest overlap matrix eigenvalue = 2.45E-03
 Guess MOs from SCF MO coefficient file
 Reading MOs from coefficient file
 Reading MOs from coefficient file
 A restricted Hartree-Fock SCF calculation will be
 performed using Pulay DIIS extrapolation
 SCF converges when DIIS error is below 1.0E-08
 ---------------------------------------
  Cycle       Energy         DIIS Error
 ---------------------------------------
    1     -76.0548691876      1.96E-03
    2     -76.0573382833      6.95E-04
    3     -76.0575372624      2.80E-04
    4     -76.0575793278      8.56E-05
    5     -76.0575851172      1.90E-05
    6     -76.0575855232      4.03E-06
    7     -76.0575855397      6.71E-07
    8     -76.0575855402      8.08E-08
    9     -76.0575855402      1.53E-08
   10     -76.0575855402      1.83E-09 Convergence criterion met
 ---------------------------------------
 SCF time:  CPU 0.74 s  wall 0.74 s
 Discretize the solute cavity surface with Lebedev spheres
	Using 302 Lebedev grid points for each H atom
	Using 302 Lebedev grid points for other atoms
	Atomic van der Waals radii will be scaled by 1.20
 Removing interior tesserae...
 Keep 484 surface tesserae and discard 422 interior tesserae
 Molecular Surface Area = 35.481 Angst**2
 A restricted Hartree-Fock SCF calculation will be
 performed using Pulay DIIS extrapolation
 Polarizable Continuum solvation model will be applied
 SCF converges when DIIS error is below 1.0E-08

 Citation of the SMD model:
 Marenich, A.V.; Cramer, C.J.; Truhlar, D.G.
 J. Phys. Chem. B 2009, 113, 6378-6396.
 iSolventCode=           1
 Solvent: water                                                           

 vradii
            1           2           3
    1   1.5200000   1.2000000   1.2000000
 ---------------------------------------
  Cycle       Energy         DIIS Error
 ---------------------------------------
    1     -76.0575855402      3.31E-10
 Time req'd to invert C: 0.15 s (CPU) 0.15 s (wall)
    2     -76.0705129955      1.63E-03
    3     -76.0705129955      1.63E-03
    4     -76.0705129955      1.63E-03
    5     -76.0705129955      1.63E-03
    6     -76.0705129955      1.63E-03
    7     -76.0705129955      1.63E-03
    8     -76.0705129955      1.63E-03
    9     -76.0705129955      1.63E-03
   10     -76.0705129955      1.63E-03
   11     -76.0705129955      1.63E-03
   12     -76.0705129955      1.63E-03
   13     -76.0705129955      1.63E-03
   14     -76.0705129955      1.63E-03
   15     -76.0705129955      1.63E-03
   16     -76.0705129955      1.63E-03
   17     -76.0724696091      6.41E-04
   18     -76.0727252408      2.96E-04
   19     -76.0727812783      8.04E-05
   20     -76.0727873971      1.63E-05
   21     -76.0727876888      3.26E-06
   22     -76.0727876989      5.79E-07
   23     -76.0727876992      6.47E-08
   24     -76.0727876992      1.10E-08
   25     -76.0727876992      1.51E-09 Convergence criterion met
 ---------------------------------------
 SCF time:  CPU 4.73 s  wall 4.73 s
(0)  E-EN(g) gas-phase elect-nuc energy                  -76.057585540 a.u.
(3)  G-ENP(liq) elect-nuc-pol free energy of system      -76.072787699 a.u.
(4)  G-CDS(liq) cavity-dispersion-solvent structure 
     free energy                                                1.4382 kcal/mol
(6)  G-S(liq) free energy of system                      -76.070495711 a.u.
(9)  DeltaG-S(liq) free energy of  solvation
     (9) = (6) - (0)                                           -8.1013 kcal/mol
 SCF   energy in the final basis set = -76.0704957108
 Total energy in the final basis set = -76.0704957108

 Components of the MP2 correlation energy:
        aaaa  correlation energy =        -0.0331596002 au
        abab  correlation energy =        -0.2070968942 au
        bbbb  correlation energy =        -0.0331596002 au
        non-Brillouin singles    =        -0.0000000000 au

 Total  MP2   correlation energy =        -0.2734160946 au
        MP2         total energy =       -76.3439118053 au

  Entering Z-vector solver.
 This version supports only Gaussian blurring of the apparent surface charges
 No PCM contribution added !! 
   1         0           1      0.000243    0.000243
 This version supports only Gaussian blurring of the apparent surface charges
 No PCM contribution added !! 
   2         0           1      0.000078    0.000078
 This version supports only Gaussian blurring of the apparent surface charges
 No PCM contribution added !! 
   3         0           1      0.000013    0.000013
 This version supports only Gaussian blurring of the apparent surface charges
 No PCM contribution added !! 
   4         0           1      0.000002    0.000002
 This version supports only Gaussian blurring of the apparent surface charges
 No PCM contribution added !! 
   5         1           0      0.000000    0.000000    Roots Converged

 --------------------------------------------------------------

                    Orbital Energies (a.u.)
 --------------------------------------------------------------

 Alpha MOs
 -- Occupied --
-20.552  -1.349  -0.714  -0.585  -0.510
 -- Virtual --
  0.161   0.228   0.552   0.618   0.653   0.772   0.803   0.820
  0.877   0.968   1.107   1.217   1.558   1.596   2.028   2.041
  2.069   2.173   2.222   2.613   2.970   3.381   3.513   3.591
  3.674   3.812   3.900   3.903   3.975   4.035   4.097   4.211
  4.343   4.416   4.596   4.695   4.895   5.184   5.259   5.537
  6.058   6.582   6.945   6.956   7.007   7.040   7.122   7.156
  7.248   7.470   7.806   8.316  13.015
 --------------------------------------------------------------

          Ground-State Mulliken Net Atomic Charges

     Atom                 Charge (a.u.)
  ----------------------------------------
      1 O                    -0.621316
      2 H                     0.310658
      3 H                     0.310658
  ----------------------------------------
  Sum of atomic charges =    -0.000000

 -----------------------------------------------------------------
                    Cartesian Multipole Moments
 -----------------------------------------------------------------
    Charge (ESU x 10^10)
                -0.0000
    Dipole Moment (Debye)
         X      -0.0000      Y      -0.0021      Z      -2.3805
       Tot       2.3805
    Quadrupole Moments (Debye-Ang)
        XX      -4.0492     XY      -0.0023     YY      -7.4665
        XZ       0.0000     YZ       0.0014     ZZ      -6.1177
    Octopole Moments (Debye-Ang^2)
       XXX      -0.0000    XXY      -0.0010    XYY       0.0000
       YYY       0.0011    XXZ      -1.5279    XYZ       0.0008
       YYZ      -0.3272    XZZ      -0.0000    YZZ      -0.0001
       ZZZ      -1.4057
    Hexadecapole Moments (Debye-Ang^3)
      XXXX      -5.4167   XXXY      -0.0008   XXYY      -2.2310
      XYYY       0.0005   YYYY      -5.9717   XXXZ       0.0000
      XXYZ       0.0007   XYYZ      -0.0000   YYYZ      -0.0003
      XXZZ      -1.6009   XYZZ      -0.0004   YYZZ      -2.1332
      XZZZ       0.0000   YZZZ       0.0001   ZZZZ      -6.4783
 -----------------------------------------------------------------
 DrvMan is completing analytic gradient of the MP2 energy
 MP2 relaxed dipole moment
            1
    1  -0.0000001
    2  -0.0008164
    3  -0.9365578
	Magnitude:	 0.937 au	 2.380 Debye
 MP2 energy read as -76.343912
 Full Analytical Gradient of MP2 Energy (in au.)
             1             2             3
    1   -0.00000048    0.00000227   -0.00000180
    2    0.00000005    0.00000011   -0.00000017
    3   -0.00010548    0.00005292    0.00005256
 Gradient time:  CPU 0.09 s  wall 0.09 s
 ----------------------------------------------------------------
             Standard Nuclear Orientation (Angstroms)
    I     Atom           X                Y                Z
 ----------------------------------------------------------------
    1      O       0.0000000000     0.0000000000     0.1020533550
    2      H      -0.7581880705     0.0000000000    -0.4700626775
    3      H       0.7581880705     0.0000000000    -0.4690626775
 ----------------------------------------------------------------
 Nuclear Repulsion Energy =     9.2659099083 hartrees
 There are        5 alpha and        5 beta electrons
 Discretize the solute cavity surface with Lebedev spheres
	Using 302 Lebedev grid points for each H atom
	Using 302 Lebedev grid points for other atoms
	Atomic van der Waals radii will be scaled by 1.20
 Removing interior tesserae...
 Keep 484 surface tesserae and discard 422 interior tesserae
 Molecular Surface Area = 35.481 Angst**2

                       Distance Matrix (Angstroms)
             O (  1)   H (  2)
   H (  2)  0.949824
   H (  3)  0.949222  1.516376

 Requested basis set is cc-pVTZ
 There are 22 shells and 58 basis functions
 A cutoff of  1.0D-11 yielded    253 shell pairs
 There are      1793 function pairs (      2271 Cartesian)
 Smallest overlap matrix eigenvalue = 2.44E-03
 Guess MOs from SCF MO coefficient file
 Reading MOs from coefficient file
 Reading MOs from coefficient file
 A restricted Hartree-Fock SCF calculation will be
 performed using Pulay DIIS extrapolation
 SCF converges when DIIS error is below 1.0E-08
 ---------------------------------------
  Cycle       Energy         DIIS Error
 ---------------------------------------
    1     -76.0552767040      1.96E-03
    2     -76.0573502272      6.94E-04
    3     -76.0575483731      2.81E-04
    4     -76.0575902266      8.51E-05
    5     -76.0575959788      1.88E-05
    6     -76.0575963794      4.02E-06
    7     -76.0575963958      6.68E-07
    8     -76.0575963962      8.06E-08
    9     -76.0575963962      1.54E-08
   10     -76.0575963962      1.98E-09 Convergence criterion met
 ---------------------------------------
 SCF time:  CPU 0.74 s  wall 0.79 s
 Discretize the solute cavity surface with Lebedev spheres
	Using 302 Lebedev grid points for each H atom
	Using 302 Lebedev grid points for other atoms
	Atomic van der Waals radii will be scaled by 1.20
 Removing interior tesserae...
 Keep 484 surface tesserae and discard 422 interior tesserae
 Molecular Surface Area = 35.481 Angst**2
 A restricted Hartree-Fock SCF calculation will be
 performed using Pulay DIIS extrapolation
 Polarizable Continuum solvation model will be applied
 SCF converges when DIIS error is below 1.0E-08

 Citation of the SMD model:
 Marenich, A.V.; Cramer, C.J.; Truhlar, D.G.
 J. Phys. Chem. B 2009, 113, 6378-6396.
 iSolventCode=           1
 Solvent: water                                                           

 vradii
            1           2           3
    1   1.5200000   1.2000000   1.2000000
 ---------------------------------------
  Cycle       Energy         DIIS Error
 ---------------------------------------
    1     -76.0575963962      4.51E-10
 Time req'd to invert C: 0.15 s (CPU) 0.15 s (wall)
    2     -76.0705205730      1.63E-03
    3     -76.0705205729      1.63E-03
    4     -76.0705205729      1.63E-03
    5     -76.0705205729      1.63E-03
    6     -76.0705205730      1.63E-03
    7     -76.0705205729      1.63E-03
    8     -76.0705205729      1.63E-03
    9     -76.0705205731      1.63E-03
   10     -76.0705205732      1.63E-03
   11     -76.0705205730      1.63E-03
   12     -76.0705205730      1.63E-03
   13     -76.0705205730      1.63E-03
   14     -76.0705205729      1.63E-03
   15     -76.0705205729      1.63E-03
   16     -76.0705205729      1.63E-03
   17     -76.0724751271      6.41E-04
   18     -76.0727304134      2.96E-04
   19     -76.0727863115      8.04E-05
   20     -76.0727924162      1.63E-05
   21     -76.0727927074      3.26E-06
   22     -76.0727927175      5.79E-07
   23     -76.0727927178      6.45E-08
   24     -76.0727927178      1.10E-08
   25     -76.0727927178      1.51E-09 Convergence criterion met
 ---------------------------------------
 SCF time:  CPU 4.72 s  wall 4.72 s
(0)  E-EN(g) gas-phase elect-nuc energy                  -76.057596396 a.u.
(3)  G-ENP(liq) elect-nuc-pol free energy of system      -76.072792718 a.u.
(4)  G-CDS(liq) cavity-dispersion-solvent structure 
     free energy                                                1.4381 kcal/mol
(6)  G-S(liq) free energy of system                      -76.070501024 a.u.
(9)  DeltaG-S(liq) free energy of  solvation
     (9) = (6) - (0)                                           -8.0978 kcal/mol
 SCF   energy in the final basis set = -76.0705010236
 Total energy in the final basis set = -76.0705010236

 Components of the MP2 correlation energy:
        aaaa  correlation energy =        -0.0331569694 au
        abab  correlation energy =        -0.2070803165 au
        bbbb  correlation energy =        -0.0331569694 au
        non-Brillouin singles    =        -0.0000000000 au

 Total  MP2   correlation energy =        -0.2733942553 au
        MP2         total energy =       -76.3438952789 au

  Entering Z-vector solver.
 This version supports only Gaussian blurring of the apparent surface charges
 No PCM contribution added !! 
   1         0           1      0.000243    0.000243
 This version supports only Gaussian blurring of the apparent surface charges
 No PCM contribution added !! 
   2         0           1      0.000078    0.000078
 This version supports only Gaussian blurring of the apparent surface charges
 No PCM contribution added !! 
   3         0           1      0.000013    0.000013
 This version supports only Gaussian blurring of the apparent surface charges
 No PCM contribution added !! 
   4         0           1      0.000002    0.000002
 This version supports only Gaussian blurring of the apparent surface charges
 No PCM contribution added !! 
   5         1           0      0.000000    0.000000    Roots Converged

 --------------------------------------------------------------

                    Orbital Energies (a.u.)
 --------------------------------------------------------------

 Alpha MOs
 -- Occupied --
-20.552  -1.349  -0.715  -0.584  -0.510
 -- Virtual --
  0.161   0.228   0.552   0.618   0.653   0.772   0.803   0.820
  0.877   0.969   1.106   1.217   1.558   1.597   2.028   2.040
  2.069   2.173   2.222   2.613   2.970   3.381   3.513   3.590
  3.674   3.813   3.900   3.903   3.975   4.035   4.098   4.211
  4.344   4.417   4.595   4.695   4.896   5.185   5.260   5.537
  6.058   6.582   6.945   6.956   7.008   7.040   7.124   7.156
  7.248   7.471   7.806   8.317  13.020
 --------------------------------------------------------------

          Ground-State Mulliken Net Atomic Charges

     Atom                 Charge (a.u.)
  ----------------------------------------
      1 O                    -0.621203
      2 H                     0.310705
      3 H                     0.310498
  ----------------------------------------
  Sum of atomic charges =    -0.000000

 -----------------------------------------------------------------
                    Cartesian Multipole Moments
 -----------------------------------------------------------------
    Charge (ESU x 10^10)
                -0.0000
    Dipole Moment (Debye)
         X       0.0002      Y       0.0000      Z      -2.3792
       Tot       2.3792
    Quadrupole Moments (Debye-Ang)
        XX      -4.0479     XY       0.0000     YY      -7.4659
        XZ       0.0019     YZ      -0.0000     ZZ      -6.1196
    Octopole Moments (Debye-Ang^2)
       XXX       0.0008    XXY       0.0000    XYY       0.0004
       YYY       0.0000    XXZ      -1.5273    XYZ      -0.0000
       YYZ      -0.3279    XZZ      -0.0014    YZZ       0.0000
       ZZZ      -1.4064
    Hexadecapole Moments (Debye-Ang^3)
      XXXX      -5.4134   XXXY       0.0000   XXYY      -2.2304
      XYYY       0.0000   YYYY      -5.9709   XXXZ       0.0002
      XXYZ      -0.0000   XYYZ      -0.0004   YYYZ      -0.0000
      XXZZ      -1.6014   XYZZ       0.0000   YYZZ      -2.1326
      XZZZ       0.0004   YZZZ      -0.0000   ZZZZ      -6.4769
 -----------------------------------------------------------------
 DrvMan is completing analytic gradient of the MP2 energy
 MP2 relaxed dipole moment
            1
    1   0.0000947
    2   0.0000000
    3  -0.9360303
	Magnitude:	 0.936 au	 2.379 Debye
 MP2 energy read as -76.343895
 Full Analytical Gradient of MP2 Energy (in au.)
             1             2             3
    1    0.00054301   -0.00005597   -0.00048704
    2   -0.00000000    0.00000000    0.00000000
    3   -0.00056685    0.00007735    0.00048949
 Gradient time:  CPU 0.09 s  wall 0.09 s
 ----------------------------------------------------------------
             Standard Nuclear Orientation (Angstroms)
    I     Atom           X                Y                Z
 ----------------------------------------------------------------
    1      O       0.0000000000     0.0000000000     0.1020533550
    2      H      -0.7581880705     0.0000000000    -0.4700626775
    3      H       0.7581880705     0.0000000000    -0.4710626775
 ----------------------------------------------------------------
 Nuclear Repulsion Energy =     9.2602569558 hartrees
 There are        5 alpha and        5 beta electrons
 Discretize the solute cavity surface with Lebedev spheres
	Using 302 Lebedev grid points for each H atom
	Using 302 Lebedev grid points for other atoms
	Atomic van der Waals radii will be scaled by 1.20
 Removing interior tesserae...
 Keep 484 surface tesserae and discard 422 interior tesserae
 Molecular Surface Area = 35.481 Angst**2

                       Distance Matrix (Angstroms)
             O (  1)   H (  2)
   H (  2)  0.949824
   H (  3)  0.950427  1.516376

 Requested basis set is cc-pVTZ
 There are 22 shells and 58 basis functions
 A cutoff of  1.0D-11 yielded    253 shell pairs
 There are      1793 function pairs (      2271 Cartesian)
 Smallest overlap matrix eigenvalue = 2.45E-03
 Guess MOs from SCF MO coefficient file
 Reading MOs from coefficient file
 Reading MOs from coefficient file
 A restricted Hartree-Fock SCF calculation will be
 performed using Pulay DIIS extrapolation
 SCF converges when DIIS error is below 1.0E-08
 ---------------------------------------
  Cycle       Energy         DIIS Error
 ---------------------------------------
    1     -76.0540703060      1.96E-03
    2     -76.0573249217      6.95E-04
    3     -76.0575252050      2.79E-04
    4     -76.0575675756      8.65E-05
    5     -76.0575734284      1.92E-05
    6     -76.0575738438      4.06E-06
    7     -76.0575738607      6.76E-07
    8     -76.0575738612      8.14E-08
    9     -76.0575738612      1.58E-08
   10     -76.0575738612      2.41E-09 Convergence criterion met
 ---------------------------------------
 SCF time:  CPU 0.74 s  wall 0.74 s
 Discretize the solute cavity surface with Lebedev spheres
	Using 302 Lebedev grid points for each H atom
	Using 302 Lebedev grid points for other atoms
	Atomic van der Waals radii will be scaled by 1.20
 Removing interior tesserae...
 Keep 484 surface tesserae and discard 422 interior tesserae
 Molecular Surface Area = 35.481 Angst**2
 A restricted Hartree-Fock SCF calculation will be
 performed using Pulay DIIS extrapolation
 Polarizable Continuum solvation model will be applied
 SCF converges when DIIS error is below 1.0E-08

 Citation of the SMD model:
 Marenich, A.V.; Cramer, C.J.; Truhlar, D.G.
 J. Phys. Chem. B 2009, 113, 6378-6396.
 iSolventCode=           1
 Solvent: water                                                           

 vradii
            1           2           3
    1   1.5200000   1.2000000   1.2000000
 ---------------------------------------
  Cycle       Energy         DIIS Error
 ---------------------------------------
    1     -76.0575738612      5.01E-10
 Time req'd to invert C: 0.15 s (CPU) 0.15 s (wall)
    2     -76.0705045988      1.63E-03
    3     -76.0705045987      1.63E-03
    4     -76.0705045987      1.63E-03
    5     -76.0705045987      1.63E-03
    6     -76.0705045987      1.63E-03
    7     -76.0705045987      1.63E-03
    8     -76.0705045985      1.63E-03
    9     -76.0705045987      1.63E-03
   10     -76.0705045987      1.63E-03
   11     -76.0705045987      1.63E-03
   12     -76.0705045987      1.63E-03
   13     -76.0705045987      1.63E-03
   14     -76.0705045987      1.63E-03
   15     -76.0705046000      1.63E-03
   16     -76.0705045987      1.63E-03
   17     -76.0724632734      6.42E-04
   18     -76.0727192511      2.96E-04
   19     -76.0727754283      8.05E-05
   20     -76.0727815612      1.63E-05
   21     -76.0727818535      3.26E-06
   22     -76.0727818637      5.80E-07
   23     -76.0727818639      6.48E-08
   24     -76.0727818639      1.10E-08
   25     -76.0727818639      1.52E-09 Convergence criterion met
 ---------------------------------------
 SCF time:  CPU 4.72 s  wall 4.90 s
(0)  E-EN(g) gas-phase elect-nuc energy                  -76.057573861 a.u.
(3)  G-ENP(liq) elect-nuc-pol free energy of system      -76.072781864 a.u.
(4)  G-CDS(liq) cavity-dispersion-solvent structure 
     free energy                                                1.4384 kcal/mol
(6)  G-S(liq) free energy of system                      -76.070489582 a.u.
(9)  DeltaG-S(liq) free energy of  solvation
     (9) = (6) - (0)                                           -8.1047 kcal/mol
 SCF   energy in the final basis set = -76.0704895824
 Total energy in the final basis set = -76.0704895824

 Components of the MP2 correlation energy:
        aaaa  correlation energy =        -0.0331622317 au
        abab  correlation energy =        -0.2071134737 au
        bbbb  correlation energy =        -0.0331622317 au
        non-Brillouin singles    =        -0.0000000000 au

 Total  MP2   correlation energy =        -0.2734379370 au
        MP2         total energy =       -76.3439275194 au

  Entering Z-vector solver.
 This version supports only Gaussian blurring of the apparent surface charges
 No PCM contribution added !! 
   1         0           1      0.000243    0.000243
 This version supports only Gaussian blurring of the apparent surface charges
 No PCM contribution added !! 
   2         0           1      0.000078    0.000078
 This version supports only Gaussian blurring of the apparent surface charges
 No PCM contribution added !! 
   3         0           1      0.000013    0.000013
 This version supports only Gaussian blurring of the apparent surface charges
 No PCM contribution added !! 
   4         0           1      0.000002    0.000002
 This version supports only Gaussian blurring of the apparent surface charges
 No PCM contribution added !! 
   5         1           0      0.000000    0.000000    Roots Converged

 --------------------------------------------------------------

                    Orbital Energies (a.u.)
 --------------------------------------------------------------

 Alpha MOs
 -- Occupied --
-20.552  -1.348  -0.714  -0.585  -0.510
 -- Virtual --
  0.161   0.228   0.551   0.618   0.653   0.773   0.803   0.819
  0.877   0.968   1.107   1.217   1.557   1.596   2.028   2.041
  2.069   2.173   2.222   2.612   2.970   3.380   3.513   3.591
  3.674   3.812   3.899   3.903   3.975   4.035   4.097   4.210
  4.343   4.415   4.596   4.695   4.894   5.184   5.259   5.536
  6.058   6.582   6.944   6.955   7.006   7.039   7.120   7.156
  7.247   7.469   7.805   8.315  13.009
 --------------------------------------------------------------

          Ground-State Mulliken Net Atomic Charges

     Atom                 Charge (a.u.)
  ----------------------------------------
      1 O                    -0.621428
      2 H                     0.310610
      3 H                     0.310817
  ----------------------------------------
  Sum of atomic charges =     0.000000

 -----------------------------------------------------------------
                    Cartesian Multipole Moments
 -----------------------------------------------------------------
    Charge (ESU x 10^10)
                 0.0000
    Dipole Moment (Debye)
         X      -0.0002      Y       0.0000      Z      -2.3818
       Tot       2.3818
    Quadrupole Moments (Debye-Ang)
        XX      -4.0504     XY       0.0000     YY      -7.4672
        XZ      -0.0019     YZ      -0.0000     ZZ      -6.1158
    Octopole Moments (Debye-Ang^2)
       XXX      -0.0008    XXY       0.0000    XYY      -0.0004
       YYY      -0.0000    XXZ      -1.5285    XYZ       0.0000
       YYZ      -0.3264    XZZ       0.0014    YZZ       0.0000
       ZZZ      -1.4051
    Hexadecapole Moments (Debye-Ang^3)
      XXXX      -5.4199   XXXY       0.0000   XXYY      -2.2317
      XYYY       0.0000   YYYY      -5.9725   XXXZ      -0.0002
      XXYZ      -0.0000   XYYZ       0.0004   YYYZ      -0.0000
      XXZZ      -1.6003   XYZZ       0.0000   YYZZ      -2.1338
      XZZZ      -0.0004   YZZZ      -0.0000   ZZZZ      -6.4797
 -----------------------------------------------------------------
 DrvMan is completing analytic gradient of the MP2 energy
 MP2 relaxed dipole moment
            1
    1  -0.0000948
    2   0.0000000
    3  -0.9370857
	Magnitude:	 0.937 au	 2.382 Debye
 MP2 energy read as -76.343928
 Full Analytical Gradient of MP2 Energy (in au.)
             1             2             3
    1   -0.00054071    0.00006041    0.00048031
    2    0.00000000   -0.00000000   -0.00000000
    3    0.00035465    0.00002852   -0.00038316
 Gradient time:  CPU 0.09 s  wall 0.09 s
Dipole drv :
gprntSymmMtrx error report: 
 Final Hessian.
            1           2           3           4           5           6
    1   0.7597579   0.0000000   0.0000000  -0.3798790   0.0000000  -0.2877642
    2   0.0000000   0.0000559   0.0000000   0.0000000  -0.0000279   0.0000000
    3   0.0000000   0.0000000   0.4876349  -0.2242548   0.0000000  -0.2438175
    4  -0.3798790   0.0000000  -0.2242548   0.4067775   0.0000000   0.2560095
    5   0.0000000  -0.0000279   0.0000000   0.0000000   0.0000887   0.0000000
    6  -0.2877642   0.0000000  -0.2438175   0.2560095   0.0000000   0.2308957
    7  -0.3798790   0.0000000   0.2242548  -0.0268985   0.0000000   0.0317547
    8   0.0000000  -0.0000279   0.0000000   0.0000000  -0.0000608   0.0000000
    9   0.2877642   0.0000000  -0.2438175  -0.0317547   0.0000000   0.0129218
            7           8           9
    1  -0.3798790   0.0000000   0.2877642
    2   0.0000000  -0.0000279   0.0000000
    3   0.2242548   0.0000000  -0.2438175
    4  -0.0268985   0.0000000  -0.0317547
    5   0.0000000  -0.0000608   0.0000000
    6   0.0317547   0.0000000   0.0129218
    7   0.4067775   0.0000000  -0.2560095
    8   0.0000000   0.0000887   0.0000000
    9  -0.2560095   0.0000000   0.2308957
 ----------------------------------------------------------------
             Standard Nuclear Orientation (Angstroms)
    I     Atom           X                Y                Z
 ----------------------------------------------------------------
    1      O       0.0000000000     0.0000000000     0.1020533550
    2      H      -0.7581880705     0.0000000000    -0.4700626775
    3      H       0.7581880705     0.0000000000    -0.4700626775
 ----------------------------------------------------------------
 Nuclear Repulsion Energy =     9.2630832895 hartrees
 There are        5 alpha and        5 beta electrons
 old dipole drv.
            1           2           3           4           5           6
    1  -0.7322390  -0.0000000   0.0000000   0.3661196  -0.0000000  -0.0501303
    2  -0.0000000  -0.8640307  -0.0000000   0.0000000   0.4320155   0.0000000
    3  -0.0000000   0.0000000  -0.5584817  -0.0393163  -0.0000000   0.2792407
            7           8           9
    1   0.3661196   0.0000000   0.0501303
    2  -0.0000000   0.4320155   0.0000000
    3   0.0393163   0.0000000   0.2792407
 New transposed dipole drv.
            1           2           3
    1  -0.7322390  -0.0000000  -0.0000000
    2  -0.0000000  -0.8640307   0.0000000
    3   0.0000000  -0.0000000  -0.5584817
    4   0.3661196   0.0000000  -0.0393163
    5  -0.0000000   0.4320155  -0.0000000
    6  -0.0501303   0.0000000   0.2792407
    7   0.3661196  -0.0000000   0.0393163
    8   0.0000000   0.4320155   0.0000000
    9   0.0501303   0.0000000   0.2792407
FINAL TENSOR RESULT:
Order 2, Length 9
    Atom      X          Y          Z
     1 Order 1, Length 9
    Atom      X          Y          Z
     1    7.597579451042846e-01   0.000000000000000e+00   0.000000000000000e+00
     2   -3.798789920176425e-01   0.000000000000000e+00  -2.877642426538017e-01
     3   -3.798789919609130e-01   0.000000000000000e+00   2.877642424082285e-01

Order 1, Length 9
    Atom      X          Y          Z
     1    0.000000000000000e+00   5.591729025101221e-05   0.000000000000000e+00
     2    0.000000000000000e+00  -2.793379024826448e-05   0.000000000000000e+00
     3    0.000000000000000e+00  -2.793379056599898e-05   0.000000000000000e+00

Order 1, Length 9
    Atom      X          Y          Z
     1    0.000000000000000e+00   0.000000000000000e+00   4.876349319468532e-01
     2   -2.242548349134502e-01   0.000000000000000e+00  -2.438174830205518e-01
     3    2.242548348816663e-01   0.000000000000000e+00  -2.438174830409969e-01


     2 Order 1, Length 9
    Atom      X          Y          Z
     1   -3.798789920176425e-01   0.000000000000000e+00  -2.242548349134502e-01
     2    4.067774958378528e-01   0.000000000000000e+00   2.560095205546737e-01
     3   -2.689848430281397e-02   0.000000000000000e+00  -3.175472594343060e-02

Order 1, Length 9
    Atom      X          Y          Z
     1    0.000000000000000e+00  -2.793379024826448e-05   0.000000000000000e+00
     2    0.000000000000000e+00   8.870887646256381e-05   0.000000000000000e+00
     3    0.000000000000000e+00  -6.079994065491779e-05   0.000000000000000e+00

Order 1, Length 9
    Atom      X          Y          Z
     1   -2.877642426538017e-01   0.000000000000000e+00  -2.438174830205518e-01
     2    2.560095205546737e-01   0.000000000000000e+00   2.308956728495321e-01
     3    3.175472605214834e-02   0.000000000000000e+00   1.292182716092189e-02


     3 Order 1, Length 9
    Atom      X          Y          Z
     1   -3.798789919609130e-01   0.000000000000000e+00   2.242548348816663e-01
     2   -2.689848430281397e-02   0.000000000000000e+00   3.175472605214834e-02
     3    4.067774957312795e-01   0.000000000000000e+00  -2.560095203685816e-01

Order 1, Length 9
    Atom      X          Y          Z
     1    0.000000000000000e+00  -2.793379056599898e-05   0.000000000000000e+00
     2    0.000000000000000e+00  -6.079994065491779e-05   0.000000000000000e+00
     3    0.000000000000000e+00   8.870887656732784e-05   0.000000000000000e+00

Order 1, Length 9
    Atom      X          Y          Z
     1    2.877642424082285e-01   0.000000000000000e+00  -2.438174830409969e-01
     2   -3.175472594343060e-02   0.000000000000000e+00   1.292182716092189e-02
     3   -2.560095203685816e-01   0.000000000000000e+00   2.308956726852658e-01


 # Finishing finite difference calculation for IDERIV #
 ######################################################
 ######################################################
 Requested basis set is cc-pVTZ
 There are 22 shells and 58 basis functions
 **********************************************************************
 **                                                                  **
 **                       VIBRATIONAL ANALYSIS                       **
 **                       --------------------                       **
 **                                                                  **
 **        VIBRATIONAL FREQUENCIES (CM**-1) AND NORMAL MODES         **
 **     FORCE CONSTANTS (mDYN/ANGSTROM) AND REDUCED MASSES (AMU)     **
 **                  INFRARED INTENSITIES (KM/MOL)                   **
 **                                                                  **
 **********************************************************************


 Mode:                 1                      2                      3
 Frequency:      1644.90                3982.89                4114.70
 Force Cnst:      1.7258                 9.7694                10.8060
 Red. Mass:       1.0826                 1.0453                 1.0833
 IR Active:          YES                    YES                    YES
 IR Intens:      134.259                 38.594                159.978
 Raman Active:       YES                    YES                    YES
               X      Y      Z        X      Y      Z        X      Y      Z
 O          0.000  0.000 -0.071   -0.000 -0.000  0.050   -0.071 -0.000 -0.000
 H         -0.428 -0.000  0.560   -0.584  0.000 -0.397    0.563  0.000  0.425
 H          0.428  0.000  0.560    0.584  0.000 -0.397    0.563 -0.000 -0.425
 TransDip  -0.000  0.000  0.371    0.000 -0.000 -0.199    0.405  0.000  0.000

 STANDARD THERMODYNAMIC QUANTITIES AT   298.15 K  AND     1.00 ATM

   This Molecule has  0 Imaginary Frequencies
   Zero point vibrational energy:       13.928 kcal/mol

   Atom    1 Element O  Has Mass   15.99491
   Atom    2 Element H  Has Mass    1.00783
   Atom    3 Element H  Has Mass    1.00783
   Molecular Mass:    18.010570 amu
   Principal axes and moments of inertia in amu*Bohr^2:
                             1           2           3
    Eigenvalues --        2.09237     4.13779     6.23016
          X               1.00000    -0.00000    -0.00000
          Y               0.00000    -0.00000     1.00000
          Z               0.00000     1.00000     0.00000
   Rotational Symmetry Number is   1
   The Molecule is an Asymmetric Top
   Translational Enthalpy:        0.889 kcal/mol
   Rotational Enthalpy:           0.889 kcal/mol
   Vibrational Enthalpy:         13.929 kcal/mol
   gas constant (RT):             0.592 kcal/mol
   Translational Entropy:        34.608  cal/mol.K
   Rotational Entropy:           11.765  cal/mol.K
   Vibrational Entropy:           0.006  cal/mol.K

   Total Enthalpy:               16.299 kcal/mol
   Total Entropy:                46.380  cal/mol.K

 ======================================================================

 STANDARD THERMODYNAMIC QUANTITIES FOR ANHARMONIC VIBRATION -- TOSH

   Zero point vibrational energy: ************ kcal/mol

   Vibrational Enthalpy:   ************ kcal/mol
   Vibrational Entropy:           0.000  cal/mol.K

   Total Enthalpy:         ************ kcal/mol
   Total Entropy:                46.373  cal/mol.K

 ======================================================================

 STANDARD THERMODYNAMIC QUANTITIES FOR ANHARMONIC VIBRATION -- VPT2

   Zero point vibrational energy: ************ kcal/mol

   Vibrational Enthalpy:   ************ kcal/mol
   Vibrational Entropy:           0.000  cal/mol.K

   Total Enthalpy:         ************ kcal/mol
   Total Entropy:                46.373  cal/mol.K

 ======================================================================

Archival summary:
1\1\pikachu\FREQ\MP2\BasisUnspecified\12\pakpong\MonDec1211:31:372016MonDec1211:31:372016\0\\#,FREQ,MP2,BasisUnspecified,\\0,1\O\H,1,0.949824\H,1,0.949824,2,105.925\\HF=-76.0704896\MP2=-76.3439275\\@

 Total job time:  150.33s(wall), 149.07s(cpu) 
 Mon Dec 12 11:31:37 2016

        *************************************************************
        *                                                           *
        *  Thank you very much for using Q-Chem.  Have a nice day.  *
        *                                                           *
        *************************************************************


 
User input: 3 of 3 
 
pikachu 127.0.1
Q-Chem Developer Version! Running on 127.0.1.*
                  Welcome to Q-Chem
     A Quantum Leap Into The Future Of Chemistry


 Q-Chem 4.4, Q-Chem, Inc., Pleasanton, CA (2016)

 Y. Shao,  Z. Gan,  E. Epifanovsky,  A. T. B. Gilbert,  M. Wormit,  
 J. Kussmann,  A. W. Lange,  A. Behn,  J. Deng,  X. Feng,  D. Ghosh,  
 M. Goldey,  P. R. Horn,  L. D. Jacobson,  I. Kaliman,  F. Rob,  
 R. Z. Khaliullin,  T. Kus,  A. Landau,  J. Liu,  E. I. Proynov,  Y. M. Rhee,  
 R. M. Richard,  M. A. Rohrdanz,  R. P. Steele,  E. J. Sundstrom,  
 H. L. Woodcock III,  P. M. Zimmerman,  D. Zuev,  B. Albrecht,  E. Alguire,  
 B. Austin,  S. A. Baeppler,  G. J. O. Beran,  Y. A. Bernard,  E. Berquist,  
 K. Brandhorst,  K. B. Bravaya,  S. T. Brown,  D. Casanova,  C.-M. Chang,  
 Y. Chen,  S. H. Chien,  K. D. Closser,  M. P. Coons,  D. L. Crittenden,  
 S. Dasgupta,  M. Diedenhofen,  R. A. DiStasio Jr.,  H. Do,  A. D. Dutoi,  
 R. G. Edgar,  P.-T. Fang,  S. Fatehi,  Q. Feng,  L. Fusti-Molnar,  
 A. Ghysels,  A. Golubeva-Zadorozhnaya,  J. Gomes,  A. Gunina,  
 M. W. D. Hanson-Heine,  P. H. P. Harbach,  A. W. Hauser,  J. E. Herr,  
 E. G. Hohenstein,  Z. C. Holden,  K. Hui,  T.-C. Jagau,  H. Ji,  B. Kaduk,  
 K. Khistyaev,  Jaehoon Kim,  Jihan Kim,  R. A. King,  P. Klunzinger,  
 K. Koh,  D. Kosenkov,  T. Kowalczyk,  C. M. Krauter,  A. Kunitsa,  
 K. U. Lao,  A. Laurent,  K. V. Lawler,  J. Lee,  D. Lefrancois,  S. Lehtola,  
 S. V. Levchenko,  C. Y. Lin,  Y.-S. Lin,  F. Liu,  E. Livshits,  
 R. C. Lochan,  A. Luenser,  P. Manohar,  S. F. Manzer,  S.-P. Mao,  Y. Mao,  
 N. Mardirossian,  A. V. Marenich,  L. A. Martinez-Martinez,  S. A. Maurer,  
 N. J. Mayhall,  J.-M. Mewes,  A. F. Morrison,  K. Nanda,  T. S. Nguyen-Beck,  
 C. M. Oana,  R. Olivares-Amaya,  D. P. O'Neill,  J. A. Parkhill,  
 T. M. Perrine,  R. Peverati,  P. A. Pieniazek,  F. Plasser,  A. Prociuk,  
 D. R. Rehn,  E. Rosta,  N. J. Russ,  N. Sergueev,  S. M. Sharada,  
 S. Sharma,  D. W. Small,  A. Sodt,  T. Stauch,  T. Stein,  D. Stuck,  
 Y.-C. Su,  A. J. W. Thom,  T. Tsuchimochi,  L. Vogt,  O. Vydrov,  T. Wang,  
 M. A. Watson,  J. Wenzel,  A. White,  C. F. Williams,  V. Vanovschi,  
 K. Yao,  S. Yeganeh,  S. R. Yost,  Z.-Q. You,  I. Y. Zhang,  X. Zhang,  
 Y. Zhao,  B. R. Brooks,  G. K. L. Chan,  D. M. Chipman,  C. J. Cramer,  
 W. A. Goddard III,  M. S. Gordon,  W. J. Hehre,  A. Klamt,  
 H. F. Schaefer III,  M. W. Schmidt,  C. D. Sherrill,  D. G. Truhlar,  
 A. Warshel,  X. Xu,  A. Aspuru-Guzik,  R. Baer,  A. T. Bell,  N. A. Besley,  
 J.-D. Chai,  A. Dreuw,  B. D. Dunietz,  T. R. Furlani,  S. R. Gwaltney,  
 C.-P. Hsu,  Y. Jung,  J. Kong,  D. S. Lambrecht,  W. Liang,  C. Ochsenfeld,  
 V. A. Rassolov,  L. V. Slipchenko,  J. E. Subotnik,  T. Van Voorhis,  
 J. M. Herbert,  A. I. Krylov,  P. M. W. Gill,  M. Head-Gordon

 Contributors to earlier versions of Q-Chem not listed above: 
 R. D. Adamson,  J. Baker,  E. F. C. Byrd,  A. K. Chakraborty,  C.-L. Cheng,  
 H. Dachsel,  R. J. Doerksen,  G. Hawkins,  A. Heyden,  S. Hirata,  
 G. Kedziora,  F. J. Keil,  C. Kelley,  P. P. Korambath,  W. Kurlancheek,  
 A. M. Lee,  M. S. Lee,  D. Liotard,  I. Lotan,  P. E. Maslen,  N. Nair,  
 D. Neuhauser,  R. Olson,  B. Peters,  J. Ritchie,  N. E. Schultz,  
 N. Shenvi,  A. C. Simmonett,  K. S. Thanthiriwatte,  Q. Wu,  W. Zhang

 Please cite Q-Chem as follows:
 Y. Shao et al., Mol. Phys. 113, 184-215 (2015)
 DOI: 10.1080/00268976.2014.952696

 Q-Chem 4.4.2 for Intel X86 EM64T Linux

 Parts of Q-Chem use Armadillo 5.200.1 (Boston Tea Smuggler).
 http://arma.sourceforge.net/

 Q-Chem begins on Mon Dec 12 11:31:37 2016  


Host: 0

     Scratch files written to /scratch/pakpong/qchem6873//
The previous job contains 0 fragments, simply inherited here
FILE_GEOM_ORG=        593

Checking the input file for inconsistencies... 	...done.

--------------------------------------------------------------
User input:
--------------------------------------------------------------

$molecule
read
$end

$rem
   BASIS  =  cc-pVTZ
   method =MP2
   JOBTYPE	= SP
   SOLVENT_METHOD = smd
$end


--------------------------------------------------------------
 ----------------------------------------------------------------
             Standard Nuclear Orientation (Angstroms)
    I     Atom           X                Y                Z
 ----------------------------------------------------------------
    1      O       0.0000000000     0.0000000000     0.1020533550
    2      H      -0.7581880705     0.0000000000    -0.4700626775
    3      H       0.7581880705     0.0000000000    -0.4700626775
 ----------------------------------------------------------------
 Nuclear Repulsion Energy =     9.2630832895 hartrees
 There are        5 alpha and        5 beta electrons
 Requested basis set is cc-pVTZ
 There are 22 shells and 58 basis functions

 Total QAlloc Memory Limit   2000 MB
 Mega-Array Size        61 MB
 MEM_STATIC part        62 MB

                       Distance Matrix (Angstroms)
             O (  1)   H (  2)
   H (  2)  0.949824
   H (  3)  0.949824  1.516376

 A cutoff of  1.0D-08 yielded    253 shell pairs
 There are      1793 function pairs (      2271 Cartesian)

 -------------------------------------------------------
 OpenMP Integral Computing Module                       
 Release: version 1.0, May 2013, Q-Chem Inc. Pittsburgh 
 -------------------------------------------------------
 Integral Job Info:
 Integral job number is                      11
 Integral operator is                         1
 short-range coefficients                     0
 long-range coefficients              100000000
 Omega coefficients                           0
 if combine SR and LR in K                    0
 Integral screening is                        0
 Integral computing path is                   2
 max size of driver memory is            800000
 size of driver memory is                776718
 size of scratch memory is              4556032
 max col of scratch BK array              10000
 max len of scratch array in speh3          662
 max len of scratch index in speh4           32
 max int batch size is                      520
 min int batch size is                       52
 fixed nKL is                                52
 max L of basis functions is                  3
 order of int derivative is                   0
 number of shells is                         22
 number of basis is                          65
 number of cartesian basis is                65
 number of contracted shell pairs           253
 number of primitive shell pairs            833
 maxK2 (contraction) of shell pair           49
 max number of K2 of shell pair               1
 max number of CS2 of shell pair             36
 max number of PS2 of shell pair            147
 mem total for path MDJ                   29610
 -------------------------------------------------------
 Smallest overlap matrix eigenvalue = 2.45E-03

 Scale SEOQF with 1.000000e+00/1.000000e+00/1.000000e+00

 Standard Electronic Orientation quadrupole field applied
 Nucleus-field energy     =    -0.0000000002 hartrees
 Guess from superposition of atomic densities
 Warning:  Energy on first SCF cycle will be non-variational
 A restricted Hartree-Fock SCF calculation will be
 performed using Pulay DIIS extrapolation
 SCF converges when DIIS error is below 1.0E-05
 ---------------------------------------
  Cycle       Energy         DIIS Error
 ---------------------------------------
    1     -75.9428679538      5.96E-02
    2     -76.0241170674      1.02E-02
    3     -76.0490388436      5.78E-03
    4     -76.0574280377      5.45E-04
    5     -76.0575697425      1.46E-04
    6     -76.0575847157      2.89E-05
    7     -76.0575855223      4.97E-06 Convergence criterion met
 ---------------------------------------
 SCF time:  CPU 0.54 s  wall 0.54 s

 Citation of the SMD model:
 Marenich, A.V.; Cramer, C.J.; Truhlar, D.G.
 J. Phys. Chem. B 2009, 113, 6378-6396.
 iSolventCode=           1
 Solvent: water                                                           

 vradii
            1           2           3
    1   1.5200000   1.2000000   1.2000000
Changing PCM_TESSEL_METHOD to VTN
Changing PCM_VDW_RADII to SMD_RADIUS
 Discretize the solute cavity surface with Lebedev spheres
	Using 302 Lebedev grid points for each H atom
	Using 302 Lebedev grid points for other atoms
	Atomic van der Waals radii will be scaled by 1.20
 Removing interior tesserae...
 Keep 484 surface tesserae and discard 422 interior tesserae
 Molecular Surface Area = 35.481 Angst**2
 A restricted Hartree-Fock SCF calculation will be
 performed using Pulay DIIS extrapolation
 Polarizable Continuum solvation model will be applied
 SCF converges when DIIS error is below 1.0E-05

 Citation of the SMD model:
 Marenich, A.V.; Cramer, C.J.; Truhlar, D.G.
 J. Phys. Chem. B 2009, 113, 6378-6396.
 iSolventCode=           1
 Solvent: water                                                           

 vradii
            1           2           3
    1   1.5200000   1.2000000   1.2000000
 ---------------------------------------
  Cycle       Energy         DIIS Error
 ---------------------------------------
    1     -76.0575855469      7.41E-07
 Time req'd to invert C: 0.15 s (CPU) 0.15 s (wall)
    2     -76.0705131444      1.63E-03
    3     -76.0705135444      1.63E-03
    4     -76.0705134780      1.63E-03
    5     -76.0724696802      6.41E-04
    6     -76.0727252547      2.96E-04
    7     -76.0727812824      8.04E-05
    8     -76.0727874005      1.63E-05
    9     -76.0727876922      3.26E-06 Convergence criterion met
 ---------------------------------------
 SCF time:  CPU 1.60 s  wall 1.60 s
(0)  E-EN(g) gas-phase elect-nuc energy                  -76.057585547 a.u.
(3)  G-ENP(liq) elect-nuc-pol free energy of system      -76.072787692 a.u.
(4)  G-CDS(liq) cavity-dispersion-solvent structure 
     free energy                                                1.4382 kcal/mol
(6)  G-S(liq) free energy of system                      -76.070495704 a.u.
(9)  DeltaG-S(liq) free energy of  solvation
     (9) = (6) - (0)                                           -8.1012 kcal/mol
 SCF   energy in the final basis set = -76.0704957041
 Total energy in the final basis set = -76.0704957041

 Components of the MP2 correlation energy:
        aaaa  correlation energy =        -0.0331596098 au
        abab  correlation energy =        -0.2070969460 au
        bbbb  correlation energy =        -0.0331596098 au
        non-Brillouin singles    =        -0.0000000000 au

 Total  MP2   correlation energy =        -0.2734161655 au
        MP2         total energy =       -76.3439118696 au


 --------------------------------------------------------------

                    Orbital Energies (a.u.)
 --------------------------------------------------------------

 Alpha MOs
 -- Occupied --
-20.552  -1.349  -0.714  -0.585  -0.510
 -- Virtual --
  0.161   0.228   0.552   0.618   0.653   0.772   0.803   0.820
  0.877   0.968   1.107   1.217   1.558   1.596   2.028   2.041
  2.069   2.173   2.222   2.613   2.970   3.381   3.513   3.591
  3.674   3.812   3.900   3.903   3.975   4.035   4.097   4.211
  4.343   4.416   4.596   4.695   4.895   5.184   5.259   5.537
  6.058   6.582   6.945   6.956   7.007   7.040   7.122   7.156
  7.248   7.470   7.806   8.316  13.015
 --------------------------------------------------------------

          Ground-State Mulliken Net Atomic Charges

     Atom                 Charge (a.u.)
  ----------------------------------------
      1 O                    -0.629213
      2 H                     0.314606
      3 H                     0.314606
  ----------------------------------------
  Sum of atomic charges =    -0.000000

 -----------------------------------------------------------------
                    Cartesian Multipole Moments
 -----------------------------------------------------------------
    Charge (ESU x 10^10)
                -0.0000
    Dipole Moment (Debye)
         X      -0.0000      Y       0.0000      Z      -2.4561
       Tot       2.4561
    Quadrupole Moments (Debye-Ang)
        XX      -3.9142     XY       0.0000     YY      -7.3676
        XZ       0.0000     YZ      -0.0000     ZZ      -6.0019
    Octopole Moments (Debye-Ang^2)
       XXX      -0.0000    XXY       0.0000    XYY       0.0000
       YYY       0.0000    XXZ      -1.5932    XYZ      -0.0000
       YYZ      -0.3476    XZZ      -0.0000    YZZ       0.0000
       ZZZ      -1.4840
    Hexadecapole Moments (Debye-Ang^3)
      XXXX      -5.0914   XXXY       0.0000   XXYY      -2.1460
      XYYY       0.0000   YYYY      -5.7464   XXXZ       0.0000
      XXYZ      -0.0000   XYYZ      -0.0000   YYYZ      -0.0000
      XXZZ      -1.4824   XYZZ       0.0000   YYZZ      -2.0553
      XZZZ      -0.0000   YZZZ      -0.0000   ZZZZ      -6.2222
 -----------------------------------------------------------------
Archival summary:
1\1\pikachu\SP\MP2\BasisUnspecified\12\pakpong\MonDec1211:31:392016MonDec1211:31:392016\0\\#,MP2,BasisUnspecified,\\0,1\O\H,1,0.949824\H,1,0.949824,2,105.925\\HF=-76.0704957\MP2=-76.3439119\\@

 Total job time:  2.66s(wall), 2.66s(cpu) 
 Mon Dec 12 11:31:39 2016

        *************************************************************
        *                                                           *
        *  Thank you very much for using Q-Chem.  Have a nice day.  *
        *                                                           *
        *************************************************************
