# Supplementary material for: A DFT investigation of the blue bottle experiment: E∘half-cell analysis of autoxidation catalysed by redox indicators
Source: R Soc Open Sci. 2017 Nov 8;4(11):170708. doi: 10.1098/rsos.170708 (PMC5717635; doi:10.1098/rsos.170708)
Supplement: output.zip [file rsos170708supp2.zip › MP2_cc-pVTZ/H2O2.out]

pikachu 127.0.1
Q-Chem Developer Version! Running on 127.0.1.*
                  Welcome to Q-Chem
     A Quantum Leap Into The Future Of Chemistry


 Q-Chem 4.4, Q-Chem, Inc., Pleasanton, CA (2016)

 Y. Shao,  Z. Gan,  E. Epifanovsky,  A. T. B. Gilbert,  M. Wormit,  
 J. Kussmann,  A. W. Lange,  A. Behn,  J. Deng,  X. Feng,  D. Ghosh,  
 M. Goldey,  P. R. Horn,  L. D. Jacobson,  I. Kaliman,  F. Rob,  
 R. Z. Khaliullin,  T. Kus,  A. Landau,  J. Liu,  E. I. Proynov,  Y. M. Rhee,  
 R. M. Richard,  M. A. Rohrdanz,  R. P. Steele,  E. J. Sundstrom,  
 H. L. Woodcock III,  P. M. Zimmerman,  D. Zuev,  B. Albrecht,  E. Alguire,  
 B. Austin,  S. A. Baeppler,  G. J. O. Beran,  Y. A. Bernard,  E. Berquist,  
 K. Brandhorst,  K. B. Bravaya,  S. T. Brown,  D. Casanova,  C.-M. Chang,  
 Y. Chen,  S. H. Chien,  K. D. Closser,  M. P. Coons,  D. L. Crittenden,  
 S. Dasgupta,  M. Diedenhofen,  R. A. DiStasio Jr.,  H. Do,  A. D. Dutoi,  
 R. G. Edgar,  P.-T. Fang,  S. Fatehi,  Q. Feng,  L. Fusti-Molnar,  
 A. Ghysels,  A. Golubeva-Zadorozhnaya,  J. Gomes,  A. Gunina,  
 M. W. D. Hanson-Heine,  P. H. P. Harbach,  A. W. Hauser,  J. E. Herr,  
 E. G. Hohenstein,  Z. C. Holden,  K. Hui,  T.-C. Jagau,  H. Ji,  B. Kaduk,  
 K. Khistyaev,  Jaehoon Kim,  Jihan Kim,  R. A. King,  P. Klunzinger,  
 K. Koh,  D. Kosenkov,  T. Kowalczyk,  C. M. Krauter,  A. Kunitsa,  
 K. U. Lao,  A. Laurent,  K. V. Lawler,  J. Lee,  D. Lefrancois,  S. Lehtola,  
 S. V. Levchenko,  C. Y. Lin,  Y.-S. Lin,  F. Liu,  E. Livshits,  
 R. C. Lochan,  A. Luenser,  P. Manohar,  S. F. Manzer,  S.-P. Mao,  Y. Mao,  
 N. Mardirossian,  A. V. Marenich,  L. A. Martinez-Martinez,  S. A. Maurer,  
 N. J. Mayhall,  J.-M. Mewes,  A. F. Morrison,  K. Nanda,  T. S. Nguyen-Beck,  
 C. M. Oana,  R. Olivares-Amaya,  D. P. O'Neill,  J. A. Parkhill,  
 T. M. Perrine,  R. Peverati,  P. A. Pieniazek,  F. Plasser,  A. Prociuk,  
 D. R. Rehn,  E. Rosta,  N. J. Russ,  N. Sergueev,  S. M. Sharada,  
 S. Sharma,  D. W. Small,  A. Sodt,  T. Stauch,  T. Stein,  D. Stuck,  
 Y.-C. Su,  A. J. W. Thom,  T. Tsuchimochi,  L. Vogt,  O. Vydrov,  T. Wang,  
 M. A. Watson,  J. Wenzel,  A. White,  C. F. Williams,  V. Vanovschi,  
 K. Yao,  S. Yeganeh,  S. R. Yost,  Z.-Q. You,  I. Y. Zhang,  X. Zhang,  
 Y. Zhao,  B. R. Brooks,  G. K. L. Chan,  D. M. Chipman,  C. J. Cramer,  
 W. A. Goddard III,  M. S. Gordon,  W. J. Hehre,  A. Klamt,  
 H. F. Schaefer III,  M. W. Schmidt,  C. D. Sherrill,  D. G. Truhlar,  
 A. Warshel,  X. Xu,  A. Aspuru-Guzik,  R. Baer,  A. T. Bell,  N. A. Besley,  
 J.-D. Chai,  A. Dreuw,  B. D. Dunietz,  T. R. Furlani,  S. R. Gwaltney,  
 C.-P. Hsu,  Y. Jung,  J. Kong,  D. S. Lambrecht,  W. Liang,  C. Ochsenfeld,  
 V. A. Rassolov,  L. V. Slipchenko,  J. E. Subotnik,  T. Van Voorhis,  
 J. M. Herbert,  A. I. Krylov,  P. M. W. Gill,  M. Head-Gordon

 Contributors to earlier versions of Q-Chem not listed above: 
 R. D. Adamson,  J. Baker,  E. F. C. Byrd,  A. K. Chakraborty,  C.-L. Cheng,  
 H. Dachsel,  R. J. Doerksen,  G. Hawkins,  A. Heyden,  S. Hirata,  
 G. Kedziora,  F. J. Keil,  C. Kelley,  P. P. Korambath,  W. Kurlancheek,  
 A. M. Lee,  M. S. Lee,  D. Liotard,  I. Lotan,  P. E. Maslen,  N. Nair,  
 D. Neuhauser,  R. Olson,  B. Peters,  J. Ritchie,  N. E. Schultz,  
 N. Shenvi,  A. C. Simmonett,  K. S. Thanthiriwatte,  Q. Wu,  W. Zhang

 Please cite Q-Chem as follows:
 Y. Shao et al., Mol. Phys. 113, 184-215 (2015)
 DOI: 10.1080/00268976.2014.952696

 Q-Chem 4.4.2 for Intel X86 EM64T Linux

 Parts of Q-Chem use Armadillo 5.200.1 (Boston Tea Smuggler).
 http://arma.sourceforge.net/

 Q-Chem begins on Mon Dec 12 11:10:08 2016  


Host: 0

     Scratch files written to /scratch/pakpong/qchem6685//
FILE_GEOM_ORG=        593

Checking the input file for inconsistencies... 	...done.

--------------------------------------------------------------
User input:
--------------------------------------------------------------
$molecule
0 1
  O   -3.8216176    2.4455215   -0.2948754
  O   -2.7018869    2.2357707    0.6119653
  H   -4.2490448    3.2015966    0.1448707
  H   -1.9624151    2.3925486   -0.0015996
$end

$rem
   BASIS  =   cc-pVTZ
   method  =  MP2
   JOBTYPE = optimization
   SOLVENT_METHOD = SMD
$end

--------------------------------------------------------------
 ----------------------------------------------------------------
             Standard Nuclear Orientation (Angstroms)
    I     Atom           X                Y                Z
 ----------------------------------------------------------------
    1      O      -3.8216176000     2.4455215000    -0.2948754000
    2      O      -2.7018869000     2.2357707000     0.6119653000
    3      H      -4.2490448000     3.2015966000     0.1448707000
    4      H      -1.9624151000     2.3925486000    -0.0015996000
 ----------------------------------------------------------------
 Nuclear Repulsion Energy =    36.6708857528 hartrees
 There are        9 alpha and        9 beta electrons
 Requested basis set is cc-pVTZ
 There are 32 shells and 88 basis functions

 Total QAlloc Memory Limit   2000 MB
 Mega-Array Size        61 MB
 MEM_STATIC part        62 MB
 A cutoff of  1.0D-11 yielded    528 shell pairs
 There are      4048 function pairs (      5260 Cartesian)

 -------------------------------------------------------
 OpenMP Integral Computing Module                       
 Release: version 1.0, May 2013, Q-Chem Inc. Pittsburgh 
 -------------------------------------------------------
 Integral Job Info:
 Integral job number is                      11
 Integral operator is                         1
 short-range coefficients                     0
 long-range coefficients              100000000
 Omega coefficients                           0
 if combine SR and LR in K                    0
 Integral screening is                        0
 Integral computing path is                   2
 max size of driver memory is            800000
 size of driver memory is                776718
 size of scratch memory is              4556032
 max col of scratch BK array              10000
 max len of scratch array in speh3          662
 max len of scratch index in speh4           32
 max int batch size is                      520
 min int batch size is                       52
 fixed nKL is                                52
 max L of basis functions is                  3
 order of int derivative is                   0
 number of shells is                         32
 number of basis is                         100
 number of cartesian basis is               100
 number of contracted shell pairs           528
 number of primitive shell pairs           1863
 maxK2 (contraction) of shell pair           49
 max number of K2 of shell pair               1
 max number of CS2 of shell pair             64
 max number of PS2 of shell pair            294
 mem total for path MDJ                   35420
 -------------------------------------------------------
 Smallest overlap matrix eigenvalue = 3.17E-03

 Scale SEOQF with 1.000000e-01/1.000000e-01/1.000000e+00

 Standard Electronic Orientation quadrupole field applied
 Nucleus-field energy     =     0.0000000105 hartrees
 Guess from superposition of atomic densities
 Warning:  Energy on first SCF cycle will be non-variational
 A restricted Hartree-Fock SCF calculation will be
 performed using Pulay DIIS extrapolation
 SCF converges when DIIS error is below 1.0E-08
 ---------------------------------------
  Cycle       Energy         DIIS Error
 ---------------------------------------
    1    -150.6821364514      4.50E-02
    2    -150.8099903314      5.73E-03
    3    -150.8334729726      1.19E-03
    4    -150.8344446367      3.00E-04
    5    -150.8345566252      1.05E-04
    6    -150.8345698663      2.99E-05
    7    -150.8345718366      8.30E-06
    8    -150.8345720385      2.77E-06
    9    -150.8345720682      1.27E-06
   10    -150.8345720738      7.44E-07
   11    -150.8345720755      2.30E-07
   12    -150.8345720757      4.95E-08
   13    -150.8345720757      8.79E-09 Convergence criterion met
 ---------------------------------------
 SCF time:  CPU 8.08 s  wall 8.09 s

 Citation of the SMD model:
 Marenich, A.V.; Cramer, C.J.; Truhlar, D.G.
 J. Phys. Chem. B 2009, 113, 6378-6396.
 iSolventCode=           1
 Solvent: water                                                           

 vradii
            1           2           3           4
    1   1.5200000   1.5200000   1.2000000   1.2000000
Changing PCM_TESSEL_METHOD to VTN
Changing PCM_VDW_RADII to SMD_RADIUS
 Discretize the solute cavity surface with Lebedev spheres
	Using 302 Lebedev grid points for each H atom
	Using 302 Lebedev grid points for other atoms
	Atomic van der Waals radii will be scaled by 1.20
 Removing interior tesserae...
 Keep 629 surface tesserae and discard 579 interior tesserae
 Molecular Surface Area = 49.710 Angst**2
 A restricted Hartree-Fock SCF calculation will be
 performed using Pulay DIIS extrapolation
 Polarizable Continuum solvation model will be applied
 SCF converges when DIIS error is below 1.0E-08

 Citation of the SMD model:
 Marenich, A.V.; Cramer, C.J.; Truhlar, D.G.
 J. Phys. Chem. B 2009, 113, 6378-6396.
 iSolventCode=           1
 Solvent: water                                                           

 vradii
            1           2           3           4
    1   1.5200000   1.5200000   1.2000000   1.2000000
 ---------------------------------------
  Cycle       Energy         DIIS Error
 ---------------------------------------
    1    -150.8345720758      1.72E-09
 Time req'd to invert C: 0.33 s (CPU) 0.33 s (wall)
    2    -150.8495735646      1.07E-03
    3    -150.8495735652      1.07E-03
    4    -150.8495735709      1.07E-03
    5    -150.8515359888      3.86E-04
    6    -150.8517878976      1.55E-04
    7    -150.8518307333      4.85E-05
    8    -150.8518357634      1.01E-05
    9    -150.8518360365      2.78E-06
   10    -150.8518360620      1.02E-06
   11    -150.8518360667      4.61E-07
   12    -150.8518360675      2.33E-07
   13    -150.8518360676      3.83E-08
   14    -150.8518360676      6.11E-09 Convergence criterion met
 ---------------------------------------
 SCF time:  CPU 11.90 s  wall 11.90 s
(0)  E-EN(g) gas-phase elect-nuc energy                 -150.834572076 a.u.
(3)  G-ENP(liq) elect-nuc-pol free energy of system     -150.851836068 a.u.
(4)  G-CDS(liq) cavity-dispersion-solvent structure 
     free energy                                                1.3509 kcal/mol
(6)  G-S(liq) free energy of system                     -150.849683229 a.u.
(9)  DeltaG-S(liq) free energy of  solvation
     (9) = (6) - (0)                                           -9.4824 kcal/mol
 SCF   energy in the final basis set = -150.8496832293
 Total energy in the final basis set = -150.8496832293

 Components of the MP2 correlation energy:
        aaaa  correlation energy =        -0.0645782437 au
        abab  correlation energy =        -0.3932920156 au
        bbbb  correlation energy =        -0.0645782437 au
        non-Brillouin singles    =        -0.0000000000 au

 Total  MP2   correlation energy =        -0.5224485031 au
        MP2         total energy =      -151.3721317324 au

  Entering Z-vector solver.
 This version supports only Gaussian blurring of the apparent surface charges
 No PCM contribution added !! 
   1         0           1      0.000251    0.000251
 This version supports only Gaussian blurring of the apparent surface charges
 No PCM contribution added !! 
   2         0           1      0.000094    0.000094
 This version supports only Gaussian blurring of the apparent surface charges
 No PCM contribution added !! 
   3         0           1      0.000023    0.000023
 This version supports only Gaussian blurring of the apparent surface charges
 No PCM contribution added !! 
   4         0           1      0.000008    0.000008
 This version supports only Gaussian blurring of the apparent surface charges
 No PCM contribution added !! 
   5         0           1      0.000003    0.000003
 This version supports only Gaussian blurring of the apparent surface charges
 No PCM contribution added !! 
   6         1           0      0.000000    0.000000    Roots Converged

 --------------------------------------------------------------

                    Orbital Energies (a.u.)
 --------------------------------------------------------------

 Alpha MOs
 -- Occupied --
-20.625 -20.625  -1.467  -1.207  -0.710  -0.701  -0.607  -0.522
 -0.483
 -- Virtual --
  0.168   0.178   0.281   0.566   0.587   0.663   0.666   0.759
  0.790   0.828   0.842   0.884   0.889   1.004   1.021   1.292
  1.316   1.530   1.631   1.664   1.778   1.999   2.061   2.063
  2.149   2.185   2.342   2.421   2.550   2.861   2.924   3.475
  3.512   3.581   3.592   3.740   3.808   3.853   3.888   4.023
  4.040   4.048   4.130   4.219   4.261   4.365   4.469   4.502
  4.717   4.837   4.879   5.181   5.259   5.357   5.434   5.578
  5.749   5.939   6.281   6.282   6.555   6.757   6.813   6.847
  6.858   6.875   7.048   7.061   7.100   7.117   7.197   7.253
  7.394   7.535   7.565   7.966   8.118  11.092  11.541
 --------------------------------------------------------------

          Ground-State Mulliken Net Atomic Charges

     Atom                 Charge (a.u.)
  ----------------------------------------
      1 O                    -0.320426
      2 O                    -0.320547
      3 H                     0.320367
      4 H                     0.320607
  ----------------------------------------
  Sum of atomic charges =     0.000000

 -----------------------------------------------------------------
                    Cartesian Multipole Moments
 -----------------------------------------------------------------
    Charge (ESU x 10^10)
                 0.0000
    Dipole Moment (Debye)
         X       0.6726      Y       1.9640      Z      -0.3744
       Tot       2.1094
    Quadrupole Moments (Debye-Ang)
        XX     -12.1208     XY      -6.4978     YY      -1.8294
        XZ      -0.4044     YZ      -0.2932     ZZ     -13.4427
    Octopole Moments (Debye-Ang^2)
       XXX     100.0226    XXY       5.4767    XYY      -0.2046
       YYY     -44.5203    XXZ       4.6926    XYZ      -3.1509
       YYZ      -1.0783    XZZ      43.2278    YZZ     -31.8625
       ZZZ      -6.0645
    Hexadecapole Moments (Debye-Ang^3)
      XXXX    -651.4575   XXXY      93.0654   XXYY     -18.3157
      XYYY     113.3165   YYYY    -266.5674   XXXZ     -28.5224
      XXYZ      19.7558   XYYZ     -10.2336   YYYZ      -5.5370
      XXZZ    -148.8043   XYZZ     103.2315   YYZZ     -81.8759
      XZZZ      10.9050   YZZZ     -12.6631   ZZZZ     -25.8751
 -----------------------------------------------------------------
 DrvMan is completing analytic gradient of the MP2 energy
 MP2 relaxed dipole moment
            1
    1   0.2646183
    2   0.7726861
    3  -0.1473102
	Magnitude:	 0.830 au	 2.109 Debye
 MP2 energy read as -151.372132
 Full Analytical Gradient of MP2 Energy (in au.)
             1             2             3             4
    1    0.00334565   -0.00958746   -0.00815264    0.01439445
    2   -0.01416273   -0.00383053    0.01467324    0.00332003
    3   -0.01396804    0.01743913    0.00806249   -0.01153359
 Gradient time:  CPU 0.10 s  wall 0.10 s
 Geometry Optimization Parameters
   NAtoms,    NIC,     NZ,  NCons,   NDum,   NFix, NCnnct, MaxDiis
        4      14       0       0       0       0       0       0


** GEOMETRY OPTIMIZATION IN DELOCALIZED INTERNAL COORDINATES **
   Searching for a Minimum

   Optimization Cycle:   1

                       Coordinates (Angstroms)
     ATOM                X               Y               Z
      1  O        -3.8216176000    2.4455215000   -0.2948754000
      2  O        -2.7018869000    2.2357707000    0.6119653000
      3  H        -4.2490448000    3.2015966000    0.1448707000
      4  H        -1.9624151000    2.3925486000   -0.0015996000
   Point Group: c1    Number of degrees of freedom:     6


   Energy is   -151.372131732


 Attempting to Generate Delocalized Internal Coordinates

  6 Hessian modes will be used to form the next step
  Hessian Eigenvalues:
     0.002000    0.160000    0.160000    0.374601    0.526519    0.526663

 Minimum Search - Taking Simple RFO Step
 Searching for Lamda that Minimizes Along All modes
 Value Taken    Lamda =  -0.00151776
 Step Taken.  Stepsize is  0.055577

                             Maximum     Tolerance    Cnvgd?
         Gradient           0.020854      0.000300      NO
         Displacement       0.036769      0.001200      NO
         Energy change     *********      0.000001      NO


 New Cartesian Coordinates Obtained by Inverse Iteration

 Displacement from previous Coordinates is:  0.045750
 ----------------------------------------------------------------
             Standard Nuclear Orientation (Angstroms)
    I     Atom           X                Y                Z
 ----------------------------------------------------------------
    1      O      -3.8177338230     2.4525067591    -0.2902238174
    2      O      -2.7012772342     2.2416142979     0.6048816185
    3      H      -4.2398217338     3.1907158748     0.1431232616
    4      H      -1.9761316090     2.3906004682     0.0025799373
 ----------------------------------------------------------------
 Nuclear Repulsion Energy =    37.0439295869 hartrees
 There are        9 alpha and        9 beta electrons
 Discretize the solute cavity surface with Lebedev spheres
	Using 302 Lebedev grid points for each H atom
	Using 302 Lebedev grid points for other atoms
	Atomic van der Waals radii will be scaled by 1.20
 Removing interior tesserae...
 Keep 623 surface tesserae and discard 585 interior tesserae
 Molecular Surface Area = 49.353 Angst**2
 Applying Cartesian multipole field
    Component          Value
    ---------          -----
     (2,0,0)        1.00000E-11
     (0,2,0)        2.00000E-11
     (0,0,2)       -3.00000E-10
 Nucleus-field energy     =     0.0000000106 hartrees
 Requested basis set is cc-pVTZ
 There are 32 shells and 88 basis functions
 A cutoff of  1.0D-11 yielded    528 shell pairs
 There are      4048 function pairs (      5260 Cartesian)
 Smallest overlap matrix eigenvalue = 2.93E-03
 Guess MOs from SCF MO coefficient file
 Reading MOs from coefficient file
 Reading MOs from coefficient file
 A restricted Hartree-Fock SCF calculation will be
 performed using Pulay DIIS extrapolation
 SCF converges when DIIS error is below 1.0E-08
 Geometry optimization detected.  Setting ReadMinima to 0
 Setting SaveMinima to 0
 ---------------------------------------
  Cycle       Energy         DIIS Error
 ---------------------------------------
    1    -150.8620954143      1.85E-03
    2    -150.8367683283      4.25E-04
    3    -150.8369543451      1.79E-04
    4    -150.8369857231      5.20E-05
    5    -150.8369915119      1.15E-05
    6    -150.8369919007      3.43E-06
    7    -150.8369919402      1.37E-06
    8    -150.8369919489      5.61E-07
    9    -150.8369919504      1.87E-07
   10    -150.8369919506      8.33E-08
   11    -150.8369919507      1.48E-08
   12    -150.8369919507      3.42E-09 Convergence criterion met
 ---------------------------------------
 SCF time:  CPU 7.54 s  wall 7.54 s
 Discretize the solute cavity surface with Lebedev spheres
	Using 302 Lebedev grid points for each H atom
	Using 302 Lebedev grid points for other atoms
	Atomic van der Waals radii will be scaled by 1.20
 Removing interior tesserae...
 Keep 623 surface tesserae and discard 585 interior tesserae
 Molecular Surface Area = 49.353 Angst**2
 A restricted Hartree-Fock SCF calculation will be
 performed using Pulay DIIS extrapolation
 Polarizable Continuum solvation model will be applied
 SCF converges when DIIS error is below 1.0E-08
 Geometry optimization detected.  Setting ReadMinima to 0
 Setting SaveMinima to 0

 Citation of the SMD model:
 Marenich, A.V.; Cramer, C.J.; Truhlar, D.G.
 J. Phys. Chem. B 2009, 113, 6378-6396.
 iSolventCode=           1
 Solvent: water                                                           

 vradii
            1           2           3           4
    1   1.5200000   1.5200000   1.2000000   1.2000000
 ---------------------------------------
  Cycle       Energy         DIIS Error
 ---------------------------------------
    1    -150.8369919506      7.05E-10
 Time req'd to invert C: 0.32 s (CPU) 0.32 s (wall)
    2    -150.8517871584      1.06E-03
    3    -150.8517871586      1.06E-03
    4    -150.8517871585      1.06E-03
    5    -150.8517871593      1.06E-03
    6    -150.8517871604      1.06E-03
    7    -150.8517871593      1.06E-03
    8    -150.8517871598      1.06E-03
    9    -150.8517871608      1.06E-03
   10    -150.8517871617      1.06E-03
   11    -150.8517871606      1.06E-03
   12    -150.8517871614      1.06E-03
   13    -150.8517871619      1.06E-03
   14    -150.8517871626      1.06E-03
   15    -150.8517871616      1.06E-03
   16    -150.8517871583      1.06E-03
   17    -150.8536665700      3.71E-04
   18    -150.8539006342      1.47E-04
   19    -150.8539381252      4.57E-05
   20    -150.8539424267      9.60E-06
   21    -150.8539426682      2.60E-06
   22    -150.8539426904      9.42E-07
   23    -150.8539426944      3.95E-07
   24    -150.8539426949      1.98E-07
   25    -150.8539426950      3.66E-08
   26    -150.8539426950      5.68E-09 Convergence criterion met
 ---------------------------------------
 SCF time:  CPU 17.18 s  wall 17.20 s
(0)  E-EN(g) gas-phase elect-nuc energy                 -150.836991951 a.u.
(3)  G-ENP(liq) elect-nuc-pol free energy of system     -150.853942695 a.u.
(4)  G-CDS(liq) cavity-dispersion-solvent structure 
     free energy                                                1.3319 kcal/mol
(6)  G-S(liq) free energy of system                     -150.851820210 a.u.
(9)  DeltaG-S(liq) free energy of  solvation
     (9) = (6) - (0)                                           -9.3049 kcal/mol
 SCF   energy in the final basis set = -150.8518202104
 Total energy in the final basis set = -150.8518202104

 Components of the MP2 correlation energy:
        aaaa  correlation energy =        -0.0643344548 au
        abab  correlation energy =        -0.3915746235 au
        bbbb  correlation energy =        -0.0643344548 au
        non-Brillouin singles    =        -0.0000000000 au

 Total  MP2   correlation energy =        -0.5202435330 au
        MP2         total energy =      -151.3720637434 au

  Entering Z-vector solver.
 This version supports only Gaussian blurring of the apparent surface charges
 No PCM contribution added !! 
   1         0           1      0.000242    0.000242
 This version supports only Gaussian blurring of the apparent surface charges
 No PCM contribution added !! 
   2         0           1      0.000088    0.000088
 This version supports only Gaussian blurring of the apparent surface charges
 No PCM contribution added !! 
   3         0           1      0.000021    0.000021
 This version supports only Gaussian blurring of the apparent surface charges
 No PCM contribution added !! 
   4         0           1      0.000008    0.000008
 This version supports only Gaussian blurring of the apparent surface charges
 No PCM contribution added !! 
   5         0           1      0.000003    0.000003
 This version supports only Gaussian blurring of the apparent surface charges
 No PCM contribution added !! 
   6         1           0      0.000000    0.000000    Roots Converged

 --------------------------------------------------------------

                    Orbital Energies (a.u.)
 --------------------------------------------------------------

 Alpha MOs
 -- Occupied --
-20.624 -20.623  -1.476  -1.213  -0.716  -0.709  -0.612  -0.524
 -0.482
 -- Virtual --
  0.170   0.181   0.287   0.573   0.596   0.662   0.667   0.760
  0.792   0.828   0.840   0.889   0.893   1.007   1.021   1.286
  1.314   1.550   1.652   1.668   1.786   2.007   2.068   2.073
  2.138   2.177   2.349   2.430   2.548   2.878   2.939   3.482
  3.519   3.591   3.605   3.750   3.816   3.867   3.902   4.029
  4.050   4.057   4.154   4.237   4.290   4.386   4.489   4.531
  4.746   4.891   4.916   5.184   5.264   5.360   5.433   5.591
  5.773   5.966   6.312   6.319   6.595   6.794   6.858   6.884
  6.894   6.927   7.080   7.095   7.130   7.134   7.236   7.264
  7.405   7.544   7.600   8.010   8.142  11.283  11.732
 --------------------------------------------------------------

          Ground-State Mulliken Net Atomic Charges

     Atom                 Charge (a.u.)
  ----------------------------------------
      1 O                    -0.312481
      2 O                    -0.312599
      3 H                     0.312453
      4 H                     0.312626
  ----------------------------------------
  Sum of atomic charges =     0.000000

 -----------------------------------------------------------------
                    Cartesian Multipole Moments
 -----------------------------------------------------------------
    Charge (ESU x 10^10)
                 0.0000
    Dipole Moment (Debye)
         X       0.6572      Y       1.9211      Z      -0.3663
       Tot       2.0632
    Quadrupole Moments (Debye-Ang)
        XX     -12.0761     XY      -6.3670     YY      -2.0231
        XZ      -0.4197     YZ      -0.2826     ZZ     -13.4071
    Octopole Moments (Debye-Ang^2)
       XXX      99.9108    XXY       4.8138    XYY       0.5094
       YYY     -45.4126    XXZ       4.7363    XYZ      -3.1501
       YYZ      -1.0628    XZZ      43.0898    YZZ     -31.8390
       ZZZ      -6.0145
    Hexadecapole Moments (Debye-Ang^3)
      XXXX    -650.5349   XXXY      96.4812   XXYY     -21.8142
      XYYY     116.7828   YYYY    -270.6864   XXXZ     -28.5906
      XXYZ      19.6793   XYYZ     -10.1230   YYYZ      -5.5598
      XXZZ    -148.1554   XYZZ     103.0920   YYZZ     -81.8685
      XZZZ      10.8305   YZZZ     -12.5822   ZZZZ     -25.4661
 -----------------------------------------------------------------
 DrvMan is completing analytic gradient of the MP2 energy
 MP2 relaxed dipole moment
            1
    1   0.2585566
    2   0.7558324
    3  -0.1441276
	Magnitude:	 0.812 au	 2.063 Debye
 MP2 energy read as -151.372064
 Full Analytical Gradient of MP2 Energy (in au.)
             1             2             3             4
    1   -0.00171069    0.00168362    0.00015896   -0.00013189
    2   -0.00005010   -0.00007307   -0.00006589    0.00018907
    3   -0.00298002    0.00298210   -0.00039640    0.00039433
 Gradient time:  CPU 0.09 s  wall 0.09 s
 Geometry Optimization Parameters
   NAtoms,    NIC,     NZ,  NCons,   NDum,   NFix, NCnnct, MaxDiis
        4      14       0       0       0       0       0       0

 Cartesian Hessian Update
 Hessian Updated using BFGS Update


** GEOMETRY OPTIMIZATION IN DELOCALIZED INTERNAL COORDINATES **
   Searching for a Minimum

   Optimization Cycle:   2

                       Coordinates (Angstroms)
     ATOM                X               Y               Z
      1  O        -3.8177338230    2.4525067591   -0.2902238174
      2  O        -2.7012772342    2.2416142979    0.6048816185
      3  H        -4.2398217338    3.1907158748    0.1431232616
      4  H        -1.9761316090    2.3906004682    0.0025799373
   Point Group: c1    Number of degrees of freedom:     6


   Energy is   -151.372063743

 Hessian Updated using BFGS Update

  6 Hessian modes will be used to form the next step
  Hessian Eigenvalues:
     0.002003    0.157453    0.160000    0.346423    0.526591    0.553966

 Minimum Search - Taking Simple RFO Step
 Searching for Lamda that Minimizes Along All modes
 Value Taken    Lamda =  -0.00003894
 Step Taken.  Stepsize is  0.056766

                             Maximum     Tolerance    Cnvgd?
         Gradient           0.002853      0.000300      NO
         Displacement       0.051471      0.001200      NO
         Energy change      0.000068      0.000001      NO


 New Cartesian Coordinates Obtained by Inverse Iteration

 Displacement from previous Coordinates is:  0.049013
 ----------------------------------------------------------------
             Standard Nuclear Orientation (Angstroms)
    I     Atom           X                Y                Z
 ----------------------------------------------------------------
    1      O      -3.8227793992     2.4442018396    -0.2824607899
    2      O      -2.7030527501     2.2299499781     0.6009320870
    3      H      -4.2299087693     3.1977261247     0.1372773145
    4      H      -1.9792234813     2.4035594576     0.0046123885
 ----------------------------------------------------------------
 Nuclear Repulsion Energy =    37.1177231581 hartrees
 There are        9 alpha and        9 beta electrons
 Discretize the solute cavity surface with Lebedev spheres
	Using 302 Lebedev grid points for each H atom
	Using 302 Lebedev grid points for other atoms
	Atomic van der Waals radii will be scaled by 1.20
 Removing interior tesserae...
 Keep 629 surface tesserae and discard 579 interior tesserae
 Molecular Surface Area = 49.855 Angst**2
 Applying Cartesian multipole field
    Component          Value
    ---------          -----
     (2,0,0)        1.00000E-11
     (0,2,0)        2.00000E-11
     (0,0,2)       -3.00000E-10
 Nucleus-field energy     =     0.0000000106 hartrees
 Requested basis set is cc-pVTZ
 There are 32 shells and 88 basis functions
 A cutoff of  1.0D-11 yielded    528 shell pairs
 There are      4048 function pairs (      5260 Cartesian)
 Smallest overlap matrix eigenvalue = 2.87E-03
 Guess MOs from SCF MO coefficient file
 Reading MOs from coefficient file
 Reading MOs from coefficient file
 A restricted Hartree-Fock SCF calculation will be
 performed using Pulay DIIS extrapolation
 SCF converges when DIIS error is below 1.0E-08
 Geometry optimization detected.  Setting ReadMinima to 0
 Setting SaveMinima to 0
 ---------------------------------------
  Cycle       Energy         DIIS Error
 ---------------------------------------
    1    -150.8366539355      1.37E-03
    2    -150.8370908483      4.01E-04
    3    -150.8372997108      1.55E-04
    4    -150.8373386102      5.63E-05
    5    -150.8373450686      1.33E-05
    6    -150.8373455608      4.04E-06
    7    -150.8373456164      1.42E-06
    8    -150.8373456253      6.16E-07
    9    -150.8373456269      2.96E-07
   10    -150.8373456272      7.32E-08
   11    -150.8373456272      1.74E-08
   12    -150.8373456272      3.59E-09 Convergence criterion met
 ---------------------------------------
 SCF time:  CPU 7.56 s  wall 7.56 s
 Discretize the solute cavity surface with Lebedev spheres
	Using 302 Lebedev grid points for each H atom
	Using 302 Lebedev grid points for other atoms
	Atomic van der Waals radii will be scaled by 1.20
 Removing interior tesserae...
 Keep 629 surface tesserae and discard 579 interior tesserae
 Molecular Surface Area = 49.855 Angst**2
 A restricted Hartree-Fock SCF calculation will be
 performed using Pulay DIIS extrapolation
 Polarizable Continuum solvation model will be applied
 SCF converges when DIIS error is below 1.0E-08
 Geometry optimization detected.  Setting ReadMinima to 0
 Setting SaveMinima to 0

 Citation of the SMD model:
 Marenich, A.V.; Cramer, C.J.; Truhlar, D.G.
 J. Phys. Chem. B 2009, 113, 6378-6396.
 iSolventCode=           1
 Solvent: water                                                           

 vradii
            1           2           3           4
    1   1.5200000   1.5200000   1.2000000   1.2000000
 ---------------------------------------
  Cycle       Energy         DIIS Error
 ---------------------------------------
    1    -150.8373456270      5.33E-10
 Time req'd to invert C: 0.32 s (CPU) 0.33 s (wall)
    2    -150.8521954105      1.08E-03
    3    -150.8521954104      1.08E-03
    4    -150.8521954104      1.08E-03
    5    -150.8521954111      1.08E-03
    6    -150.8521954113      1.08E-03
    7    -150.8521954111      1.08E-03
    8    -150.8521954112      1.08E-03
    9    -150.8521954112      1.08E-03
   10    -150.8521954113      1.08E-03
   11    -150.8521954112      1.08E-03
   12    -150.8521954110      1.08E-03
   13    -150.8521954109      1.08E-03
   14    -150.8521954106      1.08E-03
   15    -150.8521954105      1.08E-03
   16    -150.8521954104      1.08E-03
   17    -150.8541295133      3.76E-04
   18    -150.8543685490      1.49E-04
   19    -150.8544071126      4.64E-05
   20    -150.8544115315      9.90E-06
   21    -150.8544117891      2.69E-06
   22    -150.8544118129      9.59E-07
   23    -150.8544118171      3.58E-07
   24    -150.8544118177      1.10E-07
   25    -150.8544118177      4.03E-08
   26    -150.8544118177      5.87E-09 Convergence criterion met
 ---------------------------------------
 SCF time:  CPU 16.41 s  wall 16.43 s
(0)  E-EN(g) gas-phase elect-nuc energy                 -150.837345627 a.u.
(3)  G-ENP(liq) elect-nuc-pol free energy of system     -150.854411818 a.u.
(4)  G-CDS(liq) cavity-dispersion-solvent structure 
     free energy                                                1.3335 kcal/mol
(6)  G-S(liq) free energy of system                     -150.852286679 a.u.
(9)  DeltaG-S(liq) free energy of  solvation
     (9) = (6) - (0)                                           -9.3757 kcal/mol
 SCF   energy in the final basis set = -150.8522866789
 Total energy in the final basis set = -150.8522866789

 Components of the MP2 correlation energy:
        aaaa  correlation energy =        -0.0643017836 au
        abab  correlation energy =        -0.3912556996 au
        bbbb  correlation energy =        -0.0643017836 au
        non-Brillouin singles    =        -0.0000000000 au

 Total  MP2   correlation energy =        -0.5198592668 au
        MP2         total energy =      -151.3721459456 au

  Entering Z-vector solver.
 This version supports only Gaussian blurring of the apparent surface charges
 No PCM contribution added !! 
   1         0           1      0.000240    0.000240
 This version supports only Gaussian blurring of the apparent surface charges
 No PCM contribution added !! 
   2         0           1      0.000088    0.000088
 This version supports only Gaussian blurring of the apparent surface charges
 No PCM contribution added !! 
   3         0           1      0.000021    0.000021
 This version supports only Gaussian blurring of the apparent surface charges
 No PCM contribution added !! 
   4         0           1      0.000007    0.000007
 This version supports only Gaussian blurring of the apparent surface charges
 No PCM contribution added !! 
   5         0           1      0.000003    0.000003
 This version supports only Gaussian blurring of the apparent surface charges
 No PCM contribution added !! 
   6         1           0      0.000000    0.000000    Roots Converged

 --------------------------------------------------------------

                    Orbital Energies (a.u.)
 --------------------------------------------------------------

 Alpha MOs
 -- Occupied --
-20.623 -20.623  -1.478  -1.213  -0.714  -0.712  -0.612  -0.521
 -0.484
 -- Virtual --
  0.170   0.181   0.290   0.571   0.600   0.661   0.668   0.761
  0.790   0.830   0.840   0.887   0.895   1.009   1.014   1.280
  1.317   1.554   1.653   1.679   1.782   2.003   2.074   2.076
  2.136   2.181   2.355   2.427   2.544   2.872   2.957   3.479
  3.519   3.595   3.609   3.747   3.821   3.868   3.914   4.027
  4.050   4.060   4.153   4.229   4.284   4.396   4.488   4.536
  4.750   4.882   4.917   5.189   5.263   5.375   5.445   5.586
  5.750   5.984   6.322   6.326   6.605   6.800   6.860   6.880
  6.893   6.931   7.080   7.099   7.120   7.152   7.237   7.270
  7.402   7.548   7.606   8.024   8.144  11.272  11.766
 --------------------------------------------------------------

          Ground-State Mulliken Net Atomic Charges

     Atom                 Charge (a.u.)
  ----------------------------------------
      1 O                    -0.312146
      2 O                    -0.312202
      3 H                     0.312164
      4 H                     0.312185
  ----------------------------------------
  Sum of atomic charges =     0.000000

 -----------------------------------------------------------------
                    Cartesian Multipole Moments
 -----------------------------------------------------------------
    Charge (ESU x 10^10)
                 0.0000
    Dipole Moment (Debye)
         X       0.6868      Y       2.0099      Z      -0.3829
       Tot       2.1583
    Quadrupole Moments (Debye-Ang)
        XX     -12.3524     XY      -6.5253     YY      -1.5524
        XZ      -0.3311     YZ      -0.3320     ZZ     -13.4082
    Octopole Moments (Debye-Ang^2)
       XXX     101.8347    XXY       4.8633    XYY      -0.5490
       YYY     -43.1842    XXZ       4.3008    XYZ      -2.8832
       YYZ      -1.2331    XZZ      43.1372    YZZ     -31.7285
       ZZZ      -6.0798
    Hexadecapole Moments (Debye-Ang^3)
      XXXX    -662.3414   XXXY      98.4969   XXYY     -19.6590
      XYYY     111.0966   YYYY    -260.7078   XXXZ     -26.4407
      XXYZ      18.3909   XYYZ      -9.2154   YYYZ      -6.0975
      XXZZ    -148.4344   XYZZ     102.8558   YYZZ     -81.2882
      XZZZ      11.1233   YZZZ     -12.6829   ZZZZ     -25.1907
 -----------------------------------------------------------------
 DrvMan is completing analytic gradient of the MP2 energy
 MP2 relaxed dipole moment
            1
    1   0.2702087
    2   0.7907614
    3  -0.1506450
	Magnitude:	 0.849 au	 2.158 Debye
 MP2 energy read as -151.372146
 Full Analytical Gradient of MP2 Energy (in au.)
             1             2             3             4
    1   -0.00073768    0.00079737    0.00027063   -0.00033032
    2    0.00004761    0.00005323   -0.00030613    0.00020530
    3   -0.00139307    0.00135699   -0.00083190    0.00086798
 Gradient time:  CPU 0.09 s  wall 0.09 s
 Geometry Optimization Parameters
   NAtoms,    NIC,     NZ,  NCons,   NDum,   NFix, NCnnct, MaxDiis
        4      14       0       0       0       0       0       0

 Cartesian Hessian Update
 Hessian Updated using BFGS Update


** GEOMETRY OPTIMIZATION IN DELOCALIZED INTERNAL COORDINATES **
   Searching for a Minimum

   Optimization Cycle:   3

                       Coordinates (Angstroms)
     ATOM                X               Y               Z
      1  O        -3.8227793992    2.4442018396   -0.2824607899
      2  O        -2.7030527501    2.2299499781    0.6009320870
      3  H        -4.2299087693    3.1977261247    0.1372773145
      4  H        -1.9792234813    2.4035594576    0.0046123885
   Point Group: c1    Number of degrees of freedom:     6


   Energy is   -151.372145946

 Hessian Updated using BFGS Update

  6 Hessian modes will be used to form the next step
  Hessian Eigenvalues:
     0.003389    0.092476    0.160003    0.280462    0.526593    0.556302

 Minimum Search - Taking Simple RFO Step
 Searching for Lamda that Minimizes Along All modes
 Value Taken    Lamda =  -0.00002347
 Step Taken.  Stepsize is  0.049845

                             Maximum     Tolerance    Cnvgd?
         Gradient           0.001136      0.000300      NO
         Displacement       0.045893      0.001200      NO
         Energy change     -0.000082      0.000001      NO


 New Cartesian Coordinates Obtained by Inverse Iteration

 Displacement from previous Coordinates is:  0.048145
 ----------------------------------------------------------------
             Standard Nuclear Orientation (Angstroms)
    I     Atom           X                Y                Z
 ----------------------------------------------------------------
    1      O      -3.8168893184     2.4525183126    -0.2844005449
    2      O      -2.7026370661     2.2402093304     0.5993308477
    3      H      -4.2430758600     3.1921864703     0.1407989945
    4      H      -1.9723621555     2.3905232867     0.0046317028
 ----------------------------------------------------------------
 Nuclear Repulsion Energy =    37.1827302741 hartrees
 There are        9 alpha and        9 beta electrons
 Discretize the solute cavity surface with Lebedev spheres
	Using 302 Lebedev grid points for each H atom
	Using 302 Lebedev grid points for other atoms
	Atomic van der Waals radii will be scaled by 1.20
 Removing interior tesserae...
 Keep 623 surface tesserae and discard 585 interior tesserae
 Molecular Surface Area = 49.353 Angst**2
 Applying Cartesian multipole field
    Component          Value
    ---------          -----
     (2,0,0)        1.00000E-11
     (0,2,0)        2.00000E-11
     (0,0,2)       -3.00000E-10
 Nucleus-field energy     =     0.0000000107 hartrees
 Requested basis set is cc-pVTZ
 There are 32 shells and 88 basis functions
 A cutoff of  1.0D-11 yielded    528 shell pairs
 There are      4048 function pairs (      5260 Cartesian)
 Smallest overlap matrix eigenvalue = 2.92E-03
 Guess MOs from SCF MO coefficient file
 Reading MOs from coefficient file
 Reading MOs from coefficient file
 A restricted Hartree-Fock SCF calculation will be
 performed using Pulay DIIS extrapolation
 SCF converges when DIIS error is below 1.0E-08
 Geometry optimization detected.  Setting ReadMinima to 0
 Setting SaveMinima to 0
 ---------------------------------------
  Cycle       Energy         DIIS Error
 ---------------------------------------
    1    -150.8369177847      1.35E-03
    2    -150.8374329520      4.18E-04
    3    -150.8376250263      1.48E-04
    4    -150.8376595668      5.24E-05
    5    -150.8376647686      1.40E-05
    6    -150.8376653210      4.22E-06
    7    -150.8376653876      1.62E-06
    8    -150.8376654002      5.66E-07
    9    -150.8376654015      2.80E-07
   10    -150.8376654017      6.24E-08
   11    -150.8376654018      1.36E-08
   12    -150.8376654018      2.78E-09 Convergence criterion met
 ---------------------------------------
 SCF time:  CPU 7.55 s  wall 7.55 s
 Discretize the solute cavity surface with Lebedev spheres
	Using 302 Lebedev grid points for each H atom
	Using 302 Lebedev grid points for other atoms
	Atomic van der Waals radii will be scaled by 1.20
 Removing interior tesserae...
 Keep 623 surface tesserae and discard 585 interior tesserae
 Molecular Surface Area = 49.353 Angst**2
 A restricted Hartree-Fock SCF calculation will be
 performed using Pulay DIIS extrapolation
 Polarizable Continuum solvation model will be applied
 SCF converges when DIIS error is below 1.0E-08
 Geometry optimization detected.  Setting ReadMinima to 0
 Setting SaveMinima to 0

 Citation of the SMD model:
 Marenich, A.V.; Cramer, C.J.; Truhlar, D.G.
 J. Phys. Chem. B 2009, 113, 6378-6396.
 iSolventCode=           1
 Solvent: water                                                           

 vradii
            1           2           3           4
    1   1.5200000   1.5200000   1.2000000   1.2000000
 ---------------------------------------
  Cycle       Energy         DIIS Error
 ---------------------------------------
    1    -150.8376654016      5.00E-10
 Time req'd to invert C: 0.32 s (CPU) 0.32 s (wall)
    2    -150.8525220371      1.06E-03
    3    -150.8525220367      1.06E-03
    4    -150.8525220369      1.06E-03
    5    -150.8525220370      1.06E-03
    6    -150.8525220363      1.06E-03
    7    -150.8525220374      1.06E-03
    8    -150.8525220372      1.06E-03
    9    -150.8525220376      1.06E-03
   10    -150.8525220376      1.06E-03
   11    -150.8525220374      1.06E-03
   12    -150.8525220378      1.06E-03
   13    -150.8525220374      1.06E-03
   14    -150.8525220378      1.06E-03
   15    -150.8525220381      1.06E-03
   16    -150.8525220369      1.06E-03
   17    -150.8544126706      3.73E-04
   18    -150.8546484578      1.48E-04
   19    -150.8546863850      4.59E-05
   20    -150.8546907537      9.68E-06
   21    -150.8546910009      2.64E-06
   22    -150.8546910237      9.43E-07
   23    -150.8546910276      3.83E-07
   24    -150.8546910282      1.89E-07
   25    -150.8546910282      3.49E-08
   26    -150.8546910282      5.40E-09 Convergence criterion met
 ---------------------------------------
 SCF time:  CPU 17.34 s  wall 17.34 s
(0)  E-EN(g) gas-phase elect-nuc energy                 -150.837665402 a.u.
(3)  G-ENP(liq) elect-nuc-pol free energy of system     -150.854691028 a.u.
(4)  G-CDS(liq) cavity-dispersion-solvent structure 
     free energy                                                1.3364 kcal/mol
(6)  G-S(liq) free energy of system                     -150.852561289 a.u.
(9)  DeltaG-S(liq) free energy of  solvation
     (9) = (6) - (0)                                           -9.3473 kcal/mol
 SCF   energy in the final basis set = -150.8525612894
 Total energy in the final basis set = -150.8525612894

 Components of the MP2 correlation energy:
        aaaa  correlation energy =        -0.0642658429 au
        abab  correlation energy =        -0.3909239210 au
        bbbb  correlation energy =        -0.0642658429 au
        non-Brillouin singles    =        -0.0000000000 au

 Total  MP2   correlation energy =        -0.5194556068 au
        MP2         total energy =      -151.3720168962 au

  Entering Z-vector solver.
 This version supports only Gaussian blurring of the apparent surface charges
 No PCM contribution added !! 
   1         0           1      0.000238    0.000238
 This version supports only Gaussian blurring of the apparent surface charges
 No PCM contribution added !! 
   2         0           1      0.000087    0.000087
 This version supports only Gaussian blurring of the apparent surface charges
 No PCM contribution added !! 
   3         0           1      0.000021    0.000021
 This version supports only Gaussian blurring of the apparent surface charges
 No PCM contribution added !! 
   4         0           1      0.000007    0.000007
 This version supports only Gaussian blurring of the apparent surface charges
 No PCM contribution added !! 
   5         0           1      0.000003    0.000003
 This version supports only Gaussian blurring of the apparent surface charges
 No PCM contribution added !! 
   6         1           0      0.000000    0.000000    Roots Converged

 --------------------------------------------------------------

                    Orbital Energies (a.u.)
 --------------------------------------------------------------

 Alpha MOs
 -- Occupied --
-20.623 -20.623  -1.479  -1.212  -0.716  -0.712  -0.614  -0.522
 -0.481
 -- Virtual --
  0.170   0.181   0.292   0.574   0.598   0.662   0.666   0.759
  0.792   0.829   0.840   0.889   0.892   1.009   1.021   1.283
  1.314   1.554   1.653   1.667   1.787   2.006   2.071   2.080
  2.137   2.179   2.355   2.436   2.545   2.875   2.945   3.484
  3.522   3.592   3.603   3.749   3.815   3.870   3.909   4.029
  4.051   4.059   4.152   4.241   4.287   4.383   4.495   4.540
  4.746   4.891   4.922   5.187   5.265   5.362   5.435   5.593
  5.766   5.972   6.333   6.333   6.617   6.796   6.865   6.885
  6.896   6.931   7.079   7.097   7.123   7.149   7.240   7.266
  7.401   7.558   7.612   8.026   8.146  11.281  11.777
 --------------------------------------------------------------

          Ground-State Mulliken Net Atomic Charges

     Atom                 Charge (a.u.)
  ----------------------------------------
      1 O                    -0.311831
      2 O                    -0.311975
      3 H                     0.311803
      4 H                     0.312002
  ----------------------------------------
  Sum of atomic charges =     0.000000

 -----------------------------------------------------------------
                    Cartesian Multipole Moments
 -----------------------------------------------------------------
    Charge (ESU x 10^10)
                 0.0000
    Dipole Moment (Debye)
         X       0.6609      Y       1.9316      Z      -0.3683
       Tot       2.0744
    Quadrupole Moments (Debye-Ang)
        XX     -12.0663     XY      -6.3971     YY      -1.9574
        XZ      -0.4067     YZ      -0.2904     ZZ     -13.4065
    Octopole Moments (Debye-Ang^2)
       XXX      99.7286    XXY       5.0033    XYY       0.2860
       YYY     -45.0885    XXZ       4.6747    XYZ      -3.1046
       YYZ      -1.0906    XZZ      43.0924    YZZ     -31.8268
       ZZZ      -6.0207
    Hexadecapole Moments (Debye-Ang^3)
      XXXX    -649.1124   XXXY      95.2840   XXYY     -20.7244
      XYYY     115.6470   YYYY    -269.2635   XXXZ     -28.2154
      XXYZ      19.4696   XYYZ      -9.9329   YYYZ      -5.6584
      XXZZ    -148.1348   XYZZ     103.0720   YYZZ     -81.7573
      XZZZ      10.9453   YZZZ     -12.5986   ZZZZ     -25.1583
 -----------------------------------------------------------------
 DrvMan is completing analytic gradient of the MP2 energy
 MP2 relaxed dipole moment
            1
    1   0.2600081
    2   0.7599319
    3  -0.1448986
	Magnitude:	 0.816 au	 2.074 Debye
 MP2 energy read as -151.372017
 Full Analytical Gradient of MP2 Energy (in au.)
             1             2             3             4
    1    0.00066214   -0.00042430   -0.00045929    0.00022145
    2    0.00042892    0.00037711   -0.00058890   -0.00021713
    3    0.00095986   -0.00109662   -0.00141187    0.00154863
 Gradient time:  CPU 0.09 s  wall 0.09 s
 Geometry Optimization Parameters
   NAtoms,    NIC,     NZ,  NCons,   NDum,   NFix, NCnnct, MaxDiis
        4      14       0       0       0       0       0       0

 Cartesian Hessian Update
 Hessian Updated using BFGS Update


** GEOMETRY OPTIMIZATION IN DELOCALIZED INTERNAL COORDINATES **
   Searching for a Minimum

   Optimization Cycle:   4

                       Coordinates (Angstroms)
     ATOM                X               Y               Z
      1  O        -3.8168893184    2.4525183126   -0.2844005449
      2  O        -2.7026370661    2.2402093304    0.5993308477
      3  H        -4.2430758600    3.1921864703    0.1407989945
      4  H        -1.9723621555    2.3905232867    0.0046317028
   Point Group: c1    Number of degrees of freedom:     6


   Energy is   -151.372016896

 Hessian Updated using BFGS Update

  6 Hessian modes will be used to form the next step
  Hessian Eigenvalues:
     0.005269    0.160000    0.167415    0.266576    0.526629    0.546865

 Minimum Search - Taking Simple RFO Step
 Searching for Lamda that Minimizes Along All modes
 Value Taken    Lamda =  -0.00002531
 Step Taken.  Stepsize is  0.039136

                             Maximum     Tolerance    Cnvgd?
         Gradient           0.001381      0.000300      NO
         Displacement       0.036584      0.001200      NO
         Energy change      0.000129      0.000001      NO


 New Cartesian Coordinates Obtained by Inverse Iteration

 Displacement from previous Coordinates is:  0.037688
 ----------------------------------------------------------------
             Standard Nuclear Orientation (Angstroms)
    I     Atom           X                Y                Z
 ----------------------------------------------------------------
    1      O      -3.8209931707     2.4457552766    -0.2821110030
    2      O      -2.7036180051     2.2320486796     0.5998814757
    3      H      -4.2330138298     3.1967994009     0.1378930355
    4      H      -1.9773393945     2.4008340429     0.0046974918
 ----------------------------------------------------------------
 Nuclear Repulsion Energy =    37.1594683715 hartrees
 There are        9 alpha and        9 beta electrons
 Discretize the solute cavity surface with Lebedev spheres
	Using 302 Lebedev grid points for each H atom
	Using 302 Lebedev grid points for other atoms
	Atomic van der Waals radii will be scaled by 1.20
 Removing interior tesserae...
 Keep 628 surface tesserae and discard 580 interior tesserae
 Molecular Surface Area = 49.750 Angst**2
 Applying Cartesian multipole field
    Component          Value
    ---------          -----
     (2,0,0)        1.00000E-11
     (0,2,0)        2.00000E-11
     (0,0,2)       -3.00000E-10
 Nucleus-field energy     =     0.0000000107 hartrees
 Requested basis set is cc-pVTZ
 There are 32 shells and 88 basis functions
 A cutoff of  1.0D-11 yielded    528 shell pairs
 There are      4048 function pairs (      5260 Cartesian)
 Smallest overlap matrix eigenvalue = 2.88E-03
 Guess MOs from SCF MO coefficient file
 Reading MOs from coefficient file
 Reading MOs from coefficient file
 A restricted Hartree-Fock SCF calculation will be
 performed using Pulay DIIS extrapolation
 SCF converges when DIIS error is below 1.0E-08
 Geometry optimization detected.  Setting ReadMinima to 0
 Setting SaveMinima to 0
 ---------------------------------------
  Cycle       Energy         DIIS Error
 ---------------------------------------
    1    -150.8334421960      1.31E-03
    2    -150.8372958777      3.94E-04
    3    -150.8374897663      1.47E-04
    4    -150.8375255924      5.24E-05
    5    -150.8375307704      1.25E-05
    6    -150.8375311673      3.12E-06
    7    -150.8375311937      7.46E-07
    8    -150.8375311957      3.28E-07
    9    -150.8375311961      1.66E-07
   10    -150.8375311962      6.93E-08
   11    -150.8375311963      1.57E-08
   12    -150.8375311963      4.09E-09 Convergence criterion met
 ---------------------------------------
 SCF time:  CPU 7.54 s  wall 7.60 s
 Discretize the solute cavity surface with Lebedev spheres
	Using 302 Lebedev grid points for each H atom
	Using 302 Lebedev grid points for other atoms
	Atomic van der Waals radii will be scaled by 1.20
 Removing interior tesserae...
 Keep 628 surface tesserae and discard 580 interior tesserae
 Molecular Surface Area = 49.750 Angst**2
 A restricted Hartree-Fock SCF calculation will be
 performed using Pulay DIIS extrapolation
 Polarizable Continuum solvation model will be applied
 SCF converges when DIIS error is below 1.0E-08
 Geometry optimization detected.  Setting ReadMinima to 0
 Setting SaveMinima to 0

 Citation of the SMD model:
 Marenich, A.V.; Cramer, C.J.; Truhlar, D.G.
 J. Phys. Chem. B 2009, 113, 6378-6396.
 iSolventCode=           1
 Solvent: water                                                           

 vradii
            1           2           3           4
    1   1.5200000   1.5200000   1.2000000   1.2000000
 ---------------------------------------
  Cycle       Energy         DIIS Error
 ---------------------------------------
    1    -150.8375311962      9.10E-10
 Time req'd to invert C: 0.33 s (CPU) 0.33 s (wall)
    2    -150.8523916865      1.07E-03
    3    -150.8523916865      1.07E-03
    4    -150.8523916865      1.07E-03
    5    -150.8523916866      1.07E-03
    6    -150.8523916870      1.07E-03
    7    -150.8523916872      1.07E-03
    8    -150.8523916888      1.07E-03
    9    -150.8523916886      1.07E-03
   10    -150.8523916889      1.07E-03
   11    -150.8523916890      1.07E-03
   12    -150.8523916881      1.07E-03
   13    -150.8523916875      1.07E-03
   14    -150.8523916881      1.07E-03
   15    -150.8523916884      1.07E-03
   16    -150.8523916862      1.07E-03
   17    -150.8543189882      3.76E-04
   18    -150.8545578725      1.49E-04
   19    -150.8545964454      4.64E-05
   20    -150.8546008772      9.88E-06
   21    -150.8546011342      2.68E-06
   22    -150.8546011578      9.53E-07
   23    -150.8546011619      3.55E-07
   24    -150.8546011625      1.06E-07
   25    -150.8546011625      3.97E-08
   26    -150.8546011624      5.86E-09 Convergence criterion met
 ---------------------------------------
 SCF time:  CPU 17.42 s  wall 17.43 s
(0)  E-EN(g) gas-phase elect-nuc energy                 -150.837531196 a.u.
(3)  G-ENP(liq) elect-nuc-pol free energy of system     -150.854601162 a.u.
(4)  G-CDS(liq) cavity-dispersion-solvent structure 
     free energy                                                1.3350 kcal/mol
(6)  G-S(liq) free energy of system                     -150.852473704 a.u.
(9)  DeltaG-S(liq) free energy of  solvation
     (9) = (6) - (0)                                           -9.3766 kcal/mol
 SCF   energy in the final basis set = -150.8524737044
 Total energy in the final basis set = -150.8524737044

 Components of the MP2 correlation energy:
        aaaa  correlation energy =        -0.0642873217 au
        abab  correlation energy =        -0.3910831943 au
        bbbb  correlation energy =        -0.0642873217 au
        non-Brillouin singles    =        -0.0000000000 au

 Total  MP2   correlation energy =        -0.5196578376 au
        MP2         total energy =      -151.3721315419 au

  Entering Z-vector solver.
 This version supports only Gaussian blurring of the apparent surface charges
 No PCM contribution added !! 
   1         0           1      0.000239    0.000239
 This version supports only Gaussian blurring of the apparent surface charges
 No PCM contribution added !! 
   2         0           1      0.000088    0.000088
 This version supports only Gaussian blurring of the apparent surface charges
 No PCM contribution added !! 
   3         0           1      0.000021    0.000021
 This version supports only Gaussian blurring of the apparent surface charges
 No PCM contribution added !! 
   4         0           1      0.000007    0.000007
 This version supports only Gaussian blurring of the apparent surface charges
 No PCM contribution added !! 
   5         0           1      0.000003    0.000003
 This version supports only Gaussian blurring of the apparent surface charges
 No PCM contribution added !! 
   6         1           0      0.000000    0.000000    Roots Converged

 --------------------------------------------------------------

                    Orbital Energies (a.u.)
 --------------------------------------------------------------

 Alpha MOs
 -- Occupied --
-20.623 -20.623  -1.479  -1.212  -0.715  -0.713  -0.613  -0.521
 -0.483
 -- Virtual --
  0.170   0.181   0.291   0.572   0.599   0.661   0.668   0.760
  0.791   0.829   0.840   0.888   0.893   1.010   1.016   1.281
  1.317   1.554   1.653   1.676   1.783   2.004   2.075   2.077
  2.136   2.181   2.356   2.430   2.543   2.872   2.955   3.480
  3.520   3.595   3.607   3.747   3.820   3.869   3.914   4.028
  4.050   4.060   4.152   4.232   4.285   4.393   4.490   4.538
  4.749   4.883   4.918   5.189   5.263   5.372   5.442   5.587
  5.752   5.982   6.328   6.331   6.611   6.799   6.862   6.881
  6.894   6.931   7.079   7.098   7.119   7.153   7.238   7.270
  7.402   7.553   7.609   8.028   8.146  11.271  11.774
 --------------------------------------------------------------

          Ground-State Mulliken Net Atomic Charges

     Atom                 Charge (a.u.)
  ----------------------------------------
      1 O                    -0.312086
      2 O                    -0.312154
      3 H                     0.312107
      4 H                     0.312134
  ----------------------------------------
  Sum of atomic charges =     0.000000

 -----------------------------------------------------------------
                    Cartesian Multipole Moments
 -----------------------------------------------------------------
    Charge (ESU x 10^10)
                 0.0000
    Dipole Moment (Debye)
         X       0.6818      Y       1.9950      Z      -0.3800
       Tot       2.1422
    Quadrupole Moments (Debye-Ang)
        XX     -12.2914     XY      -6.5029     YY      -1.6283
        XZ      -0.3469     YZ      -0.3236     ZZ     -13.4081
    Octopole Moments (Debye-Ang^2)
       XXX     101.3746    XXY       4.9174    XYY      -0.4046
       YYY     -43.5389    XXZ       4.3807    XYZ      -2.9292
       YYZ      -1.2039    XZZ      43.1291    YZZ     -31.7477
       ZZZ      -6.0686
    Hexadecapole Moments (Debye-Ang^3)
      XXXX    -659.3976   XXXY      97.6772   XXYY     -19.7358
      XYYY     111.8928   YYYY    -262.3035   XXXZ     -26.8047
      XXYZ      18.6181   XYYZ      -9.3574   YYYZ      -6.0091
      XXZZ    -148.3665   XYZZ     102.8975   YYZZ     -81.3710
      XZZZ      11.1086   YZZZ     -12.6701   ZZZZ     -25.1452
 -----------------------------------------------------------------
 DrvMan is completing analytic gradient of the MP2 energy
 MP2 relaxed dipole moment
            1
    1   0.2682227
    2   0.7848750
    3  -0.1495078
	Magnitude:	 0.843 au	 2.142 Debye
 MP2 energy read as -151.372132
 Full Analytical Gradient of MP2 Energy (in au.)
             1             2             3             4
    1    0.00043611   -0.00044844   -0.00008452    0.00009685
    2   -0.00025093    0.00020722   -0.00010354    0.00014724
    3   -0.00041229    0.00041545   -0.00083495    0.00083180
 Gradient time:  CPU 0.09 s  wall 0.09 s
 Geometry Optimization Parameters
   NAtoms,    NIC,     NZ,  NCons,   NDum,   NFix, NCnnct, MaxDiis
        4      14       0       0       0       0       0       0

 Cartesian Hessian Update
 Hessian Updated using BFGS Update


** GEOMETRY OPTIMIZATION IN DELOCALIZED INTERNAL COORDINATES **
   Searching for a Minimum

   Optimization Cycle:   5

                       Coordinates (Angstroms)
     ATOM                X               Y               Z
      1  O        -3.8209931707    2.4457552766   -0.2821110030
      2  O        -2.7036180051    2.2320486796    0.5998814757
      3  H        -4.2330138298    3.1967994009    0.1378930355
      4  H        -1.9773393945    2.4008340429    0.0046974918
   Point Group: c1    Number of degrees of freedom:     6


   Energy is   -151.372131542

 Hessian Updated using BFGS Update

  6 Hessian modes will be used to form the next step
  Hessian Eigenvalues:
     0.005122    0.160002    0.167605    0.275272    0.526640    0.549524

 Minimum Search - Taking Simple RFO Step
 Searching for Lamda that Minimizes Along All modes
 Value Taken    Lamda =   0.00000000
 Step Taken.  Stepsize is  0.002079

                             Maximum     Tolerance    Cnvgd?
         Gradient           0.000148      0.000300     YES
         Displacement       0.001953      0.001200      NO
         Energy change     -0.000115      0.000001      NO


 New Cartesian Coordinates Obtained by Inverse Iteration

 Displacement from previous Coordinates is:  0.001752
 ----------------------------------------------------------------
             Standard Nuclear Orientation (Angstroms)
    I     Atom           X                Y                Z
 ----------------------------------------------------------------
    1      O      -3.8214052791     2.4455611857    -0.2818778228
    2      O      -2.7034311216     2.2315827881     0.5997764899
    3      H      -4.2329381781     3.1971035418     0.1376300732
    4      H      -1.9771898212     2.4011898844     0.0048322597
 ----------------------------------------------------------------
 Nuclear Repulsion Energy =    37.1536291738 hartrees
 There are        9 alpha and        9 beta electrons
 Discretize the solute cavity surface with Lebedev spheres
	Using 302 Lebedev grid points for each H atom
	Using 302 Lebedev grid points for other atoms
	Atomic van der Waals radii will be scaled by 1.20
 Removing interior tesserae...
 Keep 628 surface tesserae and discard 580 interior tesserae
 Molecular Surface Area = 49.750 Angst**2
 Applying Cartesian multipole field
    Component          Value
    ---------          -----
     (2,0,0)        1.00000E-11
     (0,2,0)        2.00000E-11
     (0,0,2)       -3.00000E-10
 Nucleus-field energy     =     0.0000000107 hartrees
 Requested basis set is cc-pVTZ
 There are 32 shells and 88 basis functions
 A cutoff of  1.0D-11 yielded    528 shell pairs
 There are      4048 function pairs (      5260 Cartesian)
 Smallest overlap matrix eigenvalue = 2.88E-03
 Guess MOs from SCF MO coefficient file
 Reading MOs from coefficient file
 Reading MOs from coefficient file
 A restricted Hartree-Fock SCF calculation will be
 performed using Pulay DIIS extrapolation
 SCF converges when DIIS error is below 1.0E-08
 Geometry optimization detected.  Setting ReadMinima to 0
 Setting SaveMinima to 0
 ---------------------------------------
  Cycle       Energy         DIIS Error
 ---------------------------------------
    1    -150.8348836915      1.26E-03
    2    -150.8372965335      3.97E-04
    3    -150.8374783822      1.43E-04
    4    -150.8375119825      5.00E-05
    5    -150.8375166218      1.22E-05
    6    -150.8375170143      3.28E-06
    7    -150.8375170488      1.12E-06
    8    -150.8375170543      4.64E-07
    9    -150.8375170554      1.23E-07
   10    -150.8375170555      5.54E-08
   11    -150.8375170556      7.21E-09 Convergence criterion met
 ---------------------------------------
 SCF time:  CPU 6.96 s  wall 6.96 s
 Discretize the solute cavity surface with Lebedev spheres
	Using 302 Lebedev grid points for each H atom
	Using 302 Lebedev grid points for other atoms
	Atomic van der Waals radii will be scaled by 1.20
 Removing interior tesserae...
 Keep 628 surface tesserae and discard 580 interior tesserae
 Molecular Surface Area = 49.750 Angst**2
 A restricted Hartree-Fock SCF calculation will be
 performed using Pulay DIIS extrapolation
 Polarizable Continuum solvation model will be applied
 SCF converges when DIIS error is below 1.0E-08
 Geometry optimization detected.  Setting ReadMinima to 0
 Setting SaveMinima to 0

 Citation of the SMD model:
 Marenich, A.V.; Cramer, C.J.; Truhlar, D.G.
 J. Phys. Chem. B 2009, 113, 6378-6396.
 iSolventCode=           1
 Solvent: water                                                           

 vradii
            1           2           3           4
    1   1.5200000   1.5200000   1.2000000   1.2000000
 ---------------------------------------
  Cycle       Energy         DIIS Error
 ---------------------------------------
    1    -150.8375170554      1.64E-09
 Time req'd to invert C: 0.33 s (CPU) 0.33 s (wall)
    2    -150.8523813062      1.07E-03
    3    -150.8523813064      1.07E-03
    4    -150.8523813067      1.07E-03
    5    -150.8523813072      1.07E-03
    6    -150.8523813068      1.07E-03
    7    -150.8523813079      1.07E-03
    8    -150.8523813079      1.07E-03
    9    -150.8523813081      1.07E-03
   10    -150.8523813078      1.07E-03
   11    -150.8523813082      1.07E-03
   12    -150.8523813089      1.07E-03
   13    -150.8523813099      1.07E-03
   14    -150.8543107199      3.76E-04
   15    -150.8545497905      1.49E-04
   16    -150.8545884013      4.64E-05
   17    -150.8545928366      9.88E-06
   18    -150.8545930941      2.69E-06
   19    -150.8545931178      9.56E-07
   20    -150.8545931219      3.55E-07
   21    -150.8545931225      1.05E-07
   22    -150.8545931225      3.96E-08
   23    -150.8545931225      5.86E-09 Convergence criterion met
 ---------------------------------------
 SCF time:  CPU 15.26 s  wall 15.26 s
(0)  E-EN(g) gas-phase elect-nuc energy                 -150.837517055 a.u.
(3)  G-ENP(liq) elect-nuc-pol free energy of system     -150.854593122 a.u.
(4)  G-CDS(liq) cavity-dispersion-solvent structure 
     free energy                                                1.3352 kcal/mol
(6)  G-S(liq) free energy of system                     -150.852465406 a.u.
(9)  DeltaG-S(liq) free energy of  solvation
     (9) = (6) - (0)                                           -9.3802 kcal/mol
 SCF   energy in the final basis set = -150.8524654064
 Total energy in the final basis set = -150.8524654064

 Components of the MP2 correlation energy:
        aaaa  correlation energy =        -0.0642870087 au
        abab  correlation energy =        -0.3910945273 au
        bbbb  correlation energy =        -0.0642870087 au
        non-Brillouin singles    =        -0.0000000000 au

 Total  MP2   correlation energy =        -0.5196685447 au
        MP2         total energy =      -151.3721339511 au

  Entering Z-vector solver.
 This version supports only Gaussian blurring of the apparent surface charges
 No PCM contribution added !! 
   1         0           1      0.000239    0.000239
 This version supports only Gaussian blurring of the apparent surface charges
 No PCM contribution added !! 
   2         0           1      0.000088    0.000088
 This version supports only Gaussian blurring of the apparent surface charges
 No PCM contribution added !! 
   3         0           1      0.000021    0.000021
 This version supports only Gaussian blurring of the apparent surface charges
 No PCM contribution added !! 
   4         0           1      0.000007    0.000007
 This version supports only Gaussian blurring of the apparent surface charges
 No PCM contribution added !! 
   5         0           1      0.000003    0.000003
 This version supports only Gaussian blurring of the apparent surface charges
 No PCM contribution added !! 
   6         1           0      0.000000    0.000000    Roots Converged

 --------------------------------------------------------------

                    Orbital Energies (a.u.)
 --------------------------------------------------------------

 Alpha MOs
 -- Occupied --
-20.623 -20.623  -1.479  -1.212  -0.715  -0.713  -0.613  -0.521
 -0.483
 -- Virtual --
  0.170   0.181   0.291   0.572   0.599   0.661   0.668   0.760
  0.790   0.829   0.840   0.888   0.893   1.010   1.016   1.281
  1.317   1.554   1.653   1.676   1.783   2.003   2.075   2.077
  2.136   2.181   2.356   2.430   2.543   2.872   2.956   3.480
  3.520   3.595   3.607   3.747   3.820   3.869   3.914   4.028
  4.050   4.060   4.152   4.232   4.284   4.393   4.490   4.538
  4.749   4.883   4.918   5.189   5.263   5.373   5.443   5.587
  5.752   5.983   6.328   6.330   6.611   6.799   6.861   6.881
  6.893   6.931   7.079   7.098   7.119   7.154   7.237   7.270
  7.401   7.553   7.609   8.027   8.145  11.270  11.774
 --------------------------------------------------------------

          Ground-State Mulliken Net Atomic Charges

     Atom                 Charge (a.u.)
  ----------------------------------------
      1 O                    -0.312110
      2 O                    -0.312179
      3 H                     0.312129
      4 H                     0.312159
  ----------------------------------------
  Sum of atomic charges =    -0.000000

 -----------------------------------------------------------------
                    Cartesian Multipole Moments
 -----------------------------------------------------------------
    Charge (ESU x 10^10)
                 0.0000
    Dipole Moment (Debye)
         X       0.6828      Y       1.9980      Z      -0.3806
       Tot       2.1454
    Quadrupole Moments (Debye-Ang)
        XX     -12.2989     XY      -6.5090     YY      -1.6127
        XZ      -0.3434     YZ      -0.3254     ZZ     -13.4083
    Octopole Moments (Debye-Ang^2)
       XXX     101.4215    XXY       4.9297    XYY      -0.4440
       YYY     -43.4655    XXZ       4.3630    XYZ      -2.9188
       YYZ      -1.2103    XZZ      43.1313    YZZ     -31.7446
       ZZZ      -6.0707
    Hexadecapole Moments (Debye-Ang^3)
      XXXX    -659.6960   XXXY      97.6682   XXYY     -19.6232
      XYYY     111.6892   YYYY    -261.9760   XXXZ     -26.7209
      XXYZ      18.5675   XYYZ      -9.3240   YYYZ      -6.0285
      XXZZ    -148.3817   XYZZ     102.8926   YYZZ     -81.3543
      XZZZ      11.1144   YZZZ     -12.6723   ZZZZ     -25.1376
 -----------------------------------------------------------------
 DrvMan is completing analytic gradient of the MP2 energy
 MP2 relaxed dipole moment
            1
    1   0.2686280
    2   0.7860548
    3  -0.1497359
	Magnitude:	 0.844 au	 2.145 Debye
 MP2 energy read as -151.372134
 Full Analytical Gradient of MP2 Energy (in au.)
             1             2             3             4
    1    0.00023316   -0.00023315   -0.00011382    0.00011381
    2   -0.00015951    0.00015989   -0.00013271    0.00013233
    3   -0.00043495    0.00043292   -0.00090360    0.00090563
 Gradient time:  CPU 0.09 s  wall 0.09 s
 Geometry Optimization Parameters
   NAtoms,    NIC,     NZ,  NCons,   NDum,   NFix, NCnnct, MaxDiis
        4      14       0       0       0       0       0       0

 Cartesian Hessian Update
 Hessian Updated using BFGS Update


** GEOMETRY OPTIMIZATION IN DELOCALIZED INTERNAL COORDINATES **
   Searching for a Minimum

   Optimization Cycle:   6

                       Coordinates (Angstroms)
     ATOM                X               Y               Z
      1  O        -3.8214052791    2.4455611857   -0.2818778228
      2  O        -2.7034311216    2.2315827881    0.5997764899
      3  H        -4.2329381781    3.1971035418    0.1376300732
      4  H        -1.9771898212    2.4011898844    0.0048322597
   Point Group: c1    Number of degrees of freedom:     6


   Energy is   -151.372133951

 Hessian Updated using BFGS Update

  6 Hessian modes will be used to form the next step
  Hessian Eigenvalues:
     0.005448    0.160005    0.167652    0.390551    0.526621    0.544124

 Minimum Search - Taking Simple RFO Step
 Searching for Lamda that Minimizes Along All modes
 Value Taken    Lamda =   0.00000000
 Step Taken.  Stepsize is  0.000867

                             Maximum     Tolerance    Cnvgd?
         Gradient           0.000079      0.000300     YES
         Displacement       0.000835      0.001200     YES
         Energy change     -0.000002      0.000001      NO


                       Distance Matrix (Angstroms)
             O (  1)   O (  2)   H (  3)
   O (  2)  1.439780
   H (  3)  0.954024  1.866869
   H (  4)  1.866896  0.954019  2.395728

 Final energy is   -151.37213395109612     


 ******************************
 **  OPTIMIZATION CONVERGED  **
 ******************************

                       Coordinates (Angstroms)
     ATOM                X               Y               Z
      1  O        -3.8214052791    2.4455611857   -0.2818778228
      2  O        -2.7034311216    2.2315827881    0.5997764899
      3  H        -4.2329381781    3.1971035418    0.1376300732
      4  H        -1.9771898212    2.4011898844    0.0048322597

Z-matrix Print:
$molecule
0 1
O 
H  1 0.954019
O  1 1.439780 2 100.532966
H  3 0.954024 1 100.530546 2 -116.357417 0
$end


 --------------------------------------------------------------

                    Orbital Energies (a.u.)
 --------------------------------------------------------------

 Alpha MOs
 -- Occupied --
-20.623 -20.623  -1.479  -1.212  -0.715  -0.713  -0.613  -0.521
 -0.483
 -- Virtual --
  0.170   0.181   0.291   0.572   0.599   0.661   0.668   0.760
  0.790   0.829   0.840   0.888   0.893   1.010   1.016   1.281
  1.317   1.554   1.653   1.676   1.783   2.003   2.075   2.077
  2.136   2.181   2.356   2.430   2.543   2.872   2.956   3.480
  3.520   3.595   3.607   3.747   3.820   3.869   3.914   4.028
  4.050   4.060   4.152   4.232   4.284   4.393   4.490   4.538
  4.749   4.883   4.918   5.189   5.263   5.373   5.443   5.587
  5.752   5.983   6.328   6.330   6.611   6.799   6.861   6.881
  6.893   6.931   7.079   7.098   7.119   7.154   7.237   7.270
  7.401   7.553   7.609   8.027   8.145  11.270  11.774
 --------------------------------------------------------------

          Ground-State Mulliken Net Atomic Charges

     Atom                 Charge (a.u.)
  ----------------------------------------
      1 O                    -0.312110
      2 O                    -0.312179
      3 H                     0.312129
      4 H                     0.312159
  ----------------------------------------
  Sum of atomic charges =    -0.000000

 -----------------------------------------------------------------
                    Cartesian Multipole Moments
 -----------------------------------------------------------------
    Charge (ESU x 10^10)
                 0.0000
    Dipole Moment (Debye)
         X       0.6828      Y       1.9980      Z      -0.3806
       Tot       2.1454
    Quadrupole Moments (Debye-Ang)
        XX     -12.2989     XY      -6.5090     YY      -1.6127
        XZ      -0.3434     YZ      -0.3254     ZZ     -13.4083
    Octopole Moments (Debye-Ang^2)
       XXX     101.4215    XXY       4.9297    XYY      -0.4440
       YYY     -43.4655    XXZ       4.3630    XYZ      -2.9188
       YYZ      -1.2103    XZZ      43.1313    YZZ     -31.7446
       ZZZ      -6.0707
    Hexadecapole Moments (Debye-Ang^3)
      XXXX    -659.6960   XXXY      97.6682   XXYY     -19.6232
      XYYY     111.6892   YYYY    -261.9760   XXXZ     -26.7209
      XXYZ      18.5675   XYYZ      -9.3240   YYYZ      -6.0285
      XXZZ    -148.3817   XYZZ     102.8926   YYZZ     -81.3543
      XZZZ      11.1144   YZZZ     -12.6723   ZZZZ     -25.1376
 -----------------------------------------------------------------
Archival summary:
1\1\pikachu\OPT\MP2\BasisUnspecified\22\pakpong\MonDec1211:13:412016MonDec1211:13:412016\0\\#,OPT,MP2,BasisUnspecified,\\0,1\O\H,1,0.954019\O,1,1.43978,2,100.533\H,3,0.954024,1,100.531,2,-116.357,0\\HF=-150.852465\MP2=-151.372134\\@

 Total job time:  213.14s(wall), 212.97s(cpu) 
 Mon Dec 12 11:13:41 2016

        *************************************************************
        *                                                           *
        *  Thank you very much for using Q-Chem.  Have a nice day.  *
        *                                                           *
        *************************************************************


 
User input: 2 of 3 
 
pikachu 127.0.1
Q-Chem Developer Version! Running on 127.0.1.*
                  Welcome to Q-Chem
     A Quantum Leap Into The Future Of Chemistry


 Q-Chem 4.4, Q-Chem, Inc., Pleasanton, CA (2016)

 Y. Shao,  Z. Gan,  E. Epifanovsky,  A. T. B. Gilbert,  M. Wormit,  
 J. Kussmann,  A. W. Lange,  A. Behn,  J. Deng,  X. Feng,  D. Ghosh,  
 M. Goldey,  P. R. Horn,  L. D. Jacobson,  I. Kaliman,  F. Rob,  
 R. Z. Khaliullin,  T. Kus,  A. Landau,  J. Liu,  E. I. Proynov,  Y. M. Rhee,  
 R. M. Richard,  M. A. Rohrdanz,  R. P. Steele,  E. J. Sundstrom,  
 H. L. Woodcock III,  P. M. Zimmerman,  D. Zuev,  B. Albrecht,  E. Alguire,  
 B. Austin,  S. A. Baeppler,  G. J. O. Beran,  Y. A. Bernard,  E. Berquist,  
 K. Brandhorst,  K. B. Bravaya,  S. T. Brown,  D. Casanova,  C.-M. Chang,  
 Y. Chen,  S. H. Chien,  K. D. Closser,  M. P. Coons,  D. L. Crittenden,  
 S. Dasgupta,  M. Diedenhofen,  R. A. DiStasio Jr.,  H. Do,  A. D. Dutoi,  
 R. G. Edgar,  P.-T. Fang,  S. Fatehi,  Q. Feng,  L. Fusti-Molnar,  
 A. Ghysels,  A. Golubeva-Zadorozhnaya,  J. Gomes,  A. Gunina,  
 M. W. D. Hanson-Heine,  P. H. P. Harbach,  A. W. Hauser,  J. E. Herr,  
 E. G. Hohenstein,  Z. C. Holden,  K. Hui,  T.-C. Jagau,  H. Ji,  B. Kaduk,  
 K. Khistyaev,  Jaehoon Kim,  Jihan Kim,  R. A. King,  P. Klunzinger,  
 K. Koh,  D. Kosenkov,  T. Kowalczyk,  C. M. Krauter,  A. Kunitsa,  
 K. U. Lao,  A. Laurent,  K. V. Lawler,  J. Lee,  D. Lefrancois,  S. Lehtola,  
 S. V. Levchenko,  C. Y. Lin,  Y.-S. Lin,  F. Liu,  E. Livshits,  
 R. C. Lochan,  A. Luenser,  P. Manohar,  S. F. Manzer,  S.-P. Mao,  Y. Mao,  
 N. Mardirossian,  A. V. Marenich,  L. A. Martinez-Martinez,  S. A. Maurer,  
 N. J. Mayhall,  J.-M. Mewes,  A. F. Morrison,  K. Nanda,  T. S. Nguyen-Beck,  
 C. M. Oana,  R. Olivares-Amaya,  D. P. O'Neill,  J. A. Parkhill,  
 T. M. Perrine,  R. Peverati,  P. A. Pieniazek,  F. Plasser,  A. Prociuk,  
 D. R. Rehn,  E. Rosta,  N. J. Russ,  N. Sergueev,  S. M. Sharada,  
 S. Sharma,  D. W. Small,  A. Sodt,  T. Stauch,  T. Stein,  D. Stuck,  
 Y.-C. Su,  A. J. W. Thom,  T. Tsuchimochi,  L. Vogt,  O. Vydrov,  T. Wang,  
 M. A. Watson,  J. Wenzel,  A. White,  C. F. Williams,  V. Vanovschi,  
 K. Yao,  S. Yeganeh,  S. R. Yost,  Z.-Q. You,  I. Y. Zhang,  X. Zhang,  
 Y. Zhao,  B. R. Brooks,  G. K. L. Chan,  D. M. Chipman,  C. J. Cramer,  
 W. A. Goddard III,  M. S. Gordon,  W. J. Hehre,  A. Klamt,  
 H. F. Schaefer III,  M. W. Schmidt,  C. D. Sherrill,  D. G. Truhlar,  
 A. Warshel,  X. Xu,  A. Aspuru-Guzik,  R. Baer,  A. T. Bell,  N. A. Besley,  
 J.-D. Chai,  A. Dreuw,  B. D. Dunietz,  T. R. Furlani,  S. R. Gwaltney,  
 C.-P. Hsu,  Y. Jung,  J. Kong,  D. S. Lambrecht,  W. Liang,  C. Ochsenfeld,  
 V. A. Rassolov,  L. V. Slipchenko,  J. E. Subotnik,  T. Van Voorhis,  
 J. M. Herbert,  A. I. Krylov,  P. M. W. Gill,  M. Head-Gordon

 Contributors to earlier versions of Q-Chem not listed above: 
 R. D. Adamson,  J. Baker,  E. F. C. Byrd,  A. K. Chakraborty,  C.-L. Cheng,  
 H. Dachsel,  R. J. Doerksen,  G. Hawkins,  A. Heyden,  S. Hirata,  
 G. Kedziora,  F. J. Keil,  C. Kelley,  P. P. Korambath,  W. Kurlancheek,  
 A. M. Lee,  M. S. Lee,  D. Liotard,  I. Lotan,  P. E. Maslen,  N. Nair,  
 D. Neuhauser,  R. Olson,  B. Peters,  J. Ritchie,  N. E. Schultz,  
 N. Shenvi,  A. C. Simmonett,  K. S. Thanthiriwatte,  Q. Wu,  W. Zhang

 Please cite Q-Chem as follows:
 Y. Shao et al., Mol. Phys. 113, 184-215 (2015)
 DOI: 10.1080/00268976.2014.952696

 Q-Chem 4.4.2 for Intel X86 EM64T Linux

 Parts of Q-Chem use Armadillo 5.200.1 (Boston Tea Smuggler).
 http://arma.sourceforge.net/

 Q-Chem begins on Mon Dec 12 11:13:41 2016  


Host: 0

     Scratch files written to /scratch/pakpong/qchem6685//
The previous job contains 0 fragments, simply inherited here
FILE_GEOM_ORG=        593


!!********************************************.
!!******************Warning*******************.
!!Desired Analytical derivatives not available.
!!Finite difference job might take a long time.
!!********************************************.
!!********************************************.


 2-order derivative to be evaluated numerically with 1-order analytical derivatives

Checking the input file for inconsistencies... 	...done.

--------------------------------------------------------------
User input:
--------------------------------------------------------------

$molecule
read
$end

$rem
   BASIS  =   cc-pVTZ
   method  =  MP2
   JOBTYPE	= FREQUENCY
   SOLVENT_METHOD = SMD
$end

--------------------------------------------------------------
 ----------------------------------------------------------------
             Standard Nuclear Orientation (Angstroms)
    I     Atom           X                Y                Z
 ----------------------------------------------------------------
    1      O      -3.8214052791     2.4455611857    -0.2818778228
    2      O      -2.7034311216     2.2315827881     0.5997764899
    3      H      -4.2329381781     3.1971035418     0.1376300732
    4      H      -1.9771898212     2.4011898844     0.0048322597
 ----------------------------------------------------------------
 Nuclear Repulsion Energy =    37.1536291738 hartrees
 There are        9 alpha and        9 beta electrons
 Requested basis set is cc-pVTZ
 There are 32 shells and 88 basis functions

 Total QAlloc Memory Limit   2000 MB
 Mega-Array Size        61 MB
 MEM_STATIC part        62 MB

                       Distance Matrix (Angstroms)
             O (  1)   O (  2)   H (  3)
   O (  2)  1.439780
   H (  3)  0.954024  1.866869
   H (  4)  1.866896  0.954019  2.395728

 A cutoff of  1.0D-11 yielded    528 shell pairs
 There are      4048 function pairs (      5260 Cartesian)

 -------------------------------------------------------
 OpenMP Integral Computing Module                       
 Release: version 1.0, May 2013, Q-Chem Inc. Pittsburgh 
 -------------------------------------------------------
 Integral Job Info:
 Integral job number is                      11
 Integral operator is                         1
 short-range coefficients                     0
 long-range coefficients              100000000
 Omega coefficients                           0
 if combine SR and LR in K                    0
 Integral screening is                        0
 Integral computing path is                   2
 max size of driver memory is            800000
 size of driver memory is                776718
 size of scratch memory is              4556032
 max col of scratch BK array              10000
 max len of scratch array in speh3          662
 max len of scratch index in speh4           32
 max int batch size is                      520
 min int batch size is                       52
 fixed nKL is                                52
 max L of basis functions is                  3
 order of int derivative is                   0
 number of shells is                         32
 number of basis is                         100
 number of cartesian basis is               100
 number of contracted shell pairs           528
 number of primitive shell pairs           1865
 maxK2 (contraction) of shell pair           49
 max number of K2 of shell pair               1
 max number of CS2 of shell pair             64
 max number of PS2 of shell pair            294
 mem total for path MDJ                   35420
 -------------------------------------------------------
 Smallest overlap matrix eigenvalue = 2.88E-03
 Guess from superposition of atomic densities
 Warning:  Energy on first SCF cycle will be non-variational
 A restricted Hartree-Fock SCF calculation will be
 performed using Pulay DIIS extrapolation
 SCF converges when DIIS error is below 1.0E-08
 ---------------------------------------
  Cycle       Energy         DIIS Error
 ---------------------------------------
    1    -150.7483532301      4.67E-02
    2    -150.8129372131      5.78E-03
    3    -150.8364503102      1.19E-03
    4    -150.8374003466      2.89E-04
    5    -150.8375040203      9.81E-05
    6    -150.8375152725      2.79E-05
    7    -150.8375168733      7.45E-06
    8    -150.8375170310      2.45E-06
    9    -150.8375170529      1.13E-06
   10    -150.8375170567      6.44E-07
   11    -150.8375170581      1.90E-07
   12    -150.8375170582      4.15E-08
   13    -150.8375170582      7.45E-09 Convergence criterion met
 ---------------------------------------
 SCF time:  CPU 8.16 s  wall 8.16 s

 Citation of the SMD model:
 Marenich, A.V.; Cramer, C.J.; Truhlar, D.G.
 J. Phys. Chem. B 2009, 113, 6378-6396.
 iSolventCode=           1
 Solvent: water                                                           

 vradii
            1           2           3           4
    1   1.5200000   1.5200000   1.2000000   1.2000000
Changing PCM_TESSEL_METHOD to VTN
Changing PCM_VDW_RADII to SMD_RADIUS
 Discretize the solute cavity surface with Lebedev spheres
	Using 302 Lebedev grid points for each H atom
	Using 302 Lebedev grid points for other atoms
	Atomic van der Waals radii will be scaled by 1.20
 Removing interior tesserae...
 Keep 628 surface tesserae and discard 580 interior tesserae
 Molecular Surface Area = 49.750 Angst**2
 A restricted Hartree-Fock SCF calculation will be
 performed using Pulay DIIS extrapolation
 Polarizable Continuum solvation model will be applied
 SCF converges when DIIS error is below 1.0E-08

 Citation of the SMD model:
 Marenich, A.V.; Cramer, C.J.; Truhlar, D.G.
 J. Phys. Chem. B 2009, 113, 6378-6396.
 iSolventCode=           1
 Solvent: water                                                           

 vradii
            1           2           3           4
    1   1.5200000   1.5200000   1.2000000   1.2000000
 ---------------------------------------
  Cycle       Energy         DIIS Error
 ---------------------------------------
    1    -150.8375170582      1.35E-09
 Time req'd to invert C: 0.33 s (CPU) 0.33 s (wall)
    2    -150.8523813096      1.07E-03
    3    -150.8523813099      1.07E-03
    4    -150.8523813107      1.07E-03
    5    -150.8523813063      1.07E-03
    6    -150.8523813071      1.07E-03
    7    -150.8523813059      1.07E-03
    8    -150.8523813077      1.07E-03
    9    -150.8523813095      1.07E-03
   10    -150.8523813101      1.07E-03
   11    -150.8523813066      1.07E-03
   12    -150.8523813080      1.07E-03
   13    -150.8523813111      1.07E-03
   14    -150.8523813106      1.07E-03
   15    -150.8523813122      1.07E-03
   16    -150.8543107194      3.76E-04
   17    -150.8545497896      1.49E-04
   18    -150.8545884042      4.64E-05
   19    -150.8545928395      9.88E-06
   20    -150.8545930970      2.69E-06
   21    -150.8545931206      9.56E-07
   22    -150.8545931248      3.55E-07
   23    -150.8545931254      1.05E-07
   24    -150.8545931254      3.96E-08
   25    -150.8545931253      5.86E-09 Convergence criterion met
 ---------------------------------------
 SCF time:  CPU 18.76 s  wall 18.83 s
(0)  E-EN(g) gas-phase elect-nuc energy                 -150.837517058 a.u.
(3)  G-ENP(liq) elect-nuc-pol free energy of system     -150.854593125 a.u.
(4)  G-CDS(liq) cavity-dispersion-solvent structure 
     free energy                                                1.3352 kcal/mol
(6)  G-S(liq) free energy of system                     -150.852465409 a.u.
(9)  DeltaG-S(liq) free energy of  solvation
     (9) = (6) - (0)                                           -9.3802 kcal/mol
 SCF   energy in the final basis set = -150.8524654092
 Total energy in the final basis set = -150.8524654092

 Components of the MP2 correlation energy:
        aaaa  correlation energy =        -0.0642870087 au
        abab  correlation energy =        -0.3910945273 au
        bbbb  correlation energy =        -0.0642870087 au
        non-Brillouin singles    =        -0.0000000000 au

 Total  MP2   correlation energy =        -0.5196685447 au
        MP2         total energy =      -151.3721339540 au

  Entering Z-vector solver.
 This version supports only Gaussian blurring of the apparent surface charges
 No PCM contribution added !! 
   1         0           1      0.000239    0.000239
 This version supports only Gaussian blurring of the apparent surface charges
 No PCM contribution added !! 
   2         0           1      0.000088    0.000088
 This version supports only Gaussian blurring of the apparent surface charges
 No PCM contribution added !! 
   3         0           1      0.000021    0.000021
 This version supports only Gaussian blurring of the apparent surface charges
 No PCM contribution added !! 
   4         0           1      0.000007    0.000007
 This version supports only Gaussian blurring of the apparent surface charges
 No PCM contribution added !! 
   5         0           1      0.000003    0.000003
 This version supports only Gaussian blurring of the apparent surface charges
 No PCM contribution added !! 
   6         1           0      0.000000    0.000000    Roots Converged

 --------------------------------------------------------------

                    Orbital Energies (a.u.)
 --------------------------------------------------------------

 Alpha MOs
 -- Occupied --
-20.623 -20.623  -1.479  -1.212  -0.715  -0.713  -0.613  -0.521
 -0.483
 -- Virtual --
  0.170   0.181   0.291   0.572   0.599   0.661   0.668   0.760
  0.790   0.829   0.840   0.888   0.893   1.010   1.016   1.281
  1.317   1.554   1.653   1.676   1.783   2.003   2.075   2.077
  2.136   2.181   2.356   2.430   2.543   2.872   2.956   3.480
  3.520   3.595   3.607   3.747   3.820   3.869   3.914   4.028
  4.050   4.060   4.152   4.232   4.284   4.393   4.490   4.538
  4.749   4.883   4.918   5.189   5.263   5.373   5.443   5.587
  5.752   5.983   6.328   6.330   6.611   6.799   6.861   6.881
  6.893   6.931   7.079   7.098   7.119   7.154   7.237   7.270
  7.401   7.553   7.609   8.027   8.145  11.270  11.774
 --------------------------------------------------------------

          Ground-State Mulliken Net Atomic Charges

     Atom                 Charge (a.u.)
  ----------------------------------------
      1 O                    -0.312110
      2 O                    -0.312179
      3 H                     0.312129
      4 H                     0.312159
  ----------------------------------------
  Sum of atomic charges =    -0.000000

 -----------------------------------------------------------------
                    Cartesian Multipole Moments
 -----------------------------------------------------------------
    Charge (ESU x 10^10)
                -0.0000
    Dipole Moment (Debye)
         X       0.6828      Y       1.9980      Z      -0.3806
       Tot       2.1454
    Quadrupole Moments (Debye-Ang)
        XX     -12.2989     XY      -6.5090     YY      -1.6127
        XZ      -0.3434     YZ      -0.3254     ZZ     -13.4083
    Octopole Moments (Debye-Ang^2)
       XXX     101.4215    XXY       4.9297    XYY      -0.4440
       YYY     -43.4655    XXZ       4.3630    XYZ      -2.9188
       YYZ      -1.2103    XZZ      43.1313    YZZ     -31.7446
       ZZZ      -6.0707
    Hexadecapole Moments (Debye-Ang^3)
      XXXX    -659.6960   XXXY      97.6682   XXYY     -19.6232
      XYYY     111.6892   YYYY    -261.9760   XXXZ     -26.7209
      XXYZ      18.5675   XYYZ      -9.3240   YYYZ      -6.0285
      XXZZ    -148.3817   XYZZ     102.8926   YYZZ     -81.3543
      XZZZ      11.1144   YZZZ     -12.6723   ZZZZ     -25.1376
 -----------------------------------------------------------------
 DrvMan is completing analytic gradient of the MP2 energy
 MP2 relaxed dipole moment
            1
    1   0.2686280
    2   0.7860548
    3  -0.1497359
	Magnitude:	 0.844 au	 2.145 Debye
 MP2 energy read as -151.372134
 Full Analytical Gradient of MP2 Energy (in au.)
             1             2             3             4
    1    0.00023316   -0.00023315   -0.00011382    0.00011381
    2   -0.00015951    0.00015989   -0.00013271    0.00013233
    3   -0.00043495    0.00043292   -0.00090360    0.00090563
 Gradient time:  CPU 0.10 s  wall 0.10 s
 ######################################################
 ######################################################
 # Starting finite difference calculation for IDERIV  #
 Finite diff step size: 1.89e-03 a.u.
 ----------------------------------------------------------------
             Standard Nuclear Orientation (Angstroms)
    I     Atom           X                Y                Z
 ----------------------------------------------------------------
    1      O      -3.8204052791     2.4455611857    -0.2818778228
    2      O      -2.7034311216     2.2315827881     0.5997764899
    3      H      -4.2329381781     3.1971035418     0.1376300732
    4      H      -1.9771898212     2.4011898844     0.0048322597
 ----------------------------------------------------------------
 Nuclear Repulsion Energy =    37.1655127923 hartrees
 There are        9 alpha and        9 beta electrons
 Discretize the solute cavity surface with Lebedev spheres
	Using 302 Lebedev grid points for each H atom
	Using 302 Lebedev grid points for other atoms
	Atomic van der Waals radii will be scaled by 1.20
 Removing interior tesserae...
 Keep 628 surface tesserae and discard 580 interior tesserae
 Molecular Surface Area = 49.750 Angst**2

                       Distance Matrix (Angstroms)
             O (  1)   O (  2)   H (  3)
   O (  2)  1.439004
   H (  3)  0.954456  1.866869
   H (  4)  1.865909  0.954019  2.395728

 Requested basis set is cc-pVTZ
 There are 32 shells and 88 basis functions
 A cutoff of  1.0D-11 yielded    528 shell pairs
 There are      4048 function pairs (      5260 Cartesian)
 Smallest overlap matrix eigenvalue = 2.88E-03
 Guess MOs from SCF MO coefficient file
 Reading MOs from coefficient file
 Reading MOs from coefficient file
 A restricted Hartree-Fock SCF calculation will be
 performed using Pulay DIIS extrapolation
 SCF converges when DIIS error is below 1.0E-08
 ---------------------------------------
  Cycle       Energy         DIIS Error
 ---------------------------------------
    1    -150.8350279161      1.27E-03
    2    -150.8373335057      3.99E-04
    3    -150.8375156432      1.43E-04
    4    -150.8375492324      5.00E-05
    5    -150.8375538408      1.21E-05
    6    -150.8375542236      3.20E-06
    7    -150.8375542540      1.27E-06
    8    -150.8375542578      7.77E-07
    9    -150.8375542597      2.79E-07
   10    -150.8375542601      4.80E-08
   11    -150.8375542602      6.26E-09 Convergence criterion met
 ---------------------------------------
 SCF time:  CPU 7.07 s  wall 7.14 s
 Discretize the solute cavity surface with Lebedev spheres
	Using 302 Lebedev grid points for each H atom
	Using 302 Lebedev grid points for other atoms
	Atomic van der Waals radii will be scaled by 1.20
 Removing interior tesserae...
 Keep 628 surface tesserae and discard 580 interior tesserae
 Molecular Surface Area = 49.750 Angst**2
 A restricted Hartree-Fock SCF calculation will be
 performed using Pulay DIIS extrapolation
 Polarizable Continuum solvation model will be applied
 SCF converges when DIIS error is below 1.0E-08

 Citation of the SMD model:
 Marenich, A.V.; Cramer, C.J.; Truhlar, D.G.
 J. Phys. Chem. B 2009, 113, 6378-6396.
 iSolventCode=           1
 Solvent: water                                                           

 vradii
            1           2           3           4
    1   1.5200000   1.5200000   1.2000000   1.2000000
 ---------------------------------------
  Cycle       Energy         DIIS Error
 ---------------------------------------
    1    -150.8375542601      1.56E-09
 Time req'd to invert C: 0.32 s (CPU) 0.33 s (wall)
    2    -150.8524188394      1.07E-03
    3    -150.8524188395      1.07E-03
    4    -150.8524188396      1.07E-03
    5    -150.8543480741      3.76E-04
    6    -150.8545872689      1.49E-04
    7    -150.8546259273      4.64E-05
    8    -150.8546303712      9.89E-06
    9    -150.8546306290      2.68E-06
   10    -150.8546306526      9.54E-07
   11    -150.8546306567      3.63E-07
   12    -150.8546306573      1.48E-07
   13    -150.8546306573      3.86E-08
   14    -150.8546306573      5.51E-09 Convergence criterion met
 ---------------------------------------
 SCF time:  CPU 11.46 s  wall 11.46 s
(0)  E-EN(g) gas-phase elect-nuc energy                 -150.837554260 a.u.
(3)  G-ENP(liq) elect-nuc-pol free energy of system     -150.854630657 a.u.
(4)  G-CDS(liq) cavity-dispersion-solvent structure 
     free energy                                                1.3354 kcal/mol
(6)  G-S(liq) free energy of system                     -150.852502641 a.u.
(9)  DeltaG-S(liq) free energy of  solvation
     (9) = (6) - (0)                                           -9.3803 kcal/mol
 SCF   energy in the final basis set = -150.8525026409
 Total energy in the final basis set = -150.8525026409

 Components of the MP2 correlation energy:
        aaaa  correlation energy =        -0.0642866045 au
        abab  correlation energy =        -0.3910628162 au
        bbbb  correlation energy =        -0.0642866045 au
        non-Brillouin singles    =        -0.0000000000 au

 Total  MP2   correlation energy =        -0.5196360252 au
        MP2         total energy =      -151.3721386660 au

  Entering Z-vector solver.
 This version supports only Gaussian blurring of the apparent surface charges
 No PCM contribution added !! 
   1         0           1      0.000238    0.000238
 This version supports only Gaussian blurring of the apparent surface charges
 No PCM contribution added !! 
   2         0           1      0.000088    0.000088
 This version supports only Gaussian blurring of the apparent surface charges
 No PCM contribution added !! 
   3         0           1      0.000021    0.000021
 This version supports only Gaussian blurring of the apparent surface charges
 No PCM contribution added !! 
   4         0           1      0.000007    0.000007
 This version supports only Gaussian blurring of the apparent surface charges
 No PCM contribution added !! 
   5         0           1      0.000003    0.000003
 This version supports only Gaussian blurring of the apparent surface charges
 No PCM contribution added !! 
   6         1           0      0.000000    0.000000    Roots Converged

 --------------------------------------------------------------

                    Orbital Energies (a.u.)
 --------------------------------------------------------------

 Alpha MOs
 -- Occupied --
-20.623 -20.623  -1.479  -1.212  -0.715  -0.713  -0.613  -0.521
 -0.483
 -- Virtual --
  0.170   0.181   0.292   0.571   0.599   0.661   0.668   0.760
  0.791   0.829   0.840   0.888   0.893   1.010   1.016   1.281
  1.317   1.554   1.653   1.676   1.783   2.003   2.075   2.077
  2.136   2.181   2.357   2.431   2.543   2.872   2.955   3.480
  3.520   3.595   3.607   3.747   3.820   3.869   3.914   4.028
  4.050   4.060   4.152   4.232   4.284   4.393   4.490   4.538
  4.749   4.883   4.918   5.189   5.263   5.373   5.442   5.587
  5.752   5.983   6.329   6.332   6.611   6.799   6.861   6.881
  6.893   6.931   7.078   7.098   7.119   7.154   7.237   7.270
  7.402   7.554   7.609   8.028   8.146  11.268  11.775
 --------------------------------------------------------------

          Ground-State Mulliken Net Atomic Charges

     Atom                 Charge (a.u.)
  ----------------------------------------
      1 O                    -0.312255
      2 O                    -0.312062
      3 H                     0.312236
      4 H                     0.312081
  ----------------------------------------
  Sum of atomic charges =     0.000000

 -----------------------------------------------------------------
                    Cartesian Multipole Moments
 -----------------------------------------------------------------
    Charge (ESU x 10^10)
                 0.0000
    Dipole Moment (Debye)
         X       0.6809      Y       1.9977      Z      -0.3802
       Tot       2.1446
    Quadrupole Moments (Debye-Ang)
        XX     -12.2860     XY      -6.5125     YY      -1.6137
        XZ      -0.3454     YZ      -0.3245     ZZ     -13.4087
    Octopole Moments (Debye-Ang^2)
       XXX     101.3359    XXY       4.9564    XYY      -0.4553
       YYY     -43.4703    XXZ       4.3718    XYZ      -2.9237
       YYZ      -1.2072    XZZ      43.1264    YZZ     -31.7454
       ZZZ      -6.0709
    Hexadecapole Moments (Debye-Ang^3)
      XXXX    -659.1114   XXXY      97.4823   XXYY     -19.5300
      XYYY     111.6463   YYYY    -261.9988   XXXZ     -26.7533
      XXYZ      18.5879   XYYZ      -9.3360   YYYZ      -6.0185
      XXZZ    -148.3400   XYZZ     102.8803   YYZZ     -81.3563
      XZZZ      11.1189   YZZZ     -12.6725   ZZZZ     -25.1383
 -----------------------------------------------------------------
 DrvMan is completing analytic gradient of the MP2 energy
 MP2 relaxed dipole moment
            1
    1   0.2679039
    2   0.7859719
    3  -0.1495973
	Magnitude:	 0.844 au	 2.145 Debye
 MP2 energy read as -151.372139
 Full Analytical Gradient of MP2 Energy (in au.)
             1             2             3             4
    1    0.00086214   -0.00059057   -0.00032327    0.00005170
    2   -0.00058636    0.00019930    0.00023784    0.00014922
    3   -0.00040059    0.00027790   -0.00069567    0.00081837
 Gradient time:  CPU 0.09 s  wall 0.09 s
 ----------------------------------------------------------------
             Standard Nuclear Orientation (Angstroms)
    I     Atom           X                Y                Z
 ----------------------------------------------------------------
    1      O      -3.8224052791     2.4455611857    -0.2818778228
    2      O      -2.7034311216     2.2315827881     0.5997764899
    3      H      -4.2329381781     3.1971035418     0.1376300732
    4      H      -1.9771898212     2.4011898844     0.0048322597
 ----------------------------------------------------------------
 Nuclear Repulsion Energy =    37.1417538334 hartrees
 There are        9 alpha and        9 beta electrons
 Discretize the solute cavity surface with Lebedev spheres
	Using 302 Lebedev grid points for each H atom
	Using 302 Lebedev grid points for other atoms
	Atomic van der Waals radii will be scaled by 1.20
 Removing interior tesserae...
 Keep 628 surface tesserae and discard 580 interior tesserae
 Molecular Surface Area = 49.750 Angst**2

                       Distance Matrix (Angstroms)
             O (  1)   O (  2)   H (  3)
   O (  2)  1.440557
   H (  3)  0.953593  1.866869
   H (  4)  1.867884  0.954019  2.395728

 Requested basis set is cc-pVTZ
 There are 32 shells and 88 basis functions
 A cutoff of  1.0D-11 yielded    528 shell pairs
 There are      4048 function pairs (      5260 Cartesian)
 Smallest overlap matrix eigenvalue = 2.88E-03
 Guess MOs from SCF MO coefficient file
 Reading MOs from coefficient file
 Reading MOs from coefficient file
 A restricted Hartree-Fock SCF calculation will be
 performed using Pulay DIIS extrapolation
 SCF converges when DIIS error is below 1.0E-08
 ---------------------------------------
  Cycle       Energy         DIIS Error
 ---------------------------------------
    1    -150.8348419539      1.27E-03
    2    -150.8372587686      3.97E-04
    3    -150.8374400986      1.43E-04
    4    -150.8374734908      5.00E-05
    5    -150.8374781432      1.23E-05
    6    -150.8374785419      3.56E-06
    7    -150.8374785767      1.85E-06
    8    -150.8374785829      8.76E-07
    9    -150.8374785861      2.99E-07
   10    -150.8374785865      4.91E-08
   11    -150.8374785866      6.89E-09 Convergence criterion met
 ---------------------------------------
 SCF time:  CPU 7.07 s  wall 7.07 s
 Discretize the solute cavity surface with Lebedev spheres
	Using 302 Lebedev grid points for each H atom
	Using 302 Lebedev grid points for other atoms
	Atomic van der Waals radii will be scaled by 1.20
 Removing interior tesserae...
 Keep 628 surface tesserae and discard 580 interior tesserae
 Molecular Surface Area = 49.750 Angst**2
 A restricted Hartree-Fock SCF calculation will be
 performed using Pulay DIIS extrapolation
 Polarizable Continuum solvation model will be applied
 SCF converges when DIIS error is below 1.0E-08

 Citation of the SMD model:
 Marenich, A.V.; Cramer, C.J.; Truhlar, D.G.
 J. Phys. Chem. B 2009, 113, 6378-6396.
 iSolventCode=           1
 Solvent: water                                                           

 vradii
            1           2           3           4
    1   1.5200000   1.5200000   1.2000000   1.2000000
 ---------------------------------------
  Cycle       Energy         DIIS Error
 ---------------------------------------
    1    -150.8374785865      2.20E-09
 Time req'd to invert C: 0.32 s (CPU) 0.33 s (wall)
    2    -150.8523425089      1.07E-03
    3    -150.8523425089      1.07E-03
    4    -150.8523425095      1.07E-03
    5    -150.8523425087      1.07E-03
    6    -150.8523425093      1.07E-03
    7    -150.8523425095      1.07E-03
    8    -150.8542720965      3.76E-04
    9    -150.8545110435      1.49E-04
   10    -150.8545496147      4.64E-05
   11    -150.8545540415      9.88E-06
   12    -150.8545542987      2.69E-06
   13    -150.8545543224      9.58E-07
   14    -150.8545543266      3.52E-07
   15    -150.8545543272      7.38E-08
   16    -150.8545543267      1.13E-08
   17    -150.8545543268      4.76E-09 Convergence criterion met
 ---------------------------------------
 SCF time:  CPU 12.72 s  wall 12.74 s
(0)  E-EN(g) gas-phase elect-nuc energy                 -150.837478586 a.u.
(3)  G-ENP(liq) elect-nuc-pol free energy of system     -150.854554327 a.u.
(4)  G-CDS(liq) cavity-dispersion-solvent structure 
     free energy                                                1.3350 kcal/mol
(6)  G-S(liq) free energy of system                     -150.852426911 a.u.
(9)  DeltaG-S(liq) free energy of  solvation
     (9) = (6) - (0)                                           -9.3802 kcal/mol
 SCF   energy in the final basis set = -150.8524269111
 Total energy in the final basis set = -150.8524269111

 Components of the MP2 correlation energy:
        aaaa  correlation energy =        -0.0642874199 au
        abab  correlation energy =        -0.3911263267 au
        bbbb  correlation energy =        -0.0642874199 au
        non-Brillouin singles    =        -0.0000000000 au

 Total  MP2   correlation energy =        -0.5197011666 au
        MP2         total energy =      -151.3721280777 au

  Entering Z-vector solver.
 This version supports only Gaussian blurring of the apparent surface charges
 No PCM contribution added !! 
   1         0           1      0.000239    0.000239
 This version supports only Gaussian blurring of the apparent surface charges
 No PCM contribution added !! 
   2         0           1      0.000088    0.000088
 This version supports only Gaussian blurring of the apparent surface charges
 No PCM contribution added !! 
   3         0           1      0.000021    0.000021
 This version supports only Gaussian blurring of the apparent surface charges
 No PCM contribution added !! 
   4         0           1      0.000007    0.000007
 This version supports only Gaussian blurring of the apparent surface charges
 No PCM contribution added !! 
   5         0           1      0.000003    0.000003
 This version supports only Gaussian blurring of the apparent surface charges
 No PCM contribution added !! 
   6         1           0      0.000000    0.000000    Roots Converged

 --------------------------------------------------------------

                    Orbital Energies (a.u.)
 --------------------------------------------------------------

 Alpha MOs
 -- Occupied --
-20.623 -20.623  -1.478  -1.212  -0.715  -0.713  -0.613  -0.521
 -0.483
 -- Virtual --
  0.170   0.181   0.291   0.572   0.600   0.661   0.668   0.760
  0.790   0.830   0.840   0.888   0.894   1.010   1.016   1.280
  1.317   1.555   1.653   1.676   1.783   2.003   2.075   2.076
  2.136   2.181   2.356   2.429   2.544   2.872   2.956   3.480
  3.520   3.595   3.607   3.747   3.820   3.869   3.914   4.027
  4.050   4.060   4.152   4.232   4.284   4.393   4.490   4.538
  4.749   4.883   4.918   5.189   5.263   5.373   5.443   5.587
  5.752   5.982   6.326   6.329   6.610   6.799   6.861   6.881
  6.893   6.932   7.079   7.099   7.120   7.154   7.237   7.270
  7.401   7.552   7.609   8.026   8.144  11.272  11.772
 --------------------------------------------------------------

          Ground-State Mulliken Net Atomic Charges

     Atom                 Charge (a.u.)
  ----------------------------------------
      1 O                    -0.311965
      2 O                    -0.312295
      3 H                     0.312022
      4 H                     0.312238
  ----------------------------------------
  Sum of atomic charges =     0.000000

 -----------------------------------------------------------------
                    Cartesian Multipole Moments
 -----------------------------------------------------------------
    Charge (ESU x 10^10)
                 0.0000
    Dipole Moment (Debye)
         X       0.6846      Y       1.9982      Z      -0.3809
       Tot       2.1463
    Quadrupole Moments (Debye-Ang)
        XX     -12.3118     XY      -6.5054     YY      -1.6116
        XZ      -0.3413     YZ      -0.3264     ZZ     -13.4079
    Octopole Moments (Debye-Ang^2)
       XXX     101.5071    XXY       4.9029    XYY      -0.4327
       YYY     -43.4607    XXZ       4.3541    XYZ      -2.9139
       YYZ      -1.2134    XZZ      43.1362    YZZ     -31.7438
       ZZZ      -6.0706
    Hexadecapole Moments (Debye-Ang^3)
      XXXX    -660.2808   XXXY      97.8542   XXYY     -19.7166
      XYYY     111.7322   YYYY    -261.9532   XXXZ     -26.6885
      XXYZ      18.5471   XYYZ      -9.3120   YYYZ      -6.0386
      XXZZ    -148.4235   XYZZ     102.9049   YYZZ     -81.3522
      XZZZ      11.1099   YZZZ     -12.6720   ZZZZ     -25.1370
 -----------------------------------------------------------------
 DrvMan is completing analytic gradient of the MP2 energy
 MP2 relaxed dipole moment
            1
    1   0.2693521
    2   0.7861374
    3  -0.1498745
	Magnitude:	 0.844 au	 2.146 Debye
 MP2 energy read as -151.372128
 Full Analytical Gradient of MP2 Energy (in au.)
             1             2             3             4
    1   -0.00039366    0.00012282    0.00009520    0.00017565
    2    0.00026767    0.00012087   -0.00050404    0.00011549
    3   -0.00046760    0.00058673   -0.00111183    0.00099269
 Gradient time:  CPU 0.09 s  wall 0.09 s
 ----------------------------------------------------------------
             Standard Nuclear Orientation (Angstroms)
    I     Atom           X                Y                Z
 ----------------------------------------------------------------
    1      O      -3.8214052791     2.4465611857    -0.2818778228
    2      O      -2.7034311216     2.2315827881     0.5997764899
    3      H      -4.2329381781     3.1971035418     0.1376300732
    4      H      -1.9771898212     2.4011898844     0.0048322597
 ----------------------------------------------------------------
 Nuclear Repulsion Energy =    37.1548328010 hartrees
 There are        9 alpha and        9 beta electrons
 Discretize the solute cavity surface with Lebedev spheres
	Using 302 Lebedev grid points for each H atom
	Using 302 Lebedev grid points for other atoms
	Atomic van der Waals radii will be scaled by 1.20
 Removing interior tesserae...
 Keep 628 surface tesserae and discard 580 interior tesserae
 Molecular Surface Area = 49.750 Angst**2

                       Distance Matrix (Angstroms)
             O (  1)   O (  2)   H (  3)
   O (  2)  1.439929
   H (  3)  0.953237  1.866869
   H (  4)  1.866920  0.954019  2.395728

 Requested basis set is cc-pVTZ
 There are 32 shells and 88 basis functions
 A cutoff of  1.0D-11 yielded    528 shell pairs
 There are      4048 function pairs (      5260 Cartesian)
 Smallest overlap matrix eigenvalue = 2.88E-03
 Guess MOs from SCF MO coefficient file
 Reading MOs from coefficient file
 Reading MOs from coefficient file
 A restricted Hartree-Fock SCF calculation will be
 performed using Pulay DIIS extrapolation
 SCF converges when DIIS error is below 1.0E-08
 ---------------------------------------
  Cycle       Energy         DIIS Error
 ---------------------------------------
    1    -150.8354420455      1.27E-03
    2    -150.8373081977      3.98E-04
    3    -150.8374894962      1.43E-04
    4    -150.8375228607      4.98E-05
    5    -150.8375274679      1.21E-05
    6    -150.8375278520      3.22E-06
    7    -150.8375278841      1.16E-06
    8    -150.8375278884      7.41E-07
    9    -150.8375278900      2.84E-07
   10    -150.8375278904      4.75E-08
   11    -150.8375278904      7.00E-09 Convergence criterion met
 ---------------------------------------
 SCF time:  CPU 7.06 s  wall 7.06 s
 Discretize the solute cavity surface with Lebedev spheres
	Using 302 Lebedev grid points for each H atom
	Using 302 Lebedev grid points for other atoms
	Atomic van der Waals radii will be scaled by 1.20
 Removing interior tesserae...
 Keep 628 surface tesserae and discard 580 interior tesserae
 Molecular Surface Area = 49.750 Angst**2
 A restricted Hartree-Fock SCF calculation will be
 performed using Pulay DIIS extrapolation
 Polarizable Continuum solvation model will be applied
 SCF converges when DIIS error is below 1.0E-08

 Citation of the SMD model:
 Marenich, A.V.; Cramer, C.J.; Truhlar, D.G.
 J. Phys. Chem. B 2009, 113, 6378-6396.
 iSolventCode=           1
 Solvent: water                                                           

 vradii
            1           2           3           4
    1   1.5200000   1.5200000   1.2000000   1.2000000
 ---------------------------------------
  Cycle       Energy         DIIS Error
 ---------------------------------------
    1    -150.8375278903      2.29E-09
 Time req'd to invert C: 0.32 s (CPU) 0.33 s (wall)
    2    -150.8523893118      1.07E-03
    3    -150.8523893122      1.07E-03
    4    -150.8523893130      1.07E-03
    5    -150.8523893131      1.07E-03
    6    -150.8523893132      1.07E-03
    7    -150.8523893139      1.07E-03
    8    -150.8523893137      1.07E-03
    9    -150.8523893136      1.07E-03
   10    -150.8523893143      1.07E-03
   11    -150.8523893141      1.07E-03
   12    -150.8523893148      1.07E-03
   13    -150.8523893145      1.07E-03
   14    -150.8523893147      1.07E-03
   15    -150.8523893145      1.07E-03
   16    -150.8523893118      1.07E-03
   17    -150.8543169491      3.76E-04
   18    -150.8545556576      1.49E-04
   19    -150.8545941654      4.63E-05
   20    -150.8545985855      9.87E-06
   21    -150.8545988422      2.68E-06
   22    -150.8545988658      9.63E-07
   23    -150.8545988699      4.22E-07
   24    -150.8545988705      2.10E-07
   25    -150.8545988705      3.43E-08
   26    -150.8545988705      5.39E-09 Convergence criterion met
 ---------------------------------------
 SCF time:  CPU 17.23 s  wall 17.31 s
(0)  E-EN(g) gas-phase elect-nuc energy                 -150.837527890 a.u.
(3)  G-ENP(liq) elect-nuc-pol free energy of system     -150.854598871 a.u.
(4)  G-CDS(liq) cavity-dispersion-solvent structure 
     free energy                                                1.3348 kcal/mol
(6)  G-S(liq) free energy of system                     -150.852471676 a.u.
(9)  DeltaG-S(liq) free energy of  solvation
     (9) = (6) - (0)                                           -9.3774 kcal/mol
 SCF   energy in the final basis set = -150.8524716760
 Total energy in the final basis set = -150.8524716760

 Components of the MP2 correlation energy:
        aaaa  correlation energy =        -0.0642829280 au
        abab  correlation energy =        -0.3910781890 au
        bbbb  correlation energy =        -0.0642829280 au
        non-Brillouin singles    =        -0.0000000000 au

 Total  MP2   correlation energy =        -0.5196440450 au
        MP2         total energy =      -151.3721157209 au

  Entering Z-vector solver.
 This version supports only Gaussian blurring of the apparent surface charges
 No PCM contribution added !! 
   1         0           1      0.000239    0.000239
 This version supports only Gaussian blurring of the apparent surface charges
 No PCM contribution added !! 
   2         0           1      0.000088    0.000088
 This version supports only Gaussian blurring of the apparent surface charges
 No PCM contribution added !! 
   3         0           1      0.000021    0.000021
 This version supports only Gaussian blurring of the apparent surface charges
 No PCM contribution added !! 
   4         0           1      0.000007    0.000007
 This version supports only Gaussian blurring of the apparent surface charges
 No PCM contribution added !! 
   5         0           1      0.000003    0.000003
 This version supports only Gaussian blurring of the apparent surface charges
 No PCM contribution added !! 
   6         1           0      0.000000    0.000000    Roots Converged

 --------------------------------------------------------------

                    Orbital Energies (a.u.)
 --------------------------------------------------------------

 Alpha MOs
 -- Occupied --
-20.623 -20.623  -1.479  -1.212  -0.715  -0.713  -0.613  -0.521
 -0.483
 -- Virtual --
  0.170   0.181   0.291   0.572   0.600   0.661   0.668   0.760
  0.791   0.829   0.840   0.888   0.893   1.010   1.016   1.280
  1.317   1.555   1.653   1.676   1.783   2.003   2.075   2.076
  2.136   2.181   2.356   2.430   2.544   2.872   2.956   3.480
  3.520   3.595   3.607   3.747   3.820   3.869   3.914   4.028
  4.050   4.060   4.152   4.233   4.285   4.393   4.490   4.538
  4.749   4.884   4.919   5.189   5.263   5.373   5.443   5.587
  5.752   5.983   6.328   6.330   6.611   6.800   6.862   6.881
  6.894   6.932   7.079   7.099   7.120   7.154   7.238   7.270
  7.401   7.552   7.609   8.028   8.145  11.274  11.776
 --------------------------------------------------------------

          Ground-State Mulliken Net Atomic Charges

     Atom                 Charge (a.u.)
  ----------------------------------------
      1 O                    -0.311871
      2 O                    -0.312149
      3 H                     0.311838
      4 H                     0.312182
  ----------------------------------------
  Sum of atomic charges =     0.000000

 -----------------------------------------------------------------
                    Cartesian Multipole Moments
 -----------------------------------------------------------------
    Charge (ESU x 10^10)
                -0.0000
    Dipole Moment (Debye)
         X       0.6831      Y       1.9962      Z      -0.3798
       Tot       2.1438
    Quadrupole Moments (Debye-Ang)
        XX     -12.2991     XY      -6.5021     YY      -1.6208
        XZ      -0.3459     YZ      -0.3234     ZZ     -13.4075
    Octopole Moments (Debye-Ang^2)
       XXX     101.4136    XXY       4.9013    XYY      -0.4140
       YYY     -43.5106    XXZ       4.3723    XYZ      -2.9261
       YYZ      -1.2045    XZZ      43.1284    YZZ     -31.7485
       ZZZ      -6.0703
    Hexadecapole Moments (Debye-Ang^3)
      XXXX    -659.6110   XXXY      97.7919   XXYY     -19.7508
      XYYY     111.8530   YYYY    -262.2244   XXXZ     -26.7580
      XXYZ      18.5957   XYYZ      -9.3451   YYYZ      -6.0066
      XXZZ    -148.3710   XYZZ     102.9070   YYZZ     -81.3779
      XZZZ      11.1129   YZZZ     -12.6669   ZZZZ     -25.1364
 -----------------------------------------------------------------
 DrvMan is completing analytic gradient of the MP2 energy
 MP2 relaxed dipole moment
            1
    1   0.2687362
    2   0.7853701
    3  -0.1494442
	Magnitude:	 0.843 au	 2.144 Debye
 MP2 energy read as -151.372116
 Full Analytical Gradient of MP2 Energy (in au.)
             1             2             3             4
    1   -0.00019447   -0.00011263    0.00019295    0.00011416
    2    0.00057194    0.00010206   -0.00080249    0.00012849
    3   -0.00005873    0.00048399   -0.00133165    0.00090639
 Gradient time:  CPU 0.09 s  wall 0.09 s
 ----------------------------------------------------------------
             Standard Nuclear Orientation (Angstroms)
    I     Atom           X                Y                Z
 ----------------------------------------------------------------
    1      O      -3.8214052791     2.4445611857    -0.2818778228
    2      O      -2.7034311216     2.2315827881     0.5997764899
    3      H      -4.2329381781     3.1971035418     0.1376300732
    4      H      -1.9771898212     2.4011898844     0.0048322597
 ----------------------------------------------------------------
 Nuclear Repulsion Energy =    37.1524185029 hartrees
 There are        9 alpha and        9 beta electrons
 Discretize the solute cavity surface with Lebedev spheres
	Using 302 Lebedev grid points for each H atom
	Using 302 Lebedev grid points for other atoms
	Atomic van der Waals radii will be scaled by 1.20
 Removing interior tesserae...
 Keep 629 surface tesserae and discard 579 interior tesserae
 Molecular Surface Area = 49.811 Angst**2

                       Distance Matrix (Angstroms)
             O (  1)   O (  2)   H (  3)
   O (  2)  1.439632
   H (  3)  0.954812  1.866869
   H (  4)  1.866873  0.954019  2.395728

 Requested basis set is cc-pVTZ
 There are 32 shells and 88 basis functions
 A cutoff of  1.0D-11 yielded    528 shell pairs
 There are      4048 function pairs (      5260 Cartesian)
 Smallest overlap matrix eigenvalue = 2.88E-03
 Guess MOs from SCF MO coefficient file
 Reading MOs from coefficient file
 Reading MOs from coefficient file
 A restricted Hartree-Fock SCF calculation will be
 performed using Pulay DIIS extrapolation
 SCF converges when DIIS error is below 1.0E-08
 ---------------------------------------
  Cycle       Energy         DIIS Error
 ---------------------------------------
    1    -150.8340610642      1.27E-03
    2    -150.8372826087      3.99E-04
    3    -150.8374658718      1.43E-04
    4    -150.8374997440      5.02E-05
    5    -150.8375043617      1.23E-05
    6    -150.8375047491      3.21E-06
    7    -150.8375047792      1.28E-06
    8    -150.8375047829      7.72E-07
    9    -150.8375047848      2.79E-07
   10    -150.8375047852      5.11E-08
   11    -150.8375047853      8.02E-09 Convergence criterion met
 ---------------------------------------
 SCF time:  CPU 7.07 s  wall 7.09 s
 Discretize the solute cavity surface with Lebedev spheres
	Using 302 Lebedev grid points for each H atom
	Using 302 Lebedev grid points for other atoms
	Atomic van der Waals radii will be scaled by 1.20
 Removing interior tesserae...
 Keep 629 surface tesserae and discard 579 interior tesserae
 Molecular Surface Area = 49.811 Angst**2
 A restricted Hartree-Fock SCF calculation will be
 performed using Pulay DIIS extrapolation
 Polarizable Continuum solvation model will be applied
 SCF converges when DIIS error is below 1.0E-08

 Citation of the SMD model:
 Marenich, A.V.; Cramer, C.J.; Truhlar, D.G.
 J. Phys. Chem. B 2009, 113, 6378-6396.
 iSolventCode=           1
 Solvent: water                                                           

 vradii
            1           2           3           4
    1   1.5200000   1.5200000   1.2000000   1.2000000
 ---------------------------------------
  Cycle       Energy         DIIS Error
 ---------------------------------------
    1    -150.8375047852      2.72E-09
 Time req'd to invert C: 0.33 s (CPU) 0.33 s (wall)
    2    -150.8523739278      1.07E-03
    3    -150.8523739282      1.07E-03
    4    -150.8523739284      1.07E-03
    5    -150.8523739283      1.07E-03
    6    -150.8523739282      1.07E-03
    7    -150.8523739283      1.07E-03
    8    -150.8523739279      1.07E-03
    9    -150.8523739280      1.07E-03
   10    -150.8523739277      1.07E-03
   11    -150.8523739274      1.07E-03
   12    -150.8523739276      1.07E-03
   13    -150.8523739276      1.07E-03
   14    -150.8523739276      1.07E-03
   15    -150.8523739278      1.07E-03
   16    -150.8523739277      1.07E-03
   17    -150.8543057865      3.76E-04
   18    -150.8545453101      1.49E-04
   19    -150.8545840466      4.65E-05
   20    -150.8545884993      9.90E-06
   21    -150.8545887580      2.69E-06
   22    -150.8545887818      9.68E-07
   23    -150.8545887858      4.36E-07
   24    -150.8545887864      2.13E-07
   25    -150.8545887865      3.42E-08
   26    -150.8545887865      5.41E-09 Convergence criterion met
 ---------------------------------------
 SCF time:  CPU 18.00 s  wall 18.00 s
(0)  E-EN(g) gas-phase elect-nuc energy                 -150.837504785 a.u.
(3)  G-ENP(liq) elect-nuc-pol free energy of system     -150.854588786 a.u.
(4)  G-CDS(liq) cavity-dispersion-solvent structure 
     free energy                                                1.3355 kcal/mol
(6)  G-S(liq) free energy of system                     -150.852460549 a.u.
(9)  DeltaG-S(liq) free energy of  solvation
     (9) = (6) - (0)                                           -9.3849 kcal/mol
 SCF   energy in the final basis set = -150.8524605493
 Total energy in the final basis set = -150.8524605493

 Components of the MP2 correlation energy:
        aaaa  correlation energy =        -0.0642911492 au
        abab  correlation energy =        -0.3911110907 au
        bbbb  correlation energy =        -0.0642911492 au
        non-Brillouin singles    =        -0.0000000000 au

 Total  MP2   correlation energy =        -0.5196933891 au
        MP2         total energy =      -151.3721539384 au

  Entering Z-vector solver.
 This version supports only Gaussian blurring of the apparent surface charges
 No PCM contribution added !! 
   1         0           1      0.000239    0.000239
 This version supports only Gaussian blurring of the apparent surface charges
 No PCM contribution added !! 
   2         0           1      0.000088    0.000088
 This version supports only Gaussian blurring of the apparent surface charges
 No PCM contribution added !! 
   3         0           1      0.000021    0.000021
 This version supports only Gaussian blurring of the apparent surface charges
 No PCM contribution added !! 
   4         0           1      0.000007    0.000007
 This version supports only Gaussian blurring of the apparent surface charges
 No PCM contribution added !! 
   5         0           1      0.000003    0.000003
 This version supports only Gaussian blurring of the apparent surface charges
 No PCM contribution added !! 
   6         1           0      0.000000    0.000000    Roots Converged

 --------------------------------------------------------------

                    Orbital Energies (a.u.)
 --------------------------------------------------------------

 Alpha MOs
 -- Occupied --
-20.623 -20.623  -1.479  -1.212  -0.715  -0.713  -0.613  -0.521
 -0.483
 -- Virtual --
  0.170   0.181   0.291   0.571   0.599   0.661   0.668   0.760
  0.790   0.830   0.840   0.887   0.893   1.010   1.016   1.281
  1.317   1.554   1.653   1.676   1.783   2.003   2.075   2.077
  2.137   2.181   2.356   2.430   2.543   2.871   2.955   3.480
  3.520   3.594   3.607   3.747   3.820   3.869   3.914   4.028
  4.050   4.060   4.151   4.232   4.284   4.393   4.489   4.537
  4.748   4.882   4.917   5.189   5.263   5.373   5.443   5.587
  5.751   5.982   6.328   6.330   6.610   6.799   6.861   6.880
  6.893   6.930   7.078   7.097   7.119   7.153   7.237   7.270
  7.401   7.553   7.608   8.027   8.145  11.266  11.771
 --------------------------------------------------------------

          Ground-State Mulliken Net Atomic Charges

     Atom                 Charge (a.u.)
  ----------------------------------------
      1 O                    -0.312374
      2 O                    -0.312228
      3 H                     0.312467
      4 H                     0.312134
  ----------------------------------------
  Sum of atomic charges =     0.000000

 -----------------------------------------------------------------
                    Cartesian Multipole Moments
 -----------------------------------------------------------------
    Charge (ESU x 10^10)
                -0.0000
    Dipole Moment (Debye)
         X       0.6823      Y       1.9999      Z      -0.3815
       Tot       2.1472
    Quadrupole Moments (Debye-Ang)
        XX     -12.2974     XY      -6.5170     YY      -1.6035
        XZ      -0.3404     YZ      -0.3278     ZZ     -13.4092
    Octopole Moments (Debye-Ang^2)
       XXX     101.4228    XXY       4.9642    XYY      -0.4791
       YYY     -43.4164    XXZ       4.3518    XYZ      -2.9101
       YYZ      -1.2173    XZZ      43.1343    YZZ     -31.7407
       ZZZ      -6.0713
    Hexadecapole Moments (Debye-Ang^3)
      XXXX    -659.7497   XXXY      97.5157   XXYY     -19.4717
      XYYY     111.5060   YYYY    -261.7123   XXXZ     -26.6764
      XXYZ      18.5337   XYYZ      -9.2984   YYYZ      -6.0541
      XXZZ    -148.3924   XYZZ     102.8780   YYZZ     -81.3306
      XZZZ      11.1164   YZZZ     -12.6781   ZZZZ     -25.1390
 -----------------------------------------------------------------
 DrvMan is completing analytic gradient of the MP2 energy
 MP2 relaxed dipole moment
            1
    1   0.2684422
    2   0.7868125
    3  -0.1500808
	Magnitude:	 0.845 au	 2.147 Debye
 MP2 energy read as -151.372154
 Full Analytical Gradient of MP2 Energy (in au.)
             1             2             3             4
    1    0.00066722   -0.00035693   -0.00042365    0.00011336
    2   -0.00089818    0.00022103    0.00054061    0.00013654
    3   -0.00081295    0.00037805   -0.00046957    0.00090447
 Gradient time:  CPU 0.09 s  wall 0.09 s
 ----------------------------------------------------------------
             Standard Nuclear Orientation (Angstroms)
    I     Atom           X                Y                Z
 ----------------------------------------------------------------
    1      O      -3.8214052791     2.4455611857    -0.2808778228
    2      O      -2.7034311216     2.2315827881     0.5997764899
    3      H      -4.2329381781     3.1971035418     0.1376300732
    4      H      -1.9771898212     2.4011898844     0.0048322597
 ----------------------------------------------------------------
 Nuclear Repulsion Energy =    37.1658647674 hartrees
 There are        9 alpha and        9 beta electrons
 Discretize the solute cavity surface with Lebedev spheres
	Using 302 Lebedev grid points for each H atom
	Using 302 Lebedev grid points for other atoms
	Atomic van der Waals radii will be scaled by 1.20
 Removing interior tesserae...
 Keep 628 surface tesserae and discard 580 interior tesserae
 Molecular Surface Area = 49.750 Angst**2

                       Distance Matrix (Angstroms)
             O (  1)   O (  2)   H (  3)
   O (  2)  1.439168
   H (  3)  0.953585  1.866869
   H (  4)  1.866743  0.954019  2.395728

 Requested basis set is cc-pVTZ
 There are 32 shells and 88 basis functions
 A cutoff of  1.0D-11 yielded    528 shell pairs
 There are      4048 function pairs (      5260 Cartesian)
 Smallest overlap matrix eigenvalue = 2.88E-03
 Guess MOs from SCF MO coefficient file
 Reading MOs from coefficient file
 Reading MOs from coefficient file
 A restricted Hartree-Fock SCF calculation will be
 performed using Pulay DIIS extrapolation
 SCF converges when DIIS error is below 1.0E-08
 ---------------------------------------
  Cycle       Energy         DIIS Error
 ---------------------------------------
    1    -150.8359807735      1.27E-03
    2    -150.8373506637      3.97E-04
    3    -150.8375320866      1.44E-04
    4    -150.8375655461      5.00E-05
    5    -150.8375702367      1.21E-05
    6    -150.8375706324      3.37E-06
    7    -150.8375706689      1.27E-06
    8    -150.8375706742      8.11E-07
    9    -150.8375706761      2.94E-07
   10    -150.8375706765      4.59E-08
   11    -150.8375706766      6.37E-09 Convergence criterion met
 ---------------------------------------
 SCF time:  CPU 7.06 s  wall 7.08 s
 Discretize the solute cavity surface with Lebedev spheres
	Using 302 Lebedev grid points for each H atom
	Using 302 Lebedev grid points for other atoms
	Atomic van der Waals radii will be scaled by 1.20
 Removing interior tesserae...
 Keep 628 surface tesserae and discard 580 interior tesserae
 Molecular Surface Area = 49.750 Angst**2
 A restricted Hartree-Fock SCF calculation will be
 performed using Pulay DIIS extrapolation
 Polarizable Continuum solvation model will be applied
 SCF converges when DIIS error is below 1.0E-08

 Citation of the SMD model:
 Marenich, A.V.; Cramer, C.J.; Truhlar, D.G.
 J. Phys. Chem. B 2009, 113, 6378-6396.
 iSolventCode=           1
 Solvent: water                                                           

 vradii
            1           2           3           4
    1   1.5200000   1.5200000   1.2000000   1.2000000
 ---------------------------------------
  Cycle       Energy         DIIS Error
 ---------------------------------------
    1    -150.8375706765      1.84E-09
 Time req'd to invert C: 0.32 s (CPU) 0.32 s (wall)
    2    -150.8524365414      1.07E-03
    3    -150.8524365418      1.07E-03
    4    -150.8524365419      1.07E-03
    5    -150.8524365426      1.07E-03
    6    -150.8524365431      1.07E-03
    7    -150.8524365431      1.07E-03
    8    -150.8524365431      1.07E-03
    9    -150.8524365425      1.07E-03
   10    -150.8524365431      1.07E-03
   11    -150.8524365440      1.07E-03
   12    -150.8524365429      1.07E-03
   13    -150.8524365430      1.07E-03
   14    -150.8543661272      3.76E-04
   15    -150.8546051597      1.49E-04
   16    -150.8546437557      4.64E-05
   17    -150.8546481890      9.89E-06
   18    -150.8546484466      2.69E-06
   19    -150.8546484703      9.57E-07
   20    -150.8546484744      3.75E-07
   21    -150.8546484749      1.76E-07
   22    -150.8546484749      3.65E-08
   23    -150.8546484749      5.43E-09 Convergence criterion met
 ---------------------------------------
 SCF time:  CPU 15.90 s  wall 15.90 s
(0)  E-EN(g) gas-phase elect-nuc energy                 -150.837570676 a.u.
(3)  G-ENP(liq) elect-nuc-pol free energy of system     -150.854648475 a.u.
(4)  G-CDS(liq) cavity-dispersion-solvent structure 
     free energy                                                1.3352 kcal/mol
(6)  G-S(liq) free energy of system                     -150.852520651 a.u.
(9)  DeltaG-S(liq) free energy of  solvation
     (9) = (6) - (0)                                           -9.3813 kcal/mol
 SCF   energy in the final basis set = -150.8525206515
 Total energy in the final basis set = -150.8525206515

 Components of the MP2 correlation energy:
        aaaa  correlation energy =        -0.0642808097 au
        abab  correlation energy =        -0.3910398459 au
        bbbb  correlation energy =        -0.0642808097 au
        non-Brillouin singles    =        -0.0000000000 au

 Total  MP2   correlation energy =        -0.5196014653 au
        MP2         total energy =      -151.3721221167 au

  Entering Z-vector solver.
 This version supports only Gaussian blurring of the apparent surface charges
 No PCM contribution added !! 
   1         0           1      0.000238    0.000238
 This version supports only Gaussian blurring of the apparent surface charges
 No PCM contribution added !! 
   2         0           1      0.000088    0.000088
 This version supports only Gaussian blurring of the apparent surface charges
 No PCM contribution added !! 
   3         0           1      0.000021    0.000021
 This version supports only Gaussian blurring of the apparent surface charges
 No PCM contribution added !! 
   4         0           1      0.000007    0.000007
 This version supports only Gaussian blurring of the apparent surface charges
 No PCM contribution added !! 
   5         0           1      0.000003    0.000003
 This version supports only Gaussian blurring of the apparent surface charges
 No PCM contribution added !! 
   6         1           0      0.000000    0.000000    Roots Converged

 --------------------------------------------------------------

                    Orbital Energies (a.u.)
 --------------------------------------------------------------

 Alpha MOs
 -- Occupied --
-20.623 -20.623  -1.479  -1.212  -0.715  -0.713  -0.613  -0.521
 -0.483
 -- Virtual --
  0.170   0.181   0.292   0.572   0.600   0.661   0.668   0.760
  0.790   0.830   0.840   0.888   0.894   1.010   1.016   1.280
  1.317   1.555   1.653   1.676   1.783   2.003   2.076   2.077
  2.136   2.181   2.357   2.430   2.543   2.872   2.956   3.480
  3.520   3.595   3.607   3.747   3.820   3.869   3.915   4.028
  4.050   4.060   4.152   4.233   4.284   4.393   4.490   4.539
  4.749   4.883   4.919   5.189   5.263   5.373   5.443   5.587
  5.751   5.983   6.329   6.332   6.612   6.800   6.862   6.881
  6.894   6.932   7.079   7.099   7.119   7.155   7.238   7.270
  7.401   7.554   7.610   8.029   8.146  11.272  11.778
 --------------------------------------------------------------

          Ground-State Mulliken Net Atomic Charges

     Atom                 Charge (a.u.)
  ----------------------------------------
      1 O                    -0.311945
      2 O                    -0.312103
      3 H                     0.311924
      4 H                     0.312124
  ----------------------------------------
  Sum of atomic charges =    -0.000000

 -----------------------------------------------------------------
                    Cartesian Multipole Moments
 -----------------------------------------------------------------
    Charge (ESU x 10^10)
                -0.0000
    Dipole Moment (Debye)
         X       0.6831      Y       1.9984      Z      -0.3822
       Tot       2.1462
    Quadrupole Moments (Debye-Ang)
        XX     -12.3012     XY      -6.5097     YY      -1.6092
        XZ      -0.3381     YZ      -0.3297     ZZ     -13.4078
    Octopole Moments (Debye-Ang^2)
       XXX     101.4334    XXY       4.9293    XYY      -0.4541
       YYY     -43.4474    XXZ       4.3396    XYZ      -2.9051
       YYZ      -1.2270    XZZ      43.1284    YZZ     -31.7426
       ZZZ      -6.0888
    Hexadecapole Moments (Debye-Ang^3)
      XXXX    -659.7449   XXXY      97.6769   XXYY     -19.5943
      XYYY     111.6306   YYYY    -261.8948   XXXZ     -26.5940
      XXYZ      18.5076   XYYZ      -9.2667   YYYZ      -6.0992
      XXZZ    -148.3673   XYZZ     102.8836   YYZZ     -81.3442
      XZZZ      11.1801   YZZZ     -12.7165   ZZZZ     -25.1204
 -----------------------------------------------------------------
 DrvMan is completing analytic gradient of the MP2 energy
 MP2 relaxed dipole moment
            1
    1   0.2687442
    2   0.7862240
    3  -0.1503880
	Magnitude:	 0.844 au	 2.146 Debye
 MP2 energy read as -151.372122
 Full Analytical Gradient of MP2 Energy (in au.)
             1             2             3             4
    1    0.00027389   -0.00042662    0.00001349    0.00013924
    2    0.00021170    0.00016135   -0.00049827    0.00012521
    3    0.00002612    0.00022844   -0.00116735    0.00091279
 Gradient time:  CPU 0.09 s  wall 0.09 s
 ----------------------------------------------------------------
             Standard Nuclear Orientation (Angstroms)
    I     Atom           X                Y                Z
 ----------------------------------------------------------------
    1      O      -3.8214052791     2.4455611857    -0.2828778228
    2      O      -2.7034311216     2.2315827881     0.5997764899
    3      H      -4.2329381781     3.1971035418     0.1376300732
    4      H      -1.9771898212     2.4011898844     0.0048322597
 ----------------------------------------------------------------
 Nuclear Repulsion Energy =    37.1413923459 hartrees
 There are        9 alpha and        9 beta electrons
 Discretize the solute cavity surface with Lebedev spheres
	Using 302 Lebedev grid points for each H atom
	Using 302 Lebedev grid points for other atoms
	Atomic van der Waals radii will be scaled by 1.20
 Removing interior tesserae...
 Keep 628 surface tesserae and discard 580 interior tesserae
 Molecular Surface Area = 49.750 Angst**2

                       Distance Matrix (Angstroms)
             O (  1)   O (  2)   H (  3)
   O (  2)  1.440393
   H (  3)  0.954464  1.866869
   H (  4)  1.867050  0.954019  2.395728

 Requested basis set is cc-pVTZ
 There are 32 shells and 88 basis functions
 A cutoff of  1.0D-11 yielded    528 shell pairs
 There are      4048 function pairs (      5260 Cartesian)
 Smallest overlap matrix eigenvalue = 2.88E-03
 Guess MOs from SCF MO coefficient file
 Reading MOs from coefficient file
 Reading MOs from coefficient file
 A restricted Hartree-Fock SCF calculation will be
 performed using Pulay DIIS extrapolation
 SCF converges when DIIS error is below 1.0E-08
 ---------------------------------------
  Cycle       Energy         DIIS Error
 ---------------------------------------
    1    -150.8338266052      1.27E-03
    2    -150.8372420724      3.98E-04
    3    -150.8374240466      1.42E-04
    4    -150.8374574865      4.99E-05
    5    -150.8374620181      1.21E-05
    6    -150.8374623970      3.06E-06
    7    -150.8374624249      9.44E-07
    8    -150.8374624285      4.65E-07
    9    -150.8374624293      2.55E-07
   10    -150.8374624296      5.40E-08
   11    -150.8374624296      6.50E-09 Convergence criterion met
 ---------------------------------------
 SCF time:  CPU 7.06 s  wall 7.06 s
 Discretize the solute cavity surface with Lebedev spheres
	Using 302 Lebedev grid points for each H atom
	Using 302 Lebedev grid points for other atoms
	Atomic van der Waals radii will be scaled by 1.20
 Removing interior tesserae...
 Keep 628 surface tesserae and discard 580 interior tesserae
 Molecular Surface Area = 49.750 Angst**2
 A restricted Hartree-Fock SCF calculation will be
 performed using Pulay DIIS extrapolation
 Polarizable Continuum solvation model will be applied
 SCF converges when DIIS error is below 1.0E-08

 Citation of the SMD model:
 Marenich, A.V.; Cramer, C.J.; Truhlar, D.G.
 J. Phys. Chem. B 2009, 113, 6378-6396.
 iSolventCode=           1
 Solvent: water                                                           

 vradii
            1           2           3           4
    1   1.5200000   1.5200000   1.2000000   1.2000000
 ---------------------------------------
  Cycle       Energy         DIIS Error
 ---------------------------------------
    1    -150.8374624294      1.55E-09
 Time req'd to invert C: 0.32 s (CPU) 0.32 s (wall)
    2    -150.8523250768      1.07E-03
    3    -150.8523250770      1.07E-03
    4    -150.8523250764      1.07E-03
    5    -150.8523250766      1.07E-03
    6    -150.8523250765      1.07E-03
    7    -150.8523250770      1.07E-03
    8    -150.8523250764      1.07E-03
    9    -150.8523250763      1.07E-03
   10    -150.8523250764      1.07E-03
   11    -150.8523250765      1.07E-03
   12    -150.8523250777      1.07E-03
   13    -150.8523250775      1.07E-03
   14    -150.8523250776      1.07E-03
   15    -150.8523250791      1.07E-03
   16    -150.8523250767      1.07E-03
   17    -150.8542543160      3.76E-04
   18    -150.8544934254      1.49E-04
   19    -150.8545320573      4.64E-05
   20    -150.8545364947      9.88E-06
   21    -150.8545367520      2.69E-06
   22    -150.8545367757      9.63E-07
   23    -150.8545367798      4.17E-07
   24    -150.8545367803      2.09E-07
   25    -150.8545367804      3.46E-08
   26    -150.8545367804      5.42E-09 Convergence criterion met
 ---------------------------------------
 SCF time:  CPU 17.56 s  wall 17.56 s
(0)  E-EN(g) gas-phase elect-nuc energy                 -150.837462429 a.u.
(3)  G-ENP(liq) elect-nuc-pol free energy of system     -150.854536780 a.u.
(4)  G-CDS(liq) cavity-dispersion-solvent structure 
     free energy                                                1.3351 kcal/mol
(6)  G-S(liq) free energy of system                     -150.852409171 a.u.
(9)  DeltaG-S(liq) free energy of  solvation
     (9) = (6) - (0)                                           -9.3792 kcal/mol
 SCF   energy in the final basis set = -150.8524091713
 Total energy in the final basis set = -150.8524091713

 Components of the MP2 correlation energy:
        aaaa  correlation energy =        -0.0642932246 au
        abab  correlation energy =        -0.3911493132 au
        bbbb  correlation energy =        -0.0642932246 au
        non-Brillouin singles    =        -0.0000000000 au

 Total  MP2   correlation energy =        -0.5197357624 au
        MP2         total energy =      -151.3721449337 au

  Entering Z-vector solver.
 This version supports only Gaussian blurring of the apparent surface charges
 No PCM contribution added !! 
   1         0           1      0.000239    0.000239
 This version supports only Gaussian blurring of the apparent surface charges
 No PCM contribution added !! 
   2         0           1      0.000088    0.000088
 This version supports only Gaussian blurring of the apparent surface charges
 No PCM contribution added !! 
   3         0           1      0.000021    0.000021
 This version supports only Gaussian blurring of the apparent surface charges
 No PCM contribution added !! 
   4         0           1      0.000007    0.000007
 This version supports only Gaussian blurring of the apparent surface charges
 No PCM contribution added !! 
   5         0           1      0.000003    0.000003
 This version supports only Gaussian blurring of the apparent surface charges
 No PCM contribution added !! 
   6         1           0      0.000000    0.000000    Roots Converged

 --------------------------------------------------------------

                    Orbital Energies (a.u.)
 --------------------------------------------------------------

 Alpha MOs
 -- Occupied --
-20.623 -20.623  -1.478  -1.212  -0.715  -0.713  -0.613  -0.521
 -0.483
 -- Virtual --
  0.170   0.181   0.291   0.571   0.599   0.661   0.668   0.760
  0.790   0.829   0.840   0.888   0.893   1.009   1.016   1.281
  1.317   1.554   1.653   1.676   1.783   2.003   2.075   2.076
  2.136   2.181   2.356   2.430   2.544   2.872   2.955   3.480
  3.520   3.594   3.607   3.747   3.820   3.868   3.913   4.028
  4.050   4.060   4.152   4.232   4.284   4.393   4.489   4.537
  4.748   4.883   4.917   5.189   5.263   5.373   5.443   5.587
  5.752   5.982   6.326   6.329   6.609   6.799   6.861   6.880
  6.893   6.931   7.078   7.098   7.120   7.152   7.237   7.269
  7.402   7.552   7.608   8.026   8.145  11.268  11.769
 --------------------------------------------------------------

          Ground-State Mulliken Net Atomic Charges

     Atom                 Charge (a.u.)
  ----------------------------------------
      1 O                    -0.312275
      2 O                    -0.312254
      3 H                     0.312335
      4 H                     0.312194
  ----------------------------------------
  Sum of atomic charges =     0.000000

 -----------------------------------------------------------------
                    Cartesian Multipole Moments
 -----------------------------------------------------------------
    Charge (ESU x 10^10)
                 0.0000
    Dipole Moment (Debye)
         X       0.6825      Y       1.9975      Z      -0.3789
       Tot       2.1446
    Quadrupole Moments (Debye-Ang)
        XX     -12.2966     XY      -6.5082     YY      -1.6161
        XZ      -0.3486     YZ      -0.3212     ZZ     -13.4089
    Octopole Moments (Debye-Ang^2)
       XXX     101.4097    XXY       4.9300    XYY      -0.4340
       YYY     -43.4836    XXZ       4.3863    XYZ      -2.9325
       YYZ      -1.1936    XZZ      43.1341    YZZ     -31.7466
       ZZZ      -6.0526
    Hexadecapole Moments (Debye-Ang^3)
      XXXX    -659.6475   XXXY      97.6594   XXYY     -19.6520
      XYYY     111.7477   YYYY    -262.0570   XXXZ     -26.8477
      XXYZ      18.6274   XYYZ      -9.3814   YYYZ      -5.9578
      XXZZ    -148.3962   XYZZ     102.9015   YYZZ     -81.3644
      XZZZ      11.0487   YZZZ     -12.6280   ZZZZ     -25.1549
 -----------------------------------------------------------------
 DrvMan is completing analytic gradient of the MP2 energy
 MP2 relaxed dipole moment
            1
    1   0.2685121
    2   0.7858863
    3  -0.1490842
	Magnitude:	 0.844 au	 2.145 Debye
 MP2 energy read as -151.372145
 Full Analytical Gradient of MP2 Energy (in au.)
             1             2             3             4
    1    0.00019315   -0.00004063   -0.00024091    0.00008840
    2   -0.00052983    0.00015844    0.00023195    0.00013944
    3   -0.00089581    0.00063676   -0.00063947    0.00089852
 Gradient time:  CPU 0.09 s  wall 0.09 s
 ----------------------------------------------------------------
             Standard Nuclear Orientation (Angstroms)
    I     Atom           X                Y                Z
 ----------------------------------------------------------------
    1      O      -3.8214052791     2.4455611857    -0.2818778228
    2      O      -2.7024311216     2.2315827881     0.5997764899
    3      H      -4.2329381781     3.1971035418     0.1376300732
    4      H      -1.9771898212     2.4011898844     0.0048322597
 ----------------------------------------------------------------
 Nuclear Repulsion Energy =    37.1434955297 hartrees
 There are        9 alpha and        9 beta electrons
 Discretize the solute cavity surface with Lebedev spheres
	Using 302 Lebedev grid points for each H atom
	Using 302 Lebedev grid points for other atoms
	Atomic van der Waals radii will be scaled by 1.20
 Removing interior tesserae...
 Keep 628 surface tesserae and discard 580 interior tesserae
 Molecular Surface Area = 49.750 Angst**2

                       Distance Matrix (Angstroms)
             O (  1)   O (  2)   H (  3)
   O (  2)  1.440557
   H (  3)  0.954024  1.867689
   H (  4)  1.866896  0.953258  2.395728

 Requested basis set is cc-pVTZ
 There are 32 shells and 88 basis functions
 A cutoff of  1.0D-11 yielded    528 shell pairs
 There are      4048 function pairs (      5260 Cartesian)
 Smallest overlap matrix eigenvalue = 2.88E-03
 Guess MOs from SCF MO coefficient file
 Reading MOs from coefficient file
 Reading MOs from coefficient file
 A restricted Hartree-Fock SCF calculation will be
 performed using Pulay DIIS extrapolation
 SCF converges when DIIS error is below 1.0E-08
 ---------------------------------------
  Cycle       Energy         DIIS Error
 ---------------------------------------
    1    -150.8356304740      1.26E-03
    2    -150.8372670464      3.97E-04
    3    -150.8374481205      1.44E-04
    4    -150.8374815108      4.99E-05
    5    -150.8374861794      1.21E-05
    6    -150.8374865753      3.39E-06
    7    -150.8374866120      1.37E-06
    8    -150.8374866172      8.72E-07
    9    -150.8374866196      2.97E-07
   10    -150.8374866200      4.64E-08
   11    -150.8374866201      6.08E-09 Convergence criterion met
 ---------------------------------------
 SCF time:  CPU 7.06 s  wall 7.09 s
 Discretize the solute cavity surface with Lebedev spheres
	Using 302 Lebedev grid points for each H atom
	Using 302 Lebedev grid points for other atoms
	Atomic van der Waals radii will be scaled by 1.20
 Removing interior tesserae...
 Keep 628 surface tesserae and discard 580 interior tesserae
 Molecular Surface Area = 49.750 Angst**2
 A restricted Hartree-Fock SCF calculation will be
 performed using Pulay DIIS extrapolation
 Polarizable Continuum solvation model will be applied
 SCF converges when DIIS error is below 1.0E-08

 Citation of the SMD model:
 Marenich, A.V.; Cramer, C.J.; Truhlar, D.G.
 J. Phys. Chem. B 2009, 113, 6378-6396.
 iSolventCode=           1
 Solvent: water                                                           

 vradii
            1           2           3           4
    1   1.5200000   1.5200000   1.2000000   1.2000000
 ---------------------------------------
  Cycle       Energy         DIIS Error
 ---------------------------------------
    1    -150.8374866200      1.54E-09
 Time req'd to invert C: 0.32 s (CPU) 0.33 s (wall)
    2    -150.8523486939      1.07E-03
    3    -150.8523486944      1.07E-03
    4    -150.8523486942      1.07E-03
    5    -150.8523486937      1.07E-03
    6    -150.8523486936      1.07E-03
    7    -150.8523486943      1.07E-03
    8    -150.8523486943      1.07E-03
    9    -150.8523486942      1.07E-03
   10    -150.8523486942      1.07E-03
   11    -150.8523486942      1.07E-03
   12    -150.8523486939      1.07E-03
   13    -150.8523486942      1.07E-03
   14    -150.8523486945      1.07E-03
   15    -150.8523486942      1.07E-03
   16    -150.8523486938      1.07E-03
   17    -150.8542771647      3.76E-04
   18    -150.8545159245      1.49E-04
   19    -150.8545544426      4.63E-05
   20    -150.8545588624      9.87E-06
   21    -150.8545591191      2.69E-06
   22    -150.8545591428      9.65E-07
   23    -150.8545591469      4.20E-07
   24    -150.8545591475      2.10E-07
   25    -150.8545591476      3.44E-08
   26    -150.8545591475      5.40E-09 Convergence criterion met
 ---------------------------------------
 SCF time:  CPU 17.38 s  wall 17.37 s
(0)  E-EN(g) gas-phase elect-nuc energy                 -150.837486620 a.u.
(3)  G-ENP(liq) elect-nuc-pol free energy of system     -150.854559148 a.u.
(4)  G-CDS(liq) cavity-dispersion-solvent structure 
     free energy                                                1.3348 kcal/mol
(6)  G-S(liq) free energy of system                     -150.852431992 a.u.
(9)  DeltaG-S(liq) free energy of  solvation
     (9) = (6) - (0)                                           -9.3784 kcal/mol
 SCF   energy in the final basis set = -150.8524319923
 Total energy in the final basis set = -150.8524319923

 Components of the MP2 correlation energy:
        aaaa  correlation energy =        -0.0642856147 au
        abab  correlation energy =        -0.3911163677 au
        bbbb  correlation energy =        -0.0642856147 au
        non-Brillouin singles    =        -0.0000000000 au

 Total  MP2   correlation energy =        -0.5196875972 au
        MP2         total energy =      -151.3721195895 au

  Entering Z-vector solver.
 This version supports only Gaussian blurring of the apparent surface charges
 No PCM contribution added !! 
   1         0           1      0.000239    0.000239
 This version supports only Gaussian blurring of the apparent surface charges
 No PCM contribution added !! 
   2         0           1      0.000088    0.000088
 This version supports only Gaussian blurring of the apparent surface charges
 No PCM contribution added !! 
   3         0           1      0.000021    0.000021
 This version supports only Gaussian blurring of the apparent surface charges
 No PCM contribution added !! 
   4         0           1      0.000007    0.000007
 This version supports only Gaussian blurring of the apparent surface charges
 No PCM contribution added !! 
   5         0           1      0.000003    0.000003
 This version supports only Gaussian blurring of the apparent surface charges
 No PCM contribution added !! 
   6         1           0      0.000000    0.000000    Roots Converged

 --------------------------------------------------------------

                    Orbital Energies (a.u.)
 --------------------------------------------------------------

 Alpha MOs
 -- Occupied --
-20.623 -20.623  -1.478  -1.212  -0.715  -0.713  -0.613  -0.521
 -0.483
 -- Virtual --
  0.170   0.181   0.291   0.572   0.600   0.661   0.668   0.760
  0.790   0.829   0.840   0.888   0.893   1.010   1.016   1.280
  1.317   1.555   1.653   1.676   1.783   2.003   2.075   2.076
  2.136   2.181   2.355   2.429   2.544   2.872   2.956   3.480
  3.520   3.595   3.607   3.747   3.820   3.869   3.914   4.028
  4.050   4.060   4.152   4.232   4.284   4.393   4.490   4.538
  4.749   4.884   4.919   5.189   5.263   5.373   5.443   5.587
  5.752   5.982   6.326   6.329   6.610   6.800   6.862   6.881
  6.894   6.932   7.079   7.099   7.120   7.154   7.238   7.270
  7.401   7.552   7.609   8.027   8.144  11.273  11.773
 --------------------------------------------------------------

          Ground-State Mulliken Net Atomic Charges

     Atom                 Charge (a.u.)
  ----------------------------------------
      1 O                    -0.312194
      2 O                    -0.311939
      3 H                     0.312210
      4 H                     0.311923
  ----------------------------------------
  Sum of atomic charges =    -0.000000

 -----------------------------------------------------------------
                    Cartesian Multipole Moments
 -----------------------------------------------------------------
    Charge (ESU x 10^10)
                 0.0000
    Dipole Moment (Debye)
         X       0.6809      Y       1.9981      Z      -0.3808
       Tot       2.1450
    Quadrupole Moments (Debye-Ang)
        XX     -12.2868     XY      -6.5141     YY      -1.6118
        XZ      -0.3427     YZ      -0.3261     ZZ     -13.4076
    Octopole Moments (Debye-Ang^2)
       XXX     101.3456    XXY       4.9617    XYY      -0.4633
       YYY     -43.4625    XXZ       4.3590    XYZ      -2.9167
       YYZ      -1.2120    XZZ      43.1232    YZZ     -31.7432
       ZZZ      -6.0702
    Hexadecapole Moments (Debye-Ang^3)
      XXXX    -659.2488   XXXY      97.4747   XXYY     -19.5097
      XYYY     111.6157   YYYY    -261.9657   XXXZ     -26.7058
      XXYZ      18.5570   XYYZ      -9.3215   YYYZ      -6.0333
      XXZZ    -148.3421   XYZZ     102.8751   YYZZ     -81.3515
      XZZZ      11.1029   YZZZ     -12.6713   ZZZZ     -25.1362
 -----------------------------------------------------------------
 DrvMan is completing analytic gradient of the MP2 energy
 MP2 relaxed dipole moment
            1
    1   0.2678943
    2   0.7861215
    3  -0.1498128
	Magnitude:	 0.844 au	 2.145 Debye
 MP2 energy read as -151.372120
 Full Analytical Gradient of MP2 Energy (in au.)
             1             2             3             4
    1   -0.00012624    0.00078951   -0.00016776   -0.00049551
    2   -0.00004274    0.00020161   -0.00013870   -0.00002017
    3   -0.00062081    0.00014003   -0.00096861    0.00144938
 Gradient time:  CPU 0.09 s  wall 0.09 s
 ----------------------------------------------------------------
             Standard Nuclear Orientation (Angstroms)
    I     Atom           X                Y                Z
 ----------------------------------------------------------------
    1      O      -3.8214052791     2.4455611857    -0.2818778228
    2      O      -2.7044311216     2.2315827881     0.5997764899
    3      H      -4.2329381781     3.1971035418     0.1376300732
    4      H      -1.9771898212     2.4011898844     0.0048322597
 ----------------------------------------------------------------
 Nuclear Repulsion Energy =    37.1637762558 hartrees
 There are        9 alpha and        9 beta electrons
 Discretize the solute cavity surface with Lebedev spheres
	Using 302 Lebedev grid points for each H atom
	Using 302 Lebedev grid points for other atoms
	Atomic van der Waals radii will be scaled by 1.20
 Removing interior tesserae...
 Keep 628 surface tesserae and discard 580 interior tesserae
 Molecular Surface Area = 49.750 Angst**2

                       Distance Matrix (Angstroms)
             O (  1)   O (  2)   H (  3)
   O (  2)  1.439004
   H (  3)  0.954024  1.866050
   H (  4)  1.866896  0.954780  2.395728

 Requested basis set is cc-pVTZ
 There are 32 shells and 88 basis functions
 A cutoff of  1.0D-11 yielded    528 shell pairs
 There are      4048 function pairs (      5260 Cartesian)
 Smallest overlap matrix eigenvalue = 2.88E-03
 Guess MOs from SCF MO coefficient file
 Reading MOs from coefficient file
 Reading MOs from coefficient file
 A restricted Hartree-Fock SCF calculation will be
 performed using Pulay DIIS extrapolation
 SCF converges when DIIS error is below 1.0E-08
 ---------------------------------------
  Cycle       Energy         DIIS Error
 ---------------------------------------
    1    -150.8346425568      1.27E-03
    2    -150.8373234425      4.00E-04
    3    -150.8375066846      1.43E-04
    4    -150.8375404720      5.02E-05
    5    -150.8375450928      1.23E-05
    6    -150.8375454742      3.36E-06
    7    -150.8375455023      1.77E-06
    8    -150.8375455070      7.34E-07
    9    -150.8375455092      2.73E-07
   10    -150.8375455096      4.93E-08
   11    -150.8375455096      6.41E-09 Convergence criterion met
 ---------------------------------------
 SCF time:  CPU 7.06 s  wall 7.06 s
 Discretize the solute cavity surface with Lebedev spheres
	Using 302 Lebedev grid points for each H atom
	Using 302 Lebedev grid points for other atoms
	Atomic van der Waals radii will be scaled by 1.20
 Removing interior tesserae...
 Keep 628 surface tesserae and discard 580 interior tesserae
 Molecular Surface Area = 49.750 Angst**2
 A restricted Hartree-Fock SCF calculation will be
 performed using Pulay DIIS extrapolation
 Polarizable Continuum solvation model will be applied
 SCF converges when DIIS error is below 1.0E-08

 Citation of the SMD model:
 Marenich, A.V.; Cramer, C.J.; Truhlar, D.G.
 J. Phys. Chem. B 2009, 113, 6378-6396.
 iSolventCode=           1
 Solvent: water                                                           

 vradii
            1           2           3           4
    1   1.5200000   1.5200000   1.2000000   1.2000000
 ---------------------------------------
  Cycle       Energy         DIIS Error
 ---------------------------------------
    1    -150.8375455095      1.45E-09
 Time req'd to invert C: 0.32 s (CPU) 0.32 s (wall)
    2    -150.8524119288      1.07E-03
    3    -150.8524119287      1.07E-03
    4    -150.8524119286      1.07E-03
    5    -150.8524119291      1.07E-03
    6    -150.8524119286      1.07E-03
    7    -150.8524119287      1.07E-03
    8    -150.8524119293      1.07E-03
    9    -150.8524119296      1.07E-03
   10    -150.8524119300      1.07E-03
   11    -150.8524119297      1.07E-03
   12    -150.8524119296      1.07E-03
   13    -150.8524119292      1.07E-03
   14    -150.8524119291      1.07E-03
   15    -150.8524119291      1.07E-03
   16    -150.8524119287      1.07E-03
   17    -150.8543422795      3.76E-04
   18    -150.8545816621      1.49E-04
   19    -150.8546203738      4.65E-05
   20    -150.8546248248      9.90E-06
   21    -150.8546250829      2.69E-06
   22    -150.8546251066      9.55E-07
   23    -150.8546251107      3.77E-07
   24    -150.8546251112      1.80E-07
   25    -150.8546251113      3.64E-08
   26    -150.8546251112      5.44E-09 Convergence criterion met
 ---------------------------------------
 SCF time:  CPU 16.94 s  wall 16.93 s
(0)  E-EN(g) gas-phase elect-nuc energy                 -150.837545510 a.u.
(3)  G-ENP(liq) elect-nuc-pol free energy of system     -150.854625111 a.u.
(4)  G-CDS(liq) cavity-dispersion-solvent structure 
     free energy                                                1.3355 kcal/mol
(6)  G-S(liq) free energy of system                     -150.852496835 a.u.
(9)  DeltaG-S(liq) free energy of  solvation
     (9) = (6) - (0)                                           -9.3821 kcal/mol
 SCF   energy in the final basis set = -150.8524968348
 Total energy in the final basis set = -150.8524968348

 Components of the MP2 correlation energy:
        aaaa  correlation energy =        -0.0642884042 au
        abab  correlation energy =        -0.3910727632 au
        bbbb  correlation energy =        -0.0642884042 au
        non-Brillouin singles    =        -0.0000000000 au

 Total  MP2   correlation energy =        -0.5196495716 au
        MP2         total energy =      -151.3721464064 au

  Entering Z-vector solver.
 This version supports only Gaussian blurring of the apparent surface charges
 No PCM contribution added !! 
   1         0           1      0.000239    0.000239
 This version supports only Gaussian blurring of the apparent surface charges
 No PCM contribution added !! 
   2         0           1      0.000088    0.000088
 This version supports only Gaussian blurring of the apparent surface charges
 No PCM contribution added !! 
   3         0           1      0.000021    0.000021
 This version supports only Gaussian blurring of the apparent surface charges
 No PCM contribution added !! 
   4         0           1      0.000007    0.000007
 This version supports only Gaussian blurring of the apparent surface charges
 No PCM contribution added !! 
   5         0           1      0.000003    0.000003
 This version supports only Gaussian blurring of the apparent surface charges
 No PCM contribution added !! 
   6         1           0      0.000000    0.000000    Roots Converged

 --------------------------------------------------------------

                    Orbital Energies (a.u.)
 --------------------------------------------------------------

 Alpha MOs
 -- Occupied --
-20.623 -20.623  -1.479  -1.212  -0.715  -0.713  -0.613  -0.521
 -0.483
 -- Virtual --
  0.170   0.181   0.292   0.571   0.599   0.661   0.668   0.760
  0.791   0.830   0.840   0.888   0.893   1.010   1.016   1.281
  1.317   1.554   1.653   1.676   1.783   2.003   2.075   2.077
  2.137   2.181   2.357   2.430   2.543   2.872   2.955   3.480
  3.520   3.594   3.607   3.747   3.820   3.869   3.914   4.028
  4.050   4.060   4.152   4.232   4.284   4.393   4.489   4.538
  4.748   4.882   4.918   5.189   5.263   5.373   5.442   5.587
  5.751   5.983   6.329   6.331   6.611   6.799   6.861   6.881
  6.893   6.930   7.078   7.097   7.119   7.154   7.237   7.270
  7.402   7.554   7.609   8.028   8.146  11.267  11.774
 --------------------------------------------------------------

          Ground-State Mulliken Net Atomic Charges

     Atom                 Charge (a.u.)
  ----------------------------------------
      1 O                    -0.312025
      2 O                    -0.312418
      3 H                     0.312049
      4 H                     0.312394
  ----------------------------------------
  Sum of atomic charges =     0.000000

 -----------------------------------------------------------------
                    Cartesian Multipole Moments
 -----------------------------------------------------------------
    Charge (ESU x 10^10)
                 0.0000
    Dipole Moment (Debye)
         X       0.6846      Y       1.9978      Z      -0.3804
       Tot       2.1458
    Quadrupole Moments (Debye-Ang)
        XX     -12.3110     XY      -6.5038     YY      -1.6135
        XZ      -0.3440     YZ      -0.3248     ZZ     -13.4090
    Octopole Moments (Debye-Ang^2)
       XXX     101.4974    XXY       4.8977    XYY      -0.4248
       YYY     -43.4685    XXZ       4.3669    XYZ      -2.9209
       YYZ      -1.2086    XZZ      43.1394    YZZ     -31.7460
       ZZZ      -6.0712
    Hexadecapole Moments (Debye-Ang^3)
      XXXX    -660.1431   XXXY      97.8616   XXYY     -19.7366
      XYYY     111.7626   YYYY    -261.9862   XXXZ     -26.7360
      XXYZ      18.5780   XYYZ      -9.3265   YYYZ      -6.0237
      XXZZ    -148.4214   XYZZ     102.9100   YYZZ     -81.3571
      XZZZ      11.1260   YZZZ     -12.6733   ZZZZ     -25.1391
 -----------------------------------------------------------------
 DrvMan is completing analytic gradient of the MP2 energy
 MP2 relaxed dipole moment
            1
    1   0.2693610
    2   0.7859882
    3  -0.1496596
	Magnitude:	 0.844 au	 2.146 Debye
 MP2 energy read as -151.372146
 Full Analytical Gradient of MP2 Energy (in au.)
             1             2             3             4
    1    0.00059407   -0.00125515   -0.00005969    0.00072076
    2   -0.00027671    0.00011956   -0.00012681    0.00028396
    3   -0.00024776    0.00072123   -0.00083839    0.00036492
 Gradient time:  CPU 0.09 s  wall 0.09 s
 ----------------------------------------------------------------
             Standard Nuclear Orientation (Angstroms)
    I     Atom           X                Y                Z
 ----------------------------------------------------------------
    1      O      -3.8214052791     2.4455611857    -0.2818778228
    2      O      -2.7034311216     2.2325827881     0.5997764899
    3      H      -4.2329381781     3.1971035418     0.1376300732
    4      H      -1.9771898212     2.4011898844     0.0048322597
 ----------------------------------------------------------------
 Nuclear Repulsion Energy =    37.1575048193 hartrees
 There are        9 alpha and        9 beta electrons
 Discretize the solute cavity surface with Lebedev spheres
	Using 302 Lebedev grid points for each H atom
	Using 302 Lebedev grid points for other atoms
	Atomic van der Waals radii will be scaled by 1.20
 Removing interior tesserae...
 Keep 628 surface tesserae and discard 580 interior tesserae
 Molecular Surface Area = 49.750 Angst**2

                       Distance Matrix (Angstroms)
             O (  1)   O (  2)   H (  3)
   O (  2)  1.439632
   H (  3)  0.954024  1.866352
   H (  4)  1.866896  0.953841  2.395728

 Requested basis set is cc-pVTZ
 There are 32 shells and 88 basis functions
 A cutoff of  1.0D-11 yielded    528 shell pairs
 There are      4048 function pairs (      5260 Cartesian)
 Smallest overlap matrix eigenvalue = 2.88E-03
 Guess MOs from SCF MO coefficient file
 Reading MOs from coefficient file
 Reading MOs from coefficient file
 A restricted Hartree-Fock SCF calculation will be
 performed using Pulay DIIS extrapolation
 SCF converges when DIIS error is below 1.0E-08
 ---------------------------------------
  Cycle       Energy         DIIS Error
 ---------------------------------------
    1    -150.8353043818      1.27E-03
    2    -150.8373105788      3.97E-04
    3    -150.8374915939      1.43E-04
    4    -150.8375248896      4.99E-05
    5    -150.8375295100      1.21E-05
    6    -150.8375298989      3.28E-06
    7    -150.8375299321      1.28E-06
    8    -150.8375299365      8.15E-07
    9    -150.8375299386      2.89E-07
   10    -150.8375299390      4.83E-08
   11    -150.8375299390      6.65E-09 Convergence criterion met
 ---------------------------------------
 SCF time:  CPU 7.06 s  wall 7.06 s
 Discretize the solute cavity surface with Lebedev spheres
	Using 302 Lebedev grid points for each H atom
	Using 302 Lebedev grid points for other atoms
	Atomic van der Waals radii will be scaled by 1.20
 Removing interior tesserae...
 Keep 628 surface tesserae and discard 580 interior tesserae
 Molecular Surface Area = 49.750 Angst**2
 A restricted Hartree-Fock SCF calculation will be
 performed using Pulay DIIS extrapolation
 Polarizable Continuum solvation model will be applied
 SCF converges when DIIS error is below 1.0E-08

 Citation of the SMD model:
 Marenich, A.V.; Cramer, C.J.; Truhlar, D.G.
 J. Phys. Chem. B 2009, 113, 6378-6396.
 iSolventCode=           1
 Solvent: water                                                           

 vradii
            1           2           3           4
    1   1.5200000   1.5200000   1.2000000   1.2000000
 ---------------------------------------
  Cycle       Energy         DIIS Error
 ---------------------------------------
    1    -150.8375299390      2.01E-09
 Time req'd to invert C: 0.32 s (CPU) 0.32 s (wall)
    2    -150.8523918399      1.07E-03
    3    -150.8523918399      1.07E-03
    4    -150.8523918406      1.07E-03
    5    -150.8523918401      1.07E-03
    6    -150.8523918402      1.07E-03
    7    -150.8523918401      1.07E-03
    8    -150.8523918401      1.07E-03
    9    -150.8523918405      1.07E-03
   10    -150.8523918402      1.07E-03
   11    -150.8523918394      1.07E-03
   12    -150.8523918393      1.07E-03
   13    -150.8543197836      3.76E-04
   14    -150.8545586727      1.49E-04
   15    -150.8545972401      4.64E-05
   16    -150.8546016706      9.88E-06
   17    -150.8546019276      2.68E-06
   18    -150.8546019513      9.58E-07
   19    -150.8546019554      3.91E-07
   20    -150.8546019559      1.95E-07
   21    -150.8546019559      3.54E-08
   22    -150.8546019559      5.42E-09 Convergence criterion met
 ---------------------------------------
 SCF time:  CPU 14.69 s  wall 14.71 s
(0)  E-EN(g) gas-phase elect-nuc energy                 -150.837529939 a.u.
(3)  G-ENP(liq) elect-nuc-pol free energy of system     -150.854601956 a.u.
(4)  G-CDS(liq) cavity-dispersion-solvent structure 
     free energy                                                1.3350 kcal/mol
(6)  G-S(liq) free energy of system                     -150.852474480 a.u.
(9)  DeltaG-S(liq) free energy of  solvation
     (9) = (6) - (0)                                           -9.3778 kcal/mol
 SCF   energy in the final basis set = -150.8524744801
 Total energy in the final basis set = -150.8524744801

 Components of the MP2 correlation energy:
        aaaa  correlation energy =        -0.0642858242 au
        abab  correlation energy =        -0.3910818130 au
        bbbb  correlation energy =        -0.0642858242 au
        non-Brillouin singles    =        -0.0000000000 au

 Total  MP2   correlation energy =        -0.5196534615 au
        MP2         total energy =      -151.3721279416 au

  Entering Z-vector solver.
 This version supports only Gaussian blurring of the apparent surface charges
 No PCM contribution added !! 
   1         0           1      0.000239    0.000239
 This version supports only Gaussian blurring of the apparent surface charges
 No PCM contribution added !! 
   2         0           1      0.000088    0.000088
 This version supports only Gaussian blurring of the apparent surface charges
 No PCM contribution added !! 
   3         0           1      0.000021    0.000021
 This version supports only Gaussian blurring of the apparent surface charges
 No PCM contribution added !! 
   4         0           1      0.000007    0.000007
 This version supports only Gaussian blurring of the apparent surface charges
 No PCM contribution added !! 
   5         0           1      0.000003    0.000003
 This version supports only Gaussian blurring of the apparent surface charges
 No PCM contribution added !! 
   6         1           0      0.000000    0.000000    Roots Converged

 --------------------------------------------------------------

                    Orbital Energies (a.u.)
 --------------------------------------------------------------

 Alpha MOs
 -- Occupied --
-20.623 -20.623  -1.479  -1.212  -0.715  -0.713  -0.613  -0.521
 -0.483
 -- Virtual --
  0.170   0.181   0.291   0.572   0.599   0.661   0.668   0.760
  0.791   0.829   0.840   0.888   0.893   1.010   1.016   1.281
  1.317   1.554   1.653   1.676   1.783   2.003   2.075   2.077
  2.136   2.181   2.356   2.430   2.543   2.872   2.955   3.480
  3.520   3.595   3.607   3.747   3.820   3.869   3.914   4.028
  4.050   4.060   4.152   4.232   4.285   4.393   4.490   4.538
  4.749   4.883   4.918   5.189   5.263   5.373   5.443   5.587
  5.752   5.982   6.328   6.331   6.611   6.799   6.862   6.881
  6.894   6.931   7.079   7.098   7.119   7.154   7.238   7.270
  7.402   7.553   7.609   8.028   8.146  11.271  11.775
 --------------------------------------------------------------

          Ground-State Mulliken Net Atomic Charges

     Atom                 Charge (a.u.)
  ----------------------------------------
      1 O                    -0.312044
      2 O                    -0.312144
      3 H                     0.312111
      4 H                     0.312077
  ----------------------------------------
  Sum of atomic charges =    -0.000000

 -----------------------------------------------------------------
                    Cartesian Multipole Moments
 -----------------------------------------------------------------
    Charge (ESU x 10^10)
                -0.0000
    Dipole Moment (Debye)
         X       0.6825      Y       1.9958      Z      -0.3812
       Tot       2.1434
    Quadrupole Moments (Debye-Ang)
        XX     -12.2967     XY      -6.5040     YY      -1.6222
        XZ      -0.3418     YZ      -0.3275     ZZ     -13.4083
    Octopole Moments (Debye-Ang^2)
       XXX     101.4088    XXY       4.9146    XYY      -0.4209
       YYY     -43.5153    XXZ       4.3586    XYZ      -2.9135
       YYZ      -1.2170    XZZ      43.1312    YZZ     -31.7507
       ZZZ      -6.0709
    Hexadecapole Moments (Debye-Ang^3)
      XXXX    -659.6288   XXXY      97.7234   XXYY     -19.7015
      XYYY     111.8166   YYYY    -262.2313   XXXZ     -26.7075
      XXYZ      18.5514   XYYZ      -9.3078   YYYZ      -6.0592
      XXZZ    -148.3807   XYZZ     102.9093   YYZZ     -81.3821
      XZZZ      11.1147   YZZZ     -12.6823   ZZZZ     -25.1373
 -----------------------------------------------------------------
 DrvMan is completing analytic gradient of the MP2 energy
 MP2 relaxed dipole moment
            1
    1   0.2685177
    2   0.7852113
    3  -0.1499689
	Magnitude:	 0.843 au	 2.143 Debye
 MP2 energy read as -151.372128
 Full Analytical Gradient of MP2 Energy (in au.)
             1             2             3             4
    1    0.00026689   -0.00019020   -0.00006634   -0.00001035
    2   -0.00021344    0.00025765   -0.00013458    0.00009037
    3   -0.00043464    0.00024112   -0.00085163    0.00104515
 Gradient time:  CPU 0.09 s  wall 0.09 s
 ----------------------------------------------------------------
             Standard Nuclear Orientation (Angstroms)
    I     Atom           X                Y                Z
 ----------------------------------------------------------------
    1      O      -3.8214052791     2.4455611857    -0.2818778228
    2      O      -2.7034311216     2.2305827881     0.5997764899
    3      H      -4.2329381781     3.1971035418     0.1376300732
    4      H      -1.9771898212     2.4011898844     0.0048322597
 ----------------------------------------------------------------
 Nuclear Repulsion Energy =    37.1497383912 hartrees
 There are        9 alpha and        9 beta electrons
 Discretize the solute cavity surface with Lebedev spheres
	Using 302 Lebedev grid points for each H atom
	Using 302 Lebedev grid points for other atoms
	Atomic van der Waals radii will be scaled by 1.20
 Removing interior tesserae...
 Keep 629 surface tesserae and discard 579 interior tesserae
 Molecular Surface Area = 49.855 Angst**2

                       Distance Matrix (Angstroms)
             O (  1)   O (  2)   H (  3)
   O (  2)  1.439929
   H (  3)  0.954024  1.867387
   H (  4)  1.866896  0.954197  2.395728

 Requested basis set is cc-pVTZ
 There are 32 shells and 88 basis functions
 A cutoff of  1.0D-11 yielded    528 shell pairs
 There are      4048 function pairs (      5260 Cartesian)
 Smallest overlap matrix eigenvalue = 2.88E-03
 Guess MOs from SCF MO coefficient file
 Reading MOs from coefficient file
 Reading MOs from coefficient file
 A restricted Hartree-Fock SCF calculation will be
 performed using Pulay DIIS extrapolation
 SCF converges when DIIS error is below 1.0E-08
 ---------------------------------------
  Cycle       Energy         DIIS Error
 ---------------------------------------
    1    -150.8346026556      1.27E-03
    2    -150.8372825645      3.97E-04
    3    -150.8374650448      1.43E-04
    4    -150.8374988122      5.01E-05
    5    -150.8375034707      1.22E-05
    6    -150.8375038671      3.31E-06
    7    -150.8375039018      1.18E-06
    8    -150.8375039068      7.08E-07
    9    -150.8375039083      2.96E-07
   10    -150.8375039087      4.96E-08
   11    -150.8375039087      8.20E-09 Convergence criterion met
 ---------------------------------------
 SCF time:  CPU 7.06 s  wall 7.05 s
 Discretize the solute cavity surface with Lebedev spheres
	Using 302 Lebedev grid points for each H atom
	Using 302 Lebedev grid points for other atoms
	Atomic van der Waals radii will be scaled by 1.20
 Removing interior tesserae...
 Keep 629 surface tesserae and discard 579 interior tesserae
 Molecular Surface Area = 49.855 Angst**2
 A restricted Hartree-Fock SCF calculation will be
 performed using Pulay DIIS extrapolation
 Polarizable Continuum solvation model will be applied
 SCF converges when DIIS error is below 1.0E-08

 Citation of the SMD model:
 Marenich, A.V.; Cramer, C.J.; Truhlar, D.G.
 J. Phys. Chem. B 2009, 113, 6378-6396.
 iSolventCode=           1
 Solvent: water                                                           

 vradii
            1           2           3           4
    1   1.5200000   1.5200000   1.2000000   1.2000000
 ---------------------------------------
  Cycle       Energy         DIIS Error
 ---------------------------------------
    1    -150.8375039086      2.97E-09
 Time req'd to invert C: 0.33 s (CPU) 0.33 s (wall)
    2    -150.8523705038      1.07E-03
    3    -150.8523705035      1.07E-03
    4    -150.8523705038      1.07E-03
    5    -150.8523705042      1.07E-03
    6    -150.8523705034      1.07E-03
    7    -150.8523705044      1.07E-03
    8    -150.8523705036      1.07E-03
    9    -150.8523705036      1.07E-03
   10    -150.8523705036      1.07E-03
   11    -150.8523705031      1.07E-03
   12    -150.8523705032      1.07E-03
   13    -150.8523705027      1.07E-03
   14    -150.8523705023      1.07E-03
   15    -150.8523705029      1.07E-03
   16    -150.8523705039      1.07E-03
   17    -150.8543013770      3.76E-04
   18    -150.8545406286      1.49E-04
   19    -150.8545792903      4.64E-05
   20    -150.8545837311      9.89E-06
   21    -150.8545839890      2.69E-06
   22    -150.8545840127      9.57E-07
   23    -150.8545840169      3.60E-07
   24    -150.8545840175      1.34E-07
   25    -150.8545840175      3.94E-08
   26    -150.8545840175      5.58E-09 Convergence criterion met
 ---------------------------------------
 SCF time:  CPU 16.94 s  wall 16.93 s
(0)  E-EN(g) gas-phase elect-nuc energy                 -150.837503909 a.u.
(3)  G-ENP(liq) elect-nuc-pol free energy of system     -150.854584017 a.u.
(4)  G-CDS(liq) cavity-dispersion-solvent structure 
     free energy                                                1.3353 kcal/mol
(6)  G-S(liq) free energy of system                     -150.852456061 a.u.
(9)  DeltaG-S(liq) free energy of  solvation
     (9) = (6) - (0)                                           -9.3826 kcal/mol
 SCF   energy in the final basis set = -150.8524560609
 Total energy in the final basis set = -150.8524560609

 Components of the MP2 correlation energy:
        aaaa  correlation energy =        -0.0642882053 au
        abab  correlation energy =        -0.3911073303 au
        bbbb  correlation energy =        -0.0642882053 au
        non-Brillouin singles    =        -0.0000000000 au

 Total  MP2   correlation energy =        -0.5196837410 au
        MP2         total energy =      -151.3721398018 au

  Entering Z-vector solver.
 This version supports only Gaussian blurring of the apparent surface charges
 No PCM contribution added !! 
   1         0           1      0.000239    0.000239
 This version supports only Gaussian blurring of the apparent surface charges
 No PCM contribution added !! 
   2         0           1      0.000088    0.000088
 This version supports only Gaussian blurring of the apparent surface charges
 No PCM contribution added !! 
   3         0           1      0.000021    0.000021
 This version supports only Gaussian blurring of the apparent surface charges
 No PCM contribution added !! 
   4         0           1      0.000007    0.000007
 This version supports only Gaussian blurring of the apparent surface charges
 No PCM contribution added !! 
   5         0           1      0.000003    0.000003
 This version supports only Gaussian blurring of the apparent surface charges
 No PCM contribution added !! 
   6         1           0      0.000000    0.000000    Roots Converged

 --------------------------------------------------------------

                    Orbital Energies (a.u.)
 --------------------------------------------------------------

 Alpha MOs
 -- Occupied --
-20.623 -20.623  -1.478  -1.212  -0.715  -0.713  -0.613  -0.521
 -0.483
 -- Virtual --
  0.170   0.181   0.291   0.571   0.600   0.661   0.668   0.760
  0.790   0.830   0.840   0.887   0.894   1.010   1.016   1.280
  1.317   1.554   1.653   1.676   1.783   2.003   2.075   2.076
  2.136   2.181   2.356   2.430   2.543   2.872   2.956   3.480
  3.520   3.595   3.607   3.747   3.820   3.869   3.914   4.027
  4.050   4.060   4.152   4.232   4.284   4.393   4.489   4.538
  4.749   4.883   4.918   5.189   5.263   5.373   5.443   5.587
  5.751   5.983   6.327   6.330   6.610   6.799   6.861   6.881
  6.893   6.931   7.078   7.098   7.119   7.154   7.237   7.270
  7.401   7.552   7.609   8.027   8.145  11.269  11.772
 --------------------------------------------------------------

          Ground-State Mulliken Net Atomic Charges

     Atom                 Charge (a.u.)
  ----------------------------------------
      1 O                    -0.312176
      2 O                    -0.312213
      3 H                     0.312147
      4 H                     0.312242
  ----------------------------------------
  Sum of atomic charges =    -0.000000

 -----------------------------------------------------------------
                    Cartesian Multipole Moments
 -----------------------------------------------------------------
    Charge (ESU x 10^10)
                -0.0000
    Dipole Moment (Debye)
         X       0.6831      Y       2.0001      Z      -0.3800
       Tot       2.1474
    Quadrupole Moments (Debye-Ang)
        XX     -12.3011     XY      -6.5139     YY      -1.6032
        XZ      -0.3449     YZ      -0.3233     ZZ     -13.4083
    Octopole Moments (Debye-Ang^2)
       XXX     101.4343    XXY       4.9447    XYY      -0.4671
       YYY     -43.4158    XXZ       4.3674    XYZ      -2.9242
       YYZ      -1.2036    XZZ      43.1313    YZZ     -31.7384
       ZZZ      -6.0706
    Hexadecapole Moments (Debye-Ang^3)
      XXXX    -659.7637   XXXY      97.6133   XXYY     -19.5452
      XYYY     111.5620   YYYY    -261.7211   XXXZ     -26.7343
      XXYZ      18.5836   XYYZ      -9.3403   YYYZ      -5.9978
      XXZZ    -148.3828   XYZZ     102.8759   YYZZ     -81.3264
      XZZZ      11.1141   YZZZ     -12.6622   ZZZZ     -25.1379
 -----------------------------------------------------------------
 DrvMan is completing analytic gradient of the MP2 energy
 MP2 relaxed dipole moment
            1
    1   0.2687394
    2   0.7868971
    3  -0.1495022
	Magnitude:	 0.845 au	 2.147 Debye
 MP2 energy read as -151.372140
 Full Analytical Gradient of MP2 Energy (in au.)
             1             2             3             4
    1    0.00019946   -0.00027680   -0.00016121    0.00023855
    2   -0.00010546    0.00006126   -0.00013082    0.00017501
    3   -0.00043523    0.00062534   -0.00095560    0.00076549
 Gradient time:  CPU 0.09 s  wall 0.09 s
 ----------------------------------------------------------------
             Standard Nuclear Orientation (Angstroms)
    I     Atom           X                Y                Z
 ----------------------------------------------------------------
    1      O      -3.8214052791     2.4455611857    -0.2818778228
    2      O      -2.7034311216     2.2315827881     0.6007764899
    3      H      -4.2329381781     3.1971035418     0.1376300732
    4      H      -1.9771898212     2.4011898844     0.0048322597
 ----------------------------------------------------------------
 Nuclear Repulsion Energy =    37.1404242781 hartrees
 There are        9 alpha and        9 beta electrons
 Discretize the solute cavity surface with Lebedev spheres
	Using 302 Lebedev grid points for each H atom
	Using 302 Lebedev grid points for other atoms
	Atomic van der Waals radii will be scaled by 1.20
 Removing interior tesserae...
 Keep 628 surface tesserae and discard 580 interior tesserae
 Molecular Surface Area = 49.750 Angst**2

                       Distance Matrix (Angstroms)
             O (  1)   O (  2)   H (  3)
   O (  2)  1.440393
   H (  3)  0.954024  1.867117
   H (  4)  1.866896  0.954643  2.395728

 Requested basis set is cc-pVTZ
 There are 32 shells and 88 basis functions
 A cutoff of  1.0D-11 yielded    528 shell pairs
 There are      4048 function pairs (      5260 Cartesian)
 Smallest overlap matrix eigenvalue = 2.88E-03
 Guess MOs from SCF MO coefficient file
 Reading MOs from coefficient file
 Reading MOs from coefficient file
 A restricted Hartree-Fock SCF calculation will be
 performed using Pulay DIIS extrapolation
 SCF converges when DIIS error is below 1.0E-08
 ---------------------------------------
  Cycle       Energy         DIIS Error
 ---------------------------------------
    1    -150.8344082420      1.27E-03
    2    -150.8372372432      3.98E-04
    3    -150.8374190963      1.43E-04
    4    -150.8374525612      4.99E-05
    5    -150.8374571224      1.21E-05
    6    -150.8374575025      3.10E-06
    7    -150.8374575317      1.00E-06
    8    -150.8374575356      5.41E-07
    9    -150.8374575365      2.74E-07
   10    -150.8374575369      5.09E-08
   11    -150.8374575369      6.47E-09 Convergence criterion met
 ---------------------------------------
 SCF time:  CPU 7.06 s  wall 7.06 s
 Discretize the solute cavity surface with Lebedev spheres
	Using 302 Lebedev grid points for each H atom
	Using 302 Lebedev grid points for other atoms
	Atomic van der Waals radii will be scaled by 1.20
 Removing interior tesserae...
 Keep 628 surface tesserae and discard 580 interior tesserae
 Molecular Surface Area = 49.750 Angst**2
 A restricted Hartree-Fock SCF calculation will be
 performed using Pulay DIIS extrapolation
 Polarizable Continuum solvation model will be applied
 SCF converges when DIIS error is below 1.0E-08

 Citation of the SMD model:
 Marenich, A.V.; Cramer, C.J.; Truhlar, D.G.
 J. Phys. Chem. B 2009, 113, 6378-6396.
 iSolventCode=           1
 Solvent: water                                                           

 vradii
            1           2           3           4
    1   1.5200000   1.5200000   1.2000000   1.2000000
 ---------------------------------------
  Cycle       Energy         DIIS Error
 ---------------------------------------
    1    -150.8374575367      1.66E-09
 Time req'd to invert C: 0.33 s (CPU) 0.32 s (wall)
    2    -150.8523211265      1.07E-03
    3    -150.8523211267      1.07E-03
    4    -150.8523211275      1.07E-03
    5    -150.8523211273      1.07E-03
    6    -150.8523211279      1.07E-03
    7    -150.8523211287      1.07E-03
    8    -150.8523211286      1.07E-03
    9    -150.8523211286      1.07E-03
   10    -150.8523211290      1.07E-03
   11    -150.8523211294      1.07E-03
   12    -150.8523211290      1.07E-03
   13    -150.8523211293      1.07E-03
   14    -150.8542509789      3.76E-04
   15    -150.8544901917      1.49E-04
   16    -150.8545288502      4.64E-05
   17    -150.8545332916      9.89E-06
   18    -150.8545335491      2.69E-06
   19    -150.8545335728      9.62E-07
   20    -150.8545335769      4.10E-07
   21    -150.8545335774      2.06E-07
   22    -150.8545335775      3.48E-08
   23    -150.8545335775      5.43E-09 Convergence criterion met
 ---------------------------------------
 SCF time:  CPU 15.58 s  wall 15.58 s
(0)  E-EN(g) gas-phase elect-nuc energy                 -150.837457537 a.u.
(3)  G-ENP(liq) elect-nuc-pol free energy of system     -150.854533578 a.u.
(4)  G-CDS(liq) cavity-dispersion-solvent structure 
     free energy                                                1.3352 kcal/mol
(6)  G-S(liq) free energy of system                     -150.852405823 a.u.
(9)  DeltaG-S(liq) free energy of  solvation
     (9) = (6) - (0)                                           -9.3802 kcal/mol
 SCF   energy in the final basis set = -150.8524058235
 Total energy in the final basis set = -150.8524058235

 Components of the MP2 correlation energy:
        aaaa  correlation energy =        -0.0642942293 au
        abab  correlation energy =        -0.3911548583 au
        bbbb  correlation energy =        -0.0642942293 au
        non-Brillouin singles    =        -0.0000000000 au

 Total  MP2   correlation energy =        -0.5197433169 au
        MP2         total energy =      -151.3721491404 au

  Entering Z-vector solver.
 This version supports only Gaussian blurring of the apparent surface charges
 No PCM contribution added !! 
   1         0           1      0.000239    0.000239
 This version supports only Gaussian blurring of the apparent surface charges
 No PCM contribution added !! 
   2         0           1      0.000088    0.000088
 This version supports only Gaussian blurring of the apparent surface charges
 No PCM contribution added !! 
   3         0           1      0.000021    0.000021
 This version supports only Gaussian blurring of the apparent surface charges
 No PCM contribution added !! 
   4         0           1      0.000007    0.000007
 This version supports only Gaussian blurring of the apparent surface charges
 No PCM contribution added !! 
   5         0           1      0.000003    0.000003
 This version supports only Gaussian blurring of the apparent surface charges
 No PCM contribution added !! 
   6         1           0      0.000000    0.000000    Roots Converged

 --------------------------------------------------------------

                    Orbital Energies (a.u.)
 --------------------------------------------------------------

 Alpha MOs
 -- Occupied --
-20.623 -20.623  -1.478  -1.212  -0.715  -0.713  -0.613  -0.521
 -0.483
 -- Virtual --
  0.170   0.181   0.291   0.571   0.599   0.661   0.668   0.760
  0.790   0.829   0.840   0.888   0.893   1.009   1.016   1.281
  1.317   1.554   1.653   1.676   1.783   2.003   2.075   2.076
  2.137   2.181   2.356   2.429   2.544   2.872   2.955   3.480
  3.520   3.594   3.607   3.747   3.820   3.868   3.913   4.028
  4.050   4.060   4.152   4.232   4.284   4.393   4.489   4.537
  4.748   4.882   4.917   5.189   5.263   5.373   5.443   5.587
  5.752   5.982   6.326   6.329   6.609   6.799   6.860   6.880
  6.893   6.930   7.078   7.097   7.120   7.152   7.237   7.269
  7.401   7.552   7.608   8.026   8.145  11.267  11.768
 --------------------------------------------------------------

          Ground-State Mulliken Net Atomic Charges

     Atom                 Charge (a.u.)
  ----------------------------------------
      1 O                    -0.312203
      2 O                    -0.312396
      3 H                     0.312163
      4 H                     0.312436
  ----------------------------------------
  Sum of atomic charges =     0.000000

 -----------------------------------------------------------------
                    Cartesian Multipole Moments
 -----------------------------------------------------------------
    Charge (ESU x 10^10)
                -0.0000
    Dipole Moment (Debye)
         X       0.6829      Y       1.9976      Z      -0.3818
       Tot       2.1453
    Quadrupole Moments (Debye-Ang)
        XX     -12.3001     XY      -6.5079     YY      -1.6157
        XZ      -0.3391     YZ      -0.3287     ZZ     -13.4097
    Octopole Moments (Debye-Ang^2)
       XXX     101.4284    XXY       4.9257    XYY      -0.4363
       YYY     -43.4809    XXZ       4.3421    XYZ      -2.9078
       YYZ      -1.2248    XZZ      43.1344    YZZ     -31.7479
       ZZZ      -6.0892
    Hexadecapole Moments (Debye-Ang^3)
      XXXX    -659.7315   XXXY      97.6841   XXYY     -19.6458
      XYYY     111.7285   YYYY    -262.0413   XXXZ     -26.6187
      XXYZ      18.5156   XYYZ      -9.2788   YYYZ      -6.0917
      XXZZ    -148.3937   XYZZ     102.8999   YYZZ     -81.3699
      XZZZ      11.1666   YZZZ     -12.7145   ZZZZ     -25.1773
 -----------------------------------------------------------------
 DrvMan is completing analytic gradient of the MP2 energy
 MP2 relaxed dipole moment
            1
    1   0.2686697
    2   0.7859088
    3  -0.1502242
	Magnitude:	 0.844 au	 2.145 Debye
 MP2 energy read as -151.372149
 Full Analytical Gradient of MP2 Energy (in au.)
             1             2             3             4
    1    0.00007528   -0.00051561   -0.00009696    0.00053729
    2   -0.00010553   -0.00003279   -0.00013948    0.00027780
    3   -0.00063889    0.00113129   -0.00090648    0.00041408
 Gradient time:  CPU 0.09 s  wall 0.09 s
 ----------------------------------------------------------------
             Standard Nuclear Orientation (Angstroms)
    I     Atom           X                Y                Z
 ----------------------------------------------------------------
    1      O      -3.8214052791     2.4455611857    -0.2818778228
    2      O      -2.7034311216     2.2315827881     0.5987764899
    3      H      -4.2329381781     3.1971035418     0.1376300732
    4      H      -1.9771898212     2.4011898844     0.0048322597
 ----------------------------------------------------------------
 Nuclear Repulsion Energy =    37.1668357688 hartrees
 There are        9 alpha and        9 beta electrons
 Discretize the solute cavity surface with Lebedev spheres
	Using 302 Lebedev grid points for each H atom
	Using 302 Lebedev grid points for other atoms
	Atomic van der Waals radii will be scaled by 1.20
 Removing interior tesserae...
 Keep 628 surface tesserae and discard 580 interior tesserae
 Molecular Surface Area = 49.750 Angst**2

                       Distance Matrix (Angstroms)
             O (  1)   O (  2)   H (  3)
   O (  2)  1.439168
   H (  3)  0.954024  1.866622
   H (  4)  1.866896  0.953395  2.395728

 Requested basis set is cc-pVTZ
 There are 32 shells and 88 basis functions
 A cutoff of  1.0D-11 yielded    528 shell pairs
 There are      4048 function pairs (      5260 Cartesian)
 Smallest overlap matrix eigenvalue = 2.87E-03
 Guess MOs from SCF MO coefficient file
 Reading MOs from coefficient file
 Reading MOs from coefficient file
 A restricted Hartree-Fock SCF calculation will be
 performed using Pulay DIIS extrapolation
 SCF converges when DIIS error is below 1.0E-08
 ---------------------------------------
  Cycle       Energy         DIIS Error
 ---------------------------------------
    1    -150.8363157166      1.26E-03
    2    -150.8373547892      3.97E-04
    3    -150.8375364111      1.44E-04
    4    -150.8375699432      5.01E-05
    5    -150.8375746702      1.21E-05
    6    -150.8375750683      3.39E-06
    7    -150.8375751062      1.22E-06
    8    -150.8375751126      6.23E-07
    9    -150.8375751138      2.95E-07
   10    -150.8375751141      4.53E-08
   11    -150.8375751142      6.19E-09 Convergence criterion met
 ---------------------------------------
 SCF time:  CPU 7.04 s  wall 7.06 s
 Discretize the solute cavity surface with Lebedev spheres
	Using 302 Lebedev grid points for each H atom
	Using 302 Lebedev grid points for other atoms
	Atomic van der Waals radii will be scaled by 1.20
 Removing interior tesserae...
 Keep 628 surface tesserae and discard 580 interior tesserae
 Molecular Surface Area = 49.750 Angst**2
 A restricted Hartree-Fock SCF calculation will be
 performed using Pulay DIIS extrapolation
 Polarizable Continuum solvation model will be applied
 SCF converges when DIIS error is below 1.0E-08

 Citation of the SMD model:
 Marenich, A.V.; Cramer, C.J.; Truhlar, D.G.
 J. Phys. Chem. B 2009, 113, 6378-6396.
 iSolventCode=           1
 Solvent: water                                                           

 vradii
            1           2           3           4
    1   1.5200000   1.5200000   1.2000000   1.2000000
 ---------------------------------------
  Cycle       Energy         DIIS Error
 ---------------------------------------
    1    -150.8375751140      1.69E-09
 Time req'd to invert C: 0.32 s (CPU) 0.33 s (wall)
    2    -150.8524400392      1.07E-03
    3    -150.8524400397      1.07E-03
    4    -150.8524400398      1.07E-03
    5    -150.8524400401      1.07E-03
    6    -150.8524400398      1.07E-03
    7    -150.8524400397      1.07E-03
    8    -150.8524400398      1.07E-03
    9    -150.8524400400      1.07E-03
   10    -150.8524400397      1.07E-03
   11    -150.8524400395      1.07E-03
   12    -150.8524400400      1.07E-03
   13    -150.8524400401      1.07E-03
   14    -150.8524400400      1.07E-03
   15    -150.8524400398      1.07E-03
   16    -150.8524400392      1.07E-03
   17    -150.8543690132      3.76E-04
   18    -150.8546079423      1.49E-04
   19    -150.8546465104      4.64E-05
   20    -150.8546509398      9.88E-06
   21    -150.8546511972      2.69E-06
   22    -150.8546512208      9.66E-07
   23    -150.8546512248      4.53E-07
   24    -150.8546512254      2.15E-07
   25    -150.8546512256      3.38E-08
   26    -150.8546512255      5.37E-09 Convergence criterion met
 ---------------------------------------
 SCF time:  CPU 17.17 s  wall 17.17 s
(0)  E-EN(g) gas-phase elect-nuc energy                 -150.837575114 a.u.
(3)  G-ENP(liq) elect-nuc-pol free energy of system     -150.854651226 a.u.
(4)  G-CDS(liq) cavity-dispersion-solvent structure 
     free energy                                                1.3351 kcal/mol
(6)  G-S(liq) free energy of system                     -150.852523547 a.u.
(9)  DeltaG-S(liq) free energy of  solvation
     (9) = (6) - (0)                                           -9.3803 kcal/mol
 SCF   energy in the final basis set = -150.8525235473
 Total energy in the final basis set = -150.8525235473

 Components of the MP2 correlation energy:
        aaaa  correlation energy =        -0.0642798054 au
        abab  correlation energy =        -0.3910343008 au
        bbbb  correlation energy =        -0.0642798054 au
        non-Brillouin singles    =        -0.0000000000 au

 Total  MP2   correlation energy =        -0.5195939116 au
        MP2         total energy =      -151.3721174589 au

  Entering Z-vector solver.
 This version supports only Gaussian blurring of the apparent surface charges
 No PCM contribution added !! 
   1         0           1      0.000238    0.000238
 This version supports only Gaussian blurring of the apparent surface charges
 No PCM contribution added !! 
   2         0           1      0.000088    0.000088
 This version supports only Gaussian blurring of the apparent surface charges
 No PCM contribution added !! 
   3         0           1      0.000021    0.000021
 This version supports only Gaussian blurring of the apparent surface charges
 No PCM contribution added !! 
   4         0           1      0.000007    0.000007
 This version supports only Gaussian blurring of the apparent surface charges
 No PCM contribution added !! 
   5         0           1      0.000003    0.000003
 This version supports only Gaussian blurring of the apparent surface charges
 No PCM contribution added !! 
   6         1           0      0.000000    0.000000    Roots Converged

 --------------------------------------------------------------

                    Orbital Energies (a.u.)
 --------------------------------------------------------------

 Alpha MOs
 -- Occupied --
-20.623 -20.623  -1.479  -1.212  -0.715  -0.713  -0.613  -0.521
 -0.483
 -- Virtual --
  0.170   0.181   0.292   0.572   0.600   0.661   0.668   0.760
  0.791   0.830   0.840   0.888   0.894   1.010   1.016   1.280
  1.317   1.555   1.653   1.676   1.783   2.003   2.076   2.077
  2.136   2.181   2.357   2.430   2.543   2.872   2.956   3.480
  3.520   3.595   3.607   3.747   3.820   3.869   3.915   4.028
  4.050   4.060   4.152   4.233   4.285   4.393   4.490   4.539
  4.749   4.884   4.919   5.189   5.263   5.373   5.443   5.587
  5.752   5.983   6.329   6.332   6.612   6.800   6.862   6.881
  6.894   6.932   7.079   7.099   7.119   7.155   7.238   7.270
  7.401   7.554   7.610   8.029   8.146  11.273  11.779
 --------------------------------------------------------------

          Ground-State Mulliken Net Atomic Charges

     Atom                 Charge (a.u.)
  ----------------------------------------
      1 O                    -0.312016
      2 O                    -0.311961
      3 H                     0.312096
      4 H                     0.311882
  ----------------------------------------
  Sum of atomic charges =    -0.000000

 -----------------------------------------------------------------
                    Cartesian Multipole Moments
 -----------------------------------------------------------------
    Charge (ESU x 10^10)
                 0.0000
    Dipole Moment (Debye)
         X       0.6827      Y       1.9983      Z      -0.3794
       Tot       2.1455
    Quadrupole Moments (Debye-Ang)
        XX     -12.2977     XY      -6.5100     YY      -1.6096
        XZ      -0.3476     YZ      -0.3222     ZZ     -13.4070
    Octopole Moments (Debye-Ang^2)
       XXX     101.4146    XXY       4.9337    XYY      -0.4518
       YYY     -43.4500    XXZ       4.3838    XYZ      -2.9298
       YYZ      -1.1958    XZZ      43.1282    YZZ     -31.7413
       ZZZ      -6.0523
    Hexadecapole Moments (Debye-Ang^3)
      XXXX    -659.6605   XXXY      97.6522   XXYY     -19.6005
      XYYY     111.6497   YYYY    -261.9105   XXXZ     -26.8230
      XXYZ      18.6194   XYYZ      -9.3693   YYYZ      -5.9653
      XXZZ    -148.3698   XYZZ     102.8853   YYZZ     -81.3386
      XZZZ      11.0622   YZZZ     -12.6300   ZZZZ     -25.0980
 -----------------------------------------------------------------
 DrvMan is completing analytic gradient of the MP2 energy
 MP2 relaxed dipole moment
            1
    1   0.2685864
    2   0.7862019
    3  -0.1492481
	Magnitude:	 0.844 au	 2.146 Debye
 MP2 energy read as -151.372117
 Full Analytical Gradient of MP2 Energy (in au.)
             1             2             3             4
    1    0.00039195    0.00005050   -0.00013068   -0.00031177
    2   -0.00021376    0.00035353   -0.00012593   -0.00001384
    3   -0.00023011   -0.00026725   -0.00090071    0.00139807
 Gradient time:  CPU 0.09 s  wall 0.09 s
 ----------------------------------------------------------------
             Standard Nuclear Orientation (Angstroms)
    I     Atom           X                Y                Z
 ----------------------------------------------------------------
    1      O      -3.8214052791     2.4455611857    -0.2818778228
    2      O      -2.7034311216     2.2315827881     0.5997764899
    3      H      -4.2319381781     3.1971035418     0.1376300732
    4      H      -1.9771898212     2.4011898844     0.0048322597
 ----------------------------------------------------------------
 Nuclear Repulsion Energy =    37.1567168464 hartrees
 There are        9 alpha and        9 beta electrons
 Discretize the solute cavity surface with Lebedev spheres
	Using 302 Lebedev grid points for each H atom
	Using 302 Lebedev grid points for other atoms
	Atomic van der Waals radii will be scaled by 1.20
 Removing interior tesserae...
 Keep 628 surface tesserae and discard 580 interior tesserae
 Molecular Surface Area = 49.750 Angst**2

                       Distance Matrix (Angstroms)
             O (  1)   O (  2)   H (  3)
   O (  2)  1.439780
   H (  3)  0.953593  1.866050
   H (  4)  1.866896  0.954019  2.394787

 Requested basis set is cc-pVTZ
 There are 32 shells and 88 basis functions
 A cutoff of  1.0D-11 yielded    528 shell pairs
 There are      4048 function pairs (      5260 Cartesian)
 Smallest overlap matrix eigenvalue = 2.88E-03
 Guess MOs from SCF MO coefficient file
 Reading MOs from coefficient file
 Reading MOs from coefficient file
 A restricted Hartree-Fock SCF calculation will be
 performed using Pulay DIIS extrapolation
 SCF converges when DIIS error is below 1.0E-08
 ---------------------------------------
  Cycle       Energy         DIIS Error
 ---------------------------------------
    1    -150.8345663740      1.27E-03
    2    -150.8373049683      3.98E-04
    3    -150.8374865134      1.43E-04
    4    -150.8375198935      4.98E-05
    5    -150.8375244539      1.21E-05
    6    -150.8375248318      3.16E-06
    7    -150.8375248602      1.31E-06
    8    -150.8375248637      7.43E-07
    9    -150.8375248655      2.75E-07
   10    -150.8375248659      5.04E-08
   11    -150.8375248660      6.41E-09 Convergence criterion met
 ---------------------------------------
 SCF time:  CPU 7.06 s  wall 7.06 s
 Discretize the solute cavity surface with Lebedev spheres
	Using 302 Lebedev grid points for each H atom
	Using 302 Lebedev grid points for other atoms
	Atomic van der Waals radii will be scaled by 1.20
 Removing interior tesserae...
 Keep 628 surface tesserae and discard 580 interior tesserae
 Molecular Surface Area = 49.750 Angst**2
 A restricted Hartree-Fock SCF calculation will be
 performed using Pulay DIIS extrapolation
 Polarizable Continuum solvation model will be applied
 SCF converges when DIIS error is below 1.0E-08

 Citation of the SMD model:
 Marenich, A.V.; Cramer, C.J.; Truhlar, D.G.
 J. Phys. Chem. B 2009, 113, 6378-6396.
 iSolventCode=           1
 Solvent: water                                                           

 vradii
            1           2           3           4
    1   1.5200000   1.5200000   1.2000000   1.2000000
 ---------------------------------------
  Cycle       Energy         DIIS Error
 ---------------------------------------
    1    -150.8375248659      1.59E-09
 Time req'd to invert C: 0.33 s (CPU) 0.32 s (wall)
    2    -150.8523850254      1.07E-03
    3    -150.8523850256      1.07E-03
    4    -150.8523850266      1.07E-03
    5    -150.8543139430      3.76E-04
    6    -150.8545528237      1.49E-04
    7    -150.8545913788      4.64E-05
    8    -150.8545958055      9.88E-06
    9    -150.8545960626      2.68E-06
   10    -150.8545960863      9.54E-07
   11    -150.8545960904      3.52E-07
   12    -150.8545960910      7.95E-08
   13    -150.8545960910      2.65E-08
   14    -150.8545960911      7.34E-09 Convergence criterion met
 ---------------------------------------
 SCF time:  CPU 11.34 s  wall 11.34 s
(0)  E-EN(g) gas-phase elect-nuc energy                 -150.837524866 a.u.
(3)  G-ENP(liq) elect-nuc-pol free energy of system     -150.854596091 a.u.
(4)  G-CDS(liq) cavity-dispersion-solvent structure 
     free energy                                                1.3348 kcal/mol
(6)  G-S(liq) free energy of system                     -150.852468999 a.u.
(9)  DeltaG-S(liq) free energy of  solvation
     (9) = (6) - (0)                                           -9.3776 kcal/mol
 SCF   energy in the final basis set = -150.8524689992
 Total energy in the final basis set = -150.8524689992

 Components of the MP2 correlation energy:
        aaaa  correlation energy =        -0.0642857440 au
        abab  correlation energy =        -0.3910857742 au
        bbbb  correlation energy =        -0.0642857440 au
        non-Brillouin singles    =        -0.0000000000 au

 Total  MP2   correlation energy =        -0.5196572621 au
        MP2         total energy =      -151.3721262613 au

  Entering Z-vector solver.
 This version supports only Gaussian blurring of the apparent surface charges
 No PCM contribution added !! 
   1         0           1      0.000239    0.000239
 This version supports only Gaussian blurring of the apparent surface charges
 No PCM contribution added !! 
   2         0           1      0.000088    0.000088
 This version supports only Gaussian blurring of the apparent surface charges
 No PCM contribution added !! 
   3         0           1      0.000021    0.000021
 This version supports only Gaussian blurring of the apparent surface charges
 No PCM contribution added !! 
   4         0           1      0.000007    0.000007
 This version supports only Gaussian blurring of the apparent surface charges
 No PCM contribution added !! 
   5         0           1      0.000003    0.000003
 This version supports only Gaussian blurring of the apparent surface charges
 No PCM contribution added !! 
   6         1           0      0.000000    0.000000    Roots Converged

 --------------------------------------------------------------

                    Orbital Energies (a.u.)
 --------------------------------------------------------------

 Alpha MOs
 -- Occupied --
-20.623 -20.623  -1.479  -1.212  -0.715  -0.713  -0.613  -0.521
 -0.483
 -- Virtual --
  0.170   0.181   0.291   0.572   0.600   0.661   0.668   0.760
  0.791   0.830   0.840   0.888   0.894   1.010   1.016   1.280
  1.317   1.555   1.653   1.677   1.783   2.003   2.075   2.077
  2.136   2.181   2.356   2.430   2.543   2.872   2.956   3.480
  3.520   3.595   3.607   3.747   3.820   3.869   3.914   4.028
  4.050   4.060   4.152   4.232   4.285   4.393   4.490   4.538
  4.749   4.883   4.919   5.189   5.263   5.373   5.443   5.587
  5.752   5.983   6.328   6.331   6.611   6.800   6.862   6.881
  6.894   6.932   7.079   7.099   7.119   7.154   7.238   7.270
  7.402   7.553   7.609   8.028   8.146  11.272  11.775
 --------------------------------------------------------------

          Ground-State Mulliken Net Atomic Charges

     Atom                 Charge (a.u.)
  ----------------------------------------
      1 O                    -0.311896
      2 O                    -0.312203
      3 H                     0.311943
      4 H                     0.312156
  ----------------------------------------
  Sum of atomic charges =    -0.000000

 -----------------------------------------------------------------
                    Cartesian Multipole Moments
 -----------------------------------------------------------------
    Charge (ESU x 10^10)
                -0.0000
    Dipole Moment (Debye)
         X       0.6847      Y       1.9980      Z      -0.3808
       Tot       2.1461
    Quadrupole Moments (Debye-Ang)
        XX     -12.3151     XY      -6.5028     YY      -1.6114
        XZ      -0.3422     YZ      -0.3259     ZZ     -13.4079
    Octopole Moments (Debye-Ang^2)
       XXX     101.5242    XXY       4.8763    XYY      -0.4280
       YYY     -43.4568    XXZ       4.3566    XYZ      -2.9156
       YYZ      -1.2116    XZZ      43.1292    YZZ     -31.7432
       ZZZ      -6.0707
    Hexadecapole Moments (Debye-Ang^3)
      XXXX    -660.2663   XXXY      98.0077   XXYY     -19.7818
      XYYY     111.7226   YYYY    -261.9307   XXXZ     -26.6885
      XXYZ      18.5493   XYYZ      -9.3145   YYYZ      -6.0326
      XXZZ    -148.3718   XYZZ     102.8863   YYZZ     -81.3499
      XZZZ      11.1144   YZZZ     -12.6722   ZZZZ     -25.1370
 -----------------------------------------------------------------
 DrvMan is completing analytic gradient of the MP2 energy
 MP2 relaxed dipole moment
            1
    1   0.2693678
    2   0.7860861
    3  -0.1498149
	Magnitude:	 0.844 au	 2.146 Debye
 MP2 energy read as -151.372126
 Full Analytical Gradient of MP2 Energy (in au.)
             1             2             3             4
    1    0.00002133   -0.00028587    0.00015550    0.00010904
    2    0.00014790    0.00020415   -0.00049310    0.00014105
    3   -0.00030838    0.00045325   -0.00104251    0.00089764
 Gradient time:  CPU 0.09 s  wall 0.09 s
 ----------------------------------------------------------------
             Standard Nuclear Orientation (Angstroms)
    I     Atom           X                Y                Z
 ----------------------------------------------------------------
    1      O      -3.8214052791     2.4455611857    -0.2818778228
    2      O      -2.7034311216     2.2315827881     0.5997764899
    3      H      -4.2339381781     3.1971035418     0.1376300732
    4      H      -1.9771898212     2.4011898844     0.0048322597
 ----------------------------------------------------------------
 Nuclear Repulsion Energy =    37.1505400708 hartrees
 There are        9 alpha and        9 beta electrons
 Discretize the solute cavity surface with Lebedev spheres
	Using 302 Lebedev grid points for each H atom
	Using 302 Lebedev grid points for other atoms
	Atomic van der Waals radii will be scaled by 1.20
 Removing interior tesserae...
 Keep 628 surface tesserae and discard 580 interior tesserae
 Molecular Surface Area = 49.750 Angst**2

                       Distance Matrix (Angstroms)
             O (  1)   O (  2)   H (  3)
   O (  2)  1.439780
   H (  3)  0.954456  1.867689
   H (  4)  1.866896  0.954019  2.396670

 Requested basis set is cc-pVTZ
 There are 32 shells and 88 basis functions
 A cutoff of  1.0D-11 yielded    528 shell pairs
 There are      4048 function pairs (      5260 Cartesian)
 Smallest overlap matrix eigenvalue = 2.88E-03
 Guess MOs from SCF MO coefficient file
 Reading MOs from coefficient file
 Reading MOs from coefficient file
 A restricted Hartree-Fock SCF calculation will be
 performed using Pulay DIIS extrapolation
 SCF converges when DIIS error is below 1.0E-08
 ---------------------------------------
  Cycle       Energy         DIIS Error
 ---------------------------------------
    1    -150.8344315796      1.26E-03
    2    -150.8372875717      3.98E-04
    3    -150.8374699331      1.43E-04
    4    -150.8375036436      5.00E-05
    5    -150.8375082639      1.23E-05
    6    -150.8375086617      3.46E-06
    7    -150.8375086955      1.73E-06
    8    -150.8375087010      8.58E-07
    9    -150.8375087040      2.93E-07
   10    -150.8375087044      4.78E-08
   11    -150.8375087045      6.17E-09 Convergence criterion met
 ---------------------------------------
 SCF time:  CPU 7.06 s  wall 7.06 s
 Discretize the solute cavity surface with Lebedev spheres
	Using 302 Lebedev grid points for each H atom
	Using 302 Lebedev grid points for other atoms
	Atomic van der Waals radii will be scaled by 1.20
 Removing interior tesserae...
 Keep 628 surface tesserae and discard 580 interior tesserae
 Molecular Surface Area = 49.750 Angst**2
 A restricted Hartree-Fock SCF calculation will be
 performed using Pulay DIIS extrapolation
 Polarizable Continuum solvation model will be applied
 SCF converges when DIIS error is below 1.0E-08

 Citation of the SMD model:
 Marenich, A.V.; Cramer, C.J.; Truhlar, D.G.
 J. Phys. Chem. B 2009, 113, 6378-6396.
 iSolventCode=           1
 Solvent: water                                                           

 vradii
            1           2           3           4
    1   1.5200000   1.5200000   1.2000000   1.2000000
 ---------------------------------------
  Cycle       Energy         DIIS Error
 ---------------------------------------
    1    -150.8375087044      1.52E-09
 Time req'd to invert C: 0.32 s (CPU) 0.32 s (wall)
    2    -150.8523770556      1.07E-03
    3    -150.8523770558      1.07E-03
    4    -150.8523770567      1.07E-03
    5    -150.8523770572      1.07E-03
    6    -150.8523770572      1.07E-03
    7    -150.8523770575      1.07E-03
    8    -150.8523770570      1.07E-03
    9    -150.8523770566      1.07E-03
   10    -150.8523770573      1.07E-03
   11    -150.8523770591      1.07E-03
   12    -150.8523770590      1.07E-03
   13    -150.8523770589      1.07E-03
   14    -150.8523770589      1.07E-03
   15    -150.8523770589      1.07E-03
   16    -150.8523770554      1.07E-03
   17    -150.8543069630      3.76E-04
   18    -150.8545462244      1.49E-04
   19    -150.8545848988      4.64E-05
   20    -150.8545893429      9.89E-06
   21    -150.8545896006      2.69E-06
   22    -150.8545896244      9.58E-07
   23    -150.8545896285      3.70E-07
   24    -150.8545896291      1.65E-07
   25    -150.8545896291      3.74E-08
   26    -150.8545896291      5.46E-09 Convergence criterion met
 ---------------------------------------
 SCF time:  CPU 17.96 s  wall 17.97 s
(0)  E-EN(g) gas-phase elect-nuc energy                 -150.837508704 a.u.
(3)  G-ENP(liq) elect-nuc-pol free energy of system     -150.854589629 a.u.
(4)  G-CDS(liq) cavity-dispersion-solvent structure 
     free energy                                                1.3356 kcal/mol
(6)  G-S(liq) free energy of system                     -150.852461289 a.u.
(9)  DeltaG-S(liq) free energy of  solvation
     (9) = (6) - (0)                                           -9.3829 kcal/mol
 SCF   energy in the final basis set = -150.8524612886
 Total energy in the final basis set = -150.8524612886

 Components of the MP2 correlation energy:
        aaaa  correlation energy =        -0.0642882812 au
        abab  correlation energy =        -0.3911033186 au
        bbbb  correlation energy =        -0.0642882812 au
        non-Brillouin singles    =        -0.0000000000 au

 Total  MP2   correlation energy =        -0.5196798810 au
        MP2         total energy =      -151.3721411696 au

  Entering Z-vector solver.
 This version supports only Gaussian blurring of the apparent surface charges
 No PCM contribution added !! 
   1         0           1      0.000239    0.000239
 This version supports only Gaussian blurring of the apparent surface charges
 No PCM contribution added !! 
   2         0           1      0.000088    0.000088
 This version supports only Gaussian blurring of the apparent surface charges
 No PCM contribution added !! 
   3         0           1      0.000021    0.000021
 This version supports only Gaussian blurring of the apparent surface charges
 No PCM contribution added !! 
   4         0           1      0.000007    0.000007
 This version supports only Gaussian blurring of the apparent surface charges
 No PCM contribution added !! 
   5         0           1      0.000003    0.000003
 This version supports only Gaussian blurring of the apparent surface charges
 No PCM contribution added !! 
   6         1           0      0.000000    0.000000    Roots Converged

 --------------------------------------------------------------

                    Orbital Energies (a.u.)
 --------------------------------------------------------------

 Alpha MOs
 -- Occupied --
-20.623 -20.623  -1.478  -1.212  -0.715  -0.713  -0.613  -0.521
 -0.483
 -- Virtual --
  0.170   0.181   0.291   0.572   0.599   0.661   0.668   0.760
  0.790   0.829   0.840   0.888   0.893   1.010   1.016   1.281
  1.317   1.554   1.653   1.676   1.783   2.003   2.075   2.077
  2.136   2.181   2.356   2.430   2.543   2.872   2.955   3.480
  3.520   3.594   3.607   3.747   3.820   3.869   3.914   4.028
  4.050   4.060   4.152   4.232   4.284   4.392   4.490   4.538
  4.748   4.883   4.918   5.189   5.263   5.373   5.443   5.587
  5.751   5.982   6.327   6.330   6.611   6.799   6.861   6.881
  6.893   6.931   7.078   7.098   7.119   7.153   7.237   7.269
  7.401   7.553   7.609   8.027   8.145  11.268  11.772
 --------------------------------------------------------------

          Ground-State Mulliken Net Atomic Charges

     Atom                 Charge (a.u.)
  ----------------------------------------
      1 O                    -0.312323
      2 O                    -0.312154
      3 H                     0.312316
      4 H                     0.312162
  ----------------------------------------
  Sum of atomic charges =     0.000000

 -----------------------------------------------------------------
                    Cartesian Multipole Moments
 -----------------------------------------------------------------
    Charge (ESU x 10^10)
                 0.0000
    Dipole Moment (Debye)
         X       0.6809      Y       1.9979      Z      -0.3804
       Tot       2.1447
    Quadrupole Moments (Debye-Ang)
        XX     -12.2827     XY      -6.5151     YY      -1.6139
        XZ      -0.3445     YZ      -0.3250     ZZ     -13.4088
    Octopole Moments (Debye-Ang^2)
       XXX     101.3188    XXY       4.9831    XYY      -0.4601
       YYY     -43.4741    XXZ       4.3693    XYZ      -2.9220
       YYZ      -1.2090    XZZ      43.1334    YZZ     -31.7459
       ZZZ      -6.0707
    Hexadecapole Moments (Debye-Ang^3)
      XXXX    -659.1252   XXXY      97.3284   XXYY     -19.4646
      XYYY     111.6558   YYYY    -262.0213   XXXZ     -26.7533
      XXYZ      18.5857   XYYZ      -9.3335   YYYZ      -6.0244
      XXZZ    -148.3916   XYZZ     102.8989   YYZZ     -81.3586
      XZZZ      11.1144   YZZZ     -12.6724   ZZZZ     -25.1382
 -----------------------------------------------------------------
 DrvMan is completing analytic gradient of the MP2 energy
 MP2 relaxed dipole moment
            1
    1   0.2678881
    2   0.7860235
    3  -0.1496572
	Magnitude:	 0.844 au	 2.145 Debye
 MP2 energy read as -151.372141
 Full Analytical Gradient of MP2 Energy (in au.)
             1             2             3             4
    1    0.00044550   -0.00018060   -0.00038348    0.00011858
    2   -0.00046628    0.00011577    0.00022689    0.00012362
    3   -0.00056110    0.00041246   -0.00076499    0.00091362
 Gradient time:  CPU 0.09 s  wall 0.09 s
 ----------------------------------------------------------------
             Standard Nuclear Orientation (Angstroms)
    I     Atom           X                Y                Z
 ----------------------------------------------------------------
    1      O      -3.8214052791     2.4455611857    -0.2818778228
    2      O      -2.7034311216     2.2315827881     0.5997764899
    3      H      -4.2329381781     3.1981035418     0.1376300732
    4      H      -1.9771898212     2.4011898844     0.0048322597
 ----------------------------------------------------------------
 Nuclear Repulsion Energy =    37.1493082553 hartrees
 There are        9 alpha and        9 beta electrons
 Discretize the solute cavity surface with Lebedev spheres
	Using 302 Lebedev grid points for each H atom
	Using 302 Lebedev grid points for other atoms
	Atomic van der Waals radii will be scaled by 1.20
 Removing interior tesserae...
 Keep 629 surface tesserae and discard 579 interior tesserae
 Molecular Surface Area = 49.811 Angst**2

                       Distance Matrix (Angstroms)
             O (  1)   O (  2)   H (  3)
   O (  2)  1.439780
   H (  3)  0.954812  1.867387
   H (  4)  1.866896  0.954019  2.396061

 Requested basis set is cc-pVTZ
 There are 32 shells and 88 basis functions
 A cutoff of  1.0D-11 yielded    528 shell pairs
 There are      4048 function pairs (      5260 Cartesian)
 Smallest overlap matrix eigenvalue = 2.88E-03
 Guess MOs from SCF MO coefficient file
 Reading MOs from coefficient file
 Reading MOs from coefficient file
 A restricted Hartree-Fock SCF calculation will be
 performed using Pulay DIIS extrapolation
 SCF converges when DIIS error is below 1.0E-08
 ---------------------------------------
  Cycle       Energy         DIIS Error
 ---------------------------------------
    1    -150.8346974527      1.27E-03
    2    -150.8372758520      3.98E-04
    3    -150.8374582391      1.43E-04
    4    -150.8374919335      5.00E-05
    5    -150.8374965563      1.21E-05
    6    -150.8374969419      3.18E-06
    7    -150.8374969732      1.05E-06
    8    -150.8374969777      5.45E-07
    9    -150.8374969787      2.80E-07
   10    -150.8374969790      5.01E-08
   11    -150.8374969791      6.41E-09 Convergence criterion met
 ---------------------------------------
 SCF time:  CPU 7.04 s  wall 7.04 s
 Discretize the solute cavity surface with Lebedev spheres
	Using 302 Lebedev grid points for each H atom
	Using 302 Lebedev grid points for other atoms
	Atomic van der Waals radii will be scaled by 1.20
 Removing interior tesserae...
 Keep 629 surface tesserae and discard 579 interior tesserae
 Molecular Surface Area = 49.811 Angst**2
 A restricted Hartree-Fock SCF calculation will be
 performed using Pulay DIIS extrapolation
 Polarizable Continuum solvation model will be applied
 SCF converges when DIIS error is below 1.0E-08

 Citation of the SMD model:
 Marenich, A.V.; Cramer, C.J.; Truhlar, D.G.
 J. Phys. Chem. B 2009, 113, 6378-6396.
 iSolventCode=           1
 Solvent: water                                                           

 vradii
            1           2           3           4
    1   1.5200000   1.5200000   1.2000000   1.2000000
 ---------------------------------------
  Cycle       Energy         DIIS Error
 ---------------------------------------
    1    -150.8374969789      1.60E-09
 Time req'd to invert C: 0.33 s (CPU) 0.33 s (wall)
    2    -150.8523676027      1.07E-03
    3    -150.8523676028      1.07E-03
    4    -150.8523676029      1.07E-03
    5    -150.8523676030      1.07E-03
    6    -150.8523676034      1.07E-03
    7    -150.8523676032      1.07E-03
    8    -150.8523676034      1.07E-03
    9    -150.8523676037      1.07E-03
   10    -150.8523676033      1.07E-03
   11    -150.8523676029      1.07E-03
   12    -150.8523676034      1.07E-03
   13    -150.8523676037      1.07E-03
   14    -150.8523676034      1.07E-03
   15    -150.8523676035      1.07E-03
   16    -150.8523676026      1.07E-03
   17    -150.8542997142      3.76E-04
   18    -150.8545392718      1.49E-04
   19    -150.8545780174      4.65E-05
   20    -150.8545824708      9.90E-06
   21    -150.8545827295      2.69E-06
   22    -150.8545827534      9.65E-07
   23    -150.8545827575      4.09E-07
   24    -150.8545827580      2.06E-07
   25    -150.8545827581      3.48E-08
   26    -150.8545827581      5.41E-09 Convergence criterion met
 ---------------------------------------
 SCF time:  CPU 17.70 s  wall 17.70 s
(0)  E-EN(g) gas-phase elect-nuc energy                 -150.837496979 a.u.
(3)  G-ENP(liq) elect-nuc-pol free energy of system     -150.854582758 a.u.
(4)  G-CDS(liq) cavity-dispersion-solvent structure 
     free energy                                                1.3356 kcal/mol
(6)  G-S(liq) free energy of system                     -150.852454366 a.u.
(9)  DeltaG-S(liq) free energy of  solvation
     (9) = (6) - (0)                                           -9.3859 kcal/mol
 SCF   energy in the final basis set = -150.8524543662
 Total energy in the final basis set = -150.8524543662

 Components of the MP2 correlation energy:
        aaaa  correlation energy =        -0.0642911377 au
        abab  correlation energy =        -0.3911175447 au
        bbbb  correlation energy =        -0.0642911377 au
        non-Brillouin singles    =        -0.0000000000 au

 Total  MP2   correlation energy =        -0.5196998201 au
        MP2         total energy =      -151.3721541864 au

  Entering Z-vector solver.
 This version supports only Gaussian blurring of the apparent surface charges
 No PCM contribution added !! 
   1         0           1      0.000239    0.000239
 This version supports only Gaussian blurring of the apparent surface charges
 No PCM contribution added !! 
   2         0           1      0.000088    0.000088
 This version supports only Gaussian blurring of the apparent surface charges
 No PCM contribution added !! 
   3         0           1      0.000021    0.000021
 This version supports only Gaussian blurring of the apparent surface charges
 No PCM contribution added !! 
   4         0           1      0.000007    0.000007
 This version supports only Gaussian blurring of the apparent surface charges
 No PCM contribution added !! 
   5         0           1      0.000003    0.000003
 This version supports only Gaussian blurring of the apparent surface charges
 No PCM contribution added !! 
   6         1           0      0.000000    0.000000    Roots Converged

 --------------------------------------------------------------

                    Orbital Energies (a.u.)
 --------------------------------------------------------------

 Alpha MOs
 -- Occupied --
-20.623 -20.623  -1.478  -1.212  -0.714  -0.713  -0.613  -0.521
 -0.483
 -- Virtual --
  0.170   0.181   0.291   0.571   0.599   0.661   0.668   0.760
  0.790   0.830   0.840   0.887   0.893   1.010   1.016   1.281
  1.317   1.554   1.653   1.676   1.783   2.003   2.075   2.077
  2.137   2.181   2.356   2.430   2.543   2.871   2.955   3.480
  3.520   3.594   3.607   3.747   3.820   3.869   3.914   4.027
  4.050   4.060   4.151   4.232   4.284   4.392   4.489   4.537
  4.748   4.882   4.917   5.189   5.263   5.373   5.443   5.587
  5.751   5.982   6.327   6.330   6.610   6.799   6.861   6.880
  6.893   6.930   7.078   7.097   7.119   7.153   7.237   7.270
  7.401   7.553   7.608   8.027   8.145  11.266  11.771
 --------------------------------------------------------------

          Ground-State Mulliken Net Atomic Charges

     Atom                 Charge (a.u.)
  ----------------------------------------
      1 O                    -0.312429
      2 O                    -0.312210
      3 H                     0.312489
      4 H                     0.312150
  ----------------------------------------
  Sum of atomic charges =    -0.000000

 -----------------------------------------------------------------
                    Cartesian Multipole Moments
 -----------------------------------------------------------------
    Charge (ESU x 10^10)
                 0.0000
    Dipole Moment (Debye)
         X       0.6826      Y       1.9999      Z      -0.3811
       Tot       2.1473
    Quadrupole Moments (Debye-Ang)
        XX     -12.2990     XY      -6.5178     YY      -1.6000
        XZ      -0.3414     YZ      -0.3262     ZZ     -13.4091
    Octopole Moments (Debye-Ang^2)
       XXX     101.4309    XXY       4.9639    XYY      -0.4985
       YYY     -43.4065    XXZ       4.3548    XYZ      -2.9158
       YYZ      -1.2107    XZZ      43.1342    YZZ     -31.7472
       ZZZ      -6.0711
    Hexadecapole Moments (Debye-Ang^3)
      XXXX    -659.7907   XXXY      97.5514   XXYY     -19.4023
      XYYY     111.4357   YYYY    -261.7357   XXXZ     -26.6862
      XXYZ      18.5550   XYYZ      -9.3231   YYYZ      -6.0239
      XXZZ    -148.3927   XYZZ     102.9021   YYZZ     -81.3628
      XZZZ      11.1159   YZZZ     -12.6734   ZZZZ     -25.1390
 -----------------------------------------------------------------
 DrvMan is completing analytic gradient of the MP2 energy
 MP2 relaxed dipole moment
            1
    1   0.2685441
    2   0.7868355
    3  -0.1499342
	Magnitude:	 0.845 au	 2.147 Debye
 MP2 energy read as -151.372154
 Full Analytical Gradient of MP2 Energy (in au.)
             1             2             3             4
    1    0.00061401   -0.00024642   -0.00047824    0.00011064
    2   -0.00083877    0.00016592    0.00053841    0.00013443
    3   -0.00080387    0.00042312   -0.00052417    0.00090492
 Gradient time:  CPU 0.09 s  wall 0.09 s
 ----------------------------------------------------------------
             Standard Nuclear Orientation (Angstroms)
    I     Atom           X                Y                Z
 ----------------------------------------------------------------
    1      O      -3.8214052791     2.4455611857    -0.2818778228
    2      O      -2.7034311216     2.2315827881     0.5997764899
    3      H      -4.2329381781     3.1961035418     0.1376300732
    4      H      -1.9771898212     2.4011898844     0.0048322597
 ----------------------------------------------------------------
 Nuclear Repulsion Energy =    37.1579541393 hartrees
 There are        9 alpha and        9 beta electrons
 Discretize the solute cavity surface with Lebedev spheres
	Using 302 Lebedev grid points for each H atom
	Using 302 Lebedev grid points for other atoms
	Atomic van der Waals radii will be scaled by 1.20
 Removing interior tesserae...
 Keep 628 surface tesserae and discard 580 interior tesserae
 Molecular Surface Area = 49.750 Angst**2

                       Distance Matrix (Angstroms)
             O (  1)   O (  2)   H (  3)
   O (  2)  1.439780
   H (  3)  0.953237  1.866352
   H (  4)  1.866896  0.954019  2.395396

 Requested basis set is cc-pVTZ
 There are 32 shells and 88 basis functions
 A cutoff of  1.0D-11 yielded    528 shell pairs
 There are      4048 function pairs (      5260 Cartesian)
 Smallest overlap matrix eigenvalue = 2.87E-03
 Guess MOs from SCF MO coefficient file
 Reading MOs from coefficient file
 Reading MOs from coefficient file
 A restricted Hartree-Fock SCF calculation will be
 performed using Pulay DIIS extrapolation
 SCF converges when DIIS error is below 1.0E-08
 ---------------------------------------
  Cycle       Energy         DIIS Error
 ---------------------------------------
    1    -150.8359505867      1.27E-03
    2    -150.8373172221      3.97E-04
    3    -150.8374977296      1.43E-04
    4    -150.8375308297      4.98E-05
    5    -150.8375354468      1.20E-05
    6    -150.8375358286      3.33E-06
    7    -150.8375358601      1.56E-06
    8    -150.8375358646      8.13E-07
    9    -150.8375358672      2.84E-07
   10    -150.8375358676      4.69E-08
   11    -150.8375358676      5.99E-09 Convergence criterion met
 ---------------------------------------
 SCF time:  CPU 7.07 s  wall 7.10 s
 Discretize the solute cavity surface with Lebedev spheres
	Using 302 Lebedev grid points for each H atom
	Using 302 Lebedev grid points for other atoms
	Atomic van der Waals radii will be scaled by 1.20
 Removing interior tesserae...
 Keep 628 surface tesserae and discard 580 interior tesserae
 Molecular Surface Area = 49.750 Angst**2
 A restricted Hartree-Fock SCF calculation will be
 performed using Pulay DIIS extrapolation
 Polarizable Continuum solvation model will be applied
 SCF converges when DIIS error is below 1.0E-08

 Citation of the SMD model:
 Marenich, A.V.; Cramer, C.J.; Truhlar, D.G.
 J. Phys. Chem. B 2009, 113, 6378-6396.
 iSolventCode=           1
 Solvent: water                                                           

 vradii
            1           2           3           4
    1   1.5200000   1.5200000   1.2000000   1.2000000
 ---------------------------------------
  Cycle       Energy         DIIS Error
 ---------------------------------------
    1    -150.8375358675      1.48E-09
 Time req'd to invert C: 0.32 s (CPU) 0.33 s (wall)
    2    -150.8523958127      1.07E-03
    3    -150.8523958132      1.07E-03
    4    -150.8523958133      1.07E-03
    5    -150.8523958134      1.07E-03
    6    -150.8523958134      1.07E-03
    7    -150.8523958136      1.07E-03
    8    -150.8523958134      1.07E-03
    9    -150.8523958134      1.07E-03
   10    -150.8523958134      1.07E-03
   11    -150.8523958134      1.07E-03
   12    -150.8523958132      1.07E-03
   13    -150.8523958137      1.07E-03
   14    -150.8523958133      1.07E-03
   15    -150.8523958141      1.07E-03
   16    -150.8523958126      1.07E-03
   17    -150.8543231983      3.76E-04
   18    -150.8545618733      1.49E-04
   19    -150.8546003721      4.63E-05
   20    -150.8546047915      9.87E-06
   21    -150.8546050482      2.68E-06
   22    -150.8546050718      9.59E-07
   23    -150.8546050759      3.95E-07
   24    -150.8546050764      1.98E-07
   25    -150.8546050765      3.51E-08
   26    -150.8546050765      5.41E-09 Convergence criterion met
 ---------------------------------------
 SCF time:  CPU 17.94 s  wall 17.97 s
(0)  E-EN(g) gas-phase elect-nuc energy                 -150.837535868 a.u.
(3)  G-ENP(liq) elect-nuc-pol free energy of system     -150.854605076 a.u.
(4)  G-CDS(liq) cavity-dispersion-solvent structure 
     free energy                                                1.3347 kcal/mol
(6)  G-S(liq) free energy of system                     -150.852478036 a.u.
(9)  DeltaG-S(liq) free energy of  solvation
     (9) = (6) - (0)                                           -9.3764 kcal/mol
 SCF   energy in the final basis set = -150.8524780363
 Total energy in the final basis set = -150.8524780363

 Components of the MP2 correlation energy:
        aaaa  correlation energy =        -0.0642829357 au
        abab  correlation energy =        -0.3910716895 au
        bbbb  correlation energy =        -0.0642829357 au
        non-Brillouin singles    =        -0.0000000000 au

 Total  MP2   correlation energy =        -0.5196375610 au
        MP2         total energy =      -151.3721155972 au

  Entering Z-vector solver.
 This version supports only Gaussian blurring of the apparent surface charges
 No PCM contribution added !! 
   1         0           1      0.000239    0.000239
 This version supports only Gaussian blurring of the apparent surface charges
 No PCM contribution added !! 
   2         0           1      0.000088    0.000088
 This version supports only Gaussian blurring of the apparent surface charges
 No PCM contribution added !! 
   3         0           1      0.000021    0.000021
 This version supports only Gaussian blurring of the apparent surface charges
 No PCM contribution added !! 
   4         0           1      0.000007    0.000007
 This version supports only Gaussian blurring of the apparent surface charges
 No PCM contribution added !! 
   5         0           1      0.000003    0.000003
 This version supports only Gaussian blurring of the apparent surface charges
 No PCM contribution added !! 
   6         1           0      0.000000    0.000000    Roots Converged

 --------------------------------------------------------------

                    Orbital Energies (a.u.)
 --------------------------------------------------------------

 Alpha MOs
 -- Occupied --
-20.623 -20.623  -1.479  -1.212  -0.715  -0.713  -0.613  -0.521
 -0.483
 -- Virtual --
  0.170   0.181   0.291   0.572   0.600   0.661   0.668   0.760
  0.791   0.829   0.840   0.888   0.893   1.010   1.016   1.280
  1.317   1.555   1.653   1.676   1.783   2.003   2.075   2.077
  2.136   2.181   2.356   2.430   2.543   2.872   2.956   3.480
  3.520   3.595   3.607   3.747   3.820   3.869   3.914   4.028
  4.050   4.060   4.152   4.233   4.285   4.393   4.490   4.538
  4.749   4.884   4.919   5.189   5.263   5.373   5.443   5.587
  5.752   5.983   6.328   6.331   6.611   6.800   6.862   6.881
  6.894   6.932   7.079   7.099   7.120   7.154   7.238   7.270
  7.401   7.553   7.609   8.028   8.146  11.274  11.777
 --------------------------------------------------------------

          Ground-State Mulliken Net Atomic Charges

     Atom                 Charge (a.u.)
  ----------------------------------------
      1 O                    -0.311815
      2 O                    -0.312167
      3 H                     0.311816
      4 H                     0.312166
  ----------------------------------------
  Sum of atomic charges =     0.000000

 -----------------------------------------------------------------
                    Cartesian Multipole Moments
 -----------------------------------------------------------------
    Charge (ESU x 10^10)
                 0.0000
    Dipole Moment (Debye)
         X       0.6828      Y       1.9962      Z      -0.3802
       Tot       2.1437
    Quadrupole Moments (Debye-Ang)
        XX     -12.2975     XY      -6.5013     YY      -1.6243
        XZ      -0.3448     YZ      -0.3251     ZZ     -13.4075
    Octopole Moments (Debye-Ang^2)
       XXX     101.4054    XXY       4.9017    XYY      -0.3946
       YYY     -43.5204    XXZ       4.3693    XYZ      -2.9203
       YYZ      -1.2111    XZZ      43.1285    YZZ     -31.7421
       ZZZ      -6.0705
    Hexadecapole Moments (Debye-Ang^3)
      XXXX    -659.5698   XXXY      97.7561   XXYY     -19.8200
      XYYY     111.9231   YYYY    -262.2006   XXXZ     -26.7482
      XXYZ      18.5743   XYYZ      -9.3205   YYYZ      -6.0369
      XXZZ    -148.3707   XYZZ     102.8830   YYZZ     -81.3457
      XZZZ      11.1134   YZZZ     -12.6716   ZZZZ     -25.1364
 -----------------------------------------------------------------
 DrvMan is completing analytic gradient of the MP2 energy
 MP2 relaxed dipole moment
            1
    1   0.2686338
    2   0.7853474
    3  -0.1495912
	Magnitude:	 0.843 au	 2.144 Debye
 MP2 energy read as -151.372116
 Full Analytical Gradient of MP2 Energy (in au.)
             1             2             3             4
    1   -0.00014117   -0.00022316    0.00024748    0.00011685
    2    0.00051246    0.00015728   -0.00080033    0.00013059
    3   -0.00006802    0.00043904   -0.00127695    0.00090593
 Gradient time:  CPU 0.09 s  wall 0.37 s
 ----------------------------------------------------------------
             Standard Nuclear Orientation (Angstroms)
    I     Atom           X                Y                Z
 ----------------------------------------------------------------
    1      O      -3.8214052791     2.4455611857    -0.2818778228
    2      O      -2.7034311216     2.2315827881     0.5997764899
    3      H      -4.2329381781     3.1971035418     0.1386300732
    4      H      -1.9771898212     2.4011898844     0.0048322597
 ----------------------------------------------------------------
 Nuclear Repulsion Energy =    37.1518781722 hartrees
 There are        9 alpha and        9 beta electrons
 Discretize the solute cavity surface with Lebedev spheres
	Using 302 Lebedev grid points for each H atom
	Using 302 Lebedev grid points for other atoms
	Atomic van der Waals radii will be scaled by 1.20
 Removing interior tesserae...
 Keep 628 surface tesserae and discard 580 interior tesserae
 Molecular Surface Area = 49.750 Angst**2

                       Distance Matrix (Angstroms)
             O (  1)   O (  2)   H (  3)
   O (  2)  1.439780
   H (  3)  0.954464  1.866622
   H (  4)  1.866896  0.954019  2.395784

 Requested basis set is cc-pVTZ
 There are 32 shells and 88 basis functions
 A cutoff of  1.0D-11 yielded    528 shell pairs
 There are      4048 function pairs (      5260 Cartesian)
 Smallest overlap matrix eigenvalue = 2.88E-03
 Guess MOs from SCF MO coefficient file
 Reading MOs from coefficient file
 Reading MOs from coefficient file
 A restricted Hartree-Fock SCF calculation will be
 performed using Pulay DIIS extrapolation
 SCF converges when DIIS error is below 1.0E-08
 ---------------------------------------
  Cycle       Energy         DIIS Error
 ---------------------------------------
    1    -150.8341805577      1.27E-03
    2    -150.8372820428      3.98E-04
    3    -150.8374647439      1.43E-04
    4    -150.8374985252      5.01E-05
    5    -150.8375031332      1.23E-05
    6    -150.8375035239      3.24E-06
    7    -150.8375035557      1.24E-06
    8    -150.8375035598      7.91E-07
    9    -150.8375035617      2.87E-07
   10    -150.8375035621      4.92E-08
   11    -150.8375035621      6.25E-09 Convergence criterion met
 ---------------------------------------
 SCF time:  CPU 7.05 s  wall 7.07 s
 Discretize the solute cavity surface with Lebedev spheres
	Using 302 Lebedev grid points for each H atom
	Using 302 Lebedev grid points for other atoms
	Atomic van der Waals radii will be scaled by 1.20
 Removing interior tesserae...
 Keep 628 surface tesserae and discard 580 interior tesserae
 Molecular Surface Area = 49.750 Angst**2
 A restricted Hartree-Fock SCF calculation will be
 performed using Pulay DIIS extrapolation
 Polarizable Continuum solvation model will be applied
 SCF converges when DIIS error is below 1.0E-08

 Citation of the SMD model:
 Marenich, A.V.; Cramer, C.J.; Truhlar, D.G.
 J. Phys. Chem. B 2009, 113, 6378-6396.
 iSolventCode=           1
 Solvent: water                                                           

 vradii
            1           2           3           4
    1   1.5200000   1.5200000   1.2000000   1.2000000
 ---------------------------------------
  Cycle       Energy         DIIS Error
 ---------------------------------------
    1    -150.8375035620      1.46E-09
 Time req'd to invert C: 0.33 s (CPU) 0.32 s (wall)
    2    -150.8523674450      1.07E-03
    3    -150.8523674452      1.07E-03
    4    -150.8523674458      1.07E-03
    5    -150.8523674450      1.07E-03
    6    -150.8542968012      3.76E-04
    7    -150.8545359638      1.49E-04
    8    -150.8545746122      4.64E-05
    9    -150.8545790530      9.89E-06
   10    -150.8545793106      2.69E-06
   11    -150.8545793342      9.62E-07
   12    -150.8545793383      4.21E-07
   13    -150.8545793388      2.10E-07
   14    -150.8545793389      3.45E-08
   15    -150.8545793389      5.41E-09 Convergence criterion met
 ---------------------------------------
 SCF time:  CPU 11.78 s  wall 11.79 s
(0)  E-EN(g) gas-phase elect-nuc energy                 -150.837503562 a.u.
(3)  G-ENP(liq) elect-nuc-pol free energy of system     -150.854579339 a.u.
(4)  G-CDS(liq) cavity-dispersion-solvent structure 
     free energy                                                1.3352 kcal/mol
(6)  G-S(liq) free energy of system                     -150.852451500 a.u.
(9)  DeltaG-S(liq) free energy of  solvation
     (9) = (6) - (0)                                           -9.3800 kcal/mol
 SCF   energy in the final basis set = -150.8524514996
 Total energy in the final basis set = -150.8524514996

 Components of the MP2 correlation energy:
        aaaa  correlation energy =        -0.0642901569 au
        abab  correlation energy =        -0.3911106150 au
        bbbb  correlation energy =        -0.0642901569 au
        non-Brillouin singles    =        -0.0000000000 au

 Total  MP2   correlation energy =        -0.5196909288 au
        MP2         total energy =      -151.3721424284 au

  Entering Z-vector solver.
 This version supports only Gaussian blurring of the apparent surface charges
 No PCM contribution added !! 
   1         0           1      0.000239    0.000239
 This version supports only Gaussian blurring of the apparent surface charges
 No PCM contribution added !! 
   2         0           1      0.000088    0.000088
 This version supports only Gaussian blurring of the apparent surface charges
 No PCM contribution added !! 
   3         0           1      0.000021    0.000021
 This version supports only Gaussian blurring of the apparent surface charges
 No PCM contribution added !! 
   4         0           1      0.000007    0.000007
 This version supports only Gaussian blurring of the apparent surface charges
 No PCM contribution added !! 
   5         0           1      0.000003    0.000003
 This version supports only Gaussian blurring of the apparent surface charges
 No PCM contribution added !! 
   6         1           0      0.000000    0.000000    Roots Converged

 --------------------------------------------------------------

                    Orbital Energies (a.u.)
 --------------------------------------------------------------

 Alpha MOs
 -- Occupied --
-20.623 -20.623  -1.479  -1.212  -0.715  -0.713  -0.613  -0.521
 -0.483
 -- Virtual --
  0.170   0.181   0.291   0.571   0.599   0.661   0.668   0.760
  0.791   0.829   0.840   0.888   0.893   1.010   1.016   1.281
  1.317   1.554   1.653   1.676   1.783   2.003   2.075   2.077
  2.136   2.181   2.356   2.430   2.543   2.872   2.955   3.480
  3.520   3.594   3.607   3.747   3.820   3.869   3.914   4.028
  4.050   4.060   4.152   4.232   4.284   4.393   4.489   4.537
  4.748   4.883   4.918   5.189   5.263   5.373   5.443   5.587
  5.752   5.982   6.327   6.330   6.610   6.799   6.861   6.881
  6.893   6.931   7.078   7.098   7.119   7.153   7.237   7.270
  7.402   7.553   7.608   8.027   8.145  11.268  11.772
 --------------------------------------------------------------

          Ground-State Mulliken Net Atomic Charges

     Atom                 Charge (a.u.)
  ----------------------------------------
      1 O                    -0.312224
      2 O                    -0.312216
      3 H                     0.312290
      4 H                     0.312149
  ----------------------------------------
  Sum of atomic charges =    -0.000000

 -----------------------------------------------------------------
                    Cartesian Multipole Moments
 -----------------------------------------------------------------
    Charge (ESU x 10^10)
                 0.0000
    Dipole Moment (Debye)
         X       0.6825      Y       1.9976      Z      -0.3790
       Tot       2.1448
    Quadrupole Moments (Debye-Ang)
        XX     -12.2975     XY      -6.5083     YY      -1.6149
        XZ      -0.3506     YZ      -0.3195     ZZ     -13.4076
    Octopole Moments (Debye-Ang^2)
       XXX     101.4183    XXY       4.9269    XYY      -0.4362
       YYY     -43.4772    XXZ       4.3954    XYZ      -2.9454
       YYZ      -1.1894    XZZ      43.1283    YZZ     -31.7425
       ZZZ      -6.0723
    Hexadecapole Moments (Debye-Ang^3)
      XXXX    -659.7019   XXXY      97.6874   XXYY     -19.6563
      XYYY     111.7337   YYYY    -262.0295   XXXZ     -26.8614
      XXYZ      18.6833   XYYZ      -9.4153   YYYZ      -5.9589
      XXZZ    -148.3696   XYZZ     102.8840   YYZZ     -81.3483
      XZZZ      11.1203   YZZZ     -12.6762   ZZZZ     -25.1379
 -----------------------------------------------------------------
 DrvMan is completing analytic gradient of the MP2 energy
 MP2 relaxed dipole moment
            1
    1   0.2685089
    2   0.7859333
    3  -0.1491204
	Magnitude:	 0.844 au	 2.145 Debye
 MP2 energy read as -151.372142
 Full Analytical Gradient of MP2 Energy (in au.)
             1             2             3             4
    1    0.00043823   -0.00029586   -0.00025165    0.00010928
    2   -0.00058283    0.00021258    0.00023741    0.00013284
    3   -0.00070009    0.00043024   -0.00063482    0.00090467
 Gradient time:  CPU 0.09 s  wall 0.09 s
 ----------------------------------------------------------------
             Standard Nuclear Orientation (Angstroms)
    I     Atom           X                Y                Z
 ----------------------------------------------------------------
    1      O      -3.8214052791     2.4455611857    -0.2818778228
    2      O      -2.7034311216     2.2315827881     0.5997764899
    3      H      -4.2329381781     3.1971035418     0.1366300732
    4      H      -1.9771898212     2.4011898844     0.0048322597
 ----------------------------------------------------------------
 Nuclear Repulsion Energy =    37.1553775589 hartrees
 There are        9 alpha and        9 beta electrons
 Discretize the solute cavity surface with Lebedev spheres
	Using 302 Lebedev grid points for each H atom
	Using 302 Lebedev grid points for other atoms
	Atomic van der Waals radii will be scaled by 1.20
 Removing interior tesserae...
 Keep 628 surface tesserae and discard 580 interior tesserae
 Molecular Surface Area = 49.750 Angst**2

                       Distance Matrix (Angstroms)
             O (  1)   O (  2)   H (  3)
   O (  2)  1.439780
   H (  3)  0.953585  1.867117
   H (  4)  1.866896  0.954019  2.395673

 Requested basis set is cc-pVTZ
 There are 32 shells and 88 basis functions
 A cutoff of  1.0D-11 yielded    528 shell pairs
 There are      4048 function pairs (      5260 Cartesian)
 Smallest overlap matrix eigenvalue = 2.88E-03
 Guess MOs from SCF MO coefficient file
 Reading MOs from coefficient file
 Reading MOs from coefficient file
 A restricted Hartree-Fock SCF calculation will be
 performed using Pulay DIIS extrapolation
 SCF converges when DIIS error is below 1.0E-08
 ---------------------------------------
  Cycle       Energy         DIIS Error
 ---------------------------------------
    1    -150.8355078981      1.27E-03
    2    -150.8373106025      3.97E-04
    3    -150.8374916554      1.43E-04
    4    -150.8375249630      4.98E-05
    5    -150.8375295840      1.20E-05
    6    -150.8375299684      3.23E-06
    7    -150.8375300016      1.09E-06
    8    -150.8375300067      4.76E-07
    9    -150.8375300078      2.31E-07
   10    -150.8375300079      5.23E-08
   11    -150.8375300080      6.45E-09 Convergence criterion met
 ---------------------------------------
 SCF time:  CPU 7.04 s  wall 7.05 s
 Discretize the solute cavity surface with Lebedev spheres
	Using 302 Lebedev grid points for each H atom
	Using 302 Lebedev grid points for other atoms
	Atomic van der Waals radii will be scaled by 1.20
 Removing interior tesserae...
 Keep 628 surface tesserae and discard 580 interior tesserae
 Molecular Surface Area = 49.750 Angst**2
 A restricted Hartree-Fock SCF calculation will be
 performed using Pulay DIIS extrapolation
 Polarizable Continuum solvation model will be applied
 SCF converges when DIIS error is below 1.0E-08

 Citation of the SMD model:
 Marenich, A.V.; Cramer, C.J.; Truhlar, D.G.
 J. Phys. Chem. B 2009, 113, 6378-6396.
 iSolventCode=           1
 Solvent: water                                                           

 vradii
            1           2           3           4
    1   1.5200000   1.5200000   1.2000000   1.2000000
 ---------------------------------------
  Cycle       Energy         DIIS Error
 ---------------------------------------
    1    -150.8375300078      1.70E-09
 Time req'd to invert C: 0.33 s (CPU) 0.32 s (wall)
    2    -150.8523946376      1.07E-03
    3    -150.8523946377      1.07E-03
    4    -150.8523946373      1.07E-03
    5    -150.8523946373      1.07E-03
    6    -150.8523946377      1.07E-03
    7    -150.8523946373      1.07E-03
    8    -150.8523946369      1.07E-03
    9    -150.8523946369      1.07E-03
   10    -150.8523946369      1.07E-03
   11    -150.8523946369      1.07E-03
   12    -150.8523946369      1.07E-03
   13    -150.8523946364      1.07E-03
   14    -150.8523946369      1.07E-03
   15    -150.8523946376      1.07E-03
   16    -150.8523946374      1.07E-03
   17    -150.8543241046      3.76E-04
   18    -150.8545630838      1.49E-04
   19    -150.8546016649      4.64E-05
   20    -150.8546060948      9.88E-06
   21    -150.8546063522      2.69E-06
   22    -150.8546063759      9.59E-07
   23    -150.8546063800      3.80E-07
   24    -150.8546063805      1.83E-07
   25    -150.8546063806      3.61E-08
   26    -150.8546063806      5.43E-09 Convergence criterion met
 ---------------------------------------
 SCF time:  CPU 15.54 s  wall 15.54 s
(0)  E-EN(g) gas-phase elect-nuc energy                 -150.837530008 a.u.
(3)  G-ENP(liq) elect-nuc-pol free energy of system     -150.854606381 a.u.
(4)  G-CDS(liq) cavity-dispersion-solvent structure 
     free energy                                                1.3351 kcal/mol
(6)  G-S(liq) free energy of system                     -150.852478787 a.u.
(9)  DeltaG-S(liq) free energy of  solvation
     (9) = (6) - (0)                                           -9.3805 kcal/mol
 SCF   energy in the final basis set = -150.8524787871
 Total energy in the final basis set = -150.8524787871

 Components of the MP2 correlation energy:
        aaaa  correlation energy =        -0.0642838672 au
        abab  correlation energy =        -0.3910784739 au
        bbbb  correlation energy =        -0.0642838672 au
        non-Brillouin singles    =        -0.0000000000 au

 Total  MP2   correlation energy =        -0.5196462084 au
        MP2         total energy =      -151.3721249956 au

  Entering Z-vector solver.
 This version supports only Gaussian blurring of the apparent surface charges
 No PCM contribution added !! 
   1         0           1      0.000239    0.000239
 This version supports only Gaussian blurring of the apparent surface charges
 No PCM contribution added !! 
   2         0           1      0.000088    0.000088
 This version supports only Gaussian blurring of the apparent surface charges
 No PCM contribution added !! 
   3         0           1      0.000021    0.000021
 This version supports only Gaussian blurring of the apparent surface charges
 No PCM contribution added !! 
   4         0           1      0.000007    0.000007
 This version supports only Gaussian blurring of the apparent surface charges
 No PCM contribution added !! 
   5         0           1      0.000003    0.000003
 This version supports only Gaussian blurring of the apparent surface charges
 No PCM contribution added !! 
   6         1           0      0.000000    0.000000    Roots Converged

 --------------------------------------------------------------

                    Orbital Energies (a.u.)
 --------------------------------------------------------------

 Alpha MOs
 -- Occupied --
-20.623 -20.623  -1.479  -1.212  -0.715  -0.713  -0.613  -0.521
 -0.483
 -- Virtual --
  0.170   0.181   0.291   0.572   0.600   0.661   0.668   0.760
  0.790   0.830   0.840   0.888   0.894   1.010   1.016   1.280
  1.317   1.555   1.653   1.676   1.783   2.003   2.076   2.077
  2.136   2.181   2.356   2.430   2.543   2.872   2.956   3.480
  3.520   3.595   3.607   3.747   3.820   3.869   3.914   4.028
  4.050   4.060   4.152   4.232   4.284   4.393   4.490   4.538
  4.749   4.883   4.919   5.189   5.263   5.373   5.443   5.587
  5.751   5.983   6.328   6.330   6.611   6.800   6.862   6.881
  6.894   6.932   7.079   7.099   7.119   7.154   7.238   7.270
  7.401   7.553   7.609   8.028   8.145  11.272  11.776
 --------------------------------------------------------------

          Ground-State Mulliken Net Atomic Charges

     Atom                 Charge (a.u.)
  ----------------------------------------
      1 O                    -0.311996
      2 O                    -0.312141
      3 H                     0.311969
      4 H                     0.312169
  ----------------------------------------
  Sum of atomic charges =     0.000000

 -----------------------------------------------------------------
                    Cartesian Multipole Moments
 -----------------------------------------------------------------
    Charge (ESU x 10^10)
                 0.0000
    Dipole Moment (Debye)
         X       0.6831      Y       1.9983      Z      -0.3822
       Tot       2.1461
    Quadrupole Moments (Debye-Ang)
        XX     -12.3003     XY      -6.5096     YY      -1.6104
        XZ      -0.3361     YZ      -0.3314     ZZ     -13.4090
    Octopole Moments (Debye-Ang^2)
       XXX     101.4247    XXY       4.9325    XYY      -0.4519
       YYY     -43.4537    XXZ       4.3305    XYZ      -2.8922
       YYZ      -1.2312    XZZ      43.1342    YZZ     -31.7466
       ZZZ      -6.0692
    Hexadecapole Moments (Debye-Ang^3)
      XXXX    -659.6904   XXXY      97.6490   XXYY     -19.5901
      XYYY     111.6447   YYYY    -261.9224   XXXZ     -26.5804
      XXYZ      18.4517   XYYZ      -9.2328   YYYZ      -6.0981
      XXZZ    -148.3938   XYZZ     102.9011   YYZZ     -81.3602
      XZZZ      11.1085   YZZZ     -12.6684   ZZZZ     -25.1374
 -----------------------------------------------------------------
 DrvMan is completing analytic gradient of the MP2 energy
 MP2 relaxed dipole moment
            1
    1   0.2687476
    2   0.7861768
    3  -0.1503514
	Magnitude:	 0.844 au	 2.146 Debye
 MP2 energy read as -151.372125
 Full Analytical Gradient of MP2 Energy (in au.)
             1             2             3             4
    1    0.00002792   -0.00017064    0.00002439    0.00011833
    2    0.00026471    0.00010712   -0.00050368    0.00013186
    3   -0.00017005    0.00043543   -0.00117194    0.00090656
 Gradient time:  CPU 0.09 s  wall 0.09 s
 ----------------------------------------------------------------
             Standard Nuclear Orientation (Angstroms)
    I     Atom           X                Y                Z
 ----------------------------------------------------------------
    1      O      -3.8214052791     2.4455611857    -0.2818778228
    2      O      -2.7034311216     2.2315827881     0.5997764899
    3      H      -4.2329381781     3.1971035418     0.1376300732
    4      H      -1.9761898212     2.4011898844     0.0048322597
 ----------------------------------------------------------------
 Nuclear Repulsion Energy =    37.1488041288 hartrees
 There are        9 alpha and        9 beta electrons
 Discretize the solute cavity surface with Lebedev spheres
	Using 302 Lebedev grid points for each H atom
	Using 302 Lebedev grid points for other atoms
	Atomic van der Waals radii will be scaled by 1.20
 Removing interior tesserae...
 Keep 628 surface tesserae and discard 580 interior tesserae
 Molecular Surface Area = 49.750 Angst**2

                       Distance Matrix (Angstroms)
             O (  1)   O (  2)   H (  3)
   O (  2)  1.439780
   H (  3)  0.954024  1.866869
   H (  4)  1.867884  0.954780  2.396670

 Requested basis set is cc-pVTZ
 There are 32 shells and 88 basis functions
 A cutoff of  1.0D-11 yielded    528 shell pairs
 There are      4048 function pairs (      5260 Cartesian)
 Smallest overlap matrix eigenvalue = 2.88E-03
 Guess MOs from SCF MO coefficient file
 Reading MOs from coefficient file
 Reading MOs from coefficient file
 A restricted Hartree-Fock SCF calculation will be
 performed using Pulay DIIS extrapolation
 SCF converges when DIIS error is below 1.0E-08
 ---------------------------------------
  Cycle       Energy         DIIS Error
 ---------------------------------------
    1    -150.8341997641      1.27E-03
    2    -150.8372782091      3.99E-04
    3    -150.8374610488      1.43E-04
    4    -150.8374948834      5.01E-05
    5    -150.8374995013      1.23E-05
    6    -150.8374998957      3.29E-06
    7    -150.8374999284      1.36E-06
    8    -150.8374999328      8.25E-07
    9    -150.8374999350      2.89E-07
   10    -150.8374999355      4.87E-08
   11    -150.8374999355      6.28E-09 Convergence criterion met
 ---------------------------------------
 SCF time:  CPU 7.06 s  wall 7.25 s
 Discretize the solute cavity surface with Lebedev spheres
	Using 302 Lebedev grid points for each H atom
	Using 302 Lebedev grid points for other atoms
	Atomic van der Waals radii will be scaled by 1.20
 Removing interior tesserae...
 Keep 628 surface tesserae and discard 580 interior tesserae
 Molecular Surface Area = 49.750 Angst**2
 A restricted Hartree-Fock SCF calculation will be
 performed using Pulay DIIS extrapolation
 Polarizable Continuum solvation model will be applied
 SCF converges when DIIS error is below 1.0E-08

 Citation of the SMD model:
 Marenich, A.V.; Cramer, C.J.; Truhlar, D.G.
 J. Phys. Chem. B 2009, 113, 6378-6396.
 iSolventCode=           1
 Solvent: water                                                           

 vradii
            1           2           3           4
    1   1.5200000   1.5200000   1.2000000   1.2000000
 ---------------------------------------
  Cycle       Energy         DIIS Error
 ---------------------------------------
    1    -150.8374999354      1.56E-09
 Time req'd to invert C: 0.32 s (CPU) 0.33 s (wall)
    2    -150.8523701258      1.07E-03
    3    -150.8523701260      1.07E-03
    4    -150.8523701256      1.07E-03
    5    -150.8523701263      1.07E-03
    6    -150.8523701265      1.07E-03
    7    -150.8523701268      1.07E-03
    8    -150.8523701274      1.07E-03
    9    -150.8523701283      1.07E-03
   10    -150.8523701276      1.07E-03
   11    -150.8523701269      1.07E-03
   12    -150.8523701271      1.07E-03
   13    -150.8523701269      1.07E-03
   14    -150.8523701266      1.07E-03
   15    -150.8523701269      1.07E-03
   16    -150.8523701257      1.07E-03
   17    -150.8543011491      3.76E-04
   18    -150.8545405982      1.49E-04
   19    -150.8545793259      4.65E-05
   20    -150.8545837771      9.90E-06
   21    -150.8545840353      2.69E-06
   22    -150.8545840590      9.59E-07
   23    -150.8545840632      3.72E-07
   24    -150.8545840637      1.69E-07
   25    -150.8545840637      3.72E-08
   26    -150.8545840637      5.46E-09 Convergence criterion met
 ---------------------------------------
 SCF time:  CPU 17.24 s  wall 17.26 s
(0)  E-EN(g) gas-phase elect-nuc energy                 -150.837499935 a.u.
(3)  G-ENP(liq) elect-nuc-pol free energy of system     -150.854584064 a.u.
(4)  G-CDS(liq) cavity-dispersion-solvent structure 
     free energy                                                1.3357 kcal/mol
(6)  G-S(liq) free energy of system                     -150.852455463 a.u.
(9)  DeltaG-S(liq) free energy of  solvation
     (9) = (6) - (0)                                           -9.3847 kcal/mol
 SCF   energy in the final basis set = -150.8524554634
 Total energy in the final basis set = -150.8524554634

 Components of the MP2 correlation energy:
        aaaa  correlation energy =        -0.0642900826 au
        abab  correlation energy =        -0.3911132700 au
        bbbb  correlation energy =        -0.0642900826 au
        non-Brillouin singles    =        -0.0000000000 au

 Total  MP2   correlation energy =        -0.5196934353 au
        MP2         total energy =      -151.3721488987 au

  Entering Z-vector solver.
 This version supports only Gaussian blurring of the apparent surface charges
 No PCM contribution added !! 
   1         0           1      0.000239    0.000239
 This version supports only Gaussian blurring of the apparent surface charges
 No PCM contribution added !! 
   2         0           1      0.000088    0.000088
 This version supports only Gaussian blurring of the apparent surface charges
 No PCM contribution added !! 
   3         0           1      0.000021    0.000021
 This version supports only Gaussian blurring of the apparent surface charges
 No PCM contribution added !! 
   4         0           1      0.000007    0.000007
 This version supports only Gaussian blurring of the apparent surface charges
 No PCM contribution added !! 
   5         0           1      0.000003    0.000003
 This version supports only Gaussian blurring of the apparent surface charges
 No PCM contribution added !! 
   6         1           0      0.000000    0.000000    Roots Converged

 --------------------------------------------------------------

                    Orbital Energies (a.u.)
 --------------------------------------------------------------

 Alpha MOs
 -- Occupied --
-20.623 -20.623  -1.478  -1.212  -0.714  -0.713  -0.613  -0.521
 -0.483
 -- Virtual --
  0.170   0.181   0.291   0.571   0.599   0.661   0.668   0.760
  0.790   0.829   0.840   0.888   0.893   1.010   1.016   1.281
  1.317   1.554   1.653   1.676   1.783   2.003   2.075   2.077
  2.137   2.181   2.356   2.430   2.543   2.871   2.955   3.480
  3.520   3.594   3.607   3.747   3.820   3.869   3.914   4.027
  4.050   4.060   4.151   4.232   4.284   4.392   4.489   4.537
  4.748   4.882   4.917   5.189   5.263   5.373   5.443   5.587
  5.751   5.982   6.327   6.330   6.610   6.799   6.861   6.880
  6.893   6.930   7.078   7.097   7.119   7.153   7.237   7.269
  7.401   7.553   7.608   8.027   8.145  11.266  11.771
 --------------------------------------------------------------

          Ground-State Mulliken Net Atomic Charges

     Atom                 Charge (a.u.)
  ----------------------------------------
      1 O                    -0.312094
      2 O                    -0.312510
      3 H                     0.312128
      4 H                     0.312476
  ----------------------------------------
  Sum of atomic charges =    -0.000000

 -----------------------------------------------------------------
                    Cartesian Multipole Moments
 -----------------------------------------------------------------
    Charge (ESU x 10^10)
                 0.0000
    Dipole Moment (Debye)
         X       0.6846      Y       1.9979      Z      -0.3805
       Tot       2.1460
    Quadrupole Moments (Debye-Ang)
        XX     -12.3063     XY      -6.5044     YY      -1.6137
        XZ      -0.3436     YZ      -0.3254     ZZ     -13.4091
    Octopole Moments (Debye-Ang^2)
       XXX     101.4434    XXY       4.9113    XYY      -0.4312
       YYY     -43.4724    XXZ       4.3637    XYZ      -2.9194
       YYZ      -1.2103    XZZ      43.1330    YZZ     -31.7465
       ZZZ      -6.0711
    Hexadecapole Moments (Debye-Ang^3)
      XXXX    -659.7516   XXXY      97.7227   XXYY     -19.6722
      XYYY     111.7287   YYYY    -262.0087   XXXZ     -26.7229
      XXYZ      18.5699   XYYZ      -9.3253   YYYZ      -6.0296
      XXZZ    -148.3867   XYZZ     102.8969   YYZZ     -81.3594
      XZZZ      11.1154   YZZZ     -12.6732   ZZZZ     -25.1390
 -----------------------------------------------------------------
 DrvMan is completing analytic gradient of the MP2 energy
 MP2 relaxed dipole moment
            1
    1   0.2693456
    2   0.7860397
    3  -0.1497190
	Magnitude:	 0.844 au	 2.146 Debye
 MP2 energy read as -151.372149
 Full Analytical Gradient of MP2 Energy (in au.)
             1             2             3             4
    1    0.00017765   -0.00084508   -0.00012002    0.00078745
    2   -0.00015658    0.00003589   -0.00013770    0.00025839
    3   -0.00040822    0.00085598   -0.00090779    0.00046003
 Gradient time:  CPU 0.09 s  wall 0.09 s
 ----------------------------------------------------------------
             Standard Nuclear Orientation (Angstroms)
    I     Atom           X                Y                Z
 ----------------------------------------------------------------
    1      O      -3.8214052791     2.4455611857    -0.2818778228
    2      O      -2.7034311216     2.2315827881     0.5997764899
    3      H      -4.2329381781     3.1971035418     0.1376300732
    4      H      -1.9781898212     2.4011898844     0.0048322597
 ----------------------------------------------------------------
 Nuclear Repulsion Energy =    37.1584591373 hartrees
 There are        9 alpha and        9 beta electrons
 Discretize the solute cavity surface with Lebedev spheres
	Using 302 Lebedev grid points for each H atom
	Using 302 Lebedev grid points for other atoms
	Atomic van der Waals radii will be scaled by 1.20
 Removing interior tesserae...
 Keep 628 surface tesserae and discard 580 interior tesserae
 Molecular Surface Area = 49.750 Angst**2

                       Distance Matrix (Angstroms)
             O (  1)   O (  2)   H (  3)
   O (  2)  1.439780
   H (  3)  0.954024  1.866869
   H (  4)  1.865909  0.953258  2.394787

 Requested basis set is cc-pVTZ
 There are 32 shells and 88 basis functions
 A cutoff of  1.0D-11 yielded    528 shell pairs
 There are      4048 function pairs (      5260 Cartesian)
 Smallest overlap matrix eigenvalue = 2.87E-03
 Guess MOs from SCF MO coefficient file
 Reading MOs from coefficient file
 Reading MOs from coefficient file
 A restricted Hartree-Fock SCF calculation will be
 performed using Pulay DIIS extrapolation
 SCF converges when DIIS error is below 1.0E-08
 ---------------------------------------
  Cycle       Energy         DIIS Error
 ---------------------------------------
    1    -150.8358973420      1.27E-03
    2    -150.8373141229      3.97E-04
    3    -150.8374947286      1.43E-04
    4    -150.8375278532      4.98E-05
    5    -150.8375324671      1.21E-05
    6    -150.8375328438      3.44E-06
    7    -150.8375328729      1.85E-06
    8    -150.8375328782      7.63E-07
    9    -150.8375328807      2.78E-07
   10    -150.8375328811      4.77E-08
   11    -150.8375328811      6.24E-09 Convergence criterion met
 ---------------------------------------
 SCF time:  CPU 7.06 s  wall 7.21 s
 Discretize the solute cavity surface with Lebedev spheres
	Using 302 Lebedev grid points for each H atom
	Using 302 Lebedev grid points for other atoms
	Atomic van der Waals radii will be scaled by 1.20
 Removing interior tesserae...
 Keep 628 surface tesserae and discard 580 interior tesserae
 Molecular Surface Area = 49.750 Angst**2
 A restricted Hartree-Fock SCF calculation will be
 performed using Pulay DIIS extrapolation
 Polarizable Continuum solvation model will be applied
 SCF converges when DIIS error is below 1.0E-08

 Citation of the SMD model:
 Marenich, A.V.; Cramer, C.J.; Truhlar, D.G.
 J. Phys. Chem. B 2009, 113, 6378-6396.
 iSolventCode=           1
 Solvent: water                                                           

 vradii
            1           2           3           4
    1   1.5200000   1.5200000   1.2000000   1.2000000
 ---------------------------------------
  Cycle       Energy         DIIS Error
 ---------------------------------------
    1    -150.8375328810      1.68E-09
 Time req'd to invert C: 0.32 s (CPU) 0.32 s (wall)
    2    -150.8523911914      1.07E-03
    3    -150.8523911918      1.07E-03
    4    -150.8523911917      1.07E-03
    5    -150.8523911921      1.07E-03
    6    -150.8523911920      1.07E-03
    7    -150.8523911920      1.07E-03
    8    -150.8523911921      1.07E-03
    9    -150.8523911927      1.07E-03
   10    -150.8523911936      1.07E-03
   11    -150.8523911922      1.07E-03
   12    -150.8523911922      1.07E-03
   13    -150.8523911922      1.07E-03
   14    -150.8523911927      1.07E-03
   15    -150.8523911929      1.07E-03
   16    -150.8523911913      1.07E-03
   17    -150.8543189910      3.76E-04
   18    -150.8545576843      1.49E-04
   19    -150.8545961865      4.63E-05
   20    -150.8546006061      9.87E-06
   21    -150.8546008629      2.68E-06
   22    -150.8546008865      9.60E-07
   23    -150.8546008905      4.08E-07
   24    -150.8546008910      2.05E-07
   25    -150.8546008911      3.47E-08
   26    -150.8546008911      5.41E-09 Convergence criterion met
 ---------------------------------------
 SCF time:  CPU 17.03 s  wall 17.03 s
(0)  E-EN(g) gas-phase elect-nuc energy                 -150.837532881 a.u.
(3)  G-ENP(liq) elect-nuc-pol free energy of system     -150.854600891 a.u.
(4)  G-CDS(liq) cavity-dispersion-solvent structure 
     free energy                                                1.3346 kcal/mol
(6)  G-S(liq) free energy of system                     -150.852474060 a.u.
(9)  DeltaG-S(liq) free energy of  solvation
     (9) = (6) - (0)                                           -9.3757 kcal/mol
 SCF   energy in the final basis set = -150.8524740598
 Total energy in the final basis set = -150.8524740598

 Components of the MP2 correlation energy:
        aaaa  correlation energy =        -0.0642839405 au
        abab  correlation energy =        -0.3910758195 au
        bbbb  correlation energy =        -0.0642839405 au
        non-Brillouin singles    =        -0.0000000000 au

 Total  MP2   correlation energy =        -0.5196437004 au
        MP2         total energy =      -151.3721177602 au

  Entering Z-vector solver.
 This version supports only Gaussian blurring of the apparent surface charges
 No PCM contribution added !! 
   1         0           1      0.000239    0.000239
 This version supports only Gaussian blurring of the apparent surface charges
 No PCM contribution added !! 
   2         0           1      0.000088    0.000088
 This version supports only Gaussian blurring of the apparent surface charges
 No PCM contribution added !! 
   3         0           1      0.000021    0.000021
 This version supports only Gaussian blurring of the apparent surface charges
 No PCM contribution added !! 
   4         0           1      0.000007    0.000007
 This version supports only Gaussian blurring of the apparent surface charges
 No PCM contribution added !! 
   5         0           1      0.000003    0.000003
 This version supports only Gaussian blurring of the apparent surface charges
 No PCM contribution added !! 
   6         1           0      0.000000    0.000000    Roots Converged

 --------------------------------------------------------------

                    Orbital Energies (a.u.)
 --------------------------------------------------------------

 Alpha MOs
 -- Occupied --
-20.623 -20.623  -1.479  -1.212  -0.715  -0.713  -0.613  -0.521
 -0.483
 -- Virtual --
  0.170   0.181   0.291   0.572   0.600   0.661   0.668   0.760
  0.791   0.830   0.840   0.888   0.894   1.010   1.016   1.280
  1.317   1.555   1.653   1.676   1.783   2.003   2.075   2.077
  2.136   2.181   2.356   2.430   2.543   2.872   2.956   3.480
  3.520   3.595   3.607   3.747   3.820   3.869   3.914   4.028
  4.050   4.060   4.152   4.232   4.285   4.393   4.490   4.538
  4.749   4.884   4.919   5.189   5.263   5.373   5.443   5.587
  5.752   5.983   6.328   6.331   6.611   6.800   6.862   6.881
  6.894   6.932   7.079   7.099   7.120   7.154   7.238   7.270
  7.402   7.553   7.609   8.028   8.146  11.274  11.777
 --------------------------------------------------------------

          Ground-State Mulliken Net Atomic Charges

     Atom                 Charge (a.u.)
  ----------------------------------------
      1 O                    -0.312126
      2 O                    -0.311846
      3 H                     0.312130
      4 H                     0.311842
  ----------------------------------------
  Sum of atomic charges =    -0.000000

 -----------------------------------------------------------------
                    Cartesian Multipole Moments
 -----------------------------------------------------------------
    Charge (ESU x 10^10)
                 0.0000
    Dipole Moment (Debye)
         X       0.6810      Y       1.9980      Z      -0.3806
       Tot       2.1449
    Quadrupole Moments (Debye-Ang)
        XX     -12.2915     XY      -6.5135     YY      -1.6116
        XZ      -0.3431     YZ      -0.3255     ZZ     -13.4075
    Octopole Moments (Debye-Ang^2)
       XXX     101.3996    XXY       4.9481    XYY      -0.4569
       YYY     -43.4586    XXZ       4.3622    XYZ      -2.9182
       YYZ      -1.2102    XZZ      43.1295    YZZ     -31.7427
       ZZZ      -6.0704
    Hexadecapole Moments (Debye-Ang^3)
      XXXX    -659.6403   XXXY      97.6136   XXYY     -19.5741
      XYYY     111.6497   YYYY    -261.9432   XXXZ     -26.7189
      XXYZ      18.5651   XYYZ      -9.3228   YYYZ      -6.0274
      XXZZ    -148.3767   XYZZ     102.8883   YYZZ     -81.3491
      XZZZ      11.1134   YZZZ     -12.6714   ZZZZ     -25.1362
 -----------------------------------------------------------------
 DrvMan is completing analytic gradient of the MP2 energy
 MP2 relaxed dipole moment
            1
    1   0.2679105
    2   0.7860701
    3  -0.1497527
	Magnitude:	 0.844 au	 2.145 Debye
 MP2 energy read as -151.372118
 Full Analytical Gradient of MP2 Energy (in au.)
             1             2             3             4
    1    0.00028898    0.00038091   -0.00010758   -0.00056230
    2   -0.00016245    0.00028474   -0.00012772    0.00000543
    3   -0.00046155    0.00000674   -0.00089938    0.00135419
 Gradient time:  CPU 0.09 s  wall 0.09 s
 ----------------------------------------------------------------
             Standard Nuclear Orientation (Angstroms)
    I     Atom           X                Y                Z
 ----------------------------------------------------------------
    1      O      -3.8214052791     2.4455611857    -0.2818778228
    2      O      -2.7034311216     2.2315827881     0.5997764899
    3      H      -4.2329381781     3.1971035418     0.1376300732
    4      H      -1.9771898212     2.4021898844     0.0048322597
 ----------------------------------------------------------------
 Nuclear Repulsion Energy =    37.1528592085 hartrees
 There are        9 alpha and        9 beta electrons
 Discretize the solute cavity surface with Lebedev spheres
	Using 302 Lebedev grid points for each H atom
	Using 302 Lebedev grid points for other atoms
	Atomic van der Waals radii will be scaled by 1.20
 Removing interior tesserae...
 Keep 629 surface tesserae and discard 579 interior tesserae
 Molecular Surface Area = 49.855 Angst**2

                       Distance Matrix (Angstroms)
             O (  1)   O (  2)   H (  3)
   O (  2)  1.439780
   H (  3)  0.954024  1.866869
   H (  4)  1.866873  0.954197  2.395396

 Requested basis set is cc-pVTZ
 There are 32 shells and 88 basis functions
 A cutoff of  1.0D-11 yielded    528 shell pairs
 There are      4048 function pairs (      5260 Cartesian)
 Smallest overlap matrix eigenvalue = 2.88E-03
 Guess MOs from SCF MO coefficient file
 Reading MOs from coefficient file
 Reading MOs from coefficient file
 A restricted Hartree-Fock SCF calculation will be
 performed using Pulay DIIS extrapolation
 SCF converges when DIIS error is below 1.0E-08
 ---------------------------------------
  Cycle       Energy         DIIS Error
 ---------------------------------------
    1    -150.8343657850      1.27E-03
    2    -150.8372906304      3.98E-04
    3    -150.8374731070      1.43E-04
    4    -150.8375068347      5.00E-05
    5    -150.8375114491      1.22E-05
    6    -150.8375118404      3.32E-06
    7    -150.8375118728      1.46E-06
    8    -150.8375118772      8.25E-07
    9    -150.8375118796      2.89E-07
   10    -150.8375118801      4.88E-08
   11    -150.8375118801      6.43E-09 Convergence criterion met
 ---------------------------------------
 SCF time:  CPU 7.05 s  wall 7.08 s
 Discretize the solute cavity surface with Lebedev spheres
	Using 302 Lebedev grid points for each H atom
	Using 302 Lebedev grid points for other atoms
	Atomic van der Waals radii will be scaled by 1.20
 Removing interior tesserae...
 Keep 629 surface tesserae and discard 579 interior tesserae
 Molecular Surface Area = 49.855 Angst**2
 A restricted Hartree-Fock SCF calculation will be
 performed using Pulay DIIS extrapolation
 Polarizable Continuum solvation model will be applied
 SCF converges when DIIS error is below 1.0E-08

 Citation of the SMD model:
 Marenich, A.V.; Cramer, C.J.; Truhlar, D.G.
 J. Phys. Chem. B 2009, 113, 6378-6396.
 iSolventCode=           1
 Solvent: water                                                           

 vradii
            1           2           3           4
    1   1.5200000   1.5200000   1.2000000   1.2000000
 ---------------------------------------
  Cycle       Energy         DIIS Error
 ---------------------------------------
    1    -150.8375118800      1.64E-09
 Time req'd to invert C: 0.33 s (CPU) 0.33 s (wall)
    2    -150.8523770008      1.07E-03
    3    -150.8523770008      1.07E-03
    4    -150.8523770018      1.07E-03
    5    -150.8523770009      1.07E-03
    6    -150.8523770015      1.07E-03
    7    -150.8523770022      1.07E-03
    8    -150.8523770024      1.07E-03
    9    -150.8523770021      1.07E-03
   10    -150.8523770021      1.07E-03
   11    -150.8523770025      1.07E-03
   12    -150.8523770020      1.07E-03
   13    -150.8523770025      1.07E-03
   14    -150.8523770024      1.07E-03
   15    -150.8523770027      1.07E-03
   16    -150.8523770004      1.07E-03
   17    -150.8543076228      3.76E-04
   18    -150.8545468408      1.49E-04
   19    -150.8545854936      4.64E-05
   20    -150.8545899337      9.89E-06
   21    -150.8545901915      2.69E-06
   22    -150.8545902152      9.56E-07
   23    -150.8545902194      3.52E-07
   24    -150.8545902200      8.05E-08
   25    -150.8545902200      2.80E-08
   26    -150.8545902200      7.18E-09 Convergence criterion met
 ---------------------------------------
 SCF time:  CPU 17.39 s  wall 17.39 s
(0)  E-EN(g) gas-phase elect-nuc energy                 -150.837511880 a.u.
(3)  G-ENP(liq) elect-nuc-pol free energy of system     -150.854590220 a.u.
(4)  G-CDS(liq) cavity-dispersion-solvent structure 
     free energy                                                1.3352 kcal/mol
(6)  G-S(liq) free energy of system                     -150.852462418 a.u.
(9)  DeltaG-S(liq) free energy of  solvation
     (9) = (6) - (0)                                           -9.3816 kcal/mol
 SCF   energy in the final basis set = -150.8524624176
 Total energy in the final basis set = -150.8524624176

 Components of the MP2 correlation energy:
        aaaa  correlation energy =        -0.0642882120 au
        abab  correlation energy =        -0.3911008278 au
        bbbb  correlation energy =        -0.0642882120 au
        non-Brillouin singles    =        -0.0000000000 au

 Total  MP2   correlation energy =        -0.5196772519 au
        MP2         total energy =      -151.3721396695 au

  Entering Z-vector solver.
 This version supports only Gaussian blurring of the apparent surface charges
 No PCM contribution added !! 
   1         0           1      0.000239    0.000239
 This version supports only Gaussian blurring of the apparent surface charges
 No PCM contribution added !! 
   2         0           1      0.000088    0.000088
 This version supports only Gaussian blurring of the apparent surface charges
 No PCM contribution added !! 
   3         0           1      0.000021    0.000021
 This version supports only Gaussian blurring of the apparent surface charges
 No PCM contribution added !! 
   4         0           1      0.000007    0.000007
 This version supports only Gaussian blurring of the apparent surface charges
 No PCM contribution added !! 
   5         0           1      0.000003    0.000003
 This version supports only Gaussian blurring of the apparent surface charges
 No PCM contribution added !! 
   6         1           0      0.000000    0.000000    Roots Converged

 --------------------------------------------------------------

                    Orbital Energies (a.u.)
 --------------------------------------------------------------

 Alpha MOs
 -- Occupied --
-20.623 -20.623  -1.479  -1.212  -0.715  -0.713  -0.613  -0.521
 -0.483
 -- Virtual --
  0.170   0.181   0.291   0.571   0.599   0.661   0.668   0.760
  0.790   0.830   0.840   0.887   0.894   1.010   1.016   1.281
  1.317   1.554   1.653   1.676   1.783   2.003   2.075   2.077
  2.136   2.181   2.356   2.430   2.543   2.872   2.956   3.480
  3.520   3.595   3.607   3.747   3.820   3.869   3.914   4.028
  4.050   4.060   4.152   4.232   4.284   4.393   4.489   4.538
  4.749   4.883   4.918   5.189   5.263   5.373   5.443   5.587
  5.751   5.983   6.327   6.330   6.610   6.799   6.861   6.881
  6.893   6.931   7.078   7.098   7.119   7.154   7.237   7.270
  7.401   7.553   7.609   8.027   8.145  11.269  11.773
 --------------------------------------------------------------

          Ground-State Mulliken Net Atomic Charges

     Atom                 Charge (a.u.)
  ----------------------------------------
      1 O                    -0.312120
      2 O                    -0.312232
      3 H                     0.312125
      4 H                     0.312226
  ----------------------------------------
  Sum of atomic charges =     0.000000

 -----------------------------------------------------------------
                    Cartesian Multipole Moments
 -----------------------------------------------------------------
    Charge (ESU x 10^10)
                 0.0000
    Dipole Moment (Debye)
         X       0.6828      Y       2.0000      Z      -0.3804
       Tot       2.1473
    Quadrupole Moments (Debye-Ang)
        XX     -12.2995     XY      -6.5124     YY      -1.6026
        XZ      -0.3439     YZ      -0.3253     ZZ     -13.4083
    Octopole Moments (Debye-Ang^2)
       XXX     101.4261    XXY       4.9327    XYY      -0.4608
       YYY     -43.4305    XXZ       4.3644    XYZ      -2.9188
       YYZ      -1.2109    XZZ      43.1314    YZZ     -31.7454
       ZZZ      -6.0707
    Hexadecapole Moments (Debye-Ang^3)
      XXXX    -659.7225   XXXY      97.6789   XXYY     -19.6045
      XYYY     111.6307   YYYY    -261.8711   XXXZ     -26.7245
      XXYZ      18.5666   XYYZ      -9.3215   YYYZ      -6.0317
      XXZZ    -148.3825   XYZZ     102.8949   YYZZ     -81.3577
      XZZZ      11.1146   YZZZ     -12.6730   ZZZZ     -25.1380
 -----------------------------------------------------------------
 DrvMan is completing analytic gradient of the MP2 energy
 MP2 relaxed dipole moment
            1
    1   0.2686370
    2   0.7868744
    3  -0.1496493
	Magnitude:	 0.845 au	 2.147 Debye
 MP2 energy read as -151.372140
 Full Analytical Gradient of MP2 Energy (in au.)
             1             2             3             4
    1    0.00025274   -0.00038734   -0.00010669    0.00024130
    2   -0.00016496    0.00011653   -0.00012865    0.00017708
    3   -0.00044440    0.00058026   -0.00090093    0.00076507
 Gradient time:  CPU 0.09 s  wall 0.09 s
 ----------------------------------------------------------------
             Standard Nuclear Orientation (Angstroms)
    I     Atom           X                Y                Z
 ----------------------------------------------------------------
    1      O      -3.8214052791     2.4455611857    -0.2818778228
    2      O      -2.7034311216     2.2315827881     0.5997764899
    3      H      -4.2329381781     3.1971035418     0.1376300732
    4      H      -1.9771898212     2.4001898844     0.0048322597
 ----------------------------------------------------------------
 Nuclear Repulsion Energy =    37.1543940507 hartrees
 There are        9 alpha and        9 beta electrons
 Discretize the solute cavity surface with Lebedev spheres
	Using 302 Lebedev grid points for each H atom
	Using 302 Lebedev grid points for other atoms
	Atomic van der Waals radii will be scaled by 1.20
 Removing interior tesserae...
 Keep 628 surface tesserae and discard 580 interior tesserae
 Molecular Surface Area = 49.750 Angst**2

                       Distance Matrix (Angstroms)
             O (  1)   O (  2)   H (  3)
   O (  2)  1.439780
   H (  3)  0.954024  1.866869
   H (  4)  1.866920  0.953841  2.396061

 Requested basis set is cc-pVTZ
 There are 32 shells and 88 basis functions
 A cutoff of  1.0D-11 yielded    528 shell pairs
 There are      4048 function pairs (      5260 Cartesian)
 Smallest overlap matrix eigenvalue = 2.88E-03
 Guess MOs from SCF MO coefficient file
 Reading MOs from coefficient file
 Reading MOs from coefficient file
 A restricted Hartree-Fock SCF calculation will be
 performed using Pulay DIIS extrapolation
 SCF converges when DIIS error is below 1.0E-08
 ---------------------------------------
  Cycle       Energy         DIIS Error
 ---------------------------------------
    1    -150.8351935396      1.26E-03
    2    -150.8373023512      3.98E-04
    3    -150.8374836894      1.43E-04
    4    -150.8375170902      4.99E-05
    5    -150.8375216978      1.21E-05
    6    -150.8375220870      3.24E-06
    7    -150.8375221204      1.10E-06
    8    -150.8375221257      4.54E-07
    9    -150.8375221267      1.22E-07
   10    -150.8375221268      5.49E-08
   11    -150.8375221269      6.86E-09 Convergence criterion met
 ---------------------------------------
 SCF time:  CPU 7.03 s  wall 7.03 s
 Discretize the solute cavity surface with Lebedev spheres
	Using 302 Lebedev grid points for each H atom
	Using 302 Lebedev grid points for other atoms
	Atomic van der Waals radii will be scaled by 1.20
 Removing interior tesserae...
 Keep 628 surface tesserae and discard 580 interior tesserae
 Molecular Surface Area = 49.750 Angst**2
 A restricted Hartree-Fock SCF calculation will be
 performed using Pulay DIIS extrapolation
 Polarizable Continuum solvation model will be applied
 SCF converges when DIIS error is below 1.0E-08

 Citation of the SMD model:
 Marenich, A.V.; Cramer, C.J.; Truhlar, D.G.
 J. Phys. Chem. B 2009, 113, 6378-6396.
 iSolventCode=           1
 Solvent: water                                                           

 vradii
            1           2           3           4
    1   1.5200000   1.5200000   1.2000000   1.2000000
 ---------------------------------------
  Cycle       Energy         DIIS Error
 ---------------------------------------
    1    -150.8375221267      1.41E-09
 Time req'd to invert C: 0.32 s (CPU) 0.32 s (wall)
    2    -150.8523855067      1.07E-03
    3    -150.8523855072      1.07E-03
    4    -150.8523855075      1.07E-03
    5    -150.8523855071      1.07E-03
    6    -150.8523855070      1.07E-03
    7    -150.8523855069      1.07E-03
    8    -150.8523855070      1.07E-03
    9    -150.8523855065      1.07E-03
   10    -150.8523855064      1.07E-03
   11    -150.8523855064      1.07E-03
   12    -150.8523855071      1.07E-03
   13    -150.8523855073      1.07E-03
   14    -150.8523855072      1.07E-03
   15    -150.8523855065      1.07E-03
   16    -150.8523855067      1.07E-03
   17    -150.8543137036      3.76E-04
   18    -150.8545526265      1.49E-04
   19    -150.8545912030      4.64E-05
   20    -150.8545956335      9.88E-06
   21    -150.8545958906      2.68E-06
   22    -150.8545959143      9.57E-07
   23    -150.8545959184      3.70E-07
   24    -150.8545959190      1.67E-07
   25    -150.8545959190      3.73E-08
   26    -150.8545959190      5.47E-09 Convergence criterion met
 ---------------------------------------
 SCF time:  CPU 16.92 s  wall 16.92 s
(0)  E-EN(g) gas-phase elect-nuc energy                 -150.837522127 a.u.
(3)  G-ENP(liq) elect-nuc-pol free energy of system     -150.854595919 a.u.
(4)  G-CDS(liq) cavity-dispersion-solvent structure 
     free energy                                                1.3351 kcal/mol
(6)  G-S(liq) free energy of system                     -150.852468288 a.u.
(9)  DeltaG-S(liq) free energy of  solvation
     (9) = (6) - (0)                                           -9.3789 kcal/mol
 SCF   energy in the final basis set = -150.8524682884
 Total energy in the final basis set = -150.8524682884

 Components of the MP2 correlation energy:
        aaaa  correlation energy =        -0.0642858116 au
        abab  correlation energy =        -0.3910882637 au
        bbbb  correlation energy =        -0.0642858116 au
        non-Brillouin singles    =        -0.0000000000 au

 Total  MP2   correlation energy =        -0.5196598870 au
        MP2         total energy =      -151.3721281753 au

  Entering Z-vector solver.
 This version supports only Gaussian blurring of the apparent surface charges
 No PCM contribution added !! 
   1         0           1      0.000239    0.000239
 This version supports only Gaussian blurring of the apparent surface charges
 No PCM contribution added !! 
   2         0           1      0.000088    0.000088
 This version supports only Gaussian blurring of the apparent surface charges
 No PCM contribution added !! 
   3         0           1      0.000021    0.000021
 This version supports only Gaussian blurring of the apparent surface charges
 No PCM contribution added !! 
   4         0           1      0.000007    0.000007
 This version supports only Gaussian blurring of the apparent surface charges
 No PCM contribution added !! 
   5         0           1      0.000003    0.000003
 This version supports only Gaussian blurring of the apparent surface charges
 No PCM contribution added !! 
   6         1           0      0.000000    0.000000    Roots Converged

 --------------------------------------------------------------

                    Orbital Energies (a.u.)
 --------------------------------------------------------------

 Alpha MOs
 -- Occupied --
-20.623 -20.623  -1.479  -1.212  -0.715  -0.713  -0.613  -0.521
 -0.483
 -- Virtual --
  0.170   0.181   0.291   0.572   0.599   0.661   0.668   0.760
  0.791   0.829   0.840   0.888   0.893   1.010   1.016   1.281
  1.317   1.554   1.653   1.676   1.783   2.003   2.075   2.077
  2.136   2.181   2.356   2.430   2.543   2.872   2.955   3.480
  3.520   3.595   3.607   3.747   3.820   3.869   3.914   4.028
  4.050   4.060   4.152   4.233   4.284   4.393   4.490   4.538
  4.749   4.883   4.918   5.189   5.263   5.373   5.443   5.587
  5.752   5.982   6.328   6.330   6.611   6.799   6.862   6.881
  6.894   6.931   7.079   7.098   7.119   7.154   7.238   7.270
  7.401   7.553   7.609   8.027   8.145  11.271  11.774
 --------------------------------------------------------------

          Ground-State Mulliken Net Atomic Charges

     Atom                 Charge (a.u.)
  ----------------------------------------
      1 O                    -0.312100
      2 O                    -0.312126
      3 H                     0.312133
      4 H                     0.312092
  ----------------------------------------
  Sum of atomic charges =     0.000000

 -----------------------------------------------------------------
                    Cartesian Multipole Moments
 -----------------------------------------------------------------
    Charge (ESU x 10^10)
                 0.0000
    Dipole Moment (Debye)
         X       0.6828      Y       1.9959      Z      -0.3808
       Tot       2.1435
    Quadrupole Moments (Debye-Ang)
        XX     -12.2983     XY      -6.5055     YY      -1.6227
        XZ      -0.3428     YZ      -0.3255     ZZ     -13.4083
    Octopole Moments (Debye-Ang^2)
       XXX     101.4170    XXY       4.9266    XYY      -0.4272
       YYY     -43.5005    XXZ       4.3615    XYZ      -2.9188
       YYZ      -1.2097    XZZ      43.1311    YZZ     -31.7438
       ZZZ      -6.0707
    Hexadecapole Moments (Debye-Ang^3)
      XXXX    -659.6699   XXXY      97.6577   XXYY     -19.6420
      XYYY     111.7477   YYYY    -262.0808   XXXZ     -26.7173
      XXYZ      18.5684   XYYZ      -9.3266   YYYZ      -6.0253
      XXZZ    -148.3810   XYZZ     102.8903   YYZZ     -81.3508
      XZZZ      11.1142   YZZZ     -12.6716   ZZZZ     -25.1373
 -----------------------------------------------------------------
 DrvMan is completing analytic gradient of the MP2 energy
 MP2 relaxed dipole moment
            1
    1   0.2686198
    2   0.7852343
    3  -0.1498222
	Magnitude:	 0.843 au	 2.144 Debye
 MP2 energy read as -151.372128
 Full Analytical Gradient of MP2 Energy (in au.)
             1             2             3             4
    1    0.00021365   -0.00007971   -0.00012093   -0.00001301
    2   -0.00015405    0.00020259   -0.00013678    0.00008823
    3   -0.00042544    0.00028606   -0.00090627    0.00104565
 Gradient time:  CPU 0.09 s  wall 0.09 s
 ----------------------------------------------------------------
             Standard Nuclear Orientation (Angstroms)
    I     Atom           X                Y                Z
 ----------------------------------------------------------------
    1      O      -3.8214052791     2.4455611857    -0.2818778228
    2      O      -2.7034311216     2.2315827881     0.5997764899
    3      H      -4.2329381781     3.1971035418     0.1376300732
    4      H      -1.9771898212     2.4011898844     0.0058322597
 ----------------------------------------------------------------
 Nuclear Repulsion Energy =    37.1563484868 hartrees
 There are        9 alpha and        9 beta electrons
 Discretize the solute cavity surface with Lebedev spheres
	Using 302 Lebedev grid points for each H atom
	Using 302 Lebedev grid points for other atoms
	Atomic van der Waals radii will be scaled by 1.20
 Removing interior tesserae...
 Keep 628 surface tesserae and discard 580 interior tesserae
 Molecular Surface Area = 49.750 Angst**2

                       Distance Matrix (Angstroms)
             O (  1)   O (  2)   H (  3)
   O (  2)  1.439780
   H (  3)  0.954024  1.866869
   H (  4)  1.867050  0.953395  2.395673

 Requested basis set is cc-pVTZ
 There are 32 shells and 88 basis functions
 A cutoff of  1.0D-11 yielded    528 shell pairs
 There are      4048 function pairs (      5260 Cartesian)
 Smallest overlap matrix eigenvalue = 2.88E-03
 Guess MOs from SCF MO coefficient file
 Reading MOs from coefficient file
 Reading MOs from coefficient file
 A restricted Hartree-Fock SCF calculation will be
 performed using Pulay DIIS extrapolation
 SCF converges when DIIS error is below 1.0E-08
 ---------------------------------------
  Cycle       Energy         DIIS Error
 ---------------------------------------
    1    -150.8352403953      1.26E-03
    2    -150.8373147798      3.97E-04
    3    -150.8374960584      1.43E-04
    4    -150.8375294399      4.98E-05
    5    -150.8375340481      1.21E-05
    6    -150.8375344315      3.20E-06
    7    -150.8375344638      1.06E-06
    8    -150.8375344688      4.45E-07
    9    -150.8375344698      1.03E-07
   10    -150.8375344699      3.07E-08
   11    -150.8375344698      9.53E-09 Convergence criterion met
 ---------------------------------------
 SCF time:  CPU 7.02 s  wall 7.02 s
 Discretize the solute cavity surface with Lebedev spheres
	Using 302 Lebedev grid points for each H atom
	Using 302 Lebedev grid points for other atoms
	Atomic van der Waals radii will be scaled by 1.20
 Removing interior tesserae...
 Keep 628 surface tesserae and discard 580 interior tesserae
 Molecular Surface Area = 49.750 Angst**2
 A restricted Hartree-Fock SCF calculation will be
 performed using Pulay DIIS extrapolation
 Polarizable Continuum solvation model will be applied
 SCF converges when DIIS error is below 1.0E-08

 Citation of the SMD model:
 Marenich, A.V.; Cramer, C.J.; Truhlar, D.G.
 J. Phys. Chem. B 2009, 113, 6378-6396.
 iSolventCode=           1
 Solvent: water                                                           

 vradii
            1           2           3           4
    1   1.5200000   1.5200000   1.2000000   1.2000000
 ---------------------------------------
  Cycle       Energy         DIIS Error
 ---------------------------------------
    1    -150.8375344698      1.65E-09
 Time req'd to invert C: 0.32 s (CPU) 0.32 s (wall)
    2    -150.8523981582      1.07E-03
    3    -150.8523981583      1.07E-03
    4    -150.8523981589      1.07E-03
    5    -150.8523981590      1.07E-03
    6    -150.8523981593      1.07E-03
    7    -150.8523981598      1.07E-03
    8    -150.8523981596      1.07E-03
    9    -150.8523981592      1.07E-03
   10    -150.8523981596      1.07E-03
   11    -150.8523981599      1.07E-03
   12    -150.8523981595      1.07E-03
   13    -150.8523981599      1.07E-03
   14    -150.8523981601      1.07E-03
   15    -150.8523981599      1.07E-03
   16    -150.8523981581      1.07E-03
   17    -150.8543270149      3.76E-04
   18    -150.8545658909      1.49E-04
   19    -150.8546044425      4.64E-05
   20    -150.8546088685      9.88E-06
   21    -150.8546091256      2.69E-06
   22    -150.8546091493      9.67E-07
   23    -150.8546091533      4.48E-07
   24    -150.8546091539      2.15E-07
   25    -150.8546091540      3.39E-08
   26    -150.8546091540      5.38E-09 Convergence criterion met
 ---------------------------------------
 SCF time:  CPU 17.51 s  wall 17.92 s
(0)  E-EN(g) gas-phase elect-nuc energy                 -150.837534470 a.u.
(3)  G-ENP(liq) elect-nuc-pol free energy of system     -150.854609154 a.u.
(4)  G-CDS(liq) cavity-dispersion-solvent structure 
     free energy                                                1.3350 kcal/mol
(6)  G-S(liq) free energy of system                     -150.852481706 a.u.
(9)  DeltaG-S(liq) free energy of  solvation
     (9) = (6) - (0)                                           -9.3795 kcal/mol
 SCF   energy in the final basis set = -150.8524817057
 Total energy in the final basis set = -150.8524817057

 Components of the MP2 correlation energy:
        aaaa  correlation energy =        -0.0642828622 au
        abab  correlation energy =        -0.3910729274 au
        bbbb  correlation energy =        -0.0642828622 au
        non-Brillouin singles    =        -0.0000000000 au

 Total  MP2   correlation energy =        -0.5196386519 au
        MP2         total energy =      -151.3721203576 au

  Entering Z-vector solver.
 This version supports only Gaussian blurring of the apparent surface charges
 No PCM contribution added !! 
   1         0           1      0.000239    0.000239
 This version supports only Gaussian blurring of the apparent surface charges
 No PCM contribution added !! 
   2         0           1      0.000088    0.000088
 This version supports only Gaussian blurring of the apparent surface charges
 No PCM contribution added !! 
   3         0           1      0.000021    0.000021
 This version supports only Gaussian blurring of the apparent surface charges
 No PCM contribution added !! 
   4         0           1      0.000007    0.000007
 This version supports only Gaussian blurring of the apparent surface charges
 No PCM contribution added !! 
   5         0           1      0.000003    0.000003
 This version supports only Gaussian blurring of the apparent surface charges
 No PCM contribution added !! 
   6         1           0      0.000000    0.000000    Roots Converged

 --------------------------------------------------------------

                    Orbital Energies (a.u.)
 --------------------------------------------------------------

 Alpha MOs
 -- Occupied --
-20.623 -20.623  -1.479  -1.212  -0.715  -0.713  -0.613  -0.521
 -0.483
 -- Virtual --
  0.170   0.181   0.291   0.572   0.600   0.661   0.668   0.760
  0.790   0.830   0.840   0.888   0.894   1.010   1.016   1.280
  1.317   1.555   1.653   1.676   1.783   2.003   2.076   2.077
  2.136   2.181   2.356   2.430   2.543   2.872   2.956   3.480
  3.520   3.595   3.607   3.747   3.820   3.869   3.914   4.028
  4.050   4.060   4.152   4.233   4.284   4.393   4.490   4.538
  4.749   4.884   4.919   5.189   5.263   5.373   5.443   5.587
  5.752   5.983   6.328   6.331   6.611   6.800   6.862   6.881
  6.894   6.932   7.079   7.099   7.119   7.154   7.238   7.270
  7.401   7.553   7.609   8.028   8.145  11.273  11.776
 --------------------------------------------------------------

          Ground-State Mulliken Net Atomic Charges

     Atom                 Charge (a.u.)
  ----------------------------------------
      1 O                    -0.312068
      2 O                    -0.312000
      3 H                     0.312141
      4 H                     0.311926
  ----------------------------------------
  Sum of atomic charges =     0.000000

 -----------------------------------------------------------------
                    Cartesian Multipole Moments
 -----------------------------------------------------------------
    Charge (ESU x 10^10)
                 0.0000
    Dipole Moment (Debye)
         X       0.6827      Y       1.9982      Z      -0.3793
       Tot       2.1454
    Quadrupole Moments (Debye-Ang)
        XX     -12.2968     XY      -6.5099     YY      -1.6108
        XZ      -0.3449     YZ      -0.3220     ZZ     -13.4090
    Octopole Moments (Debye-Ang^2)
       XXX     101.4059    XXY       4.9368    XYY      -0.4496
       YYY     -43.4563    XXZ       4.3624    XYZ      -2.9233
       YYZ      -1.2016    XZZ      43.1333    YZZ     -31.7460
       ZZZ      -6.0729
    Hexadecapole Moments (Debye-Ang^3)
      XXXX    -659.6060   XXXY      97.6242   XXYY     -19.5963
      XYYY     111.6637   YYYY    -261.9380   XXXZ     -26.7079
      XXYZ      18.5684   XYYZ      -9.3358   YYYZ      -6.0077
      XXZZ    -148.3876   XYZZ     102.8970   YYZZ     -81.3571
      XZZZ      11.1200   YZZZ     -12.6771   ZZZZ     -25.1392
 -----------------------------------------------------------------
 DrvMan is completing analytic gradient of the MP2 energy
 MP2 relaxed dipole moment
            1
    1   0.2685896
    2   0.7861546
    3  -0.1492118
	Magnitude:	 0.844 au	 2.145 Debye
 MP2 energy read as -151.372120
 Full Analytical Gradient of MP2 Energy (in au.)
             1             2             3             4
    1    0.00014605    0.00030655   -0.00011985   -0.00033276
    2   -0.00016067    0.00029919   -0.00013136   -0.00000716
    3   -0.00042634   -0.00006015   -0.00090531    0.00139179
 Gradient time:  CPU 0.09 s  wall 0.09 s
 ----------------------------------------------------------------
             Standard Nuclear Orientation (Angstroms)
    I     Atom           X                Y                Z
 ----------------------------------------------------------------
    1      O      -3.8214052791     2.4455611857    -0.2818778228
    2      O      -2.7034311216     2.2315827881     0.5997764899
    3      H      -4.2329381781     3.1971035418     0.1376300732
    4      H      -1.9771898212     2.4011898844     0.0038322597
 ----------------------------------------------------------------
 Nuclear Repulsion Energy =    37.1509100309 hartrees
 There are        9 alpha and        9 beta electrons
 Discretize the solute cavity surface with Lebedev spheres
	Using 302 Lebedev grid points for each H atom
	Using 302 Lebedev grid points for other atoms
	Atomic van der Waals radii will be scaled by 1.20
 Removing interior tesserae...
 Keep 628 surface tesserae and discard 580 interior tesserae
 Molecular Surface Area = 49.750 Angst**2

                       Distance Matrix (Angstroms)
             O (  1)   O (  2)   H (  3)
   O (  2)  1.439780
   H (  3)  0.954024  1.866869
   H (  4)  1.866743  0.954643  2.395784

 Requested basis set is cc-pVTZ
 There are 32 shells and 88 basis functions
 A cutoff of  1.0D-11 yielded    528 shell pairs
 There are      4048 function pairs (      5260 Cartesian)
 Smallest overlap matrix eigenvalue = 2.88E-03
 Guess MOs from SCF MO coefficient file
 Reading MOs from coefficient file
 Reading MOs from coefficient file
 A restricted Hartree-Fock SCF calculation will be
 performed using Pulay DIIS extrapolation
 SCF converges when DIIS error is below 1.0E-08
 ---------------------------------------
  Cycle       Energy         DIIS Error
 ---------------------------------------
    1    -150.8341608386      1.27E-03
    2    -150.8372769827      3.99E-04
    3    -150.8374598445      1.43E-04
    4    -150.8374936573      5.01E-05
    5    -150.8374982661      1.23E-05
    6    -150.8374986563      3.19E-06
    7    -150.8374986877      1.10E-06
    8    -150.8374986920      6.70E-07
    9    -150.8374986932      2.86E-07
   10    -150.8374986936      4.96E-08
   11    -150.8374986937      6.25E-09 Convergence criterion met
 ---------------------------------------
 SCF time:  CPU 7.04 s  wall 7.07 s
 Discretize the solute cavity surface with Lebedev spheres
	Using 302 Lebedev grid points for each H atom
	Using 302 Lebedev grid points for other atoms
	Atomic van der Waals radii will be scaled by 1.20
 Removing interior tesserae...
 Keep 628 surface tesserae and discard 580 interior tesserae
 Molecular Surface Area = 49.750 Angst**2
 A restricted Hartree-Fock SCF calculation will be
 performed using Pulay DIIS extrapolation
 Polarizable Continuum solvation model will be applied
 SCF converges when DIIS error is below 1.0E-08

 Citation of the SMD model:
 Marenich, A.V.; Cramer, C.J.; Truhlar, D.G.
 J. Phys. Chem. B 2009, 113, 6378-6396.
 iSolventCode=           1
 Solvent: water                                                           

 vradii
            1           2           3           4
    1   1.5200000   1.5200000   1.2000000   1.2000000
 ---------------------------------------
  Cycle       Energy         DIIS Error
 ---------------------------------------
    1    -150.8374986936      1.48E-09
 Time req'd to invert C: 0.32 s (CPU) 0.33 s (wall)
    2    -150.8523635173      1.07E-03
    3    -150.8523635175      1.07E-03
    4    -150.8523635178      1.07E-03
    5    -150.8523635177      1.07E-03
    6    -150.8523635179      1.07E-03
    7    -150.8523635182      1.07E-03
    8    -150.8523635192      1.07E-03
    9    -150.8523635205      1.07E-03
   10    -150.8523635202      1.07E-03
   11    -150.8523635200      1.07E-03
   12    -150.8523635202      1.07E-03
   13    -150.8523635200      1.07E-03
   14    -150.8523635199      1.07E-03
   15    -150.8523635199      1.07E-03
   16    -150.8523635171      1.07E-03
   17    -150.8542934836      3.76E-04
   18    -150.8545327496      1.49E-04
   19    -150.8545714277      4.64E-05
   20    -150.8545758724      9.89E-06
   21    -150.8545761302      2.69E-06
   22    -150.8545761539      9.60E-07
   23    -150.8545761580      4.03E-07
   24    -150.8545761585      2.03E-07
   25    -150.8545761586      3.50E-08
   26    -150.8545761586      5.42E-09 Convergence criterion met
 ---------------------------------------
 SCF time:  CPU 18.25 s  wall 18.26 s
(0)  E-EN(g) gas-phase elect-nuc energy                 -150.837498694 a.u.
(3)  G-ENP(liq) elect-nuc-pol free energy of system     -150.854576159 a.u.
(4)  G-CDS(liq) cavity-dispersion-solvent structure 
     free energy                                                1.3353 kcal/mol
(6)  G-S(liq) free energy of system                     -150.852448174 a.u.
(9)  DeltaG-S(liq) free energy of  solvation
     (9) = (6) - (0)                                           -9.3809 kcal/mol
 SCF   energy in the final basis set = -150.8524481743
 Total energy in the final basis set = -150.8524481743

 Components of the MP2 correlation energy:
        aaaa  correlation energy =        -0.0642911609 au
        abab  correlation energy =        -0.3911161586 au
        bbbb  correlation energy =        -0.0642911609 au
        non-Brillouin singles    =        -0.0000000000 au

 Total  MP2   correlation energy =        -0.5196984804 au
        MP2         total energy =      -151.3721466547 au

  Entering Z-vector solver.
 This version supports only Gaussian blurring of the apparent surface charges
 No PCM contribution added !! 
   1         0           1      0.000239    0.000239
 This version supports only Gaussian blurring of the apparent surface charges
 No PCM contribution added !! 
   2         0           1      0.000088    0.000088
 This version supports only Gaussian blurring of the apparent surface charges
 No PCM contribution added !! 
   3         0           1      0.000021    0.000021
 This version supports only Gaussian blurring of the apparent surface charges
 No PCM contribution added !! 
   4         0           1      0.000007    0.000007
 This version supports only Gaussian blurring of the apparent surface charges
 No PCM contribution added !! 
   5         0           1      0.000003    0.000003
 This version supports only Gaussian blurring of the apparent surface charges
 No PCM contribution added !! 
   6         1           0      0.000000    0.000000    Roots Converged

 --------------------------------------------------------------

                    Orbital Energies (a.u.)
 --------------------------------------------------------------

 Alpha MOs
 -- Occupied --
-20.623 -20.623  -1.478  -1.212  -0.715  -0.713  -0.613  -0.521
 -0.483
 -- Virtual --
  0.170   0.181   0.291   0.571   0.599   0.661   0.668   0.760
  0.791   0.829   0.840   0.888   0.893   1.010   1.016   1.281
  1.317   1.554   1.653   1.676   1.783   2.003   2.075   2.077
  2.137   2.181   2.356   2.430   2.543   2.872   2.955   3.480
  3.520   3.594   3.607   3.747   3.820   3.869   3.914   4.028
  4.050   4.060   4.152   4.232   4.284   4.393   4.489   4.537
  4.748   4.882   4.918   5.189   5.263   5.373   5.443   5.587
  5.752   5.982   6.327   6.330   6.610   6.799   6.861   6.880
  6.893   6.930   7.078   7.097   7.119   7.153   7.237   7.270
  7.401   7.553   7.608   8.027   8.145  11.267  11.771
 --------------------------------------------------------------

          Ground-State Mulliken Net Atomic Charges

     Atom                 Charge (a.u.)
  ----------------------------------------
      1 O                    -0.312152
      2 O                    -0.312358
      3 H                     0.312118
      4 H                     0.312392
  ----------------------------------------
  Sum of atomic charges =    -0.000000

 -----------------------------------------------------------------
                    Cartesian Multipole Moments
 -----------------------------------------------------------------
    Charge (ESU x 10^10)
                -0.0000
    Dipole Moment (Debye)
         X       0.6829      Y       1.9977      Z      -0.3819
       Tot       2.1455
    Quadrupole Moments (Debye-Ang)
        XX     -12.3010     XY      -6.5080     YY      -1.6145
        XZ      -0.3418     YZ      -0.3289     ZZ     -13.4077
    Octopole Moments (Debye-Ang^2)
       XXX     101.4370    XXY       4.9226    XYY      -0.4385
       YYY     -43.4746    XXZ       4.3635    XYZ      -2.9143
       YYZ      -1.2190    XZZ      43.1292    YZZ     -31.7432
       ZZZ      -6.0686
    Hexadecapole Moments (Debye-Ang^3)
      XXXX    -659.7859   XXXY      97.7120   XXYY     -19.6500
      XYYY     111.7145   YYYY    -262.0138   XXXZ     -26.7338
      XXYZ      18.5666   XYYZ      -9.3122   YYYZ      -6.0494
      XXZZ    -148.3759   XYZZ     102.8882   YYZZ     -81.3514
      XZZZ      11.1088   YZZZ     -12.6674   ZZZZ     -25.1360
 -----------------------------------------------------------------
 DrvMan is completing analytic gradient of the MP2 energy
 MP2 relaxed dipole moment
            1
    1   0.2686663
    2   0.7859557
    3  -0.1502607
	Magnitude:	 0.844 au	 2.145 Debye
 MP2 energy read as -151.372147
 Full Analytical Gradient of MP2 Energy (in au.)
             1             2             3             4
    1    0.00032043   -0.00077077   -0.00010775    0.00055809
    2   -0.00015845    0.00002124   -0.00013403    0.00027124
    3   -0.00044321    0.00092489   -0.00090185    0.00042018
 Gradient time:  CPU 0.09 s  wall 0.09 s
Dipole drv :
gprntSymmMtrx error report: 
 Final Hessian.
            1           2           3           4           5           6
    1   0.3322705  -0.2269803   0.0195463  -0.1896696   0.0192948  -0.0827517
    2  -0.2269803   0.3889776   0.1978783   0.0632719  -0.0300247   0.0283349
    3   0.0195463   0.1978783   0.2439343  -0.1004166   0.0004634  -0.1080964
    4  -0.1896696   0.0632719  -0.1004166   0.5409923   0.0223116  -0.1517816
    5   0.0192948  -0.0300247   0.0004634   0.0223116   0.0519644  -0.1019391
    6  -0.0827517   0.0283349  -0.1080964  -0.1517816  -0.1019391   0.3700382
    7  -0.1114755   0.1628256   0.0670893  -0.0282251   0.0242430   0.0098575
    8   0.1980520  -0.3564445  -0.1939521  -0.0046501   0.0006450  -0.0038994
    9   0.1093371  -0.2261741  -0.1399578  -0.0337936   0.0277069  -0.0014514
   10  -0.0311251   0.0008825   0.0137813  -0.3230973  -0.0658495   0.2246754
   11   0.0096335  -0.0025094  -0.0043902  -0.0809325  -0.0225843   0.0775044
   12  -0.0461316  -0.0000391   0.0041201   0.2859916   0.0737688  -0.2604906
            7           8           9          10          11          12
    1  -0.1114755   0.1980520   0.1093371  -0.0311251   0.0096335  -0.0461316
    2   0.1628256  -0.3564445  -0.2261741   0.0008825  -0.0025094  -0.0000391
    3   0.0670893  -0.1939521  -0.1399578   0.0137813  -0.0043902   0.0041201
    4  -0.0282251  -0.0046501  -0.0337936  -0.3230973  -0.0809325   0.2859916
    5   0.0242430   0.0006450   0.0277069  -0.0658495  -0.0225843   0.0737688
    6   0.0098575  -0.0038994  -0.0014514   0.2246754   0.0775044  -0.2604906
    7   0.1426076  -0.1912595  -0.0732327  -0.0029071   0.0041899  -0.0037141
    8  -0.1912595   0.3542165   0.1976316  -0.0021421   0.0015833   0.0002199
    9  -0.0732327   0.1976316   0.1421166  -0.0023108   0.0008354  -0.0007073
   10  -0.0029071  -0.0021421  -0.0023108   0.3571291   0.0671092  -0.2361459
   11   0.0041899   0.0015833   0.0008354   0.0671092   0.0235104  -0.0739496
   12  -0.0037141   0.0002199  -0.0007073  -0.2361459  -0.0739496   0.2570778
 ----------------------------------------------------------------
             Standard Nuclear Orientation (Angstroms)
    I     Atom           X                Y                Z
 ----------------------------------------------------------------
    1      O      -3.8214052791     2.4455611857    -0.2818778228
    2      O      -2.7034311216     2.2315827881     0.5997764899
    3      H      -4.2329381781     3.1971035418     0.1376300732
    4      H      -1.9771898212     2.4011898844     0.0048322597
 ----------------------------------------------------------------
 Nuclear Repulsion Energy =    37.1536291738 hartrees
 There are        9 alpha and        9 beta electrons
 old dipole drv.
            1           2           3           4           5           6
    1  -0.3831672   0.0778018   0.0614195  -0.3880602  -0.0586474   0.0220410
    2  -0.0438040  -0.3816469   0.0893389   0.0352640  -0.4460309  -0.0775370
    3   0.0733605   0.1684442  -0.3449777  -0.0405537  -0.1234726  -0.2582433
            7           8           9          10          11          12
    1   0.3915099  -0.0237416  -0.0631753   0.3797150   0.0045552  -0.0202854
    2   0.0165874   0.3937539  -0.0644293  -0.0080465   0.4339485   0.0526282
    3  -0.0417129  -0.0907629   0.3257051   0.0088989   0.0457646   0.2775149
 New transposed dipole drv.
            1           2           3
    1  -0.3831672  -0.0438040   0.0733605
    2   0.0778018  -0.3816469   0.1684442
    3   0.0614195   0.0893389  -0.3449777
    4  -0.3880602   0.0352640  -0.0405537
    5  -0.0586474  -0.4460309  -0.1234726
    6   0.0220410  -0.0775370  -0.2582433
    7   0.3915099   0.0165874  -0.0417129
    8  -0.0237416   0.3937539  -0.0907629
    9  -0.0631753  -0.0644293   0.3257051
   10   0.3797150  -0.0080465   0.0088989
   11   0.0045552   0.4339485   0.0457646
   12  -0.0202854   0.0526282   0.2775149
FINAL TENSOR RESULT:
Order 2, Length 12
    Atom      X          Y          Z
     1 Order 1, Length 12
    Atom      X          Y          Z
     1    3.322704789638284e-01  -2.269803009822795e-01   1.954627368484308e-02
     2   -1.896695802886496e-01   1.929479274427733e-02  -8.275171906605241e-02
     3   -1.114754971831752e-01   1.980520461596774e-01   1.093371264112169e-01
     4   -3.112513753526700e-02   9.633530335372623e-03  -4.613155146703272e-02

Order 1, Length 12
    Atom      X          Y          Z
     1   -2.269803009822795e-01   3.889775876564270e-01   1.978783456266729e-01
     2    6.327194203131481e-02  -3.002468322480728e-02   2.833490036649755e-02
     3    1.628256448988595e-01  -3.564444634734414e-01  -2.261740707208620e-01
     4    8.825210929938650e-04  -2.509352132223249e-03  -3.913531878540328e-05

Order 1, Length 12
    Atom      X          Y          Z
     1    1.954627368484308e-02   1.978783456266729e-01   2.439343313441265e-01
     2   -1.004165699253789e-01   4.633542459136796e-04  -1.080964105283356e-01
     3    6.708930681651998e-02  -1.939520764871588e-01  -1.399577992221889e-01
     4    1.378126238561354e-02  -4.390169410335043e-03   4.120068194217615e-03


     2 Order 1, Length 12
    Atom      X          Y          Z
     1   -1.896695802886496e-01   6.327194203131481e-02  -1.004165699253789e-01
     2    5.409923221818067e-01   2.231157260624093e-02  -1.517815868716667e-01
     3   -2.822511772931657e-02  -4.650124538200436e-03  -3.379359391355534e-02
     4   -3.230973349096206e-01  -8.093251242861915e-02   2.859915932057251e-01

Order 1, Length 12
    Atom      X          Y          Z
     1    1.929479274427733e-02  -3.002468322480728e-02   4.633542459136796e-04
     2    2.231157260624093e-02   5.196440544306416e-02  -1.019391243673667e-01
     3    2.424299356215685e-02   6.450347852830637e-04   2.770691027642006e-02
     4   -6.584951721288534e-02  -2.258431849926749e-02   7.376878575777922e-02

Order 1, Length 12
    Atom      X          Y          Z
     1   -8.275171906605241e-02   2.833490036649755e-02  -1.080964105283356e-01
     2   -1.517815868716667e-01  -1.019391243673667e-01   3.700382409434521e-01
     3    9.857535862437032e-03  -3.899429160296994e-03  -1.451431572447001e-03
     4    2.246754047699562e-01   7.750443616632624e-02  -2.604905725796545e-01


     3 Order 1, Length 12
    Atom      X          Y          Z
     1   -1.114754971831752e-01   1.628256448988595e-01   6.708930681651998e-02
     2   -2.822511772931657e-02   2.424299356215685e-02   9.857535862437032e-03
     3    1.426075910917683e-01  -1.912595221669493e-01  -7.323273795581947e-02
     4   -2.907079185275335e-03   4.189915068858880e-03  -3.714091199043193e-03

Order 1, Length 12
    Atom      X          Y          Z
     1    1.980520461596774e-01  -3.564444634734414e-01  -1.939520764871588e-01
     2   -4.650124538200436e-03   6.450347852830637e-04  -3.899429160296994e-03
     3   -1.912595221669493e-01   3.542165234883830e-01   1.976316167150672e-01
     4   -2.142139420971423e-03   1.583309251566465e-03   2.198737542333983e-04

Order 1, Length 12
    Atom      X          Y          Z
     1    1.093371264112169e-01  -2.261740707208620e-01  -1.399577992221889e-01
     2   -3.379359391355534e-02   2.770691027642006e-02  -1.451431572447001e-03
     3   -7.323273795581947e-02   1.976316167150672e-01   1.421166074440018e-01
     4   -2.310794644214785e-03   8.353792561054434e-04  -7.073328624332589e-04


     4 Order 1, Length 12
    Atom      X          Y          Z
     1   -3.112513753526700e-02   8.825210929938650e-04   1.378126238561354e-02
     2   -3.230973349096206e-01  -6.584951721288534e-02   2.246754047699562e-01
     3   -2.907079185275335e-03  -2.142139420971423e-03  -2.310794644214785e-03
     4    3.571291023102222e-01   6.710915826215276e-02  -2.361458588590377e-01

Order 1, Length 12
    Atom      X          Y          Z
     1    9.633530335372623e-03  -2.509352132223249e-03  -4.390169410335043e-03
     2   -8.093251242861915e-02  -2.258431849926749e-02   7.750443616632624e-02
     3    4.189915068858880e-03   1.583309251566465e-03   8.353792561054434e-04
     4    6.710915826215276e-02   2.351042972295345e-02  -7.394959681506796e-02

Order 1, Length 12
    Atom      X          Y          Z
     1   -4.613155146703272e-02  -3.913531878540328e-05   4.120068194217615e-03
     2    2.859915932057251e-01   7.376878575777922e-02  -2.604905725796545e-01
     3   -3.714091199043193e-03   2.198737542333983e-04  -7.073328624332589e-04
     4   -2.361458588590377e-01  -7.394959681506796e-02   2.570777778328712e-01


 # Finishing finite difference calculation for IDERIV #
 ######################################################
 ######################################################
 Requested basis set is cc-pVTZ
 There are 32 shells and 88 basis functions
 **********************************************************************
 **                                                                  **
 **                       VIBRATIONAL ANALYSIS                       **
 **                       --------------------                       **
 **                                                                  **
 **        VIBRATIONAL FREQUENCIES (CM**-1) AND NORMAL MODES         **
 **     FORCE CONSTANTS (mDYN/ANGSTROM) AND REDUCED MASSES (AMU)     **
 **                  INFRARED INTENSITIES (KM/MOL)                   **
 **                                                                  **
 **********************************************************************


 Mode:                 1                      2                      3
 Frequency:       317.16                 963.09                1356.37
 Force Cnst:      0.0641                 7.8272                 1.1952
 Red. Mass:       1.0824                14.3227                 1.1027
 IR Active:          YES                    YES                    YES
 IR Intens:      305.094                  1.673                186.464
 Raman Active:       YES                    YES                    YES
               X      Y      Z        X      Y      Z        X      Y      Z
 O         -0.020 -0.026  0.037    0.517 -0.083  0.413   -0.042 -0.028 -0.025
 O         -0.003 -0.044 -0.024   -0.508  0.109 -0.418   -0.020  0.037 -0.038
 H          0.374  0.436 -0.409   -0.104 -0.207 -0.048    0.508 -0.017  0.488
 H          0.005  0.678  0.195   -0.033 -0.198  0.125    0.471 -0.126  0.510
 TransDip   0.168  0.523 -0.106   -0.012 -0.039  0.008    0.336 -0.062  0.272

 Mode:                 4                      5                      6
 Frequency:      1464.26                3972.10                3985.58
 Force Cnst:      1.3769                 9.9418                 9.9905
 Red. Mass:       1.0900                 1.0695                 1.0675
 IR Active:          YES                    YES                    YES
 IR Intens:        0.536                 63.973                189.785
 Raman Active:       YES                    YES                    YES
               X      Y      Z        X      Y      Z        X      Y      Z
 O          0.032 -0.023 -0.034    0.015 -0.024 -0.012    0.024 -0.044 -0.024
 O         -0.036  0.013  0.036   -0.044 -0.009  0.034    0.022  0.006 -0.019
 H          0.551 -0.015  0.440   -0.199  0.375  0.212   -0.375  0.692  0.389
 H         -0.497  0.171 -0.469    0.663  0.159 -0.553   -0.362 -0.084  0.297
 TransDip   0.007  0.022 -0.004    0.168  0.167 -0.098   -0.344  0.229  0.156

 STANDARD THERMODYNAMIC QUANTITIES AT   298.15 K  AND     1.00 ATM

   This Molecule has  0 Imaginary Frequencies
   Zero point vibrational energy:       17.239 kcal/mol

   Atom    1 Element O  Has Mass   15.99491
   Atom    2 Element O  Has Mass   15.99491
   Atom    3 Element H  Has Mass    1.00783
   Atom    4 Element H  Has Mass    1.00783
   Molecular Mass:    34.005480 amu
   Principal axes and moments of inertia in amu*Bohr^2:
                             1           2           3
    Eigenvalues --        5.79541    67.04803    69.53110
          X               0.81946    -0.47672     0.31816
          Y              -0.17604     0.31892     0.93129
          Z               0.54543     0.81916    -0.17741
   Rotational Symmetry Number is   1
   The Molecule is an Asymmetric Top
   Translational Enthalpy:        0.889 kcal/mol
   Rotational Enthalpy:           0.889 kcal/mol
   Vibrational Enthalpy:         17.525 kcal/mol
   gas constant (RT):             0.592 kcal/mol
   Translational Entropy:        36.503  cal/mol.K
   Rotational Entropy:           17.942  cal/mol.K
   Vibrational Entropy:           1.468  cal/mol.K

   Total Enthalpy:               19.895 kcal/mol
   Total Entropy:                55.913  cal/mol.K

 ======================================================================

 STANDARD THERMODYNAMIC QUANTITIES FOR ANHARMONIC VIBRATION -- TOSH

   Zero point vibrational energy: ************ kcal/mol

   Vibrational Enthalpy:   ************ kcal/mol
   Vibrational Entropy:           0.000  cal/mol.K

   Total Enthalpy:         ************ kcal/mol
   Total Entropy:                54.444  cal/mol.K

 ======================================================================

 STANDARD THERMODYNAMIC QUANTITIES FOR ANHARMONIC VIBRATION -- VPT2

   Zero point vibrational energy: ************ kcal/mol

   Vibrational Enthalpy:   ************ kcal/mol
   Vibrational Entropy:           0.000  cal/mol.K

   Total Enthalpy:         ************ kcal/mol
   Total Entropy:                54.444  cal/mol.K

 ======================================================================

Archival summary:
1\1\pikachu\FREQ\MP2\BasisUnspecified\22\pakpong\MonDec1211:28:302016MonDec1211:28:302016\0\\#,FREQ,MP2,BasisUnspecified,\\0,1\O\H,1,0.954019\O,1,1.43978,2,100.533\H,3,0.954024,1,100.531,2,-116.357,0\\HF=-150.852448\MP2=-151.372147\\@

 Total job time:  888.93s(wall), 886.57s(cpu) 
 Mon Dec 12 11:28:30 2016

        *************************************************************
        *                                                           *
        *  Thank you very much for using Q-Chem.  Have a nice day.  *
        *                                                           *
        *************************************************************


 
User input: 3 of 3 
 
pikachu 127.0.1
Q-Chem Developer Version! Running on 127.0.1.*
                  Welcome to Q-Chem
     A Quantum Leap Into The Future Of Chemistry


 Q-Chem 4.4, Q-Chem, Inc., Pleasanton, CA (2016)

 Y. Shao,  Z. Gan,  E. Epifanovsky,  A. T. B. Gilbert,  M. Wormit,  
 J. Kussmann,  A. W. Lange,  A. Behn,  J. Deng,  X. Feng,  D. Ghosh,  
 M. Goldey,  P. R. Horn,  L. D. Jacobson,  I. Kaliman,  F. Rob,  
 R. Z. Khaliullin,  T. Kus,  A. Landau,  J. Liu,  E. I. Proynov,  Y. M. Rhee,  
 R. M. Richard,  M. A. Rohrdanz,  R. P. Steele,  E. J. Sundstrom,  
 H. L. Woodcock III,  P. M. Zimmerman,  D. Zuev,  B. Albrecht,  E. Alguire,  
 B. Austin,  S. A. Baeppler,  G. J. O. Beran,  Y. A. Bernard,  E. Berquist,  
 K. Brandhorst,  K. B. Bravaya,  S. T. Brown,  D. Casanova,  C.-M. Chang,  
 Y. Chen,  S. H. Chien,  K. D. Closser,  M. P. Coons,  D. L. Crittenden,  
 S. Dasgupta,  M. Diedenhofen,  R. A. DiStasio Jr.,  H. Do,  A. D. Dutoi,  
 R. G. Edgar,  P.-T. Fang,  S. Fatehi,  Q. Feng,  L. Fusti-Molnar,  
 A. Ghysels,  A. Golubeva-Zadorozhnaya,  J. Gomes,  A. Gunina,  
 M. W. D. Hanson-Heine,  P. H. P. Harbach,  A. W. Hauser,  J. E. Herr,  
 E. G. Hohenstein,  Z. C. Holden,  K. Hui,  T.-C. Jagau,  H. Ji,  B. Kaduk,  
 K. Khistyaev,  Jaehoon Kim,  Jihan Kim,  R. A. King,  P. Klunzinger,  
 K. Koh,  D. Kosenkov,  T. Kowalczyk,  C. M. Krauter,  A. Kunitsa,  
 K. U. Lao,  A. Laurent,  K. V. Lawler,  J. Lee,  D. Lefrancois,  S. Lehtola,  
 S. V. Levchenko,  C. Y. Lin,  Y.-S. Lin,  F. Liu,  E. Livshits,  
 R. C. Lochan,  A. Luenser,  P. Manohar,  S. F. Manzer,  S.-P. Mao,  Y. Mao,  
 N. Mardirossian,  A. V. Marenich,  L. A. Martinez-Martinez,  S. A. Maurer,  
 N. J. Mayhall,  J.-M. Mewes,  A. F. Morrison,  K. Nanda,  T. S. Nguyen-Beck,  
 C. M. Oana,  R. Olivares-Amaya,  D. P. O'Neill,  J. A. Parkhill,  
 T. M. Perrine,  R. Peverati,  P. A. Pieniazek,  F. Plasser,  A. Prociuk,  
 D. R. Rehn,  E. Rosta,  N. J. Russ,  N. Sergueev,  S. M. Sharada,  
 S. Sharma,  D. W. Small,  A. Sodt,  T. Stauch,  T. Stein,  D. Stuck,  
 Y.-C. Su,  A. J. W. Thom,  T. Tsuchimochi,  L. Vogt,  O. Vydrov,  T. Wang,  
 M. A. Watson,  J. Wenzel,  A. White,  C. F. Williams,  V. Vanovschi,  
 K. Yao,  S. Yeganeh,  S. R. Yost,  Z.-Q. You,  I. Y. Zhang,  X. Zhang,  
 Y. Zhao,  B. R. Brooks,  G. K. L. Chan,  D. M. Chipman,  C. J. Cramer,  
 W. A. Goddard III,  M. S. Gordon,  W. J. Hehre,  A. Klamt,  
 H. F. Schaefer III,  M. W. Schmidt,  C. D. Sherrill,  D. G. Truhlar,  
 A. Warshel,  X. Xu,  A. Aspuru-Guzik,  R. Baer,  A. T. Bell,  N. A. Besley,  
 J.-D. Chai,  A. Dreuw,  B. D. Dunietz,  T. R. Furlani,  S. R. Gwaltney,  
 C.-P. Hsu,  Y. Jung,  J. Kong,  D. S. Lambrecht,  W. Liang,  C. Ochsenfeld,  
 V. A. Rassolov,  L. V. Slipchenko,  J. E. Subotnik,  T. Van Voorhis,  
 J. M. Herbert,  A. I. Krylov,  P. M. W. Gill,  M. Head-Gordon

 Contributors to earlier versions of Q-Chem not listed above: 
 R. D. Adamson,  J. Baker,  E. F. C. Byrd,  A. K. Chakraborty,  C.-L. Cheng,  
 H. Dachsel,  R. J. Doerksen,  G. Hawkins,  A. Heyden,  S. Hirata,  
 G. Kedziora,  F. J. Keil,  C. Kelley,  P. P. Korambath,  W. Kurlancheek,  
 A. M. Lee,  M. S. Lee,  D. Liotard,  I. Lotan,  P. E. Maslen,  N. Nair,  
 D. Neuhauser,  R. Olson,  B. Peters,  J. Ritchie,  N. E. Schultz,  
 N. Shenvi,  A. C. Simmonett,  K. S. Thanthiriwatte,  Q. Wu,  W. Zhang

 Please cite Q-Chem as follows:
 Y. Shao et al., Mol. Phys. 113, 184-215 (2015)
 DOI: 10.1080/00268976.2014.952696

 Q-Chem 4.4.2 for Intel X86 EM64T Linux

 Parts of Q-Chem use Armadillo 5.200.1 (Boston Tea Smuggler).
 http://arma.sourceforge.net/

 Q-Chem begins on Mon Dec 12 11:28:30 2016  


Host: 0

     Scratch files written to /scratch/pakpong/qchem6685//
The previous job contains 0 fragments, simply inherited here
FILE_GEOM_ORG=        593

Checking the input file for inconsistencies... 	...done.

--------------------------------------------------------------
User input:
--------------------------------------------------------------

$molecule
read
$end

$rem
   BASIS  =  cc-pVTZ
   method =MP2
   JOBTYPE	= SP
   SOLVENT_METHOD = smd
$end


--------------------------------------------------------------
 ----------------------------------------------------------------
             Standard Nuclear Orientation (Angstroms)
    I     Atom           X                Y                Z
 ----------------------------------------------------------------
    1      O      -3.8214052791     2.4455611857    -0.2818778228
    2      O      -2.7034311216     2.2315827881     0.5997764899
    3      H      -4.2329381781     3.1971035418     0.1376300732
    4      H      -1.9771898212     2.4011898844     0.0048322597
 ----------------------------------------------------------------
 Nuclear Repulsion Energy =    37.1536291738 hartrees
 There are        9 alpha and        9 beta electrons
 Requested basis set is cc-pVTZ
 There are 32 shells and 88 basis functions

 Total QAlloc Memory Limit   2000 MB
 Mega-Array Size        61 MB
 MEM_STATIC part        62 MB

                       Distance Matrix (Angstroms)
             O (  1)   O (  2)   H (  3)
   O (  2)  1.439780
   H (  3)  0.954024  1.866869
   H (  4)  1.866896  0.954019  2.395728

 A cutoff of  1.0D-08 yielded    527 shell pairs
 There are      4047 function pairs (      5259 Cartesian)

 -------------------------------------------------------
 OpenMP Integral Computing Module                       
 Release: version 1.0, May 2013, Q-Chem Inc. Pittsburgh 
 -------------------------------------------------------
 Integral Job Info:
 Integral job number is                      11
 Integral operator is                         1
 short-range coefficients                     0
 long-range coefficients              100000000
 Omega coefficients                           0
 if combine SR and LR in K                    0
 Integral screening is                        0
 Integral computing path is                   2
 max size of driver memory is            800000
 size of driver memory is                776718
 size of scratch memory is              4556032
 max col of scratch BK array              10000
 max len of scratch array in speh3          662
 max len of scratch index in speh4           32
 max int batch size is                      520
 min int batch size is                       52
 fixed nKL is                                52
 max L of basis functions is                  3
 order of int derivative is                   0
 number of shells is                         32
 number of basis is                         100
 number of cartesian basis is               100
 number of contracted shell pairs           527
 number of primitive shell pairs           1805
 maxK2 (contraction) of shell pair           49
 max number of K2 of shell pair               1
 max number of CS2 of shell pair             66
 max number of PS2 of shell pair            294
 mem total for path MDJ                   35420
 -------------------------------------------------------
 Smallest overlap matrix eigenvalue = 2.88E-03

 Scale SEOQF with 1.000000e-01/1.000000e-01/1.000000e+00

 Standard Electronic Orientation quadrupole field applied
 Nucleus-field energy     =     0.0000000107 hartrees
 Guess from superposition of atomic densities
 Warning:  Energy on first SCF cycle will be non-variational
 A restricted Hartree-Fock SCF calculation will be
 performed using Pulay DIIS extrapolation
 SCF converges when DIIS error is below 1.0E-05
 ---------------------------------------
  Cycle       Energy         DIIS Error
 ---------------------------------------
    1    -150.7483532182      4.67E-02
    2    -150.8129372118      5.78E-03
    3    -150.8364503072      1.19E-03
    4    -150.8374003241      2.89E-04
    5    -150.8375039872      9.81E-05
    6    -150.8375151754      2.79E-05
    7    -150.8375167905      7.45E-06 Convergence criterion met
 ---------------------------------------
 SCF time:  CPU 4.02 s  wall 4.68 s

 Citation of the SMD model:
 Marenich, A.V.; Cramer, C.J.; Truhlar, D.G.
 J. Phys. Chem. B 2009, 113, 6378-6396.
 iSolventCode=           1
 Solvent: water                                                           

 vradii
            1           2           3           4
    1   1.5200000   1.5200000   1.2000000   1.2000000
Changing PCM_TESSEL_METHOD to VTN
Changing PCM_VDW_RADII to SMD_RADIUS
 Discretize the solute cavity surface with Lebedev spheres
	Using 302 Lebedev grid points for each H atom
	Using 302 Lebedev grid points for other atoms
	Atomic van der Waals radii will be scaled by 1.20
 Removing interior tesserae...
 Keep 628 surface tesserae and discard 580 interior tesserae
 Molecular Surface Area = 49.750 Angst**2
 A restricted Hartree-Fock SCF calculation will be
 performed using Pulay DIIS extrapolation
 Polarizable Continuum solvation model will be applied
 SCF converges when DIIS error is below 1.0E-05

 Citation of the SMD model:
 Marenich, A.V.; Cramer, C.J.; Truhlar, D.G.
 J. Phys. Chem. B 2009, 113, 6378-6396.
 iSolventCode=           1
 Solvent: water                                                           

 vradii
            1           2           3           4
    1   1.5200000   1.5200000   1.2000000   1.2000000
 ---------------------------------------
  Cycle       Energy         DIIS Error
 ---------------------------------------
    1    -150.8375170297      2.45E-06
 Time req'd to invert C: 0.33 s (CPU) 0.33 s (wall)
    2    -150.8523811513      1.07E-03
    3    -150.8523810748      1.07E-03
    4    -150.8523816097      1.07E-03
    5    -150.8523817332      1.07E-03
    6    -150.8523814309      1.07E-03
    7    -150.8523821434      1.07E-03
    8    -150.8523817340      1.07E-03
    9    -150.8523820184      1.07E-03
   10    -150.8523821375      1.07E-03
   11    -150.8523821390      1.07E-03
   12    -150.8523822146      1.07E-03
   13    -150.8543112716      3.76E-04
   14    -150.8545503451      1.49E-04
   15    -150.8545889631      4.64E-05
   16    -150.8545928332      9.94E-06 Convergence criterion met
 ---------------------------------------
 SCF time:  CPU 9.48 s  wall 9.48 s
(0)  E-EN(g) gas-phase elect-nuc energy                 -150.837517030 a.u.
(3)  G-ENP(liq) elect-nuc-pol free energy of system     -150.854592833 a.u.
(4)  G-CDS(liq) cavity-dispersion-solvent structure 
     free energy                                                1.3352 kcal/mol
(6)  G-S(liq) free energy of system                     -150.852465117 a.u.
(9)  DeltaG-S(liq) free energy of  solvation
     (9) = (6) - (0)                                           -9.3801 kcal/mol
 SCF   energy in the final basis set = -150.8524651171
 Total energy in the final basis set = -150.8524651171

 Components of the MP2 correlation energy:
        aaaa  correlation energy =        -0.0642869426 au
        abab  correlation energy =        -0.3910951801 au
        bbbb  correlation energy =        -0.0642869426 au
        non-Brillouin singles    =        -0.0000000000 au

 Total  MP2   correlation energy =        -0.5196690653 au
        MP2         total energy =      -151.3721341824 au


 --------------------------------------------------------------

                    Orbital Energies (a.u.)
 --------------------------------------------------------------

 Alpha MOs
 -- Occupied --
-20.623 -20.623  -1.479  -1.212  -0.715  -0.713  -0.613  -0.521
 -0.483
 -- Virtual --
  0.170   0.181   0.291   0.572   0.599   0.661   0.668   0.760
  0.790   0.829   0.840   0.888   0.893   1.010   1.016   1.281
  1.317   1.554   1.653   1.676   1.783   2.003   2.075   2.077
  2.136   2.181   2.356   2.430   2.543   2.872   2.956   3.480
  3.520   3.595   3.607   3.747   3.820   3.869   3.914   4.028
  4.050   4.060   4.152   4.232   4.284   4.393   4.490   4.538
  4.749   4.883   4.918   5.189   5.263   5.373   5.443   5.587
  5.752   5.983   6.328   6.330   6.611   6.799   6.861   6.881
  6.893   6.931   7.079   7.098   7.119   7.154   7.237   7.270
  7.401   7.553   7.609   8.027   8.145  11.270  11.774
 --------------------------------------------------------------

          Ground-State Mulliken Net Atomic Charges

     Atom                 Charge (a.u.)
  ----------------------------------------
      1 O                    -0.319859
      2 O                    -0.319927
      3 H                     0.319878
      4 H                     0.319907
  ----------------------------------------
  Sum of atomic charges =     0.000000

 -----------------------------------------------------------------
                    Cartesian Multipole Moments
 -----------------------------------------------------------------
    Charge (ESU x 10^10)
                -0.0000
    Dipole Moment (Debye)
         X       0.7052      Y       2.0636      Z      -0.3931
       Tot       2.2160
    Quadrupole Moments (Debye-Ang)
        XX     -12.2524     XY      -6.6825     YY      -1.0475
        XZ      -0.4620     YZ      -0.3216     ZZ     -13.3361
    Octopole Moments (Debye-Ang^2)
       XXX     100.3469    XXY       5.8929    XYY      -2.2513
       YYY     -40.4513    XXZ       5.2759    XYZ      -3.3091
       YYZ      -1.0768    XZZ      42.8660    YZZ     -31.5168
       ZZZ      -6.0654
    Hexadecapole Moments (Debye-Ang^3)
      XXXX    -650.9431   XXXY      91.6987   XXYY     -12.1504
      XYYY     101.6325   YYYY    -248.3330   XXXZ     -31.6190
      XXYZ      21.1267   XYYZ     -10.6786   YYYZ      -5.2937
      XXZZ    -147.2982   XYZZ     102.0791   YYZZ     -80.5134
      XZZZ      10.9950   YZZZ     -12.6304   ZZZZ     -24.8207
 -----------------------------------------------------------------
Archival summary:
1\1\pikachu\SP\MP2\BasisUnspecified\22\pakpong\MonDec1211:28:462016MonDec1211:28:462016\0\\#,MP2,BasisUnspecified,\\0,1\O\H,1,0.954019\O,1,1.43978,2,100.533\H,3,0.954024,1,100.531,2,-116.357,0\\HF=-150.852465\MP2=-151.372134\\@

 Total job time:  16.32s(wall), 15.66s(cpu) 
 Mon Dec 12 11:28:46 2016

        *************************************************************
        *                                                           *
        *  Thank you very much for using Q-Chem.  Have a nice day.  *
        *                                                           *
        *************************************************************
