# Supplementary material for: A DFT investigation of the blue bottle experiment: E∘half-cell analysis of autoxidation catalysed by redox indicators
Source: R Soc Open Sci. 2017 Nov 8;4(11):170708. doi: 10.1098/rsos.170708 (PMC5717635; doi:10.1098/rsos.170708)
Supplement: output.zip [file rsos170708supp2.zip › MP2_cc-pVTZ/H3NO.out]

TWL02 127.0.1
Q-Chem Developer Version! Running on 127.0.1.*
                  Welcome to Q-Chem
     A Quantum Leap Into The Future Of Chemistry


 Q-Chem 4.4, Q-Chem, Inc., Pleasanton, CA (2016)

 Y. Shao,  Z. Gan,  E. Epifanovsky,  A. T. B. Gilbert,  M. Wormit,  
 J. Kussmann,  A. W. Lange,  A. Behn,  J. Deng,  X. Feng,  D. Ghosh,  
 M. Goldey,  P. R. Horn,  L. D. Jacobson,  I. Kaliman,  F. Rob,  
 R. Z. Khaliullin,  T. Kus,  A. Landau,  J. Liu,  E. I. Proynov,  Y. M. Rhee,  
 R. M. Richard,  M. A. Rohrdanz,  R. P. Steele,  E. J. Sundstrom,  
 H. L. Woodcock III,  P. M. Zimmerman,  D. Zuev,  B. Albrecht,  E. Alguire,  
 B. Austin,  S. A. Baeppler,  G. J. O. Beran,  Y. A. Bernard,  E. Berquist,  
 K. Brandhorst,  K. B. Bravaya,  S. T. Brown,  D. Casanova,  C.-M. Chang,  
 Y. Chen,  S. H. Chien,  K. D. Closser,  M. P. Coons,  D. L. Crittenden,  
 S. Dasgupta,  M. Diedenhofen,  R. A. DiStasio Jr.,  H. Do,  A. D. Dutoi,  
 R. G. Edgar,  P.-T. Fang,  S. Fatehi,  Q. Feng,  L. Fusti-Molnar,  
 A. Ghysels,  A. Golubeva-Zadorozhnaya,  J. Gomes,  A. Gunina,  
 M. W. D. Hanson-Heine,  P. H. P. Harbach,  A. W. Hauser,  J. E. Herr,  
 E. G. Hohenstein,  Z. C. Holden,  K. Hui,  T.-C. Jagau,  H. Ji,  B. Kaduk,  
 K. Khistyaev,  Jaehoon Kim,  Jihan Kim,  R. A. King,  P. Klunzinger,  
 K. Koh,  D. Kosenkov,  T. Kowalczyk,  C. M. Krauter,  A. Kunitsa,  
 K. U. Lao,  A. Laurent,  K. V. Lawler,  J. Lee,  D. Lefrancois,  S. Lehtola,  
 S. V. Levchenko,  C. Y. Lin,  Y.-S. Lin,  F. Liu,  E. Livshits,  
 R. C. Lochan,  A. Luenser,  P. Manohar,  S. F. Manzer,  S.-P. Mao,  Y. Mao,  
 N. Mardirossian,  A. V. Marenich,  L. A. Martinez-Martinez,  S. A. Maurer,  
 N. J. Mayhall,  J.-M. Mewes,  A. F. Morrison,  K. Nanda,  T. S. Nguyen-Beck,  
 C. M. Oana,  R. Olivares-Amaya,  D. P. O'Neill,  J. A. Parkhill,  
 T. M. Perrine,  R. Peverati,  P. A. Pieniazek,  F. Plasser,  A. Prociuk,  
 D. R. Rehn,  E. Rosta,  N. J. Russ,  N. Sergueev,  S. M. Sharada,  
 S. Sharma,  D. W. Small,  A. Sodt,  T. Stauch,  T. Stein,  D. Stuck,  
 Y.-C. Su,  A. J. W. Thom,  T. Tsuchimochi,  L. Vogt,  O. Vydrov,  T. Wang,  
 M. A. Watson,  J. Wenzel,  A. White,  C. F. Williams,  V. Vanovschi,  
 K. Yao,  S. Yeganeh,  S. R. Yost,  Z.-Q. You,  I. Y. Zhang,  X. Zhang,  
 Y. Zhao,  B. R. Brooks,  G. K. L. Chan,  D. M. Chipman,  C. J. Cramer,  
 W. A. Goddard III,  M. S. Gordon,  W. J. Hehre,  A. Klamt,  
 H. F. Schaefer III,  M. W. Schmidt,  C. D. Sherrill,  D. G. Truhlar,  
 A. Warshel,  X. Xu,  A. Aspuru-Guzik,  R. Baer,  A. T. Bell,  N. A. Besley,  
 J.-D. Chai,  A. Dreuw,  B. D. Dunietz,  T. R. Furlani,  S. R. Gwaltney,  
 C.-P. Hsu,  Y. Jung,  J. Kong,  D. S. Lambrecht,  W. Liang,  C. Ochsenfeld,  
 V. A. Rassolov,  L. V. Slipchenko,  J. E. Subotnik,  T. Van Voorhis,  
 J. M. Herbert,  A. I. Krylov,  P. M. W. Gill,  M. Head-Gordon

 Contributors to earlier versions of Q-Chem not listed above: 
 R. D. Adamson,  J. Baker,  E. F. C. Byrd,  A. K. Chakraborty,  C.-L. Cheng,  
 H. Dachsel,  R. J. Doerksen,  G. Hawkins,  A. Heyden,  S. Hirata,  
 G. Kedziora,  F. J. Keil,  C. Kelley,  P. P. Korambath,  W. Kurlancheek,  
 A. M. Lee,  M. S. Lee,  D. Liotard,  I. Lotan,  P. E. Maslen,  N. Nair,  
 D. Neuhauser,  R. Olson,  B. Peters,  J. Ritchie,  N. E. Schultz,  
 N. Shenvi,  A. C. Simmonett,  K. S. Thanthiriwatte,  Q. Wu,  W. Zhang

 Please cite Q-Chem as follows:
 Y. Shao et al., Mol. Phys. 113, 184-215 (2015)
 DOI: 10.1080/00268976.2014.952696

 Q-Chem 4.4.2 for Intel X86 EM64T Linux

 Parts of Q-Chem use Armadillo 5.200.1 (Boston Tea Smuggler).
 http://arma.sourceforge.net/

 Q-Chem begins on Sun Jun 11 12:17:55 2017  


Host: 0

     Scratch files written to /scratch/taweetham/qchem39858//
FILE_GEOM_ORG=        593

Checking the input file for inconsistencies... 	...done.

--------------------------------------------------------------
User input:
--------------------------------------------------------------
$molecule
0 1
  N   -0.6915268   -0.0013823   -0.1574188
  O    0.7255623    0.0014443    0.1410752
  H   -1.0389526    0.8134497    0.3533911
  H   -1.0387684   -0.8074885    0.3671593
  H    1.1139098   -0.0078395   -0.7472205
$end

$rem
   BASIS  =   cc-pVTZ
   method  =  MP2
   JOBTYPE = optimization
   SOLVENT_METHOD = SMD
   MEM_STATIC = 3000
   MEM_TOTAL  = 4000
$end

--------------------------------------------------------------
 ----------------------------------------------------------------
             Standard Nuclear Orientation (Angstroms)
    I     Atom           X                Y                Z
 ----------------------------------------------------------------
    1      N      -0.6915268000    -0.0013823000    -0.1574188000
    2      O       0.7255623000     0.0014443000     0.1410752000
    3      H      -1.0389526000     0.8134497000     0.3533911000
    4      H      -1.0387684000    -0.8074885000     0.3671593000
    5      H       1.1139098000    -0.0078395000    -0.7472205000
 ----------------------------------------------------------------
 Nuclear Repulsion Energy =    39.0988259731 hartrees
 There are        9 alpha and        9 beta electrons
 Requested basis set is cc-pVTZ
 There are 38 shells and 102 basis functions

 Total QAlloc Memory Limit   4000 MB
 Mega-Array Size      2933 MB
 MEM_STATIC part      3000 MB
 A cutoff of  1.0D-11 yielded    741 shell pairs
 There are      5401 function pairs (      6901 Cartesian)

 -------------------------------------------------------
 OpenMP Integral Computing Module                       
 Release: version 1.0, May 2013, Q-Chem Inc. Pittsburgh 
 -------------------------------------------------------
 Integral Job Info:
 Integral job number is                      11
 Integral operator is                         1
 short-range coefficients                     0
 long-range coefficients              100000000
 Omega coefficients                           0
 if combine SR and LR in K                    0
 Integral screening is                        0
 Integral computing path is                   2
 max size of driver memory is            800000
 size of driver memory is                776718
 size of scratch memory is              4556032
 max col of scratch BK array              10000
 max len of scratch array in speh3          662
 max len of scratch index in speh4           32
 max int batch size is                      520
 min int batch size is                       52
 fixed nKL is                                52
 max L of basis functions is                  3
 order of int derivative is                   0
 number of shells is                         38
 number of basis is                         115
 number of cartesian basis is               115
 number of contracted shell pairs           741
 number of primitive shell pairs           2353
 maxK2 (contraction) of shell pair           49
 max number of K2 of shell pair               1
 max number of CS2 of shell pair            104
 max number of PS2 of shell pair            301
 mem total for path MDJ                   36456
 -------------------------------------------------------
 Smallest overlap matrix eigenvalue = 1.60E-03

 Scale SEOQF with 1.000000e+00/1.000000e+00/1.000000e+00

 Standard Electronic Orientation quadrupole field applied
 Nucleus-field energy     =     0.0000000036 hartrees
 Guess from superposition of atomic densities
 Warning:  Energy on first SCF cycle will be non-variational
 A restricted Hartree-Fock SCF calculation will be
 performed using Pulay DIIS extrapolation
 SCF converges when DIIS error is below 1.0E-08
 ---------------------------------------
  Cycle       Energy         DIIS Error
 ---------------------------------------
    1    -131.0744420686      4.48E-02
    2    -131.0105646657      5.13E-03
    3    -131.0349579721      2.35E-03
    4    -131.0394007636      6.94E-04
    5    -131.0399550737      1.33E-04
    6    -131.0400064310      3.41E-05
    7    -131.0400116423      1.27E-05
    8    -131.0400121673      4.17E-06
    9    -131.0400122263      1.22E-06
   10    -131.0400122325      4.08E-07
   11    -131.0400122332      8.11E-08
   12    -131.0400122332      1.36E-08
   13    -131.0400122331      2.91E-09 Convergence criterion met
 ---------------------------------------
 SCF time:  CPU 6.59 s  wall 6.61 s

 Citation of the SMD model:
 Marenich, A.V.; Cramer, C.J.; Truhlar, D.G.
 J. Phys. Chem. B 2009, 113, 6378-6396.
 iSolventCode=           1
 Solvent: water                                                           

 vradii
            1           2           3           4           5
    1   1.8900000   1.5200000   1.2000000   1.2000000   1.2000000
Changing PCM_TESSEL_METHOD to VTN
Changing PCM_VDW_RADII to SMD_RADIUS
 Discretize the solute cavity surface with Lebedev spheres
	Using 302 Lebedev grid points for each H atom
	Using 302 Lebedev grid points for other atoms
	Atomic van der Waals radii will be scaled by 1.20
 Removing interior tesserae...
 Keep 632 surface tesserae and discard 878 interior tesserae
 Molecular Surface Area = 58.219 Angst**2
 A restricted Hartree-Fock SCF calculation will be
 performed using Pulay DIIS extrapolation
 Polarizable Continuum solvation model will be applied
 SCF converges when DIIS error is below 1.0E-08

 Citation of the SMD model:
 Marenich, A.V.; Cramer, C.J.; Truhlar, D.G.
 J. Phys. Chem. B 2009, 113, 6378-6396.
 iSolventCode=           1
 Solvent: water                                                           

 vradii
            1           2           3           4           5
    1   1.8900000   1.5200000   1.2000000   1.2000000   1.2000000
 ---------------------------------------
  Cycle       Energy         DIIS Error
 ---------------------------------------
    1    -131.0400122333      5.62E-10
 Time req'd to invert C: 0.16 s (CPU) 0.16 s (wall)
    2    -131.0528339544      7.28E-04
    3    -131.0528339548      7.28E-04
    4    -131.0528339551      7.28E-04
    5    -131.0528339569      7.28E-04
    6    -131.0528339566      7.28E-04
    7    -131.0528339568      7.28E-04
    8    -131.0528339562      7.28E-04
    9    -131.0528339574      7.28E-04
   10    -131.0528339548      7.28E-04
   11    -131.0528339543      7.28E-04
   12    -131.0528339534      7.28E-04
   13    -131.0528339543      7.28E-04
   14    -131.0528339540      7.28E-04
   15    -131.0528339536      7.28E-04
   16    -131.0528339551      7.28E-04
   17    -131.0541645605      3.00E-04
   18    -131.0543683800      1.44E-04
   19    -131.0544151268      4.64E-05
   20    -131.0544224045      1.43E-05
   21    -131.0544230868      6.16E-06
   22    -131.0544231976      2.09E-06
   23    -131.0544232200      4.71E-07
   24    -131.0544232211      1.05E-07
   25    -131.0544232211      2.22E-08
   26    -131.0544232210      4.64E-09 Convergence criterion met
 ---------------------------------------
 SCF time:  CPU 13.37 s  wall 13.39 s
(0)  E-EN(g) gas-phase elect-nuc energy                 -131.040012233 a.u.
(3)  G-ENP(liq) elect-nuc-pol free energy of system     -131.054423221 a.u.
(4)  G-CDS(liq) cavity-dispersion-solvent structure 
     free energy                                                3.1655 kcal/mol
(6)  G-S(liq) free energy of system                     -131.049378600 a.u.
(9)  DeltaG-S(liq) free energy of  solvation
     (9) = (6) - (0)                                           -5.8775 kcal/mol
 SCF   energy in the final basis set = -131.0493786001
 Total energy in the final basis set = -131.0493786001

 Components of the MP2 correlation energy:
        aaaa  correlation energy =        -0.0591958332 au
        abab  correlation energy =        -0.3756967314 au
        bbbb  correlation energy =        -0.0591958332 au
        non-Brillouin singles    =        -0.0000000000 au

 Total  MP2   correlation energy =        -0.4940883979 au
        MP2         total energy =      -131.5434669980 au

  Entering Z-vector solver.
 This version supports only Gaussian blurring of the apparent surface charges
 No PCM contribution added !! 
   1         0           1      0.000296    0.000296
 This version supports only Gaussian blurring of the apparent surface charges
 No PCM contribution added !! 
   2         0           1      0.000077    0.000077
 This version supports only Gaussian blurring of the apparent surface charges
 No PCM contribution added !! 
   3         0           1      0.000023    0.000023
 This version supports only Gaussian blurring of the apparent surface charges
 No PCM contribution added !! 
   4         0           1      0.000009    0.000009
 This version supports only Gaussian blurring of the apparent surface charges
 No PCM contribution added !! 
   5         0           1      0.000002    0.000002
 This version supports only Gaussian blurring of the apparent surface charges
 No PCM contribution added !! 
   6         1           0      0.000000    0.000000    Roots Converged

 --------------------------------------------------------------

                    Orbital Energies (a.u.)
 --------------------------------------------------------------

 Alpha MOs
 -- Occupied --
-20.583 -15.600  -1.388  -1.072  -0.678  -0.670  -0.612  -0.482
 -0.431
 -- Virtual --
  0.158   0.185   0.226   0.328   0.498   0.556   0.596   0.600
  0.651   0.693   0.721   0.773   0.783   0.830   0.880   0.947
  1.004   1.061   1.205   1.253   1.405   1.455   1.548   1.570
  1.621   1.667   1.760   1.796   1.905   2.041   2.182   2.232
  2.313   2.356   2.708   2.732   2.988   3.369   3.388   3.509
  3.518   3.519   3.561   3.614   3.694   3.710   3.769   3.799
  3.818   3.896   3.898   4.067   4.071   4.123   4.195   4.220
  4.272   4.286   4.336   4.474   4.476   4.570   4.625   4.725
  4.827   4.993   5.125   5.187   5.202   5.390   5.572   5.630
  5.662   5.826   5.831   5.941   6.195   6.242   6.296   6.313
  6.446   6.797   6.937   7.031   7.066   7.091   7.204   7.371
  7.464   7.673   7.881  11.762  12.208
 --------------------------------------------------------------

          Ground-State Mulliken Net Atomic Charges

     Atom                 Charge (a.u.)
  ----------------------------------------
      1 N                    -0.283504
      2 O                    -0.431401
      3 H                     0.204644
      4 H                     0.204483
      5 H                     0.305778
  ----------------------------------------
  Sum of atomic charges =     0.000000

 -----------------------------------------------------------------
                    Cartesian Multipole Moments
 -----------------------------------------------------------------
    Charge (ESU x 10^10)
                 0.0000
    Dipole Moment (Debye)
         X      -0.8307      Y      -0.0035      Z      -0.0287
       Tot       0.8312
    Quadrupole Moments (Debye-Ang)
        XX     -10.9027     XY      -0.0418     YY     -11.5130
        XZ      -4.3039     YZ      -0.0066     ZZ     -12.6849
    Octopole Moments (Debye-Ang^2)
       XXX       1.3813    XXY      -0.0077    XYY      -1.9114
       YYY       0.0249    XXZ      -0.3874    XYZ       0.0400
       YYZ       1.0293    XZZ       2.4357    YZZ      -0.0169
       ZZZ       0.2931
    Hexadecapole Moments (Debye-Ang^3)
      XXXX     -49.9291   XXXY      -0.0660   XXYY     -10.1550
      XYYY      -0.0500   YYYY     -13.3331   XXXZ      -6.7170
      XXYZ      -0.0036   XYYZ      -1.8412   YYYZ      -0.0117
      XXZZ     -11.0203   XYZZ      -0.0090   YYZZ      -4.8505
      XZZZ      -4.3357   YZZZ      -0.0066   ZZZZ     -15.4372
 -----------------------------------------------------------------
 DrvMan is completing analytic gradient of the MP2 energy
 MP2 relaxed dipole moment
            1
    1  -0.3268080
    2  -0.0013667
    3  -0.0112769
	Magnitude:	 0.327 au	 0.831 Debye
 MP2 energy read as -131.543467
 Full Analytical Gradient of MP2 Energy (in au.)
             1             2             3             4             5
    1    0.00668189   -0.00086836   -0.00559508   -0.00557813    0.00535969
    2   -0.00016743    0.00018201    0.00985578   -0.00971418   -0.00015618
    3   -0.01739058    0.01656971    0.00723574    0.00738085   -0.01379572
 Gradient time:  CPU 0.07 s  wall 0.07 s
 Geometry Optimization Parameters
   NAtoms,    NIC,     NZ,  NCons,   NDum,   NFix, NCnnct, MaxDiis
        5      20       0       0       0       0       0       0


** GEOMETRY OPTIMIZATION IN DELOCALIZED INTERNAL COORDINATES **
   Searching for a Minimum

   Optimization Cycle:   1

                       Coordinates (Angstroms)
     ATOM                X               Y               Z
      1  N        -0.6915268000   -0.0013823000   -0.1574188000
      2  O         0.7255623000    0.0014443000    0.1410752000
      3  H        -1.0389526000    0.8134497000    0.3533911000
      4  H        -1.0387684000   -0.8074885000    0.3671593000
      5  H         1.1139098000   -0.0078395000   -0.7472205000
   Point Group: c1    Number of degrees of freedom:     9


   Energy is   -131.543466998


 Attempting to Generate Delocalized Internal Coordinates

  9 Hessian modes will be used to form the next step
  Hessian Eigenvalues:
     0.002733    0.095841    0.160000    0.160000    0.160000    0.384833
     0.439357    0.439370    0.534751

 Minimum Search - Taking Simple RFO Step
 Searching for Lamda that Minimizes Along All modes
 Value Taken    Lamda =  -0.00139749
 Step Taken.  Stepsize is  0.059143

                             Maximum     Tolerance    Cnvgd?
         Gradient           0.015330      0.000300      NO
         Displacement       0.046101      0.001200      NO
         Energy change     *********      0.000001      NO


 New Cartesian Coordinates Obtained by Inverse Iteration

 Displacement from previous Coordinates is:  0.048116
 ----------------------------------------------------------------
             Standard Nuclear Orientation (Angstroms)
    I     Atom           X                Y                Z
 ----------------------------------------------------------------
    1      N      -0.6951385231    -0.0016294807    -0.1508339262
    2      O       0.7184264305     0.0006761700     0.1347818692
    3      H      -1.0292652977     0.8059166532     0.3480131637
    4      H      -1.0297414215    -0.7999100428     0.3624584445
    5      H       1.1059431118    -0.0068695997    -0.7374332512
 ----------------------------------------------------------------
 Nuclear Repulsion Energy =    39.4227177414 hartrees
 There are        9 alpha and        9 beta electrons
 Discretize the solute cavity surface with Lebedev spheres
	Using 302 Lebedev grid points for each H atom
	Using 302 Lebedev grid points for other atoms
	Atomic van der Waals radii will be scaled by 1.20
 Removing interior tesserae...
 Keep 627 surface tesserae and discard 883 interior tesserae
 Molecular Surface Area = 58.292 Angst**2
 Applying Cartesian multipole field
    Component          Value
    ---------          -----
     (2,0,0)        1.00000E-10
     (0,2,0)        2.00000E-10
     (0,0,2)       -3.00000E-10
 Nucleus-field energy     =     0.0000000036 hartrees
 Requested basis set is cc-pVTZ
 There are 38 shells and 102 basis functions
 A cutoff of  1.0D-11 yielded    741 shell pairs
 There are      5401 function pairs (      6901 Cartesian)
 Smallest overlap matrix eigenvalue = 1.54E-03
 Guess MOs from SCF MO coefficient file
 Reading MOs from coefficient file
 Reading MOs from coefficient file
 A restricted Hartree-Fock SCF calculation will be
 performed using Pulay DIIS extrapolation
 SCF converges when DIIS error is below 1.0E-08
 Geometry optimization detected.  Setting ReadMinima to 0
 Setting SaveMinima to 0
 ---------------------------------------
  Cycle       Energy         DIIS Error
 ---------------------------------------
    1    -131.0697972685      1.29E-03
    2    -131.0416728808      3.45E-04
    3    -131.0418494518      1.68E-04
    4    -131.0418872590      5.05E-05
    5    -131.0418955266      1.84E-05
    6    -131.0418963889      7.79E-06
    7    -131.0418965772      1.97E-06
    8    -131.0418965962      5.06E-07
    9    -131.0418965974      1.12E-07
   10    -131.0418965975      1.97E-08
   11    -131.0418965976      4.40E-09 Convergence criterion met
 ---------------------------------------
 SCF time:  CPU 5.14 s  wall 5.16 s
 Discretize the solute cavity surface with Lebedev spheres
	Using 302 Lebedev grid points for each H atom
	Using 302 Lebedev grid points for other atoms
	Atomic van der Waals radii will be scaled by 1.20
 Removing interior tesserae...
 Keep 627 surface tesserae and discard 883 interior tesserae
 Molecular Surface Area = 58.292 Angst**2
 A restricted Hartree-Fock SCF calculation will be
 performed using Pulay DIIS extrapolation
 Polarizable Continuum solvation model will be applied
 SCF converges when DIIS error is below 1.0E-08
 Geometry optimization detected.  Setting ReadMinima to 0
 Setting SaveMinima to 0

 Citation of the SMD model:
 Marenich, A.V.; Cramer, C.J.; Truhlar, D.G.
 J. Phys. Chem. B 2009, 113, 6378-6396.
 iSolventCode=           1
 Solvent: water                                                           

 vradii
            1           2           3           4           5
    1   1.8900000   1.5200000   1.2000000   1.2000000   1.2000000
 ---------------------------------------
  Cycle       Energy         DIIS Error
 ---------------------------------------
    1    -131.0418965975      1.13E-09
 Time req'd to invert C: 0.14 s (CPU) 0.15 s (wall)
    2    -131.0545940573      7.20E-04
    3    -131.0545940569      7.20E-04
    4    -131.0545940588      7.20E-04
    5    -131.0545940572      7.20E-04
    6    -131.0545940571      7.20E-04
    7    -131.0545940567      7.20E-04
    8    -131.0545940558      7.20E-04
    9    -131.0545940553      7.20E-04
   10    -131.0545940559      7.20E-04
   11    -131.0545940555      7.20E-04
   12    -131.0545940556      7.20E-04
   13    -131.0545940555      7.20E-04
   14    -131.0545940558      7.20E-04
   15    -131.0545940556      7.20E-04
   16    -131.0545940573      7.20E-04
   17    -131.0558778413      2.90E-04
   18    -131.0560717636      1.40E-04
   19    -131.0561143995      4.48E-05
   20    -131.0561211051      1.34E-05
   21    -131.0561217208      5.84E-06
   22    -131.0561218196      1.99E-06
   23    -131.0561218397      4.44E-07
   24    -131.0561218407      9.83E-08
   25    -131.0561218407      2.08E-08
   26    -131.0561218406      4.28E-09 Convergence criterion met
 ---------------------------------------
 SCF time:  CPU 12.30 s  wall 12.31 s
(0)  E-EN(g) gas-phase elect-nuc energy                 -131.041896597 a.u.
(3)  G-ENP(liq) elect-nuc-pol free energy of system     -131.056121841 a.u.
(4)  G-CDS(liq) cavity-dispersion-solvent structure 
     free energy                                                3.1566 kcal/mol
(6)  G-S(liq) free energy of system                     -131.051091524 a.u.
(9)  DeltaG-S(liq) free energy of  solvation
     (9) = (6) - (0)                                           -5.7699 kcal/mol
 SCF   energy in the final basis set = -131.0510915235
 Total energy in the final basis set = -131.0510915235

 Components of the MP2 correlation energy:
        aaaa  correlation energy =        -0.0590258241 au
        abab  correlation energy =        -0.3744460109 au
        bbbb  correlation energy =        -0.0590258241 au
        non-Brillouin singles    =        -0.0000000000 au

 Total  MP2   correlation energy =        -0.4924976592 au
        MP2         total energy =      -131.5435891828 au

  Entering Z-vector solver.
 This version supports only Gaussian blurring of the apparent surface charges
 No PCM contribution added !! 
   1         0           1      0.000285    0.000285
 This version supports only Gaussian blurring of the apparent surface charges
 No PCM contribution added !! 
   2         0           1      0.000074    0.000074
 This version supports only Gaussian blurring of the apparent surface charges
 No PCM contribution added !! 
   3         0           1      0.000022    0.000022
 This version supports only Gaussian blurring of the apparent surface charges
 No PCM contribution added !! 
   4         0           1      0.000009    0.000009
 This version supports only Gaussian blurring of the apparent surface charges
 No PCM contribution added !! 
   5         0           1      0.000002    0.000002
 This version supports only Gaussian blurring of the apparent surface charges
 No PCM contribution added !! 
   6         1           0      0.000000    0.000000    Roots Converged

 --------------------------------------------------------------

                    Orbital Energies (a.u.)
 --------------------------------------------------------------

 Alpha MOs
 -- Occupied --
-20.581 -15.596  -1.393  -1.079  -0.686  -0.675  -0.615  -0.484
 -0.431
 -- Virtual --
  0.159   0.186   0.227   0.331   0.501   0.558   0.597   0.604
  0.654   0.699   0.723   0.774   0.786   0.833   0.882   0.946
  1.008   1.062   1.210   1.252   1.406   1.464   1.555   1.577
  1.630   1.677   1.751   1.803   1.919   2.046   2.174   2.235
  2.320   2.355   2.710   2.734   3.000   3.381   3.397   3.515
  3.527   3.529   3.576   3.628   3.706   3.714   3.779   3.809
  3.836   3.905   3.916   4.076   4.079   4.139   4.208   4.238
  4.278   4.298   4.355   4.488   4.496   4.599   4.659   4.745
  4.848   5.033   5.142   5.176   5.201   5.394   5.591   5.672
  5.688   5.874   5.889   5.999   6.241   6.295   6.344   6.348
  6.473   6.833   6.973   7.078   7.094   7.123   7.197   7.392
  7.483   7.710   7.900  11.912  12.497
 --------------------------------------------------------------

          Ground-State Mulliken Net Atomic Charges

     Atom                 Charge (a.u.)
  ----------------------------------------
      1 N                    -0.282235
      2 O                    -0.426670
      3 H                     0.204263
      4 H                     0.204340
      5 H                     0.300302
  ----------------------------------------
  Sum of atomic charges =    -0.000000

 -----------------------------------------------------------------
                    Cartesian Multipole Moments
 -----------------------------------------------------------------
    Charge (ESU x 10^10)
                -0.0000
    Dipole Moment (Debye)
         X      -0.8060      Y       0.0009      Z      -0.0201
       Tot       0.8062
    Quadrupole Moments (Debye-Ang)
        XX     -10.9290     XY      -0.0362     YY     -11.4717
        XZ      -4.2560     YZ      -0.0107     ZZ     -12.6714
    Octopole Moments (Debye-Ang^2)
       XXX       1.5719    XXY       0.0004    XYY      -1.8260
       YYY       0.0418    XXZ      -0.3463    XYZ       0.0395
       YYZ       1.0077    XZZ       2.4452    YZZ      -0.0101
       ZZZ       0.3197
    Hexadecapole Moments (Debye-Ang^3)
      XXXX     -49.4655   XXXY      -0.0529   XXYY     -10.0715
      XYYY      -0.0425   YYYY     -13.1097   XXXZ      -6.5846
      XXYZ      -0.0085   XYYZ      -1.7846   YYYZ      -0.0108
      XXZZ     -10.9606   XYZZ      -0.0051   YYZZ      -4.7728
      XZZZ      -4.2114   YZZZ      -0.0073   ZZZZ     -15.1833
 -----------------------------------------------------------------
 DrvMan is completing analytic gradient of the MP2 energy
 MP2 relaxed dipole moment
            1
    1  -0.3170970
    2   0.0003623
    3  -0.0079095
	Magnitude:	 0.317 au	 0.806 Debye
 MP2 energy read as -131.543589
 Full Analytical Gradient of MP2 Energy (in au.)
             1             2             3             4             5
    1   -0.00146314    0.00152433   -0.00011628   -0.00014174    0.00019683
    2   -0.00001722    0.00002879   -0.00022380    0.00021469   -0.00000247
    3   -0.00354731    0.00207503    0.00062822    0.00064459    0.00019947
 Gradient time:  CPU 0.06 s  wall 0.06 s
 Geometry Optimization Parameters
   NAtoms,    NIC,     NZ,  NCons,   NDum,   NFix, NCnnct, MaxDiis
        5      20       0       0       0       0       0       0

 Cartesian Hessian Update
 Hessian Updated using BFGS Update


** GEOMETRY OPTIMIZATION IN DELOCALIZED INTERNAL COORDINATES **
   Searching for a Minimum

   Optimization Cycle:   2

                       Coordinates (Angstroms)
     ATOM                X               Y               Z
      1  N        -0.6951385231   -0.0016294807   -0.1508339262
      2  O         0.7184264305    0.0006761700    0.1347818692
      3  H        -1.0292652977    0.8059166532    0.3480131637
      4  H        -1.0297414215   -0.7999100428    0.3624584445
      5  H         1.1059431118   -0.0068695997   -0.7374332512
   Point Group: c1    Number of degrees of freedom:     9


   Energy is   -131.543589183

 Hessian Updated using BFGS Update

  8 Hessian modes will be used to form the next step
  Hessian Eigenvalues:
     0.002733    0.089936    0.157797    0.162211    0.371155    0.439356
     0.450601    0.541353

 Minimum Search - Taking Simple RFO Step
 Searching for Lamda that Minimizes Along All modes
 Value Taken    Lamda =  -0.00006282
 Step Taken.  Stepsize is  0.024565

                             Maximum     Tolerance    Cnvgd?
         Gradient           0.002400      0.000300      NO
         Displacement       0.015839      0.001200      NO
         Energy change     -0.000122      0.000001      NO


 New Cartesian Coordinates Obtained by Inverse Iteration

 Displacement from previous Coordinates is:  0.018183
 ----------------------------------------------------------------
             Standard Nuclear Orientation (Angstroms)
    I     Atom           X                Y                Z
 ----------------------------------------------------------------
    1      N      -0.6932973375    -0.0015674560    -0.1438452949
    2      O       0.7192828969     0.0005564811     0.1334633287
    3      H      -1.0306897960     0.8091364829     0.3454132592
    4      H      -1.0310890396    -0.8031255683     0.3599658695
    5      H       1.1060175762    -0.0068162397    -0.7380108625
 ----------------------------------------------------------------
 Nuclear Repulsion Energy =    39.4628512764 hartrees
 There are        9 alpha and        9 beta electrons
 Discretize the solute cavity surface with Lebedev spheres
	Using 302 Lebedev grid points for each H atom
	Using 302 Lebedev grid points for other atoms
	Atomic van der Waals radii will be scaled by 1.20
 Removing interior tesserae...
 Keep 629 surface tesserae and discard 881 interior tesserae
 Molecular Surface Area = 58.598 Angst**2
 Applying Cartesian multipole field
    Component          Value
    ---------          -----
     (2,0,0)        1.00000E-10
     (0,2,0)        2.00000E-10
     (0,0,2)       -3.00000E-10
 Nucleus-field energy     =     0.0000000036 hartrees
 Requested basis set is cc-pVTZ
 There are 38 shells and 102 basis functions
 A cutoff of  1.0D-11 yielded    741 shell pairs
 There are      5401 function pairs (      6901 Cartesian)
 Smallest overlap matrix eigenvalue = 1.55E-03
 Guess MOs from SCF MO coefficient file
 Reading MOs from coefficient file
 Reading MOs from coefficient file
 A restricted Hartree-Fock SCF calculation will be
 performed using Pulay DIIS extrapolation
 SCF converges when DIIS error is below 1.0E-08
 Geometry optimization detected.  Setting ReadMinima to 0
 Setting SaveMinima to 0
 ---------------------------------------
  Cycle       Energy         DIIS Error
 ---------------------------------------
    1    -131.0445449421      8.53E-04
    2    -131.0419548709      3.15E-04
    3    -131.0421181860      1.52E-04
    4    -131.0421579578      4.64E-05
    5    -131.0421645858      1.41E-05
    6    -131.0421651627      5.62E-06
    7    -131.0421652511      1.70E-06
    8    -131.0421652654      3.98E-07
    9    -131.0421652661      8.25E-08
   10    -131.0421652661      1.79E-08
   11    -131.0421652662      4.61E-09 Convergence criterion met
 ---------------------------------------
 SCF time:  CPU 5.13 s  wall 5.13 s
 Discretize the solute cavity surface with Lebedev spheres
	Using 302 Lebedev grid points for each H atom
	Using 302 Lebedev grid points for other atoms
	Atomic van der Waals radii will be scaled by 1.20
 Removing interior tesserae...
 Keep 629 surface tesserae and discard 881 interior tesserae
 Molecular Surface Area = 58.598 Angst**2
 A restricted Hartree-Fock SCF calculation will be
 performed using Pulay DIIS extrapolation
 Polarizable Continuum solvation model will be applied
 SCF converges when DIIS error is below 1.0E-08
 Geometry optimization detected.  Setting ReadMinima to 0
 Setting SaveMinima to 0

 Citation of the SMD model:
 Marenich, A.V.; Cramer, C.J.; Truhlar, D.G.
 J. Phys. Chem. B 2009, 113, 6378-6396.
 iSolventCode=           1
 Solvent: water                                                           

 vradii
            1           2           3           4           5
    1   1.8900000   1.5200000   1.2000000   1.2000000   1.2000000
 ---------------------------------------
  Cycle       Energy         DIIS Error
 ---------------------------------------
    1    -131.0421652661      9.34E-10
 Time req'd to invert C: 0.14 s (CPU) 0.14 s (wall)
    2    -131.0548741809      7.20E-04
    3    -131.0548741807      7.20E-04
    4    -131.0548741799      7.20E-04
    5    -131.0548741806      7.20E-04
    6    -131.0548741825      7.20E-04
    7    -131.0548741826      7.20E-04
    8    -131.0548741815      7.20E-04
    9    -131.0548741795      7.20E-04
   10    -131.0548741809      7.20E-04
   11    -131.0548741813      7.20E-04
   12    -131.0548741817      7.20E-04
   13    -131.0548741813      7.20E-04
   14    -131.0548741819      7.20E-04
   15    -131.0548741825      7.20E-04
   16    -131.0548741805      7.20E-04
   17    -131.0561553327      2.90E-04
   18    -131.0563487023      1.40E-04
   19    -131.0563911711      4.45E-05
   20    -131.0563978327      1.33E-05
   21    -131.0563984410      5.79E-06
   22    -131.0563985385      1.98E-06
   23    -131.0563985583      4.41E-07
   24    -131.0563985593      9.80E-08
   25    -131.0563985593      2.06E-08
   26    -131.0563985592      4.27E-09 Convergence criterion met
 ---------------------------------------
 SCF time:  CPU 12.47 s  wall 13.58 s
(0)  E-EN(g) gas-phase elect-nuc energy                 -131.042165266 a.u.
(3)  G-ENP(liq) elect-nuc-pol free energy of system     -131.056398559 a.u.
(4)  G-CDS(liq) cavity-dispersion-solvent structure 
     free energy                                                3.1678 kcal/mol
(6)  G-S(liq) free energy of system                     -131.051350425 a.u.
(9)  DeltaG-S(liq) free energy of  solvation
     (9) = (6) - (0)                                           -5.7638 kcal/mol
 SCF   energy in the final basis set = -131.0513504245
 Total energy in the final basis set = -131.0513504245

 Components of the MP2 correlation energy:
        aaaa  correlation energy =        -0.0589966756 au
        abab  correlation energy =        -0.3742045863 au
        bbbb  correlation energy =        -0.0589966756 au
        non-Brillouin singles    =        -0.0000000000 au

 Total  MP2   correlation energy =        -0.4921979376 au
        MP2         total energy =      -131.5435483621 au

  Entering Z-vector solver.
 This version supports only Gaussian blurring of the apparent surface charges
 No PCM contribution added !! 
   1         0           1      0.000282    0.000282
 This version supports only Gaussian blurring of the apparent surface charges
 No PCM contribution added !! 
   2         0           1      0.000073    0.000073
 This version supports only Gaussian blurring of the apparent surface charges
 No PCM contribution added !! 
   3         0           1      0.000021    0.000021
 This version supports only Gaussian blurring of the apparent surface charges
 No PCM contribution added !! 
   4         0           1      0.000009    0.000009
 This version supports only Gaussian blurring of the apparent surface charges
 No PCM contribution added !! 
   5         0           1      0.000002    0.000002
 This version supports only Gaussian blurring of the apparent surface charges
 No PCM contribution added !! 
   6         1           0      0.000000    0.000000    Roots Converged

 --------------------------------------------------------------

                    Orbital Energies (a.u.)
 --------------------------------------------------------------

 Alpha MOs
 -- Occupied --
-20.581 -15.595  -1.394  -1.079  -0.687  -0.675  -0.615  -0.484
 -0.429
 -- Virtual --
  0.159   0.186   0.227   0.333   0.504   0.558   0.597   0.604
  0.654   0.699   0.723   0.774   0.787   0.833   0.881   0.946
  1.007   1.065   1.209   1.253   1.405   1.466   1.558   1.574
  1.632   1.681   1.751   1.803   1.921   2.046   2.173   2.239
  2.322   2.354   2.707   2.734   3.002   3.387   3.399   3.511
  3.526   3.528   3.581   3.627   3.704   3.714   3.780   3.813
  3.838   3.908   3.922   4.078   4.078   4.139   4.210   4.241
  4.279   4.298   4.357   4.490   4.505   4.599   4.658   4.746
  4.833   5.035   5.143   5.179   5.196   5.397   5.591   5.676
  5.687   5.882   5.898   6.007   6.232   6.313   6.341   6.351
  6.479   6.840   6.973   7.080   7.100   7.124   7.195   7.388
  7.484   7.715   7.901  11.927  12.538
 --------------------------------------------------------------

          Ground-State Mulliken Net Atomic Charges

     Atom                 Charge (a.u.)
  ----------------------------------------
      1 N                    -0.284981
      2 O                    -0.425441
      3 H                     0.205285
      4 H                     0.205189
      5 H                     0.299947
  ----------------------------------------
  Sum of atomic charges =     0.000000

 -----------------------------------------------------------------
                    Cartesian Multipole Moments
 -----------------------------------------------------------------
    Charge (ESU x 10^10)
                -0.0000
    Dipole Moment (Debye)
         X      -0.8118      Y       0.0016      Z      -0.0398
       Tot       0.8127
    Quadrupole Moments (Debye-Ang)
        XX     -10.9168     XY      -0.0366     YY     -11.4379
        XZ      -4.2405     YZ      -0.0112     ZZ     -12.6725
    Octopole Moments (Debye-Ang^2)
       XXX       1.4989    XXY       0.0022    XYY      -1.8719
       YYY       0.0434    XXZ      -0.3985    XYZ       0.0397
       YYZ       0.9777    XZZ       2.4400    YZZ      -0.0100
       ZZZ       0.2012
    Hexadecapole Moments (Debye-Ang^3)
      XXXX     -49.3805   XXXY      -0.0529   XXYY     -10.0238
      XYYY      -0.0411   YYYY     -13.0736   XXXZ      -6.4978
      XXYZ      -0.0085   XYYZ      -1.7531   YYYZ      -0.0105
      XXZZ     -10.9415   XYZZ      -0.0042   YYZZ      -4.7627
      XZZZ      -4.0941   YZZZ      -0.0065   ZZZZ     -15.0754
 -----------------------------------------------------------------
 DrvMan is completing analytic gradient of the MP2 energy
 MP2 relaxed dipole moment
            1
    1  -0.3193700
    2   0.0006128
    3  -0.0156756
	Magnitude:	 0.320 au	 0.813 Debye
 MP2 energy read as -131.543548
 Full Analytical Gradient of MP2 Energy (in au.)
             1             2             3             4             5
    1   -0.00129018    0.00161488   -0.00030046   -0.00029588    0.00027163
    2   -0.00002752    0.00000302   -0.00013289    0.00014742    0.00000998
    3   -0.00021949    0.00003886   -0.00053282   -0.00054401    0.00125745
 Gradient time:  CPU 0.06 s  wall 0.06 s
 Geometry Optimization Parameters
   NAtoms,    NIC,     NZ,  NCons,   NDum,   NFix, NCnnct, MaxDiis
        5      20       0       0       0       0       0       0

 Cartesian Hessian Update
 Hessian Updated using BFGS Update


** GEOMETRY OPTIMIZATION IN DELOCALIZED INTERNAL COORDINATES **
   Searching for a Minimum

   Optimization Cycle:   3

                       Coordinates (Angstroms)
     ATOM                X               Y               Z
      1  N        -0.6932973375   -0.0015674560   -0.1438452949
      2  O         0.7192828969    0.0005564811    0.1334633287
      3  H        -1.0306897960    0.8091364829    0.3454132592
      4  H        -1.0310890396   -0.8031255683    0.3599658695
      5  H         1.1060175762   -0.0068162397   -0.7380108625
   Point Group: c1    Number of degrees of freedom:     9


   Energy is   -131.543548362

 Hessian Updated using BFGS Update

  9 Hessian modes will be used to form the next step
  Hessian Eigenvalues:
     0.002733    0.084332    0.159545    0.160007    0.174606    0.346408
     0.439394    0.452939    0.554868

 Minimum Search - Taking Simple RFO Step
 Searching for Lamda that Minimizes Along All modes
 Value Taken    Lamda =  -0.00000851
 Step Taken.  Stepsize is  0.005617

                             Maximum     Tolerance    Cnvgd?
         Gradient           0.000955      0.000300      NO
         Displacement       0.003508      0.001200      NO
         Energy change      0.000041      0.000001      NO


 New Cartesian Coordinates Obtained by Inverse Iteration

 Displacement from previous Coordinates is:  0.006527
 ----------------------------------------------------------------
             Standard Nuclear Orientation (Angstroms)
    I     Atom           X                Y                Z
 ----------------------------------------------------------------
    1      N      -0.6924125372    -0.0015087610    -0.1436033953
    2      O       0.7175013004     0.0006285212     0.1341093980
    3      H      -1.0294717823     0.8097584042     0.3448819887
    4      H      -1.0297635327    -0.8037769965     0.3593584854
    5      H       1.1043708517    -0.0069174679    -0.7377601769
 ----------------------------------------------------------------
 Nuclear Repulsion Energy =    39.5059989421 hartrees
 There are        9 alpha and        9 beta electrons
 Discretize the solute cavity surface with Lebedev spheres
	Using 302 Lebedev grid points for each H atom
	Using 302 Lebedev grid points for other atoms
	Atomic van der Waals radii will be scaled by 1.20
 Removing interior tesserae...
 Keep 630 surface tesserae and discard 880 interior tesserae
 Molecular Surface Area = 58.663 Angst**2
 Applying Cartesian multipole field
    Component          Value
    ---------          -----
     (2,0,0)        1.00000E-10
     (0,2,0)        2.00000E-10
     (0,0,2)       -3.00000E-10
 Nucleus-field energy     =     0.0000000036 hartrees
 Requested basis set is cc-pVTZ
 There are 38 shells and 102 basis functions
 A cutoff of  1.0D-11 yielded    741 shell pairs
 There are      5401 function pairs (      6901 Cartesian)
 Smallest overlap matrix eigenvalue = 1.55E-03
 Guess MOs from SCF MO coefficient file
 Reading MOs from coefficient file
 Reading MOs from coefficient file
 A restricted Hartree-Fock SCF calculation will be
 performed using Pulay DIIS extrapolation
 SCF converges when DIIS error is below 1.0E-08
 Geometry optimization detected.  Setting ReadMinima to 0
 Setting SaveMinima to 0
 ---------------------------------------
  Cycle       Energy         DIIS Error
 ---------------------------------------
    1    -131.0415262033      8.30E-04
    2    -131.0420500136      3.05E-04
    3    -131.0422087105      1.48E-04
    4    -131.0422469250      4.53E-05
    5    -131.0422530879      1.33E-05
    6    -131.0422536506      5.39E-06
    7    -131.0422537281      1.70E-06
    8    -131.0422537417      4.05E-07
    9    -131.0422537425      1.04E-07
   10    -131.0422537425      2.45E-08
   11    -131.0422537425      5.06E-09 Convergence criterion met
 ---------------------------------------
 SCF time:  CPU 5.16 s  wall 5.16 s
 Discretize the solute cavity surface with Lebedev spheres
	Using 302 Lebedev grid points for each H atom
	Using 302 Lebedev grid points for other atoms
	Atomic van der Waals radii will be scaled by 1.20
 Removing interior tesserae...
 Keep 630 surface tesserae and discard 880 interior tesserae
 Molecular Surface Area = 58.663 Angst**2
 A restricted Hartree-Fock SCF calculation will be
 performed using Pulay DIIS extrapolation
 Polarizable Continuum solvation model will be applied
 SCF converges when DIIS error is below 1.0E-08
 Geometry optimization detected.  Setting ReadMinima to 0
 Setting SaveMinima to 0

 Citation of the SMD model:
 Marenich, A.V.; Cramer, C.J.; Truhlar, D.G.
 J. Phys. Chem. B 2009, 113, 6378-6396.
 iSolventCode=           1
 Solvent: water                                                           

 vradii
            1           2           3           4           5
    1   1.8900000   1.5200000   1.2000000   1.2000000   1.2000000
 ---------------------------------------
  Cycle       Energy         DIIS Error
 ---------------------------------------
    1    -131.0422537425      9.25E-10
 Time req'd to invert C: 0.15 s (CPU) 0.15 s (wall)
    2    -131.0549414508      7.19E-04
    3    -131.0549414506      7.19E-04
    4    -131.0549414501      7.19E-04
    5    -131.0549414515      7.19E-04
    6    -131.0549414510      7.19E-04
    7    -131.0549414508      7.19E-04
    8    -131.0549414510      7.19E-04
    9    -131.0549414512      7.19E-04
   10    -131.0549414507      7.19E-04
   11    -131.0549414503      7.19E-04
   12    -131.0549414506      7.19E-04
   13    -131.0549414503      7.19E-04
   14    -131.0549414505      7.19E-04
   15    -131.0549414506      7.19E-04
   16    -131.0549414506      7.19E-04
   17    -131.0562182455      2.89E-04
   18    -131.0564109531      1.39E-04
   19    -131.0564531553      4.43E-05
   20    -131.0564597608      1.32E-05
   21    -131.0564603570      5.72E-06
   22    -131.0564604516      1.95E-06
   23    -131.0564604708      4.37E-07
   24    -131.0564604717      9.73E-08
   25    -131.0564604717      2.04E-08
   26    -131.0564604716      4.21E-09 Convergence criterion met
 ---------------------------------------
 SCF time:  CPU 11.64 s  wall 11.65 s
(0)  E-EN(g) gas-phase elect-nuc energy                 -131.042253743 a.u.
(3)  G-ENP(liq) elect-nuc-pol free energy of system     -131.056460472 a.u.
(4)  G-CDS(liq) cavity-dispersion-solvent structure 
     free energy                                                3.1733 kcal/mol
(6)  G-S(liq) free energy of system                     -131.051403538 a.u.
(9)  DeltaG-S(liq) free energy of  solvation
     (9) = (6) - (0)                                           -5.7416 kcal/mol
 SCF   energy in the final basis set = -131.0514035382
 Total energy in the final basis set = -131.0514035382

 Components of the MP2 correlation energy:
        aaaa  correlation energy =        -0.0589969443 au
        abab  correlation energy =        -0.3741365962 au
        bbbb  correlation energy =        -0.0589969443 au
        non-Brillouin singles    =        -0.0000000000 au

 Total  MP2   correlation energy =        -0.4921304847 au
        MP2         total energy =      -131.5435340228 au

  Entering Z-vector solver.
 This version supports only Gaussian blurring of the apparent surface charges
 No PCM contribution added !! 
   1         0           1      0.000281    0.000281
 This version supports only Gaussian blurring of the apparent surface charges
 No PCM contribution added !! 
   2         0           1      0.000073    0.000073
 This version supports only Gaussian blurring of the apparent surface charges
 No PCM contribution added !! 
   3         0           1      0.000021    0.000021
 This version supports only Gaussian blurring of the apparent surface charges
 No PCM contribution added !! 
   4         0           1      0.000008    0.000008
 This version supports only Gaussian blurring of the apparent surface charges
 No PCM contribution added !! 
   5         0           1      0.000002    0.000002
 This version supports only Gaussian blurring of the apparent surface charges
 No PCM contribution added !! 
   6         1           0      0.000000    0.000000    Roots Converged

 --------------------------------------------------------------

                    Orbital Energies (a.u.)
 --------------------------------------------------------------

 Alpha MOs
 -- Occupied --
-20.581 -15.595  -1.395  -1.078  -0.688  -0.676  -0.616  -0.484
 -0.429
 -- Virtual --
  0.159   0.186   0.227   0.334   0.504   0.558   0.596   0.604
  0.655   0.699   0.723   0.774   0.788   0.834   0.881   0.946
  1.007   1.065   1.208   1.253   1.405   1.466   1.559   1.574
  1.631   1.681   1.751   1.804   1.922   2.046   2.174   2.240
  2.323   2.355   2.708   2.735   3.004   3.389   3.398   3.511
  3.527   3.527   3.582   3.627   3.703   3.716   3.780   3.814
  3.839   3.909   3.923   4.078   4.079   4.139   4.210   4.242
  4.280   4.299   4.358   4.489   4.506   4.598   4.658   4.747
  4.833   5.035   5.145   5.179   5.197   5.399   5.592   5.678
  5.685   5.882   5.899   6.009   6.232   6.316   6.344   6.354
  6.483   6.843   6.974   7.080   7.099   7.124   7.197   7.390
  7.488   7.720   7.901  11.934  12.547
 --------------------------------------------------------------

          Ground-State Mulliken Net Atomic Charges

     Atom                 Charge (a.u.)
  ----------------------------------------
      1 N                    -0.284997
      2 O                    -0.425001
      3 H                     0.205116
      4 H                     0.204981
      5 H                     0.299901
  ----------------------------------------
  Sum of atomic charges =     0.000000

 -----------------------------------------------------------------
                    Cartesian Multipole Moments
 -----------------------------------------------------------------
    Charge (ESU x 10^10)
                 0.0000
    Dipole Moment (Debye)
         X      -0.8059      Y       0.0012      Z      -0.0427
       Tot       0.8070
    Quadrupole Moments (Debye-Ang)
        XX     -10.9290     XY      -0.0372     YY     -11.4310
        XZ      -4.2331     YZ      -0.0109     ZZ     -12.6737
    Octopole Moments (Debye-Ang^2)
       XXX       1.5213    XXY       0.0015    XYY      -1.8653
       YYY       0.0415    XXZ      -0.4035    XYZ       0.0396
       YYZ       0.9731    XZZ       2.4441    YZZ      -0.0107
       ZZZ       0.1876
    Hexadecapole Moments (Debye-Ang^3)
      XXXX     -49.2734   XXXY      -0.0539   XXYY     -10.0018
      XYYY      -0.0415   YYYY     -13.0679   XXXZ      -6.4755
      XXYZ      -0.0080   XYYZ      -1.7523   YYYZ      -0.0105
      XXZZ     -10.9257   XYZZ      -0.0045   YYZZ      -4.7637
      XZZZ      -4.0929   YZZZ      -0.0063   ZZZZ     -15.0760
 -----------------------------------------------------------------
 DrvMan is completing analytic gradient of the MP2 energy
 MP2 relaxed dipole moment
            1
    1  -0.3170637
    2   0.0004696
    3  -0.0168143
	Magnitude:	 0.318 au	 0.807 Debye
 MP2 energy read as -131.543534
 Full Analytical Gradient of MP2 Energy (in au.)
             1             2             3             4             5
    1   -0.00016803   -0.00011911    0.00003501    0.00004493    0.00020721
    2   -0.00000315    0.00000484    0.00003772   -0.00004174    0.00000232
    3   -0.00022480    0.00066617   -0.00057092   -0.00056948    0.00069904
 Gradient time:  CPU 0.06 s  wall 0.06 s
 Geometry Optimization Parameters
   NAtoms,    NIC,     NZ,  NCons,   NDum,   NFix, NCnnct, MaxDiis
        5      20       0       0       0       0       0       0

 Cartesian Hessian Update
 Hessian Updated using BFGS Update


** GEOMETRY OPTIMIZATION IN DELOCALIZED INTERNAL COORDINATES **
   Searching for a Minimum

   Optimization Cycle:   4

                       Coordinates (Angstroms)
     ATOM                X               Y               Z
      1  N        -0.6924125372   -0.0015087610   -0.1436033953
      2  O         0.7175013004    0.0006285212    0.1341093980
      3  H        -1.0294717823    0.8097584042    0.3448819887
      4  H        -1.0297635327   -0.8037769965    0.3593584854
      5  H         1.1043708517   -0.0069174679   -0.7377601769
   Point Group: c1    Number of degrees of freedom:     9


   Energy is   -131.543534023

 Hessian Updated using BFGS Update

  9 Hessian modes will be used to form the next step
  Hessian Eigenvalues:
     0.002733    0.091154    0.158625    0.160021    0.173720    0.419836
     0.439333    0.447141    0.537256

 Minimum Search - Taking Simple RFO Step
 Searching for Lamda that Minimizes Along All modes
 Value Taken    Lamda =  -0.00000147
 Step Taken.  Stepsize is  0.002798

                             Maximum     Tolerance    Cnvgd?
         Gradient           0.000561      0.000300      NO
         Displacement       0.001884      0.001200      NO
         Energy change      0.000014      0.000001      NO


 New Cartesian Coordinates Obtained by Inverse Iteration

 Displacement from previous Coordinates is:  0.003389
 ----------------------------------------------------------------
             Standard Nuclear Orientation (Angstroms)
    I     Atom           X                Y                Z
 ----------------------------------------------------------------
    1      N      -0.6922720211    -0.0015846572    -0.1435974361
    2      O       0.7176948687     0.0004772854     0.1336382121
    3      H      -1.0300924188     0.8093540680     0.3451378035
    4      H      -1.0305658846    -0.8033445291     0.3597922254
    5      H       1.1054597558    -0.0067184670    -0.7379845049
 ----------------------------------------------------------------
 Nuclear Repulsion Energy =    39.5023136511 hartrees
 There are        9 alpha and        9 beta electrons
 Discretize the solute cavity surface with Lebedev spheres
	Using 302 Lebedev grid points for each H atom
	Using 302 Lebedev grid points for other atoms
	Atomic van der Waals radii will be scaled by 1.20
 Removing interior tesserae...
 Keep 630 surface tesserae and discard 880 interior tesserae
 Molecular Surface Area = 58.663 Angst**2
 Applying Cartesian multipole field
    Component          Value
    ---------          -----
     (2,0,0)        1.00000E-10
     (0,2,0)        2.00000E-10
     (0,0,2)       -3.00000E-10
 Nucleus-field energy     =     0.0000000036 hartrees
 Requested basis set is cc-pVTZ
 There are 38 shells and 102 basis functions
 A cutoff of  1.0D-11 yielded    741 shell pairs
 There are      5401 function pairs (      6901 Cartesian)
 Smallest overlap matrix eigenvalue = 1.55E-03
 Guess MOs from SCF MO coefficient file
 Reading MOs from coefficient file
 Reading MOs from coefficient file
 A restricted Hartree-Fock SCF calculation will be
 performed using Pulay DIIS extrapolation
 SCF converges when DIIS error is below 1.0E-08
 Geometry optimization detected.  Setting ReadMinima to 0
 Setting SaveMinima to 0
 ---------------------------------------
  Cycle       Energy         DIIS Error
 ---------------------------------------
    1    -131.0402862074      8.17E-04
    2    -131.0420567575      3.03E-04
    3    -131.0422144056      1.47E-04
    4    -131.0422526411      4.50E-05
    5    -131.0422587469      1.31E-05
    6    -131.0422593142      5.34E-06
    7    -131.0422593896      1.71E-06
    8    -131.0422594033      4.05E-07
    9    -131.0422594041      1.05E-07
   10    -131.0422594042      2.41E-08
   11    -131.0422594042      4.95E-09 Convergence criterion met
 ---------------------------------------
 SCF time:  CPU 5.14 s  wall 5.21 s
 Discretize the solute cavity surface with Lebedev spheres
	Using 302 Lebedev grid points for each H atom
	Using 302 Lebedev grid points for other atoms
	Atomic van der Waals radii will be scaled by 1.20
 Removing interior tesserae...
 Keep 630 surface tesserae and discard 880 interior tesserae
 Molecular Surface Area = 58.663 Angst**2
 A restricted Hartree-Fock SCF calculation will be
 performed using Pulay DIIS extrapolation
 Polarizable Continuum solvation model will be applied
 SCF converges when DIIS error is below 1.0E-08
 Geometry optimization detected.  Setting ReadMinima to 0
 Setting SaveMinima to 0

 Citation of the SMD model:
 Marenich, A.V.; Cramer, C.J.; Truhlar, D.G.
 J. Phys. Chem. B 2009, 113, 6378-6396.
 iSolventCode=           1
 Solvent: water                                                           

 vradii
            1           2           3           4           5
    1   1.8900000   1.5200000   1.2000000   1.2000000   1.2000000
 ---------------------------------------
  Cycle       Energy         DIIS Error
 ---------------------------------------
    1    -131.0422594041      9.59E-10
 Time req'd to invert C: 0.15 s (CPU) 0.15 s (wall)
    2    -131.0549550067      7.20E-04
    3    -131.0549550064      7.20E-04
    4    -131.0549550068      7.20E-04
    5    -131.0549550049      7.20E-04
    6    -131.0549550045      7.20E-04
    7    -131.0549550051      7.20E-04
    8    -131.0549550047      7.20E-04
    9    -131.0549550051      7.20E-04
   10    -131.0549550045      7.20E-04
   11    -131.0549550042      7.20E-04
   12    -131.0549550046      7.20E-04
   13    -131.0549550048      7.20E-04
   14    -131.0549550037      7.20E-04
   15    -131.0549550041      7.20E-04
   16    -131.0549550068      7.20E-04
   17    -131.0562333750      2.90E-04
   18    -131.0564263168      1.39E-04
   19    -131.0564685664      4.43E-05
   20    -131.0564751751      1.32E-05
   21    -131.0564757714      5.72E-06
   22    -131.0564758661      1.95E-06
   23    -131.0564758854      4.37E-07
   24    -131.0564758863      9.72E-08
   25    -131.0564758863      2.04E-08
   26    -131.0564758862      4.20E-09 Convergence criterion met
 ---------------------------------------
 SCF time:  CPU 12.21 s  wall 12.22 s
(0)  E-EN(g) gas-phase elect-nuc energy                 -131.042259404 a.u.
(3)  G-ENP(liq) elect-nuc-pol free energy of system     -131.056475886 a.u.
(4)  G-CDS(liq) cavity-dispersion-solvent structure 
     free energy                                                3.1739 kcal/mol
(6)  G-S(liq) free energy of system                     -131.051417961 a.u.
(9)  DeltaG-S(liq) free energy of  solvation
     (9) = (6) - (0)                                           -5.7471 kcal/mol
 SCF   energy in the final basis set = -131.0514179614
 Total energy in the final basis set = -131.0514179614

 Components of the MP2 correlation energy:
        aaaa  correlation energy =        -0.0589959818 au
        abab  correlation energy =        -0.3741350581 au
        bbbb  correlation energy =        -0.0589959818 au
        non-Brillouin singles    =        -0.0000000000 au

 Total  MP2   correlation energy =        -0.4921270216 au
        MP2         total energy =      -131.5435449830 au

  Entering Z-vector solver.
 This version supports only Gaussian blurring of the apparent surface charges
 No PCM contribution added !! 
   1         0           1      0.000281    0.000281
 This version supports only Gaussian blurring of the apparent surface charges
 No PCM contribution added !! 
   2         0           1      0.000073    0.000073
 This version supports only Gaussian blurring of the apparent surface charges
 No PCM contribution added !! 
   3         0           1      0.000021    0.000021
 This version supports only Gaussian blurring of the apparent surface charges
 No PCM contribution added !! 
   4         0           1      0.000008    0.000008
 This version supports only Gaussian blurring of the apparent surface charges
 No PCM contribution added !! 
   5         0           1      0.000002    0.000002
 This version supports only Gaussian blurring of the apparent surface charges
 No PCM contribution added !! 
   6         1           0      0.000000    0.000000    Roots Converged

 --------------------------------------------------------------

                    Orbital Energies (a.u.)
 --------------------------------------------------------------

 Alpha MOs
 -- Occupied --
-20.581 -15.595  -1.395  -1.078  -0.688  -0.676  -0.616  -0.484
 -0.429
 -- Virtual --
  0.159   0.186   0.227   0.334   0.504   0.558   0.597   0.604
  0.654   0.699   0.723   0.774   0.788   0.834   0.881   0.946
  1.007   1.065   1.209   1.253   1.405   1.466   1.559   1.574
  1.631   1.682   1.751   1.803   1.922   2.045   2.174   2.240
  2.323   2.355   2.707   2.735   3.003   3.388   3.398   3.511
  3.527   3.527   3.582   3.627   3.704   3.716   3.780   3.814
  3.838   3.908   3.922   4.078   4.078   4.139   4.210   4.242
  4.280   4.298   4.358   4.490   4.506   4.598   4.658   4.747
  4.832   5.035   5.144   5.179   5.196   5.399   5.592   5.677
  5.684   5.881   5.899   6.007   6.232   6.315   6.342   6.353
  6.483   6.844   6.973   7.080   7.099   7.124   7.196   7.390
  7.488   7.720   7.900  11.933  12.544
 --------------------------------------------------------------

          Ground-State Mulliken Net Atomic Charges

     Atom                 Charge (a.u.)
  ----------------------------------------
      1 N                    -0.284868
      2 O                    -0.425054
      3 H                     0.205031
      4 H                     0.204899
      5 H                     0.299993
  ----------------------------------------
  Sum of atomic charges =    -0.000000

 -----------------------------------------------------------------
                    Cartesian Multipole Moments
 -----------------------------------------------------------------
    Charge (ESU x 10^10)
                -0.0000
    Dipole Moment (Debye)
         X      -0.8054      Y       0.0022      Z      -0.0415
       Tot       0.8064
    Quadrupole Moments (Debye-Ang)
        XX     -10.9204     XY      -0.0363     YY     -11.4352
        XZ      -4.2375     YZ      -0.0116     ZZ     -12.6721
    Octopole Moments (Debye-Ang^2)
       XXX       1.5187    XXY       0.0033    XYY      -1.8647
       YYY       0.0455    XXZ      -0.4019    XYZ       0.0397
       YYZ       0.9753    XZZ       2.4438    YZZ      -0.0093
       ZZZ       0.1940
    Hexadecapole Moments (Debye-Ang^3)
      XXXX     -49.2673   XXXY      -0.0519   XXYY     -10.0047
      XYYY      -0.0407   YYYY     -13.0728   XXXZ      -6.4817
      XXYZ      -0.0089   XYYZ      -1.7498   YYYZ      -0.0103
      XXZZ     -10.9222   XYZZ      -0.0038   YYZZ      -4.7630
      XZZZ      -4.0870   YZZZ      -0.0065   ZZZZ     -15.0731
 -----------------------------------------------------------------
 DrvMan is completing analytic gradient of the MP2 energy
 MP2 relaxed dipole moment
            1
    1  -0.3168587
    2   0.0008712
    3  -0.0163351
	Magnitude:	 0.317 au	 0.806 Debye
 MP2 energy read as -131.543545
 Full Analytical Gradient of MP2 Energy (in au.)
             1             2             3             4             5
    1    0.00000830   -0.00010060   -0.00016492   -0.00017165    0.00042887
    2   -0.00000524    0.00000636   -0.00001707    0.00000949    0.00000645
    3   -0.00022912    0.00056270   -0.00048339   -0.00047811    0.00062792
 Gradient time:  CPU 0.06 s  wall 0.06 s
 Geometry Optimization Parameters
   NAtoms,    NIC,     NZ,  NCons,   NDum,   NFix, NCnnct, MaxDiis
        5      20       0       0       0       0       0       0

 Cartesian Hessian Update
 Hessian Updated using BFGS Update


** GEOMETRY OPTIMIZATION IN DELOCALIZED INTERNAL COORDINATES **
   Searching for a Minimum

   Optimization Cycle:   5

                       Coordinates (Angstroms)
     ATOM                X               Y               Z
      1  N        -0.6922720211   -0.0015846572   -0.1435974361
      2  O         0.7176948687    0.0004772854    0.1336382121
      3  H        -1.0300924188    0.8093540680    0.3451378035
      4  H        -1.0305658846   -0.8033445291    0.3597922254
      5  H         1.1054597558   -0.0067184670   -0.7379845049
   Point Group: c1    Number of degrees of freedom:     9


   Energy is   -131.543544983

 Hessian Updated using BFGS Update

  9 Hessian modes will be used to form the next step
  Hessian Eigenvalues:
     0.002742    0.088764    0.158798    0.160723    0.164639    0.424837
     0.439104    0.441595    0.549664

 Minimum Search - Taking Simple RFO Step
 Searching for Lamda that Minimizes Along All modes
 Value Taken    Lamda =   0.00000000
 Step Taken.  Stepsize is  0.001188

                             Maximum     Tolerance    Cnvgd?
         Gradient           0.000082      0.000300     YES
         Displacement       0.000988      0.001200     YES
         Energy change     -0.000011      0.000001      NO


                       Distance Matrix (Angstroms)
             N (  1)   O (  2)   H (  3)   H (  4)
   O (  2)  1.436966
   H (  3)  1.005289  1.937466
   H (  4)  1.005317  1.937444  1.612765
   H (  5)  1.893452  0.954012  2.529765  2.530283

 Final energy is   -131.54354498299367     


 ******************************
 **  OPTIMIZATION CONVERGED  **
 ******************************

                       Coordinates (Angstroms)
     ATOM                X               Y               Z
      1  N        -0.6922720211   -0.0015846572   -0.1435974361
      2  O         0.7176948687    0.0004772854    0.1336382121
      3  H        -1.0300924188    0.8093540680    0.3451378035
      4  H        -1.0305658846   -0.8033445291    0.3597922254
      5  H         1.1054597558   -0.0067184670   -0.7379845049

Z-matrix Print:
$molecule
0 1
N 
H  1 1.005289
H  1 1.005317 2 106.667734
O  1 1.436966 2 103.578386 3 -108.927610 0
H  4 0.954012 1 102.858247 2 -124.341260 0
$end


 --------------------------------------------------------------

                    Orbital Energies (a.u.)
 --------------------------------------------------------------

 Alpha MOs
 -- Occupied --
-20.581 -15.595  -1.395  -1.078  -0.688  -0.676  -0.616  -0.484
 -0.429
 -- Virtual --
  0.159   0.186   0.227   0.334   0.504   0.558   0.597   0.604
  0.654   0.699   0.723   0.774   0.788   0.834   0.881   0.946
  1.007   1.065   1.209   1.253   1.405   1.466   1.559   1.574
  1.631   1.682   1.751   1.803   1.922   2.045   2.174   2.240
  2.323   2.355   2.707   2.735   3.003   3.388   3.398   3.511
  3.527   3.527   3.582   3.627   3.704   3.716   3.780   3.814
  3.838   3.908   3.922   4.078   4.078   4.139   4.210   4.242
  4.280   4.298   4.358   4.490   4.506   4.598   4.658   4.747
  4.832   5.035   5.144   5.179   5.196   5.399   5.592   5.677
  5.684   5.881   5.899   6.007   6.232   6.315   6.342   6.353
  6.483   6.844   6.973   7.080   7.099   7.124   7.196   7.390
  7.488   7.720   7.900  11.933  12.544
 --------------------------------------------------------------

          Ground-State Mulliken Net Atomic Charges

     Atom                 Charge (a.u.)
  ----------------------------------------
      1 N                    -0.284868
      2 O                    -0.425054
      3 H                     0.205031
      4 H                     0.204899
      5 H                     0.299993
  ----------------------------------------
  Sum of atomic charges =    -0.000000

 -----------------------------------------------------------------
                    Cartesian Multipole Moments
 -----------------------------------------------------------------
    Charge (ESU x 10^10)
                -0.0000
    Dipole Moment (Debye)
         X      -0.8054      Y       0.0022      Z      -0.0415
       Tot       0.8064
    Quadrupole Moments (Debye-Ang)
        XX     -10.9204     XY      -0.0363     YY     -11.4352
        XZ      -4.2375     YZ      -0.0116     ZZ     -12.6721
    Octopole Moments (Debye-Ang^2)
       XXX       1.5187    XXY       0.0033    XYY      -1.8647
       YYY       0.0455    XXZ      -0.4019    XYZ       0.0397
       YYZ       0.9753    XZZ       2.4438    YZZ      -0.0093
       ZZZ       0.1940
    Hexadecapole Moments (Debye-Ang^3)
      XXXX     -49.2673   XXXY      -0.0519   XXYY     -10.0047
      XYYY      -0.0407   YYYY     -13.0728   XXXZ      -6.4817
      XXYZ      -0.0089   XYYZ      -1.7498   YYYZ      -0.0103
      XXZZ     -10.9222   XYZZ      -0.0038   YYZZ      -4.7630
      XZZZ      -4.0870   YZZZ      -0.0065   ZZZZ     -15.0731
 -----------------------------------------------------------------
Archival summary:
1\1\TWL02\OPT\MP2\BasisUnspecified\113\taweetha\SunJun1112:20:172017SunJun1112:20:172017\0\\#,OPT,MP2,BasisUnspecified,\\0,1\N\H,1,1.00529\H,1,1.00532,2,106.668\O,1,1.43697,2,103.578,3,-108.928,0\H,4,0.954012,1,102.858,2,-124.341,0\\HF=-131.051418\MP2=-131.543545\\@

 Total job time:  141.45s(wall), 138.28s(cpu) 
 Sun Jun 11 12:20:17 2017

        *************************************************************
        *                                                           *
        *  Thank you very much for using Q-Chem.  Have a nice day.  *
        *                                                           *
        *************************************************************


 
User input: 2 of 2 
 
TWL02 127.0.1
Q-Chem Developer Version! Running on 127.0.1.*
                  Welcome to Q-Chem
     A Quantum Leap Into The Future Of Chemistry


 Q-Chem 4.4, Q-Chem, Inc., Pleasanton, CA (2016)

 Y. Shao,  Z. Gan,  E. Epifanovsky,  A. T. B. Gilbert,  M. Wormit,  
 J. Kussmann,  A. W. Lange,  A. Behn,  J. Deng,  X. Feng,  D. Ghosh,  
 M. Goldey,  P. R. Horn,  L. D. Jacobson,  I. Kaliman,  F. Rob,  
 R. Z. Khaliullin,  T. Kus,  A. Landau,  J. Liu,  E. I. Proynov,  Y. M. Rhee,  
 R. M. Richard,  M. A. Rohrdanz,  R. P. Steele,  E. J. Sundstrom,  
 H. L. Woodcock III,  P. M. Zimmerman,  D. Zuev,  B. Albrecht,  E. Alguire,  
 B. Austin,  S. A. Baeppler,  G. J. O. Beran,  Y. A. Bernard,  E. Berquist,  
 K. Brandhorst,  K. B. Bravaya,  S. T. Brown,  D. Casanova,  C.-M. Chang,  
 Y. Chen,  S. H. Chien,  K. D. Closser,  M. P. Coons,  D. L. Crittenden,  
 S. Dasgupta,  M. Diedenhofen,  R. A. DiStasio Jr.,  H. Do,  A. D. Dutoi,  
 R. G. Edgar,  P.-T. Fang,  S. Fatehi,  Q. Feng,  L. Fusti-Molnar,  
 A. Ghysels,  A. Golubeva-Zadorozhnaya,  J. Gomes,  A. Gunina,  
 M. W. D. Hanson-Heine,  P. H. P. Harbach,  A. W. Hauser,  J. E. Herr,  
 E. G. Hohenstein,  Z. C. Holden,  K. Hui,  T.-C. Jagau,  H. Ji,  B. Kaduk,  
 K. Khistyaev,  Jaehoon Kim,  Jihan Kim,  R. A. King,  P. Klunzinger,  
 K. Koh,  D. Kosenkov,  T. Kowalczyk,  C. M. Krauter,  A. Kunitsa,  
 K. U. Lao,  A. Laurent,  K. V. Lawler,  J. Lee,  D. Lefrancois,  S. Lehtola,  
 S. V. Levchenko,  C. Y. Lin,  Y.-S. Lin,  F. Liu,  E. Livshits,  
 R. C. Lochan,  A. Luenser,  P. Manohar,  S. F. Manzer,  S.-P. Mao,  Y. Mao,  
 N. Mardirossian,  A. V. Marenich,  L. A. Martinez-Martinez,  S. A. Maurer,  
 N. J. Mayhall,  J.-M. Mewes,  A. F. Morrison,  K. Nanda,  T. S. Nguyen-Beck,  
 C. M. Oana,  R. Olivares-Amaya,  D. P. O'Neill,  J. A. Parkhill,  
 T. M. Perrine,  R. Peverati,  P. A. Pieniazek,  F. Plasser,  A. Prociuk,  
 D. R. Rehn,  E. Rosta,  N. J. Russ,  N. Sergueev,  S. M. Sharada,  
 S. Sharma,  D. W. Small,  A. Sodt,  T. Stauch,  T. Stein,  D. Stuck,  
 Y.-C. Su,  A. J. W. Thom,  T. Tsuchimochi,  L. Vogt,  O. Vydrov,  T. Wang,  
 M. A. Watson,  J. Wenzel,  A. White,  C. F. Williams,  V. Vanovschi,  
 K. Yao,  S. Yeganeh,  S. R. Yost,  Z.-Q. You,  I. Y. Zhang,  X. Zhang,  
 Y. Zhao,  B. R. Brooks,  G. K. L. Chan,  D. M. Chipman,  C. J. Cramer,  
 W. A. Goddard III,  M. S. Gordon,  W. J. Hehre,  A. Klamt,  
 H. F. Schaefer III,  M. W. Schmidt,  C. D. Sherrill,  D. G. Truhlar,  
 A. Warshel,  X. Xu,  A. Aspuru-Guzik,  R. Baer,  A. T. Bell,  N. A. Besley,  
 J.-D. Chai,  A. Dreuw,  B. D. Dunietz,  T. R. Furlani,  S. R. Gwaltney,  
 C.-P. Hsu,  Y. Jung,  J. Kong,  D. S. Lambrecht,  W. Liang,  C. Ochsenfeld,  
 V. A. Rassolov,  L. V. Slipchenko,  J. E. Subotnik,  T. Van Voorhis,  
 J. M. Herbert,  A. I. Krylov,  P. M. W. Gill,  M. Head-Gordon

 Contributors to earlier versions of Q-Chem not listed above: 
 R. D. Adamson,  J. Baker,  E. F. C. Byrd,  A. K. Chakraborty,  C.-L. Cheng,  
 H. Dachsel,  R. J. Doerksen,  G. Hawkins,  A. Heyden,  S. Hirata,  
 G. Kedziora,  F. J. Keil,  C. Kelley,  P. P. Korambath,  W. Kurlancheek,  
 A. M. Lee,  M. S. Lee,  D. Liotard,  I. Lotan,  P. E. Maslen,  N. Nair,  
 D. Neuhauser,  R. Olson,  B. Peters,  J. Ritchie,  N. E. Schultz,  
 N. Shenvi,  A. C. Simmonett,  K. S. Thanthiriwatte,  Q. Wu,  W. Zhang

 Please cite Q-Chem as follows:
 Y. Shao et al., Mol. Phys. 113, 184-215 (2015)
 DOI: 10.1080/00268976.2014.952696

 Q-Chem 4.4.2 for Intel X86 EM64T Linux

 Parts of Q-Chem use Armadillo 5.200.1 (Boston Tea Smuggler).
 http://arma.sourceforge.net/

 Q-Chem begins on Sun Jun 11 12:20:17 2017  


Host: 0

     Scratch files written to /scratch/taweetham/qchem39858//
The previous job contains 0 fragments, simply inherited here
FILE_GEOM_ORG=        593


!!********************************************.
!!******************Warning*******************.
!!Desired Analytical derivatives not available.
!!Finite difference job might take a long time.
!!********************************************.
!!********************************************.


 2-order derivative to be evaluated numerically with 1-order analytical derivatives

Checking the input file for inconsistencies... 	...done.

--------------------------------------------------------------
User input:
--------------------------------------------------------------

$molecule
read
$end

$rem
   BASIS  =   cc-pVTZ
   method  =  MP2
   JOBTYPE	= FREQUENCY
   SOLVENT_METHOD = SMD
   MEM_STATIC = 3000
   MEM_TOTAL  = 4000
$end


--------------------------------------------------------------
 ----------------------------------------------------------------
             Standard Nuclear Orientation (Angstroms)
    I     Atom           X                Y                Z
 ----------------------------------------------------------------
    1      N      -0.6922720211    -0.0015846572    -0.1435974361
    2      O       0.7176948687     0.0004772854     0.1336382121
    3      H      -1.0300924188     0.8093540680     0.3451378035
    4      H      -1.0305658846    -0.8033445291     0.3597922254
    5      H       1.1054597558    -0.0067184670    -0.7379845049
 ----------------------------------------------------------------
 Nuclear Repulsion Energy =    39.5023136511 hartrees
 There are        9 alpha and        9 beta electrons
 Requested basis set is cc-pVTZ
 There are 38 shells and 102 basis functions

 Total QAlloc Memory Limit   4000 MB
 Mega-Array Size      2933 MB
 MEM_STATIC part      3000 MB

                       Distance Matrix (Angstroms)
             N (  1)   O (  2)   H (  3)   H (  4)
   O (  2)  1.436966
   H (  3)  1.005289  1.937466
   H (  4)  1.005317  1.937444  1.612765
   H (  5)  1.893452  0.954012  2.529765  2.530283

 A cutoff of  1.0D-11 yielded    741 shell pairs
 There are      5401 function pairs (      6901 Cartesian)

 -------------------------------------------------------
 OpenMP Integral Computing Module                       
 Release: version 1.0, May 2013, Q-Chem Inc. Pittsburgh 
 -------------------------------------------------------
 Integral Job Info:
 Integral job number is                      11
 Integral operator is                         1
 short-range coefficients                     0
 long-range coefficients              100000000
 Omega coefficients                           0
 if combine SR and LR in K                    0
 Integral screening is                        0
 Integral computing path is                   2
 max size of driver memory is            800000
 size of driver memory is                776718
 size of scratch memory is              4556032
 max col of scratch BK array              10000
 max len of scratch array in speh3          662
 max len of scratch index in speh4           32
 max int batch size is                      520
 min int batch size is                       52
 fixed nKL is                                52
 max L of basis functions is                  3
 order of int derivative is                   0
 number of shells is                         38
 number of basis is                         115
 number of cartesian basis is               115
 number of contracted shell pairs           741
 number of primitive shell pairs           2358
 maxK2 (contraction) of shell pair           49
 max number of K2 of shell pair               1
 max number of CS2 of shell pair            100
 max number of PS2 of shell pair            301
 mem total for path MDJ                   36456
 -------------------------------------------------------
 Smallest overlap matrix eigenvalue = 1.55E-03
 Guess from superposition of atomic densities
 Warning:  Energy on first SCF cycle will be non-variational
 A restricted Hartree-Fock SCF calculation will be
 performed using Pulay DIIS extrapolation
 SCF converges when DIIS error is below 1.0E-08
 ---------------------------------------
  Cycle       Energy         DIIS Error
 ---------------------------------------
    1    -131.1387017670      4.62E-02
    2    -131.0135472477      5.09E-03
    3    -131.0377212953      2.23E-03
    4    -131.0416847926      6.84E-04
    5    -131.0422083201      1.28E-04
    6    -131.0422542939      3.23E-05
    7    -131.0422588415      1.25E-05
    8    -131.0422593417      4.01E-06
    9    -131.0422593985      1.13E-06
   10    -131.0422594037      3.75E-07
   11    -131.0422594044      7.67E-08
   12    -131.0422594044      1.27E-08
   13    -131.0422594042      2.58E-09 Convergence criterion met
 ---------------------------------------
 SCF time:  CPU 6.13 s  wall 7.17 s

 Citation of the SMD model:
 Marenich, A.V.; Cramer, C.J.; Truhlar, D.G.
 J. Phys. Chem. B 2009, 113, 6378-6396.
 iSolventCode=           1
 Solvent: water                                                           

 vradii
            1           2           3           4           5
    1   1.8900000   1.5200000   1.2000000   1.2000000   1.2000000
Changing PCM_TESSEL_METHOD to VTN
Changing PCM_VDW_RADII to SMD_RADIUS
 Discretize the solute cavity surface with Lebedev spheres
	Using 302 Lebedev grid points for each H atom
	Using 302 Lebedev grid points for other atoms
	Atomic van der Waals radii will be scaled by 1.20
 Removing interior tesserae...
 Keep 630 surface tesserae and discard 880 interior tesserae
 Molecular Surface Area = 58.663 Angst**2
 A restricted Hartree-Fock SCF calculation will be
 performed using Pulay DIIS extrapolation
 Polarizable Continuum solvation model will be applied
 SCF converges when DIIS error is below 1.0E-08

 Citation of the SMD model:
 Marenich, A.V.; Cramer, C.J.; Truhlar, D.G.
 J. Phys. Chem. B 2009, 113, 6378-6396.
 iSolventCode=           1
 Solvent: water                                                           

 vradii
            1           2           3           4           5
    1   1.8900000   1.5200000   1.2000000   1.2000000   1.2000000
 ---------------------------------------
  Cycle       Energy         DIIS Error
 ---------------------------------------
    1    -131.0422594044      4.49E-10
 Time req'd to invert C: 0.15 s (CPU) 0.15 s (wall)
    2    -131.0549550073      7.20E-04
    3    -131.0549550076      7.20E-04
    4    -131.0549550063      7.20E-04
    5    -131.0549550054      7.20E-04
    6    -131.0549550050      7.20E-04
    7    -131.0549550051      7.20E-04
    8    -131.0549550050      7.20E-04
    9    -131.0549550048      7.20E-04
   10    -131.0549550047      7.20E-04
   11    -131.0549550048      7.20E-04
   12    -131.0549550051      7.20E-04
   13    -131.0549550046      7.20E-04
   14    -131.0549550044      7.20E-04
   15    -131.0549550041      7.20E-04
   16    -131.0549550077      7.20E-04
   17    -131.0562333755      2.90E-04
   18    -131.0564263172      1.39E-04
   19    -131.0564685667      4.43E-05
   20    -131.0564751754      1.32E-05
   21    -131.0564757717      5.72E-06
   22    -131.0564758664      1.95E-06
   23    -131.0564758857      4.37E-07
   24    -131.0564758866      9.72E-08
   25    -131.0564758866      2.04E-08
   26    -131.0564758865      4.20E-09 Convergence criterion met
 ---------------------------------------
 SCF time:  CPU 12.14 s  wall 12.22 s
(0)  E-EN(g) gas-phase elect-nuc energy                 -131.042259404 a.u.
(3)  G-ENP(liq) elect-nuc-pol free energy of system     -131.056475887 a.u.
(4)  G-CDS(liq) cavity-dispersion-solvent structure 
     free energy                                                3.1739 kcal/mol
(6)  G-S(liq) free energy of system                     -131.051417962 a.u.
(9)  DeltaG-S(liq) free energy of  solvation
     (9) = (6) - (0)                                           -5.7471 kcal/mol
 SCF   energy in the final basis set = -131.0514179617
 Total energy in the final basis set = -131.0514179617

 Components of the MP2 correlation energy:
        aaaa  correlation energy =        -0.0589959818 au
        abab  correlation energy =        -0.3741350581 au
        bbbb  correlation energy =        -0.0589959818 au
        non-Brillouin singles    =        -0.0000000000 au

 Total  MP2   correlation energy =        -0.4921270217 au
        MP2         total energy =      -131.5435449833 au

  Entering Z-vector solver.
 This version supports only Gaussian blurring of the apparent surface charges
 No PCM contribution added !! 
   1         0           1      0.000281    0.000281
 This version supports only Gaussian blurring of the apparent surface charges
 No PCM contribution added !! 
   2         0           1      0.000073    0.000073
 This version supports only Gaussian blurring of the apparent surface charges
 No PCM contribution added !! 
   3         0           1      0.000021    0.000021
 This version supports only Gaussian blurring of the apparent surface charges
 No PCM contribution added !! 
   4         0           1      0.000008    0.000008
 This version supports only Gaussian blurring of the apparent surface charges
 No PCM contribution added !! 
   5         0           1      0.000002    0.000002
 This version supports only Gaussian blurring of the apparent surface charges
 No PCM contribution added !! 
   6         1           0      0.000000    0.000000    Roots Converged

 --------------------------------------------------------------

                    Orbital Energies (a.u.)
 --------------------------------------------------------------

 Alpha MOs
 -- Occupied --
-20.581 -15.595  -1.395  -1.078  -0.688  -0.676  -0.616  -0.484
 -0.429
 -- Virtual --
  0.159   0.186   0.227   0.334   0.504   0.558   0.597   0.604
  0.654   0.699   0.723   0.774   0.788   0.834   0.881   0.946
  1.007   1.065   1.209   1.253   1.405   1.466   1.559   1.574
  1.631   1.682   1.751   1.803   1.922   2.045   2.174   2.240
  2.323   2.355   2.707   2.735   3.003   3.388   3.398   3.511
  3.527   3.527   3.582   3.627   3.704   3.716   3.780   3.814
  3.838   3.908   3.922   4.078   4.078   4.139   4.210   4.242
  4.280   4.298   4.358   4.490   4.506   4.598   4.658   4.747
  4.832   5.035   5.144   5.179   5.196   5.399   5.592   5.677
  5.684   5.881   5.899   6.007   6.232   6.315   6.342   6.353
  6.483   6.844   6.973   7.080   7.099   7.124   7.196   7.390
  7.488   7.720   7.900  11.933  12.544
 --------------------------------------------------------------

          Ground-State Mulliken Net Atomic Charges

     Atom                 Charge (a.u.)
  ----------------------------------------
      1 N                    -0.284868
      2 O                    -0.425054
      3 H                     0.205031
      4 H                     0.204899
      5 H                     0.299993
  ----------------------------------------
  Sum of atomic charges =    -0.000000

 -----------------------------------------------------------------
                    Cartesian Multipole Moments
 -----------------------------------------------------------------
    Charge (ESU x 10^10)
                -0.0000
    Dipole Moment (Debye)
         X      -0.8054      Y       0.0022      Z      -0.0415
       Tot       0.8064
    Quadrupole Moments (Debye-Ang)
        XX     -10.9204     XY      -0.0363     YY     -11.4352
        XZ      -4.2375     YZ      -0.0116     ZZ     -12.6721
    Octopole Moments (Debye-Ang^2)
       XXX       1.5187    XXY       0.0033    XYY      -1.8647
       YYY       0.0455    XXZ      -0.4019    XYZ       0.0397
       YYZ       0.9753    XZZ       2.4438    YZZ      -0.0093
       ZZZ       0.1940
    Hexadecapole Moments (Debye-Ang^3)
      XXXX     -49.2673   XXXY      -0.0519   XXYY     -10.0047
      XYYY      -0.0407   YYYY     -13.0728   XXXZ      -6.4817
      XXYZ      -0.0089   XYYZ      -1.7498   YYYZ      -0.0103
      XXZZ     -10.9222   XYZZ      -0.0038   YYZZ      -4.7630
      XZZZ      -4.0870   YZZZ      -0.0065   ZZZZ     -15.0731
 -----------------------------------------------------------------
 DrvMan is completing analytic gradient of the MP2 energy
 MP2 relaxed dipole moment
            1
    1  -0.3168587
    2   0.0008712
    3  -0.0163351
	Magnitude:	 0.317 au	 0.806 Debye
 MP2 energy read as -131.543545
 Full Analytical Gradient of MP2 Energy (in au.)
             1             2             3             4             5
    1    0.00000830   -0.00010060   -0.00016492   -0.00017165    0.00042887
    2   -0.00000524    0.00000636   -0.00001707    0.00000949    0.00000645
    3   -0.00022912    0.00056270   -0.00048339   -0.00047811    0.00062792
 Gradient time:  CPU 0.07 s  wall 0.07 s
 ######################################################
 ######################################################
 # Starting finite difference calculation for IDERIV  #
 Finite diff step size: 1.89e-03 a.u.
 ----------------------------------------------------------------
             Standard Nuclear Orientation (Angstroms)
    I     Atom           X                Y                Z
 ----------------------------------------------------------------
    1      N      -0.6912720211    -0.0015846572    -0.1435974361
    2      O       0.7176948687     0.0004772854     0.1336382121
    3      H      -1.0300924188     0.8093540680     0.3451378035
    4      H      -1.0305658846    -0.8033445291     0.3597922254
    5      H       1.1054597558    -0.0067184670    -0.7379845049
 ----------------------------------------------------------------
 Nuclear Repulsion Energy =    39.5149188867 hartrees
 There are        9 alpha and        9 beta electrons
 Discretize the solute cavity surface with Lebedev spheres
	Using 302 Lebedev grid points for each H atom
	Using 302 Lebedev grid points for other atoms
	Atomic van der Waals radii will be scaled by 1.20
 Removing interior tesserae...
 Keep 630 surface tesserae and discard 880 interior tesserae
 Molecular Surface Area = 58.663 Angst**2

                       Distance Matrix (Angstroms)
             N (  1)   O (  2)   H (  3)   H (  4)
   O (  2)  1.435985
   H (  3)  1.005626  1.937466
   H (  4)  1.005654  1.937444  1.612765
   H (  5)  1.892503  0.954012  2.529765  2.530283

 Requested basis set is cc-pVTZ
 There are 38 shells and 102 basis functions
 A cutoff of  1.0D-11 yielded    741 shell pairs
 There are      5401 function pairs (      6901 Cartesian)
 Smallest overlap matrix eigenvalue = 1.55E-03
 Guess MOs from SCF MO coefficient file
 Reading MOs from coefficient file
 Reading MOs from coefficient file
 A restricted Hartree-Fock SCF calculation will be
 performed using Pulay DIIS extrapolation
 SCF converges when DIIS error is below 1.0E-08
 ---------------------------------------
  Cycle       Energy         DIIS Error
 ---------------------------------------
    1    -131.0406158365      8.20E-04
    2    -131.0420928120      3.05E-04
    3    -131.0422510546      1.48E-04
    4    -131.0422895552      4.49E-05
    5    -131.0422956560      1.31E-05
    6    -131.0422962103      5.31E-06
    7    -131.0422962842      1.68E-06
    8    -131.0422962975      3.95E-07
    9    -131.0422962982      9.95E-08
   10    -131.0422962982      2.32E-08
   11    -131.0422962982      4.96E-09 Convergence criterion met
 ---------------------------------------
 SCF time:  CPU 5.28 s  wall 5.29 s
 Discretize the solute cavity surface with Lebedev spheres
	Using 302 Lebedev grid points for each H atom
	Using 302 Lebedev grid points for other atoms
	Atomic van der Waals radii will be scaled by 1.20
 Removing interior tesserae...
 Keep 630 surface tesserae and discard 880 interior tesserae
 Molecular Surface Area = 58.663 Angst**2
 A restricted Hartree-Fock SCF calculation will be
 performed using Pulay DIIS extrapolation
 Polarizable Continuum solvation model will be applied
 SCF converges when DIIS error is below 1.0E-08

 Citation of the SMD model:
 Marenich, A.V.; Cramer, C.J.; Truhlar, D.G.
 J. Phys. Chem. B 2009, 113, 6378-6396.
 iSolventCode=           1
 Solvent: water                                                           

 vradii
            1           2           3           4           5
    1   1.8900000   1.5200000   1.2000000   1.2000000   1.2000000
 ---------------------------------------
  Cycle       Energy         DIIS Error
 ---------------------------------------
    1    -131.0422962982      9.39E-10
 Time req'd to invert C: 0.15 s (CPU) 0.15 s (wall)
    2    -131.0549866058      7.20E-04
    3    -131.0549866056      7.20E-04
    4    -131.0549866060      7.20E-04
    5    -131.0549866067      7.20E-04
    6    -131.0549866069      7.20E-04
    7    -131.0549866065      7.20E-04
    8    -131.0549866061      7.20E-04
    9    -131.0549866063      7.20E-04
   10    -131.0549866063      7.20E-04
   11    -131.0549866062      7.20E-04
   12    -131.0549866064      7.20E-04
   13    -131.0549866063      7.20E-04
   14    -131.0549866081      7.20E-04
   15    -131.0549866091      7.20E-04
   16    -131.0549866056      7.20E-04
   17    -131.0562645354      2.89E-04
   18    -131.0564574048      1.39E-04
   19    -131.0564995900      4.42E-05
   20    -131.0565061807      1.32E-05
   21    -131.0565067732      5.70E-06
   22    -131.0565068670      1.94E-06
   23    -131.0565068861      4.35E-07
   24    -131.0565068869      9.68E-08
   25    -131.0565068870      2.03E-08
   26    -131.0565068869      4.18E-09 Convergence criterion met
 ---------------------------------------
 SCF time:  CPU 12.02 s  wall 12.03 s
(0)  E-EN(g) gas-phase elect-nuc energy                 -131.042296298 a.u.
(3)  G-ENP(liq) elect-nuc-pol free energy of system     -131.056506887 a.u.
(4)  G-CDS(liq) cavity-dispersion-solvent structure 
     free energy                                                3.1768 kcal/mol
(6)  G-S(liq) free energy of system                     -131.051444394 a.u.
(9)  DeltaG-S(liq) free energy of  solvation
     (9) = (6) - (0)                                           -5.7405 kcal/mol
 SCF   energy in the final basis set = -131.0514443936
 Total energy in the final basis set = -131.0514443936

 Components of the MP2 correlation energy:
        aaaa  correlation energy =        -0.0589960166 au
        abab  correlation energy =        -0.3741126410 au
        bbbb  correlation energy =        -0.0589960166 au
        non-Brillouin singles    =        -0.0000000000 au

 Total  MP2   correlation energy =        -0.4921046742 au
        MP2         total energy =      -131.5435490678 au

  Entering Z-vector solver.
 This version supports only Gaussian blurring of the apparent surface charges
 No PCM contribution added !! 
   1         0           1      0.000281    0.000281
 This version supports only Gaussian blurring of the apparent surface charges
 No PCM contribution added !! 
   2         0           1      0.000073    0.000073
 This version supports only Gaussian blurring of the apparent surface charges
 No PCM contribution added !! 
   3         0           1      0.000021    0.000021
 This version supports only Gaussian blurring of the apparent surface charges
 No PCM contribution added !! 
   4         0           1      0.000008    0.000008
 This version supports only Gaussian blurring of the apparent surface charges
 No PCM contribution added !! 
   5         0           1      0.000002    0.000002
 This version supports only Gaussian blurring of the apparent surface charges
 No PCM contribution added !! 
   6         1           0      0.000000    0.000000    Roots Converged

 --------------------------------------------------------------

                    Orbital Energies (a.u.)
 --------------------------------------------------------------

 Alpha MOs
 -- Occupied --
-20.581 -15.595  -1.395  -1.078  -0.687  -0.676  -0.616  -0.484
 -0.428
 -- Virtual --
  0.159   0.186   0.227   0.335   0.504   0.558   0.597   0.604
  0.654   0.699   0.723   0.774   0.788   0.833   0.881   0.946
  1.007   1.065   1.209   1.253   1.405   1.465   1.559   1.574
  1.631   1.682   1.751   1.803   1.921   2.045   2.174   2.241
  2.323   2.355   2.707   2.735   3.003   3.388   3.397   3.511
  3.527   3.527   3.582   3.627   3.704   3.717   3.780   3.814
  3.838   3.908   3.922   4.078   4.079   4.139   4.210   4.242
  4.280   4.298   4.358   4.490   4.506   4.598   4.658   4.747
  4.832   5.035   5.145   5.180   5.196   5.400   5.592   5.676
  5.683   5.880   5.898   6.006   6.231   6.316   6.341   6.354
  6.484   6.844   6.973   7.081   7.100   7.124   7.196   7.390
  7.489   7.721   7.900  11.937  12.541
 --------------------------------------------------------------

          Ground-State Mulliken Net Atomic Charges

     Atom                 Charge (a.u.)
  ----------------------------------------
      1 N                    -0.284833
      2 O                    -0.424732
      3 H                     0.204878
      4 H                     0.204744
      5 H                     0.299942
  ----------------------------------------
  Sum of atomic charges =     0.000000

 -----------------------------------------------------------------
                    Cartesian Multipole Moments
 -----------------------------------------------------------------
    Charge (ESU x 10^10)
                -0.0000
    Dipole Moment (Debye)
         X      -0.8048      Y       0.0022      Z      -0.0417
       Tot       0.8059
    Quadrupole Moments (Debye-Ang)
        XX     -10.9198     XY      -0.0363     YY     -11.4361
        XZ      -4.2369     YZ      -0.0116     ZZ     -12.6721
    Octopole Moments (Debye-Ang^2)
       XXX       1.5020    XXY       0.0033    XYY      -1.8673
       YYY       0.0455    XXZ      -0.4042    XYZ       0.0396
       YYZ       0.9749    XZZ       2.4388    YZZ      -0.0093
       ZZZ       0.1934
    Hexadecapole Moments (Debye-Ang^3)
      XXXX     -49.2228   XXXY      -0.0519   XXYY      -9.9988
      XYYY      -0.0407   YYYY     -13.0774   XXXZ      -6.4766
      XXYZ      -0.0089   XYYZ      -1.7484   YYYZ      -0.0103
      XXZZ     -10.9137   XYZZ      -0.0038   YYZZ      -4.7638
      XZZZ      -4.0833   YZZZ      -0.0064   ZZZZ     -15.0733
 -----------------------------------------------------------------
 DrvMan is completing analytic gradient of the MP2 energy
 MP2 relaxed dipole moment
            1
    1  -0.3166336
    2   0.0008715
    3  -0.0164215
	Magnitude:	 0.317 au	 0.806 Debye
 MP2 energy read as -131.543549
 Full Analytical Gradient of MP2 Energy (in au.)
             1             2             3             4             5
    1    0.00081151   -0.00055673   -0.00031198   -0.00031881    0.00037602
    2   -0.00000748    0.00000608    0.00016834   -0.00017307    0.00000613
    3   -0.00047669    0.00052933   -0.00032259   -0.00031379    0.00058375
 Gradient time:  CPU 0.06 s  wall 0.06 s
 ----------------------------------------------------------------
             Standard Nuclear Orientation (Angstroms)
    I     Atom           X                Y                Z
 ----------------------------------------------------------------
    1      N      -0.6932720211    -0.0015846572    -0.1435974361
    2      O       0.7176948687     0.0004772854     0.1336382121
    3      H      -1.0300924188     0.8093540680     0.3451378035
    4      H      -1.0305658846    -0.8033445291     0.3597922254
    5      H       1.1054597558    -0.0067184670    -0.7379845049
 ----------------------------------------------------------------
 Nuclear Repulsion Energy =    39.4897233867 hartrees
 There are        9 alpha and        9 beta electrons
 Discretize the solute cavity surface with Lebedev spheres
	Using 302 Lebedev grid points for each H atom
	Using 302 Lebedev grid points for other atoms
	Atomic van der Waals radii will be scaled by 1.20
 Removing interior tesserae...
 Keep 629 surface tesserae and discard 881 interior tesserae
 Molecular Surface Area = 58.598 Angst**2

                       Distance Matrix (Angstroms)
             N (  1)   O (  2)   H (  3)   H (  4)
   O (  2)  1.437947
   H (  3)  1.004954  1.937466
   H (  4)  1.004981  1.937444  1.612765
   H (  5)  1.894402  0.954012  2.529765  2.530283

 Requested basis set is cc-pVTZ
 There are 38 shells and 102 basis functions
 A cutoff of  1.0D-11 yielded    741 shell pairs
 There are      5401 function pairs (      6901 Cartesian)
 Smallest overlap matrix eigenvalue = 1.55E-03
 Guess MOs from SCF MO coefficient file
 Reading MOs from coefficient file
 Reading MOs from coefficient file
 A restricted Hartree-Fock SCF calculation will be
 performed using Pulay DIIS extrapolation
 SCF converges when DIIS error is below 1.0E-08
 ---------------------------------------
  Cycle       Energy         DIIS Error
 ---------------------------------------
    1    -131.0404052385      8.22E-04
    2    -131.0420224786      2.98E-04
    3    -131.0421776141      1.43E-04
    4    -131.0422141604      4.55E-05
    5    -131.0422202119      1.33E-05
    6    -131.0422207956      5.40E-06
    7    -131.0422208730      1.76E-06
    8    -131.0422208873      4.31E-07
    9    -131.0422208881      1.16E-07
   10    -131.0422208882      2.50E-08
   11    -131.0422208882      4.98E-09 Convergence criterion met
 ---------------------------------------
 SCF time:  CPU 5.38 s  wall 5.40 s
 Discretize the solute cavity surface with Lebedev spheres
	Using 302 Lebedev grid points for each H atom
	Using 302 Lebedev grid points for other atoms
	Atomic van der Waals radii will be scaled by 1.20
 Removing interior tesserae...
 Keep 629 surface tesserae and discard 881 interior tesserae
 Molecular Surface Area = 58.598 Angst**2
 A restricted Hartree-Fock SCF calculation will be
 performed using Pulay DIIS extrapolation
 Polarizable Continuum solvation model will be applied
 SCF converges when DIIS error is below 1.0E-08

 Citation of the SMD model:
 Marenich, A.V.; Cramer, C.J.; Truhlar, D.G.
 J. Phys. Chem. B 2009, 113, 6378-6396.
 iSolventCode=           1
 Solvent: water                                                           

 vradii
            1           2           3           4           5
    1   1.8900000   1.5200000   1.2000000   1.2000000   1.2000000
 ---------------------------------------
  Cycle       Energy         DIIS Error
 ---------------------------------------
    1    -131.0422208882      1.02E-09
 Time req'd to invert C: 0.15 s (CPU) 0.15 s (wall)
    2    -131.0549200683      7.20E-04
    3    -131.0549200680      7.20E-04
    4    -131.0549200678      7.20E-04
    5    -131.0549200682      7.20E-04
    6    -131.0549200683      7.20E-04
    7    -131.0549200680      7.20E-04
    8    -131.0549200683      7.20E-04
    9    -131.0549200681      7.20E-04
   10    -131.0549200673      7.20E-04
   11    -131.0549200661      7.20E-04
   12    -131.0549200662      7.20E-04
   13    -131.0549200673      7.20E-04
   14    -131.0549200669      7.20E-04
   15    -131.0549200672      7.20E-04
   16    -131.0549200679      7.20E-04
   17    -131.0561986601      2.90E-04
   18    -131.0563916318      1.39E-04
   19    -131.0564339350      4.44E-05
   20    -131.0564405599      1.33E-05
   21    -131.0564411600      5.74E-06
   22    -131.0564412556      1.96E-06
   23    -131.0564412750      4.39E-07
   24    -131.0564412759      9.75E-08
   25    -131.0564412760      2.05E-08
   26    -131.0564412759      4.22E-09 Convergence criterion met
 ---------------------------------------
 SCF time:  CPU 12.22 s  wall 12.25 s
(0)  E-EN(g) gas-phase elect-nuc energy                 -131.042220888 a.u.
(3)  G-ENP(liq) elect-nuc-pol free energy of system     -131.056441276 a.u.
(4)  G-CDS(liq) cavity-dispersion-solvent structure 
     free energy                                                3.1710 kcal/mol
(6)  G-S(liq) free energy of system                     -131.051387935 a.u.
(9)  DeltaG-S(liq) free energy of  solvation
     (9) = (6) - (0)                                           -5.7524 kcal/mol
 SCF   energy in the final basis set = -131.0513879345
 Total energy in the final basis set = -131.0513879345

 Components of the MP2 correlation energy:
        aaaa  correlation energy =        -0.0589959424 au
        abab  correlation energy =        -0.3741576079 au
        bbbb  correlation energy =        -0.0589959424 au
        non-Brillouin singles    =        -0.0000000000 au

 Total  MP2   correlation energy =        -0.4921494927 au
        MP2         total energy =      -131.5435374272 au

  Entering Z-vector solver.
 This version supports only Gaussian blurring of the apparent surface charges
 No PCM contribution added !! 
   1         0           1      0.000282    0.000282
 This version supports only Gaussian blurring of the apparent surface charges
 No PCM contribution added !! 
   2         0           1      0.000073    0.000073
 This version supports only Gaussian blurring of the apparent surface charges
 No PCM contribution added !! 
   3         0           1      0.000021    0.000021
 This version supports only Gaussian blurring of the apparent surface charges
 No PCM contribution added !! 
   4         0           1      0.000008    0.000008
 This version supports only Gaussian blurring of the apparent surface charges
 No PCM contribution added !! 
   5         0           1      0.000002    0.000002
 This version supports only Gaussian blurring of the apparent surface charges
 No PCM contribution added !! 
   6         1           0      0.000000    0.000000    Roots Converged

 --------------------------------------------------------------

                    Orbital Energies (a.u.)
 --------------------------------------------------------------

 Alpha MOs
 -- Occupied --
-20.581 -15.595  -1.394  -1.078  -0.688  -0.676  -0.616  -0.484
 -0.429
 -- Virtual --
  0.159   0.186   0.227   0.334   0.504   0.558   0.596   0.604
  0.654   0.699   0.723   0.774   0.788   0.834   0.881   0.946
  1.007   1.065   1.209   1.253   1.405   1.466   1.559   1.574
  1.631   1.681   1.751   1.803   1.922   2.045   2.174   2.239
  2.323   2.355   2.707   2.735   3.003   3.388   3.398   3.511
  3.527   3.527   3.582   3.627   3.704   3.716   3.780   3.813
  3.838   3.909   3.923   4.078   4.078   4.139   4.210   4.241
  4.279   4.298   4.357   4.489   4.506   4.599   4.659   4.747
  4.833   5.035   5.144   5.179   5.197   5.398   5.592   5.678
  5.686   5.882   5.899   6.009   6.232   6.315   6.344   6.352
  6.481   6.843   6.973   7.080   7.099   7.124   7.196   7.389
  7.486   7.718   7.900  11.929  12.547
 --------------------------------------------------------------

          Ground-State Mulliken Net Atomic Charges

     Atom                 Charge (a.u.)
  ----------------------------------------
      1 N                    -0.284887
      2 O                    -0.425370
      3 H                     0.205153
      4 H                     0.205060
      5 H                     0.300044
  ----------------------------------------
  Sum of atomic charges =    -0.000000

 -----------------------------------------------------------------
                    Cartesian Multipole Moments
 -----------------------------------------------------------------
    Charge (ESU x 10^10)
                -0.0000
    Dipole Moment (Debye)
         X      -0.8059      Y       0.0021      Z      -0.0413
       Tot       0.8069
    Quadrupole Moments (Debye-Ang)
        XX     -10.9211     XY      -0.0361     YY     -11.4343
        XZ      -4.2381     YZ      -0.0117     ZZ     -12.6721
    Octopole Moments (Debye-Ang^2)
       XXX       1.5357    XXY       0.0031    XYY      -1.8621
       YYY       0.0452    XXZ      -0.3996    XYZ       0.0397
       YYZ       0.9758    XZZ       2.4487    YZZ      -0.0094
       ZZZ       0.1946
    Hexadecapole Moments (Debye-Ang^3)
      XXXX     -49.3117   XXXY      -0.0517   XXYY     -10.0107
      XYYY      -0.0404   YYYY     -13.0683   XXXZ      -6.4868
      XXYZ      -0.0090   XYYZ      -1.7512   YYYZ      -0.0104
      XXZZ     -10.9308   XYZZ      -0.0038   YYZZ      -4.7622
      XZZZ      -4.0906   YZZZ      -0.0065   ZZZZ     -15.0726
 -----------------------------------------------------------------
 DrvMan is completing analytic gradient of the MP2 energy
 MP2 relaxed dipole moment
            1
    1  -0.3170480
    2   0.0008081
    3  -0.0162463
	Magnitude:	 0.317 au	 0.807 Debye
 MP2 energy read as -131.543537
 Full Analytical Gradient of MP2 Energy (in au.)
             1             2             3             4             5
    1   -0.00079603    0.00035471   -0.00001645   -0.00002385    0.00048161
    2    0.00000288    0.00000612   -0.00020563    0.00019008    0.00000655
    3    0.00002426    0.00059565   -0.00064948   -0.00064266    0.00067224
 Gradient time:  CPU 0.06 s  wall 0.06 s
 ----------------------------------------------------------------
             Standard Nuclear Orientation (Angstroms)
    I     Atom           X                Y                Z
 ----------------------------------------------------------------
    1      N      -0.6922720211    -0.0005846572    -0.1435974361
    2      O       0.7176948687     0.0004772854     0.1336382121
    3      H      -1.0300924188     0.8093540680     0.3451378035
    4      H      -1.0305658846    -0.8033445291     0.3597922254
    5      H       1.1054597558    -0.0067184670    -0.7379845049
 ----------------------------------------------------------------
 Nuclear Repulsion Energy =    39.5023632794 hartrees
 There are        9 alpha and        9 beta electrons
 Discretize the solute cavity surface with Lebedev spheres
	Using 302 Lebedev grid points for each H atom
	Using 302 Lebedev grid points for other atoms
	Atomic van der Waals radii will be scaled by 1.20
 Removing interior tesserae...
 Keep 629 surface tesserae and discard 881 interior tesserae
 Molecular Surface Area = 58.598 Angst**2

                       Distance Matrix (Angstroms)
             N (  1)   O (  2)   H (  3)   H (  4)
   O (  2)  1.436965
   H (  3)  1.004483  1.937466
   H (  4)  1.006115  1.937444  1.612765
   H (  5)  1.893455  0.954012  2.529765  2.530283

 Requested basis set is cc-pVTZ
 There are 38 shells and 102 basis functions
 A cutoff of  1.0D-11 yielded    741 shell pairs
 There are      5401 function pairs (      6901 Cartesian)
 Smallest overlap matrix eigenvalue = 1.55E-03
 Guess MOs from SCF MO coefficient file
 Reading MOs from coefficient file
 Reading MOs from coefficient file
 A restricted Hartree-Fock SCF calculation will be
 performed using Pulay DIIS extrapolation
 SCF converges when DIIS error is below 1.0E-08
 ---------------------------------------
  Cycle       Energy         DIIS Error
 ---------------------------------------
    1    -131.0405831098      8.22E-04
    2    -131.0420545923      3.05E-04
    3    -131.0422129632      1.48E-04
    4    -131.0422515146      4.50E-05
    5    -131.0422576484      1.31E-05
    6    -131.0422582059      5.33E-06
    7    -131.0422582804      1.69E-06
    8    -131.0422582938      3.99E-07
    9    -131.0422582945      1.01E-07
   10    -131.0422582945      2.37E-08
   11    -131.0422582945      4.98E-09 Convergence criterion met
 ---------------------------------------
 SCF time:  CPU 5.31 s  wall 5.32 s
 Discretize the solute cavity surface with Lebedev spheres
	Using 302 Lebedev grid points for each H atom
	Using 302 Lebedev grid points for other atoms
	Atomic van der Waals radii will be scaled by 1.20
 Removing interior tesserae...
 Keep 629 surface tesserae and discard 881 interior tesserae
 Molecular Surface Area = 58.598 Angst**2
 A restricted Hartree-Fock SCF calculation will be
 performed using Pulay DIIS extrapolation
 Polarizable Continuum solvation model will be applied
 SCF converges when DIIS error is below 1.0E-08

 Citation of the SMD model:
 Marenich, A.V.; Cramer, C.J.; Truhlar, D.G.
 J. Phys. Chem. B 2009, 113, 6378-6396.
 iSolventCode=           1
 Solvent: water                                                           

 vradii
            1           2           3           4           5
    1   1.8900000   1.5200000   1.2000000   1.2000000   1.2000000
 ---------------------------------------
  Cycle       Energy         DIIS Error
 ---------------------------------------
    1    -131.0422582945      9.48E-10
 Time req'd to invert C: 0.15 s (CPU) 0.15 s (wall)
    2    -131.0549522030      7.20E-04
    3    -131.0549522028      7.20E-04
    4    -131.0549522023      7.20E-04
    5    -131.0549522035      7.20E-04
    6    -131.0549522042      7.20E-04
    7    -131.0549522043      7.20E-04
    8    -131.0549522041      7.20E-04
    9    -131.0549522036      7.20E-04
   10    -131.0549522040      7.20E-04
   11    -131.0549522036      7.20E-04
   12    -131.0549522033      7.20E-04
   13    -131.0549522034      7.20E-04
   14    -131.0549522033      7.20E-04
   15    -131.0549522035      7.20E-04
   16    -131.0549522028      7.20E-04
   17    -131.0562303464      2.90E-04
   18    -131.0564232428      1.39E-04
   19    -131.0564654802      4.43E-05
   20    -131.0564720869      1.32E-05
   21    -131.0564726831      5.72E-06
   22    -131.0564727778      1.95E-06
   23    -131.0564727970      4.37E-07
   24    -131.0564727979      9.72E-08
   25    -131.0564727979      2.04E-08
   26    -131.0564727979      4.20E-09 Convergence criterion met
 ---------------------------------------
 SCF time:  CPU 12.16 s  wall 12.18 s
(0)  E-EN(g) gas-phase elect-nuc energy                 -131.042258295 a.u.
(3)  G-ENP(liq) elect-nuc-pol free energy of system     -131.056472798 a.u.
(4)  G-CDS(liq) cavity-dispersion-solvent structure 
     free energy                                                3.1739 kcal/mol
(6)  G-S(liq) free energy of system                     -131.051414869 a.u.
(9)  DeltaG-S(liq) free energy of  solvation
     (9) = (6) - (0)                                           -5.7458 kcal/mol
 SCF   energy in the final basis set = -131.0514148692
 Total energy in the final basis set = -131.0514148692

 Components of the MP2 correlation energy:
        aaaa  correlation energy =        -0.0589959322 au
        abab  correlation energy =        -0.3741348726 au
        bbbb  correlation energy =        -0.0589959322 au
        non-Brillouin singles    =        -0.0000000000 au

 Total  MP2   correlation energy =        -0.4921267369 au
        MP2         total energy =      -131.5435416061 au

  Entering Z-vector solver.
 This version supports only Gaussian blurring of the apparent surface charges
 No PCM contribution added !! 
   1         0           1      0.000281    0.000281
 This version supports only Gaussian blurring of the apparent surface charges
 No PCM contribution added !! 
   2         0           1      0.000073    0.000073
 This version supports only Gaussian blurring of the apparent surface charges
 No PCM contribution added !! 
   3         0           1      0.000021    0.000021
 This version supports only Gaussian blurring of the apparent surface charges
 No PCM contribution added !! 
   4         0           1      0.000008    0.000008
 This version supports only Gaussian blurring of the apparent surface charges
 No PCM contribution added !! 
   5         0           1      0.000002    0.000002
 This version supports only Gaussian blurring of the apparent surface charges
 No PCM contribution added !! 
   6         1           0      0.000000    0.000000    Roots Converged

 --------------------------------------------------------------

                    Orbital Energies (a.u.)
 --------------------------------------------------------------

 Alpha MOs
 -- Occupied --
-20.581 -15.595  -1.395  -1.078  -0.688  -0.676  -0.616  -0.484
 -0.429
 -- Virtual --
  0.159   0.186   0.227   0.334   0.504   0.558   0.597   0.604
  0.654   0.699   0.723   0.774   0.788   0.833   0.881   0.946
  1.007   1.065   1.209   1.253   1.405   1.466   1.559   1.574
  1.631   1.682   1.751   1.803   1.922   2.045   2.174   2.240
  2.323   2.355   2.707   2.735   3.003   3.388   3.398   3.511
  3.527   3.527   3.582   3.627   3.704   3.716   3.780   3.814
  3.838   3.908   3.922   4.078   4.078   4.139   4.210   4.242
  4.280   4.298   4.358   4.490   4.506   4.598   4.658   4.747
  4.832   5.035   5.144   5.179   5.196   5.399   5.592   5.677
  5.684   5.881   5.899   6.007   6.232   6.315   6.342   6.353
  6.483   6.844   6.973   7.080   7.099   7.124   7.196   7.390
  7.488   7.720   7.900  11.933  12.544
 --------------------------------------------------------------

          Ground-State Mulliken Net Atomic Charges

     Atom                 Charge (a.u.)
  ----------------------------------------
      1 N                    -0.284855
      2 O                    -0.425048
      3 H                     0.204994
      4 H                     0.204914
      5 H                     0.299994
  ----------------------------------------
  Sum of atomic charges =    -0.000000

 -----------------------------------------------------------------
                    Cartesian Multipole Moments
 -----------------------------------------------------------------
    Charge (ESU x 10^10)
                 0.0000
    Dipole Moment (Debye)
         X      -0.8053      Y       0.0010      Z      -0.0415
       Tot       0.8064
    Quadrupole Moments (Debye-Ang)
        XX     -10.9204     XY      -0.0359     YY     -11.4352
        XZ      -4.2375     YZ      -0.0104     ZZ     -12.6721
    Octopole Moments (Debye-Ang^2)
       XXX       1.5189    XXY      -0.0023    XYY      -1.8647
       YYY       0.0303    XXZ      -0.4019    XYZ       0.0384
       YYZ       0.9753    XZZ       2.4438    YZZ      -0.0155
       ZZZ       0.1940
    Hexadecapole Moments (Debye-Ang^3)
      XXXX     -49.2672   XXXY      -0.0464   XXYY     -10.0047
      XYYY      -0.0309   YYYY     -13.0728   XXXZ      -6.4817
      XXYZ      -0.0067   XYYZ      -1.7498   YYYZ      -0.0064
      XXZZ     -10.9222   XYZZ       0.0001   YYZZ      -4.7629
      XZZZ      -4.0870   YZZZ      -0.0013   ZZZZ     -15.0730
 -----------------------------------------------------------------
 DrvMan is completing analytic gradient of the MP2 energy
 MP2 relaxed dipole moment
            1
    1  -0.3168240
    2   0.0003886
    3  -0.0163353
	Magnitude:	 0.317 au	 0.806 Debye
 MP2 energy read as -131.543542
 Full Analytical Gradient of MP2 Energy (in au.)
             1             2             3             4             5
    1   -0.00000049   -0.00009857   -0.00000955   -0.00032103    0.00042963
    2    0.00130991   -0.00009670   -0.00062656   -0.00058446   -0.00000219
    3   -0.00022797    0.00056269   -0.00087107   -0.00009197    0.00062831
 Gradient time:  CPU 0.07 s  wall 0.07 s
 ----------------------------------------------------------------
             Standard Nuclear Orientation (Angstroms)
    I     Atom           X                Y                Z
 ----------------------------------------------------------------
    1      N      -0.6922720211    -0.0025846572    -0.1435974361
    2      O       0.7176948687     0.0004772854     0.1336382121
    3      H      -1.0300924188     0.8093540680     0.3451378035
    4      H      -1.0305658846    -0.8033445291     0.3597922254
    5      H       1.1054597558    -0.0067184670    -0.7379845049
 ----------------------------------------------------------------
 Nuclear Repulsion Energy =    39.5022602723 hartrees
 There are        9 alpha and        9 beta electrons
 Discretize the solute cavity surface with Lebedev spheres
	Using 302 Lebedev grid points for each H atom
	Using 302 Lebedev grid points for other atoms
	Atomic van der Waals radii will be scaled by 1.20
 Removing interior tesserae...
 Keep 630 surface tesserae and discard 880 interior tesserae
 Molecular Surface Area = 58.663 Angst**2

                       Distance Matrix (Angstroms)
             N (  1)   O (  2)   H (  3)   H (  4)
   O (  2)  1.436968
   H (  3)  1.006096  1.937466
   H (  4)  1.004520  1.937444  1.612765
   H (  5)  1.893450  0.954012  2.529765  2.530283

 Requested basis set is cc-pVTZ
 There are 38 shells and 102 basis functions
 A cutoff of  1.0D-11 yielded    741 shell pairs
 There are      5401 function pairs (      6901 Cartesian)
 Smallest overlap matrix eigenvalue = 1.55E-03
 Guess MOs from SCF MO coefficient file
 Reading MOs from coefficient file
 Reading MOs from coefficient file
 A restricted Hartree-Fock SCF calculation will be
 performed using Pulay DIIS extrapolation
 SCF converges when DIIS error is below 1.0E-08
 ---------------------------------------
  Cycle       Energy         DIIS Error
 ---------------------------------------
    1    -131.0405191126      8.25E-04
    2    -131.0420559401      3.02E-04
    3    -131.0422133189      1.47E-04
    4    -131.0422511547      4.53E-05
    5    -131.0422572916      1.32E-05
    6    -131.0422578590      5.35E-06
    7    -131.0422579345      1.71E-06
    8    -131.0422579482      4.14E-07
    9    -131.0422579490      1.09E-07
   10    -131.0422579491      2.51E-08
   11    -131.0422579491      5.01E-09 Convergence criterion met
 ---------------------------------------
 SCF time:  CPU 5.37 s  wall 5.38 s
 Discretize the solute cavity surface with Lebedev spheres
	Using 302 Lebedev grid points for each H atom
	Using 302 Lebedev grid points for other atoms
	Atomic van der Waals radii will be scaled by 1.20
 Removing interior tesserae...
 Keep 630 surface tesserae and discard 880 interior tesserae
 Molecular Surface Area = 58.663 Angst**2
 A restricted Hartree-Fock SCF calculation will be
 performed using Pulay DIIS extrapolation
 Polarizable Continuum solvation model will be applied
 SCF converges when DIIS error is below 1.0E-08

 Citation of the SMD model:
 Marenich, A.V.; Cramer, C.J.; Truhlar, D.G.
 J. Phys. Chem. B 2009, 113, 6378-6396.
 iSolventCode=           1
 Solvent: water                                                           

 vradii
            1           2           3           4           5
    1   1.8900000   1.5200000   1.2000000   1.2000000   1.2000000
 ---------------------------------------
  Cycle       Energy         DIIS Error
 ---------------------------------------
    1    -131.0422579490      9.91E-10
 Time req'd to invert C: 0.16 s (CPU) 0.16 s (wall)
    2    -131.0549535536      7.20E-04
    3    -131.0549535533      7.20E-04
    4    -131.0549535538      7.20E-04
    5    -131.0549535524      7.20E-04
    6    -131.0549535499      7.20E-04
    7    -131.0549535518      7.20E-04
    8    -131.0549535505      7.20E-04
    9    -131.0549535509      7.20E-04
   10    -131.0549535518      7.20E-04
   11    -131.0549535508      7.20E-04
   12    -131.0549535510      7.20E-04
   13    -131.0549535515      7.20E-04
   14    -131.0549535519      7.20E-04
   15    -131.0549535518      7.20E-04
   16    -131.0549535532      7.20E-04
   17    -131.0562319331      2.90E-04
   18    -131.0564248780      1.39E-04
   19    -131.0564671284      4.43E-05
   20    -131.0564737373      1.32E-05
   21    -131.0564743337      5.72E-06
   22    -131.0564744284      1.95E-06
   23    -131.0564744476      4.37E-07
   24    -131.0564744485      9.72E-08
   25    -131.0564744485      2.04E-08
   26    -131.0564744484      4.20E-09 Convergence criterion met
 ---------------------------------------
 SCF time:  CPU 13.03 s  wall 13.10 s
(0)  E-EN(g) gas-phase elect-nuc energy                 -131.042257949 a.u.
(3)  G-ENP(liq) elect-nuc-pol free energy of system     -131.056474448 a.u.
(4)  G-CDS(liq) cavity-dispersion-solvent structure 
     free energy                                                3.1739 kcal/mol
(6)  G-S(liq) free energy of system                     -131.051416532 a.u.
(9)  DeltaG-S(liq) free energy of  solvation
     (9) = (6) - (0)                                           -5.7471 kcal/mol
 SCF   energy in the final basis set = -131.0514165319
 Total energy in the final basis set = -131.0514165319

 Components of the MP2 correlation energy:
        aaaa  correlation energy =        -0.0589960197 au
        abab  correlation energy =        -0.3741353695 au
        bbbb  correlation energy =        -0.0589960197 au
        non-Brillouin singles    =        -0.0000000000 au

 Total  MP2   correlation energy =        -0.4921274090 au
        MP2         total energy =      -131.5435439408 au

  Entering Z-vector solver.
 This version supports only Gaussian blurring of the apparent surface charges
 No PCM contribution added !! 
   1         0           1      0.000281    0.000281
 This version supports only Gaussian blurring of the apparent surface charges
 No PCM contribution added !! 
   2         0           1      0.000073    0.000073
 This version supports only Gaussian blurring of the apparent surface charges
 No PCM contribution added !! 
   3         0           1      0.000021    0.000021
 This version supports only Gaussian blurring of the apparent surface charges
 No PCM contribution added !! 
   4         0           1      0.000008    0.000008
 This version supports only Gaussian blurring of the apparent surface charges
 No PCM contribution added !! 
   5         0           1      0.000002    0.000002
 This version supports only Gaussian blurring of the apparent surface charges
 No PCM contribution added !! 
   6         1           0      0.000000    0.000000    Roots Converged

 --------------------------------------------------------------

                    Orbital Energies (a.u.)
 --------------------------------------------------------------

 Alpha MOs
 -- Occupied --
-20.581 -15.595  -1.395  -1.078  -0.688  -0.676  -0.616  -0.484
 -0.429
 -- Virtual --
  0.159   0.186   0.227   0.334   0.504   0.558   0.597   0.604
  0.654   0.699   0.723   0.774   0.788   0.833   0.881   0.946
  1.007   1.065   1.209   1.253   1.405   1.466   1.559   1.574
  1.631   1.682   1.751   1.803   1.922   2.045   2.174   2.240
  2.323   2.355   2.707   2.735   3.003   3.388   3.398   3.511
  3.527   3.527   3.582   3.627   3.704   3.716   3.780   3.814
  3.838   3.908   3.922   4.078   4.079   4.139   4.210   4.242
  4.280   4.298   4.358   4.490   4.506   4.598   4.658   4.747
  4.832   5.035   5.144   5.179   5.196   5.399   5.592   5.677
  5.684   5.881   5.899   6.007   6.232   6.315   6.342   6.353
  6.483   6.844   6.973   7.080   7.099   7.124   7.196   7.390
  7.488   7.720   7.900  11.933  12.544
 --------------------------------------------------------------

          Ground-State Mulliken Net Atomic Charges

     Atom                 Charge (a.u.)
  ----------------------------------------
      1 N                    -0.284867
      2 O                    -0.425055
      3 H                     0.205038
      4 H                     0.204891
      5 H                     0.299993
  ----------------------------------------
  Sum of atomic charges =    -0.000000

 -----------------------------------------------------------------
                    Cartesian Multipole Moments
 -----------------------------------------------------------------
    Charge (ESU x 10^10)
                -0.0000
    Dipole Moment (Debye)
         X      -0.8054      Y       0.0033      Z      -0.0415
       Tot       0.8064
    Quadrupole Moments (Debye-Ang)
        XX     -10.9204     XY      -0.0365     YY     -11.4352
        XZ      -4.2375     YZ      -0.0129     ZZ     -12.6721
    Octopole Moments (Debye-Ang^2)
       XXX       1.5188    XXY       0.0087    XYY      -1.8647
       YYY       0.0605    XXZ      -0.4019    XYZ       0.0410
       YYZ       0.9753    XZZ       2.4437    YZZ      -0.0032
       ZZZ       0.1940
    Hexadecapole Moments (Debye-Ang^3)
      XXXX     -49.2673   XXXY      -0.0572   XXYY     -10.0048
      XYYY      -0.0502   YYYY     -13.0730   XXXZ      -6.4818
      XXYZ      -0.0112   XYYZ      -1.7498   YYYZ      -0.0142
      XXZZ     -10.9222   XYZZ      -0.0077   YYZZ      -4.7631
      XZZZ      -4.0870   YZZZ      -0.0117   ZZZZ     -15.0730
 -----------------------------------------------------------------
 DrvMan is completing analytic gradient of the MP2 energy
 MP2 relaxed dipole moment
            1
    1  -0.3168583
    2   0.0012915
    3  -0.0163314
	Magnitude:	 0.317 au	 0.806 Debye
 MP2 energy read as -131.543544
 Full Analytical Gradient of MP2 Energy (in au.)
             1             2             3             4             5
    1    0.00000903   -0.00010046   -0.00031706   -0.00001985    0.00042834
    2   -0.00131444    0.00010890    0.00058715    0.00060351    0.00001487
    3   -0.00022065    0.00056258   -0.00010307   -0.00086659    0.00062773
 Gradient time:  CPU 0.06 s  wall 0.06 s
 ----------------------------------------------------------------
             Standard Nuclear Orientation (Angstroms)
    I     Atom           X                Y                Z
 ----------------------------------------------------------------
    1      N      -0.6922720211    -0.0015846572    -0.1425974361
    2      O       0.7176948687     0.0004772854     0.1336382121
    3      H      -1.0300924188     0.8093540680     0.3451378035
    4      H      -1.0305658846    -0.8033445291     0.3597922254
    5      H       1.1054597558    -0.0067184670    -0.7379845049
 ----------------------------------------------------------------
 Nuclear Repulsion Energy =    39.5083697520 hartrees
 There are        9 alpha and        9 beta electrons
 Discretize the solute cavity surface with Lebedev spheres
	Using 302 Lebedev grid points for each H atom
	Using 302 Lebedev grid points for other atoms
	Atomic van der Waals radii will be scaled by 1.20
 Removing interior tesserae...
 Keep 630 surface tesserae and discard 880 interior tesserae
 Molecular Surface Area = 58.663 Angst**2

                       Distance Matrix (Angstroms)
             N (  1)   O (  2)   H (  3)   H (  4)
   O (  2)  1.436773
   H (  3)  1.004803  1.937466
   H (  4)  1.004817  1.937444  1.612765
   H (  5)  1.893767  0.954012  2.529765  2.530283

 Requested basis set is cc-pVTZ
 There are 38 shells and 102 basis functions
 A cutoff of  1.0D-11 yielded    741 shell pairs
 There are      5401 function pairs (      6901 Cartesian)
 Smallest overlap matrix eigenvalue = 1.55E-03
 Guess MOs from SCF MO coefficient file
 Reading MOs from coefficient file
 Reading MOs from coefficient file
 A restricted Hartree-Fock SCF calculation will be
 performed using Pulay DIIS extrapolation
 SCF converges when DIIS error is below 1.0E-08
 ---------------------------------------
  Cycle       Energy         DIIS Error
 ---------------------------------------
    1    -131.0412772349      8.19E-04
    2    -131.0420819162      3.03E-04
    3    -131.0422390604      1.46E-04
    4    -131.0422768884      4.50E-05
    5    -131.0422829706      1.33E-05
    6    -131.0422835385      5.39E-06
    7    -131.0422836160      1.71E-06
    8    -131.0422836298      4.09E-07
    9    -131.0422836306      1.08E-07
   10    -131.0422836306      2.44E-08
   11    -131.0422836307      4.94E-09 Convergence criterion met
 ---------------------------------------
 SCF time:  CPU 5.29 s  wall 5.29 s
 Discretize the solute cavity surface with Lebedev spheres
	Using 302 Lebedev grid points for each H atom
	Using 302 Lebedev grid points for other atoms
	Atomic van der Waals radii will be scaled by 1.20
 Removing interior tesserae...
 Keep 630 surface tesserae and discard 880 interior tesserae
 Molecular Surface Area = 58.663 Angst**2
 A restricted Hartree-Fock SCF calculation will be
 performed using Pulay DIIS extrapolation
 Polarizable Continuum solvation model will be applied
 SCF converges when DIIS error is below 1.0E-08

 Citation of the SMD model:
 Marenich, A.V.; Cramer, C.J.; Truhlar, D.G.
 J. Phys. Chem. B 2009, 113, 6378-6396.
 iSolventCode=           1
 Solvent: water                                                           

 vradii
            1           2           3           4           5
    1   1.8900000   1.5200000   1.2000000   1.2000000   1.2000000
 ---------------------------------------
  Cycle       Energy         DIIS Error
 ---------------------------------------
    1    -131.0422836306      9.68E-10
 Time req'd to invert C: 0.15 s (CPU) 0.15 s (wall)
    2    -131.0549795946      7.20E-04
    3    -131.0549795944      7.20E-04
    4    -131.0549795926      7.20E-04
    5    -131.0549795942      7.20E-04
    6    -131.0549795942      7.20E-04
    7    -131.0549795944      7.20E-04
    8    -131.0549795941      7.20E-04
    9    -131.0549795954      7.20E-04
   10    -131.0549795955      7.20E-04
   11    -131.0549795961      7.20E-04
   12    -131.0549795964      7.20E-04
   13    -131.0549795965      7.20E-04
   14    -131.0549795963      7.20E-04
   15    -131.0549795958      7.20E-04
   16    -131.0549795944      7.20E-04
   17    -131.0562574339      2.90E-04
   18    -131.0564502337      1.39E-04
   19    -131.0564924531      4.43E-05
   20    -131.0564990536      1.32E-05
   21    -131.0564996488      5.72E-06
   22    -131.0564997433      1.95E-06
   23    -131.0564997625      4.37E-07
   24    -131.0564997634      9.71E-08
   25    -131.0564997634      2.04E-08
   26    -131.0564997633      4.19E-09 Convergence criterion met
 ---------------------------------------
 SCF time:  CPU 12.49 s  wall 12.52 s
(0)  E-EN(g) gas-phase elect-nuc energy                 -131.042283631 a.u.
(3)  G-ENP(liq) elect-nuc-pol free energy of system     -131.056499763 a.u.
(4)  G-CDS(liq) cavity-dispersion-solvent structure 
     free energy                                                3.1744 kcal/mol
(6)  G-S(liq) free energy of system                     -131.051441015 a.u.
(9)  DeltaG-S(liq) free energy of  solvation
     (9) = (6) - (0)                                           -5.7463 kcal/mol
 SCF   energy in the final basis set = -131.0514410152
 Total energy in the final basis set = -131.0514410152

 Components of the MP2 correlation energy:
        aaaa  correlation energy =        -0.0589921776 au
        abab  correlation energy =        -0.3741045461 au
        bbbb  correlation energy =        -0.0589921776 au
        non-Brillouin singles    =        -0.0000000000 au

 Total  MP2   correlation energy =        -0.4920889012 au
        MP2         total energy =      -131.5435299165 au

  Entering Z-vector solver.
 This version supports only Gaussian blurring of the apparent surface charges
 No PCM contribution added !! 
   1         0           1      0.000281    0.000281
 This version supports only Gaussian blurring of the apparent surface charges
 No PCM contribution added !! 
   2         0           1      0.000073    0.000073
 This version supports only Gaussian blurring of the apparent surface charges
 No PCM contribution added !! 
   3         0           1      0.000021    0.000021
 This version supports only Gaussian blurring of the apparent surface charges
 No PCM contribution added !! 
   4         0           1      0.000008    0.000008
 This version supports only Gaussian blurring of the apparent surface charges
 No PCM contribution added !! 
   5         0           1      0.000002    0.000002
 This version supports only Gaussian blurring of the apparent surface charges
 No PCM contribution added !! 
   6         1           0      0.000000    0.000000    Roots Converged

 --------------------------------------------------------------

                    Orbital Energies (a.u.)
 --------------------------------------------------------------

 Alpha MOs
 -- Occupied --
-20.581 -15.594  -1.395  -1.078  -0.688  -0.676  -0.616  -0.484
 -0.429
 -- Virtual --
  0.159   0.186   0.227   0.335   0.504   0.558   0.596   0.604
  0.654   0.699   0.723   0.774   0.788   0.834   0.881   0.946
  1.007   1.065   1.209   1.253   1.405   1.466   1.559   1.574
  1.631   1.682   1.751   1.803   1.922   2.045   2.174   2.241
  2.323   2.355   2.707   2.735   3.003   3.389   3.398   3.511
  3.527   3.527   3.583   3.627   3.704   3.716   3.780   3.814
  3.839   3.909   3.923   4.078   4.079   4.139   4.210   4.242
  4.280   4.298   4.358   4.490   4.507   4.599   4.659   4.748
  4.831   5.035   5.145   5.180   5.196   5.399   5.592   5.678
  5.685   5.883   5.901   6.009   6.232   6.318   6.343   6.354
  6.484   6.844   6.973   7.080   7.100   7.124   7.196   7.390
  7.488   7.720   7.900  11.933  12.554
 --------------------------------------------------------------

          Ground-State Mulliken Net Atomic Charges

     Atom                 Charge (a.u.)
  ----------------------------------------
      1 N                    -0.285049
      2 O                    -0.425020
      3 H                     0.205099
      4 H                     0.204967
      5 H                     0.300003
  ----------------------------------------
  Sum of atomic charges =     0.000000

 -----------------------------------------------------------------
                    Cartesian Multipole Moments
 -----------------------------------------------------------------
    Charge (ESU x 10^10)
                 0.0000
    Dipole Moment (Debye)
         X      -0.8054      Y       0.0022      Z      -0.0435
       Tot       0.8066
    Quadrupole Moments (Debye-Ang)
        XX     -10.9194     XY      -0.0363     YY     -11.4327
        XZ      -4.2366     YZ      -0.0117     ZZ     -12.6706
    Octopole Moments (Debye-Ang^2)
       XXX       1.5153    XXY       0.0033    XYY      -1.8670
       YYY       0.0455    XXZ      -0.4088    XYZ       0.0397
       YYZ       0.9696    XZZ       2.4424    YZZ      -0.0093
       ZZZ       0.1739
    Hexadecapole Moments (Debye-Ang^3)
      XXXX     -49.2589   XXXY      -0.0519   XXYY     -10.0011
      XYYY      -0.0407   YYYY     -13.0657   XXXZ      -6.4727
      XXYZ      -0.0090   XYYZ      -1.7458   YYYZ      -0.0103
      XXZZ     -10.9193   XYZZ      -0.0038   YYZZ      -4.7603
      XZZZ      -4.0731   YZZZ      -0.0065   ZZZZ     -15.0586
 -----------------------------------------------------------------
 DrvMan is completing analytic gradient of the MP2 energy
 MP2 relaxed dipole moment
            1
    1  -0.3168864
    2   0.0008666
    3  -0.0171096
	Magnitude:	 0.317 au	 0.807 Debye
 MP2 energy read as -131.543530
 Full Analytical Gradient of MP2 Energy (in au.)
             1             2             3             4             5
    1   -0.00024365   -0.00012771   -0.00006111   -0.00006497    0.00049743
    2   -0.00001132    0.00000635   -0.00029917    0.00029748    0.00000667
    3    0.00039129    0.00045480   -0.00074166   -0.00074841    0.00064398
 Gradient time:  CPU 0.06 s  wall 0.05 s
 ----------------------------------------------------------------
             Standard Nuclear Orientation (Angstroms)
    I     Atom           X                Y                Z
 ----------------------------------------------------------------
    1      N      -0.6922720211    -0.0015846572    -0.1445974361
    2      O       0.7176948687     0.0004772854     0.1336382121
    3      H      -1.0300924188     0.8093540680     0.3451378035
    4      H      -1.0305658846    -0.8033445291     0.3597922254
    5      H       1.1054597558    -0.0067184670    -0.7379845049
 ----------------------------------------------------------------
 Nuclear Repulsion Energy =    39.4962463295 hartrees
 There are        9 alpha and        9 beta electrons
 Discretize the solute cavity surface with Lebedev spheres
	Using 302 Lebedev grid points for each H atom
	Using 302 Lebedev grid points for other atoms
	Atomic van der Waals radii will be scaled by 1.20
 Removing interior tesserae...
 Keep 629 surface tesserae and discard 881 interior tesserae
 Molecular Surface Area = 58.598 Angst**2

                       Distance Matrix (Angstroms)
             N (  1)   O (  2)   H (  3)   H (  4)
   O (  2)  1.437159
   H (  3)  1.005776  1.937466
   H (  4)  1.005818  1.937444  1.612765
   H (  5)  1.893139  0.954012  2.529765  2.530283

 Requested basis set is cc-pVTZ
 There are 38 shells and 102 basis functions
 A cutoff of  1.0D-11 yielded    741 shell pairs
 There are      5401 function pairs (      6901 Cartesian)
 Smallest overlap matrix eigenvalue = 1.55E-03
 Guess MOs from SCF MO coefficient file
 Reading MOs from coefficient file
 Reading MOs from coefficient file
 A restricted Hartree-Fock SCF calculation will be
 performed using Pulay DIIS extrapolation
 SCF converges when DIIS error is below 1.0E-08
 ---------------------------------------
  Cycle       Energy         DIIS Error
 ---------------------------------------
    1    -131.0390803323      8.23E-04
    2    -131.0420317857      3.02E-04
    3    -131.0421891359      1.47E-04
    4    -131.0422271290      4.53E-05
    5    -131.0422332242      1.28E-05
    6    -131.0422337806      5.24E-06
    7    -131.0422338512      1.69E-06
    8    -131.0422338645      4.01E-07
    9    -131.0422338652      1.04E-07
   10    -131.0422338652      2.41E-08
   11    -131.0422338653      4.99E-09 Convergence criterion met
 ---------------------------------------
 SCF time:  CPU 5.14 s  wall 5.14 s
 Discretize the solute cavity surface with Lebedev spheres
	Using 302 Lebedev grid points for each H atom
	Using 302 Lebedev grid points for other atoms
	Atomic van der Waals radii will be scaled by 1.20
 Removing interior tesserae...
 Keep 629 surface tesserae and discard 881 interior tesserae
 Molecular Surface Area = 58.598 Angst**2
 A restricted Hartree-Fock SCF calculation will be
 performed using Pulay DIIS extrapolation
 Polarizable Continuum solvation model will be applied
 SCF converges when DIIS error is below 1.0E-08

 Citation of the SMD model:
 Marenich, A.V.; Cramer, C.J.; Truhlar, D.G.
 J. Phys. Chem. B 2009, 113, 6378-6396.
 iSolventCode=           1
 Solvent: water                                                           

 vradii
            1           2           3           4           5
    1   1.8900000   1.5200000   1.2000000   1.2000000   1.2000000
 ---------------------------------------
  Cycle       Energy         DIIS Error
 ---------------------------------------
    1    -131.0422338652      9.59E-10
 Time req'd to invert C: 0.15 s (CPU) 0.15 s (wall)
    2    -131.0549274108      7.20E-04
    3    -131.0549274106      7.20E-04
    4    -131.0549274110      7.20E-04
    5    -131.0549274092      7.20E-04
    6    -131.0549274087      7.20E-04
    7    -131.0549274089      7.20E-04
    8    -131.0549274092      7.20E-04
    9    -131.0549274089      7.20E-04
   10    -131.0549274094      7.20E-04
   11    -131.0549274099      7.20E-04
   12    -131.0549274096      7.20E-04
   13    -131.0549274083      7.20E-04
   14    -131.0549274083      7.20E-04
   15    -131.0549274086      7.20E-04
   16    -131.0549274104      7.20E-04
   17    -131.0562060967      2.90E-04
   18    -131.0563991382      1.39E-04
   19    -131.0564414067      4.43E-05
   20    -131.0564480217      1.32E-05
   21    -131.0564486191      5.73E-06
   22    -131.0564487140      1.95E-06
   23    -131.0564487333      4.37E-07
   24    -131.0564487342      9.73E-08
   25    -131.0564487342      2.04E-08
   26    -131.0564487341      4.21E-09 Convergence criterion met
 ---------------------------------------
 SCF time:  CPU 12.76 s  wall 14.22 s
(0)  E-EN(g) gas-phase elect-nuc energy                 -131.042233865 a.u.
(3)  G-ENP(liq) elect-nuc-pol free energy of system     -131.056448734 a.u.
(4)  G-CDS(liq) cavity-dispersion-solvent structure 
     free energy                                                3.1734 kcal/mol
(6)  G-S(liq) free energy of system                     -131.051391639 a.u.
(9)  DeltaG-S(liq) free energy of  solvation
     (9) = (6) - (0)                                           -5.7466 kcal/mol
 SCF   energy in the final basis set = -131.0513916394
 Total energy in the final basis set = -131.0513916394

 Components of the MP2 correlation energy:
        aaaa  correlation energy =        -0.0589997913 au
        abab  correlation energy =        -0.3741657235 au
        bbbb  correlation energy =        -0.0589997913 au
        non-Brillouin singles    =        -0.0000000000 au

 Total  MP2   correlation energy =        -0.4921653062 au
        MP2         total energy =      -131.5435569456 au

  Entering Z-vector solver.
 This version supports only Gaussian blurring of the apparent surface charges
 No PCM contribution added !! 
   1         0           1      0.000282    0.000282
 This version supports only Gaussian blurring of the apparent surface charges
 No PCM contribution added !! 
   2         0           1      0.000073    0.000073
 This version supports only Gaussian blurring of the apparent surface charges
 No PCM contribution added !! 
   3         0           1      0.000021    0.000021
 This version supports only Gaussian blurring of the apparent surface charges
 No PCM contribution added !! 
   4         0           1      0.000008    0.000008
 This version supports only Gaussian blurring of the apparent surface charges
 No PCM contribution added !! 
   5         0           1      0.000002    0.000002
 This version supports only Gaussian blurring of the apparent surface charges
 No PCM contribution added !! 
   6         1           0      0.000000    0.000000    Roots Converged

 --------------------------------------------------------------

                    Orbital Energies (a.u.)
 --------------------------------------------------------------

 Alpha MOs
 -- Occupied --
-20.581 -15.595  -1.395  -1.078  -0.687  -0.676  -0.616  -0.484
 -0.429
 -- Virtual --
  0.159   0.186   0.227   0.334   0.504   0.558   0.597   0.604
  0.654   0.699   0.723   0.774   0.788   0.833   0.881   0.946
  1.007   1.065   1.209   1.253   1.405   1.465   1.559   1.574
  1.631   1.681   1.751   1.803   1.921   2.045   2.174   2.240
  2.323   2.355   2.708   2.735   3.003   3.387   3.398   3.511
  3.527   3.527   3.581   3.627   3.703   3.716   3.780   3.814
  3.838   3.908   3.922   4.078   4.078   4.139   4.210   4.241
  4.279   4.298   4.357   4.489   4.505   4.598   4.658   4.747
  4.833   5.035   5.144   5.179   5.197   5.399   5.592   5.676
  5.684   5.880   5.897   6.005   6.231   6.313   6.341   6.352
  6.482   6.843   6.973   7.080   7.099   7.123   7.196   7.390
  7.488   7.719   7.900  11.933  12.534
 --------------------------------------------------------------

          Ground-State Mulliken Net Atomic Charges

     Atom                 Charge (a.u.)
  ----------------------------------------
      1 N                    -0.284672
      2 O                    -0.425083
      3 H                     0.204933
      4 H                     0.204838
      5 H                     0.299984
  ----------------------------------------
  Sum of atomic charges =     0.000000

 -----------------------------------------------------------------
                    Cartesian Multipole Moments
 -----------------------------------------------------------------
    Charge (ESU x 10^10)
                 0.0000
    Dipole Moment (Debye)
         X      -0.8052      Y       0.0021      Z      -0.0395
       Tot       0.8062
    Quadrupole Moments (Debye-Ang)
        XX     -10.9215     XY      -0.0361     YY     -11.4377
        XZ      -4.2384     YZ      -0.0116     ZZ     -12.6736
    Octopole Moments (Debye-Ang^2)
       XXX       1.5224    XXY       0.0031    XYY      -1.8624
       YYY       0.0453    XXZ      -0.3951    XYZ       0.0396
       YYZ       0.9811    XZZ       2.4451    YZZ      -0.0093
       ZZZ       0.2141
    Hexadecapole Moments (Debye-Ang^3)
      XXXX     -49.2756   XXXY      -0.0517   XXYY     -10.0084
      XYYY      -0.0404   YYYY     -13.0800   XXXZ      -6.4907
      XXYZ      -0.0089   XYYZ      -1.7537   YYYZ      -0.0103
      XXZZ     -10.9251   XYZZ      -0.0038   YYZZ      -4.7657
      XZZZ      -4.1008   YZZZ      -0.0065   ZZZZ     -15.0874
 -----------------------------------------------------------------
 DrvMan is completing analytic gradient of the MP2 energy
 MP2 relaxed dipole moment
            1
    1  -0.3167979
    2   0.0008133
    3  -0.0155601
	Magnitude:	 0.317 au	 0.806 Debye
 MP2 energy read as -131.543557
 Full Analytical Gradient of MP2 Energy (in au.)
             1             2             3             4             5
    1    0.00025419   -0.00007148   -0.00026642   -0.00027676    0.00036047
    2    0.00000659    0.00000586    0.00026118   -0.00027965    0.00000602
    3   -0.00084528    0.00067068   -0.00022989   -0.00020759    0.00061208
 Gradient time:  CPU 0.07 s  wall 0.07 s
 ----------------------------------------------------------------
             Standard Nuclear Orientation (Angstroms)
    I     Atom           X                Y                Z
 ----------------------------------------------------------------
    1      N      -0.6922720211    -0.0015846572    -0.1435974361
    2      O       0.7186948687     0.0004772854     0.1336382121
    3      H      -1.0300924188     0.8093540680     0.3451378035
    4      H      -1.0305658846    -0.8033445291     0.3597922254
    5      H       1.1054597558    -0.0067184670    -0.7379845049
 ----------------------------------------------------------------
 Nuclear Repulsion Energy =    39.4880964083 hartrees
 There are        9 alpha and        9 beta electrons
 Discretize the solute cavity surface with Lebedev spheres
	Using 302 Lebedev grid points for each H atom
	Using 302 Lebedev grid points for other atoms
	Atomic van der Waals radii will be scaled by 1.20
 Removing interior tesserae...
 Keep 630 surface tesserae and discard 880 interior tesserae
 Molecular Surface Area = 58.663 Angst**2

                       Distance Matrix (Angstroms)
             N (  1)   O (  2)   H (  3)   H (  4)
   O (  2)  1.437947
   H (  3)  1.005289  1.938368
   H (  4)  1.005317  1.938347  1.612765
   H (  5)  1.893452  0.953606  2.529765  2.530283

 Requested basis set is cc-pVTZ
 There are 38 shells and 102 basis functions
 A cutoff of  1.0D-11 yielded    741 shell pairs
 There are      5401 function pairs (      6901 Cartesian)
 Smallest overlap matrix eigenvalue = 1.55E-03
 Guess MOs from SCF MO coefficient file
 Reading MOs from coefficient file
 Reading MOs from coefficient file
 A restricted Hartree-Fock SCF calculation will be
 performed using Pulay DIIS extrapolation
 SCF converges when DIIS error is below 1.0E-08
 ---------------------------------------
  Cycle       Energy         DIIS Error
 ---------------------------------------
    1    -131.0410213510      8.19E-04
    2    -131.0420282338      3.02E-04
    3    -131.0421847523      1.46E-04
    4    -131.0422224723      4.50E-05
    5    -131.0422285361      1.33E-05
    6    -131.0422291025      5.36E-06
    7    -131.0422291788      1.71E-06
    8    -131.0422291925      4.12E-07
    9    -131.0422291933      1.09E-07
   10    -131.0422291933      2.41E-08
   11    -131.0422291933      4.89E-09 Convergence criterion met
 ---------------------------------------
 SCF time:  CPU 5.09 s  wall 5.26 s
 Discretize the solute cavity surface with Lebedev spheres
	Using 302 Lebedev grid points for each H atom
	Using 302 Lebedev grid points for other atoms
	Atomic van der Waals radii will be scaled by 1.20
 Removing interior tesserae...
 Keep 630 surface tesserae and discard 880 interior tesserae
 Molecular Surface Area = 58.663 Angst**2
 A restricted Hartree-Fock SCF calculation will be
 performed using Pulay DIIS extrapolation
 Polarizable Continuum solvation model will be applied
 SCF converges when DIIS error is below 1.0E-08

 Citation of the SMD model:
 Marenich, A.V.; Cramer, C.J.; Truhlar, D.G.
 J. Phys. Chem. B 2009, 113, 6378-6396.
 iSolventCode=           1
 Solvent: water                                                           

 vradii
            1           2           3           4           5
    1   1.8900000   1.5200000   1.2000000   1.2000000   1.2000000
 ---------------------------------------
  Cycle       Energy         DIIS Error
 ---------------------------------------
    1    -131.0422291933      9.71E-10
 Time req'd to invert C: 0.15 s (CPU) 0.15 s (wall)
    2    -131.0549280377      7.20E-04
    3    -131.0549280374      7.20E-04
    4    -131.0549280372      7.20E-04
    5    -131.0549280378      7.20E-04
    6    -131.0549280368      7.20E-04
    7    -131.0549280369      7.20E-04
    8    -131.0549280369      7.20E-04
    9    -131.0549280367      7.20E-04
   10    -131.0549280368      7.20E-04
   11    -131.0549280366      7.20E-04
   12    -131.0549280368      7.20E-04
   13    -131.0549280366      7.20E-04
   14    -131.0549280368      7.20E-04
   15    -131.0549280368      7.20E-04
   16    -131.0549280375      7.20E-04
   17    -131.0562073033      2.90E-04
   18    -131.0564003762      1.39E-04
   19    -131.0564427041      4.44E-05
   20    -131.0564493326      1.33E-05
   21    -131.0564499337      5.75E-06
   22    -131.0564500295      1.96E-06
   23    -131.0564500490      4.39E-07
   24    -131.0564500499      9.75E-08
   25    -131.0564500499      2.05E-08
   26    -131.0564500498      4.23E-09 Convergence criterion met
 ---------------------------------------
 SCF time:  CPU 13.09 s  wall 13.12 s
(0)  E-EN(g) gas-phase elect-nuc energy                 -131.042229193 a.u.
(3)  G-ENP(liq) elect-nuc-pol free energy of system     -131.056450050 a.u.
(4)  G-CDS(liq) cavity-dispersion-solvent structure 
     free energy                                                3.1717 kcal/mol
(6)  G-S(liq) free energy of system                     -131.051395622 a.u.
(9)  DeltaG-S(liq) free energy of  solvation
     (9) = (6) - (0)                                           -5.7520 kcal/mol
 SCF   energy in the final basis set = -131.0513956217
 Total energy in the final basis set = -131.0513956217

 Components of the MP2 correlation energy:
        aaaa  correlation energy =        -0.0589959888 au
        abab  correlation energy =        -0.3741587262 au
        bbbb  correlation energy =        -0.0589959888 au
        non-Brillouin singles    =        -0.0000000000 au

 Total  MP2   correlation energy =        -0.4921507037 au
        MP2         total energy =      -131.5435463254 au

  Entering Z-vector solver.
 This version supports only Gaussian blurring of the apparent surface charges
 No PCM contribution added !! 
   1         0           1      0.000282    0.000282
 This version supports only Gaussian blurring of the apparent surface charges
 No PCM contribution added !! 
   2         0           1      0.000073    0.000073
 This version supports only Gaussian blurring of the apparent surface charges
 No PCM contribution added !! 
   3         0           1      0.000021    0.000021
 This version supports only Gaussian blurring of the apparent surface charges
 No PCM contribution added !! 
   4         0           1      0.000008    0.000008
 This version supports only Gaussian blurring of the apparent surface charges
 No PCM contribution added !! 
   5         0           1      0.000002    0.000002
 This version supports only Gaussian blurring of the apparent surface charges
 No PCM contribution added !! 
   6         1           0      0.000000    0.000000    Roots Converged

 --------------------------------------------------------------

                    Orbital Energies (a.u.)
 --------------------------------------------------------------

 Alpha MOs
 -- Occupied --
-20.581 -15.595  -1.395  -1.078  -0.687  -0.676  -0.616  -0.484
 -0.429
 -- Virtual --
  0.159   0.186   0.227   0.334   0.504   0.558   0.596   0.604
  0.654   0.699   0.723   0.774   0.788   0.833   0.881   0.946
  1.007   1.065   1.209   1.253   1.405   1.466   1.559   1.574
  1.632   1.682   1.751   1.803   1.922   2.046   2.174   2.240
  2.323   2.355   2.707   2.735   3.003   3.388   3.398   3.511
  3.527   3.528   3.582   3.627   3.704   3.716   3.780   3.814
  3.838   3.908   3.922   4.078   4.078   4.139   4.210   4.242
  4.280   4.298   4.358   4.490   4.506   4.598   4.658   4.747
  4.832   5.035   5.144   5.179   5.196   5.398   5.592   5.677
  5.685   5.881   5.899   6.007   6.232   6.315   6.342   6.352
  6.481   6.842   6.974   7.080   7.100   7.124   7.196   7.389
  7.487   7.718   7.901  11.933  12.541
 --------------------------------------------------------------

          Ground-State Mulliken Net Atomic Charges

     Atom                 Charge (a.u.)
  ----------------------------------------
      1 N                    -0.285001
      2 O                    -0.425071
      3 H                     0.205155
      4 H                     0.205022
      5 H                     0.299895
  ----------------------------------------
  Sum of atomic charges =    -0.000000

 -----------------------------------------------------------------
                    Cartesian Multipole Moments
 -----------------------------------------------------------------
    Charge (ESU x 10^10)
                -0.0000
    Dipole Moment (Debye)
         X      -0.8093      Y       0.0022      Z      -0.0414
       Tot       0.8103
    Quadrupole Moments (Debye-Ang)
        XX     -10.9210     XY      -0.0363     YY     -11.4355
        XZ      -4.2373     YZ      -0.0116     ZZ     -12.6724
    Octopole Moments (Debye-Ang^2)
       XXX       1.4936    XXY       0.0033    XYY      -1.8722
       YYY       0.0455    XXZ      -0.4030    XYZ       0.0397
       YYZ       0.9752    XZZ       2.4376    YZZ      -0.0093
       ZZZ       0.1936
    Hexadecapole Moments (Debye-Ang^3)
      XXXX     -49.3111   XXXY      -0.0520   XXYY     -10.0116
      XYYY      -0.0407   YYYY     -13.0729   XXXZ      -6.4845
      XXYZ      -0.0089   XYYZ      -1.7509   YYYZ      -0.0103
      XXZZ     -10.9291   XYZZ      -0.0038   YYZZ      -4.7630
      XZZZ      -4.0887   YZZZ      -0.0065   ZZZZ     -15.0727
 -----------------------------------------------------------------
 DrvMan is completing analytic gradient of the MP2 energy
 MP2 relaxed dipole moment
            1
    1  -0.3183949
    2   0.0008694
    3  -0.0162724
	Magnitude:	 0.319 au	 0.810 Debye
 MP2 energy read as -131.543546
 Full Analytical Gradient of MP2 Energy (in au.)
             1             2             3             4             5
    1   -0.00042469    0.00068603   -0.00023949   -0.00024621    0.00022436
    2   -0.00000536    0.00000323   -0.00002583    0.00001795    0.00001002
    3   -0.00025749    0.00022295   -0.00050220   -0.00049708    0.00103381
 Gradient time:  CPU 0.06 s  wall 0.07 s
 ----------------------------------------------------------------
             Standard Nuclear Orientation (Angstroms)
    I     Atom           X                Y                Z
 ----------------------------------------------------------------
    1      N      -0.6922720211    -0.0015846572    -0.1435974361
    2      O       0.7166948687     0.0004772854     0.1336382121
    3      H      -1.0300924188     0.8093540680     0.3451378035
    4      H      -1.0305658846    -0.8033445291     0.3597922254
    5      H       1.1054597558    -0.0067184670    -0.7379845049
 ----------------------------------------------------------------
 Nuclear Repulsion Energy =    39.5165489729 hartrees
 There are        9 alpha and        9 beta electrons
 Discretize the solute cavity surface with Lebedev spheres
	Using 302 Lebedev grid points for each H atom
	Using 302 Lebedev grid points for other atoms
	Atomic van der Waals radii will be scaled by 1.20
 Removing interior tesserae...
 Keep 630 surface tesserae and discard 880 interior tesserae
 Molecular Surface Area = 58.663 Angst**2

                       Distance Matrix (Angstroms)
             N (  1)   O (  2)   H (  3)   H (  4)
   O (  2)  1.435985
   H (  3)  1.005289  1.936564
   H (  4)  1.005317  1.936542  1.612765
   H (  5)  1.893452  0.954419  2.529765  2.530283

 Requested basis set is cc-pVTZ
 There are 38 shells and 102 basis functions
 A cutoff of  1.0D-11 yielded    741 shell pairs
 There are      5401 function pairs (      6901 Cartesian)
 Smallest overlap matrix eigenvalue = 1.55E-03
 Guess MOs from SCF MO coefficient file
 Reading MOs from coefficient file
 Reading MOs from coefficient file
 A restricted Hartree-Fock SCF calculation will be
 performed using Pulay DIIS extrapolation
 SCF converges when DIIS error is below 1.0E-08
 ---------------------------------------
  Cycle       Energy         DIIS Error
 ---------------------------------------
    1    -131.0409551654      8.24E-04
    2    -131.0420843596      3.03E-04
    3    -131.0422430776      1.47E-04
    4    -131.0422811995      4.54E-05
    5    -131.0422873689      1.33E-05
    6    -131.0422879417      5.41E-06
    7    -131.0422880199      1.72E-06
    8    -131.0422880339      4.08E-07
    9    -131.0422880347      1.07E-07
   10    -131.0422880347      2.50E-08
   11    -131.0422880347      5.03E-09 Convergence criterion met
 ---------------------------------------
 SCF time:  CPU 5.36 s  wall 5.37 s
 Discretize the solute cavity surface with Lebedev spheres
	Using 302 Lebedev grid points for each H atom
	Using 302 Lebedev grid points for other atoms
	Atomic van der Waals radii will be scaled by 1.20
 Removing interior tesserae...
 Keep 630 surface tesserae and discard 880 interior tesserae
 Molecular Surface Area = 58.663 Angst**2
 A restricted Hartree-Fock SCF calculation will be
 performed using Pulay DIIS extrapolation
 Polarizable Continuum solvation model will be applied
 SCF converges when DIIS error is below 1.0E-08

 Citation of the SMD model:
 Marenich, A.V.; Cramer, C.J.; Truhlar, D.G.
 J. Phys. Chem. B 2009, 113, 6378-6396.
 iSolventCode=           1
 Solvent: water                                                           

 vradii
            1           2           3           4           5
    1   1.8900000   1.5200000   1.2000000   1.2000000   1.2000000
 ---------------------------------------
  Cycle       Energy         DIIS Error
 ---------------------------------------
    1    -131.0422880347      9.21E-10
 Time req'd to invert C: 0.15 s (CPU) 0.15 s (wall)
    2    -131.0549803848      7.19E-04
    3    -131.0549803846      7.19E-04
    4    -131.0549803843      7.19E-04
    5    -131.0549803856      7.19E-04
    6    -131.0549803854      7.19E-04
    7    -131.0549803853      7.19E-04
    8    -131.0549803852      7.19E-04
    9    -131.0549803853      7.19E-04
   10    -131.0549803852      7.19E-04
   11    -131.0549803850      7.19E-04
   12    -131.0549803835      7.19E-04
   13    -131.0549803839      7.19E-04
   14    -131.0549803849      7.19E-04
   15    -131.0549803847      7.19E-04
   16    -131.0562578619      2.89E-04
   17    -131.0564506747      1.39E-04
   18    -131.0564928469      4.42E-05
   19    -131.0564994360      1.32E-05
   20    -131.0565000278      5.70E-06
   21    -131.0565001214      1.94E-06
   22    -131.0565001404      4.35E-07
   23    -131.0565001413      9.69E-08
   24    -131.0565001413      2.03E-08
   25    -131.0565001412      4.17E-09 Convergence criterion met
 ---------------------------------------
 SCF time:  CPU 11.39 s  wall 11.40 s
(0)  E-EN(g) gas-phase elect-nuc energy                 -131.042288035 a.u.
(3)  G-ENP(liq) elect-nuc-pol free energy of system     -131.056500141 a.u.
(4)  G-CDS(liq) cavity-dispersion-solvent structure 
     free energy                                                3.1761 kcal/mol
(6)  G-S(liq) free energy of system                     -131.051438736 a.u.
(9)  DeltaG-S(liq) free energy of  solvation
     (9) = (6) - (0)                                           -5.7422 kcal/mol
 SCF   energy in the final basis set = -131.0514387363
 Total energy in the final basis set = -131.0514387363

 Components of the MP2 correlation energy:
        aaaa  correlation energy =        -0.0589959851 au
        abab  correlation energy =        -0.3741114756 au
        bbbb  correlation energy =        -0.0589959851 au
        non-Brillouin singles    =        -0.0000000000 au

 Total  MP2   correlation energy =        -0.4921034458 au
        MP2         total energy =      -131.5435421821 au

  Entering Z-vector solver.
 This version supports only Gaussian blurring of the apparent surface charges
 No PCM contribution added !! 
   1         0           1      0.000281    0.000281
 This version supports only Gaussian blurring of the apparent surface charges
 No PCM contribution added !! 
   2         0           1      0.000073    0.000073
 This version supports only Gaussian blurring of the apparent surface charges
 No PCM contribution added !! 
   3         0           1      0.000021    0.000021
 This version supports only Gaussian blurring of the apparent surface charges
 No PCM contribution added !! 
   4         0           1      0.000008    0.000008
 This version supports only Gaussian blurring of the apparent surface charges
 No PCM contribution added !! 
   5         0           1      0.000002    0.000002
 This version supports only Gaussian blurring of the apparent surface charges
 No PCM contribution added !! 
   6         1           0      0.000000    0.000000    Roots Converged

 --------------------------------------------------------------

                    Orbital Energies (a.u.)
 --------------------------------------------------------------

 Alpha MOs
 -- Occupied --
-20.581 -15.594  -1.395  -1.078  -0.688  -0.676  -0.616  -0.484
 -0.429
 -- Virtual --
  0.159   0.186   0.227   0.335   0.504   0.558   0.597   0.604
  0.654   0.699   0.723   0.774   0.788   0.834   0.881   0.946
  1.007   1.065   1.209   1.253   1.405   1.466   1.559   1.575
  1.631   1.682   1.751   1.803   1.922   2.045   2.174   2.241
  2.323   2.355   2.708   2.735   3.003   3.388   3.398   3.511
  3.527   3.527   3.582   3.627   3.704   3.717   3.780   3.814
  3.838   3.908   3.923   4.078   4.079   4.139   4.210   4.242
  4.280   4.298   4.357   4.490   4.506   4.598   4.658   4.747
  4.832   5.034   5.145   5.180   5.197   5.399   5.592   5.677
  5.683   5.881   5.899   6.007   6.232   6.316   6.343   6.353
  6.484   6.845   6.973   7.080   7.099   7.123   7.196   7.390
  7.489   7.721   7.900  11.933  12.546
 --------------------------------------------------------------

          Ground-State Mulliken Net Atomic Charges

     Atom                 Charge (a.u.)
  ----------------------------------------
      1 N                    -0.284735
      2 O                    -0.425038
      3 H                     0.204907
      4 H                     0.204775
      5 H                     0.300091
  ----------------------------------------
  Sum of atomic charges =     0.000000

 -----------------------------------------------------------------
                    Cartesian Multipole Moments
 -----------------------------------------------------------------
    Charge (ESU x 10^10)
                 0.0000
    Dipole Moment (Debye)
         X      -0.8015      Y       0.0022      Z      -0.0417
       Tot       0.8026
    Quadrupole Moments (Debye-Ang)
        XX     -10.9198     XY      -0.0363     YY     -11.4348
        XZ      -4.2378     YZ      -0.0116     ZZ     -12.6719
    Octopole Moments (Debye-Ang^2)
       XXX       1.5439    XXY       0.0033    XYY      -1.8573
       YYY       0.0455    XXZ      -0.4008    XYZ       0.0396
       YYZ       0.9754    XZZ       2.4500    YZZ      -0.0093
       ZZZ       0.1944
    Hexadecapole Moments (Debye-Ang^3)
      XXXX     -49.2235   XXXY      -0.0519   XXYY      -9.9978
      XYYY      -0.0407   YYYY     -13.0727   XXXZ      -6.4790
      XXYZ      -0.0089   XYYZ      -1.7487   YYYZ      -0.0103
      XXZZ     -10.9154   XYZZ      -0.0038   YYZZ      -4.7630
      XZZZ      -4.0852   YZZZ      -0.0065   ZZZZ     -15.0734
 -----------------------------------------------------------------
 DrvMan is completing analytic gradient of the MP2 energy
 MP2 relaxed dipole moment
            1
    1  -0.3153213
    2   0.0008739
    3  -0.0163983
	Magnitude:	 0.316 au	 0.803 Debye
 MP2 energy read as -131.543542
 Full Analytical Gradient of MP2 Energy (in au.)
             1             2             3             4             5
    1    0.00044412   -0.00089115   -0.00009009   -0.00009682    0.00063394
    2   -0.00000511    0.00000955   -0.00000835    0.00000108    0.00000283
    3   -0.00020026    0.00090134   -0.00046458   -0.00045915    0.00022264
 Gradient time:  CPU 0.05 s  wall 0.05 s
 ----------------------------------------------------------------
             Standard Nuclear Orientation (Angstroms)
    I     Atom           X                Y                Z
 ----------------------------------------------------------------
    1      N      -0.6922720211    -0.0015846572    -0.1435974361
    2      O       0.7176948687     0.0014772854     0.1336382121
    3      H      -1.0300924188     0.8093540680     0.3451378035
    4      H      -1.0305658846    -0.8033445291     0.3597922254
    5      H       1.1054597558    -0.0067184670    -0.7379845049
 ----------------------------------------------------------------
 Nuclear Repulsion Energy =    39.5022531904 hartrees
 There are        9 alpha and        9 beta electrons
 Discretize the solute cavity surface with Lebedev spheres
	Using 302 Lebedev grid points for each H atom
	Using 302 Lebedev grid points for other atoms
	Atomic van der Waals radii will be scaled by 1.20
 Removing interior tesserae...
 Keep 630 surface tesserae and discard 880 interior tesserae
 Molecular Surface Area = 58.663 Angst**2

                       Distance Matrix (Angstroms)
             N (  1)   O (  2)   H (  3)   H (  4)
   O (  2)  1.436968
   H (  3)  1.005289  1.937049
   H (  4)  1.005317  1.937860  1.612765
   H (  5)  1.893452  0.954020  2.529765  2.530283

 Requested basis set is cc-pVTZ
 There are 38 shells and 102 basis functions
 A cutoff of  1.0D-11 yielded    741 shell pairs
 There are      5401 function pairs (      6901 Cartesian)
 Smallest overlap matrix eigenvalue = 1.55E-03
 Guess MOs from SCF MO coefficient file
 Reading MOs from coefficient file
 Reading MOs from coefficient file
 A restricted Hartree-Fock SCF calculation will be
 performed using Pulay DIIS extrapolation
 SCF converges when DIIS error is below 1.0E-08
 ---------------------------------------
  Cycle       Energy         DIIS Error
 ---------------------------------------
    1    -131.0403323241      8.20E-04
    2    -131.0420581406      3.02E-04
    3    -131.0422145580      1.46E-04
    4    -131.0422522543      4.50E-05
    5    -131.0422583082      1.31E-05
    6    -131.0422588684      5.30E-06
    7    -131.0422589419      1.70E-06
    8    -131.0422589554      4.09E-07
    9    -131.0422589561      1.08E-07
   10    -131.0422589562      2.41E-08
   11    -131.0422589562      4.89E-09 Convergence criterion met
 ---------------------------------------
 SCF time:  CPU 4.96 s  wall 6.06 s
 Discretize the solute cavity surface with Lebedev spheres
	Using 302 Lebedev grid points for each H atom
	Using 302 Lebedev grid points for other atoms
	Atomic van der Waals radii will be scaled by 1.20
 Removing interior tesserae...
 Keep 630 surface tesserae and discard 880 interior tesserae
 Molecular Surface Area = 58.663 Angst**2
 A restricted Hartree-Fock SCF calculation will be
 performed using Pulay DIIS extrapolation
 Polarizable Continuum solvation model will be applied
 SCF converges when DIIS error is below 1.0E-08

 Citation of the SMD model:
 Marenich, A.V.; Cramer, C.J.; Truhlar, D.G.
 J. Phys. Chem. B 2009, 113, 6378-6396.
 iSolventCode=           1
 Solvent: water                                                           

 vradii
            1           2           3           4           5
    1   1.8900000   1.5200000   1.2000000   1.2000000   1.2000000
 ---------------------------------------
  Cycle       Energy         DIIS Error
 ---------------------------------------
    1    -131.0422589562      9.64E-10
 Time req'd to invert C: 0.14 s (CPU) 0.14 s (wall)
    2    -131.0549543262      7.20E-04
    3    -131.0549543259      7.20E-04
    4    -131.0549543255      7.20E-04
    5    -131.0549543264      7.20E-04
    6    -131.0549543257      7.20E-04
    7    -131.0549543251      7.20E-04
    8    -131.0562327264      2.90E-04
    9    -131.0564256657      1.39E-04
   10    -131.0564679124      4.43E-05
   11    -131.0564745207      1.32E-05
   12    -131.0564751171      5.72E-06
   13    -131.0564752117      1.95E-06
   14    -131.0564752310      4.37E-07
   15    -131.0564752319      9.72E-08
   16    -131.0564752330      2.04E-08
   17    -131.0564752329      4.20E-09 Convergence criterion met
 ---------------------------------------
 SCF time:  CPU 8.22 s  wall 8.90 s
(0)  E-EN(g) gas-phase elect-nuc energy                 -131.042258956 a.u.
(3)  G-ENP(liq) elect-nuc-pol free energy of system     -131.056475233 a.u.
(4)  G-CDS(liq) cavity-dispersion-solvent structure 
     free energy                                                3.1739 kcal/mol
(6)  G-S(liq) free energy of system                     -131.051417311 a.u.
(9)  DeltaG-S(liq) free energy of  solvation
     (9) = (6) - (0)                                           -5.7470 kcal/mol
 SCF   energy in the final basis set = -131.0514173110
 Total energy in the final basis set = -131.0514173110

 Components of the MP2 correlation energy:
        aaaa  correlation energy =        -0.0589960450 au
        abab  correlation energy =        -0.3741354627 au
        bbbb  correlation energy =        -0.0589960450 au
        non-Brillouin singles    =        -0.0000000000 au

 Total  MP2   correlation energy =        -0.4921275528 au
        MP2         total energy =      -131.5435448638 au

  Entering Z-vector solver.
 This version supports only Gaussian blurring of the apparent surface charges
 No PCM contribution added !! 
   1         0           1      0.000281    0.000281
 This version supports only Gaussian blurring of the apparent surface charges
 No PCM contribution added !! 
   2         0           1      0.000073    0.000073
 This version supports only Gaussian blurring of the apparent surface charges
 No PCM contribution added !! 
   3         0           1      0.000021    0.000021
 This version supports only Gaussian blurring of the apparent surface charges
 No PCM contribution added !! 
   4         0           1      0.000008    0.000008
 This version supports only Gaussian blurring of the apparent surface charges
 No PCM contribution added !! 
   5         0           1      0.000002    0.000002
 This version supports only Gaussian blurring of the apparent surface charges
 No PCM contribution added !! 
   6         1           0      0.000000    0.000000    Roots Converged

 --------------------------------------------------------------

                    Orbital Energies (a.u.)
 --------------------------------------------------------------

 Alpha MOs
 -- Occupied --
-20.581 -15.595  -1.395  -1.078  -0.688  -0.676  -0.616  -0.484
 -0.429
 -- Virtual --
  0.159   0.186   0.227   0.334   0.504   0.558   0.597   0.604
  0.654   0.699   0.723   0.774   0.788   0.834   0.881   0.946
  1.007   1.065   1.209   1.253   1.405   1.466   1.559   1.574
  1.631   1.682   1.751   1.803   1.922   2.045   2.174   2.240
  2.323   2.355   2.707   2.735   3.003   3.388   3.398   3.511
  3.527   3.527   3.582   3.627   3.704   3.716   3.780   3.814
  3.838   3.908   3.922   4.078   4.078   4.139   4.210   4.242
  4.280   4.298   4.358   4.490   4.506   4.598   4.658   4.747
  4.832   5.035   5.144   5.179   5.196   5.399   5.592   5.677
  5.684   5.881   5.899   6.007   6.232   6.315   6.342   6.353
  6.483   6.844   6.973   7.080   7.099   7.124   7.196   7.390
  7.488   7.720   7.900  11.933  12.544
 --------------------------------------------------------------

          Ground-State Mulliken Net Atomic Charges

     Atom                 Charge (a.u.)
  ----------------------------------------
      1 N                    -0.284871
      2 O                    -0.425059
      3 H                     0.205018
      4 H                     0.204910
      5 H                     0.300003
  ----------------------------------------
  Sum of atomic charges =    -0.000000

 -----------------------------------------------------------------
                    Cartesian Multipole Moments
 -----------------------------------------------------------------
    Charge (ESU x 10^10)
                -0.0000
    Dipole Moment (Debye)
         X      -0.8053      Y      -0.0006      Z      -0.0415
       Tot       0.8064
    Quadrupole Moments (Debye-Ang)
        XX     -10.9204     XY      -0.0383     YY     -11.4352
        XZ      -4.2375     YZ      -0.0115     ZZ     -12.6722
    Octopole Moments (Debye-Ang^2)
       XXX       1.5188    XXY      -0.0046    XYY      -1.8647
       YYY       0.0270    XXZ      -0.4020    XYZ       0.0396
       YYZ       0.9753    XZZ       2.4438    YZZ      -0.0150
       ZZZ       0.1940
    Hexadecapole Moments (Debye-Ang^3)
      XXXX     -49.2674   XXXY      -0.0631   XXYY     -10.0047
      XYYY      -0.0546   YYYY     -13.0729   XXXZ      -6.4817
      XXYZ      -0.0094   XYYZ      -1.7498   YYYZ      -0.0125
      XXZZ     -10.9223   XYZZ      -0.0083   YYZZ      -4.7630
      XZZZ      -4.0870   YZZZ      -0.0083   ZZZZ     -15.0731
 -----------------------------------------------------------------
 DrvMan is completing analytic gradient of the MP2 energy
 MP2 relaxed dipole moment
            1
    1  -0.3168425
    2  -0.0002255
    3  -0.0163415
	Magnitude:	 0.317 au	 0.806 Debye
 MP2 energy read as -131.543545
 Full Analytical Gradient of MP2 Energy (in au.)
             1             2             3             4             5
    1    0.00000755   -0.00010466   -0.00010632   -0.00022901    0.00043244
    2   -0.00009964    0.00008145   -0.00000539    0.00002067    0.00000290
    3   -0.00022961    0.00057396   -0.00046299   -0.00049867    0.00061731
 Gradient time:  CPU 0.05 s  wall 0.05 s
 ----------------------------------------------------------------
             Standard Nuclear Orientation (Angstroms)
    I     Atom           X                Y                Z
 ----------------------------------------------------------------
    1      N      -0.6922720211    -0.0015846572    -0.1435974361
    2      O       0.7176948687    -0.0005227146     0.1336382121
    3      H      -1.0300924188     0.8093540680     0.3451378035
    4      H      -1.0305658846    -0.8033445291     0.3597922254
    5      H       1.1054597558    -0.0067184670    -0.7379845049
 ----------------------------------------------------------------
 Nuclear Repulsion Energy =    39.5023586906 hartrees
 There are        9 alpha and        9 beta electrons
 Discretize the solute cavity surface with Lebedev spheres
	Using 302 Lebedev grid points for each H atom
	Using 302 Lebedev grid points for other atoms
	Atomic van der Waals radii will be scaled by 1.20
 Removing interior tesserae...
 Keep 630 surface tesserae and discard 880 interior tesserae
 Molecular Surface Area = 58.663 Angst**2

                       Distance Matrix (Angstroms)
             N (  1)   O (  2)   H (  3)   H (  4)
   O (  2)  1.436965
   H (  3)  1.005289  1.937884
   H (  4)  1.005317  1.937030  1.612765
   H (  5)  1.893452  0.954005  2.529765  2.530283

 Requested basis set is cc-pVTZ
 There are 38 shells and 102 basis functions
 A cutoff of  1.0D-11 yielded    741 shell pairs
 There are      5401 function pairs (      6901 Cartesian)
 Smallest overlap matrix eigenvalue = 1.55E-03
 Guess MOs from SCF MO coefficient file
 Reading MOs from coefficient file
 Reading MOs from coefficient file
 A restricted Hartree-Fock SCF calculation will be
 performed using Pulay DIIS extrapolation
 SCF converges when DIIS error is below 1.0E-08
 ---------------------------------------
  Cycle       Energy         DIIS Error
 ---------------------------------------
    1    -131.0405437517      8.19E-04
    2    -131.0420577436      3.02E-04
    3    -131.0422149817      1.46E-04
    4    -131.0422528935      4.50E-05
    5    -131.0422589705      1.32E-05
    6    -131.0422595348      5.34E-06
    7    -131.0422596101      1.71E-06
    8    -131.0422596237      4.05E-07
    9    -131.0422596245      1.06E-07
   10    -131.0422596246      2.42E-08
   11    -131.0422596246      4.95E-09 Convergence criterion met
 ---------------------------------------
 SCF time:  CPU 4.96 s  wall 4.98 s
 Discretize the solute cavity surface with Lebedev spheres
	Using 302 Lebedev grid points for each H atom
	Using 302 Lebedev grid points for other atoms
	Atomic van der Waals radii will be scaled by 1.20
 Removing interior tesserae...
 Keep 630 surface tesserae and discard 880 interior tesserae
 Molecular Surface Area = 58.663 Angst**2
 A restricted Hartree-Fock SCF calculation will be
 performed using Pulay DIIS extrapolation
 Polarizable Continuum solvation model will be applied
 SCF converges when DIIS error is below 1.0E-08

 Citation of the SMD model:
 Marenich, A.V.; Cramer, C.J.; Truhlar, D.G.
 J. Phys. Chem. B 2009, 113, 6378-6396.
 iSolventCode=           1
 Solvent: water                                                           

 vradii
            1           2           3           4           5
    1   1.8900000   1.5200000   1.2000000   1.2000000   1.2000000
 ---------------------------------------
  Cycle       Energy         DIIS Error
 ---------------------------------------
    1    -131.0422596245      9.59E-10
 Time req'd to invert C: 0.14 s (CPU) 0.14 s (wall)
    2    -131.0549553825      7.20E-04
    3    -131.0549553822      7.20E-04
    4    -131.0549553791      7.20E-04
    5    -131.0549553821      7.20E-04
    6    -131.0549553854      7.20E-04
    7    -131.0549553836      7.20E-04
    8    -131.0549553827      7.20E-04
    9    -131.0549553825      7.20E-04
   10    -131.0549553807      7.20E-04
   11    -131.0549553801      7.20E-04
   12    -131.0549553815      7.20E-04
   13    -131.0549553794      7.20E-04
   14    -131.0549553794      7.20E-04
   15    -131.0549553795      7.20E-04
   16    -131.0549553853      7.20E-04
   17    -131.0562337316      2.90E-04
   18    -131.0564266746      1.39E-04
   19    -131.0564689257      4.43E-05
   20    -131.0564755345      1.32E-05
   21    -131.0564761309      5.72E-06
   22    -131.0564762256      1.95E-06
   23    -131.0564762449      4.37E-07
   24    -131.0564762458      9.72E-08
   25    -131.0564762458      2.04E-08
   26    -131.0564762457      4.20E-09 Convergence criterion met
 ---------------------------------------
 SCF time:  CPU 12.53 s  wall 13.26 s
(0)  E-EN(g) gas-phase elect-nuc energy                 -131.042259625 a.u.
(3)  G-ENP(liq) elect-nuc-pol free energy of system     -131.056476246 a.u.
(4)  G-CDS(liq) cavity-dispersion-solvent structure 
     free energy                                                3.1739 kcal/mol
(6)  G-S(liq) free energy of system                     -131.051418320 a.u.
(9)  DeltaG-S(liq) free energy of  solvation
     (9) = (6) - (0)                                           -5.7472 kcal/mol
 SCF   energy in the final basis set = -131.0514183198
 Total energy in the final basis set = -131.0514183198

 Components of the MP2 correlation energy:
        aaaa  correlation energy =        -0.0589959320 au
        abab  correlation energy =        -0.3741347456 au
        bbbb  correlation energy =        -0.0589959320 au
        non-Brillouin singles    =        -0.0000000000 au

 Total  MP2   correlation energy =        -0.4921266096 au
        MP2         total energy =      -131.5435449294 au

  Entering Z-vector solver.
 This version supports only Gaussian blurring of the apparent surface charges
 No PCM contribution added !! 
   1         0           1      0.000281    0.000281
 This version supports only Gaussian blurring of the apparent surface charges
 No PCM contribution added !! 
   2         0           1      0.000073    0.000073
 This version supports only Gaussian blurring of the apparent surface charges
 No PCM contribution added !! 
   3         0           1      0.000021    0.000021
 This version supports only Gaussian blurring of the apparent surface charges
 No PCM contribution added !! 
   4         0           1      0.000008    0.000008
 This version supports only Gaussian blurring of the apparent surface charges
 No PCM contribution added !! 
   5         0           1      0.000002    0.000002
 This version supports only Gaussian blurring of the apparent surface charges
 No PCM contribution added !! 
   6         1           0      0.000000    0.000000    Roots Converged

 --------------------------------------------------------------

                    Orbital Energies (a.u.)
 --------------------------------------------------------------

 Alpha MOs
 -- Occupied --
-20.581 -15.595  -1.395  -1.078  -0.688  -0.676  -0.616  -0.484
 -0.429
 -- Virtual --
  0.159   0.186   0.227   0.334   0.504   0.558   0.597   0.604
  0.654   0.699   0.723   0.774   0.788   0.833   0.881   0.946
  1.007   1.065   1.209   1.253   1.405   1.466   1.559   1.574
  1.631   1.682   1.751   1.803   1.922   2.045   2.174   2.240
  2.323   2.355   2.707   2.735   3.003   3.388   3.398   3.511
  3.527   3.527   3.582   3.627   3.704   3.716   3.780   3.814
  3.838   3.908   3.922   4.078   4.079   4.139   4.210   4.242
  4.280   4.298   4.358   4.490   4.506   4.598   4.658   4.747
  4.832   5.035   5.144   5.179   5.196   5.399   5.592   5.677
  5.684   5.881   5.899   6.007   6.232   6.315   6.342   6.353
  6.483   6.844   6.973   7.080   7.099   7.124   7.196   7.390
  7.488   7.720   7.900  11.933  12.544
 --------------------------------------------------------------

          Ground-State Mulliken Net Atomic Charges

     Atom                 Charge (a.u.)
  ----------------------------------------
      1 N                    -0.284866
      2 O                    -0.425051
      3 H                     0.205044
      4 H                     0.204887
      5 H                     0.299986
  ----------------------------------------
  Sum of atomic charges =    -0.000000

 -----------------------------------------------------------------
                    Cartesian Multipole Moments
 -----------------------------------------------------------------
    Charge (ESU x 10^10)
                -0.0000
    Dipole Moment (Debye)
         X      -0.8054      Y       0.0050      Z      -0.0415
       Tot       0.8065
    Quadrupole Moments (Debye-Ang)
        XX     -10.9204     XY      -0.0342     YY     -11.4352
        XZ      -4.2375     YZ      -0.0118     ZZ     -12.6721
    Octopole Moments (Debye-Ang^2)
       XXX       1.5187    XXY       0.0112    XYY      -1.8648
       YYY       0.0641    XXZ      -0.4019    XYZ       0.0397
       YYZ       0.9753    XZZ       2.4438    YZZ      -0.0036
       ZZZ       0.1940
    Hexadecapole Moments (Debye-Ang^3)
      XXXX     -49.2672   XXXY      -0.0407   XXYY     -10.0047
      XYYY      -0.0268   YYYY     -13.0728   XXXZ      -6.4817
      XXYZ      -0.0085   XYYZ      -1.7498   YYYZ      -0.0081
      XXZZ     -10.9222   XYZZ       0.0006   YYZZ      -4.7630
      XZZZ      -4.0870   YZZZ      -0.0047   ZZZZ     -15.0730
 -----------------------------------------------------------------
 DrvMan is completing analytic gradient of the MP2 energy
 MP2 relaxed dipole moment
            1
    1  -0.3168680
    2   0.0019742
    3  -0.0163322
	Magnitude:	 0.317 au	 0.806 Debye
 MP2 energy read as -131.543545
 Full Analytical Gradient of MP2 Energy (in au.)
             1             2             3             4             5
    1    0.00000887   -0.00009719   -0.00022345   -0.00011421    0.00042597
    2    0.00008915   -0.00006822   -0.00002871   -0.00000168    0.00000946
    3   -0.00022879    0.00055367   -0.00050381   -0.00045762    0.00063655
 Gradient time:  CPU 0.06 s  wall 0.05 s
 ----------------------------------------------------------------
             Standard Nuclear Orientation (Angstroms)
    I     Atom           X                Y                Z
 ----------------------------------------------------------------
    1      N      -0.6922720211    -0.0015846572    -0.1435974361
    2      O       0.7176948687     0.0004772854     0.1346382121
    3      H      -1.0300924188     0.8093540680     0.3451378035
    4      H      -1.0305658846    -0.8033445291     0.3597922254
    5      H       1.1054597558    -0.0067184670    -0.7379845049
 ----------------------------------------------------------------
 Nuclear Repulsion Energy =    39.4955485372 hartrees
 There are        9 alpha and        9 beta electrons
 Discretize the solute cavity surface with Lebedev spheres
	Using 302 Lebedev grid points for each H atom
	Using 302 Lebedev grid points for other atoms
	Atomic van der Waals radii will be scaled by 1.20
 Removing interior tesserae...
 Keep 630 surface tesserae and discard 880 interior tesserae
 Molecular Surface Area = 58.663 Angst**2

                       Distance Matrix (Angstroms)
             N (  1)   O (  2)   H (  3)   H (  4)
   O (  2)  1.437159
   H (  3)  1.005289  1.937357
   H (  4)  1.005317  1.937328  1.612765
   H (  5)  1.893452  0.954926  2.529765  2.530283

 Requested basis set is cc-pVTZ
 There are 38 shells and 102 basis functions
 A cutoff of  1.0D-11 yielded    741 shell pairs
 There are      5401 function pairs (      6901 Cartesian)
 Smallest overlap matrix eigenvalue = 1.55E-03
 Guess MOs from SCF MO coefficient file
 Reading MOs from coefficient file
 Reading MOs from coefficient file
 A restricted Hartree-Fock SCF calculation will be
 performed using Pulay DIIS extrapolation
 SCF converges when DIIS error is below 1.0E-08
 ---------------------------------------
  Cycle       Energy         DIIS Error
 ---------------------------------------
    1    -131.0397822525      8.20E-04
    2    -131.0420139846      3.01E-04
    3    -131.0421713642      1.45E-04
    4    -131.0422090614      4.53E-05
    5    -131.0422150807      1.30E-05
    6    -131.0422156423      5.28E-06
    7    -131.0422157150      1.71E-06
    8    -131.0422157285      4.13E-07
    9    -131.0422157293      1.12E-07
   10    -131.0422157293      2.53E-08
   11    -131.0422157293      5.04E-09 Convergence criterion met
 ---------------------------------------
 SCF time:  CPU 4.95 s  wall 4.95 s
 Discretize the solute cavity surface with Lebedev spheres
	Using 302 Lebedev grid points for each H atom
	Using 302 Lebedev grid points for other atoms
	Atomic van der Waals radii will be scaled by 1.20
 Removing interior tesserae...
 Keep 630 surface tesserae and discard 880 interior tesserae
 Molecular Surface Area = 58.663 Angst**2
 A restricted Hartree-Fock SCF calculation will be
 performed using Pulay DIIS extrapolation
 Polarizable Continuum solvation model will be applied
 SCF converges when DIIS error is below 1.0E-08

 Citation of the SMD model:
 Marenich, A.V.; Cramer, C.J.; Truhlar, D.G.
 J. Phys. Chem. B 2009, 113, 6378-6396.
 iSolventCode=           1
 Solvent: water                                                           

 vradii
            1           2           3           4           5
    1   1.8900000   1.5200000   1.2000000   1.2000000   1.2000000
 ---------------------------------------
  Cycle       Energy         DIIS Error
 ---------------------------------------
    1    -131.0422157293      9.87E-10
 Time req'd to invert C: 0.14 s (CPU) 0.14 s (wall)
    2    -131.0549120546      7.20E-04
    3    -131.0549120543      7.20E-04
    4    -131.0549120541      7.20E-04
    5    -131.0549120551      7.20E-04
    6    -131.0549120546      7.20E-04
    7    -131.0549120547      7.20E-04
    8    -131.0549120547      7.20E-04
    9    -131.0549120543      7.20E-04
   10    -131.0549120546      7.20E-04
   11    -131.0549120548      7.20E-04
   12    -131.0549120546      7.20E-04
   13    -131.0549120542      7.20E-04
   14    -131.0549120552      7.20E-04
   15    -131.0549120554      7.20E-04
   16    -131.0549120544      7.20E-04
   17    -131.0561914649      2.90E-04
   18    -131.0563846203      1.39E-04
   19    -131.0564270023      4.44E-05
   20    -131.0564336272      1.32E-05
   21    -131.0564342248      5.72E-06
   22    -131.0564343196      1.95E-06
   23    -131.0564343388      4.38E-07
   24    -131.0564343397      9.75E-08
   25    -131.0564343397      2.04E-08
   26    -131.0564343396      4.20E-09 Convergence criterion met
 ---------------------------------------
 SCF time:  CPU 11.64 s  wall 11.67 s
(0)  E-EN(g) gas-phase elect-nuc energy                 -131.042215729 a.u.
(3)  G-ENP(liq) elect-nuc-pol free energy of system     -131.056434340 a.u.
(4)  G-CDS(liq) cavity-dispersion-solvent structure 
     free energy                                                3.1737 kcal/mol
(6)  G-S(liq) free energy of system                     -131.051376679 a.u.
(9)  DeltaG-S(liq) free energy of  solvation
     (9) = (6) - (0)                                           -5.7486 kcal/mol
 SCF   energy in the final basis set = -131.0513766792
 Total energy in the final basis set = -131.0513766792

 Components of the MP2 correlation energy:
        aaaa  correlation energy =        -0.0590024027 au
        abab  correlation energy =        -0.3741749582 au
        bbbb  correlation energy =        -0.0590024027 au
        non-Brillouin singles    =        -0.0000000000 au

 Total  MP2   correlation energy =        -0.4921797635 au
        MP2         total energy =      -131.5435564427 au

  Entering Z-vector solver.
 This version supports only Gaussian blurring of the apparent surface charges
 No PCM contribution added !! 
   1         0           1      0.000282    0.000282
 This version supports only Gaussian blurring of the apparent surface charges
 No PCM contribution added !! 
   2         0           1      0.000073    0.000073
 This version supports only Gaussian blurring of the apparent surface charges
 No PCM contribution added !! 
   3         0           1      0.000021    0.000021
 This version supports only Gaussian blurring of the apparent surface charges
 No PCM contribution added !! 
   4         0           1      0.000008    0.000008
 This version supports only Gaussian blurring of the apparent surface charges
 No PCM contribution added !! 
   5         0           1      0.000002    0.000002
 This version supports only Gaussian blurring of the apparent surface charges
 No PCM contribution added !! 
   6         1           0      0.000000    0.000000    Roots Converged

 --------------------------------------------------------------

                    Orbital Energies (a.u.)
 --------------------------------------------------------------

 Alpha MOs
 -- Occupied --
-20.581 -15.595  -1.395  -1.078  -0.688  -0.675  -0.616  -0.484
 -0.429
 -- Virtual --
  0.159   0.186   0.227   0.334   0.504   0.558   0.596   0.604
  0.654   0.699   0.723   0.774   0.788   0.833   0.881   0.946
  1.007   1.065   1.209   1.253   1.405   1.466   1.559   1.574
  1.631   1.681   1.751   1.803   1.922   2.045   2.174   2.240
  2.323   2.355   2.707   2.735   3.002   3.388   3.398   3.511
  3.527   3.527   3.582   3.627   3.704   3.716   3.780   3.814
  3.838   3.908   3.922   4.078   4.078   4.139   4.210   4.241
  4.279   4.298   4.357   4.489   4.505   4.598   4.658   4.747
  4.833   5.033   5.144   5.180   5.196   5.399   5.592   5.677
  5.685   5.881   5.898   6.007   6.232   6.315   6.342   6.352
  6.482   6.842   6.972   7.079   7.095   7.122   7.197   7.390
  7.487   7.718   7.900  11.924  12.543
 --------------------------------------------------------------

          Ground-State Mulliken Net Atomic Charges

     Atom                 Charge (a.u.)
  ----------------------------------------
      1 N                    -0.284862
      2 O                    -0.425385
      3 H                     0.205023
      4 H                     0.204890
      5 H                     0.300334
  ----------------------------------------
  Sum of atomic charges =     0.000000

 -----------------------------------------------------------------
                    Cartesian Multipole Moments
 -----------------------------------------------------------------
    Charge (ESU x 10^10)
                 0.0000
    Dipole Moment (Debye)
         X      -0.8057      Y       0.0023      Z      -0.0432
       Tot       0.8069
    Quadrupole Moments (Debye-Ang)
        XX     -10.9209     XY      -0.0362     YY     -11.4364
        XZ      -4.2379     YZ      -0.0117     ZZ     -12.6735
    Octopole Moments (Debye-Ang^2)
       XXX       1.5152    XXY       0.0034    XYY      -1.8657
       YYY       0.0456    XXZ      -0.4090    XYZ       0.0396
       YYZ       0.9697    XZZ       2.4419    YZZ      -0.0093
       ZZZ       0.1778
    Hexadecapole Moments (Debye-Ang^3)
      XXXX     -49.2738   XXXY      -0.0518   XXYY     -10.0062
      XYYY      -0.0406   YYYY     -13.0744   XXXZ      -6.4885
      XXYZ      -0.0090   XYYZ      -1.7535   YYYZ      -0.0103
      XXZZ     -10.9248   XYZZ      -0.0038   YYZZ      -4.7654
      XZZZ      -4.0979   YZZZ      -0.0065   ZZZZ     -15.0842
 -----------------------------------------------------------------
 DrvMan is completing analytic gradient of the MP2 energy
 MP2 relaxed dipole moment
            1
    1  -0.3169910
    2   0.0009079
    3  -0.0169970
	Magnitude:	 0.317 au	 0.807 Debye
 MP2 energy read as -131.543556
 Full Analytical Gradient of MP2 Energy (in au.)
             1             2             3             4             5
    1   -0.00003442   -0.00042618   -0.00012254   -0.00012815    0.00071128
    2   -0.00000539    0.00001663   -0.00001427    0.00000683   -0.00000380
    3   -0.00034037    0.00159275   -0.00047962   -0.00047415   -0.00029860
 Gradient time:  CPU 0.05 s  wall 0.05 s
 ----------------------------------------------------------------
             Standard Nuclear Orientation (Angstroms)
    I     Atom           X                Y                Z
 ----------------------------------------------------------------
    1      N      -0.6922720211    -0.0015846572    -0.1435974361
    2      O       0.7176948687     0.0004772854     0.1326382121
    3      H      -1.0300924188     0.8093540680     0.3451378035
    4      H      -1.0305658846    -0.8033445291     0.3597922254
    5      H       1.1054597558    -0.0067184670    -0.7379845049
 ----------------------------------------------------------------
 Nuclear Repulsion Energy =    39.5090761073 hartrees
 There are        9 alpha and        9 beta electrons
 Discretize the solute cavity surface with Lebedev spheres
	Using 302 Lebedev grid points for each H atom
	Using 302 Lebedev grid points for other atoms
	Atomic van der Waals radii will be scaled by 1.20
 Removing interior tesserae...
 Keep 630 surface tesserae and discard 880 interior tesserae
 Molecular Surface Area = 58.663 Angst**2

                       Distance Matrix (Angstroms)
             N (  1)   O (  2)   H (  3)   H (  4)
   O (  2)  1.436773
   H (  3)  1.005289  1.937575
   H (  4)  1.005317  1.937561  1.612765
   H (  5)  1.893452  0.953099  2.529765  2.530283

 Requested basis set is cc-pVTZ
 There are 38 shells and 102 basis functions
 A cutoff of  1.0D-11 yielded    741 shell pairs
 There are      5401 function pairs (      6901 Cartesian)
 Smallest overlap matrix eigenvalue = 1.55E-03
 Guess MOs from SCF MO coefficient file
 Reading MOs from coefficient file
 Reading MOs from coefficient file
 A restricted Hartree-Fock SCF calculation will be
 performed using Pulay DIIS extrapolation
 SCF converges when DIIS error is below 1.0E-08
 ---------------------------------------
  Cycle       Energy         DIIS Error
 ---------------------------------------
    1    -131.0419783746      8.21E-04
    2    -131.0420985238      3.05E-04
    3    -131.0422557414      1.49E-04
    4    -131.0422941217      4.49E-05
    5    -131.0423003646      1.34E-05
    6    -131.0423009374      5.46E-06
    7    -131.0423010179      1.70E-06
    8    -131.0423010318      3.95E-07
    9    -131.0423010325      9.32E-08
   10    -131.0423010325      2.17E-08
   11    -131.0423010325      4.71E-09 Convergence criterion met
 ---------------------------------------
 SCF time:  CPU 4.94 s  wall 4.97 s
 Discretize the solute cavity surface with Lebedev spheres
	Using 302 Lebedev grid points for each H atom
	Using 302 Lebedev grid points for other atoms
	Atomic van der Waals radii will be scaled by 1.20
 Removing interior tesserae...
 Keep 630 surface tesserae and discard 880 interior tesserae
 Molecular Surface Area = 58.663 Angst**2
 A restricted Hartree-Fock SCF calculation will be
 performed using Pulay DIIS extrapolation
 Polarizable Continuum solvation model will be applied
 SCF converges when DIIS error is below 1.0E-08

 Citation of the SMD model:
 Marenich, A.V.; Cramer, C.J.; Truhlar, D.G.
 J. Phys. Chem. B 2009, 113, 6378-6396.
 iSolventCode=           1
 Solvent: water                                                           

 vradii
            1           2           3           4           5
    1   1.8900000   1.5200000   1.2000000   1.2000000   1.2000000
 ---------------------------------------
  Cycle       Energy         DIIS Error
 ---------------------------------------
    1    -131.0423010325      8.91E-10
 Time req'd to invert C: 0.14 s (CPU) 0.14 s (wall)
    2    -131.0549957545      7.20E-04
    3    -131.0549957542      7.20E-04
    4    -131.0549957546      7.20E-04
    5    -131.0549957558      7.20E-04
    6    -131.0549957553      7.20E-04
    7    -131.0549957552      7.20E-04
    8    -131.0549957553      7.20E-04
    9    -131.0549957550      7.20E-04
   10    -131.0549957552      7.20E-04
   11    -131.0549957550      7.20E-04
   12    -131.0549957549      7.20E-04
   13    -131.0549957550      7.20E-04
   14    -131.0549957549      7.20E-04
   15    -131.0549957549      7.20E-04
   16    -131.0549957542      7.20E-04
   17    -131.0562731222      2.89E-04
   18    -131.0564658480      1.39E-04
   19    -131.0565079619      4.42E-05
   20    -131.0565145539      1.32E-05
   21    -131.0565151491      5.72E-06
   22    -131.0565152437      1.95E-06
   23    -131.0565152629      4.36E-07
   24    -131.0565152638      9.69E-08
   25    -131.0565152638      2.04E-08
   26    -131.0565152637      4.20E-09 Convergence criterion met
 ---------------------------------------
 SCF time:  CPU 11.64 s  wall 11.67 s
(0)  E-EN(g) gas-phase elect-nuc energy                 -131.042301032 a.u.
(3)  G-ENP(liq) elect-nuc-pol free energy of system     -131.056515264 a.u.
(4)  G-CDS(liq) cavity-dispersion-solvent structure 
     free energy                                                3.1741 kcal/mol
(6)  G-S(liq) free energy of system                     -131.051457078 a.u.
(9)  DeltaG-S(liq) free energy of  solvation
     (9) = (6) - (0)                                           -5.7455 kcal/mol
 SCF   energy in the final basis set = -131.0514570776
 Total energy in the final basis set = -131.0514570776

 Components of the MP2 correlation energy:
        aaaa  correlation energy =        -0.0589895781 au
        abab  correlation energy =        -0.3740952756 au
        bbbb  correlation energy =        -0.0589895781 au
        non-Brillouin singles    =        -0.0000000000 au

 Total  MP2   correlation energy =        -0.4920744318 au
        MP2         total energy =      -131.5435315094 au

  Entering Z-vector solver.
 This version supports only Gaussian blurring of the apparent surface charges
 No PCM contribution added !! 
   1         0           1      0.000281    0.000281
 This version supports only Gaussian blurring of the apparent surface charges
 No PCM contribution added !! 
   2         0           1      0.000073    0.000073
 This version supports only Gaussian blurring of the apparent surface charges
 No PCM contribution added !! 
   3         0           1      0.000021    0.000021
 This version supports only Gaussian blurring of the apparent surface charges
 No PCM contribution added !! 
   4         0           1      0.000008    0.000008
 This version supports only Gaussian blurring of the apparent surface charges
 No PCM contribution added !! 
   5         0           1      0.000002    0.000002
 This version supports only Gaussian blurring of the apparent surface charges
 No PCM contribution added !! 
   6         1           0      0.000000    0.000000    Roots Converged

 --------------------------------------------------------------

                    Orbital Energies (a.u.)
 --------------------------------------------------------------

 Alpha MOs
 -- Occupied --
-20.581 -15.595  -1.395  -1.078  -0.688  -0.676  -0.616  -0.484
 -0.429
 -- Virtual --
  0.159   0.186   0.227   0.335   0.504   0.558   0.597   0.604
  0.655   0.699   0.723   0.774   0.788   0.834   0.881   0.946
  1.007   1.065   1.209   1.253   1.405   1.466   1.559   1.574
  1.632   1.682   1.751   1.803   1.922   2.046   2.173   2.240
  2.323   2.355   2.707   2.735   3.003   3.388   3.398   3.511
  3.527   3.528   3.582   3.627   3.704   3.716   3.780   3.814
  3.838   3.908   3.923   4.078   4.079   4.140   4.210   4.242
  4.280   4.298   4.358   4.490   4.507   4.598   4.659   4.748
  4.832   5.037   5.145   5.179   5.196   5.399   5.592   5.677
  5.684   5.882   5.899   6.007   6.232   6.316   6.342   6.353
  6.483   6.845   6.975   7.081   7.103   7.125   7.195   7.390
  7.489   7.721   7.901  11.942  12.544
 --------------------------------------------------------------

          Ground-State Mulliken Net Atomic Charges

     Atom                 Charge (a.u.)
  ----------------------------------------
      1 N                    -0.284877
      2 O                    -0.424726
      3 H                     0.205038
      4 H                     0.204906
      5 H                     0.299658
  ----------------------------------------
  Sum of atomic charges =     0.000000

 -----------------------------------------------------------------
                    Cartesian Multipole Moments
 -----------------------------------------------------------------
    Charge (ESU x 10^10)
                -0.0000
    Dipole Moment (Debye)
         X      -0.8050      Y       0.0022      Z      -0.0399
       Tot       0.8060
    Quadrupole Moments (Debye-Ang)
        XX     -10.9200     XY      -0.0363     YY     -11.4339
        XZ      -4.2371     YZ      -0.0116     ZZ     -12.6708
    Octopole Moments (Debye-Ang^2)
       XXX       1.5223    XXY       0.0032    XYY      -1.8637
       YYY       0.0455    XXZ      -0.3949    XYZ       0.0397
       YYZ       0.9810    XZZ       2.4456    YZZ      -0.0093
       ZZZ       0.2102
    Hexadecapole Moments (Debye-Ang^3)
      XXXX     -49.2607   XXXY      -0.0520   XXYY     -10.0032
      XYYY      -0.0408   YYYY     -13.0712   XXXZ      -6.4750
      XXYZ      -0.0089   XYYZ      -1.7461   YYYZ      -0.0103
      XXZZ     -10.9197   XYZZ      -0.0038   YYZZ      -4.7607
      XZZZ      -4.0761   YZZZ      -0.0064   ZZZZ     -15.0620
 -----------------------------------------------------------------
 DrvMan is completing analytic gradient of the MP2 energy
 MP2 relaxed dipole moment
            1
    1  -0.3167097
    2   0.0008522
    3  -0.0156850
	Magnitude:	 0.317 au	 0.806 Debye
 MP2 energy read as -131.543532
 Full Analytical Gradient of MP2 Energy (in au.)
             1             2             3             4             5
    1    0.00005055    0.00022688   -0.00020718   -0.00021500    0.00014475
    2   -0.00000514   -0.00000263   -0.00001974    0.00001219    0.00001532
    3   -0.00011815   -0.00046989   -0.00048707   -0.00048211    0.00155722
 Gradient time:  CPU 0.05 s  wall 0.05 s
 ----------------------------------------------------------------
             Standard Nuclear Orientation (Angstroms)
    I     Atom           X                Y                Z
 ----------------------------------------------------------------
    1      N      -0.6922720211    -0.0015846572    -0.1435974361
    2      O       0.7176948687     0.0004772854     0.1336382121
    3      H      -1.0290924188     0.8093540680     0.3451378035
    4      H      -1.0305658846    -0.8033445291     0.3597922254
    5      H       1.1054597558    -0.0067184670    -0.7379845049
 ----------------------------------------------------------------
 Nuclear Repulsion Energy =    39.5046316487 hartrees
 There are        9 alpha and        9 beta electrons
 Discretize the solute cavity surface with Lebedev spheres
	Using 302 Lebedev grid points for each H atom
	Using 302 Lebedev grid points for other atoms
	Atomic van der Waals radii will be scaled by 1.20
 Removing interior tesserae...
 Keep 629 surface tesserae and discard 881 interior tesserae
 Molecular Surface Area = 58.598 Angst**2

                       Distance Matrix (Angstroms)
             N (  1)   O (  2)   H (  3)   H (  4)
   O (  2)  1.436966
   H (  3)  1.004954  1.936564
   H (  4)  1.005317  1.937444  1.612766
   H (  5)  1.893452  0.954012  2.528921  2.530283

 Requested basis set is cc-pVTZ
 There are 38 shells and 102 basis functions
 A cutoff of  1.0D-11 yielded    741 shell pairs
 There are      5401 function pairs (      6901 Cartesian)
 Smallest overlap matrix eigenvalue = 1.55E-03
 Guess MOs from SCF MO coefficient file
 Reading MOs from coefficient file
 Reading MOs from coefficient file
 A restricted Hartree-Fock SCF calculation will be
 performed using Pulay DIIS extrapolation
 SCF converges when DIIS error is below 1.0E-08
 ---------------------------------------
  Cycle       Energy         DIIS Error
 ---------------------------------------
    1    -131.0400300117      8.20E-04
    2    -131.0420589989      3.00E-04
    3    -131.0422158216      1.45E-04
    4    -131.0422531850      4.52E-05
    5    -131.0422591771      1.31E-05
    6    -131.0422597399      5.30E-06
    7    -131.0422598134      1.72E-06
    8    -131.0422598269      4.14E-07
    9    -131.0422598277      1.12E-07
   10    -131.0422598278      2.53E-08
   11    -131.0422598278      5.03E-09 Convergence criterion met
 ---------------------------------------
 SCF time:  CPU 4.97 s  wall 4.98 s
 Discretize the solute cavity surface with Lebedev spheres
	Using 302 Lebedev grid points for each H atom
	Using 302 Lebedev grid points for other atoms
	Atomic van der Waals radii will be scaled by 1.20
 Removing interior tesserae...
 Keep 629 surface tesserae and discard 881 interior tesserae
 Molecular Surface Area = 58.598 Angst**2
 A restricted Hartree-Fock SCF calculation will be
 performed using Pulay DIIS extrapolation
 Polarizable Continuum solvation model will be applied
 SCF converges when DIIS error is below 1.0E-08

 Citation of the SMD model:
 Marenich, A.V.; Cramer, C.J.; Truhlar, D.G.
 J. Phys. Chem. B 2009, 113, 6378-6396.
 iSolventCode=           1
 Solvent: water                                                           

 vradii
            1           2           3           4           5
    1   1.8900000   1.5200000   1.2000000   1.2000000   1.2000000
 ---------------------------------------
  Cycle       Energy         DIIS Error
 ---------------------------------------
    1    -131.0422598278      9.85E-10
 Time req'd to invert C: 0.14 s (CPU) 0.14 s (wall)
    2    -131.0549521628      7.19E-04
    3    -131.0549521626      7.19E-04
    4    -131.0549521627      7.19E-04
    5    -131.0549521637      7.19E-04
    6    -131.0549521635      7.19E-04
    7    -131.0549521639      7.19E-04
    8    -131.0549521636      7.19E-04
    9    -131.0549521640      7.19E-04
   10    -131.0549521642      7.19E-04
   11    -131.0549521639      7.19E-04
   12    -131.0549521636      7.19E-04
   13    -131.0549521633      7.19E-04
   14    -131.0549521636      7.19E-04
   15    -131.0549521633      7.19E-04
   16    -131.0549521627      7.19E-04
   17    -131.0562297423      2.89E-04
   18    -131.0564225481      1.39E-04
   19    -131.0564647576      4.43E-05
   20    -131.0564713615      1.32E-05
   21    -131.0564719572      5.72E-06
   22    -131.0564720518      1.95E-06
   23    -131.0564720710      4.37E-07
   24    -131.0564720719      9.72E-08
   25    -131.0564720719      2.04E-08
   26    -131.0564720719      4.20E-09 Convergence criterion met
 ---------------------------------------
 SCF time:  CPU 11.06 s  wall 11.09 s
(0)  E-EN(g) gas-phase elect-nuc energy                 -131.042259828 a.u.
(3)  G-ENP(liq) elect-nuc-pol free energy of system     -131.056472072 a.u.
(4)  G-CDS(liq) cavity-dispersion-solvent structure 
     free energy                                                3.1735 kcal/mol
(6)  G-S(liq) free energy of system                     -131.051414807 a.u.
(9)  DeltaG-S(liq) free energy of  solvation
     (9) = (6) - (0)                                           -5.7448 kcal/mol
 SCF   energy in the final basis set = -131.0514148072
 Total energy in the final basis set = -131.0514148072

 Components of the MP2 correlation energy:
        aaaa  correlation energy =        -0.0589955668 au
        abab  correlation energy =        -0.3741311906 au
        bbbb  correlation energy =        -0.0589955668 au
        non-Brillouin singles    =        -0.0000000000 au

 Total  MP2   correlation energy =        -0.4921223241 au
        MP2         total energy =      -131.5435371313 au

  Entering Z-vector solver.
 This version supports only Gaussian blurring of the apparent surface charges
 No PCM contribution added !! 
   1         0           1      0.000281    0.000281
 This version supports only Gaussian blurring of the apparent surface charges
 No PCM contribution added !! 
   2         0           1      0.000073    0.000073
 This version supports only Gaussian blurring of the apparent surface charges
 No PCM contribution added !! 
   3         0           1      0.000021    0.000021
 This version supports only Gaussian blurring of the apparent surface charges
 No PCM contribution added !! 
   4         0           1      0.000008    0.000008
 This version supports only Gaussian blurring of the apparent surface charges
 No PCM contribution added !! 
   5         0           1      0.000002    0.000002
 This version supports only Gaussian blurring of the apparent surface charges
 No PCM contribution added !! 
   6         1           0      0.000000    0.000000    Roots Converged

 --------------------------------------------------------------

                    Orbital Energies (a.u.)
 --------------------------------------------------------------

 Alpha MOs
 -- Occupied --
-20.581 -15.595  -1.395  -1.078  -0.688  -0.676  -0.616  -0.484
 -0.429
 -- Virtual --
  0.159   0.186   0.227   0.334   0.504   0.558   0.596   0.604
  0.654   0.699   0.723   0.774   0.788   0.834   0.881   0.946
  1.007   1.065   1.209   1.253   1.405   1.466   1.559   1.574
  1.631   1.682   1.751   1.803   1.922   2.045   2.174   2.240
  2.323   2.355   2.708   2.735   3.003   3.388   3.398   3.511
  3.527   3.527   3.582   3.627   3.704   3.716   3.780   3.814
  3.838   3.909   3.923   4.078   4.079   4.139   4.210   4.242
  4.280   4.298   4.358   4.490   4.506   4.599   4.658   4.747
  4.833   5.035   5.145   5.179   5.197   5.399   5.592   5.678
  5.685   5.882   5.899   6.008   6.232   6.316   6.343   6.353
  6.483   6.844   6.974   7.080   7.099   7.124   7.196   7.390
  7.488   7.720   7.901  11.933  12.547
 --------------------------------------------------------------

          Ground-State Mulliken Net Atomic Charges

     Atom                 Charge (a.u.)
  ----------------------------------------
      1 N                    -0.284821
      2 O                    -0.425092
      3 H                     0.204994
      4 H                     0.204934
      5 H                     0.299984
  ----------------------------------------
  Sum of atomic charges =    -0.000000

 -----------------------------------------------------------------
                    Cartesian Multipole Moments
 -----------------------------------------------------------------
    Charge (ESU x 10^10)
                -0.0000
    Dipole Moment (Debye)
         X      -0.8045      Y       0.0020      Z      -0.0414
       Tot       0.8055
    Quadrupole Moments (Debye-Ang)
        XX     -10.9233     XY      -0.0345     YY     -11.4344
        XZ      -4.2370     YZ      -0.0114     ZZ     -12.6716
    Octopole Moments (Debye-Ang^2)
       XXX       1.5206    XXY       0.0004    XYY      -1.8649
       YYY       0.0457    XXZ      -0.4027    XYZ       0.0401
       YYZ       0.9755    XZZ       2.4429    YZZ      -0.0092
       ZZZ       0.1943
    Hexadecapole Moments (Debye-Ang^3)
      XXXX     -49.2670   XXXY      -0.0482   XXYY     -10.0055
      XYYY      -0.0407   YYYY     -13.0703   XXXZ      -6.4806
      XXYZ      -0.0099   XYYZ      -1.7497   YYYZ      -0.0099
      XXZZ     -10.9212   XYZZ      -0.0041   YYZZ      -4.7624
      XZZZ      -4.0877   YZZZ      -0.0060   ZZZZ     -15.0721
 -----------------------------------------------------------------
 DrvMan is completing analytic gradient of the MP2 energy
 MP2 relaxed dipole moment
            1
    1  -0.3165079
    2   0.0007710
    3  -0.0162886
	Magnitude:	 0.317 au	 0.806 Debye
 MP2 energy read as -131.543537
 Full Analytical Gradient of MP2 Energy (in au.)
             1             2             3             4             5
    1   -0.00015227   -0.00016331    0.00005535   -0.00015729    0.00041752
    2    0.00015751    0.00006259   -0.00021617   -0.00001610    0.00001217
    3   -0.00012294    0.00060595   -0.00061771   -0.00048987    0.00062457
 Gradient time:  CPU 0.05 s  wall 0.05 s
 ----------------------------------------------------------------
             Standard Nuclear Orientation (Angstroms)
    I     Atom           X                Y                Z
 ----------------------------------------------------------------
    1      N      -0.6922720211    -0.0015846572    -0.1435974361
    2      O       0.7176948687     0.0004772854     0.1336382121
    3      H      -1.0310924188     0.8093540680     0.3451378035
    4      H      -1.0305658846    -0.8033445291     0.3597922254
    5      H       1.1054597558    -0.0067184670    -0.7379845049
 ----------------------------------------------------------------
 Nuclear Repulsion Energy =    39.4999939927 hartrees
 There are        9 alpha and        9 beta electrons
 Discretize the solute cavity surface with Lebedev spheres
	Using 302 Lebedev grid points for each H atom
	Using 302 Lebedev grid points for other atoms
	Atomic van der Waals radii will be scaled by 1.20
 Removing interior tesserae...
 Keep 630 surface tesserae and discard 880 interior tesserae
 Molecular Surface Area = 58.663 Angst**2

                       Distance Matrix (Angstroms)
             N (  1)   O (  2)   H (  3)   H (  4)
   O (  2)  1.436966
   H (  3)  1.005626  1.938368
   H (  4)  1.005317  1.937444  1.612765
   H (  5)  1.893452  0.954012  2.530609  2.530283

 Requested basis set is cc-pVTZ
 There are 38 shells and 102 basis functions
 A cutoff of  1.0D-11 yielded    741 shell pairs
 There are      5401 function pairs (      6901 Cartesian)
 Smallest overlap matrix eigenvalue = 1.55E-03
 Guess MOs from SCF MO coefficient file
 Reading MOs from coefficient file
 Reading MOs from coefficient file
 A restricted Hartree-Fock SCF calculation will be
 performed using Pulay DIIS extrapolation
 SCF converges when DIIS error is below 1.0E-08
 ---------------------------------------
  Cycle       Energy         DIIS Error
 ---------------------------------------
    1    -131.0401413377      8.18E-04
    2    -131.0420559193      3.04E-04
    3    -131.0422135399      1.48E-04
    4    -131.0422518131      4.50E-05
    5    -131.0422578875      1.30E-05
    6    -131.0422584447      5.30E-06
    7    -131.0422585180      1.69E-06
    8    -131.0422585313      4.01E-07
    9    -131.0422585321      1.04E-07
   10    -131.0422585321      2.38E-08
   11    -131.0422585321      4.94E-09 Convergence criterion met
 ---------------------------------------
 SCF time:  CPU 5.05 s  wall 5.06 s
 Discretize the solute cavity surface with Lebedev spheres
	Using 302 Lebedev grid points for each H atom
	Using 302 Lebedev grid points for other atoms
	Atomic van der Waals radii will be scaled by 1.20
 Removing interior tesserae...
 Keep 630 surface tesserae and discard 880 interior tesserae
 Molecular Surface Area = 58.663 Angst**2
 A restricted Hartree-Fock SCF calculation will be
 performed using Pulay DIIS extrapolation
 Polarizable Continuum solvation model will be applied
 SCF converges when DIIS error is below 1.0E-08

 Citation of the SMD model:
 Marenich, A.V.; Cramer, C.J.; Truhlar, D.G.
 J. Phys. Chem. B 2009, 113, 6378-6396.
 iSolventCode=           1
 Solvent: water                                                           

 vradii
            1           2           3           4           5
    1   1.8900000   1.5200000   1.2000000   1.2000000   1.2000000
 ---------------------------------------
  Cycle       Energy         DIIS Error
 ---------------------------------------
    1    -131.0422585321      9.58E-10
 Time req'd to invert C: 0.14 s (CPU) 0.15 s (wall)
    2    -131.0549556993      7.20E-04
    3    -131.0549556990      7.20E-04
    4    -131.0549557019      7.20E-04
    5    -131.0549556988      7.20E-04
    6    -131.0549556979      7.20E-04
    7    -131.0549556984      7.20E-04
    8    -131.0549556999      7.20E-04
    9    -131.0549556998      7.20E-04
   10    -131.0549557009      7.20E-04
   11    -131.0549557014      7.20E-04
   12    -131.0549557019      7.20E-04
   13    -131.0549557019      7.20E-04
   14    -131.0549557063      7.20E-04
   15    -131.0549557013      7.20E-04
   16    -131.0549556986      7.20E-04
   17    -131.0562346416      2.90E-04
   18    -131.0564276765      1.39E-04
   19    -131.0564699546      4.43E-05
   20    -131.0564765662      1.32E-05
   21    -131.0564771630      5.73E-06
   22    -131.0564772578      1.95E-06
   23    -131.0564772771      4.37E-07
   24    -131.0564772780      9.72E-08
   25    -131.0564772780      2.04E-08
   26    -131.0564772779      4.21E-09 Convergence criterion met
 ---------------------------------------
 SCF time:  CPU 12.60 s  wall 12.63 s
(0)  E-EN(g) gas-phase elect-nuc energy                 -131.042258532 a.u.
(3)  G-ENP(liq) elect-nuc-pol free energy of system     -131.056477278 a.u.
(4)  G-CDS(liq) cavity-dispersion-solvent structure 
     free energy                                                3.1743 kcal/mol
(6)  G-S(liq) free energy of system                     -131.051418693 a.u.
(9)  DeltaG-S(liq) free energy of  solvation
     (9) = (6) - (0)                                           -5.7481 kcal/mol
 SCF   energy in the final basis set = -131.0514186934
 Total energy in the final basis set = -131.0514186934

 Components of the MP2 correlation energy:
        aaaa  correlation energy =        -0.0589963840 au
        abab  correlation energy =        -0.3741389915 au
        bbbb  correlation energy =        -0.0589963840 au
        non-Brillouin singles    =        -0.0000000000 au

 Total  MP2   correlation energy =        -0.4921317595 au
        MP2         total energy =      -131.5435504529 au

  Entering Z-vector solver.
 This version supports only Gaussian blurring of the apparent surface charges
 No PCM contribution added !! 
   1         0           1      0.000281    0.000281
 This version supports only Gaussian blurring of the apparent surface charges
 No PCM contribution added !! 
   2         0           1      0.000073    0.000073
 This version supports only Gaussian blurring of the apparent surface charges
 No PCM contribution added !! 
   3         0           1      0.000021    0.000021
 This version supports only Gaussian blurring of the apparent surface charges
 No PCM contribution added !! 
   4         0           1      0.000008    0.000008
 This version supports only Gaussian blurring of the apparent surface charges
 No PCM contribution added !! 
   5         0           1      0.000002    0.000002
 This version supports only Gaussian blurring of the apparent surface charges
 No PCM contribution added !! 
   6         1           0      0.000000    0.000000    Roots Converged

 --------------------------------------------------------------

                    Orbital Energies (a.u.)
 --------------------------------------------------------------

 Alpha MOs
 -- Occupied --
-20.581 -15.595  -1.395  -1.078  -0.687  -0.676  -0.616  -0.484
 -0.429
 -- Virtual --
  0.159   0.186   0.227   0.334   0.504   0.558   0.597   0.604
  0.654   0.699   0.723   0.774   0.788   0.833   0.881   0.946
  1.007   1.065   1.209   1.253   1.405   1.466   1.559   1.574
  1.631   1.682   1.751   1.803   1.921   2.045   2.174   2.240
  2.323   2.355   2.707   2.735   3.003   3.388   3.398   3.511
  3.527   3.527   3.582   3.627   3.704   3.716   3.780   3.814
  3.838   3.908   3.922   4.078   4.078   4.139   4.210   4.242
  4.280   4.298   4.357   4.490   4.506   4.598   4.658   4.747
  4.832   5.035   5.144   5.180   5.196   5.399   5.592   5.676
  5.684   5.881   5.898   6.006   6.231   6.315   6.341   6.353
  6.483   6.843   6.973   7.080   7.099   7.124   7.196   7.389
  7.488   7.719   7.900  11.933  12.541
 --------------------------------------------------------------

          Ground-State Mulliken Net Atomic Charges

     Atom                 Charge (a.u.)
  ----------------------------------------
      1 N                    -0.284899
      2 O                    -0.425011
      3 H                     0.205037
      4 H                     0.204871
      5 H                     0.300003
  ----------------------------------------
  Sum of atomic charges =    -0.000000

 -----------------------------------------------------------------
                    Cartesian Multipole Moments
 -----------------------------------------------------------------
    Charge (ESU x 10^10)
                 0.0000
    Dipole Moment (Debye)
         X      -0.8062      Y       0.0023      Z      -0.0416
       Tot       0.8073
    Quadrupole Moments (Debye-Ang)
        XX     -10.9176     XY      -0.0379     YY     -11.4360
        XZ      -4.2380     YZ      -0.0119     ZZ     -12.6726
    Octopole Moments (Debye-Ang^2)
       XXX       1.5170    XXY       0.0059    XYY      -1.8645
       YYY       0.0450    XXZ      -0.4011    XYZ       0.0393
       YYZ       0.9751    XZZ       2.4447    YZZ      -0.0095
       ZZZ       0.1936
    Hexadecapole Moments (Debye-Ang^3)
      XXXX     -49.2675   XXXY      -0.0554   XXYY     -10.0040
      XYYY      -0.0404   YYYY     -13.0754   XXXZ      -6.4829
      XXYZ      -0.0080   XYYZ      -1.7499   YYYZ      -0.0108
      XXZZ     -10.9232   XYZZ      -0.0035   YYZZ      -4.7636
      XZZZ      -4.0862   YZZZ      -0.0069   ZZZZ     -15.0739
 -----------------------------------------------------------------
 DrvMan is completing analytic gradient of the MP2 energy
 MP2 relaxed dipole moment
            1
    1  -0.3171755
    2   0.0009084
    3  -0.0163790
	Magnitude:	 0.318 au	 0.807 Debye
 MP2 energy read as -131.543550
 Full Analytical Gradient of MP2 Energy (in au.)
             1             2             3             4             5
    1    0.00016429   -0.00003613   -0.00038360   -0.00018494    0.00044038
    2   -0.00016203   -0.00005029    0.00017893    0.00003287    0.00000051
    3   -0.00033022    0.00051948   -0.00035428   -0.00046642    0.00063145
 Gradient time:  CPU 0.06 s  wall 0.06 s
 ----------------------------------------------------------------
             Standard Nuclear Orientation (Angstroms)
    I     Atom           X                Y                Z
 ----------------------------------------------------------------
    1      N      -0.6922720211    -0.0015846572    -0.1435974361
    2      O       0.7176948687     0.0004772854     0.1336382121
    3      H      -1.0300924188     0.8103540680     0.3451378035
    4      H      -1.0305658846    -0.8033445291     0.3597922254
    5      H       1.1054597558    -0.0067184670    -0.7379845049
 ----------------------------------------------------------------
 Nuclear Repulsion Energy =    39.4986576617 hartrees
 There are        9 alpha and        9 beta electrons
 Discretize the solute cavity surface with Lebedev spheres
	Using 302 Lebedev grid points for each H atom
	Using 302 Lebedev grid points for other atoms
	Atomic van der Waals radii will be scaled by 1.20
 Removing interior tesserae...
 Keep 630 surface tesserae and discard 880 interior tesserae
 Molecular Surface Area = 58.663 Angst**2

                       Distance Matrix (Angstroms)
             N (  1)   O (  2)   H (  3)   H (  4)
   O (  2)  1.436966
   H (  3)  1.006096  1.937884
   H (  4)  1.005317  1.937444  1.613765
   H (  5)  1.893452  0.954012  2.530088  2.530283

 Requested basis set is cc-pVTZ
 There are 38 shells and 102 basis functions
 A cutoff of  1.0D-11 yielded    741 shell pairs
 There are      5401 function pairs (      6901 Cartesian)
 Smallest overlap matrix eigenvalue = 1.55E-03
 Guess MOs from SCF MO coefficient file
 Reading MOs from coefficient file
 Reading MOs from coefficient file
 A restricted Hartree-Fock SCF calculation will be
 performed using Pulay DIIS extrapolation
 SCF converges when DIIS error is below 1.0E-08
 ---------------------------------------
  Cycle       Energy         DIIS Error
 ---------------------------------------
    1    -131.0403521388      8.18E-04
    2    -131.0420481906      3.02E-04
    3    -131.0422053753      1.46E-04
    4    -131.0422432110      4.51E-05
    5    -131.0422492877      1.31E-05
    6    -131.0422498542      5.35E-06
    7    -131.0422499294      1.71E-06
    8    -131.0422499432      4.04E-07
    9    -131.0422499440      1.05E-07
   10    -131.0422499440      2.41E-08
   11    -131.0422499440      4.96E-09 Convergence criterion met
 ---------------------------------------
 SCF time:  CPU 5.20 s  wall 5.23 s
 Discretize the solute cavity surface with Lebedev spheres
	Using 302 Lebedev grid points for each H atom
	Using 302 Lebedev grid points for other atoms
	Atomic van der Waals radii will be scaled by 1.20
 Removing interior tesserae...
 Keep 630 surface tesserae and discard 880 interior tesserae
 Molecular Surface Area = 58.663 Angst**2
 A restricted Hartree-Fock SCF calculation will be
 performed using Pulay DIIS extrapolation
 Polarizable Continuum solvation model will be applied
 SCF converges when DIIS error is below 1.0E-08

 Citation of the SMD model:
 Marenich, A.V.; Cramer, C.J.; Truhlar, D.G.
 J. Phys. Chem. B 2009, 113, 6378-6396.
 iSolventCode=           1
 Solvent: water                                                           

 vradii
            1           2           3           4           5
    1   1.8900000   1.5200000   1.2000000   1.2000000   1.2000000
 ---------------------------------------
  Cycle       Energy         DIIS Error
 ---------------------------------------
    1    -131.0422499440      9.56E-10
 Time req'd to invert C: 0.14 s (CPU) 0.14 s (wall)
    2    -131.0549459710      7.20E-04
    3    -131.0549459708      7.20E-04
    4    -131.0549459699      7.20E-04
    5    -131.0549459707      7.20E-04
    6    -131.0549459699      7.20E-04
    7    -131.0549459699      7.20E-04
    8    -131.0549459680      7.20E-04
    9    -131.0549459682      7.20E-04
   10    -131.0549459675      7.20E-04
   11    -131.0549459675      7.20E-04
   12    -131.0549459678      7.20E-04
   13    -131.0549459671      7.20E-04
   14    -131.0549459679      7.20E-04
   15    -131.0549459690      7.20E-04
   16    -131.0549459707      7.20E-04
   17    -131.0562243877      2.90E-04
   18    -131.0564173811      1.39E-04
   19    -131.0564596487      4.43E-05
   20    -131.0564662612      1.32E-05
   21    -131.0564668582      5.73E-06
   22    -131.0564669530      1.95E-06
   23    -131.0564669722      4.37E-07
   24    -131.0564669731      9.73E-08
   25    -131.0564669732      2.04E-08
   26    -131.0564669731      4.21E-09 Convergence criterion met
 ---------------------------------------
 SCF time:  CPU 12.03 s  wall 12.10 s
(0)  E-EN(g) gas-phase elect-nuc energy                 -131.042249944 a.u.
(3)  G-ENP(liq) elect-nuc-pol free energy of system     -131.056466973 a.u.
(4)  G-CDS(liq) cavity-dispersion-solvent structure 
     free energy                                                3.1743 kcal/mol
(6)  G-S(liq) free energy of system                     -131.051408418 a.u.
(9)  DeltaG-S(liq) free energy of  solvation
     (9) = (6) - (0)                                           -5.7470 kcal/mol
 SCF   energy in the final basis set = -131.0514084184
 Total energy in the final basis set = -131.0514084184

 Components of the MP2 correlation energy:
        aaaa  correlation energy =        -0.0589975140 au
        abab  correlation energy =        -0.3741467226 au
        bbbb  correlation energy =        -0.0589975140 au
        non-Brillouin singles    =        -0.0000000000 au

 Total  MP2   correlation energy =        -0.4921417506 au
        MP2         total energy =      -131.5435501690 au

  Entering Z-vector solver.
 This version supports only Gaussian blurring of the apparent surface charges
 No PCM contribution added !! 
   1         0           1      0.000282    0.000282
 This version supports only Gaussian blurring of the apparent surface charges
 No PCM contribution added !! 
   2         0           1      0.000073    0.000073
 This version supports only Gaussian blurring of the apparent surface charges
 No PCM contribution added !! 
   3         0           1      0.000021    0.000021
 This version supports only Gaussian blurring of the apparent surface charges
 No PCM contribution added !! 
   4         0           1      0.000008    0.000008
 This version supports only Gaussian blurring of the apparent surface charges
 No PCM contribution added !! 
   5         0           1      0.000002    0.000002
 This version supports only Gaussian blurring of the apparent surface charges
 No PCM contribution added !! 
   6         1           0      0.000000    0.000000    Roots Converged

 --------------------------------------------------------------

                    Orbital Energies (a.u.)
 --------------------------------------------------------------

 Alpha MOs
 -- Occupied --
-20.581 -15.595  -1.395  -1.078  -0.687  -0.676  -0.616  -0.484
 -0.429
 -- Virtual --
  0.159   0.186   0.227   0.334   0.504   0.558   0.596   0.604
  0.654   0.699   0.723   0.774   0.788   0.833   0.881   0.946
  1.007   1.065   1.208   1.253   1.405   1.466   1.559   1.574
  1.631   1.682   1.751   1.803   1.921   2.045   2.174   2.240
  2.323   2.355   2.707   2.735   3.003   3.388   3.398   3.511
  3.527   3.527   3.582   3.627   3.703   3.716   3.780   3.814
  3.838   3.909   3.922   4.078   4.078   4.139   4.210   4.241
  4.280   4.298   4.357   4.489   4.506   4.597   4.657   4.747
  4.832   5.035   5.144   5.179   5.197   5.399   5.592   5.676
  5.684   5.880   5.898   6.006   6.230   6.315   6.342   6.352
  6.482   6.843   6.973   7.080   7.099   7.123   7.196   7.389
  7.488   7.719   7.900  11.933  12.538
 --------------------------------------------------------------

          Ground-State Mulliken Net Atomic Charges

     Atom                 Charge (a.u.)
  ----------------------------------------
      1 N                    -0.284995
      2 O                    -0.425046
      3 H                     0.205105
      4 H                     0.204951
      5 H                     0.299986
  ----------------------------------------
  Sum of atomic charges =    -0.000000

 -----------------------------------------------------------------
                    Cartesian Multipole Moments
 -----------------------------------------------------------------
    Charge (ESU x 10^10)
                -0.0000
    Dipole Moment (Debye)
         X      -0.8054      Y       0.0031      Z      -0.0419
       Tot       0.8065
    Quadrupole Moments (Debye-Ang)
        XX     -10.9217     XY      -0.0371     YY     -11.4331
        XZ      -4.2369     YZ      -0.0113     ZZ     -12.6733
    Octopole Moments (Debye-Ang^2)
       XXX       1.5212    XXY       0.0032    XYY      -1.8670
       YYY       0.0458    XXZ      -0.4029    XYZ       0.0393
       YYZ       0.9761    XZZ       2.4448    YZZ      -0.0102
       ZZZ       0.1930
    Hexadecapole Moments (Debye-Ang^3)
      XXXX     -49.2741   XXXY      -0.0495   XXYY     -10.0038
      XYYY      -0.0408   YYYY     -13.0754   XXXZ      -6.4798
      XXYZ      -0.0089   XYYZ      -1.7505   YYYZ      -0.0099
      XXZZ     -10.9239   XYZZ      -0.0029   YYZZ      -4.7642
      XZZZ      -4.0857   YZZZ      -0.0076   ZZZZ     -15.0753
 -----------------------------------------------------------------
 DrvMan is completing analytic gradient of the MP2 energy
 MP2 relaxed dipole moment
            1
    1  -0.3168528
    2   0.0012361
    3  -0.0164902
	Magnitude:	 0.317 au	 0.806 Debye
 MP2 energy read as -131.543550
 Full Analytical Gradient of MP2 Energy (in au.)
             1             2             3             4             5
    1    0.00019490   -0.00011419   -0.00035857   -0.00014904    0.00042691
    2   -0.00061170    0.00002185    0.00062484   -0.00004277    0.00000779
    3   -0.00050486    0.00056483   -0.00016759   -0.00052202    0.00062964
 Gradient time:  CPU 0.07 s  wall 0.07 s
 ----------------------------------------------------------------
             Standard Nuclear Orientation (Angstroms)
    I     Atom           X                Y                Z
 ----------------------------------------------------------------
    1      N      -0.6922720211    -0.0015846572    -0.1435974361
    2      O       0.7176948687     0.0004772854     0.1336382121
    3      H      -1.0300924188     0.8083540680     0.3451378035
    4      H      -1.0305658846    -0.8033445291     0.3597922254
    5      H       1.1054597558    -0.0067184670    -0.7379845049
 ----------------------------------------------------------------
 Nuclear Repulsion Energy =    39.5059730642 hartrees
 There are        9 alpha and        9 beta electrons
 Discretize the solute cavity surface with Lebedev spheres
	Using 302 Lebedev grid points for each H atom
	Using 302 Lebedev grid points for other atoms
	Atomic van der Waals radii will be scaled by 1.20
 Removing interior tesserae...
 Keep 629 surface tesserae and discard 881 interior tesserae
 Molecular Surface Area = 58.598 Angst**2

                       Distance Matrix (Angstroms)
             N (  1)   O (  2)   H (  3)   H (  4)
   O (  2)  1.436966
   H (  3)  1.004483  1.937049
   H (  4)  1.005317  1.937444  1.611765
   H (  5)  1.893452  0.954012  2.529443  2.530283

 Requested basis set is cc-pVTZ
 There are 38 shells and 102 basis functions
 A cutoff of  1.0D-11 yielded    741 shell pairs
 There are      5401 function pairs (      6901 Cartesian)
 Smallest overlap matrix eigenvalue = 1.55E-03
 Guess MOs from SCF MO coefficient file
 Reading MOs from coefficient file
 Reading MOs from coefficient file
 A restricted Hartree-Fock SCF calculation will be
 performed using Pulay DIIS extrapolation
 SCF converges when DIIS error is below 1.0E-08
 ---------------------------------------
  Cycle       Energy         DIIS Error
 ---------------------------------------
    1    -131.0412763272      8.21E-04
    2    -131.0420667158      3.02E-04
    3    -131.0422233017      1.46E-04
    4    -131.0422609226      4.49E-05
    5    -131.0422669682      1.33E-05
    6    -131.0422675337      5.37E-06
    7    -131.0422676104      1.71E-06
    8    -131.0422676240      4.11E-07
    9    -131.0422676248      1.10E-07
   10    -131.0422676249      2.47E-08
   11    -131.0422676249      4.95E-09 Convergence criterion met
 ---------------------------------------
 SCF time:  CPU 5.66 s  wall 5.67 s
 Discretize the solute cavity surface with Lebedev spheres
	Using 302 Lebedev grid points for each H atom
	Using 302 Lebedev grid points for other atoms
	Atomic van der Waals radii will be scaled by 1.20
 Removing interior tesserae...
 Keep 629 surface tesserae and discard 881 interior tesserae
 Molecular Surface Area = 58.598 Angst**2
 A restricted Hartree-Fock SCF calculation will be
 performed using Pulay DIIS extrapolation
 Polarizable Continuum solvation model will be applied
 SCF converges when DIIS error is below 1.0E-08

 Citation of the SMD model:
 Marenich, A.V.; Cramer, C.J.; Truhlar, D.G.
 J. Phys. Chem. B 2009, 113, 6378-6396.
 iSolventCode=           1
 Solvent: water                                                           

 vradii
            1           2           3           4           5
    1   1.8900000   1.5200000   1.2000000   1.2000000   1.2000000
 ---------------------------------------
  Cycle       Energy         DIIS Error
 ---------------------------------------
    1    -131.0422676248      9.76E-10
 Time req'd to invert C: 0.15 s (CPU) 0.15 s (wall)
    2    -131.0549611176      7.20E-04
    3    -131.0549611173      7.20E-04
    4    -131.0549611148      7.20E-04
    5    -131.0549611171      7.20E-04
    6    -131.0549611177      7.20E-04
    7    -131.0549611184      7.20E-04
    8    -131.0549611193      7.20E-04
    9    -131.0562392259      2.90E-04
   10    -131.0564320736      1.39E-04
   11    -131.0564742936      4.43E-05
   12    -131.0564808967      1.32E-05
   13    -131.0564814923      5.72E-06
   14    -131.0564815869      1.95E-06
   15    -131.0564816061      4.37E-07
   16    -131.0564816063      9.71E-08
   17    -131.0564816063      2.04E-08
   18    -131.0564816062      4.19E-09 Convergence criterion met
 ---------------------------------------
 SCF time:  CPU 10.21 s  wall 10.22 s
(0)  E-EN(g) gas-phase elect-nuc energy                 -131.042267625 a.u.
(3)  G-ENP(liq) elect-nuc-pol free energy of system     -131.056481606 a.u.
(4)  G-CDS(liq) cavity-dispersion-solvent structure 
     free energy                                                3.1735 kcal/mol
(6)  G-S(liq) free energy of system                     -131.051424312 a.u.
(9)  DeltaG-S(liq) free energy of  solvation
     (9) = (6) - (0)                                           -5.7459 kcal/mol
 SCF   energy in the final basis set = -131.0514243118
 Total energy in the final basis set = -131.0514243118

 Components of the MP2 correlation energy:
        aaaa  correlation energy =        -0.0589944332 au
        abab  correlation energy =        -0.3741234515 au
        bbbb  correlation energy =        -0.0589944332 au
        non-Brillouin singles    =        -0.0000000000 au

 Total  MP2   correlation energy =        -0.4921123179 au
        MP2         total energy =      -131.5435366297 au

  Entering Z-vector solver.
 This version supports only Gaussian blurring of the apparent surface charges
 No PCM contribution added !! 
   1         0           1      0.000281    0.000281
 This version supports only Gaussian blurring of the apparent surface charges
 No PCM contribution added !! 
   2         0           1      0.000073    0.000073
 This version supports only Gaussian blurring of the apparent surface charges
 No PCM contribution added !! 
   3         0           1      0.000021    0.000021
 This version supports only Gaussian blurring of the apparent surface charges
 No PCM contribution added !! 
   4         0           1      0.000008    0.000008
 This version supports only Gaussian blurring of the apparent surface charges
 No PCM contribution added !! 
   5         0           1      0.000002    0.000002
 This version supports only Gaussian blurring of the apparent surface charges
 No PCM contribution added !! 
   6         1           0      0.000000    0.000000    Roots Converged

 --------------------------------------------------------------

                    Orbital Energies (a.u.)
 --------------------------------------------------------------

 Alpha MOs
 -- Occupied --
-20.581 -15.595  -1.395  -1.078  -0.688  -0.676  -0.616  -0.484
 -0.429
 -- Virtual --
  0.159   0.186   0.227   0.334   0.504   0.558   0.597   0.604
  0.654   0.699   0.723   0.774   0.788   0.834   0.881   0.946
  1.007   1.065   1.209   1.253   1.405   1.466   1.559   1.574
  1.631   1.682   1.751   1.803   1.922   2.045   2.174   2.240
  2.323   2.355   2.707   2.735   3.003   3.388   3.398   3.512
  3.527   3.528   3.582   3.627   3.704   3.716   3.780   3.814
  3.839   3.908   3.923   4.078   4.079   4.139   4.210   4.242
  4.280   4.298   4.358   4.490   4.506   4.599   4.659   4.748
  4.833   5.035   5.145   5.180   5.196   5.399   5.592   5.678
  5.685   5.882   5.900   6.008   6.233   6.316   6.343   6.354
  6.483   6.844   6.974   7.080   7.099   7.124   7.196   7.390
  7.488   7.720   7.900  11.933  12.549
 --------------------------------------------------------------

          Ground-State Mulliken Net Atomic Charges

     Atom                 Charge (a.u.)
  ----------------------------------------
      1 N                    -0.284726
      2 O                    -0.425056
      3 H                     0.204927
      4 H                     0.204854
      5 H                     0.300001
  ----------------------------------------
  Sum of atomic charges =     0.000000

 -----------------------------------------------------------------
                    Cartesian Multipole Moments
 -----------------------------------------------------------------
    Charge (ESU x 10^10)
                 0.0000
    Dipole Moment (Debye)
         X      -0.8053      Y       0.0011      Z      -0.0411
       Tot       0.8064
    Quadrupole Moments (Debye-Ang)
        XX     -10.9192     XY      -0.0353     YY     -11.4374
        XZ      -4.2381     YZ      -0.0120     ZZ     -12.6709
    Octopole Moments (Debye-Ang^2)
       XXX       1.5165    XXY       0.0032    XYY      -1.8624
       YYY       0.0450    XXZ      -0.4009    XYZ       0.0400
       YYZ       0.9746    XZZ       2.4427    YZZ      -0.0085
       ZZZ       0.1950
    Hexadecapole Moments (Debye-Ang^3)
      XXXX     -49.2604   XXXY      -0.0541   XXYY     -10.0057
      XYYY      -0.0403   YYYY     -13.0703   XXXZ      -6.4837
      XXYZ      -0.0090   XYYZ      -1.7491   YYYZ      -0.0107
      XXZZ     -10.9205   XYZZ      -0.0047   YYZZ      -4.7618
      XZZZ      -4.0883   YZZZ      -0.0053   ZZZZ     -15.0707
 -----------------------------------------------------------------
 DrvMan is completing analytic gradient of the MP2 energy
 MP2 relaxed dipole moment
            1
    1  -0.3168305
    2   0.0004440
    3  -0.0161771
	Magnitude:	 0.317 au	 0.806 Debye
 MP2 energy read as -131.543537
 Full Analytical Gradient of MP2 Energy (in au.)
             1             2             3             4             5
    1   -0.00018478   -0.00008496    0.00003196   -0.00019322    0.00043101
    2    0.00060939   -0.00000965   -0.00066436    0.00005974    0.00000489
    3    0.00005366    0.00056056   -0.00080640   -0.00043420    0.00062638
 Gradient time:  CPU 0.07 s  wall 0.07 s
 ----------------------------------------------------------------
             Standard Nuclear Orientation (Angstroms)
    I     Atom           X                Y                Z
 ----------------------------------------------------------------
    1      N      -0.6922720211    -0.0015846572    -0.1435974361
    2      O       0.7176948687     0.0004772854     0.1336382121
    3      H      -1.0300924188     0.8093540680     0.3461378035
    4      H      -1.0305658846    -0.8033445291     0.3597922254
    5      H       1.1054597558    -0.0067184670    -0.7379845049
 ----------------------------------------------------------------
 Nuclear Repulsion Energy =    39.5003741382 hartrees
 There are        9 alpha and        9 beta electrons
 Discretize the solute cavity surface with Lebedev spheres
	Using 302 Lebedev grid points for each H atom
	Using 302 Lebedev grid points for other atoms
	Atomic van der Waals radii will be scaled by 1.20
 Removing interior tesserae...
 Keep 629 surface tesserae and discard 881 interior tesserae
 Molecular Surface Area = 58.598 Angst**2

                       Distance Matrix (Angstroms)
             N (  1)   O (  2)   H (  3)   H (  4)
   O (  2)  1.436966
   H (  3)  1.005776  1.937575
   H (  4)  1.005317  1.937444  1.612756
   H (  5)  1.893452  0.954012  2.530193  2.530283

 Requested basis set is cc-pVTZ
 There are 38 shells and 102 basis functions
 A cutoff of  1.0D-11 yielded    741 shell pairs
 There are      5401 function pairs (      6901 Cartesian)
 Smallest overlap matrix eigenvalue = 1.55E-03
 Guess MOs from SCF MO coefficient file
 Reading MOs from coefficient file
 Reading MOs from coefficient file
 A restricted Hartree-Fock SCF calculation will be
 performed using Pulay DIIS extrapolation
 SCF converges when DIIS error is below 1.0E-08
 ---------------------------------------
  Cycle       Energy         DIIS Error
 ---------------------------------------
    1    -131.0398826965      8.19E-04
    2    -131.0420504201      3.02E-04
    3    -131.0422081462      1.47E-04
    4    -131.0422463000      4.52E-05
    5    -131.0422524300      1.30E-05
    6    -131.0422529951      5.32E-06
    7    -131.0422530691      1.71E-06
    8    -131.0422530828      4.03E-07
    9    -131.0422530835      1.03E-07
   10    -131.0422530836      2.39E-08
   11    -131.0422530836      4.96E-09 Convergence criterion met
 ---------------------------------------
 SCF time:  CPU 5.54 s  wall 5.54 s
 Discretize the solute cavity surface with Lebedev spheres
	Using 302 Lebedev grid points for each H atom
	Using 302 Lebedev grid points for other atoms
	Atomic van der Waals radii will be scaled by 1.20
 Removing interior tesserae...
 Keep 629 surface tesserae and discard 881 interior tesserae
 Molecular Surface Area = 58.598 Angst**2
 A restricted Hartree-Fock SCF calculation will be
 performed using Pulay DIIS extrapolation
 Polarizable Continuum solvation model will be applied
 SCF converges when DIIS error is below 1.0E-08

 Citation of the SMD model:
 Marenich, A.V.; Cramer, C.J.; Truhlar, D.G.
 J. Phys. Chem. B 2009, 113, 6378-6396.
 iSolventCode=           1
 Solvent: water                                                           

 vradii
            1           2           3           4           5
    1   1.8900000   1.5200000   1.2000000   1.2000000   1.2000000
 ---------------------------------------
  Cycle       Energy         DIIS Error
 ---------------------------------------
    1    -131.0422530836      9.56E-10
 Time req'd to invert C: 0.15 s (CPU) 0.15 s (wall)
    2    -131.0549476180      7.20E-04
    3    -131.0549476178      7.20E-04
    4    -131.0549476178      7.20E-04
    5    -131.0549476186      7.20E-04
    6    -131.0549476186      7.20E-04
    7    -131.0549476189      7.20E-04
    8    -131.0549476187      7.20E-04
    9    -131.0549476184      7.20E-04
   10    -131.0549476196      7.20E-04
   11    -131.0549476194      7.20E-04
   12    -131.0549476197      7.20E-04
   13    -131.0549476192      7.20E-04
   14    -131.0549476193      7.20E-04
   15    -131.0549476196      7.20E-04
   16    -131.0549476178      7.20E-04
   17    -131.0562260719      2.90E-04
   18    -131.0564190409      1.39E-04
   19    -131.0564612865      4.43E-05
   20    -131.0564678952      1.32E-05
   21    -131.0564684916      5.72E-06
   22    -131.0564685863      1.95E-06
   23    -131.0564686056      4.37E-07
   24    -131.0564686065      9.72E-08
   25    -131.0564686065      2.04E-08
   26    -131.0564686064      4.20E-09 Convergence criterion met
 ---------------------------------------
 SCF time:  CPU 12.51 s  wall 12.55 s
(0)  E-EN(g) gas-phase elect-nuc energy                 -131.042253084 a.u.
(3)  G-ENP(liq) elect-nuc-pol free energy of system     -131.056468606 a.u.
(4)  G-CDS(liq) cavity-dispersion-solvent structure 
     free energy                                                3.1739 kcal/mol
(6)  G-S(liq) free energy of system                     -131.051410599 a.u.
(9)  DeltaG-S(liq) free energy of  solvation
     (9) = (6) - (0)                                           -5.7464 kcal/mol
 SCF   energy in the final basis set = -131.0514105994
 Total energy in the final basis set = -131.0514105994

 Components of the MP2 correlation energy:
        aaaa  correlation energy =        -0.0589971748 au
        abab  correlation energy =        -0.3741445584 au
        bbbb  correlation energy =        -0.0589971748 au
        non-Brillouin singles    =        -0.0000000000 au

 Total  MP2   correlation energy =        -0.4921389080 au
        MP2         total energy =      -131.5435495074 au

  Entering Z-vector solver.
 This version supports only Gaussian blurring of the apparent surface charges
 No PCM contribution added !! 
   1         0           1      0.000282    0.000282
 This version supports only Gaussian blurring of the apparent surface charges
 No PCM contribution added !! 
   2         0           1      0.000073    0.000073
 This version supports only Gaussian blurring of the apparent surface charges
 No PCM contribution added !! 
   3         0           1      0.000021    0.000021
 This version supports only Gaussian blurring of the apparent surface charges
 No PCM contribution added !! 
   4         0           1      0.000008    0.000008
 This version supports only Gaussian blurring of the apparent surface charges
 No PCM contribution added !! 
   5         0           1      0.000002    0.000002
 This version supports only Gaussian blurring of the apparent surface charges
 No PCM contribution added !! 
   6         1           0      0.000000    0.000000    Roots Converged

 --------------------------------------------------------------

                    Orbital Energies (a.u.)
 --------------------------------------------------------------

 Alpha MOs
 -- Occupied --
-20.581 -15.595  -1.395  -1.078  -0.687  -0.676  -0.616  -0.484
 -0.429
 -- Virtual --
  0.159   0.186   0.227   0.334   0.504   0.558   0.597   0.604
  0.654   0.699   0.723   0.774   0.788   0.833   0.881   0.946
  1.007   1.065   1.209   1.253   1.405   1.466   1.559   1.574
  1.631   1.682   1.751   1.803   1.921   2.045   2.174   2.240
  2.323   2.355   2.708   2.735   3.003   3.388   3.398   3.511
  3.527   3.527   3.582   3.627   3.703   3.716   3.780   3.814
  3.838   3.908   3.922   4.078   4.078   4.139   4.210   4.241
  4.280   4.298   4.357   4.490   4.506   4.598   4.658   4.747
  4.832   5.035   5.144   5.179   5.197   5.399   5.592   5.676
  5.684   5.881   5.898   6.006   6.231   6.314   6.342   6.353
  6.483   6.843   6.973   7.080   7.099   7.124   7.196   7.390
  7.488   7.720   7.900  11.933  12.539
 --------------------------------------------------------------

          Ground-State Mulliken Net Atomic Charges

     Atom                 Charge (a.u.)
  ----------------------------------------
      1 N                    -0.284771
      2 O                    -0.425052
      3 H                     0.204968
      4 H                     0.204863
      5 H                     0.299992
  ----------------------------------------
  Sum of atomic charges =    -0.000000

 -----------------------------------------------------------------
                    Cartesian Multipole Moments
 -----------------------------------------------------------------
    Charge (ESU x 10^10)
                -0.0000
    Dipole Moment (Debye)
         X      -0.8049      Y       0.0014      Z      -0.0404
       Tot       0.8059
    Quadrupole Moments (Debye-Ang)
        XX     -10.9216     XY      -0.0353     YY     -11.4364
        XZ      -4.2389     YZ      -0.0098     ZZ     -12.6709
    Octopole Moments (Debye-Ang^2)
       XXX       1.5213    XXY       0.0019    XYY      -1.8634
       YYY       0.0439    XXZ      -0.4009    XYZ       0.0379
       YYZ       0.9757    XZZ       2.4428    YZZ      -0.0089
       ZZZ       0.1923
    Hexadecapole Moments (Debye-Ang^3)
      XXXX     -49.2725   XXXY      -0.0492   XXYY     -10.0067
      XYYY      -0.0388   YYYY     -13.0764   XXXZ      -6.4817
      XXYZ      -0.0075   XYYZ      -1.7503   YYYZ      -0.0101
      XXZZ     -10.9217   XYZZ      -0.0042   YYZZ      -4.7628
      XZZZ      -4.0855   YZZZ      -0.0067   ZZZZ     -15.0744
 -----------------------------------------------------------------
 DrvMan is completing analytic gradient of the MP2 energy
 MP2 relaxed dipole moment
            1
    1  -0.3166830
    2   0.0005583
    3  -0.0158916
	Magnitude:	 0.317 au	 0.806 Debye
 MP2 energy read as -131.543550
 Full Analytical Gradient of MP2 Energy (in au.)
             1             2             3             4             5
    1    0.00016758   -0.00012198   -0.00029153   -0.00018377    0.00042970
    2   -0.00037766    0.00002790    0.00029668    0.00004942    0.00000366
    3   -0.00048171    0.00056603   -0.00024934   -0.00046547    0.00063049
 Gradient time:  CPU 0.05 s  wall 0.05 s
 ----------------------------------------------------------------
             Standard Nuclear Orientation (Angstroms)
    I     Atom           X                Y                Z
 ----------------------------------------------------------------
    1      N      -0.6922720211    -0.0015846572    -0.1435974361
    2      O       0.7176948687     0.0004772854     0.1336382121
    3      H      -1.0300924188     0.8093540680     0.3441378035
    4      H      -1.0305658846    -0.8033445291     0.3597922254
    5      H       1.1054597558    -0.0067184670    -0.7379845049
 ----------------------------------------------------------------
 Nuclear Repulsion Energy =    39.5042514011 hartrees
 There are        9 alpha and        9 beta electrons
 Discretize the solute cavity surface with Lebedev spheres
	Using 302 Lebedev grid points for each H atom
	Using 302 Lebedev grid points for other atoms
	Atomic van der Waals radii will be scaled by 1.20
 Removing interior tesserae...
 Keep 630 surface tesserae and discard 880 interior tesserae
 Molecular Surface Area = 58.663 Angst**2

                       Distance Matrix (Angstroms)
             N (  1)   O (  2)   H (  3)   H (  4)
   O (  2)  1.436966
   H (  3)  1.004803  1.937357
   H (  4)  1.005317  1.937444  1.612775
   H (  5)  1.893452  0.954012  2.529337  2.530283

 Requested basis set is cc-pVTZ
 There are 38 shells and 102 basis functions
 A cutoff of  1.0D-11 yielded    741 shell pairs
 There are      5401 function pairs (      6901 Cartesian)
 Smallest overlap matrix eigenvalue = 1.55E-03
 Guess MOs from SCF MO coefficient file
 Reading MOs from coefficient file
 Reading MOs from coefficient file
 A restricted Hartree-Fock SCF calculation will be
 performed using Pulay DIIS extrapolation
 SCF converges when DIIS error is below 1.0E-08
 ---------------------------------------
  Cycle       Energy         DIIS Error
 ---------------------------------------
    1    -131.0410951812      8.19E-04
    2    -131.0420646018      3.02E-04
    3    -131.0422210566      1.46E-04
    4    -131.0422586017      4.49E-05
    5    -131.0422645988      1.32E-05
    6    -131.0422651583      5.35E-06
    7    -131.0422652339      1.70E-06
    8    -131.0422652474      4.07E-07
    9    -131.0422652481      1.08E-07
   10    -131.0422652482      2.44E-08
   11    -131.0422652482      4.93E-09 Convergence criterion met
 ---------------------------------------
 SCF time:  CPU 4.96 s  wall 5.02 s
 Discretize the solute cavity surface with Lebedev spheres
	Using 302 Lebedev grid points for each H atom
	Using 302 Lebedev grid points for other atoms
	Atomic van der Waals radii will be scaled by 1.20
 Removing interior tesserae...
 Keep 630 surface tesserae and discard 880 interior tesserae
 Molecular Surface Area = 58.663 Angst**2
 A restricted Hartree-Fock SCF calculation will be
 performed using Pulay DIIS extrapolation
 Polarizable Continuum solvation model will be applied
 SCF converges when DIIS error is below 1.0E-08

 Citation of the SMD model:
 Marenich, A.V.; Cramer, C.J.; Truhlar, D.G.
 J. Phys. Chem. B 2009, 113, 6378-6396.
 iSolventCode=           1
 Solvent: water                                                           

 vradii
            1           2           3           4           5
    1   1.8900000   1.5200000   1.2000000   1.2000000   1.2000000
 ---------------------------------------
  Cycle       Energy         DIIS Error
 ---------------------------------------
    1    -131.0422652482      9.69E-10
 Time req'd to invert C: 0.14 s (CPU) 0.14 s (wall)
    2    -131.0549602246      7.20E-04
    3    -131.0549602243      7.20E-04
    4    -131.0549602247      7.20E-04
    5    -131.0549602245      7.20E-04
    6    -131.0549602228      7.20E-04
    7    -131.0549602234      7.20E-04
    8    -131.0549602237      7.20E-04
    9    -131.0549602223      7.20E-04
   10    -131.0549602234      7.20E-04
   11    -131.0549602230      7.20E-04
   12    -131.0549602231      7.20E-04
   13    -131.0549602228      7.20E-04
   14    -131.0549602233      7.20E-04
   15    -131.0549602242      7.20E-04
   16    -131.0549602231      7.20E-04
   17    -131.0562382936      2.90E-04
   18    -131.0564311655      1.39E-04
   19    -131.0564734077      4.43E-05
   20    -131.0564800145      1.32E-05
   21    -131.0564806106      5.72E-06
   22    -131.0564807053      1.95E-06
   23    -131.0564807245      4.37E-07
   24    -131.0564807254      9.72E-08
   25    -131.0564807255      2.04E-08
   26    -131.0564807254      4.20E-09 Convergence criterion met
 ---------------------------------------
 SCF time:  CPU 11.83 s  wall 11.86 s
(0)  E-EN(g) gas-phase elect-nuc energy                 -131.042265248 a.u.
(3)  G-ENP(liq) elect-nuc-pol free energy of system     -131.056480725 a.u.
(4)  G-CDS(liq) cavity-dispersion-solvent structure 
     free energy                                                3.1738 kcal/mol
(6)  G-S(liq) free energy of system                     -131.051422883 a.u.
(9)  DeltaG-S(liq) free energy of  solvation
     (9) = (6) - (0)                                           -5.7465 kcal/mol
 SCF   energy in the final basis set = -131.0514228830
 Total energy in the final basis set = -131.0514228830

 Components of the MP2 correlation energy:
        aaaa  correlation energy =        -0.0589947731 au
        abab  correlation energy =        -0.3741256136 au
        bbbb  correlation energy =        -0.0589947731 au
        non-Brillouin singles    =        -0.0000000000 au

 Total  MP2   correlation energy =        -0.4921151598 au
        MP2         total energy =      -131.5435380428 au

  Entering Z-vector solver.
 This version supports only Gaussian blurring of the apparent surface charges
 No PCM contribution added !! 
   1         0           1      0.000281    0.000281
 This version supports only Gaussian blurring of the apparent surface charges
 No PCM contribution added !! 
   2         0           1      0.000073    0.000073
 This version supports only Gaussian blurring of the apparent surface charges
 No PCM contribution added !! 
   3         0           1      0.000021    0.000021
 This version supports only Gaussian blurring of the apparent surface charges
 No PCM contribution added !! 
   4         0           1      0.000008    0.000008
 This version supports only Gaussian blurring of the apparent surface charges
 No PCM contribution added !! 
   5         0           1      0.000002    0.000002
 This version supports only Gaussian blurring of the apparent surface charges
 No PCM contribution added !! 
   6         1           0      0.000000    0.000000    Roots Converged

 --------------------------------------------------------------

                    Orbital Energies (a.u.)
 --------------------------------------------------------------

 Alpha MOs
 -- Occupied --
-20.581 -15.595  -1.395  -1.078  -0.688  -0.676  -0.616  -0.484
 -0.429
 -- Virtual --
  0.159   0.186   0.227   0.334   0.504   0.558   0.596   0.604
  0.654   0.699   0.723   0.774   0.788   0.834   0.881   0.946
  1.007   1.065   1.209   1.253   1.405   1.466   1.559   1.574
  1.631   1.682   1.751   1.803   1.922   2.045   2.174   2.240
  2.323   2.355   2.707   2.735   3.003   3.388   3.398   3.511
  3.527   3.527   3.582   3.627   3.704   3.716   3.780   3.814
  3.839   3.909   3.923   4.078   4.079   4.139   4.210   4.242
  4.280   4.298   4.358   4.490   4.506   4.599   4.658   4.747
  4.832   5.035   5.145   5.179   5.196   5.399   5.592   5.678
  5.685   5.882   5.900   6.008   6.232   6.316   6.343   6.353
  6.483   6.844   6.973   7.080   7.099   7.124   7.196   7.390
  7.488   7.720   7.900  11.933  12.548
 --------------------------------------------------------------

          Ground-State Mulliken Net Atomic Charges

     Atom                 Charge (a.u.)
  ----------------------------------------
      1 N                    -0.284949
      2 O                    -0.425051
      3 H                     0.205063
      4 H                     0.204942
      5 H                     0.299995
  ----------------------------------------
  Sum of atomic charges =    -0.000000

 -----------------------------------------------------------------
                    Cartesian Multipole Moments
 -----------------------------------------------------------------
    Charge (ESU x 10^10)
                 0.0000
    Dipole Moment (Debye)
         X      -0.8057      Y       0.0029      Z      -0.0426
       Tot       0.8069
    Quadrupole Moments (Debye-Ang)
        XX     -10.9193     XY      -0.0371     YY     -11.4340
        XZ      -4.2361     YZ      -0.0135     ZZ     -12.6733
    Octopole Moments (Debye-Ang^2)
       XXX       1.5163    XXY       0.0044    XYY      -1.8660
       YYY       0.0469    XXZ      -0.4029    XYZ       0.0414
       YYZ       0.9749    XZZ       2.4448    YZZ      -0.0097
       ZZZ       0.1956
    Hexadecapole Moments (Debye-Ang^3)
      XXXX     -49.2620   XXXY      -0.0543   XXYY     -10.0028
      XYYY      -0.0423   YYYY     -13.0693   XXXZ      -6.4818
      XXYZ      -0.0104   XYYZ      -1.7493   YYYZ      -0.0105
      XXZZ     -10.9227   XYZZ      -0.0034   YYZZ      -4.7632
      XZZZ      -4.0884   YZZZ      -0.0062   ZZZZ     -15.0716
 -----------------------------------------------------------------
 DrvMan is completing analytic gradient of the MP2 energy
 MP2 relaxed dipole moment
            1
    1  -0.3170006
    2   0.0011214
    3  -0.0167765
	Magnitude:	 0.317 au	 0.807 Debye
 MP2 energy read as -131.543538
 Full Analytical Gradient of MP2 Energy (in au.)
             1             2             3             4             5
    1   -0.00015647   -0.00007722   -0.00003608   -0.00015843    0.00042820
    2    0.00037396   -0.00001572   -0.00033461   -0.00003266    0.00000903
    3    0.00002815    0.00055941   -0.00072230   -0.00049078    0.00062553
 Gradient time:  CPU 0.05 s  wall 0.05 s
 ----------------------------------------------------------------
             Standard Nuclear Orientation (Angstroms)
    I     Atom           X                Y                Z
 ----------------------------------------------------------------
    1      N      -0.6922720211    -0.0015846572    -0.1435974361
    2      O       0.7176948687     0.0004772854     0.1336382121
    3      H      -1.0300924188     0.8093540680     0.3451378035
    4      H      -1.0295658846    -0.8033445291     0.3597922254
    5      H       1.1054597558    -0.0067184670    -0.7379845049
 ----------------------------------------------------------------
 Nuclear Repulsion Energy =    39.5046336755 hartrees
 There are        9 alpha and        9 beta electrons
 Discretize the solute cavity surface with Lebedev spheres
	Using 302 Lebedev grid points for each H atom
	Using 302 Lebedev grid points for other atoms
	Atomic van der Waals radii will be scaled by 1.20
 Removing interior tesserae...
 Keep 630 surface tesserae and discard 880 interior tesserae
 Molecular Surface Area = 58.663 Angst**2

                       Distance Matrix (Angstroms)
             N (  1)   O (  2)   H (  3)   H (  4)
   O (  2)  1.436966
   H (  3)  1.005289  1.937466
   H (  4)  1.004981  1.936542  1.612765
   H (  5)  1.893452  0.954012  2.529765  2.529439

 Requested basis set is cc-pVTZ
 There are 38 shells and 102 basis functions
 A cutoff of  1.0D-11 yielded    741 shell pairs
 There are      5401 function pairs (      6901 Cartesian)
 Smallest overlap matrix eigenvalue = 1.55E-03
 Guess MOs from SCF MO coefficient file
 Reading MOs from coefficient file
 Reading MOs from coefficient file
 A restricted Hartree-Fock SCF calculation will be
 performed using Pulay DIIS extrapolation
 SCF converges when DIIS error is below 1.0E-08
 ---------------------------------------
  Cycle       Energy         DIIS Error
 ---------------------------------------
    1    -131.0404522377      8.18E-04
    2    -131.0420581422      3.02E-04
    3    -131.0422152496      1.46E-04
    4    -131.0422531038      4.51E-05
    5    -131.0422591955      1.32E-05
    6    -131.0422597641      5.35E-06
    7    -131.0422598398      1.71E-06
    8    -131.0422598536      4.06E-07
    9    -131.0422598543      1.06E-07
   10    -131.0422598544      2.43E-08
   11    -131.0422598544      4.96E-09 Convergence criterion met
 ---------------------------------------
 SCF time:  CPU 4.95 s  wall 4.96 s
 Discretize the solute cavity surface with Lebedev spheres
	Using 302 Lebedev grid points for each H atom
	Using 302 Lebedev grid points for other atoms
	Atomic van der Waals radii will be scaled by 1.20
 Removing interior tesserae...
 Keep 630 surface tesserae and discard 880 interior tesserae
 Molecular Surface Area = 58.663 Angst**2
 A restricted Hartree-Fock SCF calculation will be
 performed using Pulay DIIS extrapolation
 Polarizable Continuum solvation model will be applied
 SCF converges when DIIS error is below 1.0E-08

 Citation of the SMD model:
 Marenich, A.V.; Cramer, C.J.; Truhlar, D.G.
 J. Phys. Chem. B 2009, 113, 6378-6396.
 iSolventCode=           1
 Solvent: water                                                           

 vradii
            1           2           3           4           5
    1   1.8900000   1.5200000   1.2000000   1.2000000   1.2000000
 ---------------------------------------
  Cycle       Energy         DIIS Error
 ---------------------------------------
    1    -131.0422598543      9.55E-10
 Time req'd to invert C: 0.14 s (CPU) 0.14 s (wall)
    2    -131.0549539606      7.20E-04
    3    -131.0549539604      7.20E-04
    4    -131.0549539605      7.20E-04
    5    -131.0549539611      7.20E-04
    6    -131.0549539610      7.20E-04
    7    -131.0549539612      7.20E-04
    8    -131.0549539618      7.20E-04
    9    -131.0549539605      7.20E-04
   10    -131.0549539600      7.20E-04
   11    -131.0549539601      7.20E-04
   12    -131.0549539602      7.20E-04
   13    -131.0549539602      7.20E-04
   14    -131.0549539598      7.20E-04
   15    -131.0549539604      7.20E-04
   16    -131.0549539605      7.20E-04
   17    -131.0562317672      2.89E-04
   18    -131.0564246189      1.39E-04
   19    -131.0564668406      4.43E-05
   20    -131.0564734464      1.32E-05
   21    -131.0564740423      5.72E-06
   22    -131.0564741369      1.95E-06
   23    -131.0564741562      4.37E-07
   24    -131.0564741571      9.72E-08
   25    -131.0564741571      2.04E-08
   26    -131.0564741570      4.20E-09 Convergence criterion met
 ---------------------------------------
 SCF time:  CPU 12.20 s  wall 12.21 s
(0)  E-EN(g) gas-phase elect-nuc energy                 -131.042259854 a.u.
(3)  G-ENP(liq) elect-nuc-pol free energy of system     -131.056474157 a.u.
(4)  G-CDS(liq) cavity-dispersion-solvent structure 
     free energy                                                3.1735 kcal/mol
(6)  G-S(liq) free energy of system                     -131.051416893 a.u.
(9)  DeltaG-S(liq) free energy of  solvation
     (9) = (6) - (0)                                           -5.7461 kcal/mol
 SCF   energy in the final basis set = -131.0514168927
 Total energy in the final basis set = -131.0514168927

 Components of the MP2 correlation energy:
        aaaa  correlation energy =        -0.0589955868 au
        abab  correlation energy =        -0.3741311517 au
        bbbb  correlation energy =        -0.0589955868 au
        non-Brillouin singles    =        -0.0000000000 au

 Total  MP2   correlation energy =        -0.4921223252 au
        MP2         total energy =      -131.5435392179 au

  Entering Z-vector solver.
 This version supports only Gaussian blurring of the apparent surface charges
 No PCM contribution added !! 
   1         0           1      0.000281    0.000281
 This version supports only Gaussian blurring of the apparent surface charges
 No PCM contribution added !! 
   2         0           1      0.000073    0.000073
 This version supports only Gaussian blurring of the apparent surface charges
 No PCM contribution added !! 
   3         0           1      0.000021    0.000021
 This version supports only Gaussian blurring of the apparent surface charges
 No PCM contribution added !! 
   4         0           1      0.000008    0.000008
 This version supports only Gaussian blurring of the apparent surface charges
 No PCM contribution added !! 
   5         0           1      0.000002    0.000002
 This version supports only Gaussian blurring of the apparent surface charges
 No PCM contribution added !! 
   6         1           0      0.000000    0.000000    Roots Converged

 --------------------------------------------------------------

                    Orbital Energies (a.u.)
 --------------------------------------------------------------

 Alpha MOs
 -- Occupied --
-20.581 -15.595  -1.395  -1.078  -0.688  -0.676  -0.616  -0.484
 -0.429
 -- Virtual --
  0.159   0.186   0.227   0.334   0.504   0.558   0.596   0.604
  0.654   0.699   0.723   0.774   0.788   0.834   0.881   0.946
  1.007   1.065   1.209   1.253   1.405   1.466   1.559   1.574
  1.631   1.682   1.751   1.803   1.922   2.045   2.174   2.240
  2.323   2.355   2.708   2.735   3.003   3.388   3.398   3.511
  3.527   3.527   3.582   3.627   3.704   3.716   3.780   3.814
  3.838   3.909   3.923   4.078   4.079   4.139   4.210   4.242
  4.280   4.298   4.358   4.490   4.506   4.599   4.658   4.747
  4.833   5.035   5.145   5.179   5.197   5.399   5.592   5.678
  5.685   5.882   5.899   6.008   6.232   6.316   6.343   6.353
  6.483   6.844   6.974   7.080   7.099   7.124   7.196   7.390
  7.488   7.720   7.901  11.933  12.547
 --------------------------------------------------------------

          Ground-State Mulliken Net Atomic Charges

     Atom                 Charge (a.u.)
  ----------------------------------------
      1 N                    -0.284837
      2 O                    -0.425098
      3 H                     0.205059
      4 H                     0.204894
      5 H                     0.299982
  ----------------------------------------
  Sum of atomic charges =     0.000000

 -----------------------------------------------------------------
                    Cartesian Multipole Moments
 -----------------------------------------------------------------
    Charge (ESU x 10^10)
                 0.0000
    Dipole Moment (Debye)
         X      -0.8046      Y       0.0023      Z      -0.0414
       Tot       0.8056
    Quadrupole Moments (Debye-Ang)
        XX     -10.9233     XY      -0.0379     YY     -11.4343
        XZ      -4.2369     YZ      -0.0119     ZZ     -12.6716
    Octopole Moments (Debye-Ang^2)
       XXX       1.5204    XXY       0.0059    XYY      -1.8650
       YYY       0.0450    XXZ      -0.4028    XYZ       0.0393
       YYZ       0.9755    XZZ       2.4429    YZZ      -0.0095
       ZZZ       0.1944
    Hexadecapole Moments (Debye-Ang^3)
      XXXX     -49.2671   XXXY      -0.0554   XXYY     -10.0053
      XYYY      -0.0404   YYYY     -13.0701   XXXZ      -6.4805
      XXYZ      -0.0079   XYYZ      -1.7497   YYYZ      -0.0108
      XXZZ     -10.9213   XYZZ      -0.0036   YYZZ      -4.7624
      XZZZ      -4.0877   YZZZ      -0.0069   ZZZZ     -15.0722
 -----------------------------------------------------------------
 DrvMan is completing analytic gradient of the MP2 energy
 MP2 relaxed dipole moment
            1
    1  -0.3165424
    2   0.0009080
    3  -0.0162904
	Magnitude:	 0.317 au	 0.806 Debye
 MP2 energy read as -131.543539
 Full Analytical Gradient of MP2 Energy (in au.)
             1             2             3             4             5
    1   -0.00014724   -0.00016529   -0.00015166    0.00004687    0.00041732
    2   -0.00016033   -0.00004954    0.00000609    0.00020333    0.00000044
    3   -0.00012500    0.00060697   -0.00049548   -0.00061098    0.00062449
 Gradient time:  CPU 0.05 s  wall 0.05 s
 ----------------------------------------------------------------
             Standard Nuclear Orientation (Angstroms)
    I     Atom           X                Y                Z
 ----------------------------------------------------------------
    1      N      -0.6922720211    -0.0015846572    -0.1435974361
    2      O       0.7176948687     0.0004772854     0.1336382121
    3      H      -1.0300924188     0.8093540680     0.3451378035
    4      H      -1.0315658846    -0.8033445291     0.3597922254
    5      H       1.1054597558    -0.0067184670    -0.7379845049
 ----------------------------------------------------------------
 Nuclear Repulsion Energy =    39.4999919703 hartrees
 There are        9 alpha and        9 beta electrons
 Discretize the solute cavity surface with Lebedev spheres
	Using 302 Lebedev grid points for each H atom
	Using 302 Lebedev grid points for other atoms
	Atomic van der Waals radii will be scaled by 1.20
 Removing interior tesserae...
 Keep 630 surface tesserae and discard 880 interior tesserae
 Molecular Surface Area = 58.663 Angst**2

                       Distance Matrix (Angstroms)
             N (  1)   O (  2)   H (  3)   H (  4)
   O (  2)  1.436966
   H (  3)  1.005289  1.937466
   H (  4)  1.005654  1.938347  1.612766
   H (  5)  1.893452  0.954012  2.529765  2.531127

 Requested basis set is cc-pVTZ
 There are 38 shells and 102 basis functions
 A cutoff of  1.0D-11 yielded    741 shell pairs
 There are      5401 function pairs (      6901 Cartesian)
 Smallest overlap matrix eigenvalue = 1.55E-03
 Guess MOs from SCF MO coefficient file
 Reading MOs from coefficient file
 Reading MOs from coefficient file
 A restricted Hartree-Fock SCF calculation will be
 performed using Pulay DIIS extrapolation
 SCF converges when DIIS error is below 1.0E-08
 ---------------------------------------
  Cycle       Energy         DIIS Error
 ---------------------------------------
    1    -131.0401405508      8.19E-04
    2    -131.0420558457      3.04E-04
    3    -131.0422135018      1.48E-04
    4    -131.0422517848      4.50E-05
    5    -131.0422578605      1.30E-05
    6    -131.0422584177      5.30E-06
    7    -131.0422584909      1.69E-06
    8    -131.0422585043      4.01E-07
    9    -131.0422585051      1.03E-07
   10    -131.0422585051      2.38E-08
   11    -131.0422585051      4.94E-09 Convergence criterion met
 ---------------------------------------
 SCF time:  CPU 4.95 s  wall 4.96 s
 Discretize the solute cavity surface with Lebedev spheres
	Using 302 Lebedev grid points for each H atom
	Using 302 Lebedev grid points for other atoms
	Atomic van der Waals radii will be scaled by 1.20
 Removing interior tesserae...
 Keep 630 surface tesserae and discard 880 interior tesserae
 Molecular Surface Area = 58.663 Angst**2
 A restricted Hartree-Fock SCF calculation will be
 performed using Pulay DIIS extrapolation
 Polarizable Continuum solvation model will be applied
 SCF converges when DIIS error is below 1.0E-08

 Citation of the SMD model:
 Marenich, A.V.; Cramer, C.J.; Truhlar, D.G.
 J. Phys. Chem. B 2009, 113, 6378-6396.
 iSolventCode=           1
 Solvent: water                                                           

 vradii
            1           2           3           4           5
    1   1.8900000   1.5200000   1.2000000   1.2000000   1.2000000
 ---------------------------------------
  Cycle       Energy         DIIS Error
 ---------------------------------------
    1    -131.0422585051      9.58E-10
 Time req'd to invert C: 0.14 s (CPU) 0.14 s (wall)
    2    -131.0549556079      7.20E-04
    3    -131.0549556076      7.20E-04
    4    -131.0549556074      7.20E-04
    5    -131.0549556084      7.20E-04
    6    -131.0549556081      7.20E-04
    7    -131.0549556084      7.20E-04
    8    -131.0549556081      7.20E-04
    9    -131.0549556083      7.20E-04
   10    -131.0549556085      7.20E-04
   11    -131.0549556096      7.20E-04
   12    -131.0549556091      7.20E-04
   13    -131.0549556099      7.20E-04
   14    -131.0549556101      7.20E-04
   15    -131.0549556086      7.20E-04
   16    -131.0549556076      7.20E-04
   17    -131.0562345390      2.90E-04
   18    -131.0564275712      1.39E-04
   19    -131.0564698487      4.43E-05
   20    -131.0564764603      1.32E-05
   21    -131.0564770570      5.73E-06
   22    -131.0564771518      1.95E-06
   23    -131.0564771711      4.37E-07
   24    -131.0564771720      9.72E-08
   25    -131.0564771720      2.04E-08
   26    -131.0564771719      4.21E-09 Convergence criterion met
 ---------------------------------------
 SCF time:  CPU 12.21 s  wall 12.22 s
(0)  E-EN(g) gas-phase elect-nuc energy                 -131.042258505 a.u.
(3)  G-ENP(liq) elect-nuc-pol free energy of system     -131.056477172 a.u.
(4)  G-CDS(liq) cavity-dispersion-solvent structure 
     free energy                                                3.1743 kcal/mol
(6)  G-S(liq) free energy of system                     -131.051418587 a.u.
(9)  DeltaG-S(liq) free energy of  solvation
     (9) = (6) - (0)                                           -5.7480 kcal/mol
 SCF   energy in the final basis set = -131.0514185870
 Total energy in the final basis set = -131.0514185870

 Components of the MP2 correlation energy:
        aaaa  correlation energy =        -0.0589963840 au
        abab  correlation energy =        -0.3741390003 au
        bbbb  correlation energy =        -0.0589963840 au
        non-Brillouin singles    =        -0.0000000000 au

 Total  MP2   correlation energy =        -0.4921317683 au
        MP2         total energy =      -131.5435503553 au

  Entering Z-vector solver.
 This version supports only Gaussian blurring of the apparent surface charges
 No PCM contribution added !! 
   1         0           1      0.000281    0.000281
 This version supports only Gaussian blurring of the apparent surface charges
 No PCM contribution added !! 
   2         0           1      0.000073    0.000073
 This version supports only Gaussian blurring of the apparent surface charges
 No PCM contribution added !! 
   3         0           1      0.000021    0.000021
 This version supports only Gaussian blurring of the apparent surface charges
 No PCM contribution added !! 
   4         0           1      0.000008    0.000008
 This version supports only Gaussian blurring of the apparent surface charges
 No PCM contribution added !! 
   5         0           1      0.000002    0.000002
 This version supports only Gaussian blurring of the apparent surface charges
 No PCM contribution added !! 
   6         1           0      0.000000    0.000000    Roots Converged

 --------------------------------------------------------------

                    Orbital Energies (a.u.)
 --------------------------------------------------------------

 Alpha MOs
 -- Occupied --
-20.581 -15.595  -1.395  -1.078  -0.687  -0.676  -0.616  -0.484
 -0.429
 -- Virtual --
  0.159   0.186   0.227   0.334   0.504   0.558   0.597   0.604
  0.654   0.699   0.723   0.774   0.788   0.833   0.881   0.946
  1.007   1.065   1.209   1.253   1.405   1.466   1.559   1.574
  1.631   1.682   1.751   1.803   1.921   2.045   2.174   2.240
  2.323   2.355   2.707   2.735   3.003   3.388   3.398   3.511
  3.527   3.527   3.582   3.627   3.704   3.716   3.780   3.814
  3.838   3.908   3.922   4.078   4.078   4.139   4.210   4.242
  4.280   4.298   4.357   4.490   4.506   4.598   4.658   4.747
  4.832   5.035   5.144   5.180   5.196   5.399   5.592   5.676
  5.684   5.881   5.898   6.006   6.231   6.315   6.341   6.353
  6.483   6.843   6.973   7.080   7.099   7.124   7.196   7.389
  7.488   7.719   7.900  11.933  12.541
 --------------------------------------------------------------

          Ground-State Mulliken Net Atomic Charges

     Atom                 Charge (a.u.)
  ----------------------------------------
      1 N                    -0.284899
      2 O                    -0.425011
      3 H                     0.205003
      4 H                     0.204903
      5 H                     0.300003
  ----------------------------------------
  Sum of atomic charges =    -0.000000

 -----------------------------------------------------------------
                    Cartesian Multipole Moments
 -----------------------------------------------------------------
    Charge (ESU x 10^10)
                -0.0000
    Dipole Moment (Debye)
         X      -0.8062      Y       0.0021      Z      -0.0416
       Tot       0.8073
    Quadrupole Moments (Debye-Ang)
        XX     -10.9176     XY      -0.0347     YY     -11.4360
        XZ      -4.2381     YZ      -0.0114     ZZ     -12.6726
    Octopole Moments (Debye-Ang^2)
       XXX       1.5170    XXY       0.0007    XYY      -1.8645
       YYY       0.0460    XXZ      -0.4011    XYZ       0.0400
       YYZ       0.9751    XZZ       2.4447    YZZ      -0.0091
       ZZZ       0.1936
    Hexadecapole Moments (Debye-Ang^3)
      XXXX     -49.2675   XXXY      -0.0485   XXYY     -10.0040
      XYYY      -0.0410   YYYY     -13.0754   XXXZ      -6.4830
      XXYZ      -0.0099   XYYZ      -1.7499   YYYZ      -0.0098
      XXZZ     -10.9232   XYZZ      -0.0041   YYZZ      -4.7636
      XZZZ      -4.0862   YZZZ      -0.0060   ZZZZ     -15.0739
 -----------------------------------------------------------------
 DrvMan is completing analytic gradient of the MP2 energy
 MP2 relaxed dipole moment
            1
    1  -0.3171747
    2   0.0008347
    3  -0.0163800
	Magnitude:	 0.318 au	 0.807 Debye
 MP2 energy read as -131.543550
 Full Analytical Gradient of MP2 Energy (in au.)
             1             2             3             4             5
    1    0.00016433   -0.00003614   -0.00017819   -0.00039042    0.00044041
    2    0.00014977    0.00006217   -0.00004020   -0.00018420    0.00001246
    3   -0.00033310    0.00051844   -0.00047133   -0.00034537    0.00063136
 Gradient time:  CPU 0.05 s  wall 0.05 s
 ----------------------------------------------------------------
             Standard Nuclear Orientation (Angstroms)
    I     Atom           X                Y                Z
 ----------------------------------------------------------------
    1      N      -0.6922720211    -0.0015846572    -0.1435974361
    2      O       0.7176948687     0.0004772854     0.1336382121
    3      H      -1.0300924188     0.8093540680     0.3451378035
    4      H      -1.0305658846    -0.8023445291     0.3597922254
    5      H       1.1054597558    -0.0067184670    -0.7379845049
 ----------------------------------------------------------------
 Nuclear Repulsion Energy =    39.5059356915 hartrees
 There are        9 alpha and        9 beta electrons
 Discretize the solute cavity surface with Lebedev spheres
	Using 302 Lebedev grid points for each H atom
	Using 302 Lebedev grid points for other atoms
	Atomic van der Waals radii will be scaled by 1.20
 Removing interior tesserae...
 Keep 630 surface tesserae and discard 880 interior tesserae
 Molecular Surface Area = 58.663 Angst**2

                       Distance Matrix (Angstroms)
             N (  1)   O (  2)   H (  3)   H (  4)
   O (  2)  1.436966
   H (  3)  1.005289  1.937466
   H (  4)  1.004520  1.937030  1.611765
   H (  5)  1.893452  0.954012  2.529765  2.529968

 Requested basis set is cc-pVTZ
 There are 38 shells and 102 basis functions
 A cutoff of  1.0D-11 yielded    741 shell pairs
 There are      5401 function pairs (      6901 Cartesian)
 Smallest overlap matrix eigenvalue = 1.55E-03
 Guess MOs from SCF MO coefficient file
 Reading MOs from coefficient file
 Reading MOs from coefficient file
 A restricted Hartree-Fock SCF calculation will be
 performed using Pulay DIIS extrapolation
 SCF converges when DIIS error is below 1.0E-08
 ---------------------------------------
  Cycle       Energy         DIIS Error
 ---------------------------------------
    1    -131.0410993810      8.19E-04
    2    -131.0420666909      3.02E-04
    3    -131.0422232857      1.46E-04
    4    -131.0422608571      4.50E-05
    5    -131.0422669033      1.33E-05
    6    -131.0422674707      5.37E-06
    7    -131.0422675475      1.71E-06
    8    -131.0422675612      4.09E-07
    9    -131.0422675620      1.09E-07
   10    -131.0422675621      2.46E-08
   11    -131.0422675621      4.94E-09 Convergence criterion met
 ---------------------------------------
 SCF time:  CPU 4.96 s  wall 4.97 s
 Discretize the solute cavity surface with Lebedev spheres
	Using 302 Lebedev grid points for each H atom
	Using 302 Lebedev grid points for other atoms
	Atomic van der Waals radii will be scaled by 1.20
 Removing interior tesserae...
 Keep 630 surface tesserae and discard 880 interior tesserae
 Molecular Surface Area = 58.663 Angst**2
 A restricted Hartree-Fock SCF calculation will be
 performed using Pulay DIIS extrapolation
 Polarizable Continuum solvation model will be applied
 SCF converges when DIIS error is below 1.0E-08

 Citation of the SMD model:
 Marenich, A.V.; Cramer, C.J.; Truhlar, D.G.
 J. Phys. Chem. B 2009, 113, 6378-6396.
 iSolventCode=           1
 Solvent: water                                                           

 vradii
            1           2           3           4           5
    1   1.8900000   1.5200000   1.2000000   1.2000000   1.2000000
 ---------------------------------------
  Cycle       Energy         DIIS Error
 ---------------------------------------
    1    -131.0422675620      9.66E-10
 Time req'd to invert C: 0.14 s (CPU) 0.14 s (wall)
    2    -131.0549627650      7.20E-04
    3    -131.0549627647      7.20E-04
    4    -131.0549627638      7.20E-04
    5    -131.0549627645      7.20E-04
    6    -131.0549627643      7.20E-04
    7    -131.0549627648      7.20E-04
    8    -131.0549627645      7.20E-04
    9    -131.0549627651      7.20E-04
   10    -131.0549627663      7.20E-04
   11    -131.0549627666      7.20E-04
   12    -131.0549627657      7.20E-04
   13    -131.0549627655      7.20E-04
   14    -131.0549627655      7.20E-04
   15    -131.0549627653      7.20E-04
   16    -131.0549627648      7.20E-04
   17    -131.0562410985      2.90E-04
   18    -131.0564339921      1.39E-04
   19    -131.0564762243      4.43E-05
   20    -131.0564828293      1.32E-05
   21    -131.0564834251      5.72E-06
   22    -131.0564835197      1.95E-06
   23    -131.0564835389      4.37E-07
   24    -131.0564835398      9.71E-08
   25    -131.0564835398      2.04E-08
   26    -131.0564835397      4.19E-09 Convergence criterion met
 ---------------------------------------
 SCF time:  CPU 11.92 s  wall 11.94 s
(0)  E-EN(g) gas-phase elect-nuc energy                 -131.042267562 a.u.
(3)  G-ENP(liq) elect-nuc-pol free energy of system     -131.056483540 a.u.
(4)  G-CDS(liq) cavity-dispersion-solvent structure 
     free energy                                                3.1735 kcal/mol
(6)  G-S(liq) free energy of system                     -131.051426243 a.u.
(9)  DeltaG-S(liq) free energy of  solvation
     (9) = (6) - (0)                                           -5.7472 kcal/mol
 SCF   energy in the final basis set = -131.0514262433
 Total energy in the final basis set = -131.0514262433

 Components of the MP2 correlation energy:
        aaaa  correlation energy =        -0.0589944758 au
        abab  correlation energy =        -0.3741235958 au
        bbbb  correlation energy =        -0.0589944758 au
        non-Brillouin singles    =        -0.0000000000 au

 Total  MP2   correlation energy =        -0.4921125475 au
        MP2         total energy =      -131.5435387907 au

  Entering Z-vector solver.
 This version supports only Gaussian blurring of the apparent surface charges
 No PCM contribution added !! 
   1         0           1      0.000281    0.000281
 This version supports only Gaussian blurring of the apparent surface charges
 No PCM contribution added !! 
   2         0           1      0.000073    0.000073
 This version supports only Gaussian blurring of the apparent surface charges
 No PCM contribution added !! 
   3         0           1      0.000021    0.000021
 This version supports only Gaussian blurring of the apparent surface charges
 No PCM contribution added !! 
   4         0           1      0.000008    0.000008
 This version supports only Gaussian blurring of the apparent surface charges
 No PCM contribution added !! 
   5         0           1      0.000002    0.000002
 This version supports only Gaussian blurring of the apparent surface charges
 No PCM contribution added !! 
   6         1           0      0.000000    0.000000    Roots Converged

 --------------------------------------------------------------

                    Orbital Energies (a.u.)
 --------------------------------------------------------------

 Alpha MOs
 -- Occupied --
-20.581 -15.595  -1.395  -1.078  -0.688  -0.676  -0.616  -0.484
 -0.429
 -- Virtual --
  0.159   0.186   0.227   0.334   0.504   0.558   0.597   0.604
  0.654   0.699   0.723   0.774   0.788   0.834   0.881   0.946
  1.007   1.065   1.209   1.253   1.405   1.466   1.559   1.574
  1.631   1.682   1.751   1.803   1.922   2.045   2.174   2.240
  2.323   2.355   2.707   2.735   3.003   3.388   3.398   3.512
  3.527   3.528   3.582   3.627   3.704   3.716   3.780   3.814
  3.839   3.908   3.923   4.078   4.079   4.139   4.210   4.242
  4.280   4.298   4.358   4.490   4.506   4.599   4.659   4.748
  4.833   5.035   5.145   5.180   5.196   5.399   5.592   5.678
  5.685   5.882   5.900   6.008   6.233   6.316   6.343   6.354
  6.483   6.844   6.974   7.080   7.099   7.124   7.196   7.390
  7.488   7.720   7.900  11.933  12.549
 --------------------------------------------------------------

          Ground-State Mulliken Net Atomic Charges

     Atom                 Charge (a.u.)
  ----------------------------------------
      1 N                    -0.284740
      2 O                    -0.425063
      3 H                     0.204978
      4 H                     0.204825
      5 H                     0.300000
  ----------------------------------------
  Sum of atomic charges =     0.000000

 -----------------------------------------------------------------
                    Cartesian Multipole Moments
 -----------------------------------------------------------------
    Charge (ESU x 10^10)
                 0.0000
    Dipole Moment (Debye)
         X      -0.8054      Y       0.0032      Z      -0.0411
       Tot       0.8064
    Quadrupole Moments (Debye-Ang)
        XX     -10.9192     XY      -0.0371     YY     -11.4373
        XZ      -4.2381     YZ      -0.0113     ZZ     -12.6709
    Octopole Moments (Debye-Ang^2)
       XXX       1.5163    XXY       0.0032    XYY      -1.8625
       YYY       0.0457    XXZ      -0.4009    XYZ       0.0393
       YYZ       0.9745    XZZ       2.4427    YZZ      -0.0101
       ZZZ       0.1950
    Hexadecapole Moments (Debye-Ang^3)
      XXXX     -49.2605   XXXY      -0.0496   XXYY     -10.0056
      XYYY      -0.0408   YYYY     -13.0702   XXXZ      -6.4837
      XXYZ      -0.0089   XYYZ      -1.7490   YYYZ      -0.0099
      XXZZ     -10.9205   XYZZ      -0.0029   YYZZ      -4.7618
      XZZZ      -4.0883   YZZZ      -0.0077   ZZZZ     -15.0708
 -----------------------------------------------------------------
 DrvMan is completing analytic gradient of the MP2 energy
 MP2 relaxed dipole moment
            1
    1  -0.3168620
    2   0.0012426
    3  -0.0161784
	Magnitude:	 0.317 au	 0.806 Debye
 MP2 energy read as -131.543539
 Full Analytical Gradient of MP2 Energy (in au.)
             1             2             3             4             5
    1   -0.00017684   -0.00008737   -0.00018785    0.00002120    0.00043086
    2   -0.00060158    0.00002141   -0.00006943    0.00064179    0.00000781
    3    0.00005472    0.00056030   -0.00043825   -0.00080300    0.00062622
 Gradient time:  CPU 0.05 s  wall 0.05 s
 ----------------------------------------------------------------
             Standard Nuclear Orientation (Angstroms)
    I     Atom           X                Y                Z
 ----------------------------------------------------------------
    1      N      -0.6922720211    -0.0015846572    -0.1435974361
    2      O       0.7176948687     0.0004772854     0.1336382121
    3      H      -1.0300924188     0.8093540680     0.3451378035
    4      H      -1.0305658846    -0.8043445291     0.3597922254
    5      H       1.1054597558    -0.0067184670    -0.7379845049
 ----------------------------------------------------------------
 Nuclear Repulsion Energy =    39.4986948693 hartrees
 There are        9 alpha and        9 beta electrons
 Discretize the solute cavity surface with Lebedev spheres
	Using 302 Lebedev grid points for each H atom
	Using 302 Lebedev grid points for other atoms
	Atomic van der Waals radii will be scaled by 1.20
 Removing interior tesserae...
 Keep 630 surface tesserae and discard 880 interior tesserae
 Molecular Surface Area = 58.663 Angst**2

                       Distance Matrix (Angstroms)
             N (  1)   O (  2)   H (  3)   H (  4)
   O (  2)  1.436966
   H (  3)  1.005289  1.937466
   H (  4)  1.006115  1.937860  1.613765
   H (  5)  1.893452  0.954012  2.529765  2.530598

 Requested basis set is cc-pVTZ
 There are 38 shells and 102 basis functions
 A cutoff of  1.0D-11 yielded    741 shell pairs
 There are      5401 function pairs (      6901 Cartesian)
 Smallest overlap matrix eigenvalue = 1.55E-03
 Guess MOs from SCF MO coefficient file
 Reading MOs from coefficient file
 Reading MOs from coefficient file
 A restricted Hartree-Fock SCF calculation will be
 performed using Pulay DIIS extrapolation
 SCF converges when DIIS error is below 1.0E-08
 ---------------------------------------
  Cycle       Energy         DIIS Error
 ---------------------------------------
    1    -131.0398011615      8.20E-04
    2    -131.0420474163      3.02E-04
    3    -131.0422051458      1.47E-04
    4    -131.0422432536      4.52E-05
    5    -131.0422493786      1.30E-05
    6    -131.0422499413      5.31E-06
    7    -131.0422500149      1.71E-06
    8    -131.0422500286      4.03E-07
    9    -131.0422500294      1.02E-07
   10    -131.0422500294      2.37E-08
   11    -131.0422500294      4.97E-09 Convergence criterion met
 ---------------------------------------
 SCF time:  CPU 4.95 s  wall 4.97 s
 Discretize the solute cavity surface with Lebedev spheres
	Using 302 Lebedev grid points for each H atom
	Using 302 Lebedev grid points for other atoms
	Atomic van der Waals radii will be scaled by 1.20
 Removing interior tesserae...
 Keep 630 surface tesserae and discard 880 interior tesserae
 Molecular Surface Area = 58.663 Angst**2
 A restricted Hartree-Fock SCF calculation will be
 performed using Pulay DIIS extrapolation
 Polarizable Continuum solvation model will be applied
 SCF converges when DIIS error is below 1.0E-08

 Citation of the SMD model:
 Marenich, A.V.; Cramer, C.J.; Truhlar, D.G.
 J. Phys. Chem. B 2009, 113, 6378-6396.
 iSolventCode=           1
 Solvent: water                                                           

 vradii
            1           2           3           4           5
    1   1.8900000   1.5200000   1.2000000   1.2000000   1.2000000
 ---------------------------------------
  Cycle       Energy         DIIS Error
 ---------------------------------------
    1    -131.0422500294      9.58E-10
 Time req'd to invert C: 0.14 s (CPU) 0.14 s (wall)
    2    -131.0549460407      7.20E-04
    3    -131.0549460405      7.20E-04
    4    -131.0549460404      7.20E-04
    5    -131.0549460411      7.20E-04
    6    -131.0549460407      7.20E-04
    7    -131.0549460408      7.20E-04
    8    -131.0549460408      7.20E-04
    9    -131.0549460404      7.20E-04
   10    -131.0549460404      7.20E-04
   11    -131.0549460406      7.20E-04
   12    -131.0549460403      7.20E-04
   13    -131.0549460399      7.20E-04
   14    -131.0549460396      7.20E-04
   15    -131.0549460401      7.20E-04
   16    -131.0549460396      7.20E-04
   17    -131.0562244449      2.90E-04
   18    -131.0564174353      1.39E-04
   19    -131.0564597024      4.43E-05
   20    -131.0564663147      1.32E-05
   21    -131.0564669117      5.73E-06
   22    -131.0564670065      1.95E-06
   23    -131.0564670258      4.37E-07
   24    -131.0564670267      9.73E-08
   25    -131.0564670267      2.04E-08
   26    -131.0564670266      4.21E-09 Convergence criterion met
 ---------------------------------------
 SCF time:  CPU 12.13 s  wall 12.16 s
(0)  E-EN(g) gas-phase elect-nuc energy                 -131.042250029 a.u.
(3)  G-ENP(liq) elect-nuc-pol free energy of system     -131.056467027 a.u.
(4)  G-CDS(liq) cavity-dispersion-solvent structure 
     free energy                                                3.1743 kcal/mol
(6)  G-S(liq) free energy of system                     -131.051408474 a.u.
(9)  DeltaG-S(liq) free energy of  solvation
     (9) = (6) - (0)                                           -5.7470 kcal/mol
 SCF   energy in the final basis set = -131.0514084740
 Total energy in the final basis set = -131.0514084740

 Components of the MP2 correlation energy:
        aaaa  correlation energy =        -0.0589974913 au
        abab  correlation energy =        -0.3741465486 au
        bbbb  correlation energy =        -0.0589974913 au
        non-Brillouin singles    =        -0.0000000000 au

 Total  MP2   correlation energy =        -0.4921415311 au
        MP2         total energy =      -131.5435500051 au

  Entering Z-vector solver.
 This version supports only Gaussian blurring of the apparent surface charges
 No PCM contribution added !! 
   1         0           1      0.000282    0.000282
 This version supports only Gaussian blurring of the apparent surface charges
 No PCM contribution added !! 
   2         0           1      0.000073    0.000073
 This version supports only Gaussian blurring of the apparent surface charges
 No PCM contribution added !! 
   3         0           1      0.000021    0.000021
 This version supports only Gaussian blurring of the apparent surface charges
 No PCM contribution added !! 
   4         0           1      0.000008    0.000008
 This version supports only Gaussian blurring of the apparent surface charges
 No PCM contribution added !! 
   5         0           1      0.000002    0.000002
 This version supports only Gaussian blurring of the apparent surface charges
 No PCM contribution added !! 
   6         1           0      0.000000    0.000000    Roots Converged

 --------------------------------------------------------------

                    Orbital Energies (a.u.)
 --------------------------------------------------------------

 Alpha MOs
 -- Occupied --
-20.581 -15.595  -1.395  -1.078  -0.687  -0.676  -0.616  -0.484
 -0.429
 -- Virtual --
  0.159   0.186   0.227   0.334   0.504   0.558   0.596   0.604
  0.654   0.699   0.723   0.774   0.788   0.833   0.881   0.946
  1.007   1.065   1.208   1.253   1.405   1.466   1.559   1.574
  1.631   1.682   1.751   1.803   1.922   2.045   2.174   2.240
  2.323   2.355   2.707   2.735   3.003   3.388   3.398   3.511
  3.527   3.527   3.582   3.627   3.703   3.716   3.780   3.814
  3.838   3.909   3.922   4.078   4.078   4.139   4.210   4.241
  4.280   4.298   4.357   4.489   4.506   4.597   4.658   4.747
  4.831   5.035   5.144   5.179   5.197   5.399   5.592   5.676
  5.684   5.880   5.898   6.006   6.230   6.315   6.342   6.352
  6.482   6.843   6.973   7.080   7.099   7.123   7.196   7.389
  7.488   7.719   7.900  11.933  12.538
 --------------------------------------------------------------

          Ground-State Mulliken Net Atomic Charges

     Atom                 Charge (a.u.)
  ----------------------------------------
      1 N                    -0.284996
      2 O                    -0.425046
      3 H                     0.205084
      4 H                     0.204973
      5 H                     0.299986
  ----------------------------------------
  Sum of atomic charges =     0.000000

 -----------------------------------------------------------------
                    Cartesian Multipole Moments
 -----------------------------------------------------------------
    Charge (ESU x 10^10)
                 0.0000
    Dipole Moment (Debye)
         X      -0.8054      Y       0.0013      Z      -0.0419
       Tot       0.8065
    Quadrupole Moments (Debye-Ang)
        XX     -10.9217     XY      -0.0354     YY     -11.4330
        XZ      -4.2369     YZ      -0.0120     ZZ     -12.6734
    Octopole Moments (Debye-Ang^2)
       XXX       1.5211    XXY       0.0033    XYY      -1.8670
       YYY       0.0453    XXZ      -0.4029    XYZ       0.0400
       YYZ       0.9761    XZZ       2.4448    YZZ      -0.0085
       ZZZ       0.1930
    Hexadecapole Moments (Debye-Ang^3)
      XXXX     -49.2740   XXXY      -0.0543   XXYY     -10.0037
      XYYY      -0.0406   YYYY     -13.0754   XXXZ      -6.4797
      XXYZ      -0.0090   XYYZ      -1.7506   YYYZ      -0.0107
      XXZZ     -10.9239   XYZZ      -0.0047   YYZZ      -4.7642
      XZZZ      -4.0857   YZZZ      -0.0053   ZZZZ     -15.0753
 -----------------------------------------------------------------
 DrvMan is completing analytic gradient of the MP2 energy
 MP2 relaxed dipole moment
            1
    1  -0.3168547
    2   0.0004999
    3  -0.0164917
	Magnitude:	 0.317 au	 0.806 Debye
 MP2 energy read as -131.543550
 Full Analytical Gradient of MP2 Energy (in au.)
             1             2             3             4             5
    1    0.00019204   -0.00011377   -0.00014202   -0.00036314    0.00042689
    2    0.00058889   -0.00000868    0.00003514   -0.00062046    0.00000510
    3   -0.00051081    0.00056507   -0.00052849   -0.00015539    0.00062962
 Gradient time:  CPU 0.05 s  wall 0.05 s
 ----------------------------------------------------------------
             Standard Nuclear Orientation (Angstroms)
    I     Atom           X                Y                Z
 ----------------------------------------------------------------
    1      N      -0.6922720211    -0.0015846572    -0.1435974361
    2      O       0.7176948687     0.0004772854     0.1336382121
    3      H      -1.0300924188     0.8093540680     0.3451378035
    4      H      -1.0305658846    -0.8033445291     0.3607922254
    5      H       1.1054597558    -0.0067184670    -0.7379845049
 ----------------------------------------------------------------
 Nuclear Repulsion Energy =    39.5003082522 hartrees
 There are        9 alpha and        9 beta electrons
 Discretize the solute cavity surface with Lebedev spheres
	Using 302 Lebedev grid points for each H atom
	Using 302 Lebedev grid points for other atoms
	Atomic van der Waals radii will be scaled by 1.20
 Removing interior tesserae...
 Keep 630 surface tesserae and discard 880 interior tesserae
 Molecular Surface Area = 58.663 Angst**2

                       Distance Matrix (Angstroms)
             N (  1)   O (  2)   H (  3)   H (  4)
   O (  2)  1.436966
   H (  3)  1.005289  1.937466
   H (  4)  1.005818  1.937561  1.612775
   H (  5)  1.893452  0.954012  2.529765  2.530717

 Requested basis set is cc-pVTZ
 There are 38 shells and 102 basis functions
 A cutoff of  1.0D-11 yielded    741 shell pairs
 There are      5401 function pairs (      6901 Cartesian)
 Smallest overlap matrix eigenvalue = 1.55E-03
 Guess MOs from SCF MO coefficient file
 Reading MOs from coefficient file
 Reading MOs from coefficient file
 A restricted Hartree-Fock SCF calculation will be
 performed using Pulay DIIS extrapolation
 SCF converges when DIIS error is below 1.0E-08
 ---------------------------------------
  Cycle       Energy         DIIS Error
 ---------------------------------------
    1    -131.0406038833      8.18E-04
    2    -131.0420509988      3.02E-04
    3    -131.0422081924      1.46E-04
    4    -131.0422461414      4.50E-05
    5    -131.0422522189      1.32E-05
    6    -131.0422527854      5.35E-06
    7    -131.0422528610      1.71E-06
    8    -131.0422528747      4.06E-07
    9    -131.0422528754      1.07E-07
   10    -131.0422528755      2.43E-08
   11    -131.0422528755      4.95E-09 Convergence criterion met
 ---------------------------------------
 SCF time:  CPU 4.94 s  wall 4.97 s
 Discretize the solute cavity surface with Lebedev spheres
	Using 302 Lebedev grid points for each H atom
	Using 302 Lebedev grid points for other atoms
	Atomic van der Waals radii will be scaled by 1.20
 Removing interior tesserae...
 Keep 630 surface tesserae and discard 880 interior tesserae
 Molecular Surface Area = 58.663 Angst**2
 A restricted Hartree-Fock SCF calculation will be
 performed using Pulay DIIS extrapolation
 Polarizable Continuum solvation model will be applied
 SCF converges when DIIS error is below 1.0E-08

 Citation of the SMD model:
 Marenich, A.V.; Cramer, C.J.; Truhlar, D.G.
 J. Phys. Chem. B 2009, 113, 6378-6396.
 iSolventCode=           1
 Solvent: water                                                           

 vradii
            1           2           3           4           5
    1   1.8900000   1.5200000   1.2000000   1.2000000   1.2000000
 ---------------------------------------
  Cycle       Energy         DIIS Error
 ---------------------------------------
    1    -131.0422528754      9.60E-10
 Time req'd to invert C: 0.14 s (CPU) 0.14 s (wall)
    2    -131.0549490809      7.20E-04
    3    -131.0549490807      7.20E-04
    4    -131.0549490807      7.20E-04
    5    -131.0549490820      7.20E-04
    6    -131.0549490822      7.20E-04
    7    -131.0549490802      7.20E-04
    8    -131.0549490801      7.20E-04
    9    -131.0549490795      7.20E-04
   10    -131.0549490801      7.20E-04
   11    -131.0549490800      7.20E-04
   12    -131.0549490798      7.20E-04
   13    -131.0549490795      7.20E-04
   14    -131.0549490798      7.20E-04
   15    -131.0549490800      7.20E-04
   16    -131.0549490807      7.20E-04
   17    -131.0562277427      2.90E-04
   18    -131.0564207540      1.39E-04
   19    -131.0564630110      4.43E-05
   20    -131.0564696215      1.32E-05
   21    -131.0564702180      5.73E-06
   22    -131.0564703128      1.95E-06
   23    -131.0564703320      4.37E-07
   24    -131.0564703329      9.72E-08
   25    -131.0564703329      2.04E-08
   26    -131.0564703329      4.20E-09 Convergence criterion met
 ---------------------------------------
 SCF time:  CPU 11.34 s  wall 11.35 s
(0)  E-EN(g) gas-phase elect-nuc energy                 -131.042252875 a.u.
(3)  G-ENP(liq) elect-nuc-pol free energy of system     -131.056470333 a.u.
(4)  G-CDS(liq) cavity-dispersion-solvent structure 
     free energy                                                3.1740 kcal/mol
(6)  G-S(liq) free energy of system                     -131.051412314 a.u.
(9)  DeltaG-S(liq) free energy of  solvation
     (9) = (6) - (0)                                           -5.7476 kcal/mol
 SCF   energy in the final basis set = -131.0514123144
 Total energy in the final basis set = -131.0514123144

 Components of the MP2 correlation energy:
        aaaa  correlation energy =        -0.0589972217 au
        abab  correlation energy =        -0.3741447414 au
        bbbb  correlation energy =        -0.0589972217 au
        non-Brillouin singles    =        -0.0000000000 au

 Total  MP2   correlation energy =        -0.4921391849 au
        MP2         total energy =      -131.5435514993 au

  Entering Z-vector solver.
 This version supports only Gaussian blurring of the apparent surface charges
 No PCM contribution added !! 
   1         0           1      0.000282    0.000282
 This version supports only Gaussian blurring of the apparent surface charges
 No PCM contribution added !! 
   2         0           1      0.000073    0.000073
 This version supports only Gaussian blurring of the apparent surface charges
 No PCM contribution added !! 
   3         0           1      0.000021    0.000021
 This version supports only Gaussian blurring of the apparent surface charges
 No PCM contribution added !! 
   4         0           1      0.000008    0.000008
 This version supports only Gaussian blurring of the apparent surface charges
 No PCM contribution added !! 
   5         0           1      0.000002    0.000002
 This version supports only Gaussian blurring of the apparent surface charges
 No PCM contribution added !! 
   6         1           0      0.000000    0.000000    Roots Converged

 --------------------------------------------------------------

                    Orbital Energies (a.u.)
 --------------------------------------------------------------

 Alpha MOs
 -- Occupied --
-20.581 -15.595  -1.395  -1.078  -0.687  -0.676  -0.616  -0.484
 -0.429
 -- Virtual --
  0.159   0.186   0.227   0.334   0.504   0.558   0.597   0.604
  0.654   0.699   0.723   0.774   0.788   0.833   0.881   0.946
  1.007   1.065   1.209   1.253   1.405   1.466   1.559   1.574
  1.631   1.682   1.751   1.803   1.921   2.045   2.174   2.240
  2.323   2.355   2.708   2.735   3.003   3.388   3.398   3.511
  3.527   3.527   3.582   3.627   3.703   3.716   3.780   3.814
  3.838   3.908   3.922   4.078   4.078   4.139   4.210   4.241
  4.280   4.298   4.357   4.490   4.506   4.598   4.658   4.747
  4.832   5.035   5.144   5.179   5.197   5.399   5.592   5.676
  5.684   5.880   5.898   6.006   6.231   6.314   6.342   6.353
  6.483   6.843   6.973   7.080   7.099   7.124   7.196   7.390
  7.488   7.720   7.900  11.933  12.539
 --------------------------------------------------------------

          Ground-State Mulliken Net Atomic Charges

     Atom                 Charge (a.u.)
  ----------------------------------------
      1 N                    -0.284788
      2 O                    -0.425057
      3 H                     0.204988
      4 H                     0.204867
      5 H                     0.299990
  ----------------------------------------
  Sum of atomic charges =    -0.000000

 -----------------------------------------------------------------
                    Cartesian Multipole Moments
 -----------------------------------------------------------------
    Charge (ESU x 10^10)
                -0.0000
    Dipole Moment (Debye)
         X      -0.8050      Y       0.0029      Z      -0.0404
       Tot       0.8060
    Quadrupole Moments (Debye-Ang)
        XX     -10.9216     XY      -0.0371     YY     -11.4364
        XZ      -4.2389     YZ      -0.0134     ZZ     -12.6709
    Octopole Moments (Debye-Ang^2)
       XXX       1.5212    XXY       0.0044    XYY      -1.8635
       YYY       0.0469    XXZ      -0.4010    XYZ       0.0414
       YYZ       0.9757    XZZ       2.4427    YZZ      -0.0098
       ZZZ       0.1923
    Hexadecapole Moments (Debye-Ang^3)
      XXXX     -49.2726   XXXY      -0.0544   XXYY     -10.0066
      XYYY      -0.0424   YYYY     -13.0763   XXXZ      -6.4816
      XXYZ      -0.0103   XYYZ      -1.7502   YYYZ      -0.0104
      XXZZ     -10.9217   XYZZ      -0.0033   YYZZ      -4.7628
      XZZZ      -4.0855   YZZZ      -0.0062   ZZZZ     -15.0746
 -----------------------------------------------------------------
 DrvMan is completing analytic gradient of the MP2 energy
 MP2 relaxed dipole moment
            1
    1  -0.3167155
    2   0.0011242
    3  -0.0159026
	Magnitude:	 0.317 au	 0.806 Debye
 MP2 energy read as -131.543551
 Full Analytical Gradient of MP2 Energy (in au.)
             1             2             3             4             5
    1    0.00017608   -0.00012419   -0.00017770   -0.00030369    0.00042950
    2    0.00037884   -0.00001587   -0.00005796   -0.00031404    0.00000904
    3   -0.00049846    0.00056643   -0.00047078   -0.00022750    0.00063031
 Gradient time:  CPU 0.05 s  wall 0.05 s
 ----------------------------------------------------------------
             Standard Nuclear Orientation (Angstroms)
    I     Atom           X                Y                Z
 ----------------------------------------------------------------
    1      N      -0.6922720211    -0.0015846572    -0.1435974361
    2      O       0.7176948687     0.0004772854     0.1336382121
    3      H      -1.0300924188     0.8093540680     0.3451378035
    4      H      -1.0305658846    -0.8033445291     0.3587922254
    5      H       1.1054597558    -0.0067184670    -0.7379845049
 ----------------------------------------------------------------
 Nuclear Repulsion Energy =    39.5043174479 hartrees
 There are        9 alpha and        9 beta electrons
 Discretize the solute cavity surface with Lebedev spheres
	Using 302 Lebedev grid points for each H atom
	Using 302 Lebedev grid points for other atoms
	Atomic van der Waals radii will be scaled by 1.20
 Removing interior tesserae...
 Keep 630 surface tesserae and discard 880 interior tesserae
 Molecular Surface Area = 58.663 Angst**2

                       Distance Matrix (Angstroms)
             N (  1)   O (  2)   H (  3)   H (  4)
   O (  2)  1.436966
   H (  3)  1.005289  1.937466
   H (  4)  1.004817  1.937328  1.612756
   H (  5)  1.893452  0.954012  2.529765  2.529849

 Requested basis set is cc-pVTZ
 There are 38 shells and 102 basis functions
 A cutoff of  1.0D-11 yielded    741 shell pairs
 There are      5401 function pairs (      6901 Cartesian)
 Smallest overlap matrix eigenvalue = 1.55E-03
 Guess MOs from SCF MO coefficient file
 Reading MOs from coefficient file
 Reading MOs from coefficient file
 A restricted Hartree-Fock SCF calculation will be
 performed using Pulay DIIS extrapolation
 SCF converges when DIIS error is below 1.0E-08
 ---------------------------------------
  Cycle       Energy         DIIS Error
 ---------------------------------------
    1    -131.0411082182      8.19E-04
    2    -131.0420647493      3.02E-04
    3    -131.0422212355      1.46E-04
    4    -131.0422587864      4.49E-05
    5    -131.0422647847      1.32E-05
    6    -131.0422653444      5.35E-06
    7    -131.0422654200      1.70E-06
    8    -131.0422654335      4.07E-07
    9    -131.0422654343      1.08E-07
   10    -131.0422654344      2.44E-08
   11    -131.0422654344      4.93E-09 Convergence criterion met
 ---------------------------------------
 SCF time:  CPU 4.94 s  wall 5.22 s
 Discretize the solute cavity surface with Lebedev spheres
	Using 302 Lebedev grid points for each H atom
	Using 302 Lebedev grid points for other atoms
	Atomic van der Waals radii will be scaled by 1.20
 Removing interior tesserae...
 Keep 630 surface tesserae and discard 880 interior tesserae
 Molecular Surface Area = 58.663 Angst**2
 A restricted Hartree-Fock SCF calculation will be
 performed using Pulay DIIS extrapolation
 Polarizable Continuum solvation model will be applied
 SCF converges when DIIS error is below 1.0E-08

 Citation of the SMD model:
 Marenich, A.V.; Cramer, C.J.; Truhlar, D.G.
 J. Phys. Chem. B 2009, 113, 6378-6396.
 iSolventCode=           1
 Solvent: water                                                           

 vradii
            1           2           3           4           5
    1   1.8900000   1.5200000   1.2000000   1.2000000   1.2000000
 ---------------------------------------
  Cycle       Energy         DIIS Error
 ---------------------------------------
    1    -131.0422654344      9.69E-10
 Time req'd to invert C: 0.14 s (CPU) 0.14 s (wall)
    2    -131.0549604391      7.20E-04
    3    -131.0549604388      7.20E-04
    4    -131.0549604389      7.20E-04
    5    -131.0549604380      7.20E-04
    6    -131.0549604378      7.20E-04
    7    -131.0549604376      7.20E-04
    8    -131.0549604376      7.20E-04
    9    -131.0562385141      2.90E-04
   10    -131.0564313869      1.39E-04
   11    -131.0564736291      4.43E-05
   12    -131.0564802359      1.32E-05
   13    -131.0564808321      5.72E-06
   14    -131.0564809268      1.95E-06
   15    -131.0564809460      4.37E-07
   16    -131.0564809483      9.72E-08
   17    -131.0564809483      2.04E-08
   18    -131.0564809482      4.20E-09 Convergence criterion met
 ---------------------------------------
 SCF time:  CPU 8.78 s  wall 8.79 s
(0)  E-EN(g) gas-phase elect-nuc energy                 -131.042265434 a.u.
(3)  G-ENP(liq) elect-nuc-pol free energy of system     -131.056480948 a.u.
(4)  G-CDS(liq) cavity-dispersion-solvent structure 
     free energy                                                3.1738 kcal/mol
(6)  G-S(liq) free energy of system                     -131.051423117 a.u.
(9)  DeltaG-S(liq) free energy of  solvation
     (9) = (6) - (0)                                           -5.7465 kcal/mol
 SCF   energy in the final basis set = -131.0514231173
 Total energy in the final basis set = -131.0514231173

 Components of the MP2 correlation energy:
        aaaa  correlation energy =        -0.0589947461 au
        abab  correlation energy =        -0.3741254007 au
        bbbb  correlation energy =        -0.0589947461 au
        non-Brillouin singles    =        -0.0000000000 au

 Total  MP2   correlation energy =        -0.4921148930 au
        MP2         total energy =      -131.5435380103 au

  Entering Z-vector solver.
 This version supports only Gaussian blurring of the apparent surface charges
 No PCM contribution added !! 
   1         0           1      0.000281    0.000281
 This version supports only Gaussian blurring of the apparent surface charges
 No PCM contribution added !! 
   2         0           1      0.000073    0.000073
 This version supports only Gaussian blurring of the apparent surface charges
 No PCM contribution added !! 
   3         0           1      0.000021    0.000021
 This version supports only Gaussian blurring of the apparent surface charges
 No PCM contribution added !! 
   4         0           1      0.000008    0.000008
 This version supports only Gaussian blurring of the apparent surface charges
 No PCM contribution added !! 
   5         0           1      0.000002    0.000002
 This version supports only Gaussian blurring of the apparent surface charges
 No PCM contribution added !! 
   6         1           0      0.000000    0.000000    Roots Converged

 --------------------------------------------------------------

                    Orbital Energies (a.u.)
 --------------------------------------------------------------

 Alpha MOs
 -- Occupied --
-20.581 -15.595  -1.395  -1.078  -0.688  -0.676  -0.616  -0.484
 -0.429
 -- Virtual --
  0.159   0.186   0.227   0.334   0.504   0.558   0.596   0.604
  0.654   0.699   0.723   0.774   0.788   0.834   0.881   0.946
  1.007   1.065   1.209   1.253   1.405   1.466   1.559   1.574
  1.631   1.682   1.751   1.803   1.922   2.045   2.174   2.240
  2.323   2.355   2.707   2.735   3.003   3.388   3.398   3.511
  3.527   3.527   3.582   3.627   3.704   3.716   3.780   3.814
  3.839   3.909   3.923   4.078   4.079   4.139   4.210   4.242
  4.280   4.298   4.358   4.490   4.506   4.599   4.658   4.747
  4.832   5.035   5.145   5.179   5.196   5.399   5.592   5.678
  5.685   5.882   5.900   6.008   6.232   6.316   6.343   6.353
  6.483   6.844   6.973   7.080   7.099   7.124   7.196   7.390
  7.488   7.720   7.900  11.933  12.548
 --------------------------------------------------------------

          Ground-State Mulliken Net Atomic Charges

     Atom                 Charge (a.u.)
  ----------------------------------------
      1 N                    -0.284948
      2 O                    -0.425051
      3 H                     0.205073
      4 H                     0.204931
      5 H                     0.299995
  ----------------------------------------
  Sum of atomic charges =     0.000000

 -----------------------------------------------------------------
                    Cartesian Multipole Moments
 -----------------------------------------------------------------
    Charge (ESU x 10^10)
                 0.0000
    Dipole Moment (Debye)
         X      -0.8057      Y       0.0016      Z      -0.0426
       Tot       0.8069
    Quadrupole Moments (Debye-Ang)
        XX     -10.9193     XY      -0.0354     YY     -11.4340
        XZ      -4.2361     YZ      -0.0098     ZZ     -12.6734
    Octopole Moments (Debye-Ang^2)
       XXX       1.5163    XXY       0.0021    XYY      -1.8660
       YYY       0.0441    XXZ      -0.4029    XYZ       0.0379
       YYZ       0.9749    XZZ       2.4448    YZZ      -0.0089
       ZZZ       0.1956
    Hexadecapole Moments (Debye-Ang^3)
      XXXX     -49.2619   XXXY      -0.0495   XXYY     -10.0028
      XYYY      -0.0391   YYYY     -13.0692   XXXZ      -6.4819
      XXYZ      -0.0075   XYYZ      -1.7493   YYYZ      -0.0102
      XXZZ     -10.9227   XYZZ      -0.0043   YYZZ      -4.7632
      XZZZ      -4.0884   YZZZ      -0.0067   ZZZZ     -15.0715
 -----------------------------------------------------------------
 DrvMan is completing analytic gradient of the MP2 energy
 MP2 relaxed dipole moment
            1
    1  -0.3170017
    2   0.0006185
    3  -0.0167682
	Magnitude:	 0.317 au	 0.807 Debye
 MP2 energy read as -131.543538
 Full Analytical Gradient of MP2 Energy (in au.)
             1             2             3             4             5
    1   -0.00015995   -0.00007700   -0.00015211   -0.00003918    0.00042824
    2   -0.00039033    0.00002862    0.00002388    0.00033396    0.00000387
    3    0.00004003    0.00055899   -0.00049600   -0.00072855    0.00062553
 Gradient time:  CPU 0.05 s  wall 0.05 s
 ----------------------------------------------------------------
             Standard Nuclear Orientation (Angstroms)
    I     Atom           X                Y                Z
 ----------------------------------------------------------------
    1      N      -0.6922720211    -0.0015846572    -0.1435974361
    2      O       0.7176948687     0.0004772854     0.1336382121
    3      H      -1.0300924188     0.8093540680     0.3451378035
    4      H      -1.0305658846    -0.8033445291     0.3597922254
    5      H       1.1064597558    -0.0067184670    -0.7379845049
 ----------------------------------------------------------------
 Nuclear Repulsion Energy =    39.4993017754 hartrees
 There are        9 alpha and        9 beta electrons
 Discretize the solute cavity surface with Lebedev spheres
	Using 302 Lebedev grid points for each H atom
	Using 302 Lebedev grid points for other atoms
	Atomic van der Waals radii will be scaled by 1.20
 Removing interior tesserae...
 Keep 630 surface tesserae and discard 880 interior tesserae
 Molecular Surface Area = 58.663 Angst**2

                       Distance Matrix (Angstroms)
             N (  1)   O (  2)   H (  3)   H (  4)
   O (  2)  1.436966
   H (  3)  1.005289  1.937466
   H (  4)  1.005317  1.937444  1.612765
   H (  5)  1.894402  0.954419  2.530609  2.531127

 Requested basis set is cc-pVTZ
 There are 38 shells and 102 basis functions
 A cutoff of  1.0D-11 yielded    741 shell pairs
 There are      5401 function pairs (      6901 Cartesian)
 Smallest overlap matrix eigenvalue = 1.55E-03
 Guess MOs from SCF MO coefficient file
 Reading MOs from coefficient file
 Reading MOs from coefficient file
 A restricted Hartree-Fock SCF calculation will be
 performed using Pulay DIIS extrapolation
 SCF converges when DIIS error is below 1.0E-08
 ---------------------------------------
  Cycle       Energy         DIIS Error
 ---------------------------------------
    1    -131.0399975369      8.17E-04
    2    -131.0420471992      3.02E-04
    3    -131.0422047892      1.46E-04
    4    -131.0422427461      4.52E-05
    5    -131.0422488448      1.31E-05
    6    -131.0422494161      5.35E-06
    7    -131.0422494915      1.73E-06
    8    -131.0422495054      4.08E-07
    9    -131.0422495062      1.07E-07
   10    -131.0422495062      2.45E-08
   11    -131.0422495062      4.99E-09 Convergence criterion met
 ---------------------------------------
 SCF time:  CPU 4.94 s  wall 4.96 s
 Discretize the solute cavity surface with Lebedev spheres
	Using 302 Lebedev grid points for each H atom
	Using 302 Lebedev grid points for other atoms
	Atomic van der Waals radii will be scaled by 1.20
 Removing interior tesserae...
 Keep 630 surface tesserae and discard 880 interior tesserae
 Molecular Surface Area = 58.663 Angst**2
 A restricted Hartree-Fock SCF calculation will be
 performed using Pulay DIIS extrapolation
 Polarizable Continuum solvation model will be applied
 SCF converges when DIIS error is below 1.0E-08

 Citation of the SMD model:
 Marenich, A.V.; Cramer, C.J.; Truhlar, D.G.
 J. Phys. Chem. B 2009, 113, 6378-6396.
 iSolventCode=           1
 Solvent: water                                                           

 vradii
            1           2           3           4           5
    1   1.8900000   1.5200000   1.2000000   1.2000000   1.2000000
 ---------------------------------------
  Cycle       Energy         DIIS Error
 ---------------------------------------
    1    -131.0422495062      9.63E-10
 Time req'd to invert C: 0.14 s (CPU) 0.14 s (wall)
    2    -131.0549502148      7.20E-04
    3    -131.0549502145      7.20E-04
    4    -131.0549502141      7.20E-04
    5    -131.0549502144      7.20E-04
    6    -131.0549502140      7.20E-04
    7    -131.0549502142      7.20E-04
    8    -131.0549502143      7.20E-04
    9    -131.0549502143      7.20E-04
   10    -131.0549502144      7.20E-04
   11    -131.0549502146      7.20E-04
   12    -131.0549502154      7.20E-04
   13    -131.0549502156      7.20E-04
   14    -131.0549502156      7.20E-04
   15    -131.0549502158      7.20E-04
   16    -131.0549502145      7.20E-04
   17    -131.0562292660      2.90E-04
   18    -131.0564223339      1.39E-04
   19    -131.0564646269      4.43E-05
   20    -131.0564712398      1.32E-05
   21    -131.0564718362      5.72E-06
   22    -131.0564719309      1.95E-06
   23    -131.0564719502      4.37E-07
   24    -131.0564719511      9.72E-08
   25    -131.0564719511      2.04E-08
   26    -131.0564719510      4.20E-09 Convergence criterion met
 ---------------------------------------
 SCF time:  CPU 11.36 s  wall 11.39 s
(0)  E-EN(g) gas-phase elect-nuc energy                 -131.042249506 a.u.
(3)  G-ENP(liq) elect-nuc-pol free energy of system     -131.056471951 a.u.
(4)  G-CDS(liq) cavity-dispersion-solvent structure 
     free energy                                                3.1740 kcal/mol
(6)  G-S(liq) free energy of system                     -131.051413793 a.u.
(9)  DeltaG-S(liq) free energy of  solvation
     (9) = (6) - (0)                                           -5.7507 kcal/mol
 SCF   energy in the final basis set = -131.0514137932
 Total energy in the final basis set = -131.0514137932

 Components of the MP2 correlation energy:
        aaaa  correlation energy =        -0.0589967548 au
        abab  correlation energy =        -0.3741417625 au
        bbbb  correlation energy =        -0.0589967548 au
        non-Brillouin singles    =        -0.0000000000 au

 Total  MP2   correlation energy =        -0.4921352721 au
        MP2         total energy =      -131.5435490653 au

  Entering Z-vector solver.
 This version supports only Gaussian blurring of the apparent surface charges
 No PCM contribution added !! 
   1         0           1      0.000281    0.000281
 This version supports only Gaussian blurring of the apparent surface charges
 No PCM contribution added !! 
   2         0           1      0.000073    0.000073
 This version supports only Gaussian blurring of the apparent surface charges
 No PCM contribution added !! 
   3         0           1      0.000021    0.000021
 This version supports only Gaussian blurring of the apparent surface charges
 No PCM contribution added !! 
   4         0           1      0.000008    0.000008
 This version supports only Gaussian blurring of the apparent surface charges
 No PCM contribution added !! 
   5         0           1      0.000002    0.000002
 This version supports only Gaussian blurring of the apparent surface charges
 No PCM contribution added !! 
   6         1           0      0.000000    0.000000    Roots Converged

 --------------------------------------------------------------

                    Orbital Energies (a.u.)
 --------------------------------------------------------------

 Alpha MOs
 -- Occupied --
-20.581 -15.595  -1.395  -1.078  -0.688  -0.676  -0.616  -0.484
 -0.429
 -- Virtual --
  0.159   0.186   0.227   0.334   0.504   0.558   0.597   0.604
  0.654   0.699   0.723   0.774   0.788   0.834   0.881   0.946
  1.007   1.065   1.209   1.253   1.405   1.466   1.559   1.574
  1.631   1.681   1.751   1.803   1.922   2.045   2.174   2.240
  2.323   2.355   2.708   2.735   3.002   3.388   3.398   3.511
  3.527   3.527   3.582   3.627   3.704   3.716   3.780   3.814
  3.838   3.908   3.923   4.078   4.078   4.139   4.210   4.241
  4.279   4.298   4.357   4.490   4.506   4.598   4.658   4.747
  4.832   5.034   5.144   5.180   5.196   5.398   5.592   5.677
  5.684   5.881   5.899   6.007   6.232   6.315   6.342   6.352
  6.483   6.844   6.973   7.080   7.098   7.123   7.195   7.390
  7.487   7.719   7.900  11.929  12.543
 --------------------------------------------------------------

          Ground-State Mulliken Net Atomic Charges

     Atom                 Charge (a.u.)
  ----------------------------------------
      1 N                    -0.284832
      2 O                    -0.425273
      3 H                     0.205038
      4 H                     0.204905
      5 H                     0.300162
  ----------------------------------------
  Sum of atomic charges =     0.000000

 -----------------------------------------------------------------
                    Cartesian Multipole Moments
 -----------------------------------------------------------------
    Charge (ESU x 10^10)
                 0.0000
    Dipole Moment (Debye)
         X      -0.8036      Y       0.0022      Z      -0.0417
       Tot       0.8047
    Quadrupole Moments (Debye-Ang)
        XX     -10.9163     XY      -0.0363     YY     -11.4356
        XZ      -4.2394     YZ      -0.0116     ZZ     -12.6729
    Octopole Moments (Debye-Ang^2)
       XXX       1.5245    XXY       0.0033    XYY      -1.8657
       YYY       0.0455    XXZ      -0.4053    XYZ       0.0397
       YYZ       0.9755    XZZ       2.4440    YZZ      -0.0093
       ZZZ       0.1942
    Hexadecapole Moments (Debye-Ang^3)
      XXXX     -49.2622   XXXY      -0.0520   XXYY     -10.0061
      XYYY      -0.0407   YYYY     -13.0733   XXXZ      -6.4877
      XXYZ      -0.0089   XYYZ      -1.7494   YYYZ      -0.0103
      XXZZ     -10.9209   XYZZ      -0.0038   YYZZ      -4.7634
      XZZZ      -4.0871   YZZZ      -0.0065   ZZZZ     -15.0748
 -----------------------------------------------------------------
 DrvMan is completing analytic gradient of the MP2 energy
 MP2 relaxed dipole moment
            1
    1  -0.3161787
    2   0.0008743
    3  -0.0164006
	Magnitude:	 0.317 au	 0.805 Debye
 MP2 energy read as -131.543549
 Full Analytical Gradient of MP2 Energy (in au.)
             1             2             3             4             5
    1   -0.00004689   -0.00030561   -0.00017519   -0.00018193    0.00070962
    2   -0.00000466    0.00000899   -0.00002091    0.00001335    0.00000322
    3   -0.00015777    0.00084731   -0.00048423   -0.00047905    0.00027374
 Gradient time:  CPU 0.05 s  wall 0.05 s
 ----------------------------------------------------------------
             Standard Nuclear Orientation (Angstroms)
    I     Atom           X                Y                Z
 ----------------------------------------------------------------
    1      N      -0.6922720211    -0.0015846572    -0.1435974361
    2      O       0.7176948687     0.0004772854     0.1336382121
    3      H      -1.0300924188     0.8093540680     0.3451378035
    4      H      -1.0305658846    -0.8033445291     0.3597922254
    5      H       1.1044597558    -0.0067184670    -0.7379845049
 ----------------------------------------------------------------
 Nuclear Repulsion Energy =    39.5053240721 hartrees
 There are        9 alpha and        9 beta electrons
 Discretize the solute cavity surface with Lebedev spheres
	Using 302 Lebedev grid points for each H atom
	Using 302 Lebedev grid points for other atoms
	Atomic van der Waals radii will be scaled by 1.20
 Removing interior tesserae...
 Keep 630 surface tesserae and discard 880 interior tesserae
 Molecular Surface Area = 58.663 Angst**2

                       Distance Matrix (Angstroms)
             N (  1)   O (  2)   H (  3)   H (  4)
   O (  2)  1.436966
   H (  3)  1.005289  1.937466
   H (  4)  1.005317  1.937444  1.612765
   H (  5)  1.892503  0.953606  2.528921  2.529439

 Requested basis set is cc-pVTZ
 There are 38 shells and 102 basis functions
 A cutoff of  1.0D-11 yielded    741 shell pairs
 There are      5401 function pairs (      6901 Cartesian)
 Smallest overlap matrix eigenvalue = 1.55E-03
 Guess MOs from SCF MO coefficient file
 Reading MOs from coefficient file
 Reading MOs from coefficient file
 A restricted Hartree-Fock SCF calculation will be
 performed using Pulay DIIS extrapolation
 SCF converges when DIIS error is below 1.0E-08
 ---------------------------------------
  Cycle       Energy         DIIS Error
 ---------------------------------------
    1    -131.0410243632      8.21E-04
    2    -131.0420669701      3.04E-04
    3    -131.0422238826      1.48E-04
    4    -131.0422620065      4.48E-05
    5    -131.0422680789      1.31E-05
    6    -131.0422686320      5.31E-06
    7    -131.0422687059      1.67E-06
    8    -131.0422687190      3.97E-07
    9    -131.0422687198      1.01E-07
   10    -131.0422687198      2.32E-08
   11    -131.0422687198      4.87E-09 Convergence criterion met
 ---------------------------------------
 SCF time:  CPU 4.95 s  wall 4.97 s
 Discretize the solute cavity surface with Lebedev spheres
	Using 302 Lebedev grid points for each H atom
	Using 302 Lebedev grid points for other atoms
	Atomic van der Waals radii will be scaled by 1.20
 Removing interior tesserae...
 Keep 630 surface tesserae and discard 880 interior tesserae
 Molecular Surface Area = 58.663 Angst**2
 A restricted Hartree-Fock SCF calculation will be
 performed using Pulay DIIS extrapolation
 Polarizable Continuum solvation model will be applied
 SCF converges when DIIS error is below 1.0E-08

 Citation of the SMD model:
 Marenich, A.V.; Cramer, C.J.; Truhlar, D.G.
 J. Phys. Chem. B 2009, 113, 6378-6396.
 iSolventCode=           1
 Solvent: water                                                           

 vradii
            1           2           3           4           5
    1   1.8900000   1.5200000   1.2000000   1.2000000   1.2000000
 ---------------------------------------
  Cycle       Energy         DIIS Error
 ---------------------------------------
    1    -131.0422687198      9.39E-10
 Time req'd to invert C: 0.14 s (CPU) 0.14 s (wall)
    2    -131.0549592170      7.20E-04
    3    -131.0549592167      7.20E-04
    4    -131.0549592169      7.20E-04
    5    -131.0549592177      7.20E-04
    6    -131.0549592175      7.20E-04
    7    -131.0549592173      7.20E-04
    8    -131.0549592174      7.20E-04
    9    -131.0549592162      7.20E-04
   10    -131.0549592166      7.20E-04
   11    -131.0549592169      7.20E-04
   12    -131.0549592171      7.20E-04
   13    -131.0549592168      7.20E-04
   14    -131.0549592180      7.20E-04
   15    -131.0549592165      7.20E-04
   16    -131.0549592168      7.20E-04
   17    -131.0562369062      2.89E-04
   18    -131.0564297224      1.39E-04
   19    -131.0564719287      4.43E-05
   20    -131.0564785331      1.32E-05
   21    -131.0564791295      5.72E-06
   22    -131.0564792241      1.95E-06
   23    -131.0564792434      4.37E-07
   24    -131.0564792443      9.72E-08
   25    -131.0564792443      2.04E-08
   26    -131.0564792442      4.21E-09 Convergence criterion met
 ---------------------------------------
 SCF time:  CPU 11.54 s  wall 11.55 s
(0)  E-EN(g) gas-phase elect-nuc energy                 -131.042268720 a.u.
(3)  G-ENP(liq) elect-nuc-pol free energy of system     -131.056479244 a.u.
(4)  G-CDS(liq) cavity-dispersion-solvent structure 
     free energy                                                3.1737 kcal/mol
(6)  G-S(liq) free energy of system                     -131.051421552 a.u.
(9)  DeltaG-S(liq) free energy of  solvation
     (9) = (6) - (0)                                           -5.7435 kcal/mol
 SCF   energy in the final basis set = -131.0514215517
 Total energy in the final basis set = -131.0514215517

 Components of the MP2 correlation energy:
        aaaa  correlation energy =        -0.0589952183 au
        abab  correlation energy =        -0.3741283973 au
        bbbb  correlation energy =        -0.0589952183 au
        non-Brillouin singles    =        -0.0000000000 au

 Total  MP2   correlation energy =        -0.4921188338 au
        MP2         total energy =      -131.5435403855 au

  Entering Z-vector solver.
 This version supports only Gaussian blurring of the apparent surface charges
 No PCM contribution added !! 
   1         0           1      0.000281    0.000281
 This version supports only Gaussian blurring of the apparent surface charges
 No PCM contribution added !! 
   2         0           1      0.000073    0.000073
 This version supports only Gaussian blurring of the apparent surface charges
 No PCM contribution added !! 
   3         0           1      0.000021    0.000021
 This version supports only Gaussian blurring of the apparent surface charges
 No PCM contribution added !! 
   4         0           1      0.000008    0.000008
 This version supports only Gaussian blurring of the apparent surface charges
 No PCM contribution added !! 
   5         0           1      0.000002    0.000002
 This version supports only Gaussian blurring of the apparent surface charges
 No PCM contribution added !! 
   6         1           0      0.000000    0.000000    Roots Converged

 --------------------------------------------------------------

                    Orbital Energies (a.u.)
 --------------------------------------------------------------

 Alpha MOs
 -- Occupied --
-20.581 -15.595  -1.395  -1.078  -0.688  -0.676  -0.616  -0.484
 -0.429
 -- Virtual --
  0.159   0.186   0.227   0.334   0.504   0.558   0.596   0.604
  0.655   0.699   0.723   0.774   0.788   0.833   0.881   0.946
  1.007   1.065   1.209   1.253   1.405   1.466   1.559   1.574
  1.632   1.682   1.751   1.803   1.922   2.046   2.174   2.240
  2.323   2.355   2.707   2.735   3.003   3.388   3.398   3.511
  3.527   3.528   3.582   3.627   3.704   3.716   3.780   3.814
  3.838   3.909   3.922   4.078   4.079   4.140   4.210   4.242
  4.280   4.298   4.358   4.490   4.506   4.598   4.658   4.747
  4.833   5.036   5.145   5.179   5.196   5.399   5.592   5.677
  5.684   5.881   5.899   6.007   6.232   6.316   6.342   6.354
  6.483   6.843   6.974   7.081   7.100   7.124   7.196   7.390
  7.488   7.720   7.901  11.937  12.544
 --------------------------------------------------------------

          Ground-State Mulliken Net Atomic Charges

     Atom                 Charge (a.u.)
  ----------------------------------------
      1 N                    -0.284903
      2 O                    -0.424836
      3 H                     0.205024
      4 H                     0.204892
      5 H                     0.299824
  ----------------------------------------
  Sum of atomic charges =     0.000000

 -----------------------------------------------------------------
                    Cartesian Multipole Moments
 -----------------------------------------------------------------
    Charge (ESU x 10^10)
                 0.0000
    Dipole Moment (Debye)
         X      -0.8071      Y       0.0022      Z      -0.0414
       Tot       0.8082
    Quadrupole Moments (Debye-Ang)
        XX     -10.9245     XY      -0.0363     YY     -11.4347
        XZ      -4.2356     YZ      -0.0116     ZZ     -12.6713
    Octopole Moments (Debye-Ang^2)
       XXX       1.5130    XXY       0.0033    XYY      -1.8638
       YYY       0.0455    XXZ      -0.3986    XYZ       0.0396
       YYZ       0.9752    XZZ       2.4435    YZZ      -0.0093
       ZZZ       0.1938
    Hexadecapole Moments (Debye-Ang^3)
      XXXX     -49.2723   XXXY      -0.0519   XXYY     -10.0033
      XYYY      -0.0407   YYYY     -13.0722   XXXZ      -6.4758
      XXYZ      -0.0090   XYYZ      -1.7502   YYYZ      -0.0103
      XXZZ     -10.9236   XYZZ      -0.0038   YYZZ      -4.7626
      XZZZ      -4.0868   YZZZ      -0.0065   ZZZZ     -15.0713
 -----------------------------------------------------------------
 DrvMan is completing analytic gradient of the MP2 energy
 MP2 relaxed dipole moment
            1
    1  -0.3175378
    2   0.0008690
    3  -0.0162699
	Magnitude:	 0.318 au	 0.808 Debye
 MP2 energy read as -131.543540
 Full Analytical Gradient of MP2 Energy (in au.)
             1             2             3             4             5
    1    0.00006371    0.00010380   -0.00015464   -0.00016135    0.00014848
    2   -0.00000581    0.00000379   -0.00001323    0.00000563    0.00000962
    3   -0.00030057    0.00027760   -0.00048254   -0.00047718    0.00098269
 Gradient time:  CPU 0.05 s  wall 0.05 s
 ----------------------------------------------------------------
             Standard Nuclear Orientation (Angstroms)
    I     Atom           X                Y                Z
 ----------------------------------------------------------------
    1      N      -0.6922720211    -0.0015846572    -0.1435974361
    2      O       0.7176948687     0.0004772854     0.1336382121
    3      H      -1.0300924188     0.8093540680     0.3451378035
    4      H      -1.0305658846    -0.8033445291     0.3597922254
    5      H       1.1054597558    -0.0057184670    -0.7379845049
 ----------------------------------------------------------------
 Nuclear Repulsion Energy =    39.5023494548 hartrees
 There are        9 alpha and        9 beta electrons
 Discretize the solute cavity surface with Lebedev spheres
	Using 302 Lebedev grid points for each H atom
	Using 302 Lebedev grid points for other atoms
	Atomic van der Waals radii will be scaled by 1.20
 Removing interior tesserae...
 Keep 630 surface tesserae and discard 880 interior tesserae
 Molecular Surface Area = 58.663 Angst**2

                       Distance Matrix (Angstroms)
             N (  1)   O (  2)   H (  3)   H (  4)
   O (  2)  1.436966
   H (  3)  1.005289  1.937466
   H (  4)  1.005317  1.937444  1.612765
   H (  5)  1.893450  0.954005  2.529443  2.530598

 Requested basis set is cc-pVTZ
 There are 38 shells and 102 basis functions
 A cutoff of  1.0D-11 yielded    741 shell pairs
 There are      5401 function pairs (      6901 Cartesian)
 Smallest overlap matrix eigenvalue = 1.55E-03
 Guess MOs from SCF MO coefficient file
 Reading MOs from coefficient file
 Reading MOs from coefficient file
 A restricted Hartree-Fock SCF calculation will be
 performed using Pulay DIIS extrapolation
 SCF converges when DIIS error is below 1.0E-08
 ---------------------------------------
  Cycle       Energy         DIIS Error
 ---------------------------------------
    1    -131.0402972994      8.17E-04
    2    -131.0420579893      3.01E-04
    3    -131.0422151462      1.46E-04
    4    -131.0422529016      4.51E-05
    5    -131.0422589565      1.32E-05
    6    -131.0422595249      5.35E-06
    7    -131.0422596005      1.72E-06
    8    -131.0422596143      4.08E-07
    9    -131.0422596151      1.08E-07
   10    -131.0422596152      2.46E-08
   11    -131.0422596152      4.97E-09 Convergence criterion met
 ---------------------------------------
 SCF time:  CPU 4.96 s  wall 4.98 s
 Discretize the solute cavity surface with Lebedev spheres
	Using 302 Lebedev grid points for each H atom
	Using 302 Lebedev grid points for other atoms
	Atomic van der Waals radii will be scaled by 1.20
 Removing interior tesserae...
 Keep 630 surface tesserae and discard 880 interior tesserae
 Molecular Surface Area = 58.663 Angst**2
 A restricted Hartree-Fock SCF calculation will be
 performed using Pulay DIIS extrapolation
 Polarizable Continuum solvation model will be applied
 SCF converges when DIIS error is below 1.0E-08

 Citation of the SMD model:
 Marenich, A.V.; Cramer, C.J.; Truhlar, D.G.
 J. Phys. Chem. B 2009, 113, 6378-6396.
 iSolventCode=           1
 Solvent: water                                                           

 vradii
            1           2           3           4           5
    1   1.8900000   1.5200000   1.2000000   1.2000000   1.2000000
 ---------------------------------------
  Cycle       Energy         DIIS Error
 ---------------------------------------
    1    -131.0422596151      9.66E-10
 Time req'd to invert C: 0.14 s (CPU) 0.14 s (wall)
    2    -131.0549553587      7.20E-04
    3    -131.0549553585      7.20E-04
    4    -131.0549553584      7.20E-04
    5    -131.0549553577      7.20E-04
    6    -131.0549553578      7.20E-04
    7    -131.0549553575      7.20E-04
    8    -131.0549553577      7.20E-04
    9    -131.0549553579      7.20E-04
   10    -131.0549553583      7.20E-04
   11    -131.0549553580      7.20E-04
   12    -131.0549553574      7.20E-04
   13    -131.0549553577      7.20E-04
   14    -131.0549553582      7.20E-04
   15    -131.0549553586      7.20E-04
   16    -131.0549553586      7.20E-04
   17    -131.0562337059      2.90E-04
   18    -131.0564266492      1.39E-04
   19    -131.0564689004      4.43E-05
   20    -131.0564755093      1.32E-05
   21    -131.0564761057      5.72E-06
   22    -131.0564762004      1.95E-06
   23    -131.0564762197      4.37E-07
   24    -131.0564762205      9.72E-08
   25    -131.0564762206      2.04E-08
   26    -131.0564762205      4.20E-09 Convergence criterion met
 ---------------------------------------
 SCF time:  CPU 10.98 s  wall 11.00 s
(0)  E-EN(g) gas-phase elect-nuc energy                 -131.042259615 a.u.
(3)  G-ENP(liq) elect-nuc-pol free energy of system     -131.056476220 a.u.
(4)  G-CDS(liq) cavity-dispersion-solvent structure 
     free energy                                                3.1739 kcal/mol
(6)  G-S(liq) free energy of system                     -131.051418301 a.u.
(9)  DeltaG-S(liq) free energy of  solvation
     (9) = (6) - (0)                                           -5.7472 kcal/mol
 SCF   energy in the final basis set = -131.0514183013
 Total energy in the final basis set = -131.0514183013

 Components of the MP2 correlation energy:
        aaaa  correlation energy =        -0.0589959399 au
        abab  correlation energy =        -0.3741348120 au
        bbbb  correlation energy =        -0.0589959399 au
        non-Brillouin singles    =        -0.0000000000 au

 Total  MP2   correlation energy =        -0.4921266918 au
        MP2         total energy =      -131.5435449931 au

  Entering Z-vector solver.
 This version supports only Gaussian blurring of the apparent surface charges
 No PCM contribution added !! 
   1         0           1      0.000281    0.000281
 This version supports only Gaussian blurring of the apparent surface charges
 No PCM contribution added !! 
   2         0           1      0.000073    0.000073
 This version supports only Gaussian blurring of the apparent surface charges
 No PCM contribution added !! 
   3         0           1      0.000021    0.000021
 This version supports only Gaussian blurring of the apparent surface charges
 No PCM contribution added !! 
   4         0           1      0.000008    0.000008
 This version supports only Gaussian blurring of the apparent surface charges
 No PCM contribution added !! 
   5         0           1      0.000002    0.000002
 This version supports only Gaussian blurring of the apparent surface charges
 No PCM contribution added !! 
   6         1           0      0.000000    0.000000    Roots Converged

 --------------------------------------------------------------

                    Orbital Energies (a.u.)
 --------------------------------------------------------------

 Alpha MOs
 -- Occupied --
-20.581 -15.595  -1.395  -1.078  -0.688  -0.676  -0.616  -0.484
 -0.429
 -- Virtual --
  0.159   0.186   0.227   0.334   0.504   0.558   0.597   0.604
  0.654   0.699   0.723   0.774   0.788   0.833   0.881   0.946
  1.007   1.065   1.209   1.253   1.405   1.466   1.559   1.574
  1.631   1.682   1.751   1.803   1.922   2.045   2.174   2.240
  2.323   2.355   2.707   2.735   3.003   3.388   3.398   3.511
  3.527   3.527   3.582   3.627   3.704   3.716   3.780   3.814
  3.838   3.908   3.922   4.078   4.079   4.139   4.210   4.242
  4.280   4.298   4.358   4.490   4.506   4.598   4.658   4.747
  4.832   5.035   5.144   5.179   5.196   5.399   5.592   5.677
  5.684   5.881   5.899   6.007   6.232   6.315   6.342   6.353
  6.483   6.844   6.973   7.080   7.099   7.124   7.196   7.390
  7.488   7.720   7.900  11.933  12.544
 --------------------------------------------------------------

          Ground-State Mulliken Net Atomic Charges

     Atom                 Charge (a.u.)
  ----------------------------------------
      1 N                    -0.284865
      2 O                    -0.425051
      3 H                     0.205030
      4 H                     0.204901
      5 H                     0.299986
  ----------------------------------------
  Sum of atomic charges =    -0.000000

 -----------------------------------------------------------------
                    Cartesian Multipole Moments
 -----------------------------------------------------------------
    Charge (ESU x 10^10)
                -0.0000
    Dipole Moment (Debye)
         X      -0.8054      Y       0.0042      Z      -0.0415
       Tot       0.8065
    Quadrupole Moments (Debye-Ang)
        XX     -10.9204     XY      -0.0336     YY     -11.4352
        XZ      -4.2375     YZ      -0.0138     ZZ     -12.6721
    Octopole Moments (Debye-Ang^2)
       XXX       1.5187    XXY       0.0058    XYY      -1.8648
       YYY       0.0443    XXZ      -0.4019    XYZ       0.0375
       YYZ       0.9753    XZZ       2.4438    YZZ      -0.0085
       ZZZ       0.1940
    Hexadecapole Moments (Debye-Ang^3)
      XXXX     -49.2672   XXXY      -0.0493   XXYY     -10.0047
      XYYY      -0.0417   YYYY     -13.0727   XXXZ      -6.4817
      XXYZ      -0.0112   XYYZ      -1.7498   YYYZ      -0.0098
      XXZZ     -10.9222   XYZZ      -0.0027   YYZZ      -4.7630
      XZZZ      -4.0870   YZZZ      -0.0073   ZZZZ     -15.0730
 -----------------------------------------------------------------
 DrvMan is completing analytic gradient of the MP2 energy
 MP2 relaxed dipole moment
            1
    1  -0.3168704
    2   0.0016582
    3  -0.0163304
	Magnitude:	 0.317 au	 0.806 Debye
 MP2 energy read as -131.543545
 Full Analytical Gradient of MP2 Energy (in au.)
             1             2             3             4             5
    1    0.00000827   -0.00009685   -0.00015902   -0.00017788    0.00042548
    2   -0.00001724    0.00000378   -0.00001416    0.00001243    0.00001519
    3   -0.00022862    0.00055379   -0.00048432   -0.00047720    0.00063635
 Gradient time:  CPU 0.06 s  wall 0.05 s
 ----------------------------------------------------------------
             Standard Nuclear Orientation (Angstroms)
    I     Atom           X                Y                Z
 ----------------------------------------------------------------
    1      N      -0.6922720211    -0.0015846572    -0.1435974361
    2      O       0.7176948687     0.0004772854     0.1336382121
    3      H      -1.0300924188     0.8093540680     0.3451378035
    4      H      -1.0305658846    -0.8033445291     0.3597922254
    5      H       1.1054597558    -0.0077184670    -0.7379845049
 ----------------------------------------------------------------
 Nuclear Repulsion Energy =    39.5022723815 hartrees
 There are        9 alpha and        9 beta electrons
 Discretize the solute cavity surface with Lebedev spheres
	Using 302 Lebedev grid points for each H atom
	Using 302 Lebedev grid points for other atoms
	Atomic van der Waals radii will be scaled by 1.20
 Removing interior tesserae...
 Keep 630 surface tesserae and discard 880 interior tesserae
 Molecular Surface Area = 58.663 Angst**2

                       Distance Matrix (Angstroms)
             N (  1)   O (  2)   H (  3)   H (  4)
   O (  2)  1.436966
   H (  3)  1.005289  1.937466
   H (  4)  1.005317  1.937444  1.612765
   H (  5)  1.893455  0.954020  2.530088  2.529968

 Requested basis set is cc-pVTZ
 There are 38 shells and 102 basis functions
 A cutoff of  1.0D-11 yielded    741 shell pairs
 There are      5401 function pairs (      6901 Cartesian)
 Smallest overlap matrix eigenvalue = 1.55E-03
 Guess MOs from SCF MO coefficient file
 Reading MOs from coefficient file
 Reading MOs from coefficient file
 A restricted Hartree-Fock SCF calculation will be
 performed using Pulay DIIS extrapolation
 SCF converges when DIIS error is below 1.0E-08
 ---------------------------------------
  Cycle       Energy         DIIS Error
 ---------------------------------------
    1    -131.0405229169      8.18E-04
    2    -131.0420573781      3.02E-04
    3    -131.0422145285      1.46E-04
    4    -131.0422524291      4.50E-05
    5    -131.0422584909      1.31E-05
    6    -131.0422590546      5.34E-06
    7    -131.0422591297      1.71E-06
    8    -131.0422591433      4.05E-07
    9    -131.0422591441      1.06E-07
   10    -131.0422591441      2.42E-08
   11    -131.0422591441      4.95E-09 Convergence criterion met
 ---------------------------------------
 SCF time:  CPU 4.95 s  wall 4.96 s
 Discretize the solute cavity surface with Lebedev spheres
	Using 302 Lebedev grid points for each H atom
	Using 302 Lebedev grid points for other atoms
	Atomic van der Waals radii will be scaled by 1.20
 Removing interior tesserae...
 Keep 630 surface tesserae and discard 880 interior tesserae
 Molecular Surface Area = 58.663 Angst**2
 A restricted Hartree-Fock SCF calculation will be
 performed using Pulay DIIS extrapolation
 Polarizable Continuum solvation model will be applied
 SCF converges when DIIS error is below 1.0E-08

 Citation of the SMD model:
 Marenich, A.V.; Cramer, C.J.; Truhlar, D.G.
 J. Phys. Chem. B 2009, 113, 6378-6396.
 iSolventCode=           1
 Solvent: water                                                           

 vradii
            1           2           3           4           5
    1   1.8900000   1.5200000   1.2000000   1.2000000   1.2000000
 ---------------------------------------
  Cycle       Energy         DIIS Error
 ---------------------------------------
    1    -131.0422591441      9.60E-10
 Time req'd to invert C: 0.14 s (CPU) 0.14 s (wall)
    2    -131.0549545321      7.20E-04
    3    -131.0549545318      7.20E-04
    4    -131.0549545323      7.20E-04
    5    -131.0549545326      7.20E-04
    6    -131.0549545339      7.20E-04
    7    -131.0549545315      7.20E-04
    8    -131.0549545321      7.20E-04
    9    -131.0549545305      7.20E-04
   10    -131.0549545309      7.20E-04
   11    -131.0549545322      7.20E-04
   12    -131.0549545293      7.20E-04
   13    -131.0549545297      7.20E-04
   14    -131.0549545293      7.20E-04
   15    -131.0549545276      7.20E-04
   16    -131.0549545312      7.20E-04
   17    -131.0562329345      2.90E-04
   18    -131.0564258739      1.39E-04
   19    -131.0564681205      4.43E-05
   20    -131.0564747287      1.32E-05
   21    -131.0564753251      5.72E-06
   22    -131.0564754198      1.95E-06
   23    -131.0564754390      4.37E-07
   24    -131.0564754399      9.72E-08
   25    -131.0564754399      2.04E-08
   26    -131.0564754398      4.20E-09 Convergence criterion met
 ---------------------------------------
 SCF time:  CPU 12.24 s  wall 12.30 s
(0)  E-EN(g) gas-phase elect-nuc energy                 -131.042259144 a.u.
(3)  G-ENP(liq) elect-nuc-pol free energy of system     -131.056475440 a.u.
(4)  G-CDS(liq) cavity-dispersion-solvent structure 
     free energy                                                3.1739 kcal/mol
(6)  G-S(liq) free energy of system                     -131.051417508 a.u.
(9)  DeltaG-S(liq) free energy of  solvation
     (9) = (6) - (0)                                           -5.7470 kcal/mol
 SCF   energy in the final basis set = -131.0514175085
 Total energy in the final basis set = -131.0514175085

 Components of the MP2 correlation energy:
        aaaa  correlation energy =        -0.0589960306 au
        abab  correlation energy =        -0.3741353506 au
        bbbb  correlation energy =        -0.0589960306 au
        non-Brillouin singles    =        -0.0000000000 au

 Total  MP2   correlation energy =        -0.4921274119 au
        MP2         total energy =      -131.5435449203 au

  Entering Z-vector solver.
 This version supports only Gaussian blurring of the apparent surface charges
 No PCM contribution added !! 
   1         0           1      0.000281    0.000281
 This version supports only Gaussian blurring of the apparent surface charges
 No PCM contribution added !! 
   2         0           1      0.000073    0.000073
 This version supports only Gaussian blurring of the apparent surface charges
 No PCM contribution added !! 
   3         0           1      0.000021    0.000021
 This version supports only Gaussian blurring of the apparent surface charges
 No PCM contribution added !! 
   4         0           1      0.000008    0.000008
 This version supports only Gaussian blurring of the apparent surface charges
 No PCM contribution added !! 
   5         0           1      0.000002    0.000002
 This version supports only Gaussian blurring of the apparent surface charges
 No PCM contribution added !! 
   6         1           0      0.000000    0.000000    Roots Converged

 --------------------------------------------------------------

                    Orbital Energies (a.u.)
 --------------------------------------------------------------

 Alpha MOs
 -- Occupied --
-20.581 -15.595  -1.395  -1.078  -0.688  -0.676  -0.616  -0.484
 -0.429
 -- Virtual --
  0.159   0.186   0.227   0.334   0.504   0.558   0.597   0.604
  0.654   0.699   0.723   0.774   0.788   0.834   0.881   0.946
  1.007   1.065   1.209   1.253   1.405   1.466   1.559   1.574
  1.631   1.682   1.751   1.803   1.922   2.045   2.174   2.240
  2.323   2.355   2.707   2.735   3.003   3.388   3.398   3.511
  3.527   3.527   3.582   3.627   3.704   3.716   3.780   3.814
  3.838   3.908   3.922   4.078   4.078   4.139   4.210   4.242
  4.280   4.298   4.358   4.490   4.506   4.598   4.658   4.747
  4.832   5.035   5.144   5.179   5.196   5.399   5.592   5.677
  5.684   5.881   5.899   6.007   6.232   6.315   6.342   6.353
  6.483   6.844   6.973   7.080   7.099   7.124   7.196   7.390
  7.488   7.720   7.900  11.933  12.544
 --------------------------------------------------------------

          Ground-State Mulliken Net Atomic Charges

     Atom                 Charge (a.u.)
  ----------------------------------------
      1 N                    -0.284871
      2 O                    -0.425059
      3 H                     0.205032
      4 H                     0.204896
      5 H                     0.300003
  ----------------------------------------
  Sum of atomic charges =     0.000000

 -----------------------------------------------------------------
                    Cartesian Multipole Moments
 -----------------------------------------------------------------
    Charge (ESU x 10^10)
                 0.0000
    Dipole Moment (Debye)
         X      -0.8053      Y       0.0002      Z      -0.0415
       Tot       0.8064
    Quadrupole Moments (Debye-Ang)
        XX     -10.9205     XY      -0.0389     YY     -11.4351
        XZ      -4.2375     YZ      -0.0095     ZZ     -12.6722
    Octopole Moments (Debye-Ang^2)
       XXX       1.5188    XXY       0.0008    XYY      -1.8647
       YYY       0.0468    XXZ      -0.4019    XYZ       0.0418
       YYZ       0.9753    XZZ       2.4438    YZZ      -0.0101
       ZZZ       0.1940
    Hexadecapole Moments (Debye-Ang^3)
      XXXX     -49.2674   XXXY      -0.0546   XXYY     -10.0047
      XYYY      -0.0397   YYYY     -13.0728   XXXZ      -6.4817
      XXYZ      -0.0066   XYYZ      -1.7498   YYYZ      -0.0108
      XXZZ     -10.9223   XYZZ      -0.0049   YYZZ      -4.7630
      XZZZ      -4.0870   YZZZ      -0.0057   ZZZZ     -15.0731
 -----------------------------------------------------------------
 DrvMan is completing analytic gradient of the MP2 energy
 MP2 relaxed dipole moment
            1
    1  -0.3168402
    2   0.0000904
    3  -0.0163435
	Magnitude:	 0.317 au	 0.806 Debye
 MP2 energy read as -131.543545
 Full Analytical Gradient of MP2 Energy (in au.)
             1             2             3             4             5
    1    0.00000824   -0.00010525   -0.00017075   -0.00016534    0.00043310
    2    0.00000675    0.00000945   -0.00001993    0.00000655   -0.00000282
    3   -0.00022974    0.00057369   -0.00048245   -0.00047906    0.00061756
 Gradient time:  CPU 0.06 s  wall 0.06 s
 ----------------------------------------------------------------
             Standard Nuclear Orientation (Angstroms)
    I     Atom           X                Y                Z
 ----------------------------------------------------------------
    1      N      -0.6922720211    -0.0015846572    -0.1435974361
    2      O       0.7176948687     0.0004772854     0.1336382121
    3      H      -1.0300924188     0.8093540680     0.3451378035
    4      H      -1.0305658846    -0.8033445291     0.3597922254
    5      H       1.1054597558    -0.0067184670    -0.7369845049
 ----------------------------------------------------------------
 Nuclear Repulsion Energy =    39.5069624145 hartrees
 There are        9 alpha and        9 beta electrons
 Discretize the solute cavity surface with Lebedev spheres
	Using 302 Lebedev grid points for each H atom
	Using 302 Lebedev grid points for other atoms
	Atomic van der Waals radii will be scaled by 1.20
 Removing interior tesserae...
 Keep 630 surface tesserae and discard 880 interior tesserae
 Molecular Surface Area = 58.663 Angst**2

                       Distance Matrix (Angstroms)
             N (  1)   O (  2)   H (  3)   H (  4)
   O (  2)  1.436966
   H (  3)  1.005289  1.937466
   H (  4)  1.005317  1.937444  1.612765
   H (  5)  1.893139  0.953099  2.529337  2.529849

 Requested basis set is cc-pVTZ
 There are 38 shells and 102 basis functions
 A cutoff of  1.0D-11 yielded    741 shell pairs
 There are      5401 function pairs (      6901 Cartesian)
 Smallest overlap matrix eigenvalue = 1.55E-03
 Guess MOs from SCF MO coefficient file
 Reading MOs from coefficient file
 Reading MOs from coefficient file
 A restricted Hartree-Fock SCF calculation will be
 performed using Pulay DIIS extrapolation
 SCF converges when DIIS error is below 1.0E-08
 ---------------------------------------
  Cycle       Energy         DIIS Error
 ---------------------------------------
    1    -131.0411186803      8.19E-04
    2    -131.0420878724      3.03E-04
    3    -131.0422441762      1.47E-04
    4    -131.0422819673      4.47E-05
    5    -131.0422880237      1.32E-05
    6    -131.0422885824      5.36E-06
    7    -131.0422886582      1.69E-06
    8    -131.0422886717      3.98E-07
    9    -131.0422886724      1.01E-07
   10    -131.0422886725      2.32E-08
   11    -131.0422886725      4.84E-09 Convergence criterion met
 ---------------------------------------
 SCF time:  CPU 5.11 s  wall 5.12 s
 Discretize the solute cavity surface with Lebedev spheres
	Using 302 Lebedev grid points for each H atom
	Using 302 Lebedev grid points for other atoms
	Atomic van der Waals radii will be scaled by 1.20
 Removing interior tesserae...
 Keep 630 surface tesserae and discard 880 interior tesserae
 Molecular Surface Area = 58.663 Angst**2
 A restricted Hartree-Fock SCF calculation will be
 performed using Pulay DIIS extrapolation
 Polarizable Continuum solvation model will be applied
 SCF converges when DIIS error is below 1.0E-08

 Citation of the SMD model:
 Marenich, A.V.; Cramer, C.J.; Truhlar, D.G.
 J. Phys. Chem. B 2009, 113, 6378-6396.
 iSolventCode=           1
 Solvent: water                                                           

 vradii
            1           2           3           4           5
    1   1.8900000   1.5200000   1.2000000   1.2000000   1.2000000
 ---------------------------------------
  Cycle       Energy         DIIS Error
 ---------------------------------------
    1    -131.0422886725      9.30E-10
 Time req'd to invert C: 0.14 s (CPU) 0.14 s (wall)
    2    -131.0549818034      7.19E-04
    3    -131.0549818032      7.19E-04
    4    -131.0549818035      7.19E-04
    5    -131.0549818055      7.19E-04
    6    -131.0549818079      7.19E-04
    7    -131.0549818048      7.19E-04
    8    -131.0549818059      7.19E-04
    9    -131.0549818062      7.19E-04
   10    -131.0549818068      7.19E-04
   11    -131.0549818077      7.19E-04
   12    -131.0549818069      7.19E-04
   13    -131.0549818068      7.19E-04
   14    -131.0549818069      7.19E-04
   15    -131.0549818068      7.19E-04
   16    -131.0549818031      7.19E-04
   17    -131.0562591090      2.89E-04
   18    -131.0564518379      1.39E-04
   19    -131.0564939671      4.43E-05
   20    -131.0565005635      1.32E-05
   21    -131.0565011595      5.72E-06
   22    -131.0565012543      1.95E-06
   23    -131.0565012735      4.37E-07
   24    -131.0565012744      9.70E-08
   25    -131.0565012744      2.04E-08
   26    -131.0565012743      4.21E-09 Convergence criterion met
 ---------------------------------------
 SCF time:  CPU 12.48 s  wall 14.77 s
(0)  E-EN(g) gas-phase elect-nuc energy                 -131.042288672 a.u.
(3)  G-ENP(liq) elect-nuc-pol free energy of system     -131.056501274 a.u.
(4)  G-CDS(liq) cavity-dispersion-solvent structure 
     free energy                                                3.1734 kcal/mol
(6)  G-S(liq) free energy of system                     -131.051444089 a.u.
(9)  DeltaG-S(liq) free energy of  solvation
     (9) = (6) - (0)                                           -5.7451 kcal/mol
 SCF   energy in the final basis set = -131.0514440893
 Total energy in the final basis set = -131.0514440893

 Components of the MP2 correlation energy:
        aaaa  correlation energy =        -0.0589909412 au
        abab  correlation energy =        -0.3741066957 au
        bbbb  correlation energy =        -0.0589909412 au
        non-Brillouin singles    =        -0.0000000000 au

 Total  MP2   correlation energy =        -0.4920885782 au
        MP2         total energy =      -131.5435326675 au

  Entering Z-vector solver.
 This version supports only Gaussian blurring of the apparent surface charges
 No PCM contribution added !! 
   1         0           1      0.000281    0.000281
 This version supports only Gaussian blurring of the apparent surface charges
 No PCM contribution added !! 
   2         0           1      0.000073    0.000073
 This version supports only Gaussian blurring of the apparent surface charges
 No PCM contribution added !! 
   3         0           1      0.000021    0.000021
 This version supports only Gaussian blurring of the apparent surface charges
 No PCM contribution added !! 
   4         0           1      0.000008    0.000008
 This version supports only Gaussian blurring of the apparent surface charges
 No PCM contribution added !! 
   5         0           1      0.000002    0.000002
 This version supports only Gaussian blurring of the apparent surface charges
 No PCM contribution added !! 
   6         1           0      0.000000    0.000000    Roots Converged

 --------------------------------------------------------------

                    Orbital Energies (a.u.)
 --------------------------------------------------------------

 Alpha MOs
 -- Occupied --
-20.581 -15.595  -1.395  -1.078  -0.688  -0.676  -0.616  -0.484
 -0.429
 -- Virtual --
  0.159   0.186   0.227   0.334   0.504   0.558   0.597   0.604
  0.655   0.699   0.723   0.774   0.788   0.834   0.881   0.946
  1.007   1.065   1.209   1.253   1.405   1.466   1.559   1.574
  1.632   1.682   1.751   1.803   1.922   2.046   2.173   2.240
  2.323   2.355   2.707   2.735   3.003   3.388   3.398   3.511
  3.527   3.528   3.582   3.627   3.704   3.716   3.780   3.814
  3.838   3.908   3.923   4.078   4.079   4.140   4.211   4.242
  4.280   4.298   4.358   4.490   4.506   4.598   4.659   4.747
  4.832   5.037   5.145   5.179   5.197   5.399   5.592   5.677
  5.684   5.882   5.899   6.007   6.232   6.316   6.343   6.353
  6.483   6.845   6.975   7.081   7.103   7.125   7.195   7.390
  7.488   7.721   7.901  11.941  12.544
 --------------------------------------------------------------

          Ground-State Mulliken Net Atomic Charges

     Atom                 Charge (a.u.)
  ----------------------------------------
      1 N                    -0.284858
      2 O                    -0.424754
      3 H                     0.205045
      4 H                     0.204913
      5 H                     0.299653
  ----------------------------------------
  Sum of atomic charges =    -0.000000

 -----------------------------------------------------------------
                    Cartesian Multipole Moments
 -----------------------------------------------------------------
    Charge (ESU x 10^10)
                -0.0000
    Dipole Moment (Debye)
         X      -0.8056      Y       0.0022      Z      -0.0401
       Tot       0.8067
    Quadrupole Moments (Debye-Ang)
        XX     -10.9187     XY      -0.0363     YY     -11.4341
        XZ      -4.2361     YZ      -0.0116     ZZ     -12.6749
    Octopole Moments (Debye-Ang^2)
       XXX       1.5209    XXY       0.0032    XYY      -1.8641
       YYY       0.0455    XXZ      -0.4009    XYZ       0.0397
       YYZ       0.9745    XZZ       2.4405    YZZ      -0.0093
       ZZZ       0.1956
    Hexadecapole Moments (Debye-Ang^3)
      XXXX     -49.2585   XXXY      -0.0520   XXYY     -10.0030
      XYYY      -0.0408   YYYY     -13.0712   XXXZ      -6.4827
      XXYZ      -0.0089   XYYZ      -1.7510   YYYZ      -0.0103
      XXZZ     -10.9244   XYZZ      -0.0038   YYZZ      -4.7618
      XZZZ      -4.0856   YZZZ      -0.0065   ZZZZ     -15.0726
 -----------------------------------------------------------------
 DrvMan is completing analytic gradient of the MP2 energy
 MP2 relaxed dipole moment
            1
    1  -0.3169669
    2   0.0008542
    3  -0.0157855
	Magnitude:	 0.317 au	 0.807 Debye
 MP2 energy read as -131.543533
 Full Analytical Gradient of MP2 Energy (in au.)
             1             2             3             4             5
    1   -0.00003057    0.00030099   -0.00016928   -0.00017594    0.00007479
    2   -0.00000496   -0.00000243   -0.00001428    0.00000657    0.00001510
    3   -0.00021229   -0.00036885   -0.00048029   -0.00047489    0.00153633
 Gradient time:  CPU 0.05 s  wall 0.05 s
 ----------------------------------------------------------------
             Standard Nuclear Orientation (Angstroms)
    I     Atom           X                Y                Z
 ----------------------------------------------------------------
    1      N      -0.6922720211    -0.0015846572    -0.1435974361
    2      O       0.7176948687     0.0004772854     0.1336382121
    3      H      -1.0300924188     0.8093540680     0.3451378035
    4      H      -1.0305658846    -0.8033445291     0.3597922254
    5      H       1.1054597558    -0.0067184670    -0.7389845049
 ----------------------------------------------------------------
 Nuclear Repulsion Energy =    39.4976718083 hartrees
 There are        9 alpha and        9 beta electrons
 Discretize the solute cavity surface with Lebedev spheres
	Using 302 Lebedev grid points for each H atom
	Using 302 Lebedev grid points for other atoms
	Atomic van der Waals radii will be scaled by 1.20
 Removing interior tesserae...
 Keep 630 surface tesserae and discard 880 interior tesserae
 Molecular Surface Area = 58.663 Angst**2

                       Distance Matrix (Angstroms)
             N (  1)   O (  2)   H (  3)   H (  4)
   O (  2)  1.436966
   H (  3)  1.005289  1.937466
   H (  4)  1.005317  1.937444  1.612765
   H (  5)  1.893767  0.954926  2.530193  2.530717

 Requested basis set is cc-pVTZ
 There are 38 shells and 102 basis functions
 A cutoff of  1.0D-11 yielded    741 shell pairs
 There are      5401 function pairs (      6901 Cartesian)
 Smallest overlap matrix eigenvalue = 1.55E-03
 Guess MOs from SCF MO coefficient file
 Reading MOs from coefficient file
 Reading MOs from coefficient file
 A restricted Hartree-Fock SCF calculation will be
 performed using Pulay DIIS extrapolation
 SCF converges when DIIS error is below 1.0E-08
 ---------------------------------------
  Cycle       Energy         DIIS Error
 ---------------------------------------
    1    -131.0394029750      8.21E-04
    2    -131.0420250729      3.01E-04
    3    -131.0421837148      1.45E-04
    4    -131.0422216370      4.57E-05
    5    -131.0422277475      1.31E-05
    6    -131.0422283222      5.30E-06
    7    -131.0422283959      1.74E-06
    8    -131.0422284098      4.23E-07
    9    -131.0422284106      1.15E-07
   10    -131.0422284107      2.60E-08
   11    -131.0422284107      5.12E-09 Convergence criterion met
 ---------------------------------------
 SCF time:  CPU 5.24 s  wall 5.25 s
 Discretize the solute cavity surface with Lebedev spheres
	Using 302 Lebedev grid points for each H atom
	Using 302 Lebedev grid points for other atoms
	Atomic van der Waals radii will be scaled by 1.20
 Removing interior tesserae...
 Keep 630 surface tesserae and discard 880 interior tesserae
 Molecular Surface Area = 58.663 Angst**2
 A restricted Hartree-Fock SCF calculation will be
 performed using Pulay DIIS extrapolation
 Polarizable Continuum solvation model will be applied
 SCF converges when DIIS error is below 1.0E-08

 Citation of the SMD model:
 Marenich, A.V.; Cramer, C.J.; Truhlar, D.G.
 J. Phys. Chem. B 2009, 113, 6378-6396.
 iSolventCode=           1
 Solvent: water                                                           

 vradii
            1           2           3           4           5
    1   1.8900000   1.5200000   1.2000000   1.2000000   1.2000000
 ---------------------------------------
  Cycle       Energy         DIIS Error
 ---------------------------------------
    1    -131.0422284107      9.98E-10
 Time req'd to invert C: 0.14 s (CPU) 0.14 s (wall)
    2    -131.0549263222      7.20E-04
    3    -131.0549263220      7.20E-04
    4    -131.0549263222      7.20E-04
    5    -131.0549263231      7.20E-04
    6    -131.0549263225      7.20E-04
    7    -131.0549263228      7.20E-04
    8    -131.0549263230      7.20E-04
    9    -131.0549263234      7.20E-04
   10    -131.0549263228      7.20E-04
   11    -131.0549263234      7.20E-04
   12    -131.0549263243      7.20E-04
   13    -131.0549263234      7.20E-04
   14    -131.0549263232      7.20E-04
   15    -131.0549263237      7.20E-04
   16    -131.0549263220      7.20E-04
   17    -131.0562057938      2.90E-04
   18    -131.0563989462      1.39E-04
   19    -131.0564413126      4.43E-05
   20    -131.0564479332      1.32E-05
   21    -131.0564485299      5.72E-06
   22    -131.0564486245      1.95E-06
   23    -131.0564486438      4.38E-07
   24    -131.0564486447      9.74E-08
   25    -131.0564486447      2.04E-08
   26    -131.0564486446      4.20E-09 Convergence criterion met
 ---------------------------------------
 SCF time:  CPU 12.47 s  wall 12.48 s
(0)  E-EN(g) gas-phase elect-nuc energy                 -131.042228411 a.u.
(3)  G-ENP(liq) elect-nuc-pol free energy of system     -131.056448645 a.u.
(4)  G-CDS(liq) cavity-dispersion-solvent structure 
     free energy                                                3.1744 kcal/mol
(6)  G-S(liq) free energy of system                     -131.051389980 a.u.
(9)  DeltaG-S(liq) free energy of  solvation
     (9) = (6) - (0)                                           -5.7490 kcal/mol
 SCF   energy in the final basis set = -131.0513899797
 Total energy in the final basis set = -131.0513899797

 Components of the MP2 correlation energy:
        aaaa  correlation energy =        -0.0590010293 au
        abab  correlation energy =        -0.3741634865 au
        bbbb  correlation energy =        -0.0590010293 au
        non-Brillouin singles    =        -0.0000000000 au

 Total  MP2   correlation energy =        -0.4921655451 au
        MP2         total energy =      -131.5435555248 au

  Entering Z-vector solver.
 This version supports only Gaussian blurring of the apparent surface charges
 No PCM contribution added !! 
   1         0           1      0.000281    0.000281
 This version supports only Gaussian blurring of the apparent surface charges
 No PCM contribution added !! 
   2         0           1      0.000073    0.000073
 This version supports only Gaussian blurring of the apparent surface charges
 No PCM contribution added !! 
   3         0           1      0.000021    0.000021
 This version supports only Gaussian blurring of the apparent surface charges
 No PCM contribution added !! 
   4         0           1      0.000008    0.000008
 This version supports only Gaussian blurring of the apparent surface charges
 No PCM contribution added !! 
   5         0           1      0.000002    0.000002
 This version supports only Gaussian blurring of the apparent surface charges
 No PCM contribution added !! 
   6         1           0      0.000000    0.000000    Roots Converged

 --------------------------------------------------------------

                    Orbital Energies (a.u.)
 --------------------------------------------------------------

 Alpha MOs
 -- Occupied --
-20.581 -15.595  -1.395  -1.078  -0.688  -0.675  -0.616  -0.484
 -0.429
 -- Virtual --
  0.159   0.186   0.227   0.334   0.504   0.558   0.596   0.604
  0.654   0.699   0.723   0.774   0.788   0.833   0.881   0.946
  1.007   1.065   1.209   1.253   1.405   1.466   1.559   1.574
  1.631   1.681   1.751   1.803   1.922   2.045   2.174   2.240
  2.323   2.355   2.707   2.735   3.002   3.388   3.398   3.511
  3.527   3.527   3.582   3.627   3.704   3.716   3.780   3.814
  3.838   3.908   3.922   4.078   4.078   4.139   4.210   4.241
  4.279   4.298   4.357   4.489   4.506   4.598   4.658   4.747
  4.832   5.033   5.144   5.180   5.196   5.399   5.592   5.677
  5.684   5.881   5.899   6.007   6.232   6.315   6.342   6.352
  6.483   6.842   6.972   7.079   7.096   7.123   7.196   7.390
  7.487   7.719   7.899  11.925  12.544
 --------------------------------------------------------------

          Ground-State Mulliken Net Atomic Charges

     Atom                 Charge (a.u.)
  ----------------------------------------
      1 N                    -0.284881
      2 O                    -0.425357
      3 H                     0.205015
      4 H                     0.204884
      5 H                     0.300338
  ----------------------------------------
  Sum of atomic charges =     0.000000

 -----------------------------------------------------------------
                    Cartesian Multipole Moments
 -----------------------------------------------------------------
    Charge (ESU x 10^10)
                 0.0000
    Dipole Moment (Debye)
         X      -0.8051      Y       0.0023      Z      -0.0429
       Tot       0.8062
    Quadrupole Moments (Debye-Ang)
        XX     -10.9222     XY      -0.0362     YY     -11.4363
        XZ      -4.2390     YZ      -0.0116     ZZ     -12.6694
    Octopole Moments (Debye-Ang^2)
       XXX       1.5166    XXY       0.0034    XYY      -1.8654
       YYY       0.0456    XXZ      -0.4030    XYZ       0.0396
       YYZ       0.9761    XZZ       2.4471    YZZ      -0.0093
       ZZZ       0.1924
    Hexadecapole Moments (Debye-Ang^3)
      XXXX     -49.2761   XXXY      -0.0518   XXYY     -10.0064
      XYYY      -0.0406   YYYY     -13.0744   XXXZ      -6.4808
      XXYZ      -0.0090   XYYZ      -1.7486   YYYZ      -0.0103
      XXZZ     -10.9201   XYZZ      -0.0038   YYZZ      -4.7642
      XZZZ      -4.0884   YZZZ      -0.0065   ZZZZ     -15.0735
 -----------------------------------------------------------------
 DrvMan is completing analytic gradient of the MP2 energy
 MP2 relaxed dipole moment
            1
    1  -0.3167329
    2   0.0009058
    3  -0.0168964
	Magnitude:	 0.317 au	 0.806 Debye
 MP2 energy read as -131.543556
 Full Analytical Gradient of MP2 Energy (in au.)
             1             2             3             4             5
    1    0.00004670   -0.00050024   -0.00016037   -0.00016715    0.00078106
    2   -0.00000557    0.00001644   -0.00001972    0.00001243   -0.00000358
    3   -0.00024630    0.00149199   -0.00048643   -0.00048140   -0.00027786
 Gradient time:  CPU 0.06 s  wall 0.06 s
Dipole drv :
gprntSymmMtrx error report: 
 Final Hessian.
            1           2           3           4           5           6
    1   0.4253367  -0.0026294  -0.1321344  -0.2355166  -0.0001793  -0.0200153
    2  -0.0026294   0.6943716  -0.0033382   0.0002180  -0.0521761  -0.0000178
    3  -0.1321344  -0.0033382   0.3271807  -0.0150101  -0.0000440  -0.0579575
    4  -0.2355166   0.0002180  -0.0150101   0.4173036  -0.0018255  -0.1761427
    5  -0.0001793  -0.0521761  -0.0000440  -0.0018255   0.0396035   0.0052317
    6  -0.0200153  -0.0000178  -0.0579575  -0.1761427   0.0052317   0.5457510
    7  -0.0809767   0.0829556   0.0545828  -0.0365902   0.0304277   0.0226363
    8   0.0997046  -0.3221104  -0.1480198  -0.0061804   0.0072526   0.0012882
    9   0.0861145  -0.2010359  -0.1351548  -0.0108992   0.0111705   0.0018623
   10  -0.0802422  -0.0808678   0.0555498  -0.0368491  -0.0299664   0.0232032
   11  -0.0968440  -0.3146550   0.1511677   0.0057255   0.0069384  -0.0013388
   12   0.0879628   0.2042347  -0.1427863  -0.0112613  -0.0113161   0.0020377
   13  -0.0286011   0.0003233   0.0370111  -0.1083470   0.0015433   0.1503186
   14  -0.0000520  -0.0054298   0.0002341   0.0020623  -0.0016186  -0.0051632
   15  -0.0219279   0.0001570   0.0087177   0.2133135  -0.0050422  -0.4916934
            7           8           9          10          11          12
    1  -0.0809767   0.0997046   0.0861145  -0.0802422  -0.0968440   0.0879628
    2   0.0829556  -0.3221104  -0.2010359  -0.0808678  -0.3146550   0.2042347
    3   0.0545828  -0.1480198  -0.1351548   0.0555498   0.1511677  -0.1427863
    4  -0.0365902  -0.0061804  -0.0108992  -0.0368491   0.0057255  -0.0112613
    5   0.0304277   0.0072526   0.0111705  -0.0299664   0.0069384  -0.0113161
    6   0.0226363   0.0012882   0.0018623   0.0232032  -0.0013388   0.0020377
    7   0.1161420  -0.1039345  -0.0686432   0.0071686  -0.0125426  -0.0064862
    8  -0.1039345   0.3411071   0.1680267   0.0119696  -0.0273954  -0.0224460
    9  -0.0686432   0.1680267   0.1251403  -0.0065473   0.0227971   0.0066842
   10   0.0071686   0.0119696  -0.0065473   0.1157018   0.1021138  -0.0701338
   11  -0.0125426  -0.0273954   0.0227971   0.1021138   0.3339766  -0.1714022
   12  -0.0064862  -0.0224460   0.0066842  -0.0701338  -0.1714022   0.1325716
   13  -0.0057444  -0.0015589  -0.0000242  -0.0057794   0.0015474  -0.0000812
   14   0.0030942   0.0011455  -0.0009583  -0.0032495   0.0011357   0.0009297
   15  -0.0020898   0.0011511   0.0014685  -0.0020716  -0.0012237   0.0014928
           13          14          15
    1  -0.0286011  -0.0000520  -0.0219279
    2   0.0003233  -0.0054298   0.0001570
    3   0.0370111   0.0002341   0.0087177
    4  -0.1083470   0.0020623   0.2133135
    5   0.0015433  -0.0016186  -0.0050422
    6   0.1503186  -0.0051632  -0.4916934
    7  -0.0057444   0.0030942  -0.0020898
    8  -0.0015589   0.0011455   0.0011511
    9  -0.0000242  -0.0009583   0.0014685
   10  -0.0057794  -0.0032495  -0.0020716
   11   0.0015474   0.0011357  -0.0012237
   12  -0.0000812   0.0009297   0.0014928
   13   0.1484719  -0.0018550  -0.1872243
   14  -0.0018550   0.0047670   0.0049577
   15  -0.1872243   0.0049577   0.4800143
 ----------------------------------------------------------------
             Standard Nuclear Orientation (Angstroms)
    I     Atom           X                Y                Z
 ----------------------------------------------------------------
    1      N      -0.6922720211    -0.0015846572    -0.1435974361
    2      O       0.7176948687     0.0004772854     0.1336382121
    3      H      -1.0300924188     0.8093540680     0.3451378035
    4      H      -1.0305658846    -0.8033445291     0.3597922254
    5      H       1.1054597558    -0.0067184670    -0.7379845049
 ----------------------------------------------------------------
 Nuclear Repulsion Energy =    39.5023136511 hartrees
 There are        9 alpha and        9 beta electrons
 old dipole drv.
            1           2           3           4           5           6
    1   0.1096451   0.0090564  -0.0234105  -0.8132326   0.0067659  -0.0744312
    2   0.0167729  -0.2388969   0.0141196  -0.0011943  -0.5820243   0.0147272
    3  -0.0463366  -0.0010529  -0.4099917   0.0333021  -0.0024680  -0.3471257
            7           8           9          10          11          12
    1   0.1766484  -0.0059084   0.0840518   0.1673198  -0.0019206   0.0757215
    2  -0.0363465   0.2095629  -0.1489798   0.0193726   0.1965207   0.1337915
    3   0.0239256  -0.0828345   0.2341429   0.0237029   0.0828961   0.2290336
           13          14          15
    1   0.3595971  -0.0079890  -0.0619320
    2   0.0014108   0.4148189  -0.0136512
    3  -0.0345963   0.0034632   0.2939339
 New transposed dipole drv.
            1           2           3
    1   0.1096451   0.0167729  -0.0463366
    2   0.0090564  -0.2388969  -0.0010529
    3  -0.0234105   0.0141196  -0.4099917
    4  -0.8132326  -0.0011943   0.0333021
    5   0.0067659  -0.5820243  -0.0024680
    6  -0.0744312   0.0147272  -0.3471257
    7   0.1766484  -0.0363465   0.0239256
    8  -0.0059084   0.2095629  -0.0828345
    9   0.0840518  -0.1489798   0.2341429
   10   0.1673198   0.0193726   0.0237029
   11  -0.0019206   0.1965207   0.0828961
   12   0.0757215   0.1337915   0.2290336
   13   0.3595971   0.0014108  -0.0345963
   14  -0.0079890   0.4148189   0.0034632
   15  -0.0619320  -0.0136512   0.2939339
FINAL TENSOR RESULT:
Order 2, Length 15
    Atom      X          Y          Z
     1 Order 1, Length 15
    Atom      X          Y          Z
     1    4.253366949486079e-01  -2.629369232333695e-03  -1.321344244366132e-01
     2   -2.355166286740949e-01  -1.792657482015566e-04  -2.001528532400094e-02
     3   -8.097666362287062e-02   9.970458655823866e-02   8.611449193796306e-02
     4   -8.024217535539795e-02  -9.684396100264733e-02   8.796284152076837e-02
     5   -2.860106308359227e-02  -5.200898162819732e-05  -2.192792756402038e-02

Order 1, Length 15
    Atom      X          Y          Z
     1   -2.629369232333695e-03   6.943716363533459e-01  -3.338194543293815e-03
     2    2.179715686405126e-04  -5.217605683605034e-02  -1.776477688944313e-05
     3    8.295562592933811e-02  -3.221104291433941e-01  -2.010358834977117e-01
     4   -8.086775746089223e-02  -3.146549729201881e-01   2.042346635684816e-01
     5    3.232837019730093e-04  -5.429765274924890e-03   1.570439092283763e-04

Order 1, Length 15
    Atom      X          Y          Z
     1   -1.321344244366132e-01  -3.338194543293815e-03   3.271806916624264e-01
     2   -1.501010401958840e-02  -4.395506220882835e-05  -5.795752002886752e-02
     3    5.458277179428687e-02  -1.480198333463241e-01  -1.351548429691023e-01
     4    5.554981952974294e-02   1.511677157456600e-01  -1.427863418297409e-01
     5    3.701107112967598e-02   2.341164801550394e-04   8.717702344941042e-03


     2 Order 1, Length 15
    Atom      X          Y          Z
     1   -2.355166286740949e-01   2.179715686405126e-04  -1.501010401958840e-02
     2    4.173036281101478e-01  -1.825481114463673e-03  -1.761426805487776e-01
     3   -3.659015712280239e-02  -6.180419465371813e-03  -1.089921742935524e-02
     4   -3.684909708373366e-02   5.725489036438110e-03  -1.126134509588925e-02
     5   -1.083470256455651e-01   2.062343637969407e-03   2.133134670552894e-01

Order 1, Length 15
    Atom      X          Y          Z
     1   -1.792657482015566e-04  -5.217605683605034e-02  -4.395506220882835e-05
     2   -1.825481114463673e-03   3.960347407936151e-02   5.231701441746232e-03
     3    3.042765254731963e-02   7.252647537643155e-03   1.117053032475869e-02
     4   -2.996642921929120e-02   6.938444246736696e-03  -1.131611700592372e-02
     5    1.543254387187663e-03  -1.618554311074414e-03  -5.042200483612137e-03

Order 1, Length 15
    Atom      X          Y          Z
     1   -2.001528532400094e-02  -1.776477688944313e-05  -5.795752002886752e-02
     2   -1.761426805487776e-01   5.231701441746232e-03   5.457510412667134e-01
     3    2.263634517646315e-02   1.288215041111963e-03   1.862270731538838e-03
     4    2.320320541042607e-02  -1.338820820861105e-03   2.037677756936679e-03
     5    1.503186326124348e-01  -5.163234157260062e-03  -4.916934135159551e-01


     3 Order 1, Length 15
    Atom      X          Y          Z
     1   -8.097666362287062e-02   8.295562592933811e-02   5.458277179428687e-02
     2   -3.659015712280239e-02   3.042765254731963e-02   2.263634517646315e-02
     3    1.161419587752787e-01  -1.039345336300198e-01  -6.864318830440477e-02
     4    7.168631328900563e-03  -1.254258615521853e-02  -6.486195429353222e-03
     5   -5.744377766824098e-03   3.094192817549034e-03  -2.089804018856120e-03

Order 1, Length 15
    Atom      X          Y          Z
     1    9.970458655823866e-02  -3.221104291433941e-01  -1.480198333463241e-01
     2   -6.180419465371813e-03   7.252647537643155e-03   1.288215041111963e-03
     3   -1.039345336300198e-01   3.411071216780024e-01   1.680266699296321e-01
     4    1.196958416229776e-02  -2.739543610591696e-02  -2.244598248770680e-02
     5   -1.558851390092796e-03   1.145527488685119e-03   1.151111200652295e-03

Order 1, Length 15
    Atom      X          Y          Z
     1    8.611449193796306e-02  -2.010358834977117e-01  -1.351548429691023e-01
     2   -1.089921742935524e-02   1.117053032475869e-02   1.862270731538838e-03
     3   -6.864318830440477e-02   1.680266699296321e-01   1.251402577945691e-01
     4   -6.547338330745806e-03   2.279709077584940e-02   6.684196487187675e-03
     5   -2.422270856616490e-05  -9.583030784296818e-04   1.468485120026873e-03


     4 Order 1, Length 15
    Atom      X          Y          Z
     1   -8.024217535539795e-02  -8.086775746089223e-02   5.554981952974294e-02
     2   -3.684909708373366e-02  -2.996642921929120e-02   2.320320541042607e-02
     3    7.168631328900563e-03   1.196958416229776e-02  -6.547338330745806e-03
     4    1.157017931509215e-01   1.021137911631625e-01  -7.013381429408858e-02
     5   -5.779408346147402e-03  -3.249504377280416e-03  -2.071568863299247e-03

Order 1, Length 15
    Atom      X          Y          Z
     1   -9.684396100264733e-02  -3.146549729201881e-01   1.511677157456600e-01
     2    5.725489036438110e-03   6.938444246736696e-03  -1.338820820861105e-03
     3   -1.254258615521853e-02  -2.739543610591696e-02   2.279709077584940e-02
     4    1.021137911631625e-01   3.339766081665472e-01  -1.714022407966986e-01
     5    1.547441163109588e-03   1.135693188311822e-03  -1.223743215989838e-03

Order 1, Length 15
    Atom      X          Y          Z
     1    8.796284152076837e-02   2.042346635684816e-01  -1.427863418297409e-01
     2   -1.126134509588925e-02  -1.131611700592372e-02   2.037677756936679e-03
     3   -6.486195429353222e-03  -2.244598248770680e-02   6.684196487187675e-03
     4   -7.013381429408858e-02  -1.714022407966986e-01   1.325716287149174e-01
     5   -8.123221371999926e-05   9.297199366736680e-04   1.492822081517881e-03


     5 Order 1, Length 15
    Atom      X          Y          Z
     1   -2.860106308359227e-02   3.232837019730093e-04   3.701107112967598e-02
     2   -1.083470256455651e-01   1.543254387187663e-03   1.503186326124348e-01
     3   -5.744377766824098e-03  -1.558851390092796e-03  -2.422270856616490e-05
     4   -5.779408346147402e-03   1.547441163109588e-03  -8.123221371999926e-05
     5    1.484718561083951e-01  -1.855048628724705e-03  -1.872242972659635e-01

Order 1, Length 15
    Atom      X          Y          Z
     1   -5.200898162819732e-05  -5.429765274924890e-03   2.341164801550394e-04
     2    2.062343637969407e-03  -1.618554311074414e-03  -5.163234157260062e-03
     3    3.094192817549034e-03   1.145527488685119e-03  -9.583030784296818e-04
     4   -3.249504377280416e-03   1.135693188311822e-03   9.297199366736680e-04
     5   -1.855048628724705e-03   4.766963444071682e-03   4.957693953074292e-03

Order 1, Length 15
    Atom      X          Y          Z
     1   -2.192792756402038e-02   1.570439092283763e-04   8.717702344941042e-03
     2    2.133134670552894e-01  -5.042200483612137e-03  -4.916934135159551e-01
     3   -2.089804018856120e-03   1.151111200652295e-03   1.468485120026873e-03
     4   -2.071568863299247e-03  -1.223743215989838e-03   1.492822081517881e-03
     5   -1.872242972659635e-01   4.957693953074292e-03   4.800143074756666e-01


 # Finishing finite difference calculation for IDERIV #
 ######################################################
 ######################################################
 Requested basis set is cc-pVTZ
 There are 38 shells and 102 basis functions
 **********************************************************************
 **                                                                  **
 **                       VIBRATIONAL ANALYSIS                       **
 **                       --------------------                       **
 **                                                                  **
 **        VIBRATIONAL FREQUENCIES (CM**-1) AND NORMAL MODES         **
 **     FORCE CONSTANTS (mDYN/ANGSTROM) AND REDUCED MASSES (AMU)     **
 **                  INFRARED INTENSITIES (KM/MOL)                   **
 **                                                                  **
 **********************************************************************


 Mode:                 1                      2                      3
 Frequency:       399.29                 965.12                1175.39
 Force Cnst:      0.1001                 4.4217                 0.9651
 Red. Mass:       1.0652                 8.0571                 1.1857
 IR Active:          YES                    YES                    YES
 IR Intens:      285.442                 19.488                234.344
 Raman Active:       YES                    YES                    YES
               X      Y      Z        X      Y      Z        X      Y      Z
 N         -0.000 -0.021  0.000    0.521  0.002  0.186    0.015 -0.002 -0.068
 O          0.000 -0.059  0.001   -0.439 -0.001 -0.109   -0.087  0.000 -0.013
 H          0.024  0.198 -0.345   -0.097  0.099 -0.471    0.396 -0.140  0.474
 H         -0.024  0.202  0.337   -0.092 -0.109 -0.464    0.375  0.155  0.468
 H         -0.001  0.826 -0.009   -0.077  0.003  0.081    0.400  0.006  0.207
 TransDip  -0.012  0.541 -0.003    0.098  0.007 -0.102    0.380 -0.013  0.309

 Mode:                 4                      5                      6
 Frequency:      1359.61                1396.14                1696.96
 Force Cnst:      1.2059                 1.3470                 1.7846
 Red. Mass:       1.1072                 1.1729                 1.0518
 IR Active:          YES                    YES                    YES
 IR Intens:        0.575                 38.767                 36.437
 Raman Active:       YES                    YES                    YES
               X      Y      Z        X      Y      Z        X      Y      Z
 N         -0.003  0.072  0.002   -0.058 -0.003  0.073   -0.048 -0.000  0.017
 O         -0.001 -0.046 -0.003    0.011  0.002 -0.057   -0.017  0.001  0.019
 H         -0.672 -0.094 -0.165   -0.073  0.138 -0.205    0.543  0.364 -0.256
 H          0.679 -0.105  0.156   -0.147 -0.131 -0.220    0.534 -0.368 -0.253
 H          0.049 -0.070  0.020    0.857  0.006  0.315   -0.135 -0.002 -0.031
 TransDip   0.011  0.022  0.000    0.189  0.002 -0.065    0.100 -0.002 -0.165

 Mode:                 7                      8                      9
 Frequency:      3599.98                3698.84                3967.23
 Force Cnst:      8.0042                 8.8354                 9.9062
 Red. Mass:       1.0483                 1.0961                 1.0683
 IR Active:          YES                    YES                    YES
 IR Intens:        2.324                 23.690                129.443
 Raman Active:       YES                    YES                    YES
[truncated: 3,430 more chars]
