# Supplementary material for: A DFT investigation of the blue bottle experiment: E∘half-cell analysis of autoxidation catalysed by redox indicators
Source: R Soc Open Sci. 2017 Nov 8;4(11):170708. doi: 10.1098/rsos.170708 (PMC5717635; doi:10.1098/rsos.170708)
Supplement: output.zip [file rsos170708supp2.zip › MP2_cc-pVTZ/H3O+.out]

pikachu 127.0.1
Q-Chem Developer Version! Running on 127.0.1.*
                  Welcome to Q-Chem
     A Quantum Leap Into The Future Of Chemistry


 Q-Chem 4.4, Q-Chem, Inc., Pleasanton, CA (2016)

 Y. Shao,  Z. Gan,  E. Epifanovsky,  A. T. B. Gilbert,  M. Wormit,  
 J. Kussmann,  A. W. Lange,  A. Behn,  J. Deng,  X. Feng,  D. Ghosh,  
 M. Goldey,  P. R. Horn,  L. D. Jacobson,  I. Kaliman,  F. Rob,  
 R. Z. Khaliullin,  T. Kus,  A. Landau,  J. Liu,  E. I. Proynov,  Y. M. Rhee,  
 R. M. Richard,  M. A. Rohrdanz,  R. P. Steele,  E. J. Sundstrom,  
 H. L. Woodcock III,  P. M. Zimmerman,  D. Zuev,  B. Albrecht,  E. Alguire,  
 B. Austin,  S. A. Baeppler,  G. J. O. Beran,  Y. A. Bernard,  E. Berquist,  
 K. Brandhorst,  K. B. Bravaya,  S. T. Brown,  D. Casanova,  C.-M. Chang,  
 Y. Chen,  S. H. Chien,  K. D. Closser,  M. P. Coons,  D. L. Crittenden,  
 S. Dasgupta,  M. Diedenhofen,  R. A. DiStasio Jr.,  H. Do,  A. D. Dutoi,  
 R. G. Edgar,  P.-T. Fang,  S. Fatehi,  Q. Feng,  L. Fusti-Molnar,  
 A. Ghysels,  A. Golubeva-Zadorozhnaya,  J. Gomes,  A. Gunina,  
 M. W. D. Hanson-Heine,  P. H. P. Harbach,  A. W. Hauser,  J. E. Herr,  
 E. G. Hohenstein,  Z. C. Holden,  K. Hui,  T.-C. Jagau,  H. Ji,  B. Kaduk,  
 K. Khistyaev,  Jaehoon Kim,  Jihan Kim,  R. A. King,  P. Klunzinger,  
 K. Koh,  D. Kosenkov,  T. Kowalczyk,  C. M. Krauter,  A. Kunitsa,  
 K. U. Lao,  A. Laurent,  K. V. Lawler,  J. Lee,  D. Lefrancois,  S. Lehtola,  
 S. V. Levchenko,  C. Y. Lin,  Y.-S. Lin,  F. Liu,  E. Livshits,  
 R. C. Lochan,  A. Luenser,  P. Manohar,  S. F. Manzer,  S.-P. Mao,  Y. Mao,  
 N. Mardirossian,  A. V. Marenich,  L. A. Martinez-Martinez,  S. A. Maurer,  
 N. J. Mayhall,  J.-M. Mewes,  A. F. Morrison,  K. Nanda,  T. S. Nguyen-Beck,  
 C. M. Oana,  R. Olivares-Amaya,  D. P. O'Neill,  J. A. Parkhill,  
 T. M. Perrine,  R. Peverati,  P. A. Pieniazek,  F. Plasser,  A. Prociuk,  
 D. R. Rehn,  E. Rosta,  N. J. Russ,  N. Sergueev,  S. M. Sharada,  
 S. Sharma,  D. W. Small,  A. Sodt,  T. Stauch,  T. Stein,  D. Stuck,  
 Y.-C. Su,  A. J. W. Thom,  T. Tsuchimochi,  L. Vogt,  O. Vydrov,  T. Wang,  
 M. A. Watson,  J. Wenzel,  A. White,  C. F. Williams,  V. Vanovschi,  
 K. Yao,  S. Yeganeh,  S. R. Yost,  Z.-Q. You,  I. Y. Zhang,  X. Zhang,  
 Y. Zhao,  B. R. Brooks,  G. K. L. Chan,  D. M. Chipman,  C. J. Cramer,  
 W. A. Goddard III,  M. S. Gordon,  W. J. Hehre,  A. Klamt,  
 H. F. Schaefer III,  M. W. Schmidt,  C. D. Sherrill,  D. G. Truhlar,  
 A. Warshel,  X. Xu,  A. Aspuru-Guzik,  R. Baer,  A. T. Bell,  N. A. Besley,  
 J.-D. Chai,  A. Dreuw,  B. D. Dunietz,  T. R. Furlani,  S. R. Gwaltney,  
 C.-P. Hsu,  Y. Jung,  J. Kong,  D. S. Lambrecht,  W. Liang,  C. Ochsenfeld,  
 V. A. Rassolov,  L. V. Slipchenko,  J. E. Subotnik,  T. Van Voorhis,  
 J. M. Herbert,  A. I. Krylov,  P. M. W. Gill,  M. Head-Gordon

 Contributors to earlier versions of Q-Chem not listed above: 
 R. D. Adamson,  J. Baker,  E. F. C. Byrd,  A. K. Chakraborty,  C.-L. Cheng,  
 H. Dachsel,  R. J. Doerksen,  G. Hawkins,  A. Heyden,  S. Hirata,  
 G. Kedziora,  F. J. Keil,  C. Kelley,  P. P. Korambath,  W. Kurlancheek,  
 A. M. Lee,  M. S. Lee,  D. Liotard,  I. Lotan,  P. E. Maslen,  N. Nair,  
 D. Neuhauser,  R. Olson,  B. Peters,  J. Ritchie,  N. E. Schultz,  
 N. Shenvi,  A. C. Simmonett,  K. S. Thanthiriwatte,  Q. Wu,  W. Zhang

 Please cite Q-Chem as follows:
 Y. Shao et al., Mol. Phys. 113, 184-215 (2015)
 DOI: 10.1080/00268976.2014.952696

 Q-Chem 4.4.2 for Intel X86 EM64T Linux

 Parts of Q-Chem use Armadillo 5.200.1 (Boston Tea Smuggler).
 http://arma.sourceforge.net/

 Q-Chem begins on Mon Dec 12 11:31:40 2016  


Host: 0

     Scratch files written to /scratch/pakpong/qchem6989//
FILE_GEOM_ORG=        593

Checking the input file for inconsistencies... 	...done.

--------------------------------------------------------------
User input:
--------------------------------------------------------------
$molecule
1 1
  O   -3.2334709    0.1647973   -0.4809521
  H   -2.2882257    0.4125209   -0.6282430
  H   -3.5227341    0.3454241    0.4464635
  H   -3.8334534    0.5854998   -1.1439633
$end

$rem
   BASIS  =   cc-pVTZ
   method  =  MP2
   JOBTYPE = optimization
   SOLVENT_METHOD = SMD
$end

--------------------------------------------------------------
 ----------------------------------------------------------------
             Standard Nuclear Orientation (Angstroms)
    I     Atom           X                Y                Z
 ----------------------------------------------------------------
    1      O      -3.2334709000     0.1647973000    -0.4809521000
    2      H      -2.2882257000     0.4125209000    -0.6282430000
    3      H      -3.5227341000     0.3454241000     0.4464635000
    4      H      -3.8334534000     0.5854998000    -1.1439633000
 ----------------------------------------------------------------
 Nuclear Repulsion Energy =    13.8212491258 hartrees
 There are        5 alpha and        5 beta electrons
 Requested basis set is cc-pVTZ
 There are 28 shells and 72 basis functions

 Total QAlloc Memory Limit   2000 MB
 Mega-Array Size        61 MB
 MEM_STATIC part        62 MB
 A cutoff of  1.0D-11 yielded    406 shell pairs
 There are      2726 function pairs (      3387 Cartesian)

 -------------------------------------------------------
 OpenMP Integral Computing Module                       
 Release: version 1.0, May 2013, Q-Chem Inc. Pittsburgh 
 -------------------------------------------------------
 Integral Job Info:
 Integral job number is                      11
 Integral operator is                         1
 short-range coefficients                     0
 long-range coefficients              100000000
 Omega coefficients                           0
 if combine SR and LR in K                    0
 Integral screening is                        0
 Integral computing path is                   2
 max size of driver memory is            800000
 size of driver memory is                776718
 size of scratch memory is              4556032
 max col of scratch BK array              10000
 max len of scratch array in speh3          662
 max len of scratch index in speh4           32
 max int batch size is                      520
 min int batch size is                       52
 fixed nKL is                                52
 max L of basis functions is                  3
 order of int derivative is                   0
 number of shells is                         28
 number of basis is                          80
 number of cartesian basis is                80
 number of contracted shell pairs           406
 number of primitive shell pairs           1182
 maxK2 (contraction) of shell pair           49
 max number of K2 of shell pair               1
 max number of CS2 of shell pair             64
 max number of PS2 of shell pair            147
 mem total for path MDJ                   31170
 -------------------------------------------------------
 Smallest overlap matrix eigenvalue = 1.37E-03

 Scale SEOQF with 1.000000e-01/1.000000e+00/1.000000e+00

 Standard Electronic Orientation quadrupole field applied
 Nucleus-field energy     =     0.0000000007 hartrees
 Guess from superposition of atomic densities
 Warning:  Energy on first SCF cycle will be non-variational
 A restricted Hartree-Fock SCF calculation will be
 performed using Pulay DIIS extrapolation
 SCF converges when DIIS error is below 1.0E-08
 ---------------------------------------
  Cycle       Energy         DIIS Error
 ---------------------------------------
    1     -76.7113047372      5.99E-02
    2     -76.3132531749      5.92E-03
    3     -76.3367200651      1.48E-03
    4     -76.3377394402      5.84E-04
    5     -76.3378951171      1.28E-04
    6     -76.3379080086      3.15E-05
    7     -76.3379089548      4.57E-06
    8     -76.3379089850      8.20E-07
    9     -76.3379089860      1.15E-07
   10     -76.3379089860      2.05E-08
   11     -76.3379089860      1.97E-09 Convergence criterion met
 ---------------------------------------
 SCF time:  CPU 2.42 s  wall 2.42 s

 Citation of the SMD model:
 Marenich, A.V.; Cramer, C.J.; Truhlar, D.G.
 J. Phys. Chem. B 2009, 113, 6378-6396.
 iSolventCode=           1
 Solvent: water                                                           

 vradii
            1           2           3           4
    1   1.5200000   1.2000000   1.2000000   1.2000000
Changing PCM_TESSEL_METHOD to VTN
Changing PCM_VDW_RADII to SMD_RADIUS
 Discretize the solute cavity surface with Lebedev spheres
	Using 302 Lebedev grid points for each H atom
	Using 302 Lebedev grid points for other atoms
	Atomic van der Waals radii will be scaled by 1.20
 Removing interior tesserae...
 Keep 603 surface tesserae and discard 605 interior tesserae
 Molecular Surface Area = 40.728 Angst**2
 A restricted Hartree-Fock SCF calculation will be
 performed using Pulay DIIS extrapolation
 Polarizable Continuum solvation model will be applied
 SCF converges when DIIS error is below 1.0E-08

 Citation of the SMD model:
 Marenich, A.V.; Cramer, C.J.; Truhlar, D.G.
 J. Phys. Chem. B 2009, 113, 6378-6396.
 iSolventCode=           1
 Solvent: water                                                           

 vradii
            1           2           3           4
    1   1.5200000   1.2000000   1.2000000   1.2000000
 ---------------------------------------
  Cycle       Energy         DIIS Error
 ---------------------------------------
    1     -76.3379089860      1.52E-10
 Time req'd to invert C: 0.38 s (CPU) 0.38 s (wall)
    2     -76.4936568867      8.91E-04
    3     -76.4936568867      8.91E-04
    4     -76.4936568867      8.91E-04
    5     -76.4936568867      8.91E-04
    6     -76.4936568867      8.91E-04
    7     -76.4936568867      8.91E-04
    8     -76.4936568867      8.91E-04
    9     -76.4936568867      8.91E-04
   10     -76.4936568867      8.91E-04
   11     -76.4936568867      8.91E-04
   12     -76.4936568867      8.91E-04
   13     -76.4936568867      8.91E-04
   14     -76.4936568867      8.91E-04
   15     -76.4943709871      2.31E-04
   16     -76.4944304632      7.10E-05
   17     -76.4944356130      2.53E-05
   18     -76.4944361090      7.63E-06
   19     -76.4944361725      1.14E-06
   20     -76.4944361746      1.86E-07
   21     -76.4944361746      2.50E-08
   22     -76.4944361746      3.93E-09 Convergence criterion met
 ---------------------------------------
 SCF time:  CPU 9.75 s  wall 9.94 s
(0)  E-EN(g) gas-phase elect-nuc energy                  -76.337908986 a.u.
(3)  G-ENP(liq) elect-nuc-pol free energy of system      -76.494436175 a.u.
(4)  G-CDS(liq) cavity-dispersion-solvent structure 
     free energy                                                2.2367 kcal/mol
(6)  G-S(liq) free energy of system                      -76.490871766 a.u.
(9)  DeltaG-S(liq) free energy of  solvation
     (9) = (6) - (0)                                          -95.9856 kcal/mol
 SCF   energy in the final basis set = -76.4908717658
 Total energy in the final basis set = -76.4908717658

 Components of the MP2 correlation energy:
        aaaa  correlation energy =        -0.0319569555 au
        abab  correlation energy =        -0.2084068480 au
        bbbb  correlation energy =        -0.0319569555 au
        non-Brillouin singles    =        -0.0000000000 au

 Total  MP2   correlation energy =        -0.2723207590 au
        MP2         total energy =       -76.7631925248 au

  Entering Z-vector solver.
 This version supports only Gaussian blurring of the apparent surface charges
 No PCM contribution added !! 
   1         0           1      0.000209    0.000209
 This version supports only Gaussian blurring of the apparent surface charges
 No PCM contribution added !! 
   2         0           1      0.000063    0.000063
 This version supports only Gaussian blurring of the apparent surface charges
 No PCM contribution added !! 
   3         0           1      0.000009    0.000009
 This version supports only Gaussian blurring of the apparent surface charges
 No PCM contribution added !! 
   4         0           1      0.000002    0.000002
 This version supports only Gaussian blurring of the apparent surface charges
 No PCM contribution added !! 
   5         1           0      0.000000    0.000000    Roots Converged

 --------------------------------------------------------------

                    Orbital Energies (a.u.)
 --------------------------------------------------------------

 Alpha MOs
 -- Occupied --
-20.707  -1.496  -0.828  -0.828  -0.660
 -- Virtual --
  0.122   0.202   0.202   0.484   0.484   0.549   0.633   0.723
  0.723   0.743   0.743   0.926   1.098   1.203   1.203   1.331
  1.470   1.470   1.473   1.989   1.989   2.103   2.103   2.191
  2.479   2.754   2.754   3.412   3.412   3.452   3.487   3.487
  3.498   3.648   3.863   3.863   3.930   3.930   3.947   4.032
  4.159   4.159   4.274   4.288   4.288   4.474   4.746   4.746
  4.959   5.082   5.082   5.150   5.958   5.958   6.587   6.890
  6.890   6.916   7.123   7.123   7.241   7.420   7.616   7.617
  8.039   8.039  13.825
 --------------------------------------------------------------

          Ground-State Mulliken Net Atomic Charges

     Atom                 Charge (a.u.)
  ----------------------------------------
      1 O                    -0.124641
      2 H                     0.374797
      3 H                     0.375065
      4 H                     0.374779
  ----------------------------------------
  Sum of atomic charges =     1.000000

 -----------------------------------------------------------------
                    Cartesian Multipole Moments
 -----------------------------------------------------------------
    Charge (ESU x 10^10)
                 4.8032
    Dipole Moment (Debye)
         X     -15.3939      Y       2.8720      Z      -2.0218
       Tot      15.7895
    Quadrupole Moments (Debye-Ang)
        XX      46.8653     XY      -9.4929     YY      -5.1111
        XZ       6.4401     YZ      -1.8140     ZZ      -1.6841
    Octopole Moments (Debye-Ang^2)
       XXX    -132.4587    XXY      31.8095    XYY      16.2709
       YYY      -3.2641    XXZ     -20.2032    XYZ       6.2033
       YYZ       1.9936    XZZ       4.0693    YZZ       1.3970
       ZZZ       4.6418
    Hexadecapole Moments (Debye-Ang^3)
      XXXX     326.8201   XXXY    -107.2259   XXYY     -53.0790
      XYYY      10.3754   YYYY      -6.3423   XXXZ      61.5102
      XXYZ     -21.8812   XYYZ      -6.0678   YYYZ       1.2992
      XXZZ      -9.6515   XYZZ      -5.5157   YYZZ      -2.1142
      XZZZ     -13.1606   YZZZ      -0.7326   ZZZZ      -8.9984
 -----------------------------------------------------------------
 DrvMan is completing analytic gradient of the MP2 energy
 MP2 relaxed dipole moment
            1
    1  -6.0564148
    2   1.1299393
    3  -0.7954501
	Magnitude:	 6.212 au	15.789 Debye
 MP2 energy read as -76.763193
 Full Analytical Gradient of MP2 Energy (in au.)
             1             2             3             4
    1   -0.00530660    0.09039520   -0.02770242   -0.05738618
    2   -0.07998701    0.02329058    0.01690093    0.03979550
    3   -0.01107494   -0.01414298    0.08863407   -0.06341614
 Gradient time:  CPU 0.12 s  wall 0.12 s
 Geometry Optimization Parameters
   NAtoms,    NIC,     NZ,  NCons,   NDum,   NFix, NCnnct, MaxDiis
        4      17       0       0       0       0       0       0


** GEOMETRY OPTIMIZATION IN DELOCALIZED INTERNAL COORDINATES **
   Searching for a Minimum

   Optimization Cycle:   1

                       Coordinates (Angstroms)
     ATOM                X               Y               Z
      1  O        -3.2334709000    0.1647973000   -0.4809521000
      2  H        -2.2882257000    0.4125209000   -0.6282430000
      3  H        -3.5227341000    0.3454241000    0.4464635000
      4  H        -3.8334534000    0.5854998000   -1.1439633000
   Point Group: c1    Number of degrees of freedom:     6


   Energy is    -76.763192525


 Attempting to Generate Delocalized Internal Coordinates

  6 Hessian modes will be used to form the next step
  Hessian Eigenvalues:
     0.160000    0.160000    0.160000    0.498232    0.498236    0.498378

 Minimum Search - Taking Simple RFO Step
 Searching for Lamda that Minimizes Along All modes
 Value Taken    Lamda =  -0.04884780
 Step Taken.  Stepsize is  0.298843

                             Maximum     Tolerance    Cnvgd?
         Gradient           0.137760      0.000300      NO
         Displacement       0.249601      0.001200      NO
         Energy change     *********      0.000001      NO


 New Cartesian Coordinates Obtained by Inverse Iteration

 Displacement from previous Coordinates is:  0.291995
 ----------------------------------------------------------------
             Standard Nuclear Orientation (Angstroms)
    I     Atom           X                Y                Z
 ----------------------------------------------------------------
    1      O      -3.2323606403     0.1816929243    -0.4786089524
    2      H      -2.3753277931     0.4101938125    -0.6115812394
    3      H      -3.4942626962     0.3493608898     0.3626110273
    4      H      -3.7759329704     0.5669944734    -1.0791157355
 ----------------------------------------------------------------
 Nuclear Repulsion Energy =    15.2292619640 hartrees
 There are        5 alpha and        5 beta electrons
 Discretize the solute cavity surface with Lebedev spheres
	Using 302 Lebedev grid points for each H atom
	Using 302 Lebedev grid points for other atoms
	Atomic van der Waals radii will be scaled by 1.20
 Removing interior tesserae...
 Keep 568 surface tesserae and discard 640 interior tesserae
 Molecular Surface Area = 38.598 Angst**2
 Applying Cartesian multipole field
    Component          Value
    ---------          -----
     (2,0,0)        1.00000E-11
     (0,2,0)        2.00000E-10
     (0,0,2)       -3.00000E-10
 Nucleus-field energy     =     0.0000000010 hartrees
 Requested basis set is cc-pVTZ
 There are 28 shells and 72 basis functions
 A cutoff of  1.0D-11 yielded    406 shell pairs
 There are      2726 function pairs (      3387 Cartesian)
 Smallest overlap matrix eigenvalue = 1.04E-03
 Guess MOs from SCF MO coefficient file
 Reading MOs from coefficient file
 Reading MOs from coefficient file
 A restricted Hartree-Fock SCF calculation will be
 performed using Pulay DIIS extrapolation
 SCF converges when DIIS error is below 1.0E-08
 Geometry optimization detected.  Setting ReadMinima to 0
 Setting SaveMinima to 0
 ---------------------------------------
  Cycle       Energy         DIIS Error
 ---------------------------------------
    1     -76.5502321372      7.80E-03
    2     -76.3241786690      1.57E-03
    3     -76.3253371535      8.72E-04
    4     -76.3255901632      7.74E-05
    5     -76.3255946446      1.40E-05
    6     -76.3255948116      3.17E-06
    7     -76.3255948209      5.71E-07
    8     -76.3255948214      8.77E-08
    9     -76.3255948214      1.15E-08
   10     -76.3255948214      1.72E-09 Convergence criterion met
 ---------------------------------------
 SCF time:  CPU 2.22 s  wall 2.22 s
 Discretize the solute cavity surface with Lebedev spheres
	Using 302 Lebedev grid points for each H atom
	Using 302 Lebedev grid points for other atoms
	Atomic van der Waals radii will be scaled by 1.20
 Removing interior tesserae...
 Keep 568 surface tesserae and discard 640 interior tesserae
 Molecular Surface Area = 38.598 Angst**2
 A restricted Hartree-Fock SCF calculation will be
 performed using Pulay DIIS extrapolation
 Polarizable Continuum solvation model will be applied
 SCF converges when DIIS error is below 1.0E-08
 Geometry optimization detected.  Setting ReadMinima to 0
 Setting SaveMinima to 0

 Citation of the SMD model:
 Marenich, A.V.; Cramer, C.J.; Truhlar, D.G.
 J. Phys. Chem. B 2009, 113, 6378-6396.
 iSolventCode=           1
 Solvent: water                                                           

 vradii
            1           2           3           4
    1   1.5200000   1.2000000   1.2000000   1.2000000
 ---------------------------------------
  Cycle       Energy         DIIS Error
 ---------------------------------------
    1     -76.3255948214      2.01E-10
 Time req'd to invert C: 0.32 s (CPU) 0.32 s (wall)
    2     -76.4843370812      8.56E-04
    3     -76.4843370811      8.56E-04
    4     -76.4843370811      8.56E-04
    5     -76.4843370811      8.56E-04
    6     -76.4843370811      8.56E-04
    7     -76.4843370811      8.56E-04
    8     -76.4843370811      8.56E-04
    9     -76.4843370812      8.56E-04
   10     -76.4843370812      8.56E-04
   11     -76.4843370811      8.56E-04
   12     -76.4843370812      8.56E-04
   13     -76.4843370811      8.56E-04
   14     -76.4843370811      8.56E-04
   15     -76.4843370811      8.56E-04
   16     -76.4843370811      8.56E-04
   17     -76.4849835197      2.17E-04
   18     -76.4850355993      6.12E-05
   19     -76.4850397413      1.62E-05
   20     -76.4850399906      5.92E-06
   21     -76.4850400150      8.30E-07
   22     -76.4850400159      1.19E-07
   23     -76.4850400159      1.36E-08
   24     -76.4850400159      2.29E-09 Convergence criterion met
 ---------------------------------------
 SCF time:  CPU 7.96 s  wall 8.07 s
(0)  E-EN(g) gas-phase elect-nuc energy                  -76.325594821 a.u.
(3)  G-ENP(liq) elect-nuc-pol free energy of system      -76.485040016 a.u.
(4)  G-CDS(liq) cavity-dispersion-solvent structure 
     free energy                                                2.0859 kcal/mol
(6)  G-S(liq) free energy of system                      -76.481715879 a.u.
(9)  DeltaG-S(liq) free energy of  solvation
     (9) = (6) - (0)                                          -97.9674 kcal/mol
 SCF   energy in the final basis set = -76.4817158795
 Total energy in the final basis set = -76.4817158795

 Components of the MP2 correlation energy:
        aaaa  correlation energy =        -0.0309922683 au
        abab  correlation energy =        -0.2029643146 au
        bbbb  correlation energy =        -0.0309922683 au
        non-Brillouin singles    =        -0.0000000000 au

 Total  MP2   correlation energy =        -0.2649488513 au
        MP2         total energy =       -76.7466647308 au

  Entering Z-vector solver.
 This version supports only Gaussian blurring of the apparent surface charges
 No PCM contribution added !! 
   1         0           1      0.000174    0.000174
 This version supports only Gaussian blurring of the apparent surface charges
 No PCM contribution added !! 
   2         0           1      0.000047    0.000047
 This version supports only Gaussian blurring of the apparent surface charges
 No PCM contribution added !! 
   3         0           1      0.000006    0.000006
 This version supports only Gaussian blurring of the apparent surface charges
 No PCM contribution added !! 
   4         1           0      0.000000    0.000000    Roots Converged

 --------------------------------------------------------------

                    Orbital Energies (a.u.)
 --------------------------------------------------------------

 Alpha MOs
 -- Occupied --
-20.704  -1.566  -0.896  -0.896  -0.687
 -- Virtual --
  0.136   0.210   0.210   0.513   0.513   0.595   0.619   0.719
  0.720   0.758   0.758   0.872   1.152   1.245   1.245   1.302
  1.546   1.546   1.626   1.878   1.878   2.109   2.109   2.199
  2.491   2.782   2.782   3.460   3.460   3.523   3.602   3.615
  3.615   3.732   3.939   3.939   3.957   4.018   4.018   4.157
  4.204   4.204   4.449   4.449   4.451   4.721   5.006   5.006
  5.203   5.203   5.306   5.442   6.309   6.310   6.809   7.005
  7.005   7.259   7.318   7.318   7.370   7.809   7.810   7.819
  8.449   8.449  16.216
 --------------------------------------------------------------

          Ground-State Mulliken Net Atomic Charges

     Atom                 Charge (a.u.)
  ----------------------------------------
      1 O                     0.043066
      2 H                     0.318893
      3 H                     0.319073
      4 H                     0.318968
  ----------------------------------------
  Sum of atomic charges =     1.000000

 -----------------------------------------------------------------
                    Cartesian Multipole Moments
 -----------------------------------------------------------------
    Charge (ESU x 10^10)
                 4.8032
    Dipole Moment (Debye)
         X     -15.3996      Y       2.7901      Z      -2.0340
       Tot      15.7819
    Quadrupole Moments (Debye-Ang)
        XX      46.4835     XY      -9.1838     YY      -4.8808
        XZ       6.4884     YZ      -1.6830     ZZ      -2.0802
    Octopole Moments (Debye-Ang^2)
       XXX    -129.0628    XXY      30.3223    XYY      15.5777
       YYY      -3.2946    XXZ     -19.9422    XYZ       5.6885
       YYZ       1.9698    XZZ       5.7487    YZZ       0.9793
       ZZZ       4.8264
    Hexadecapole Moments (Debye-Ang^3)
      XXXX     307.5370   XXXY     -99.9161   XXYY     -50.9645
      XYYY      10.5076   YYYY      -5.9498   XXXZ      58.1108
      XXYZ     -19.6052   XYYZ      -6.0910   YYYZ       1.3532
      XXZZ     -16.6727   XYZZ      -3.8800   YYZZ      -2.0846
      XZZZ     -14.2824   YZZZ      -0.2999   ZZZZ      -8.8834
 -----------------------------------------------------------------
 DrvMan is completing analytic gradient of the MP2 energy
 MP2 relaxed dipole moment
            1
    1  -6.0586634
    2   1.0977129
    3  -0.8002269
	Magnitude:	 6.209 au	15.782 Debye
 MP2 energy read as -76.746665
 Full Analytical Gradient of MP2 Energy (in au.)
             1             2             3             4
    1   -0.00001410   -0.02239975    0.00753206    0.01488178
    2   -0.00133229    0.00125780    0.00289889   -0.00282440
    3   -0.00006198    0.00453976   -0.02139271    0.01691493
 Gradient time:  CPU 0.09 s  wall 0.09 s
 Geometry Optimization Parameters
   NAtoms,    NIC,     NZ,  NCons,   NDum,   NFix, NCnnct, MaxDiis
        4      17       0       0       0       0       0       0

 Cartesian Hessian Update
 Hessian Updated using BFGS Update


** GEOMETRY OPTIMIZATION IN DELOCALIZED INTERNAL COORDINATES **
   Searching for a Minimum

   Optimization Cycle:   2

                       Coordinates (Angstroms)
     ATOM                X               Y               Z
      1  O        -3.2323606403    0.1816929243   -0.4786089524
      2  H        -2.3753277931    0.4101938125   -0.6115812394
      3  H        -3.4942626962    0.3493608898    0.3626110273
      4  H        -3.7759329704    0.5669944734   -1.0791157355
   Point Group: c1    Number of degrees of freedom:     6


   Energy is    -76.746664731

 Hessian Updated using BFGS Update

  5 Hessian modes will be used to form the next step
  Hessian Eigenvalues:
     0.158027    0.160000    0.498233    0.498330    0.682947

 Minimum Search - Taking Simple RFO Step
 Searching for Lamda that Minimizes Along All modes
 Value Taken    Lamda =  -0.00421014
 Step Taken.  Stepsize is  0.121105

                             Maximum     Tolerance    Cnvgd?
         Gradient           0.039485      0.000300      NO
         Displacement       0.118656      0.001200      NO
         Energy change      0.016528      0.000001      NO


 New Cartesian Coordinates Obtained by Inverse Iteration

 Displacement from previous Coordinates is:  0.150703
 ----------------------------------------------------------------
             Standard Nuclear Orientation (Angstroms)
    I     Atom           X                Y                Z
 ----------------------------------------------------------------
    1      O      -3.2290456363     0.2318514319    -0.4717146131
    2      H      -2.3457532719     0.3923096039    -0.6200922359
    3      H      -3.5056267284     0.3292752542     0.3896174199
    4      H      -3.7974584634     0.5548058100    -1.1045054709
 ----------------------------------------------------------------
 Nuclear Repulsion Energy =    14.9896239703 hartrees
 There are        5 alpha and        5 beta electrons
 Discretize the solute cavity surface with Lebedev spheres
	Using 302 Lebedev grid points for each H atom
	Using 302 Lebedev grid points for other atoms
	Atomic van der Waals radii will be scaled by 1.20
 Removing interior tesserae...
 Keep 570 surface tesserae and discard 638 interior tesserae
 Molecular Surface Area = 38.619 Angst**2
 Applying Cartesian multipole field
    Component          Value
    ---------          -----
     (2,0,0)        1.00000E-11
     (0,2,0)        2.00000E-10
     (0,0,2)       -3.00000E-10
 Nucleus-field energy     =     0.0000000011 hartrees
 Requested basis set is cc-pVTZ
 There are 28 shells and 72 basis functions
 A cutoff of  1.0D-11 yielded    406 shell pairs
 There are      2726 function pairs (      3387 Cartesian)
 Smallest overlap matrix eigenvalue = 1.31E-03
 Guess MOs from SCF MO coefficient file
 Reading MOs from coefficient file
 Reading MOs from coefficient file
 A restricted Hartree-Fock SCF calculation will be
 performed using Pulay DIIS extrapolation
 SCF converges when DIIS error is below 1.0E-08
 Geometry optimization detected.  Setting ReadMinima to 0
 Setting SaveMinima to 0
 ---------------------------------------
  Cycle       Energy         DIIS Error
 ---------------------------------------
    1     -76.2900676884      2.65E-03
    2     -76.3316964794      8.10E-04
    3     -76.3319299655      2.47E-04
    4     -76.3319568897      6.82E-05
    5     -76.3319598189      1.64E-05
    6     -76.3319601614      3.52E-06
    7     -76.3319601741      3.84E-07
    8     -76.3319601743      4.89E-08
    9     -76.3319601743      4.06E-09 Convergence criterion met
 ---------------------------------------
 SCF time:  CPU 1.52 s  wall 1.52 s
 Discretize the solute cavity surface with Lebedev spheres
	Using 302 Lebedev grid points for each H atom
	Using 302 Lebedev grid points for other atoms
	Atomic van der Waals radii will be scaled by 1.20
 Removing interior tesserae...
 Keep 570 surface tesserae and discard 638 interior tesserae
 Molecular Surface Area = 38.619 Angst**2
 A restricted Hartree-Fock SCF calculation will be
 performed using Pulay DIIS extrapolation
 Polarizable Continuum solvation model will be applied
 SCF converges when DIIS error is below 1.0E-08
 Geometry optimization detected.  Setting ReadMinima to 0
 Setting SaveMinima to 0

 Citation of the SMD model:
 Marenich, A.V.; Cramer, C.J.; Truhlar, D.G.
 J. Phys. Chem. B 2009, 113, 6378-6396.
 iSolventCode=           1
 Solvent: water                                                           

 vradii
            1           2           3           4
    1   1.5200000   1.2000000   1.2000000   1.2000000
 ---------------------------------------
  Cycle       Energy         DIIS Error
 ---------------------------------------
    1     -76.3319601743      2.60E-10
 Time req'd to invert C: 0.24 s (CPU) 0.24 s (wall)
    2     -76.4888283111      7.01E-04
    3     -76.4888283110      7.01E-04
    4     -76.4888283112      7.01E-04
    5     -76.4888283111      7.01E-04
    6     -76.4888283111      7.01E-04
    7     -76.4888283111      7.01E-04
    8     -76.4888283111      7.01E-04
    9     -76.4888283111      7.01E-04
   10     -76.4888283110      7.01E-04
   11     -76.4888283111      7.01E-04
   12     -76.4888283111      7.01E-04
   13     -76.4888283110      7.01E-04
   14     -76.4888283110      7.01E-04
   15     -76.4888283110      7.01E-04
   16     -76.4888283110      7.01E-04
   17     -76.4892616406      1.78E-04
   18     -76.4892966743      4.72E-05
   19     -76.4892992068      1.11E-05
   20     -76.4892993703      3.02E-06
   21     -76.4892993756      6.41E-07
   22     -76.4892993762      1.11E-07
   23     -76.4892993762      1.19E-08
   24     -76.4892993762      1.99E-09 Convergence criterion met
 ---------------------------------------
 SCF time:  CPU 7.78 s  wall 7.88 s
(0)  E-EN(g) gas-phase elect-nuc energy                  -76.331960174 a.u.
(3)  G-ENP(liq) elect-nuc-pol free energy of system      -76.489299376 a.u.
(4)  G-CDS(liq) cavity-dispersion-solvent structure 
     free energy                                                2.1086 kcal/mol
(6)  G-S(liq) free energy of system                      -76.485939033 a.u.
(9)  DeltaG-S(liq) free energy of  solvation
     (9) = (6) - (0)                                          -96.6232 kcal/mol
 SCF   energy in the final basis set = -76.4859390333
 Total energy in the final basis set = -76.4859390333

 Components of the MP2 correlation energy:
        aaaa  correlation energy =        -0.0311184191 au
        abab  correlation energy =        -0.2034811139 au
        bbbb  correlation energy =        -0.0311184191 au
        non-Brillouin singles    =        -0.0000000000 au

 Total  MP2   correlation energy =        -0.2657179520 au
        MP2         total energy =       -76.7516569853 au

  Entering Z-vector solver.
 This version supports only Gaussian blurring of the apparent surface charges
 No PCM contribution added !! 
   1         0           1      0.000177    0.000177
 This version supports only Gaussian blurring of the apparent surface charges
 No PCM contribution added !! 
   2         0           1      0.000049    0.000049
 This version supports only Gaussian blurring of the apparent surface charges
 No PCM contribution added !! 
   3         0           1      0.000006    0.000006
 This version supports only Gaussian blurring of the apparent surface charges
 No PCM contribution added !! 
   4         1           0      0.000000    0.000000    Roots Converged

 --------------------------------------------------------------

                    Orbital Energies (a.u.)
 --------------------------------------------------------------

 Alpha MOs
 -- Occupied --
-20.701  -1.549  -0.891  -0.890  -0.671
 -- Virtual --
  0.134   0.208   0.208   0.512   0.512   0.585   0.639   0.720
  0.720   0.770   0.770   0.867   1.133   1.241   1.241   1.275
  1.561   1.561   1.577   1.887   1.887   2.096   2.096   2.246
  2.470   2.840   2.841   3.405   3.406   3.567   3.567   3.567
  3.580   3.697   3.910   3.910   3.963   4.039   4.039   4.040
  4.237   4.237   4.460   4.482   4.482   4.589   4.995   4.995
  5.030   5.285   5.442   5.442   6.049   6.049   6.943   6.966
  6.966   7.249   7.281   7.281   7.418   7.639   7.639   7.927
  8.349   8.349  15.832
 --------------------------------------------------------------

          Ground-State Mulliken Net Atomic Charges

     Atom                 Charge (a.u.)
  ----------------------------------------
      1 O                     0.006730
      2 H                     0.331320
      3 H                     0.330819
      4 H                     0.331131
  ----------------------------------------
  Sum of atomic charges =     1.000000

 -----------------------------------------------------------------
                    Cartesian Multipole Moments
 -----------------------------------------------------------------
    Charge (ESU x 10^10)
                 4.8032
    Dipole Moment (Debye)
         X     -15.4132      Y       2.5592      Z      -2.0677
       Tot      15.7604
    Quadrupole Moments (Debye-Ang)
        XX      46.7815     XY      -8.4645     YY      -5.1257
        XZ       6.6004     YZ      -1.6294     ZZ      -1.8445
    Octopole Moments (Debye-Ang^2)
       XXX    -131.4309    XXY      27.8828    XYY      16.3326
       YYY      -4.2550    XXZ     -20.5403    XYZ       5.5514
       YYZ       2.0156    XZZ       4.8338    YZZ       0.7689
       ZZZ       4.5017
    Hexadecapole Moments (Debye-Ang^3)
      XXXX     321.4553   XXXY     -91.0089   XXYY     -53.4450
      XYYY      13.5975   YYYY      -6.7927   XXXZ      61.4902
      XXYZ     -19.2266   XYYZ      -6.2079   YYYZ       1.7868
      XXZZ     -13.0095   XYZZ      -3.2698   YYZZ      -2.2307
      XZZZ     -13.0193   YZZZ      -0.0581   ZZZZ      -8.4400
 -----------------------------------------------------------------
 DrvMan is completing analytic gradient of the MP2 energy
 MP2 relaxed dipole moment
            1
    1  -6.0640166
    2   1.0068772
    3  -0.8135080
	Magnitude:	 6.201 au	15.760 Debye
 MP2 energy read as -76.751657
 Full Analytical Gradient of MP2 Energy (in au.)
             1             2             3             4
    1   -0.00029668    0.00336644   -0.00098755   -0.00208220
    2   -0.00300805    0.00093299    0.00055731    0.00151774
    3   -0.00036484   -0.00052179    0.00310390   -0.00221727
 Gradient time:  CPU 0.09 s  wall 0.11 s
 Geometry Optimization Parameters
   NAtoms,    NIC,     NZ,  NCons,   NDum,   NFix, NCnnct, MaxDiis
        4      17       0       0       0       0       0       0

 Cartesian Hessian Update
 Hessian Updated using BFGS Update


** GEOMETRY OPTIMIZATION IN DELOCALIZED INTERNAL COORDINATES **
   Searching for a Minimum

   Optimization Cycle:   3

                       Coordinates (Angstroms)
     ATOM                X               Y               Z
      1  O        -3.2290456363    0.2318514319   -0.4717146131
      2  H        -2.3457532719    0.3923096039   -0.6200922359
      3  H        -3.5056267284    0.3292752542    0.3896174199
      4  H        -3.7974584634    0.5548058100   -1.1045054709
   Point Group: c1    Number of degrees of freedom:     6


   Energy is    -76.751656985

 Hessian Updated using BFGS Update

  6 Hessian modes will be used to form the next step
  Hessian Eigenvalues:
     0.143149    0.160000    0.160002    0.498233    0.498328    0.785200

 Minimum Search - Taking Simple RFO Step
 Searching for Lamda that Minimizes Along All modes
 Value Taken    Lamda =  -0.00007112
 Step Taken.  Stepsize is  0.016280

                             Maximum     Tolerance    Cnvgd?
         Gradient           0.005643      0.000300      NO
         Displacement       0.014958      0.001200      NO
         Energy change     -0.004992      0.000001      NO


 New Cartesian Coordinates Obtained by Inverse Iteration

 Displacement from previous Coordinates is:  0.017536
 ----------------------------------------------------------------
             Standard Nuclear Orientation (Angstroms)
    I     Atom           X                Y                Z
 ----------------------------------------------------------------
    1      O      -3.2285280247     0.2397426857    -0.4706334603
    2      H      -2.3466452494     0.3897109081    -0.6203380328
    3      H      -3.5055463035     0.3266939436     0.3887878406
    4      H      -3.7971645225     0.5520945626    -1.1045112475
 ----------------------------------------------------------------
 Nuclear Repulsion Energy =    15.0338978269 hartrees
 There are        5 alpha and        5 beta electrons
 Discretize the solute cavity surface with Lebedev spheres
	Using 302 Lebedev grid points for each H atom
	Using 302 Lebedev grid points for other atoms
	Atomic van der Waals radii will be scaled by 1.20
 Removing interior tesserae...
 Keep 572 surface tesserae and discard 636 interior tesserae
 Molecular Surface Area = 38.730 Angst**2
 Applying Cartesian multipole field
    Component          Value
    ---------          -----
     (2,0,0)        1.00000E-11
     (0,2,0)        2.00000E-10
     (0,0,2)       -3.00000E-10
 Nucleus-field energy     =     0.0000000011 hartrees
 Requested basis set is cc-pVTZ
 There are 28 shells and 72 basis functions
 A cutoff of  1.0D-11 yielded    406 shell pairs
 There are      2726 function pairs (      3387 Cartesian)
 Smallest overlap matrix eigenvalue = 1.33E-03
 Guess MOs from SCF MO coefficient file
 Reading MOs from coefficient file
 Reading MOs from coefficient file
 A restricted Hartree-Fock SCF calculation will be
 performed using Pulay DIIS extrapolation
 SCF converges when DIIS error is below 1.0E-08
 Geometry optimization detected.  Setting ReadMinima to 0
 Setting SaveMinima to 0
 ---------------------------------------
  Cycle       Energy         DIIS Error
 ---------------------------------------
    1     -76.3370970527      9.35E-04
    2     -76.3309296764      2.04E-04
    3     -76.3309558382      5.17E-05
    4     -76.3309579162      1.54E-05
    5     -76.3309580771      5.64E-06
    6     -76.3309580983      7.04E-07
    7     -76.3309580988      7.83E-08
    8     -76.3309580988      1.21E-08
    9     -76.3309580988      1.00E-09 Convergence criterion met
 ---------------------------------------
 SCF time:  CPU 1.52 s  wall 1.52 s
 Discretize the solute cavity surface with Lebedev spheres
	Using 302 Lebedev grid points for each H atom
	Using 302 Lebedev grid points for other atoms
	Atomic van der Waals radii will be scaled by 1.20
 Removing interior tesserae...
 Keep 572 surface tesserae and discard 636 interior tesserae
 Molecular Surface Area = 38.730 Angst**2
 A restricted Hartree-Fock SCF calculation will be
 performed using Pulay DIIS extrapolation
 Polarizable Continuum solvation model will be applied
 SCF converges when DIIS error is below 1.0E-08
 Geometry optimization detected.  Setting ReadMinima to 0
 Setting SaveMinima to 0

 Citation of the SMD model:
 Marenich, A.V.; Cramer, C.J.; Truhlar, D.G.
 J. Phys. Chem. B 2009, 113, 6378-6396.
 iSolventCode=           1
 Solvent: water                                                           

 vradii
            1           2           3           4
    1   1.5200000   1.2000000   1.2000000   1.2000000
 ---------------------------------------
  Cycle       Energy         DIIS Error
 ---------------------------------------
    1     -76.3309580988      1.86E-10
 Time req'd to invert C: 0.25 s (CPU) 0.25 s (wall)
    2     -76.4877900492      6.76E-04
    3     -76.4877900491      6.76E-04
    4     -76.4877900491      6.76E-04
    5     -76.4877900491      6.76E-04
    6     -76.4877900491      6.76E-04
    7     -76.4877900491      6.76E-04
    8     -76.4877900491      6.76E-04
    9     -76.4877900491      6.76E-04
   10     -76.4877900491      6.76E-04
   11     -76.4877900491      6.76E-04
   12     -76.4877900491      6.76E-04
   13     -76.4877900491      6.76E-04
   14     -76.4877900491      6.76E-04
   15     -76.4877900491      6.76E-04
   16     -76.4877900491      6.76E-04
   17     -76.4881920025      1.72E-04
   18     -76.4882244267      4.54E-05
   19     -76.4882267248      1.14E-05
   20     -76.4882268805      4.12E-06
   21     -76.4882268895      6.02E-07
   22     -76.4882268901      1.06E-07
   23     -76.4882268901      1.13E-08
   24     -76.4882268901      1.87E-09 Convergence criterion met
 ---------------------------------------
 SCF time:  CPU 7.79 s  wall 7.79 s
(0)  E-EN(g) gas-phase elect-nuc energy                  -76.330958099 a.u.
(3)  G-ENP(liq) elect-nuc-pol free energy of system      -76.488226890 a.u.
(4)  G-CDS(liq) cavity-dispersion-solvent structure 
     free energy                                                2.1037 kcal/mol
(6)  G-S(liq) free energy of system                      -76.484874380 a.u.
(9)  DeltaG-S(liq) free energy of  solvation
     (9) = (6) - (0)                                          -96.5839 kcal/mol
 SCF   energy in the final basis set = -76.4848743801
 Total energy in the final basis set = -76.4848743801

 Components of the MP2 correlation energy:
        aaaa  correlation energy =        -0.0310928177 au
        abab  correlation energy =        -0.2033018353 au
        bbbb  correlation energy =        -0.0310928177 au
        non-Brillouin singles    =        -0.0000000000 au

 Total  MP2   correlation energy =        -0.2654874707 au
        MP2         total energy =       -76.7503618509 au

  Entering Z-vector solver.
 This version supports only Gaussian blurring of the apparent surface charges
 No PCM contribution added !! 
   1         0           1      0.000176    0.000176
 This version supports only Gaussian blurring of the apparent surface charges
 No PCM contribution added !! 
   2         0           1      0.000048    0.000048
 This version supports only Gaussian blurring of the apparent surface charges
 No PCM contribution added !! 
   3         0           1      0.000006    0.000006
 This version supports only Gaussian blurring of the apparent surface charges
 No PCM contribution added !! 
   4         1           0      0.000000    0.000000    Roots Converged

 --------------------------------------------------------------

                    Orbital Energies (a.u.)
 --------------------------------------------------------------

 Alpha MOs
 -- Occupied --
-20.700  -1.550  -0.893  -0.893  -0.671
 -- Virtual --
  0.135   0.208   0.208   0.513   0.513   0.584   0.643   0.720
  0.720   0.773   0.773   0.862   1.133   1.242   1.243   1.273
  1.568   1.568   1.578   1.883   1.883   2.092   2.092   2.250
  2.474   2.855   2.855   3.401   3.401   3.567   3.568   3.569
  3.591   3.697   3.911   3.912   3.953   4.041   4.043   4.043
  4.238   4.239   4.471   4.505   4.505   4.586   5.007   5.008
  5.008   5.288   5.481   5.481   6.029   6.030   6.960   6.961
  6.970   7.264   7.295   7.296   7.437   7.623   7.624   7.962
  8.362   8.362  15.904
 --------------------------------------------------------------

          Ground-State Mulliken Net Atomic Charges

     Atom                 Charge (a.u.)
  ----------------------------------------
      1 O                     0.011529
      2 H                     0.329638
      3 H                     0.329352
      4 H                     0.329481
  ----------------------------------------
  Sum of atomic charges =     1.000000

 -----------------------------------------------------------------
                    Cartesian Multipole Moments
 -----------------------------------------------------------------
    Charge (ESU x 10^10)
                 4.8032
    Dipole Moment (Debye)
         X     -15.4163      Y       2.5201      Z      -2.0726
       Tot      15.7578
    Quadrupole Moments (Debye-Ang)
        XX      46.8059     XY      -8.3395     YY      -5.1485
        XZ       6.6174     YZ      -1.6140     ZZ      -1.8338
    Octopole Moments (Debye-Ang^2)
       XXX    -131.5851    XXY      27.4357    XYY      16.4036
       YYY      -4.3924    XXZ     -20.6058    XYZ       5.5017
       YYZ       2.0210    XZZ       4.7982    YZZ       0.7165
       ZZZ       4.4685
    Hexadecapole Moments (Debye-Ang^3)
      XXXX     322.3446   XXXY     -89.2823   XXYY     -53.6891
      XYYY      14.0408   YYYY      -6.9078   XXXZ      61.7621
      XXYZ     -19.0428   XYYZ      -6.2260   YYYZ       1.8493
      XXZZ     -12.8798   XYZZ      -3.0958   YYZZ      -2.2524
      XZZZ     -12.9097   YZZZ      -0.0016   ZZZZ      -8.3760
 -----------------------------------------------------------------
 DrvMan is completing analytic gradient of the MP2 energy
 MP2 relaxed dipole moment
            1
    1  -6.0652295
    2   0.9914883
    3  -0.8154239
	Magnitude:	 6.200 au	15.758 Debye
 MP2 energy read as -76.750362
 Full Analytical Gradient of MP2 Energy (in au.)
             1             2             3             4
    1    0.00010202   -0.00078719    0.00021834    0.00046684
    2    0.00016646   -0.00003998   -0.00004747   -0.00007901
    3   -0.00008975    0.00016940   -0.00057116    0.00049151
 Gradient time:  CPU 0.09 s  wall 0.09 s
 Geometry Optimization Parameters
   NAtoms,    NIC,     NZ,  NCons,   NDum,   NFix, NCnnct, MaxDiis
        4      17       0       0       0       0       0       0

 Cartesian Hessian Update
 Hessian Updated using BFGS Update


** GEOMETRY OPTIMIZATION IN DELOCALIZED INTERNAL COORDINATES **
   Searching for a Minimum

   Optimization Cycle:   4

                       Coordinates (Angstroms)
     ATOM                X               Y               Z
      1  O        -3.2285280247    0.2397426857   -0.4706334603
      2  H        -2.3466452494    0.3897109081   -0.6203380328
      3  H        -3.5055463035    0.3266939436    0.3887878406
      4  H        -3.7971645225    0.5520945626   -1.1045112475
   Point Group: c1    Number of degrees of freedom:     6


   Energy is    -76.750361851

 Hessian Updated using BFGS Update

  6 Hessian modes will be used to form the next step
  Hessian Eigenvalues:
     0.127211    0.160000    0.160059    0.498259    0.498545    0.954864

 Minimum Search - Taking Simple RFO Step
 Searching for Lamda that Minimizes Along All modes
 Value Taken    Lamda =  -0.00000205
 Step Taken.  Stepsize is  0.002210

                             Maximum     Tolerance    Cnvgd?
         Gradient           0.000977      0.000300      NO
         Displacement       0.002176      0.001200      NO
         Energy change      0.001295      0.000001      NO


 New Cartesian Coordinates Obtained by Inverse Iteration

 Displacement from previous Coordinates is:  0.003096
 ----------------------------------------------------------------
             Standard Nuclear Orientation (Angstroms)
    I     Atom           X                Y                Z
 ----------------------------------------------------------------
    1      O      -3.2284536230     0.2407915074    -0.4704587238
    2      H      -2.3459664328     0.3893344997    -0.6205369850
    3      H      -3.5058380627     0.3262889069     0.3892314517
    4      H      -3.7976259814     0.5518271861    -1.1049306429
 ----------------------------------------------------------------
 Nuclear Repulsion Energy =    15.0283336742 hartrees
 There are        5 alpha and        5 beta electrons
 Discretize the solute cavity surface with Lebedev spheres
	Using 302 Lebedev grid points for each H atom
	Using 302 Lebedev grid points for other atoms
	Atomic van der Waals radii will be scaled by 1.20
 Removing interior tesserae...
 Keep 574 surface tesserae and discard 634 interior tesserae
 Molecular Surface Area = 38.859 Angst**2
 Applying Cartesian multipole field
    Component          Value
    ---------          -----
     (2,0,0)        1.00000E-11
     (0,2,0)        2.00000E-10
     (0,0,2)       -3.00000E-10
 Nucleus-field energy     =     0.0000000011 hartrees
 Requested basis set is cc-pVTZ
 There are 28 shells and 72 basis functions
 A cutoff of  1.0D-11 yielded    406 shell pairs
 There are      2726 function pairs (      3387 Cartesian)
 Smallest overlap matrix eigenvalue = 1.34E-03
 Guess MOs from SCF MO coefficient file
 Reading MOs from coefficient file
 Reading MOs from coefficient file
 A restricted Hartree-Fock SCF calculation will be
 performed using Pulay DIIS extrapolation
 SCF converges when DIIS error is below 1.0E-08
 Geometry optimization detected.  Setting ReadMinima to 0
 Setting SaveMinima to 0
 ---------------------------------------
  Cycle       Energy         DIIS Error
 ---------------------------------------
    1     -76.3298080120      7.70E-04
    2     -76.3310486844      1.68E-04
    3     -76.3310713927      4.46E-05
    4     -76.3310732993      1.03E-05
    5     -76.3310734166      1.90E-06
    6     -76.3310734190      5.86E-07
    7     -76.3310734193      8.94E-08
    8     -76.3310734193      8.30E-09 Convergence criterion met
 ---------------------------------------
 SCF time:  CPU 1.36 s  wall 1.36 s
 Discretize the solute cavity surface with Lebedev spheres
	Using 302 Lebedev grid points for each H atom
	Using 302 Lebedev grid points for other atoms
	Atomic van der Waals radii will be scaled by 1.20
 Removing interior tesserae...
 Keep 574 surface tesserae and discard 634 interior tesserae
 Molecular Surface Area = 38.859 Angst**2
 A restricted Hartree-Fock SCF calculation will be
 performed using Pulay DIIS extrapolation
 Polarizable Continuum solvation model will be applied
 SCF converges when DIIS error is below 1.0E-08
 Geometry optimization detected.  Setting ReadMinima to 0
 Setting SaveMinima to 0

 Citation of the SMD model:
 Marenich, A.V.; Cramer, C.J.; Truhlar, D.G.
 J. Phys. Chem. B 2009, 113, 6378-6396.
 iSolventCode=           1
 Solvent: water                                                           

 vradii
            1           2           3           4
    1   1.5200000   1.2000000   1.2000000   1.2000000
 ---------------------------------------
  Cycle       Energy         DIIS Error
 ---------------------------------------
    1     -76.3310734193      1.80E-09
 Time req'd to invert C: 0.25 s (CPU) 0.25 s (wall)
    2     -76.4879140731      6.72E-04
    3     -76.4879140733      6.72E-04
    4     -76.4879140725      6.72E-04
    5     -76.4879140670      6.72E-04
    6     -76.4879140514      6.72E-04
    7     -76.4879140619      6.72E-04
    8     -76.4879140618      6.72E-04
    9     -76.4879140597      6.72E-04
   10     -76.4879140621      6.72E-04
   11     -76.4879140626      6.72E-04
   12     -76.4879140644      6.72E-04
   13     -76.4879140693      6.72E-04
   14     -76.4883119473      1.71E-04
   15     -76.4883440294      4.52E-05
   16     -76.4883462935      1.15E-05
   17     -76.4883464490      4.28E-06
   18     -76.4883464588      5.99E-07
   19     -76.4883464593      1.06E-07
   20     -76.4883464594      1.12E-08
   21     -76.4883464594      1.87E-09 Convergence criterion met
 ---------------------------------------
 SCF time:  CPU 6.85 s  wall 6.89 s
(0)  E-EN(g) gas-phase elect-nuc energy                  -76.331073419 a.u.
(3)  G-ENP(liq) elect-nuc-pol free energy of system      -76.488346459 a.u.
(4)  G-CDS(liq) cavity-dispersion-solvent structure 
     free energy                                                2.1043 kcal/mol
(6)  G-S(liq) free energy of system                      -76.484993079 a.u.
(9)  DeltaG-S(liq) free energy of  solvation
     (9) = (6) - (0)                                          -96.5860 kcal/mol
 SCF   energy in the final basis set = -76.4849930786
 Total energy in the final basis set = -76.4849930786

 Components of the MP2 correlation energy:
        aaaa  correlation energy =        -0.0310963699 au
        abab  correlation energy =        -0.2033176315 au
        bbbb  correlation energy =        -0.0310963699 au
        non-Brillouin singles    =        -0.0000000000 au

 Total  MP2   correlation energy =        -0.2655103713 au
        MP2         total energy =       -76.7505034498 au

  Entering Z-vector solver.
 This version supports only Gaussian blurring of the apparent surface charges
 No PCM contribution added !! 
   1         0           1      0.000176    0.000176
 This version supports only Gaussian blurring of the apparent surface charges
 No PCM contribution added !! 
   2         0           1      0.000049    0.000049
 This version supports only Gaussian blurring of the apparent surface charges
 No PCM contribution added !! 
   3         0           1      0.000006    0.000006
 This version supports only Gaussian blurring of the apparent surface charges
 No PCM contribution added !! 
   4         1           0      0.000000    0.000000    Roots Converged

 --------------------------------------------------------------

                    Orbital Energies (a.u.)
 --------------------------------------------------------------

 Alpha MOs
 -- Occupied --
-20.700  -1.550  -0.893  -0.893  -0.670
 -- Virtual --
  0.135   0.208   0.208   0.513   0.513   0.584   0.644   0.720
  0.720   0.773   0.774   0.862   1.133   1.243   1.243   1.273
  1.568   1.568   1.577   1.884   1.884   2.091   2.091   2.251
  2.474   2.857   2.857   3.400   3.400   3.566   3.567   3.568
  3.592   3.696   3.911   3.911   3.950   4.041   4.044   4.044
  4.238   4.238   4.471   4.507   4.507   4.583   5.002   5.007
  5.007   5.286   5.486   5.486   6.025   6.025   6.960   6.960
  6.973   7.263   7.295   7.295   7.438   7.619   7.620   7.963
  8.361   8.361  15.895
 --------------------------------------------------------------

          Ground-State Mulliken Net Atomic Charges

     Atom                 Charge (a.u.)
  ----------------------------------------
      1 O                     0.010810
      2 H                     0.330146
      3 H                     0.329437
      4 H                     0.329606
  ----------------------------------------
  Sum of atomic charges =     1.000000

 -----------------------------------------------------------------
                    Cartesian Multipole Moments
 -----------------------------------------------------------------
    Charge (ESU x 10^10)
                 4.8032
    Dipole Moment (Debye)
         X     -15.4155      Y       2.5145      Z      -2.0731
       Tot      15.7562
    Quadrupole Moments (Debye-Ang)
        XX      46.8057     XY      -8.3219     YY      -5.1541
        XZ       6.6183     YZ      -1.6123     ZZ      -1.8305
    Octopole Moments (Debye-Ang^2)
       XXX    -131.6048    XXY      27.3759    XYY      16.4214
       YYY      -4.4135    XXZ     -20.6116    XYZ       5.4970
       YYZ       2.0223    XZZ       4.7853    YZZ       0.7110
       ZZZ       4.4633
    Hexadecapole Moments (Debye-Ang^3)
      XXXX     322.5082   XXXY     -89.0648   XXYY     -53.7489
      XYYY      14.1087   YYYY      -6.9288   XXXZ      61.8045
      XXYZ     -19.0279   XYYZ      -6.2299   YYYZ       1.8587
      XXZZ     -12.8263   XYZZ      -3.0789   YYZZ      -2.2566
      XZZZ     -12.8894   YZZZ       0.0045   ZZZZ      -8.3693
 -----------------------------------------------------------------
 DrvMan is completing analytic gradient of the MP2 energy
 MP2 relaxed dipole moment
            1
    1  -6.0649108
    2   0.9892944
    3  -0.8156088
	Magnitude:	 6.199 au	15.756 Debye
 MP2 energy read as -76.750503
 Full Analytical Gradient of MP2 Energy (in au.)
             1             2             3             4
    1   -0.00009364   -0.00003566   -0.00002138    0.00015067
    2   -0.00000101    0.00004610   -0.00001885   -0.00002625
    3    0.00000153    0.00000125   -0.00013371    0.00013092
 Gradient time:  CPU 0.09 s  wall 0.09 s
 Geometry Optimization Parameters
   NAtoms,    NIC,     NZ,  NCons,   NDum,   NFix, NCnnct, MaxDiis
        4      17       0       0       0       0       0       0

 Cartesian Hessian Update
 Hessian Updated using BFGS Update


** GEOMETRY OPTIMIZATION IN DELOCALIZED INTERNAL COORDINATES **
   Searching for a Minimum

   Optimization Cycle:   5

                       Coordinates (Angstroms)
     ATOM                X               Y               Z
      1  O        -3.2284536230    0.2407915074   -0.4704587238
      2  H        -2.3459664328    0.3893344997   -0.6205369850
      3  H        -3.5058380627    0.3262889069    0.3892314517
      4  H        -3.7976259814    0.5518271861   -1.1049306429
   Point Group: c1    Number of degrees of freedom:     6


   Energy is    -76.750503450

 Hessian Updated using BFGS Update

  6 Hessian modes will be used to form the next step
  Hessian Eigenvalues:
     0.109892    0.159885    0.162685    0.494283    0.505580    0.870122

 Minimum Search - Taking Simple RFO Step
 Searching for Lamda that Minimizes Along All modes
 Value Taken    Lamda =   0.00000000
 Step Taken.  Stepsize is  0.001126

                             Maximum     Tolerance    Cnvgd?
         Gradient           0.000205      0.000300     YES
         Displacement       0.000947      0.001200     YES
         Energy change     -0.000142      0.000001      NO


                       Distance Matrix (Angstroms)
             O (  1)   H (  2)   H (  3)
   H (  2)  0.907399
   H (  3)  0.907369  1.539126
   H (  4)  0.907334  1.538947  1.539002

 Final energy is   -76.750503449835264     


 ******************************
 **  OPTIMIZATION CONVERGED  **
 ******************************

                       Coordinates (Angstroms)
     ATOM                X               Y               Z
      1  O        -3.2284536230    0.2407915074   -0.4704587238
      2  H        -2.3459664328    0.3893344997   -0.6205369850
      3  H        -3.5058380627    0.3262889069    0.3892314517
      4  H        -3.7976259814    0.5518271861   -1.1049306429

Z-matrix Print:
$molecule
1 1
O 
H  1 0.907334
H  1 0.907369 2 116.005551
H  1 0.907399 2 115.995958 3 -141.336248 0
$end


 --------------------------------------------------------------

                    Orbital Energies (a.u.)
 --------------------------------------------------------------

 Alpha MOs
 -- Occupied --
-20.700  -1.550  -0.893  -0.893  -0.670
 -- Virtual --
  0.135   0.208   0.208   0.513   0.513   0.584   0.644   0.720
  0.720   0.773   0.774   0.862   1.133   1.243   1.243   1.273
  1.568   1.568   1.577   1.884   1.884   2.091   2.091   2.251
  2.474   2.857   2.857   3.400   3.400   3.566   3.567   3.568
  3.592   3.696   3.911   3.911   3.950   4.041   4.044   4.044
  4.238   4.238   4.471   4.507   4.507   4.583   5.002   5.007
  5.007   5.286   5.486   5.486   6.025   6.025   6.960   6.960
  6.973   7.263   7.295   7.295   7.438   7.619   7.620   7.963
  8.361   8.361  15.895
 --------------------------------------------------------------

          Ground-State Mulliken Net Atomic Charges

     Atom                 Charge (a.u.)
  ----------------------------------------
      1 O                     0.010810
      2 H                     0.330146
      3 H                     0.329437
      4 H                     0.329606
  ----------------------------------------
  Sum of atomic charges =     1.000000

 -----------------------------------------------------------------
                    Cartesian Multipole Moments
 -----------------------------------------------------------------
    Charge (ESU x 10^10)
                 4.8032
    Dipole Moment (Debye)
         X     -15.4155      Y       2.5145      Z      -2.0731
       Tot      15.7562
    Quadrupole Moments (Debye-Ang)
        XX      46.8057     XY      -8.3219     YY      -5.1541
        XZ       6.6183     YZ      -1.6123     ZZ      -1.8305
    Octopole Moments (Debye-Ang^2)
       XXX    -131.6048    XXY      27.3759    XYY      16.4214
       YYY      -4.4135    XXZ     -20.6116    XYZ       5.4970
       YYZ       2.0223    XZZ       4.7853    YZZ       0.7110
       ZZZ       4.4633
    Hexadecapole Moments (Debye-Ang^3)
      XXXX     322.5082   XXXY     -89.0648   XXYY     -53.7489
      XYYY      14.1087   YYYY      -6.9288   XXXZ      61.8045
      XXYZ     -19.0279   XYYZ      -6.2299   YYYZ       1.8587
      XXZZ     -12.8263   XYZZ      -3.0789   YYZZ      -2.2566
      XZZZ     -12.8894   YZZZ       0.0045   ZZZZ      -8.3693
 -----------------------------------------------------------------
Archival summary:
1\1\pikachu\OPT\MP2\BasisUnspecified\13(1+,1)\pakpong\MonDec1211:32:522016MonDec1211:32:522016\0\\#,OPT,MP2,BasisUnspecified,\\1,1\O\H,1,0.907334\H,1,0.907369,2,116.006\H,1,0.907399,2,115.996,3,-141.336,0\\HF=-76.4849931\MP2=-76.7505034\\@

 Total job time:  72.50s(wall), 71.95s(cpu) 
 Mon Dec 12 11:32:52 2016

        *************************************************************
        *                                                           *
        *  Thank you very much for using Q-Chem.  Have a nice day.  *
        *                                                           *
        *************************************************************


 
User input: 2 of 3 
 
pikachu 127.0.1
Q-Chem Developer Version! Running on 127.0.1.*
                  Welcome to Q-Chem
     A Quantum Leap Into The Future Of Chemistry


 Q-Chem 4.4, Q-Chem, Inc., Pleasanton, CA (2016)

 Y. Shao,  Z. Gan,  E. Epifanovsky,  A. T. B. Gilbert,  M. Wormit,  
 J. Kussmann,  A. W. Lange,  A. Behn,  J. Deng,  X. Feng,  D. Ghosh,  
 M. Goldey,  P. R. Horn,  L. D. Jacobson,  I. Kaliman,  F. Rob,  
 R. Z. Khaliullin,  T. Kus,  A. Landau,  J. Liu,  E. I. Proynov,  Y. M. Rhee,  
 R. M. Richard,  M. A. Rohrdanz,  R. P. Steele,  E. J. Sundstrom,  
 H. L. Woodcock III,  P. M. Zimmerman,  D. Zuev,  B. Albrecht,  E. Alguire,  
 B. Austin,  S. A. Baeppler,  G. J. O. Beran,  Y. A. Bernard,  E. Berquist,  
 K. Brandhorst,  K. B. Bravaya,  S. T. Brown,  D. Casanova,  C.-M. Chang,  
 Y. Chen,  S. H. Chien,  K. D. Closser,  M. P. Coons,  D. L. Crittenden,  
 S. Dasgupta,  M. Diedenhofen,  R. A. DiStasio Jr.,  H. Do,  A. D. Dutoi,  
 R. G. Edgar,  P.-T. Fang,  S. Fatehi,  Q. Feng,  L. Fusti-Molnar,  
 A. Ghysels,  A. Golubeva-Zadorozhnaya,  J. Gomes,  A. Gunina,  
 M. W. D. Hanson-Heine,  P. H. P. Harbach,  A. W. Hauser,  J. E. Herr,  
 E. G. Hohenstein,  Z. C. Holden,  K. Hui,  T.-C. Jagau,  H. Ji,  B. Kaduk,  
 K. Khistyaev,  Jaehoon Kim,  Jihan Kim,  R. A. King,  P. Klunzinger,  
 K. Koh,  D. Kosenkov,  T. Kowalczyk,  C. M. Krauter,  A. Kunitsa,  
 K. U. Lao,  A. Laurent,  K. V. Lawler,  J. Lee,  D. Lefrancois,  S. Lehtola,  
 S. V. Levchenko,  C. Y. Lin,  Y.-S. Lin,  F. Liu,  E. Livshits,  
 R. C. Lochan,  A. Luenser,  P. Manohar,  S. F. Manzer,  S.-P. Mao,  Y. Mao,  
 N. Mardirossian,  A. V. Marenich,  L. A. Martinez-Martinez,  S. A. Maurer,  
 N. J. Mayhall,  J.-M. Mewes,  A. F. Morrison,  K. Nanda,  T. S. Nguyen-Beck,  
 C. M. Oana,  R. Olivares-Amaya,  D. P. O'Neill,  J. A. Parkhill,  
 T. M. Perrine,  R. Peverati,  P. A. Pieniazek,  F. Plasser,  A. Prociuk,  
 D. R. Rehn,  E. Rosta,  N. J. Russ,  N. Sergueev,  S. M. Sharada,  
 S. Sharma,  D. W. Small,  A. Sodt,  T. Stauch,  T. Stein,  D. Stuck,  
 Y.-C. Su,  A. J. W. Thom,  T. Tsuchimochi,  L. Vogt,  O. Vydrov,  T. Wang,  
 M. A. Watson,  J. Wenzel,  A. White,  C. F. Williams,  V. Vanovschi,  
 K. Yao,  S. Yeganeh,  S. R. Yost,  Z.-Q. You,  I. Y. Zhang,  X. Zhang,  
 Y. Zhao,  B. R. Brooks,  G. K. L. Chan,  D. M. Chipman,  C. J. Cramer,  
 W. A. Goddard III,  M. S. Gordon,  W. J. Hehre,  A. Klamt,  
 H. F. Schaefer III,  M. W. Schmidt,  C. D. Sherrill,  D. G. Truhlar,  
 A. Warshel,  X. Xu,  A. Aspuru-Guzik,  R. Baer,  A. T. Bell,  N. A. Besley,  
 J.-D. Chai,  A. Dreuw,  B. D. Dunietz,  T. R. Furlani,  S. R. Gwaltney,  
 C.-P. Hsu,  Y. Jung,  J. Kong,  D. S. Lambrecht,  W. Liang,  C. Ochsenfeld,  
 V. A. Rassolov,  L. V. Slipchenko,  J. E. Subotnik,  T. Van Voorhis,  
 J. M. Herbert,  A. I. Krylov,  P. M. W. Gill,  M. Head-Gordon

 Contributors to earlier versions of Q-Chem not listed above: 
 R. D. Adamson,  J. Baker,  E. F. C. Byrd,  A. K. Chakraborty,  C.-L. Cheng,  
 H. Dachsel,  R. J. Doerksen,  G. Hawkins,  A. Heyden,  S. Hirata,  
 G. Kedziora,  F. J. Keil,  C. Kelley,  P. P. Korambath,  W. Kurlancheek,  
 A. M. Lee,  M. S. Lee,  D. Liotard,  I. Lotan,  P. E. Maslen,  N. Nair,  
 D. Neuhauser,  R. Olson,  B. Peters,  J. Ritchie,  N. E. Schultz,  
 N. Shenvi,  A. C. Simmonett,  K. S. Thanthiriwatte,  Q. Wu,  W. Zhang

 Please cite Q-Chem as follows:
 Y. Shao et al., Mol. Phys. 113, 184-215 (2015)
 DOI: 10.1080/00268976.2014.952696

 Q-Chem 4.4.2 for Intel X86 EM64T Linux

 Parts of Q-Chem use Armadillo 5.200.1 (Boston Tea Smuggler).
 http://arma.sourceforge.net/

 Q-Chem begins on Mon Dec 12 11:32:52 2016  


Host: 0

     Scratch files written to /scratch/pakpong/qchem6989//
The previous job contains 0 fragments, simply inherited here
FILE_GEOM_ORG=        593


!!********************************************.
!!******************Warning*******************.
!!Desired Analytical derivatives not available.
!!Finite difference job might take a long time.
!!********************************************.
!!********************************************.


 2-order derivative to be evaluated numerically with 1-order analytical derivatives

Checking the input file for inconsistencies... 	...done.

--------------------------------------------------------------
User input:
--------------------------------------------------------------

$molecule
read
$end

$rem
   BASIS  =   cc-pVTZ
   method  =  MP2
   JOBTYPE	= FREQUENCY
   SOLVENT_METHOD = SMD
$end

--------------------------------------------------------------
 ----------------------------------------------------------------
             Standard Nuclear Orientation (Angstroms)
    I     Atom           X                Y                Z
 ----------------------------------------------------------------
    1      O      -3.2284536230     0.2407915074    -0.4704587238
    2      H      -2.3459664328     0.3893344997    -0.6205369850
    3      H      -3.5058380627     0.3262889069     0.3892314517
    4      H      -3.7976259814     0.5518271861    -1.1049306429
 ----------------------------------------------------------------
 Nuclear Repulsion Energy =    15.0283336742 hartrees
 There are        5 alpha and        5 beta electrons
 Requested basis set is cc-pVTZ
 There are 28 shells and 72 basis functions

 Total QAlloc Memory Limit   2000 MB
 Mega-Array Size        61 MB
 MEM_STATIC part        62 MB

                       Distance Matrix (Angstroms)
             O (  1)   H (  2)   H (  3)
   H (  2)  0.907399
   H (  3)  0.907369  1.539126
   H (  4)  0.907334  1.538947  1.539002

 A cutoff of  1.0D-11 yielded    406 shell pairs
 There are      2726 function pairs (      3387 Cartesian)

 -------------------------------------------------------
 OpenMP Integral Computing Module                       
 Release: version 1.0, May 2013, Q-Chem Inc. Pittsburgh 
 -------------------------------------------------------
 Integral Job Info:
 Integral job number is                      11
 Integral operator is                         1
 short-range coefficients                     0
 long-range coefficients              100000000
 Omega coefficients                           0
 if combine SR and LR in K                    0
 Integral screening is                        0
 Integral computing path is                   2
 max size of driver memory is            800000
 size of driver memory is                776718
 size of scratch memory is              4556032
 max col of scratch BK array              10000
 max len of scratch array in speh3          662
 max len of scratch index in speh4           32
 max int batch size is                      520
 min int batch size is                       52
 fixed nKL is                                52
 max L of basis functions is                  3
 order of int derivative is                   0
 number of shells is                         28
 number of basis is                          80
 number of cartesian basis is                80
 number of contracted shell pairs           406
 number of primitive shell pairs           1185
 maxK2 (contraction) of shell pair           49
 max number of K2 of shell pair               1
 max number of CS2 of shell pair             64
 max number of PS2 of shell pair            147
 mem total for path MDJ                   31170
 -------------------------------------------------------
 Smallest overlap matrix eigenvalue = 1.34E-03
 Guess from superposition of atomic densities
 Warning:  Energy on first SCF cycle will be non-variational
 A restricted Hartree-Fock SCF calculation will be
 performed using Pulay DIIS extrapolation
 SCF converges when DIIS error is below 1.0E-08
 ---------------------------------------
  Cycle       Energy         DIIS Error
 ---------------------------------------
    1     -76.9546444803      7.08E-02
    2     -76.3073654530      5.89E-03
    3     -76.3300755616      1.30E-03
    4     -76.3309582227      5.15E-04
    5     -76.3310658862      9.42E-05
    6     -76.3310730173      2.26E-05
    7     -76.3310734093      2.77E-06
    8     -76.3310734189      5.25E-07
    9     -76.3310734193      6.27E-08
   10     -76.3310734193      8.20E-09 Convergence criterion met
 ---------------------------------------
 SCF time:  CPU 1.68 s  wall 1.68 s

 Citation of the SMD model:
 Marenich, A.V.; Cramer, C.J.; Truhlar, D.G.
 J. Phys. Chem. B 2009, 113, 6378-6396.
 iSolventCode=           1
 Solvent: water                                                           

 vradii
            1           2           3           4
    1   1.5200000   1.2000000   1.2000000   1.2000000
Changing PCM_TESSEL_METHOD to VTN
Changing PCM_VDW_RADII to SMD_RADIUS
 Discretize the solute cavity surface with Lebedev spheres
	Using 302 Lebedev grid points for each H atom
	Using 302 Lebedev grid points for other atoms
	Atomic van der Waals radii will be scaled by 1.20
 Removing interior tesserae...
 Keep 574 surface tesserae and discard 634 interior tesserae
 Molecular Surface Area = 38.859 Angst**2
 A restricted Hartree-Fock SCF calculation will be
 performed using Pulay DIIS extrapolation
 Polarizable Continuum solvation model will be applied
 SCF converges when DIIS error is below 1.0E-08

 Citation of the SMD model:
 Marenich, A.V.; Cramer, C.J.; Truhlar, D.G.
 J. Phys. Chem. B 2009, 113, 6378-6396.
 iSolventCode=           1
 Solvent: water                                                           

 vradii
            1           2           3           4
    1   1.5200000   1.2000000   1.2000000   1.2000000
 ---------------------------------------
  Cycle       Energy         DIIS Error
 ---------------------------------------
    1     -76.3310734193      1.48E-09
 Time req'd to invert C: 0.25 s (CPU) 0.25 s (wall)
    2     -76.4879140728      6.72E-04
    3     -76.4879140723      6.72E-04
    4     -76.4879140719      6.72E-04
    5     -76.4879140673      6.72E-04
    6     -76.4879140471      6.72E-04
    7     -76.4879140711      6.72E-04
    8     -76.4879140697      6.72E-04
    9     -76.4879140699      6.72E-04
   10     -76.4883119473      1.71E-04
   11     -76.4883440294      4.52E-05
   12     -76.4883462935      1.15E-05
   13     -76.4883464489      4.28E-06
   14     -76.4883464588      5.99E-07
   15     -76.4883464593      1.06E-07
   16     -76.4883464593      1.12E-08
   17     -76.4883464593      1.87E-09 Convergence criterion met
 ---------------------------------------
 SCF time:  CPU 5.65 s  wall 5.76 s
(0)  E-EN(g) gas-phase elect-nuc energy                  -76.331073419 a.u.
(3)  G-ENP(liq) elect-nuc-pol free energy of system      -76.488346459 a.u.
(4)  G-CDS(liq) cavity-dispersion-solvent structure 
     free energy                                                2.1043 kcal/mol
(6)  G-S(liq) free energy of system                      -76.484993079 a.u.
(9)  DeltaG-S(liq) free energy of  solvation
     (9) = (6) - (0)                                          -96.5860 kcal/mol
 SCF   energy in the final basis set = -76.4849930786
 Total energy in the final basis set = -76.4849930786

 Components of the MP2 correlation energy:
        aaaa  correlation energy =        -0.0310963699 au
        abab  correlation energy =        -0.2033176316 au
        bbbb  correlation energy =        -0.0310963699 au
        non-Brillouin singles    =        -0.0000000000 au

 Total  MP2   correlation energy =        -0.2655103713 au
        MP2         total energy =       -76.7505034498 au

  Entering Z-vector solver.
 This version supports only Gaussian blurring of the apparent surface charges
 No PCM contribution added !! 
   1         0           1      0.000176    0.000176
 This version supports only Gaussian blurring of the apparent surface charges
 No PCM contribution added !! 
   2         0           1      0.000049    0.000049
 This version supports only Gaussian blurring of the apparent surface charges
 No PCM contribution added !! 
   3         0           1      0.000006    0.000006
 This version supports only Gaussian blurring of the apparent surface charges
 No PCM contribution added !! 
   4         1           0      0.000000    0.000000    Roots Converged

 --------------------------------------------------------------

                    Orbital Energies (a.u.)
 --------------------------------------------------------------

 Alpha MOs
 -- Occupied --
-20.700  -1.550  -0.893  -0.893  -0.670
 -- Virtual --
  0.135   0.208   0.208   0.513   0.513   0.584   0.644   0.720
  0.720   0.773   0.774   0.862   1.133   1.243   1.243   1.273
  1.568   1.568   1.577   1.884   1.884   2.091   2.091   2.251
  2.474   2.857   2.857   3.400   3.400   3.566   3.567   3.568
  3.592   3.696   3.911   3.911   3.950   4.041   4.044   4.044
  4.238   4.238   4.471   4.507   4.507   4.583   5.002   5.007
  5.007   5.286   5.486   5.486   6.025   6.025   6.960   6.960
  6.973   7.263   7.295   7.295   7.438   7.619   7.620   7.963
  8.361   8.361  15.895
 --------------------------------------------------------------

          Ground-State Mulliken Net Atomic Charges

     Atom                 Charge (a.u.)
  ----------------------------------------
      1 O                     0.010810
      2 H                     0.330146
      3 H                     0.329437
      4 H                     0.329606
  ----------------------------------------
  Sum of atomic charges =     1.000000

 -----------------------------------------------------------------
                    Cartesian Multipole Moments
 -----------------------------------------------------------------
    Charge (ESU x 10^10)
                 4.8032
    Dipole Moment (Debye)
         X     -15.4155      Y       2.5145      Z      -2.0731
       Tot      15.7562
    Quadrupole Moments (Debye-Ang)
        XX      46.8057     XY      -8.3219     YY      -5.1541
        XZ       6.6183     YZ      -1.6123     ZZ      -1.8305
    Octopole Moments (Debye-Ang^2)
       XXX    -131.6048    XXY      27.3759    XYY      16.4214
       YYY      -4.4135    XXZ     -20.6116    XYZ       5.4970
       YYZ       2.0223    XZZ       4.7853    YZZ       0.7110
       ZZZ       4.4633
    Hexadecapole Moments (Debye-Ang^3)
      XXXX     322.5082   XXXY     -89.0648   XXYY     -53.7489
      XYYY      14.1087   YYYY      -6.9288   XXXZ      61.8045
      XXYZ     -19.0279   XYYZ      -6.2299   YYYZ       1.8587
      XXZZ     -12.8263   XYZZ      -3.0789   YYZZ      -2.2566
      XZZZ     -12.8894   YZZZ       0.0045   ZZZZ      -8.3693
 -----------------------------------------------------------------
 DrvMan is completing analytic gradient of the MP2 energy
 MP2 relaxed dipole moment
            1
    1  -6.0649108
    2   0.9892944
    3  -0.8156088
	Magnitude:	 6.199 au	15.756 Debye
 MP2 energy read as -76.750503
 Full Analytical Gradient of MP2 Energy (in au.)
             1             2             3             4
    1   -0.00009364   -0.00003566   -0.00002138    0.00015067
    2   -0.00000101    0.00004610   -0.00001885   -0.00002625
    3    0.00000153    0.00000125   -0.00013370    0.00013092
 Gradient time:  CPU 0.10 s  wall 0.10 s
 ######################################################
 ######################################################
 # Starting finite difference calculation for IDERIV  #
 Finite diff step size: 1.89e-03 a.u.
 ----------------------------------------------------------------
             Standard Nuclear Orientation (Angstroms)
    I     Atom           X                Y                Z
 ----------------------------------------------------------------
    1      O      -3.2274536230     0.2407915074    -0.4704587238
    2      H      -2.3459664328     0.3893344997    -0.6205369850
    3      H      -3.5058380627     0.3262889069     0.3892314517
    4      H      -3.7976259814     0.5518271861    -1.1049306429
 ----------------------------------------------------------------
 Nuclear Repulsion Energy =    15.0285401132 hartrees
 There are        5 alpha and        5 beta electrons
 Discretize the solute cavity surface with Lebedev spheres
	Using 302 Lebedev grid points for each H atom
	Using 302 Lebedev grid points for other atoms
	Atomic van der Waals radii will be scaled by 1.20
 Removing interior tesserae...
 Keep 572 surface tesserae and discard 636 interior tesserae
 Molecular Surface Area = 38.739 Angst**2

                       Distance Matrix (Angstroms)
             O (  1)   H (  2)   H (  3)
   H (  2)  0.906426
   H (  3)  0.907676  1.539126
   H (  4)  0.907962  1.538947  1.539002

 Requested basis set is cc-pVTZ
 There are 28 shells and 72 basis functions
 A cutoff of  1.0D-11 yielded    406 shell pairs
 There are      2726 function pairs (      3387 Cartesian)
 Smallest overlap matrix eigenvalue = 1.34E-03
 Guess MOs from SCF MO coefficient file
 Reading MOs from coefficient file
 Reading MOs from coefficient file
 A restricted Hartree-Fock SCF calculation will be
 performed using Pulay DIIS extrapolation
 SCF converges when DIIS error is below 1.0E-08
 ---------------------------------------
  Cycle       Energy         DIIS Error
 ---------------------------------------
    1     -76.3306049216      7.69E-04
    2     -76.3310418753      1.63E-04
    3     -76.3310645759      4.43E-05
    4     -76.3310664514      9.99E-06
    5     -76.3310665676      1.39E-06
    6     -76.3310665697      5.45E-07
    7     -76.3310665699      8.78E-08
    8     -76.3310665699      1.02E-08
    9     -76.3310665699      2.26E-09 Convergence criterion met
 ---------------------------------------
 SCF time:  CPU 1.53 s  wall 1.53 s
 Discretize the solute cavity surface with Lebedev spheres
	Using 302 Lebedev grid points for each H atom
	Using 302 Lebedev grid points for other atoms
	Atomic van der Waals radii will be scaled by 1.20
 Removing interior tesserae...
 Keep 572 surface tesserae and discard 636 interior tesserae
 Molecular Surface Area = 38.739 Angst**2
 A restricted Hartree-Fock SCF calculation will be
 performed using Pulay DIIS extrapolation
 Polarizable Continuum solvation model will be applied
 SCF converges when DIIS error is below 1.0E-08

 Citation of the SMD model:
 Marenich, A.V.; Cramer, C.J.; Truhlar, D.G.
 J. Phys. Chem. B 2009, 113, 6378-6396.
 iSolventCode=           1
 Solvent: water                                                           

 vradii
            1           2           3           4
    1   1.5200000   1.2000000   1.2000000   1.2000000
 ---------------------------------------
  Cycle       Energy         DIIS Error
 ---------------------------------------
    1     -76.3310665699      3.17E-10
 Time req'd to invert C: 0.24 s (CPU) 0.25 s (wall)
    2     -76.4878630376      6.72E-04
    3     -76.4878630377      6.72E-04
    4     -76.4878630376      6.72E-04
    5     -76.4878630377      6.72E-04
    6     -76.4878630377      6.72E-04
    7     -76.4878630376      6.72E-04
    8     -76.4878630376      6.72E-04
    9     -76.4878630377      6.72E-04
   10     -76.4878630377      6.72E-04
   11     -76.4878630377      6.72E-04
   12     -76.4878630377      6.72E-04
   13     -76.4882602330      1.71E-04
   14     -76.4882922687      4.52E-05
   15     -76.4882945321      1.14E-05
   16     -76.4882946869      4.21E-06
   17     -76.4882946964      5.98E-07
   18     -76.4882946969      1.06E-07
   19     -76.4882946969      1.12E-08
   20     -76.4882946969      1.86E-09 Convergence criterion met
 ---------------------------------------
 SCF time:  CPU 6.55 s  wall 6.55 s
(0)  E-EN(g) gas-phase elect-nuc energy                  -76.331066570 a.u.
(3)  G-ENP(liq) elect-nuc-pol free energy of system      -76.488294697 a.u.
(4)  G-CDS(liq) cavity-dispersion-solvent structure 
     free energy                                                2.1043 kcal/mol
(6)  G-S(liq) free energy of system                      -76.484941353 a.u.
(9)  DeltaG-S(liq) free energy of  solvation
     (9) = (6) - (0)                                          -96.5579 kcal/mol
 SCF   energy in the final basis set = -76.4849413527
 Total energy in the final basis set = -76.4849413527

 Components of the MP2 correlation energy:
        aaaa  correlation energy =        -0.0310962263 au
        abab  correlation energy =        -0.2033157495 au
        bbbb  correlation energy =        -0.0310962263 au
        non-Brillouin singles    =        -0.0000000000 au

 Total  MP2   correlation energy =        -0.2655082021 au
        MP2         total energy =       -76.7504495548 au

  Entering Z-vector solver.
 This version supports only Gaussian blurring of the apparent surface charges
 No PCM contribution added !! 
   1         0           1      0.000176    0.000176
 This version supports only Gaussian blurring of the apparent surface charges
 No PCM contribution added !! 
   2         0           1      0.000049    0.000049
 This version supports only Gaussian blurring of the apparent surface charges
 No PCM contribution added !! 
   3         0           1      0.000006    0.000006
 This version supports only Gaussian blurring of the apparent surface charges
 No PCM contribution added !! 
   4         1           0      0.000000    0.000000    Roots Converged

 --------------------------------------------------------------

                    Orbital Energies (a.u.)
 --------------------------------------------------------------

 Alpha MOs
 -- Occupied --
-20.700  -1.550  -0.893  -0.893  -0.670
 -- Virtual --
  0.135   0.208   0.208   0.513   0.513   0.584   0.644   0.720
  0.720   0.773   0.774   0.862   1.133   1.242   1.243   1.273
  1.568   1.569   1.577   1.883   1.884   2.091   2.091   2.251
  2.474   2.856   2.857   3.400   3.400   3.566   3.567   3.568
  3.592   3.696   3.911   3.911   3.950   4.041   4.044   4.044
  4.238   4.239   4.471   4.506   4.508   4.583   5.002   5.005
  5.010   5.286   5.485   5.486   6.024   6.025   6.959   6.960
  6.973   7.263   7.293   7.297   7.438   7.619   7.620   7.963
  8.360   8.362  15.895
 --------------------------------------------------------------

          Ground-State Mulliken Net Atomic Charges

     Atom                 Charge (a.u.)
  ----------------------------------------
      1 O                     0.010947
      2 H                     0.329269
      3 H                     0.329665
      4 H                     0.330119
  ----------------------------------------
  Sum of atomic charges =     1.000000

 -----------------------------------------------------------------
                    Cartesian Multipole Moments
 -----------------------------------------------------------------
    Charge (ESU x 10^10)
                 4.8032
    Dipole Moment (Debye)
         X     -15.4188      Y       2.5148      Z      -2.0735
       Tot      15.7596
    Quadrupole Moments (Debye-Ang)
        XX      46.8274     XY      -8.3236     YY      -5.1538
        XZ       6.6211     YZ      -1.6125     ZZ      -1.8299
    Octopole Moments (Debye-Ang^2)
       XXX    -131.7254    XXY      27.3845    XYY      16.4149
       YYY      -4.4132    XXZ     -20.6250    XYZ       5.4981
       YYZ       2.0220    XZZ       4.7775    YZZ       0.7113
       ZZZ       4.4625
    Hexadecapole Moments (Debye-Ang^3)
      XXXX     323.1624   XXXY     -89.1061   XXYY     -53.7098
      XYYY      14.1043   YYYY      -6.9284   XXXZ      61.8710
      XXYZ     -19.0332   XYYZ      -6.2263   YYYZ       1.8586
      XXZZ     -12.7819   XYZZ      -3.0816   YYZZ      -2.2563
      XZZZ     -12.8800   YZZZ       0.0042   ZZZZ      -8.3693
 -----------------------------------------------------------------
 DrvMan is completing analytic gradient of the MP2 energy
 MP2 relaxed dipole moment
            1
    1  -6.0662315
    2   0.9893880
    3  -0.8157823
	Magnitude:	 6.200 au	15.760 Debye
 MP2 energy read as -76.750450
 Full Analytical Gradient of MP2 Energy (in au.)
             1             2             3             4
    1    0.00236480   -0.00147018   -0.00030873   -0.00058589
    2   -0.00008926   -0.00027184    0.00002557    0.00033554
    3    0.00000026    0.00021765    0.00020209   -0.00042000
 Gradient time:  CPU 0.09 s  wall 0.09 s
 ----------------------------------------------------------------
             Standard Nuclear Orientation (Angstroms)
    I     Atom           X                Y                Z
 ----------------------------------------------------------------
    1      O      -3.2294536230     0.2407915074    -0.4704587238
    2      H      -2.3459664328     0.3893344997    -0.6205369850
    3      H      -3.5058380627     0.3262889069     0.3892314517
    4      H      -3.7976259814     0.5518271861    -1.1049306429
 ----------------------------------------------------------------
 Nuclear Repulsion Energy =    15.0281345922 hartrees
 There are        5 alpha and        5 beta electrons
 Discretize the solute cavity surface with Lebedev spheres
	Using 302 Lebedev grid points for each H atom
	Using 302 Lebedev grid points for other atoms
	Atomic van der Waals radii will be scaled by 1.20
 Removing interior tesserae...
 Keep 575 surface tesserae and discard 633 interior tesserae
 Molecular Surface Area = 38.964 Angst**2

                       Distance Matrix (Angstroms)
             O (  1)   H (  2)   H (  3)
   H (  2)  0.908371
   H (  3)  0.907064  1.539126
   H (  4)  0.906707  1.538947  1.539002

 Requested basis set is cc-pVTZ
 There are 28 shells and 72 basis functions
 A cutoff of  1.0D-11 yielded    406 shell pairs
 There are      2726 function pairs (      3387 Cartesian)
 Smallest overlap matrix eigenvalue = 1.34E-03
 Guess MOs from SCF MO coefficient file
 Reading MOs from coefficient file
 Reading MOs from coefficient file
 A restricted Hartree-Fock SCF calculation will be
 performed using Pulay DIIS extrapolation
 SCF converges when DIIS error is below 1.0E-08
 ---------------------------------------
  Cycle       Energy         DIIS Error
 ---------------------------------------
    1     -76.3305171331      7.90E-04
    2     -76.3310511174      1.63E-04
    3     -76.3310739441      4.45E-05
    4     -76.3310758401      1.01E-05
    5     -76.3310759616      1.42E-06
    6     -76.3310759639      5.26E-07
    7     -76.3310759641      9.44E-08
    8     -76.3310759641      1.40E-08
    9     -76.3310759641      2.57E-09 Convergence criterion met
 ---------------------------------------
 SCF time:  CPU 1.52 s  wall 1.55 s
 Discretize the solute cavity surface with Lebedev spheres
	Using 302 Lebedev grid points for each H atom
	Using 302 Lebedev grid points for other atoms
	Atomic van der Waals radii will be scaled by 1.20
 Removing interior tesserae...
 Keep 575 surface tesserae and discard 633 interior tesserae
 Molecular Surface Area = 38.964 Angst**2
 A restricted Hartree-Fock SCF calculation will be
 performed using Pulay DIIS extrapolation
 Polarizable Continuum solvation model will be applied
 SCF converges when DIIS error is below 1.0E-08

 Citation of the SMD model:
 Marenich, A.V.; Cramer, C.J.; Truhlar, D.G.
 J. Phys. Chem. B 2009, 113, 6378-6396.
 iSolventCode=           1
 Solvent: water                                                           

 vradii
            1           2           3           4
    1   1.5200000   1.2000000   1.2000000   1.2000000
 ---------------------------------------
  Cycle       Energy         DIIS Error
 ---------------------------------------
    1     -76.3310759641      3.96E-10
 Time req'd to invert C: 0.25 s (CPU) 0.25 s (wall)
    2     -76.4879562127      6.75E-04
    3     -76.4879562127      6.75E-04
    4     -76.4879562127      6.75E-04
    5     -76.4879562127      6.75E-04
    6     -76.4879562127      6.75E-04
    7     -76.4879562127      6.75E-04
    8     -76.4883566500      1.71E-04
    9     -76.4883889171      4.54E-05
   10     -76.4883911999      1.16E-05
   11     -76.4883913570      4.32E-06
   12     -76.4883913670      6.02E-07
   13     -76.4883913676      1.06E-07
   14     -76.4883913676      1.13E-08
   15     -76.4883913676      1.87E-09 Convergence criterion met
 ---------------------------------------
 SCF time:  CPU 5.00 s  wall 5.00 s
(0)  E-EN(g) gas-phase elect-nuc energy                  -76.331075964 a.u.
(3)  G-ENP(liq) elect-nuc-pol free energy of system      -76.488391368 a.u.
(4)  G-CDS(liq) cavity-dispersion-solvent structure 
     free energy                                                2.1043 kcal/mol
(6)  G-S(liq) free energy of system                      -76.485037950 a.u.
(9)  DeltaG-S(liq) free energy of  solvation
     (9) = (6) - (0)                                          -96.6126 kcal/mol
 SCF   energy in the final basis set = -76.4850379504
 Total energy in the final basis set = -76.4850379504

 Components of the MP2 correlation energy:
        aaaa  correlation energy =        -0.0310964820 au
        abab  correlation energy =        -0.2033193386 au
        bbbb  correlation energy =        -0.0310964820 au
        non-Brillouin singles    =        -0.0000000000 au

 Total  MP2   correlation energy =        -0.2655123025 au
        MP2         total energy =       -76.7505502529 au

  Entering Z-vector solver.
 This version supports only Gaussian blurring of the apparent surface charges
 No PCM contribution added !! 
   1         0           1      0.000176    0.000176
 This version supports only Gaussian blurring of the apparent surface charges
 No PCM contribution added !! 
   2         0           1      0.000049    0.000049
 This version supports only Gaussian blurring of the apparent surface charges
 No PCM contribution added !! 
   3         0           1      0.000006    0.000006
 This version supports only Gaussian blurring of the apparent surface charges
 No PCM contribution added !! 
   4         1           0      0.000000    0.000000    Roots Converged

 --------------------------------------------------------------

                    Orbital Energies (a.u.)
 --------------------------------------------------------------

 Alpha MOs
 -- Occupied --
-20.700  -1.550  -0.893  -0.892  -0.670
 -- Virtual --
  0.135   0.208   0.208   0.513   0.514   0.584   0.644   0.720
  0.720   0.773   0.774   0.862   1.133   1.242   1.243   1.273
  1.568   1.569   1.578   1.883   1.884   2.091   2.091   2.251
  2.474   2.856   2.857   3.400   3.401   3.566   3.567   3.568
  3.592   3.696   3.911   3.912   3.951   4.042   4.044   4.044
  4.238   4.239   4.471   4.506   4.507   4.583   5.002   5.005
  5.010   5.286   5.485   5.486   6.025   6.026   6.960   6.960
  6.973   7.263   7.293   7.297   7.438   7.619   7.621   7.963
  8.360   8.362  15.895
 --------------------------------------------------------------

          Ground-State Mulliken Net Atomic Charges

     Atom                 Charge (a.u.)
  ----------------------------------------
      1 O                     0.010568
      2 H                     0.330777
      3 H                     0.329431
      4 H                     0.329224
  ----------------------------------------
  Sum of atomic charges =     1.000000

 -----------------------------------------------------------------
                    Cartesian Multipole Moments
 -----------------------------------------------------------------
    Charge (ESU x 10^10)
                 4.8032
    Dipole Moment (Debye)
         X     -15.4136      Y       2.5151      Z      -2.0726
       Tot      15.7544
    Quadrupole Moments (Debye-Ang)
        XX      46.7934     XY      -8.3234     YY      -5.1539
        XZ       6.6158     YZ      -1.6123     ZZ      -1.8310
    Octopole Moments (Debye-Ang^2)
       XXX    -131.5298    XXY      27.3798    XYY      16.4254
       YYY      -4.4128    XXZ     -20.5999    XYZ       5.4965
       YYZ       2.0226    XZZ       4.7923    YZZ       0.7110
       ZZZ       4.4641
    Hexadecapole Moments (Debye-Ang^3)
      XXXX     322.0573   XXXY     -89.0715   XXYY     -53.7777
      XYYY      14.1093   YYYY      -6.9281   XXXZ      61.7473
      XXYZ     -19.0251   XYYZ      -6.2330   YYYZ       1.8586
      XXZZ     -12.8668   XYZZ      -3.0774   YYZZ      -2.2565
      XZZZ     -12.8984   YZZZ       0.0047   ZZZZ      -8.3693
 -----------------------------------------------------------------
 DrvMan is completing analytic gradient of the MP2 energy
 MP2 relaxed dipole moment
            1
    1  -6.0641753
    2   0.9895251
    3  -0.8154249
	Magnitude:	 6.198 au	15.754 Debye
 MP2 energy read as -76.750550
 Full Analytical Gradient of MP2 Energy (in au.)
             1             2             3             4
    1   -0.00250324    0.00138756    0.00029594    0.00081974
    2    0.00020333    0.00030183   -0.00011776   -0.00038740
    3    0.00002273   -0.00019646   -0.00045846    0.00063219
 Gradient time:  CPU 0.09 s  wall 0.09 s
 ----------------------------------------------------------------
             Standard Nuclear Orientation (Angstroms)
    I     Atom           X                Y                Z
 ----------------------------------------------------------------
    1      O      -3.2284536230     0.2417915074    -0.4704587238
    2      H      -2.3459664328     0.3893344997    -0.6205369850
    3      H      -3.5058380627     0.3262889069     0.3892314517
    4      H      -3.7976259814     0.5518271861    -1.1049306429
 ----------------------------------------------------------------
 Nuclear Repulsion Energy =    15.0314154396 hartrees
 There are        5 alpha and        5 beta electrons
 Discretize the solute cavity surface with Lebedev spheres
	Using 302 Lebedev grid points for each H atom
	Using 302 Lebedev grid points for other atoms
	Atomic van der Waals radii will be scaled by 1.20
 Removing interior tesserae...
 Keep 575 surface tesserae and discard 633 interior tesserae
 Molecular Surface Area = 38.964 Angst**2

                       Distance Matrix (Angstroms)
             O (  1)   H (  2)   H (  3)
   H (  2)  0.907235
   H (  3)  0.907276  1.539126
   H (  4)  0.906992  1.538947  1.539002

 Requested basis set is cc-pVTZ
 There are 28 shells and 72 basis functions
 A cutoff of  1.0D-11 yielded    406 shell pairs
 There are      2726 function pairs (      3387 Cartesian)
 Smallest overlap matrix eigenvalue = 1.34E-03
 Guess MOs from SCF MO coefficient file
 Reading MOs from coefficient file
 Reading MOs from coefficient file
 A restricted Hartree-Fock SCF calculation will be
 performed using Pulay DIIS extrapolation
 SCF converges when DIIS error is below 1.0E-08
 ---------------------------------------
  Cycle       Energy         DIIS Error
 ---------------------------------------
    1     -76.3310230562      7.75E-04
    2     -76.3309753605      1.65E-04
    3     -76.3309980482      4.44E-05
    4     -76.3309999230      1.01E-05
    5     -76.3310000383      1.81E-06
    6     -76.3310000410      6.51E-07
    7     -76.3310000413      8.56E-08
    8     -76.3310000413      9.73E-09 Convergence criterion met
 ---------------------------------------
 SCF time:  CPU 1.37 s  wall 1.37 s
 Discretize the solute cavity surface with Lebedev spheres
	Using 302 Lebedev grid points for each H atom
	Using 302 Lebedev grid points for other atoms
	Atomic van der Waals radii will be scaled by 1.20
 Removing interior tesserae...
 Keep 575 surface tesserae and discard 633 interior tesserae
 Molecular Surface Area = 38.964 Angst**2
 A restricted Hartree-Fock SCF calculation will be
 performed using Pulay DIIS extrapolation
 Polarizable Continuum solvation model will be applied
 SCF converges when DIIS error is below 1.0E-08

 Citation of the SMD model:
 Marenich, A.V.; Cramer, C.J.; Truhlar, D.G.
 J. Phys. Chem. B 2009, 113, 6378-6396.
 iSolventCode=           1
 Solvent: water                                                           

 vradii
            1           2           3           4
    1   1.5200000   1.2000000   1.2000000   1.2000000
 ---------------------------------------
  Cycle       Energy         DIIS Error
 ---------------------------------------
    1     -76.3310000413      2.13E-09
 Time req'd to invert C: 0.25 s (CPU) 0.25 s (wall)
    2     -76.4878701476      6.72E-04
    3     -76.4878701478      6.72E-04
    4     -76.4882678336      1.71E-04
    5     -76.4882998706      4.53E-05
    6     -76.4883021339      1.16E-05
    7     -76.4883022906      4.37E-06
    8     -76.4883023009      5.99E-07
    9     -76.4883023015      1.06E-07
   10     -76.4883023015      1.12E-08
   11     -76.4883023015      1.86E-09 Convergence criterion met
 ---------------------------------------
 SCF time:  CPU 3.75 s  wall 3.74 s
(0)  E-EN(g) gas-phase elect-nuc energy                  -76.331000041 a.u.
(3)  G-ENP(liq) elect-nuc-pol free energy of system      -76.488302301 a.u.
(4)  G-CDS(liq) cavity-dispersion-solvent structure 
     free energy                                                2.1039 kcal/mol
(6)  G-S(liq) free energy of system                      -76.484949474 a.u.
(9)  DeltaG-S(liq) free energy of  solvation
     (9) = (6) - (0)                                          -96.6047 kcal/mol
 SCF   energy in the final basis set = -76.4849494742
 Total energy in the final basis set = -76.4849494742

 Components of the MP2 correlation energy:
        aaaa  correlation energy =        -0.0310946236 au
        abab  correlation energy =        -0.2033053370 au
        bbbb  correlation energy =        -0.0310946236 au
        non-Brillouin singles    =        -0.0000000000 au

 Total  MP2   correlation energy =        -0.2654945842 au
        MP2         total energy =       -76.7504440584 au

  Entering Z-vector solver.
 This version supports only Gaussian blurring of the apparent surface charges
 No PCM contribution added !! 
   1         0           1      0.000176    0.000176
 This version supports only Gaussian blurring of the apparent surface charges
 No PCM contribution added !! 
   2         0           1      0.000048    0.000048
 This version supports only Gaussian blurring of the apparent surface charges
 No PCM contribution added !! 
   3         0           1      0.000006    0.000006
 This version supports only Gaussian blurring of the apparent surface charges
 No PCM contribution added !! 
   4         1           0      0.000000    0.000000    Roots Converged

 --------------------------------------------------------------

                    Orbital Energies (a.u.)
 --------------------------------------------------------------

 Alpha MOs
 -- Occupied --
-20.700  -1.550  -0.893  -0.893  -0.670
 -- Virtual --
  0.135   0.208   0.208   0.513   0.513   0.584   0.644   0.720
  0.720   0.774   0.774   0.862   1.133   1.243   1.243   1.273
  1.569   1.569   1.577   1.883   1.884   2.091   2.091   2.251
  2.474   2.858   2.858   3.400   3.400   3.566   3.566   3.568
  3.593   3.696   3.911   3.911   3.949   4.042   4.044   4.044
  4.238   4.238   4.472   4.509   4.509   4.583   5.000   5.008
  5.009   5.286   5.489   5.489   6.023   6.023   6.959   6.959
  6.975   7.264   7.295   7.296   7.440   7.618   7.618   7.966
  8.362   8.362  15.900
 --------------------------------------------------------------

          Ground-State Mulliken Net Atomic Charges

     Atom                 Charge (a.u.)
  ----------------------------------------
      1 O                     0.010949
      2 H                     0.330007
      3 H                     0.329602
      4 H                     0.329442
  ----------------------------------------
  Sum of atomic charges =     1.000000

 -----------------------------------------------------------------
                    Cartesian Multipole Moments
 -----------------------------------------------------------------
    Charge (ESU x 10^10)
                 4.8032
    Dipole Moment (Debye)
         X     -15.4161      Y       2.5127      Z      -2.0726
       Tot      15.7565
    Quadrupole Moments (Debye-Ang)
        XX      46.8107     XY      -8.3164     YY      -5.1549
        XZ       6.6169     YZ      -1.6112     ZZ      -1.8303
    Octopole Moments (Debye-Ang^2)
       XXX    -131.6327    XXY      27.3546    XYY      16.4234
       YYY      -4.4299    XXZ     -20.6074    XYZ       5.4934
       YYZ       2.0228    XZZ       4.7847    YZZ       0.7055
       ZZZ       4.4630
    Hexadecapole Moments (Debye-Ang^3)
      XXXX     322.6491   XXXY     -88.9700   XXYY     -53.7561
      XYYY      14.1610   YYYY      -6.9441   XXXZ      61.7931
      XXYZ     -19.0137   XYYZ      -6.2314   YYYZ       1.8666
      XXZZ     -12.8234   XYZZ      -3.0611   YYZZ      -2.2591
      XZZZ     -12.8884   YZZZ       0.0117   ZZZZ      -8.3681
 -----------------------------------------------------------------
 DrvMan is completing analytic gradient of the MP2 energy
 MP2 relaxed dipole moment
            1
    1  -6.0651752
    2   0.9885674
    3  -0.8154147
	Magnitude:	 6.199 au	15.756 Debye
 MP2 energy read as -76.750444
 Full Analytical Gradient of MP2 Energy (in au.)
             1             2             3             4
    1   -0.00023940   -0.00022093    0.00003518    0.00042515
    2    0.00037457   -0.00004680   -0.00007832   -0.00024945
    3   -0.00028609    0.00005613   -0.00020321    0.00043318
 Gradient time:  CPU 0.09 s  wall 0.09 s
 ----------------------------------------------------------------
             Standard Nuclear Orientation (Angstroms)
    I     Atom           X                Y                Z
 ----------------------------------------------------------------
    1      O      -3.2284536230     0.2397915074    -0.4704587238
    2      H      -2.3459664328     0.3893344997    -0.6205369850
    3      H      -3.5058380627     0.3262889069     0.3892314517
    4      H      -3.7976259814     0.5518271861    -1.1049306429
 ----------------------------------------------------------------
 Nuclear Repulsion Energy =    15.0252375127 hartrees
 There are        5 alpha and        5 beta electrons
 Discretize the solute cavity surface with Lebedev spheres
	Using 302 Lebedev grid points for each H atom
	Using 302 Lebedev grid points for other atoms
	Atomic van der Waals radii will be scaled by 1.20
 Removing interior tesserae...
 Keep 574 surface tesserae and discard 634 interior tesserae
 Molecular Surface Area = 38.859 Angst**2

                       Distance Matrix (Angstroms)
             O (  1)   H (  2)   H (  3)
   H (  2)  0.907563
   H (  3)  0.907464  1.539126
   H (  4)  0.907677  1.538947  1.539002

 Requested basis set is cc-pVTZ
 There are 28 shells and 72 basis functions
 A cutoff of  1.0D-11 yielded    406 shell pairs
 There are      2726 function pairs (      3387 Cartesian)
 Smallest overlap matrix eigenvalue = 1.34E-03
 Guess MOs from SCF MO coefficient file
 Reading MOs from coefficient file
 Reading MOs from coefficient file
 A restricted Hartree-Fock SCF calculation will be
 performed using Pulay DIIS extrapolation
 SCF converges when DIIS error is below 1.0E-08
 ---------------------------------------
  Cycle       Energy         DIIS Error
 ---------------------------------------
    1     -76.3296642311      7.59E-04
    2     -76.3311215505      1.59E-04
    3     -76.3311446146      4.44E-05
    4     -76.3311465164      1.00E-05
    5     -76.3311466360      1.59E-06
    6     -76.3311466382      5.58E-07
    7     -76.3311466385      9.87E-08
    8     -76.3311466385      9.85E-09 Convergence criterion met
 ---------------------------------------
 SCF time:  CPU 1.37 s  wall 1.37 s
 Discretize the solute cavity surface with Lebedev spheres
	Using 302 Lebedev grid points for each H atom
	Using 302 Lebedev grid points for other atoms
	Atomic van der Waals radii will be scaled by 1.20
 Removing interior tesserae...
 Keep 574 surface tesserae and discard 634 interior tesserae
 Molecular Surface Area = 38.859 Angst**2
 A restricted Hartree-Fock SCF calculation will be
 performed using Pulay DIIS extrapolation
 Polarizable Continuum solvation model will be applied
 SCF converges when DIIS error is below 1.0E-08

 Citation of the SMD model:
 Marenich, A.V.; Cramer, C.J.; Truhlar, D.G.
 J. Phys. Chem. B 2009, 113, 6378-6396.
 iSolventCode=           1
 Solvent: water                                                           

 vradii
            1           2           3           4
    1   1.5200000   1.2000000   1.2000000   1.2000000
 ---------------------------------------
  Cycle       Energy         DIIS Error
 ---------------------------------------
    1     -76.3311466385      1.98E-09
 Time req'd to invert C: 0.25 s (CPU) 0.25 s (wall)
    2     -76.4879952385      6.74E-04
    3     -76.4879952385      6.74E-04
    4     -76.4879952384      6.74E-04
    5     -76.4879952385      6.74E-04
    6     -76.4879952385      6.74E-04
    7     -76.4879952390      6.74E-04
    8     -76.4879952395      6.74E-04
    9     -76.4879952387      6.74E-04
   10     -76.4879952387      6.74E-04
   11     -76.4879952387      6.74E-04
   12     -76.4879952389      6.74E-04
   13     -76.4879952382      6.74E-04
   14     -76.4879952389      6.74E-04
   15     -76.4879952398      6.74E-04
   16     -76.4879952394      6.74E-04
   17     -76.4883956362      1.71E-04
   18     -76.4884279297      4.54E-05
   19     -76.4884302118      1.15E-05
   20     -76.4884303676      4.22E-06
   21     -76.4884303771      6.01E-07
   22     -76.4884303777      1.06E-07
   23     -76.4884303777      1.13E-08
   24     -76.4884303777      1.88E-09 Convergence criterion met
 ---------------------------------------
 SCF time:  CPU 7.81 s  wall 7.81 s
(0)  E-EN(g) gas-phase elect-nuc energy                  -76.331146638 a.u.
(3)  G-ENP(liq) elect-nuc-pol free energy of system      -76.488430378 a.u.
(4)  G-CDS(liq) cavity-dispersion-solvent structure 
     free energy                                                2.1046 kcal/mol
(6)  G-S(liq) free energy of system                      -76.485076441 a.u.
(9)  DeltaG-S(liq) free energy of  solvation
     (9) = (6) - (0)                                          -96.5924 kcal/mol
 SCF   energy in the final basis set = -76.4850764407
 Total energy in the final basis set = -76.4850764407

 Components of the MP2 correlation energy:
        aaaa  correlation energy =        -0.0310981177 au
        abab  correlation energy =        -0.2033307712 au
        bbbb  correlation energy =        -0.0310981177 au
        non-Brillouin singles    =        -0.0000000000 au

 Total  MP2   correlation energy =        -0.2655270065 au
        MP2         total energy =       -76.7506034471 au

  Entering Z-vector solver.
 This version supports only Gaussian blurring of the apparent surface charges
 No PCM contribution added !! 
   1         0           1      0.000176    0.000176
 This version supports only Gaussian blurring of the apparent surface charges
 No PCM contribution added !! 
   2         0           1      0.000049    0.000049
 This version supports only Gaussian blurring of the apparent surface charges
 No PCM contribution added !! 
   3         0           1      0.000006    0.000006
 This version supports only Gaussian blurring of the apparent surface charges
 No PCM contribution added !! 
   4         1           0      0.000000    0.000000    Roots Converged

 --------------------------------------------------------------

                    Orbital Energies (a.u.)
 --------------------------------------------------------------

 Alpha MOs
 -- Occupied --
-20.700  -1.550  -0.893  -0.893  -0.670
 -- Virtual --
  0.135   0.208   0.208   0.513   0.513   0.584   0.644   0.720
  0.720   0.773   0.773   0.862   1.133   1.242   1.242   1.273
  1.567   1.568   1.577   1.884   1.884   2.091   2.092   2.250
  2.474   2.855   2.855   3.401   3.401   3.566   3.567   3.568
  3.591   3.696   3.911   3.911   3.951   4.041   4.043   4.043
  4.238   4.238   4.470   4.505   4.505   4.584   5.005   5.006
  5.007   5.286   5.482   5.482   6.027   6.027   6.960   6.960
  6.970   7.262   7.293   7.294   7.437   7.621   7.621   7.960
  8.360   8.360  15.890
 --------------------------------------------------------------

          Ground-State Mulliken Net Atomic Charges

     Atom                 Charge (a.u.)
  ----------------------------------------
      1 O                     0.010467
      2 H                     0.330236
      3 H                     0.329479
      4 H                     0.329818
  ----------------------------------------
  Sum of atomic charges =     1.000000

 -----------------------------------------------------------------
                    Cartesian Multipole Moments
 -----------------------------------------------------------------
    Charge (ESU x 10^10)
                 4.8032
    Dipole Moment (Debye)
         X     -15.4155      Y       2.5170      Z      -2.0731
       Tot      15.7566
    Quadrupole Moments (Debye-Ang)
        XX      46.8049     XY      -8.3297     YY      -5.1531
        XZ       6.6183     YZ      -1.6134     ZZ      -1.8312
    Octopole Moments (Debye-Ang^2)
       XXX    -131.5973    XXY      27.4060    XYY      16.4181
       YYY      -4.3965    XXZ     -20.6112    XYZ       5.5005
       YYZ       2.0221    XZZ       4.7877    YZZ       0.7164
       ZZZ       4.4645
    Hexadecapole Moments (Debye-Ang^3)
      XXXX     322.4579   XXXY     -89.1933   XXYY     -53.7363
      XYYY      14.0539   YYYY      -6.9130   XXXZ      61.8005
      XXYZ     -19.0416   XYYZ      -6.2291   YYYZ       1.8509
      XXZZ     -12.8348   XYZZ      -3.0967   YYZZ      -2.2542
      XZZZ     -12.8933   YZZZ      -0.0024   ZZZZ      -8.3720
 -----------------------------------------------------------------
 DrvMan is completing analytic gradient of the MP2 energy
 MP2 relaxed dipole moment
            1
    1  -6.0649103
    2   0.9902507
    3  -0.8156105
	Magnitude:	 6.199 au	15.757 Debye
 MP2 energy read as -76.750603
 Full Analytical Gradient of MP2 Energy (in au.)
             1             2             3             4
    1    0.00004499    0.00017939   -0.00007828   -0.00014610
    2   -0.00031338    0.00011554    0.00001928    0.00017856
    3    0.00029131   -0.00006128   -0.00002002   -0.00021001
 Gradient time:  CPU 0.09 s  wall 0.09 s
 ----------------------------------------------------------------
             Standard Nuclear Orientation (Angstroms)
    I     Atom           X                Y                Z
 ----------------------------------------------------------------
    1      O      -3.2284536230     0.2407915074    -0.4694587238
    2      H      -2.3459664328     0.3893344997    -0.6205369850
    3      H      -3.5058380627     0.3262889069     0.3892314517
    4      H      -3.7976259814     0.5518271861    -1.1049306429
 ----------------------------------------------------------------
 Nuclear Repulsion Energy =    15.0287626670 hartrees
 There are        5 alpha and        5 beta electrons
 Discretize the solute cavity surface with Lebedev spheres
	Using 302 Lebedev grid points for each H atom
	Using 302 Lebedev grid points for other atoms
	Atomic van der Waals radii will be scaled by 1.20
 Removing interior tesserae...
 Keep 573 surface tesserae and discard 635 interior tesserae
 Molecular Surface Area = 38.803 Angst**2

                       Distance Matrix (Angstroms)
             O (  1)   H (  2)   H (  3)
   H (  2)  0.907564
   H (  3)  0.906422  1.539126
   H (  4)  0.908034  1.538947  1.539002

 Requested basis set is cc-pVTZ
 There are 28 shells and 72 basis functions
 A cutoff of  1.0D-11 yielded    406 shell pairs
 There are      2726 function pairs (      3387 Cartesian)
 Smallest overlap matrix eigenvalue = 1.34E-03
 Guess MOs from SCF MO coefficient file
 Reading MOs from coefficient file
 Reading MOs from coefficient file
 A restricted Hartree-Fock SCF calculation will be
 performed using Pulay DIIS extrapolation
 SCF converges when DIIS error is below 1.0E-08
 ---------------------------------------
  Cycle       Energy         DIIS Error
 ---------------------------------------
    1     -76.3311223735      7.74E-04
    2     -76.3310364905      1.66E-04
    3     -76.3310591950      4.45E-05
    4     -76.3310610718      1.01E-05
    5     -76.3310611866      1.99E-06
    6     -76.3310611896      6.60E-07
    7     -76.3310611899      8.52E-08
    8     -76.3310611899      9.53E-09 Convergence criterion met
 ---------------------------------------
 SCF time:  CPU 1.37 s  wall 1.37 s
 Discretize the solute cavity surface with Lebedev spheres
	Using 302 Lebedev grid points for each H atom
	Using 302 Lebedev grid points for other atoms
	Atomic van der Waals radii will be scaled by 1.20
 Removing interior tesserae...
 Keep 573 surface tesserae and discard 635 interior tesserae
 Molecular Surface Area = 38.803 Angst**2
 A restricted Hartree-Fock SCF calculation will be
 performed using Pulay DIIS extrapolation
 Polarizable Continuum solvation model will be applied
 SCF converges when DIIS error is below 1.0E-08

 Citation of the SMD model:
 Marenich, A.V.; Cramer, C.J.; Truhlar, D.G.
 J. Phys. Chem. B 2009, 113, 6378-6396.
 iSolventCode=           1
 Solvent: water                                                           

 vradii
            1           2           3           4
    1   1.5200000   1.2000000   1.2000000   1.2000000
 ---------------------------------------
  Cycle       Energy         DIIS Error
 ---------------------------------------
    1     -76.3310611899      2.13E-09
 Time req'd to invert C: 0.25 s (CPU) 0.25 s (wall)
    2     -76.4878863189      6.72E-04
    3     -76.4878863191      6.72E-04
    4     -76.4878863188      6.72E-04
    5     -76.4878863184      6.72E-04
    6     -76.4878863306      6.72E-04
    7     -76.4882835036      1.71E-04
    8     -76.4883155306      4.52E-05
    9     -76.4883177908      1.15E-05
   10     -76.4883179459      4.27E-06
   11     -76.4883179557      5.98E-07
   12     -76.4883179563      1.06E-07
   13     -76.4883179563      1.12E-08
   14     -76.4883179563      1.87E-09 Convergence criterion met
 ---------------------------------------
 SCF time:  CPU 4.68 s  wall 4.68 s
(0)  E-EN(g) gas-phase elect-nuc energy                  -76.331061190 a.u.
(3)  G-ENP(liq) elect-nuc-pol free energy of system      -76.488317956 a.u.
(4)  G-CDS(liq) cavity-dispersion-solvent structure 
     free energy                                                2.1042 kcal/mol
(6)  G-S(liq) free energy of system                      -76.484964652 a.u.
(9)  DeltaG-S(liq) free energy of  solvation
     (9) = (6) - (0)                                          -96.5759 kcal/mol
 SCF   energy in the final basis set = -76.4849646520
 Total energy in the final basis set = -76.4849646520

 Components of the MP2 correlation energy:
        aaaa  correlation energy =        -0.0310961244 au
        abab  correlation energy =        -0.2033155637 au
        bbbb  correlation energy =        -0.0310961244 au
        non-Brillouin singles    =        -0.0000000000 au

 Total  MP2   correlation energy =        -0.2655078126 au
        MP2         total energy =       -76.7504724646 au

  Entering Z-vector solver.
 This version supports only Gaussian blurring of the apparent surface charges
 No PCM contribution added !! 
   1         0           1      0.000176    0.000176
 This version supports only Gaussian blurring of the apparent surface charges
 No PCM contribution added !! 
   2         0           1      0.000049    0.000049
 This version supports only Gaussian blurring of the apparent surface charges
 No PCM contribution added !! 
   3         0           1      0.000006    0.000006
 This version supports only Gaussian blurring of the apparent surface charges
 No PCM contribution added !! 
   4         1           0      0.000000    0.000000    Roots Converged

 --------------------------------------------------------------

                    Orbital Energies (a.u.)
 --------------------------------------------------------------

 Alpha MOs
 -- Occupied --
-20.700  -1.550  -0.893  -0.892  -0.670
 -- Virtual --
  0.135   0.208   0.208   0.513   0.513   0.584   0.644   0.720
  0.720   0.773   0.774   0.862   1.133   1.242   1.243   1.273
  1.568   1.569   1.577   1.883   1.884   2.091   2.091   2.251
  2.474   2.856   2.857   3.400   3.400   3.566   3.567   3.568
  3.592   3.696   3.911   3.912   3.950   4.042   4.044   4.044
  4.238   4.239   4.471   4.507   4.508   4.583   5.002   5.005
  5.010   5.286   5.486   5.486   6.024   6.025   6.959   6.960
  6.973   7.263   7.293   7.297   7.438   7.619   7.620   7.964
  8.360   8.362  15.896
 --------------------------------------------------------------

          Ground-State Mulliken Net Atomic Charges

     Atom                 Charge (a.u.)
  ----------------------------------------
      1 O                     0.010928
      2 H                     0.330186
      3 H                     0.328764
      4 H                     0.330123
  ----------------------------------------
  Sum of atomic charges =     1.000000

 -----------------------------------------------------------------
                    Cartesian Multipole Moments
 -----------------------------------------------------------------
    Charge (ESU x 10^10)
                 4.8032
    Dipole Moment (Debye)
         X     -15.4157      Y       2.5146      Z      -2.0758
       Tot      15.7568
    Quadrupole Moments (Debye-Ang)
        XX      46.8074     XY      -8.3221     YY      -5.1540
        XZ       6.6271     YZ      -1.6132     ZZ      -1.8277
    Octopole Moments (Debye-Ang^2)
       XXX    -131.6134    XXY      27.3768    XYY      16.4208
       YYY      -4.4136    XXZ     -20.6448    XYZ       5.4999
       YYZ       2.0170    XZZ       4.7764    YZZ       0.7118
       ZZZ       4.4463
    Hexadecapole Moments (Debye-Ang^3)
      XXXX     322.5470   XXXY     -89.0686   XXYY     -53.7467
      XYYY      14.1091   YYYY      -6.9290   XXXZ      61.9428
      XXYZ     -19.0387   XYYZ      -6.2127   YYYZ       1.8553
      XXZZ     -12.7924   XYZZ      -3.0815   YYZZ      -2.2513
      XZZZ     -12.8343   YZZZ       0.0003   ZZZZ      -8.3392
 -----------------------------------------------------------------
 DrvMan is completing analytic gradient of the MP2 energy
 MP2 relaxed dipole moment
            1
    1  -6.0650168
    2   0.9893125
    3  -0.8166836
	Magnitude:	 6.199 au	15.757 Debye
 MP2 energy read as -76.750472
 Full Analytical Gradient of MP2 Energy (in au.)
             1             2             3             4
    1   -0.00009835    0.00015710    0.00034505   -0.00040380
    2   -0.00027827    0.00011393   -0.00020180    0.00036614
    3    0.00238836   -0.00022211   -0.00149077   -0.00067548
 Gradient time:  CPU 0.09 s  wall 0.09 s
 ----------------------------------------------------------------
             Standard Nuclear Orientation (Angstroms)
    I     Atom           X                Y                Z
 ----------------------------------------------------------------
    1      O      -3.2284536230     0.2407915074    -0.4714587238
    2      H      -2.3459664328     0.3893344997    -0.6205369850
    3      H      -3.5058380627     0.3262889069     0.3892314517
    4      H      -3.7976259814     0.5518271861    -1.1049306429
 ----------------------------------------------------------------
 Nuclear Repulsion Energy =    15.0279117205 hartrees
 There are        5 alpha and        5 beta electrons
 Discretize the solute cavity surface with Lebedev spheres
	Using 302 Lebedev grid points for each H atom
	Using 302 Lebedev grid points for other atoms
	Atomic van der Waals radii will be scaled by 1.20
 Removing interior tesserae...
 Keep 575 surface tesserae and discard 633 interior tesserae
 Molecular Surface Area = 38.964 Angst**2

                       Distance Matrix (Angstroms)
             O (  1)   H (  2)   H (  3)
   H (  2)  0.907234
   H (  3)  0.908317  1.539126
   H (  4)  0.906635  1.538947  1.539002

 Requested basis set is cc-pVTZ
 There are 28 shells and 72 basis functions
 A cutoff of  1.0D-11 yielded    406 shell pairs
 There are      2726 function pairs (      3387 Cartesian)
 Smallest overlap matrix eigenvalue = 1.34E-03
 Guess MOs from SCF MO coefficient file
 Reading MOs from coefficient file
 Reading MOs from coefficient file
 A restricted Hartree-Fock SCF calculation will be
 performed using Pulay DIIS extrapolation
 SCF converges when DIIS error is below 1.0E-08
 ---------------------------------------
  Cycle       Energy         DIIS Error
 ---------------------------------------
    1     -76.3304501232      7.89E-04
    2     -76.3310565522      1.63E-04
    3     -76.3310793875      4.45E-05
    4     -76.3310812808      1.01E-05
    5     -76.3310814021      1.33E-06
    6     -76.3310814044      4.32E-07
    7     -76.3310814045      9.53E-08
    8     -76.3310814045      1.40E-08
    9     -76.3310814045      2.56E-09 Convergence criterion met
 ---------------------------------------
 SCF time:  CPU 1.53 s  wall 1.53 s
 Discretize the solute cavity surface with Lebedev spheres
	Using 302 Lebedev grid points for each H atom
	Using 302 Lebedev grid points for other atoms
	Atomic van der Waals radii will be scaled by 1.20
 Removing interior tesserae...
 Keep 575 surface tesserae and discard 633 interior tesserae
 Molecular Surface Area = 38.964 Angst**2
 A restricted Hartree-Fock SCF calculation will be
 performed using Pulay DIIS extrapolation
 Polarizable Continuum solvation model will be applied
 SCF converges when DIIS error is below 1.0E-08

 Citation of the SMD model:
 Marenich, A.V.; Cramer, C.J.; Truhlar, D.G.
 J. Phys. Chem. B 2009, 113, 6378-6396.
 iSolventCode=           1
 Solvent: water                                                           

 vradii
            1           2           3           4
    1   1.5200000   1.2000000   1.2000000   1.2000000
 ---------------------------------------
  Cycle       Energy         DIIS Error
 ---------------------------------------
    1     -76.3310814045      3.87E-10
 Time req'd to invert C: 0.25 s (CPU) 0.25 s (wall)
    2     -76.4879598023      6.75E-04
    3     -76.4879598024      6.75E-04
    4     -76.4883603725      1.71E-04
    5     -76.4883926518      4.54E-05
    6     -76.4883949357      1.16E-05
    7     -76.4883950927      4.31E-06
    8     -76.4883951027      6.02E-07
    9     -76.4883951033      1.06E-07
   10     -76.4883951033      1.13E-08
   11     -76.4883951033      1.87E-09 Convergence criterion met
 ---------------------------------------
 SCF time:  CPU 3.75 s  wall 3.75 s
(0)  E-EN(g) gas-phase elect-nuc energy                  -76.331081404 a.u.
(3)  G-ENP(liq) elect-nuc-pol free energy of system      -76.488395103 a.u.
(4)  G-CDS(liq) cavity-dispersion-solvent structure 
     free energy                                                2.1043 kcal/mol
(6)  G-S(liq) free energy of system                      -76.485041646 a.u.
(9)  DeltaG-S(liq) free energy of  solvation
     (9) = (6) - (0)                                          -96.6115 kcal/mol
 SCF   energy in the final basis set = -76.4850416461
 Total energy in the final basis set = -76.4850416461

 Components of the MP2 correlation energy:
        aaaa  correlation energy =        -0.0310966032 au
        abab  correlation energy =        -0.2033201967 au
        bbbb  correlation energy =        -0.0310966032 au
        non-Brillouin singles    =        -0.0000000000 au

 Total  MP2   correlation energy =        -0.2655134032 au
        MP2         total energy =       -76.7505550493 au

  Entering Z-vector solver.
 This version supports only Gaussian blurring of the apparent surface charges
 No PCM contribution added !! 
   1         0           1      0.000176    0.000176
 This version supports only Gaussian blurring of the apparent surface charges
 No PCM contribution added !! 
   2         0           1      0.000049    0.000049
 This version supports only Gaussian blurring of the apparent surface charges
 No PCM contribution added !! 
   3         0           1      0.000006    0.000006
 This version supports only Gaussian blurring of the apparent surface charges
 No PCM contribution added !! 
   4         1           0      0.000000    0.000000    Roots Converged

 --------------------------------------------------------------

                    Orbital Energies (a.u.)
 --------------------------------------------------------------

 Alpha MOs
 -- Occupied --
-20.700  -1.550  -0.893  -0.892  -0.670
 -- Virtual --
  0.135   0.208   0.208   0.513   0.513   0.584   0.644   0.720
  0.721   0.773   0.774   0.862   1.133   1.242   1.243   1.273
  1.567   1.569   1.578   1.883   1.884   2.091   2.091   2.251
  2.474   2.856   2.857   3.400   3.401   3.566   3.567   3.568
  3.592   3.696   3.911   3.911   3.951   4.042   4.044   4.044
  4.238   4.239   4.471   4.506   4.507   4.584   5.002   5.005
  5.010   5.286   5.485   5.485   6.025   6.026   6.960   6.960
  6.972   7.263   7.293   7.296   7.438   7.619   7.621   7.963
  8.360   8.362  15.894
 --------------------------------------------------------------

          Ground-State Mulliken Net Atomic Charges

     Atom                 Charge (a.u.)
  ----------------------------------------
      1 O                     0.010558
      2 H                     0.329975
      3 H                     0.330303
      4 H                     0.329164
  ----------------------------------------
  Sum of atomic charges =     1.000000

 -----------------------------------------------------------------
                    Cartesian Multipole Moments
 -----------------------------------------------------------------
    Charge (ESU x 10^10)
                 4.8032
    Dipole Moment (Debye)
         X     -15.4162      Y       2.5151      Z      -2.0700
       Tot      15.7565
    Quadrupole Moments (Debye-Ang)
        XX      46.8100     XY      -8.3242     YY      -5.1539
        XZ       6.6087     YZ      -1.6115     ZZ      -1.8336
    Octopole Moments (Debye-Ang^2)
       XXX    -131.6255    XXY      27.3847    XYY      16.4203
       YYY      -4.4127    XXZ     -20.5760    XYZ       5.4942
       YYZ       2.0278    XZZ       4.7951    YZZ       0.7103
       ZZZ       4.4809
    Hexadecapole Moments (Debye-Ang^3)
      XXXX     322.6001   XXXY     -89.0989   XXYY     -53.7441
      XYYY      14.1055   YYYY      -6.9279   XXXZ      61.6595
      XXYZ     -19.0176   XYYZ      -6.2474   YYYZ       1.8621
      XXZZ     -12.8624   XYZZ      -3.0767   YYZZ      -2.2619
      XZZZ     -12.9463   YZZZ       0.0088   ZZZZ      -8.4003
 -----------------------------------------------------------------
 DrvMan is completing analytic gradient of the MP2 energy
 MP2 relaxed dipole moment
            1
    1  -6.0651824
    2   0.9895218
    3  -0.8144077
	Magnitude:	 6.199 au	15.757 Debye
 MP2 energy read as -76.750555
 Full Analytical Gradient of MP2 Energy (in au.)
             1             2             3             4
    1   -0.00008399   -0.00020892   -0.00037978    0.00067269
    2    0.00035999   -0.00005509    0.00013551   -0.00044041
    3   -0.00236926    0.00022451    0.00124909    0.00089566
 Gradient time:  CPU 0.09 s  wall 0.09 s
 ----------------------------------------------------------------
             Standard Nuclear Orientation (Angstroms)
    I     Atom           X                Y                Z
 ----------------------------------------------------------------
    1      O      -3.2284536230     0.2407915074    -0.4704587238
    2      H      -2.3449664328     0.3893344997    -0.6205369850
    3      H      -3.5058380627     0.3262889069     0.3892314517
    4      H      -3.7976259814     0.5518271861    -1.1049306429
 ----------------------------------------------------------------
 Nuclear Repulsion Energy =    15.0229595372 hartrees
 There are        5 alpha and        5 beta electrons
 Discretize the solute cavity surface with Lebedev spheres
	Using 302 Lebedev grid points for each H atom
	Using 302 Lebedev grid points for other atoms
	Atomic van der Waals radii will be scaled by 1.20
 Removing interior tesserae...
 Keep 574 surface tesserae and discard 634 interior tesserae
 Molecular Surface Area = 38.859 Angst**2

                       Distance Matrix (Angstroms)
             O (  1)   H (  2)   H (  3)
   H (  2)  0.908371
   H (  3)  0.907369  1.539880
   H (  4)  0.907334  1.539890  1.539002

 Requested basis set is cc-pVTZ
 There are 28 shells and 72 basis functions
 A cutoff of  1.0D-11 yielded    406 shell pairs
 There are      2726 function pairs (      3387 Cartesian)
 Smallest overlap matrix eigenvalue = 1.34E-03
 Guess MOs from SCF MO coefficient file
 Reading MOs from coefficient file
 Reading MOs from coefficient file
 A restricted Hartree-Fock SCF calculation will be
 performed using Pulay DIIS extrapolation
 SCF converges when DIIS error is below 1.0E-08
 ---------------------------------------
  Cycle       Energy         DIIS Error
 ---------------------------------------
    1     -76.3299711564      7.76E-04
    2     -76.3311655841      1.65E-04
    3     -76.3311884250      4.46E-05
    4     -76.3311903319      1.02E-05
    5     -76.3311904524      1.67E-06
    6     -76.3311904546      5.81E-07
    7     -76.3311904549      9.74E-08
    8     -76.3311904549      1.12E-08
    9     -76.3311904549      2.39E-09 Convergence criterion met
 ---------------------------------------
 SCF time:  CPU 1.53 s  wall 1.53 s
 Discretize the solute cavity surface with Lebedev spheres
	Using 302 Lebedev grid points for each H atom
	Using 302 Lebedev grid points for other atoms
	Atomic van der Waals radii will be scaled by 1.20
 Removing interior tesserae...
 Keep 574 surface tesserae and discard 634 interior tesserae
 Molecular Surface Area = 38.859 Angst**2
 A restricted Hartree-Fock SCF calculation will be
 performed using Pulay DIIS extrapolation
 Polarizable Continuum solvation model will be applied
 SCF converges when DIIS error is below 1.0E-08

 Citation of the SMD model:
 Marenich, A.V.; Cramer, C.J.; Truhlar, D.G.
 J. Phys. Chem. B 2009, 113, 6378-6396.
 iSolventCode=           1
 Solvent: water                                                           

 vradii
            1           2           3           4
    1   1.5200000   1.2000000   1.2000000   1.2000000
 ---------------------------------------
  Cycle       Energy         DIIS Error
 ---------------------------------------
    1     -76.3311904549      3.57E-10
 Time req'd to invert C: 0.25 s (CPU) 0.25 s (wall)
    2     -76.4880177802      6.72E-04
    3     -76.4880177803      6.72E-04
    4     -76.4880177803      6.72E-04
    5     -76.4880177803      6.72E-04
    6     -76.4880177803      6.72E-04
    7     -76.4880177803      6.72E-04
    8     -76.4880177803      6.72E-04
    9     -76.4880177803      6.72E-04
   10     -76.4880177803      6.72E-04
   11     -76.4880177803      6.72E-04
   12     -76.4880177803      6.72E-04
   13     -76.4880177803      6.72E-04
   14     -76.4880177803      6.72E-04
   15     -76.4880177803      6.72E-04
   16     -76.4880177803      6.72E-04
   17     -76.4884156848      1.71E-04
   18     -76.4884477730      4.52E-05
   19     -76.4884500375      1.15E-05
   20     -76.4884501930      4.27E-06
   21     -76.4884502028      5.99E-07
   22     -76.4884502034      1.06E-07
   23     -76.4884502034      1.12E-08
   24     -76.4884502034      1.87E-09 Convergence criterion met
 ---------------------------------------
 SCF time:  CPU 7.83 s  wall 7.83 s
(0)  E-EN(g) gas-phase elect-nuc energy                  -76.331190455 a.u.
(3)  G-ENP(liq) elect-nuc-pol free energy of system      -76.488450203 a.u.
(4)  G-CDS(liq) cavity-dispersion-solvent structure 
     free energy                                                2.1048 kcal/mol
(6)  G-S(liq) free energy of system                      -76.485095925 a.u.
(9)  DeltaG-S(liq) free energy of  solvation
     (9) = (6) - (0)                                          -96.5771 kcal/mol
 SCF   energy in the final basis set = -76.4850959249
 Total energy in the final basis set = -76.4850959249

 Components of the MP2 correlation energy:
        aaaa  correlation energy =        -0.0310995993 au
        abab  correlation energy =        -0.2033356847 au
        bbbb  correlation energy =        -0.0310995993 au
        non-Brillouin singles    =        -0.0000000000 au

 Total  MP2   correlation energy =        -0.2655348833 au
        MP2         total energy =       -76.7506308082 au

  Entering Z-vector solver.
 This version supports only Gaussian blurring of the apparent surface charges
 No PCM contribution added !! 
   1         0           1      0.000176    0.000176
 This version supports only Gaussian blurring of the apparent surface charges
 No PCM contribution added !! 
   2         0           1      0.000049    0.000049
 This version supports only Gaussian blurring of the apparent surface charges
 No PCM contribution added !! 
   3         0           1      0.000006    0.000006
 This version supports only Gaussian blurring of the apparent surface charges
 No PCM contribution added !! 
   4         1           0      0.000000    0.000000    Roots Converged

 --------------------------------------------------------------

                    Orbital Energies (a.u.)
 --------------------------------------------------------------

 Alpha MOs
 -- Occupied --
-20.700  -1.550  -0.893  -0.892  -0.670
 -- Virtual --
  0.135   0.208   0.208   0.513   0.513   0.584   0.644   0.720
  0.720   0.773   0.773   0.862   1.133   1.242   1.243   1.273
  1.568   1.568   1.577   1.884   1.884   2.091   2.091   2.251
  2.474   2.857   2.857   3.400   3.400   3.566   3.566   3.568
  3.591   3.696   3.911   3.911   3.950   4.042   4.044   4.044
  4.238   4.238   4.471   4.506   4.507   4.582   5.001   5.005
  5.007   5.284   5.485   5.485   6.023   6.025   6.959   6.960
  6.972   7.262   7.292   7.294   7.438   7.617   7.620   7.962
  8.359   8.361  15.886
 --------------------------------------------------------------

          Ground-State Mulliken Net Atomic Charges

     Atom                 Charge (a.u.)
  ----------------------------------------
      1 O                     0.010165
      2 H                     0.330824
      3 H                     0.329419
      4 H                     0.329592
  ----------------------------------------
  Sum of atomic charges =     1.000000

 -----------------------------------------------------------------
                    Cartesian Multipole Moments
 -----------------------------------------------------------------
    Charge (ESU x 10^10)
                 4.8032
    Dipole Moment (Debye)
         X     -15.4125      Y       2.5145      Z      -2.0733
       Tot      15.7533
    Quadrupole Moments (Debye-Ang)
        XX      46.7907     XY      -8.3207     YY      -5.1553
        XZ       6.6172     YZ      -1.6124     ZZ      -1.8314
    Octopole Moments (Debye-Ang^2)
       XXX    -131.5472    XXY      27.3702    XYY      16.4250
       YYY      -4.4147    XXZ     -20.6048    XYZ       5.4964
       YYZ       2.0229    XZZ       4.7889    YZZ       0.7106
       ZZZ       4.4648
    Hexadecapole Moments (Debye-Ang^3)
      XXXX     322.3044   XXXY     -89.0438   XXYY     -53.7602
      XYYY      14.1118   YYYY      -6.9310   XXXZ      61.7783
      XXYZ     -19.0248   XYYZ      -6.2317   YYYZ       1.8593
      XXZZ     -12.8392   XYZZ      -3.0774   YYZZ      -2.2575
      XZZZ     -12.8938   YZZZ       0.0051   ZZZZ      -8.3722
 -----------------------------------------------------------------
 DrvMan is completing analytic gradient of the MP2 energy
 MP2 relaxed dipole moment
            1
    1  -6.0637342
    2   0.9892885
    3  -0.8156953
	Magnitude:	 6.198 au	15.753 Debye
 MP2 energy read as -76.750631
 Full Analytical Gradient of MP2 Energy (in au.)
             1             2             3             4
    1   -0.00144611    0.00145196   -0.00006981    0.00006396
    2   -0.00018634    0.00025499   -0.00002352   -0.00004513
    3    0.00018962   -0.00021562   -0.00013696    0.00016296
 Gradient time:  CPU 0.09 s  wall 0.09 s
 ----------------------------------------------------------------
             Standard Nuclear Orientation (Angstroms)
    I     Atom           X                Y                Z
 ----------------------------------------------------------------
    1      O      -3.2284536230     0.2407915074    -0.4704587238
    2      H      -2.3469664328     0.3893344997    -0.6205369850
    3      H      -3.5058380627     0.3262889069     0.3892314517
    4      H      -3.7976259814     0.5518271861    -1.1049306429
 ----------------------------------------------------------------
 Nuclear Repulsion Energy =    15.0337185677 hartrees
 There are        5 alpha and        5 beta electrons
 Discretize the solute cavity surface with Lebedev spheres
	Using 302 Lebedev grid points for each H atom
	Using 302 Lebedev grid points for other atoms
	Atomic van der Waals radii will be scaled by 1.20
 Removing interior tesserae...
 Keep 572 surface tesserae and discard 636 interior tesserae
 Molecular Surface Area = 38.739 Angst**2

                       Distance Matrix (Angstroms)
             O (  1)   H (  2)   H (  3)
   H (  2)  0.906426
   H (  3)  0.907369  1.538373
   H (  4)  0.907334  1.538003  1.539002

 Requested basis set is cc-pVTZ
 There are 28 shells and 72 basis functions
 A cutoff of  1.0D-11 yielded    406 shell pairs
 There are      2726 function pairs (      3387 Cartesian)
 Smallest overlap matrix eigenvalue = 1.34E-03
 Guess MOs from SCF MO coefficient file
 Reading MOs from coefficient file
 Reading MOs from coefficient file
 A restricted Hartree-Fock SCF calculation will be
 performed using Pulay DIIS extrapolation
 SCF converges when DIIS error is below 1.0E-08
 ---------------------------------------
  Cycle       Energy         DIIS Error
 ---------------------------------------
    1     -76.3320438986      7.76E-04
    2     -76.3309289367      1.62E-04
    3     -76.3309517413      4.50E-05
    4     -76.3309536094      1.10E-05
    5     -76.3309537275      3.90E-06
    6     -76.3309537365      6.48E-07
    7     -76.3309537370      8.88E-08
    8     -76.3309537370      1.20E-08
    9     -76.3309537370      2.39E-09 Convergence criterion met
 ---------------------------------------
 SCF time:  CPU 1.53 s  wall 1.53 s
 Discretize the solute cavity surface with Lebedev spheres
	Using 302 Lebedev grid points for each H atom
	Using 302 Lebedev grid points for other atoms
	Atomic van der Waals radii will be scaled by 1.20
 Removing interior tesserae...
 Keep 572 surface tesserae and discard 636 interior tesserae
 Molecular Surface Area = 38.739 Angst**2
 A restricted Hartree-Fock SCF calculation will be
 performed using Pulay DIIS extrapolation
 Polarizable Continuum solvation model will be applied
 SCF converges when DIIS error is below 1.0E-08

 Citation of the SMD model:
 Marenich, A.V.; Cramer, C.J.; Truhlar, D.G.
 J. Phys. Chem. B 2009, 113, 6378-6396.
 iSolventCode=           1
 Solvent: water                                                           

 vradii
            1           2           3           4
    1   1.5200000   1.2000000   1.2000000   1.2000000
 ---------------------------------------
  Cycle       Energy         DIIS Error
 ---------------------------------------
    1     -76.3309537370      3.43E-10
 Time req'd to invert C: 0.25 s (CPU) 0.25 s (wall)
    2     -76.4877655074      6.72E-04
    3     -76.4877655074      6.72E-04
    4     -76.4877655074      6.72E-04
    5     -76.4877655074      6.72E-04
    6     -76.4877655074      6.72E-04
    7     -76.4877655074      6.72E-04
    8     -76.4877655074      6.72E-04
    9     -76.4877655074      6.72E-04
   10     -76.4877655074      6.72E-04
   11     -76.4877655074      6.72E-04
   12     -76.4877655074      6.72E-04
   13     -76.4877655074      6.72E-04
   14     -76.4877655074      6.72E-04
   15     -76.4877655074      6.72E-04
   16     -76.4877655074      6.72E-04
   17     -76.4881628891      1.71E-04
   18     -76.4881949358      4.52E-05
   19     -76.4881972002      1.14E-05
   20     -76.4881973550      4.22E-06
   21     -76.4881973645      5.98E-07
   22     -76.4881973651      1.05E-07
   23     -76.4881973651      1.12E-08
   24     -76.4881973651      1.86E-09 Convergence criterion met
 ---------------------------------------
 SCF time:  CPU 7.81 s  wall 7.84 s
(0)  E-EN(g) gas-phase elect-nuc energy                  -76.330953737 a.u.
(3)  G-ENP(liq) elect-nuc-pol free energy of system      -76.488197365 a.u.
(4)  G-CDS(liq) cavity-dispersion-solvent structure 
     free energy                                                2.1037 kcal/mol
(6)  G-S(liq) free energy of system                      -76.484844883 a.u.
(9)  DeltaG-S(liq) free energy of  solvation
     (9) = (6) - (0)                                          -96.5682 kcal/mol
 SCF   energy in the final basis set = -76.4848448831
 Total energy in the final basis set = -76.4848448831

 Components of the MP2 correlation energy:
        aaaa  correlation energy =        -0.0310931065 au
        abab  correlation energy =        -0.2032985640 au
        bbbb  correlation energy =        -0.0310931065 au
        non-Brillouin singles    =        -0.0000000000 au

 Total  MP2   correlation energy =        -0.2654847769 au
        MP2         total energy =       -76.7503296601 au

  Entering Z-vector solver.
 This version supports only Gaussian blurring of the apparent surface charges
 No PCM contribution added !! 
   1         0           1      0.000176    0.000176
 This version supports only Gaussian blurring of the apparent surface charges
 No PCM contribution added !! 
   2         0           1      0.000048    0.000048
 This version supports only Gaussian blurring of the apparent surface charges
 No PCM contribution added !! 
   3         0           1      0.000006    0.000006
 This version supports only Gaussian blurring of the apparent surface charges
 No PCM contribution added !! 
   4         1           0      0.000000    0.000000    Roots Converged

 --------------------------------------------------------------

                    Orbital Energies (a.u.)
 --------------------------------------------------------------

 Alpha MOs
 -- Occupied --
-20.700  -1.550  -0.893  -0.893  -0.670
 -- Virtual --
  0.135   0.208   0.208   0.513   0.513   0.584   0.644   0.720
  0.720   0.773   0.774   0.862   1.133   1.242   1.243   1.273
  1.568   1.569   1.578   1.883   1.883   2.091   2.091   2.251
  2.474   2.857   2.857   3.400   3.400   3.566   3.567   3.569
  3.592   3.696   3.911   3.912   3.951   4.041   4.044   4.044
  4.238   4.239   4.472   4.507   4.508   4.584   5.003   5.007
  5.009   5.287   5.486   5.486   6.025   6.027   6.959   6.960
  6.973   7.264   7.295   7.297   7.439   7.619   7.622   7.965
  8.361   8.363  15.904
 --------------------------------------------------------------

          Ground-State Mulliken Net Atomic Charges

     Atom                 Charge (a.u.)
  ----------------------------------------
      1 O                     0.011559
      2 H                     0.329270
      3 H                     0.329469
      4 H                     0.329702
  ----------------------------------------
  Sum of atomic charges =     1.000000

 -----------------------------------------------------------------
                    Cartesian Multipole Moments
 -----------------------------------------------------------------
    Charge (ESU x 10^10)
                 4.8032
    Dipole Moment (Debye)
         X     -15.4193      Y       2.5148      Z      -2.0733
       Tot      15.7600
    Quadrupole Moments (Debye-Ang)
        XX      46.8258     XY      -8.3240     YY      -5.1527
        XZ       6.6212     YZ      -1.6125     ZZ      -1.8289
    Octopole Moments (Debye-Ang^2)
       XXX    -131.6874    XXY      27.3852    XYY      16.4166
       YYY      -4.4120    XXZ     -20.6248    XYZ       5.4984
       YYZ       2.0215    XZZ       4.7792    YZZ       0.7117
       ZZZ       4.4609
    Hexadecapole Moments (Debye-Ang^3)
      XXXX     322.8245   XXXY     -89.0998   XXYY     -53.7328
      XYYY      14.1042   YYYY      -6.9260   XXXZ      61.8553
      XXYZ     -19.0339   XYYZ      -6.2271   YYYZ       1.8579
      XXZZ     -12.8039   XYZZ      -3.0815   YYZZ      -2.2552
      XZZZ     -12.8818   YZZZ       0.0036   ZZZZ      -8.3649
 -----------------------------------------------------------------
 DrvMan is completing analytic gradient of the MP2 energy
 MP2 relaxed dipole moment
            1
    1  -6.0664067
    2   0.9893932
    3  -0.8157038
	Magnitude:	 6.200 au	15.760 Debye
 MP2 energy read as -76.750330
 Full Analytical Gradient of MP2 Energy (in au.)
             1             2             3             4
    1    0.00131367   -0.00156376    0.00005811    0.00019198
    2    0.00023293   -0.00020062   -0.00004676    0.00001445
    3   -0.00016724    0.00024432   -0.00016214    0.00008505
 Gradient time:  CPU 0.09 s  wall 0.09 s
 ----------------------------------------------------------------
             Standard Nuclear Orientation (Angstroms)
    I     Atom           X                Y                Z
 ----------------------------------------------------------------
    1      O      -3.2284536230     0.2407915074    -0.4704587238
    2      H      -2.3459664328     0.3903344997    -0.6205369850
    3      H      -3.5058380627     0.3262889069     0.3892314517
    4      H      -3.7976259814     0.5518271861    -1.1049306429
 ----------------------------------------------------------------
 Nuclear Repulsion Energy =    15.0275036857 hartrees
 There are        5 alpha and        5 beta electrons
 Discretize the solute cavity surface with Lebedev spheres
	Using 302 Lebedev grid points for each H atom
	Using 302 Lebedev grid points for other atoms
	Atomic van der Waals radii will be scaled by 1.20
 Removing interior tesserae...
 Keep 574 surface tesserae and discard 634 interior tesserae
 Molecular Surface Area = 38.859 Angst**2

                       Distance Matrix (Angstroms)
             O (  1)   H (  2)   H (  3)
   H (  2)  0.907563
   H (  3)  0.907369  1.539167
   H (  4)  0.907334  1.538841  1.539002

 Requested basis set is cc-pVTZ
 There are 28 shells and 72 basis functions
 A cutoff of  1.0D-11 yielded    406 shell pairs
 There are      2726 function pairs (      3387 Cartesian)
 Smallest overlap matrix eigenvalue = 1.34E-03
 Guess MOs from SCF MO coefficient file
 Reading MOs from coefficient file
 Reading MOs from coefficient file
 A restricted Hartree-Fock SCF calculation will be
 performed using Pulay DIIS extrapolation
 SCF converges when DIIS error is below 1.0E-08
 ---------------------------------------
  Cycle       Energy         DIIS Error
 ---------------------------------------
    1     -76.3296762198      7.64E-04
    2     -76.3310686440      1.63E-04
    3     -76.3310913738      4.44E-05
    4     -76.3310932704      1.01E-05
    5     -76.3310933892      1.77E-06
    6     -76.3310933915      5.85E-07
    7     -76.3310933918      9.56E-08
    8     -76.3310933918      9.98E-09 Convergence criterion met
 ---------------------------------------
 SCF time:  CPU 1.37 s  wall 1.37 s
 Discretize the solute cavity surface with Lebedev spheres
	Using 302 Lebedev grid points for each H atom
	Using 302 Lebedev grid points for other atoms
	Atomic van der Waals radii will be scaled by 1.20
 Removing interior tesserae...
 Keep 574 surface tesserae and discard 634 interior tesserae
 Molecular Surface Area = 38.859 Angst**2
 A restricted Hartree-Fock SCF calculation will be
 performed using Pulay DIIS extrapolation
 Polarizable Continuum solvation model will be applied
 SCF converges when DIIS error is below 1.0E-08

 Citation of the SMD model:
 Marenich, A.V.; Cramer, C.J.; Truhlar, D.G.
 J. Phys. Chem. B 2009, 113, 6378-6396.
 iSolventCode=           1
 Solvent: water                                                           

 vradii
            1           2           3           4
    1   1.5200000   1.2000000   1.2000000   1.2000000
 ---------------------------------------
  Cycle       Energy         DIIS Error
 ---------------------------------------
    1     -76.3310933918      2.25E-09
 Time req'd to invert C: 0.25 s (CPU) 0.25 s (wall)
    2     -76.4879376503      6.73E-04
    3     -76.4879376504      6.73E-04
    4     -76.4883363869      1.71E-04
    5     -76.4883685406      4.53E-05
    6     -76.4883708107      1.15E-05
    7     -76.4883709663      4.26E-06
    8     -76.4883709761      5.99E-07
    9     -76.4883709766      1.06E-07
   10     -76.4883709766      1.12E-08
   11     -76.4883709766      1.87E-09 Convergence criterion met
 ---------------------------------------
 SCF time:  CPU 3.74 s  wall 3.74 s
(0)  E-EN(g) gas-phase elect-nuc energy                  -76.331093392 a.u.
(3)  G-ENP(liq) elect-nuc-pol free energy of system      -76.488370977 a.u.
(4)  G-CDS(liq) cavity-dispersion-solvent structure 
     free energy                                                2.1044 kcal/mol
(6)  G-S(liq) free energy of system                      -76.485017444 a.u.
(9)  DeltaG-S(liq) free energy of  solvation
     (9) = (6) - (0)                                          -96.5888 kcal/mol
 SCF   energy in the final basis set = -76.4850174442
 Total energy in the final basis set = -76.4850174442

 Components of the MP2 correlation energy:
        aaaa  correlation energy =        -0.0310968306 au
        abab  correlation energy =        -0.2033213457 au
        bbbb  correlation energy =        -0.0310968306 au
        non-Brillouin singles    =        -0.0000000000 au

 Total  MP2   correlation energy =        -0.2655150069 au
        MP2         total energy =       -76.7505324511 au

  Entering Z-vector solver.
 This version supports only Gaussian blurring of the apparent surface charges
 No PCM contribution added !! 
   1         0           1      0.000176    0.000176
 This version supports only Gaussian blurring of the apparent surface charges
 No PCM contribution added !! 
   2         0           1      0.000049    0.000049
 This version supports only Gaussian blurring of the apparent surface charges
 No PCM contribution added !! 
   3         0           1      0.000006    0.000006
 This version supports only Gaussian blurring of the apparent surface charges
 No PCM contribution added !! 
   4         1           0      0.000000    0.000000    Roots Converged

 --------------------------------------------------------------

                    Orbital Energies (a.u.)
 --------------------------------------------------------------

 Alpha MOs
 -- Occupied --
-20.700  -1.550  -0.893  -0.893  -0.670
 -- Virtual --
  0.135   0.208   0.208   0.513   0.513   0.584   0.644   0.720
  0.720   0.773   0.773   0.862   1.133   1.242   1.243   1.273
  1.568   1.568   1.577   1.884   1.884   2.091   2.091   2.251
  2.474   2.856   2.856   3.400   3.400   3.566   3.567   3.568
  3.591   3.696   3.911   3.911   3.951   4.041   4.044   4.044
  4.238   4.238   4.471   4.506   4.506   4.584   5.003   5.007
  5.007   5.286   5.484   5.484   6.025   6.026   6.960   6.960
  6.972   7.263   7.294   7.295   7.438   7.620   7.620   7.962
  8.361   8.361  15.894
 --------------------------------------------------------------

          Ground-State Mulliken Net Atomic Charges

     Atom                 Charge (a.u.)
  ----------------------------------------
      1 O                     0.010717
      2 H                     0.330254
      3 H                     0.329431
      4 H                     0.329597
  ----------------------------------------
  Sum of atomic charges =     1.000000

 -----------------------------------------------------------------
                    Cartesian Multipole Moments
 -----------------------------------------------------------------
    Charge (ESU x 10^10)
                 4.8032
    Dipole Moment (Debye)
         X     -15.4155      Y       2.5169      Z      -2.0730
       Tot      15.7566
    Quadrupole Moments (Debye-Ang)
        XX      46.8056     XY      -8.3269     YY      -5.1523
        XZ       6.6181     YZ      -1.6139     ZZ      -1.8308
    Octopole Moments (Debye-Ang^2)
       XXX    -131.6033    XXY      27.3846    XYY      16.4175
       YYY      -4.4133    XXZ     -20.6107    XYZ       5.5004
       YYZ       2.0211    XZZ       4.7861    YZZ       0.7117
       ZZZ       4.4637
    Hexadecapole Moments (Debye-Ang^3)
      XXXX     322.4979   XXXY     -89.0735   XXYY     -53.7412
      XYYY      14.1086   YYYY      -6.9296   XXXZ      61.8010
      XXYZ     -19.0346   XYYZ      -6.2273   YYYZ       1.8585
      XXZZ     -12.8291   XYZZ      -3.0802   YYZZ      -2.2561
      XZZZ     -12.8907   YZZZ       0.0044   ZZZZ      -8.3700
 -----------------------------------------------------------------
 DrvMan is completing analytic gradient of the MP2 energy
 MP2 relaxed dipole moment
            1
    1  -6.0649177
    2   0.9902407
    3  -0.8155743
	Magnitude:	 6.199 au	15.757 Debye
 MP2 energy read as -76.750532
 Full Analytical Gradient of MP2 Energy (in au.)
             1             2             3             4
    1   -0.00036544    0.00018530   -0.00001159    0.00019173
    2   -0.00007272    0.00010755   -0.00001864   -0.00001619
    3    0.00008066   -0.00006544   -0.00012905    0.00011383
 Gradient time:  CPU 0.09 s  wall 0.09 s
 ----------------------------------------------------------------
             Standard Nuclear Orientation (Angstroms)
    I     Atom           X                Y                Z
 ----------------------------------------------------------------
    1      O      -3.2284536230     0.2407915074    -0.4704587238
    2      H      -2.3459664328     0.3883344997    -0.6205369850
    3      H      -3.5058380627     0.3262889069     0.3892314517
    4      H      -3.7976259814     0.5518271861    -1.1049306429
 ----------------------------------------------------------------
 Nuclear Repulsion Energy =    15.0291581672 hartrees
 There are        5 alpha and        5 beta electrons
 Discretize the solute cavity surface with Lebedev spheres
	Using 302 Lebedev grid points for each H atom
	Using 302 Lebedev grid points for other atoms
	Atomic van der Waals radii will be scaled by 1.20
 Removing interior tesserae...
 Keep 574 surface tesserae and discard 634 interior tesserae
 Molecular Surface Area = 38.859 Angst**2

                       Distance Matrix (Angstroms)
             O (  1)   H (  2)   H (  3)
   H (  2)  0.907235
   H (  3)  0.907369  1.539085
   H (  4)  0.907334  1.539052  1.539002

 Requested basis set is cc-pVTZ
 There are 28 shells and 72 basis functions
 A cutoff of  1.0D-11 yielded    406 shell pairs
 There are      2726 function pairs (      3387 Cartesian)
 Smallest overlap matrix eigenvalue = 1.34E-03
 Guess MOs from SCF MO coefficient file
 Reading MOs from coefficient file
 Reading MOs from coefficient file
 A restricted Hartree-Fock SCF calculation will be
 performed using Pulay DIIS extrapolation
 SCF converges when DIIS error is below 1.0E-08
 ---------------------------------------
  Cycle       Energy         DIIS Error
 ---------------------------------------
    1     -76.3308258963      7.65E-04
    2     -76.3310288158      1.64E-04
    3     -76.3310514823      4.43E-05
    4     -76.3310533558      1.00E-05
    5     -76.3310534702      1.57E-06
    6     -76.3310534726      6.17E-07
    7     -76.3310534728      8.56E-08
    8     -76.3310534728      8.46E-09 Convergence criterion met
 ---------------------------------------
 SCF time:  CPU 1.37 s  wall 1.37 s
 Discretize the solute cavity surface with Lebedev spheres
	Using 302 Lebedev grid points for each H atom
	Using 302 Lebedev grid points for other atoms
	Atomic van der Waals radii will be scaled by 1.20
 Removing interior tesserae...
 Keep 574 surface tesserae and discard 634 interior tesserae
 Molecular Surface Area = 38.859 Angst**2
 A restricted Hartree-Fock SCF calculation will be
 performed using Pulay DIIS extrapolation
 Polarizable Continuum solvation model will be applied
 SCF converges when DIIS error is below 1.0E-08

 Citation of the SMD model:
 Marenich, A.V.; Cramer, C.J.; Truhlar, D.G.
 J. Phys. Chem. B 2009, 113, 6378-6396.
 iSolventCode=           1
 Solvent: water                                                           

 vradii
            1           2           3           4
    1   1.5200000   1.2000000   1.2000000   1.2000000
 ---------------------------------------
  Cycle       Energy         DIIS Error
 ---------------------------------------
    1     -76.3310534728      1.81E-09
 Time req'd to invert C: 0.25 s (CPU) 0.25 s (wall)
    2     -76.4878905410      6.72E-04
    3     -76.4878905412      6.72E-04
    4     -76.4878905401      6.72E-04
    5     -76.4878905358      6.72E-04
    6     -76.4878905480      6.72E-04
    7     -76.4882875557      1.71E-04
    8     -76.4883195653      4.52E-05
    9     -76.4883218233      1.15E-05
   10     -76.4883219786      4.30E-06
   11     -76.4883219885      5.98E-07
   12     -76.4883219891      1.05E-07
   13     -76.4883219891      1.12E-08
   14     -76.4883219891      1.86E-09 Convergence criterion met
 ---------------------------------------
 SCF time:  CPU 4.68 s  wall 4.71 s
(0)  E-EN(g) gas-phase elect-nuc energy                  -76.331053473 a.u.
(3)  G-ENP(liq) elect-nuc-pol free energy of system      -76.488321989 a.u.
(4)  G-CDS(liq) cavity-dispersion-solvent structure 
     free energy                                                2.1042 kcal/mol
(6)  G-S(liq) free energy of system                      -76.484968759 a.u.
(9)  DeltaG-S(liq) free energy of  solvation
     (9) = (6) - (0)                                          -96.5833 kcal/mol
 SCF   energy in the final basis set = -76.4849687590
 Total energy in the final basis set = -76.4849687590

 Components of the MP2 correlation energy:
        aaaa  correlation energy =        -0.0310959135 au
        abab  correlation energy =        -0.2033139416 au
        bbbb  correlation energy =        -0.0310959135 au
        non-Brillouin singles    =        -0.0000000000 au

 Total  MP2   correlation energy =        -0.2655057686 au
        MP2         total energy =       -76.7504745277 au

  Entering Z-vector solver.
 This version supports only Gaussian blurring of the apparent surface charges
 No PCM contribution added !! 
   1         0           1      0.000176    0.000176
 This version supports only Gaussian blurring of the apparent surface charges
 No PCM contribution added !! 
   2         0           1      0.000049    0.000049
 This version supports only Gaussian blurring of the apparent surface charges
 No PCM contribution added !! 
   3         0           1      0.000006    0.000006
 This version supports only Gaussian blurring of the apparent surface charges
 No PCM contribution added !! 
   4         1           0      0.000000    0.000000    Roots Converged

 --------------------------------------------------------------

                    Orbital Energies (a.u.)
 --------------------------------------------------------------

 Alpha MOs
 -- Occupied --
-20.700  -1.550  -0.893  -0.893  -0.670
 -- Virtual --
  0.135   0.208   0.208   0.513   0.513   0.584   0.644   0.720
  0.720   0.773   0.774   0.862   1.133   1.243   1.243   1.273
  1.568   1.568   1.577   1.884   1.884   2.091   2.091   2.251
  2.474   2.857   2.857   3.400   3.400   3.566   3.566   3.568
  3.592   3.696   3.911   3.911   3.950   4.042   4.044   4.044
  4.238   4.238   4.472   4.508   4.508   4.583   5.002   5.007
  5.008   5.286   5.487   5.487   6.024   6.024   6.959   6.959
  6.973   7.263   7.295   7.295   7.439   7.619   7.619   7.964
  8.361   8.361  15.896
 --------------------------------------------------------------

          Ground-State Mulliken Net Atomic Charges

     Atom                 Charge (a.u.)
  ----------------------------------------
      1 O                     0.010903
      2 H                     0.330039
      3 H                     0.329442
      4 H                     0.329615
  ----------------------------------------
  Sum of atomic charges =     1.000000

 -----------------------------------------------------------------
                    Cartesian Multipole Moments
 -----------------------------------------------------------------
    Charge (ESU x 10^10)
                 4.8032
    Dipole Moment (Debye)
         X     -15.4154      Y       2.5121      Z      -2.0732
       Tot      15.7558
    Quadrupole Moments (Debye-Ang)
        XX      46.8058     XY      -8.3170     YY      -5.1560
        XZ       6.6186     YZ      -1.6107     ZZ      -1.8302
    Octopole Moments (Debye-Ang^2)
       XXX    -131.6062    XXY      27.3672    XYY      16.4254
       YYY      -4.4138    XXZ     -20.6125    XYZ       5.4936
       YYZ       2.0235    XZZ       4.7844    YZZ       0.7103
       ZZZ       4.4629
    Hexadecapole Moments (Debye-Ang^3)
      XXXX     322.5184   XXXY     -89.0561   XXYY     -53.7566
      XYYY      14.1087   YYYY      -6.9281   XXXZ      61.8081
      XXYZ     -19.0212   XYYZ      -6.2325   YYYZ       1.8590
      XXZZ     -12.8234   XYZZ      -3.0776   YYZZ      -2.2570
      XZZZ     -12.8882   YZZZ       0.0047   ZZZZ      -8.3687
 -----------------------------------------------------------------
 DrvMan is completing analytic gradient of the MP2 energy
 MP2 relaxed dipole moment
            1
    1  -6.0649036
    2   0.9883480
    3  -0.8156435
	Magnitude:	 6.199 au	15.756 Debye
 MP2 energy read as -76.750475
 Full Analytical Gradient of MP2 Energy (in au.)
             1             2             3             4
    1    0.00017699   -0.00025540   -0.00003119    0.00010959
    2    0.00006987   -0.00001457   -0.00001905   -0.00003625
    3   -0.00007745    0.00006776   -0.00013834    0.00014804
 Gradient time:  CPU 0.09 s  wall 0.09 s
 ----------------------------------------------------------------
             Standard Nuclear Orientation (Angstroms)
    I     Atom           X                Y                Z
 ----------------------------------------------------------------
    1      O      -3.2284536230     0.2407915074    -0.4704587238
    2      H      -2.3459664328     0.3893344997    -0.6195369850
    3      H      -3.5058380627     0.3262889069     0.3892314517
    4      H      -3.7976259814     0.5518271861    -1.1049306429
 ----------------------------------------------------------------
 Nuclear Repulsion Energy =    15.0292576522 hartrees
 There are        5 alpha and        5 beta electrons
 Discretize the solute cavity surface with Lebedev spheres
	Using 302 Lebedev grid points for each H atom
	Using 302 Lebedev grid points for other atoms
	Atomic van der Waals radii will be scaled by 1.20
 Removing interior tesserae...
 Keep 574 surface tesserae and discard 634 interior tesserae
 Molecular Surface Area = 38.859 Angst**2

                       Distance Matrix (Angstroms)
             O (  1)   H (  2)   H (  3)
   H (  2)  0.907234
   H (  3)  0.907369  1.538470
   H (  4)  0.907334  1.539262  1.539002

 Requested basis set is cc-pVTZ
 There are 28 shells and 72 basis functions
 A cutoff of  1.0D-11 yielded    406 shell pairs
 There are      2726 function pairs (      3387 Cartesian)
 Smallest overlap matrix eigenvalue = 1.34E-03
 Guess MOs from SCF MO coefficient file
 Reading MOs from coefficient file
 Reading MOs from coefficient file
 A restricted Hartree-Fock SCF calculation will be
 performed using Pulay DIIS extrapolation
 SCF converges when DIIS error is below 1.0E-08
 ---------------------------------------
  Cycle       Energy         DIIS Error
 ---------------------------------------
    1     -76.3305608084      7.59E-04
    2     -76.3310285277      1.61E-04
    3     -76.3310512394      4.42E-05
    4     -76.3310531102      9.94E-06
    5     -76.3310532252      1.42E-06
    6     -76.3310532274      5.73E-07
    7     -76.3310532276      8.71E-08
    8     -76.3310532276      8.60E-09 Convergence criterion met
 ---------------------------------------
 SCF time:  CPU 1.37 s  wall 1.37 s
 Discretize the solute cavity surface with Lebedev spheres
	Using 302 Lebedev grid points for each H atom
	Using 302 Lebedev grid points for other atoms
	Atomic van der Waals radii will be scaled by 1.20
 Removing interior tesserae...
 Keep 574 surface tesserae and discard 634 interior tesserae
 Molecular Surface Area = 38.859 Angst**2
 A restricted Hartree-Fock SCF calculation will be
 performed using Pulay DIIS extrapolation
 Polarizable Continuum solvation model will be applied
 SCF converges when DIIS error is below 1.0E-08

 Citation of the SMD model:
 Marenich, A.V.; Cramer, C.J.; Truhlar, D.G.
 J. Phys. Chem. B 2009, 113, 6378-6396.
 iSolventCode=           1
 Solvent: water                                                           

 vradii
            1           2           3           4
    1   1.5200000   1.2000000   1.2000000   1.2000000
 ---------------------------------------
  Cycle       Energy         DIIS Error
 ---------------------------------------
    1     -76.3310532276      1.73E-09
 Time req'd to invert C: 0.25 s (CPU) 0.25 s (wall)
    2     -76.4878966424      6.72E-04
    3     -76.4878966425      6.72E-04
    4     -76.4878966409      6.72E-04
    5     -76.4878966464      6.72E-04
    6     -76.4878966416      6.72E-04
    7     -76.4878966362      6.72E-04
    8     -76.4878966350      6.72E-04
    9     -76.4878966361      6.72E-04
   10     -76.4878966388      6.72E-04
   11     -76.4878966369      6.72E-04
   12     -76.4878966335      6.72E-04
   13     -76.4878966298      6.72E-04
   14     -76.4878966290      6.72E-04
   15     -76.4878966287      6.72E-04
   16     -76.4878966292      6.72E-04
   17     -76.4882946370      1.71E-04
   18     -76.4883267294      4.52E-05
   19     -76.4883289944      1.15E-05
   20     -76.4883291499      4.27E-06
   21     -76.4883291597      5.99E-07
   22     -76.4883291602      1.06E-07
   23     -76.4883291603      1.12E-08
   24     -76.4883291603      1.87E-09 Convergence criterion met
 ---------------------------------------
 SCF time:  CPU 7.84 s  wall 7.85 s
(0)  E-EN(g) gas-phase elect-nuc energy                  -76.331053228 a.u.
(3)  G-ENP(liq) elect-nuc-pol free energy of system      -76.488329160 a.u.
(4)  G-CDS(liq) cavity-dispersion-solvent structure 
     free energy                                                2.1042 kcal/mol
(6)  G-S(liq) free energy of system                      -76.484975932 a.u.
(9)  DeltaG-S(liq) free energy of  solvation
     (9) = (6) - (0)                                          -96.5880 kcal/mol
 SCF   energy in the final basis set = -76.4849759318
 Total energy in the final basis set = -76.4849759318

 Components of the MP2 correlation energy:
        aaaa  correlation energy =        -0.0310958111 au
        abab  correlation energy =        -0.2033146596 au
        bbbb  correlation energy =        -0.0310958111 au
        non-Brillouin singles    =        -0.0000000000 au

 Total  MP2   correlation energy =        -0.2655062818 au
        MP2         total energy =       -76.7504822136 au

  Entering Z-vector solver.
 This version supports only Gaussian blurring of the apparent surface charges
 No PCM contribution added !! 
   1         0           1      0.000176    0.000176
 This version supports only Gaussian blurring of the apparent surface charges
 No PCM contribution added !! 
   2         0           1      0.000049    0.000049
 This version supports only Gaussian blurring of the apparent surface charges
 No PCM contribution added !! 
   3         0           1      0.000006    0.000006
 This version supports only Gaussian blurring of the apparent surface charges
 No PCM contribution added !! 
   4         1           0      0.000000    0.000000    Roots Converged

 --------------------------------------------------------------

                    Orbital Energies (a.u.)
 --------------------------------------------------------------

 Alpha MOs
 -- Occupied --
-20.700  -1.550  -0.893  -0.893  -0.670
 -- Virtual --
  0.135   0.208   0.208   0.513   0.513   0.584   0.644   0.720
  0.720   0.773   0.774   0.862   1.133   1.242   1.243   1.273
  1.568   1.568   1.577   1.884   1.884   2.091   2.091   2.251
  2.474   2.856   2.857   3.400   3.400   3.566   3.567   3.568
  3.592   3.696   3.911   3.912   3.951   4.041   4.044   4.044
  4.238   4.239   4.471   4.507   4.507   4.584   5.003   5.007
  5.008   5.286   5.485   5.485   6.025   6.026   6.959   6.960
  6.973   7.263   7.294   7.295   7.438   7.619   7.620   7.963
  8.361   8.362  15.897
 --------------------------------------------------------------

          Ground-State Mulliken Net Atomic Charges

     Atom                 Charge (a.u.)
  ----------------------------------------
      1 O                     0.010922
      2 H                     0.330029
      3 H                     0.329430
      4 H                     0.329619
  ----------------------------------------
  Sum of atomic charges =     1.000000

 -----------------------------------------------------------------
                    Cartesian Multipole Moments
 -----------------------------------------------------------------
    Charge (ESU x 10^10)
                 4.8032
    Dipole Moment (Debye)
         X     -15.4157      Y       2.5146      Z      -2.0711
       Tot      15.7562
    Quadrupole Moments (Debye-Ang)
        XX      46.8074     XY      -8.3222     YY      -5.1539
        XZ       6.6150     YZ      -1.6115     ZZ      -1.8331
    Octopole Moments (Debye-Ang^2)
       XXX    -131.6141    XXY      27.3772    XYY      16.4206
       YYY      -4.4133    XXZ     -20.6085    XYZ       5.4955
       YYZ       2.0222    XZZ       4.7902    YZZ       0.7099
       ZZZ       4.4647
    Hexadecapole Moments (Debye-Ang^3)
      XXXX     322.5547   XXXY     -89.0702   XXYY     -53.7462
      XYYY      14.1079   YYYY      -6.9284   XXXZ      61.8156
      XXYZ     -19.0258   XYYZ      -6.2292   YYYZ       1.8584
      XXZZ     -12.8336   XYZZ      -3.0768   YYZZ      -2.2564
      XZZZ     -12.8910   YZZZ       0.0052   ZZZZ      -8.3689
 -----------------------------------------------------------------
 DrvMan is completing analytic gradient of the MP2 energy
 MP2 relaxed dipole moment
            1
    1  -6.0650012
    2   0.9893279
    3  -0.8148522
	Magnitude:	 6.199 au	15.756 Debye
 MP2 energy read as -76.750482
 Full Analytical Gradient of MP2 Energy (in au.)
             1             2             3             4
    1    0.00008234   -0.00025198    0.00011255    0.00005709
    2    0.00006188   -0.00001872    0.00000683   -0.00004999
    3   -0.00026876    0.00025009   -0.00013745    0.00015613
 Gradient time:  CPU 0.09 s  wall 0.09 s
 ----------------------------------------------------------------
             Standard Nuclear Orientation (Angstroms)
    I     Atom           X                Y                Z
 ----------------------------------------------------------------
    1      O      -3.2284536230     0.2407915074    -0.4704587238
    2      H      -2.3459664328     0.3893344997    -0.6215369850
    3      H      -3.5058380627     0.3262889069     0.3892314517
    4      H      -3.7976259814     0.5518271861    -1.1049306429
 ----------------------------------------------------------------
 Nuclear Repulsion Energy =    15.0274044352 hartrees
 There are        5 alpha and        5 beta electrons
 Discretize the solute cavity surface with Lebedev spheres
	Using 302 Lebedev grid points for each H atom
	Using 302 Lebedev grid points for other atoms
	Atomic van der Waals radii will be scaled by 1.20
 Removing interior tesserae...
 Keep 573 surface tesserae and discard 635 interior tesserae
 Molecular Surface Area = 38.803 Angst**2

                       Distance Matrix (Angstroms)
             O (  1)   H (  2)   H (  3)
   H (  2)  0.907564
   H (  3)  0.907369  1.539782
   H (  4)  0.907334  1.538632  1.539002

 Requested basis set is cc-pVTZ
 There are 28 shells and 72 basis functions
 A cutoff of  1.0D-11 yielded    406 shell pairs
 There are      2726 function pairs (      3387 Cartesian)
 Smallest overlap matrix eigenvalue = 1.34E-03
 Guess MOs from SCF MO coefficient file
 Reading MOs from coefficient file
 Reading MOs from coefficient file
 A restricted Hartree-Fock SCF calculation will be
 performed using Pulay DIIS extrapolation
 SCF converges when DIIS error is below 1.0E-08
 ---------------------------------------
  Cycle       Energy         DIIS Error
 ---------------------------------------
    1     -76.3303309726      7.62E-04
    2     -76.3310686941      1.63E-04
    3     -76.3310913822      4.43E-05
    4     -76.3310932597      9.97E-06
    5     -76.3310933753      1.15E-06
    6     -76.3310933772      1.71E-07
    7     -76.3310933772      3.90E-08
    8     -76.3310933772      9.72E-09 Convergence criterion met
 ---------------------------------------
 SCF time:  CPU 1.37 s  wall 1.37 s
 Discretize the solute cavity surface with Lebedev spheres
	Using 302 Lebedev grid points for each H atom
	Using 302 Lebedev grid points for other atoms
	Atomic van der Waals radii will be scaled by 1.20
 Removing interior tesserae...
 Keep 573 surface tesserae and discard 635 interior tesserae
 Molecular Surface Area = 38.803 Angst**2
 A restricted Hartree-Fock SCF calculation will be
 performed using Pulay DIIS extrapolation
 Polarizable Continuum solvation model will be applied
 SCF converges when DIIS error is below 1.0E-08

 Citation of the SMD model:
 Marenich, A.V.; Cramer, C.J.; Truhlar, D.G.
 J. Phys. Chem. B 2009, 113, 6378-6396.
 iSolventCode=           1
 Solvent: water                                                           

 vradii
            1           2           3           4
    1   1.5200000   1.2000000   1.2000000   1.2000000
 ---------------------------------------
  Cycle       Energy         DIIS Error
 ---------------------------------------
    1     -76.3310933772      1.83E-09
 Time req'd to invert C: 0.25 s (CPU) 0.25 s (wall)
    2     -76.4879157584      6.72E-04
    3     -76.4879157585      6.72E-04
    4     -76.4883131473      1.71E-04
    5     -76.4883451934      4.52E-05
    6     -76.4883474553      1.15E-05
    7     -76.4883476104      4.26E-06
    8     -76.4883476201      5.98E-07
    9     -76.4883476207      1.06E-07
   10     -76.4883476207      1.12E-08
   11     -76.4883476207      1.87E-09 Convergence criterion met
 ---------------------------------------
 SCF time:  CPU 3.74 s  wall 3.74 s
(0)  E-EN(g) gas-phase elect-nuc energy                  -76.331093377 a.u.
(3)  G-ENP(liq) elect-nuc-pol free energy of system      -76.488347621 a.u.
(4)  G-CDS(liq) cavity-dispersion-solvent structure 
     free energy                                                2.1044 kcal/mol
(6)  G-S(liq) free energy of system                      -76.484994087 a.u.
(9)  DeltaG-S(liq) free energy of  solvation
     (9) = (6) - (0)                                          -96.5742 kcal/mol
 SCF   energy in the final basis set = -76.4849940867
 Total energy in the final basis set = -76.4849940867

 Components of the MP2 correlation energy:
        aaaa  correlation energy =        -0.0310969181 au
        abab  correlation energy =        -0.2033202916 au
        bbbb  correlation energy =        -0.0310969181 au
        non-Brillouin singles    =        -0.0000000000 au

 Total  MP2   correlation energy =        -0.2655141279 au
        MP2         total energy =       -76.7505082146 au

  Entering Z-vector solver.
 This version supports only Gaussian blurring of the apparent surface charges
 No PCM contribution added !! 
   1         0           1      0.000176    0.000176
 This version supports only Gaussian blurring of the apparent surface charges
 No PCM contribution added !! 
   2         0           1      0.000049    0.000049
 This version supports only Gaussian blurring of the apparent surface charges
 No PCM contribution added !! 
   3         0           1      0.000006    0.000006
 This version supports only Gaussian blurring of the apparent surface charges
 No PCM contribution added !! 
   4         1           0      0.000000    0.000000    Roots Converged

 --------------------------------------------------------------

                    Orbital Energies (a.u.)
 --------------------------------------------------------------

 Alpha MOs
 -- Occupied --
-20.700  -1.550  -0.893  -0.893  -0.670
 -- Virtual --
  0.135   0.208   0.208   0.513   0.513   0.584   0.644   0.720
  0.720   0.773   0.774   0.862   1.133   1.242   1.243   1.273
  1.568   1.568   1.577   1.884   1.884   2.091   2.091   2.251
  2.474   2.856   2.857   3.400   3.400   3.566   3.567   3.568
  3.592   3.696   3.911   3.912   3.950   4.042   4.044   4.044
  4.238   4.239   4.471   4.507   4.507   4.583   5.002   5.006
  5.008   5.285   5.486   5.486   6.024   6.025   6.959   6.960
  6.972   7.263   7.294   7.295   7.438   7.618   7.620   7.963
  8.360   8.362  15.894
 --------------------------------------------------------------

          Ground-State Mulliken Net Atomic Charges

     Atom                 Charge (a.u.)
  ----------------------------------------
      1 O                     0.010772
      2 H                     0.330181
      3 H                     0.329428
      4 H                     0.329618
  ----------------------------------------
  Sum of atomic charges =     1.000000

 -----------------------------------------------------------------
                    Cartesian Multipole Moments
 -----------------------------------------------------------------
    Charge (ESU x 10^10)
                 4.8032
    Dipole Moment (Debye)
         X     -15.4155      Y       2.5145      Z      -2.0752
       Tot      15.7565
    Quadrupole Moments (Debye-Ang)
        XX      46.8058     XY      -8.3218     YY      -5.1543
        XZ       6.6223     YZ      -1.6132     ZZ      -1.8277
    Octopole Moments (Debye-Ang^2)
       XXX    -131.6040    XXY      27.3755    XYY      16.4219
       YYY      -4.4137    XXZ     -20.6170    XYZ       5.4988
       YYZ       2.0224    XZZ       4.7794    YZZ       0.7121
       ZZZ       4.4616
    Hexadecapole Moments (Debye-Ang^3)
      XXXX     322.5004   XXXY     -89.0631   XXYY     -53.7502
      XYYY      14.1092   YYYY      -6.9291   XXXZ      61.8022
      XXYZ     -19.0309   XYYZ      -6.2303   YYYZ       1.8590
      XXZZ     -12.8157   XYZZ      -3.0813   YYZZ      -2.2565
      XZZZ     -12.8867   YZZZ       0.0038   ZZZZ      -8.3693
 -----------------------------------------------------------------
 DrvMan is completing analytic gradient of the MP2 energy
 MP2 relaxed dipole moment
            1
    1  -6.0649310
    2   0.9892732
    3  -0.8164340
	Magnitude:	 6.199 au	15.756 Debye
 MP2 energy read as -76.750508
 Full Analytical Gradient of MP2 Energy (in au.)
             1             2             3             4
    1   -0.00025178    0.00017132   -0.00015054    0.00023101
    2   -0.00005013    0.00010255   -0.00004987   -0.00000255
    3    0.00027806   -0.00023978   -0.00013952    0.00010123
 Gradient time:  CPU 0.09 s  wall 0.09 s
 ----------------------------------------------------------------
             Standard Nuclear Orientation (Angstroms)
    I     Atom           X                Y                Z
 ----------------------------------------------------------------
    1      O      -3.2284536230     0.2407915074    -0.4704587238
    2      H      -2.3459664328     0.3893344997    -0.6205369850
    3      H      -3.5048380627     0.3262889069     0.3892314517
    4      H      -3.7976259814     0.5518271861    -1.1049306429
 ----------------------------------------------------------------
 Nuclear Repulsion Energy =    15.0300294855 hartrees
 There are        5 alpha and        5 beta electrons
 Discretize the solute cavity surface with Lebedev spheres
	Using 302 Lebedev grid points for each H atom
	Using 302 Lebedev grid points for other atoms
	Atomic van der Waals radii will be scaled by 1.20
 Removing interior tesserae...
 Keep 575 surface tesserae and discard 633 interior tesserae
 Molecular Surface Area = 38.964 Angst**2

                       Distance Matrix (Angstroms)
             O (  1)   H (  2)   H (  3)
   H (  2)  0.907399
   H (  3)  0.907064  1.538373
   H (  4)  0.907334  1.538947  1.539192

 Requested basis set is cc-pVTZ
 There are 28 shells and 72 basis functions
 A cutoff of  1.0D-11 yielded    406 shell pairs
 There are      2726 function pairs (      3387 Cartesian)
 Smallest overlap matrix eigenvalue = 1.34E-03
 Guess MOs from SCF MO coefficient file
 Reading MOs from coefficient file
 Reading MOs from coefficient file
 A restricted Hartree-Fock SCF calculation will be
 performed using Pulay DIIS extrapolation
 SCF converges when DIIS error is below 1.0E-08
 ---------------------------------------
  Cycle       Energy         DIIS Error
 ---------------------------------------
    1     -76.3309271452      7.61E-04
    2     -76.3310113544      1.62E-04
    3     -76.3310340321      4.43E-05
    4     -76.3310358983      1.00E-05
    5     -76.3310360124      2.04E-06
    6     -76.3310360154      6.54E-07
    7     -76.3310360158      8.65E-08
    8     -76.3310360158      8.58E-09 Convergence criterion met
 ---------------------------------------
 SCF time:  CPU 1.37 s  wall 1.37 s
 Discretize the solute cavity surface with Lebedev spheres
	Using 302 Lebedev grid points for each H atom
	Using 302 Lebedev grid points for other atoms
	Atomic van der Waals radii will be scaled by 1.20
 Removing interior tesserae...
 Keep 575 surface tesserae and discard 633 interior tesserae
 Molecular Surface Area = 38.964 Angst**2
 A restricted Hartree-Fock SCF calculation will be
 performed using Pulay DIIS extrapolation
 Polarizable Continuum solvation model will be applied
 SCF converges when DIIS error is below 1.0E-08

 Citation of the SMD model:
 Marenich, A.V.; Cramer, C.J.; Truhlar, D.G.
 J. Phys. Chem. B 2009, 113, 6378-6396.
 iSolventCode=           1
 Solvent: water                                                           

 vradii
            1           2           3           4
    1   1.5200000   1.2000000   1.2000000   1.2000000
 ---------------------------------------
  Cycle       Energy         DIIS Error
 ---------------------------------------
    1     -76.3310360158      1.79E-09
 Time req'd to invert C: 0.25 s (CPU) 0.25 s (wall)
    2     -76.4879189525      6.75E-04
    3     -76.4879189526      6.75E-04
    4     -76.4879189524      6.75E-04
    5     -76.4879189515      6.75E-04
    6     -76.4879189565      6.75E-04
    7     -76.4879189426      6.75E-04
    8     -76.4879189414      6.75E-04
    9     -76.4879189431      6.75E-04
   10     -76.4879189437      6.75E-04
   11     -76.4879189437      6.75E-04
   12     -76.4879189434      6.75E-04
   13     -76.4879189431      6.75E-04
   14     -76.4879189413      6.75E-04
   15     -76.4883192320      1.71E-04
   16     -76.4883514861      4.54E-05
   17     -76.4883537678      1.16E-05
   18     -76.4883539248      4.32E-06
   19     -76.4883539348      6.02E-07
   20     -76.4883539354      1.06E-07
   21     -76.4883539354      1.13E-08
   22     -76.4883539354      1.87E-09 Convergence criterion met
 ---------------------------------------
 SCF time:  CPU 7.21 s  wall 7.21 s
(0)  E-EN(g) gas-phase elect-nuc energy                  -76.331036016 a.u.
(3)  G-ENP(liq) elect-nuc-pol free energy of system      -76.488353935 a.u.
(4)  G-CDS(liq) cavity-dispersion-solvent structure 
     free energy                                                2.1041 kcal/mol
(6)  G-S(liq) free energy of system                      -76.485000837 a.u.
(9)  DeltaG-S(liq) free energy of  solvation
     (9) = (6) - (0)                                          -96.6144 kcal/mol
 SCF   energy in the final basis set = -76.4850008366
 Total energy in the final basis set = -76.4850008366

 Components of the MP2 correlation energy:
        aaaa  correlation energy =        -0.0310953393 au
        abab  correlation energy =        -0.2033127917 au
        bbbb  correlation energy =        -0.0310953393 au
        non-Brillouin singles    =        -0.0000000000 au

 Total  MP2   correlation energy =        -0.2655034702 au
        MP2         total energy =       -76.7505043068 au

  Entering Z-vector solver.
 This version supports only Gaussian blurring of the apparent surface charges
 No PCM contribution added !! 
   1         0           1      0.000176    0.000176
 This version supports only Gaussian blurring of the apparent surface charges
 No PCM contribution added !! 
   2         0           1      0.000048    0.000048
 This version supports only Gaussian blurring of the apparent surface charges
 No PCM contribution added !! 
   3         0           1      0.000006    0.000006
 This version supports only Gaussian blurring of the apparent surface charges
 No PCM contribution added !! 
   4         1           0      0.000000    0.000000    Roots Converged

 --------------------------------------------------------------

                    Orbital Energies (a.u.)
 --------------------------------------------------------------

 Alpha MOs
 -- Occupied --
-20.700  -1.550  -0.893  -0.893  -0.670
 -- Virtual --
  0.135   0.208   0.208   0.513   0.513   0.584   0.644   0.720
  0.721   0.773   0.774   0.862   1.133   1.242   1.243   1.273
  1.568   1.569   1.578   1.884   1.884   2.091   2.091   2.251
  2.474   2.856   2.857   3.400   3.401   3.566   3.567   3.569
  3.592   3.696   3.911   3.912   3.951   4.042   4.044   4.044
  4.238   4.239   4.472   4.507   4.507   4.584   5.003   5.007
  5.008   5.286   5.486   5.486   6.025   6.026   6.960   6.960
  6.973   7.264   7.295   7.296   7.439   7.619   7.621   7.964
  8.361   8.362  15.898
 --------------------------------------------------------------

          Ground-State Mulliken Net Atomic Charges

     Atom                 Charge (a.u.)
  ----------------------------------------
      1 O                     0.010806
      2 H                     0.330091
      3 H                     0.329433
      4 H                     0.329670
  ----------------------------------------
  Sum of atomic charges =     1.000000

 -----------------------------------------------------------------
                    Cartesian Multipole Moments
 -----------------------------------------------------------------
    Charge (ESU x 10^10)
                 4.8032
    Dipole Moment (Debye)
         X     -15.4142      Y       2.5152      Z      -2.0729
       Tot      15.7550
    Quadrupole Moments (Debye-Ang)
        XX      46.7957     XY      -8.3238     YY      -5.1534
        XZ       6.6198     YZ      -1.6124     ZZ      -1.8304
    Octopole Moments (Debye-Ang^2)
       XXX    -131.5503    XXY      27.3807    XYY      16.4186
       YYY      -4.4125    XXZ     -20.6226    XYZ       5.4978
       YYZ       2.0224    XZZ       4.7844    YZZ       0.7112
       ZZZ       4.4633
    Hexadecapole Moments (Debye-Ang^3)
      XXXX     322.2530   XXXY     -89.0761   XXYY     -53.7379
      XYYY      14.1047   YYYY      -6.9276   XXXZ      61.8629
      XXYZ     -19.0328   XYYZ      -6.2298   YYYZ       1.8587
      XXZZ     -12.8223   XYZZ      -3.0799   YYZZ      -2.2563
      XZZZ     -12.8884   YZZZ       0.0044   ZZZZ      -8.3687
 -----------------------------------------------------------------
 DrvMan is completing analytic gradient of the MP2 energy
 MP2 relaxed dipole moment
            1
    1  -6.0643956
    2   0.9895555
    3  -0.8155529
	Magnitude:	 6.198 au	15.755 Debye
 MP2 energy read as -76.750504
 Full Analytical Gradient of MP2 Energy (in au.)
             1             2             3             4
    1   -0.00045061   -0.00003054    0.00031923    0.00016192
    2    0.00011697    0.00003868   -0.00009476   -0.00006089
    3    0.00033908    0.00013133   -0.00048184    0.00001143
 Gradient time:  CPU 0.09 s  wall 0.09 s
 ----------------------------------------------------------------
             Standard Nuclear Orientation (Angstroms)
    I     Atom           X                Y                Z
 ----------------------------------------------------------------
    1      O      -3.2284536230     0.2407915074    -0.4704587238
    2      H      -2.3459664328     0.3893344997    -0.6205369850
    3      H      -3.5068380627     0.3262889069     0.3892314517
    4      H      -3.7976259814     0.5518271861    -1.1049306429
 ----------------------------------------------------------------
 Nuclear Repulsion Energy =    15.0266337575 hartrees
 There are        5 alpha and        5 beta electrons
 Discretize the solute cavity surface with Lebedev spheres
	Using 302 Lebedev grid points for each H atom
	Using 302 Lebedev grid points for other atoms
	Atomic van der Waals radii will be scaled by 1.20
 Removing interior tesserae...
 Keep 574 surface tesserae and discard 634 interior tesserae
 Molecular Surface Area = 38.859 Angst**2

                       Distance Matrix (Angstroms)
             O (  1)   H (  2)   H (  3)
   H (  2)  0.907399
   H (  3)  0.907676  1.539880
   H (  4)  0.907334  1.538947  1.538813

 Requested basis set is cc-pVTZ
 There are 28 shells and 72 basis functions
 A cutoff of  1.0D-11 yielded    406 shell pairs
 There are      2726 function pairs (      3387 Cartesian)
 Smallest overlap matrix eigenvalue = 1.34E-03
 Guess MOs from SCF MO coefficient file
 Reading MOs from coefficient file
 Reading MOs from coefficient file
 A restricted Hartree-Fock SCF calculation will be
 performed using Pulay DIIS extrapolation
 SCF converges when DIIS error is below 1.0E-08
 ---------------------------------------
  Cycle       Energy         DIIS Error
 ---------------------------------------
    1     -76.3301158731      7.65E-04
    2     -76.3310856087      1.64E-04
    3     -76.3311083993      4.44E-05
    4     -76.3311102926      1.00E-05
    5     -76.3311104099      1.31E-06
    6     -76.3311104118      4.36E-07
    7     -76.3311104119      9.52E-08
    8     -76.3311104119      8.91E-09 Convergence criterion met
 ---------------------------------------
 SCF time:  CPU 1.37 s  wall 1.37 s
 Discretize the solute cavity surface with Lebedev spheres
	Using 302 Lebedev grid points for each H atom
	Using 302 Lebedev grid points for other atoms
	Atomic van der Waals radii will be scaled by 1.20
 Removing interior tesserae...
 Keep 574 surface tesserae and discard 634 interior tesserae
 Molecular Surface Area = 38.859 Angst**2
 A restricted Hartree-Fock SCF calculation will be
 performed using Pulay DIIS extrapolation
 Polarizable Continuum solvation model will be applied
 SCF converges when DIIS error is below 1.0E-08

 Citation of the SMD model:
 Marenich, A.V.; Cramer, C.J.; Truhlar, D.G.
 J. Phys. Chem. B 2009, 113, 6378-6396.
 iSolventCode=           1
 Solvent: water                                                           

 vradii
            1           2           3           4
    1   1.5200000   1.2000000   1.2000000   1.2000000
 ---------------------------------------
  Cycle       Energy         DIIS Error
 ---------------------------------------
    1     -76.3311104119      1.92E-09
 Time req'd to invert C: 0.25 s (CPU) 0.25 s (wall)
    2     -76.4879460404      6.72E-04
    3     -76.4879460405      6.72E-04
    4     -76.4879460408      6.72E-04
    5     -76.4879460411      6.72E-04
    6     -76.4879460408      6.72E-04
    7     -76.4879460407      6.72E-04
    8     -76.4879460410      6.72E-04
    9     -76.4879460412      6.72E-04
   10     -76.4879460393      6.72E-04
   11     -76.4879460402      6.72E-04
   12     -76.4879460393      6.72E-04
   13     -76.4879460374      6.72E-04
   14     -76.4879460372      6.72E-04
   15     -76.4879460276      6.72E-04
   16     -76.4879460281      6.72E-04
   17     -76.4883438353      1.71E-04
   18     -76.4883759129      4.52E-05
   19     -76.4883781766      1.15E-05
   20     -76.4883783321      4.28E-06
   21     -76.4883783419      5.99E-07
   22     -76.4883783425      1.06E-07
   23     -76.4883783425      1.12E-08
   24     -76.4883783425      1.87E-09 Convergence criterion met
 ---------------------------------------
 SCF time:  CPU 7.81 s  wall 7.82 s
(0)  E-EN(g) gas-phase elect-nuc energy                  -76.331110412 a.u.
(3)  G-ENP(liq) elect-nuc-pol free energy of system      -76.488378343 a.u.
(4)  G-CDS(liq) cavity-dispersion-solvent structure 
     free energy                                                2.1045 kcal/mol
(6)  G-S(liq) free energy of system                      -76.485024679 a.u.
(9)  DeltaG-S(liq) free energy of  solvation
     (9) = (6) - (0)                                          -96.5827 kcal/mol
 SCF   energy in the final basis set = -76.4850246790
 Total energy in the final basis set = -76.4850246790

 Components of the MP2 correlation energy:
        aaaa  correlation energy =        -0.0310973949 au
        abab  correlation energy =        -0.2033232592 au
        bbbb  correlation energy =        -0.0310973949 au
        non-Brillouin singles    =        -0.0000000000 au

 Total  MP2   correlation energy =        -0.2655180490 au
        MP2         total energy =       -76.7505427280 au

  Entering Z-vector solver.
 This version supports only Gaussian blurring of the apparent surface charges
 No PCM contribution added !! 
   1         0           1      0.000176    0.000176
 This version supports only Gaussian blurring of the apparent surface charges
 No PCM contribution added !! 
   2         0           1      0.000049    0.000049
 This version supports only Gaussian blurring of the apparent surface charges
 No PCM contribution added !! 
   3         0           1      0.000006    0.000006
 This version supports only Gaussian blurring of the apparent surface charges
 No PCM contribution added !! 
   4         1           0      0.000000    0.000000    Roots Converged

 --------------------------------------------------------------

                    Orbital Energies (a.u.)
 --------------------------------------------------------------

 Alpha MOs
 -- Occupied --
-20.700  -1.550  -0.893  -0.893  -0.670
 -- Virtual --
  0.135   0.208   0.208   0.513   0.513   0.584   0.644   0.720
  0.721   0.773   0.774   0.862   1.133   1.242   1.243   1.273
  1.568   1.568   1.577   1.884   1.884   2.091   2.091   2.251
  2.474   2.856   2.857   3.400   3.400   3.566   3.567   3.568
  3.592   3.696   3.911   3.911   3.950   4.042   4.044   4.044
  4.238   4.239   4.471   4.507   4.507   4.583   5.002   5.006
  5.008   5.285   5.485   5.486   6.024   6.025   6.959   6.960
  6.972   7.263   7.294   7.295   7.438   7.618   7.620   7.963
  8.360   8.361  15.892
 --------------------------------------------------------------

          Ground-State Mulliken Net Atomic Charges

     Atom                 Charge (a.u.)
  ----------------------------------------
      1 O                     0.010608
      2 H                     0.330152
      3 H                     0.329649
      4 H                     0.329591
  ----------------------------------------
  Sum of atomic charges =     1.000000

 -----------------------------------------------------------------
                    Cartesian Multipole Moments
 -----------------------------------------------------------------
    Charge (ESU x 10^10)
                 4.8032
    Dipole Moment (Debye)
         X     -15.4174      Y       2.5145      Z      -2.0727
       Tot      15.7581
    Quadrupole Moments (Debye-Ang)
        XX      46.8199     XY      -8.3223     YY      -5.1546
        XZ       6.6154     YZ      -1.6122     ZZ      -1.8312
    Octopole Moments (Debye-Ang^2)
       XXX    -131.6798    XXY      27.3799    XYY      16.4229
       YYY      -4.4139    XXZ     -20.5959    XYZ       5.4960
       YYZ       2.0225    XZZ       4.7879    YZZ       0.7107
       ZZZ       4.4643
    Hexadecapole Moments (Debye-Ang^3)
      XXXX     322.8551   XXXY     -89.0873   XXYY     -53.7545
      XYYY      14.1103   YYYY      -6.9295   XXXZ      61.7307
      XXYZ     -19.0225   XYYZ      -6.2306   YYYZ       1.8588
      XXZZ     -12.8359   XYZZ      -3.0779   YYZZ      -2.2569
      XZZZ     -12.8933   YZZZ       0.0049   ZZZZ      -8.3713
 -----------------------------------------------------------------
 DrvMan is completing analytic gradient of the MP2 energy
 MP2 relaxed dipole moment
            1
    1  -6.0656913
    2   0.9892635
    3  -0.8154707
	Magnitude:	 6.200 au	15.758 Debye
 MP2 energy read as -76.750543
 Full Analytical Gradient of MP2 Energy (in au.)
             1             2             3             4
    1    0.00025778   -0.00001207   -0.00036261    0.00011690
    2   -0.00005277    0.00002885    0.00003508   -0.00001116
    3   -0.00033282   -0.00013623    0.00025735    0.00021170
 Gradient time:  CPU 0.09 s  wall 0.09 s
 ----------------------------------------------------------------
             Standard Nuclear Orientation (Angstroms)
    I     Atom           X                Y                Z
 ----------------------------------------------------------------
    1      O      -3.2284536230     0.2407915074    -0.4704587238
    2      H      -2.3459664328     0.3893344997    -0.6205369850
    3      H      -3.5058380627     0.3272889069     0.3892314517
    4      H      -3.7976259814     0.5518271861    -1.1049306429
 ----------------------------------------------------------------
 Nuclear Repulsion Energy =    15.0278881715 hartrees
 There are        5 alpha and        5 beta electrons
 Discretize the solute cavity surface with Lebedev spheres
	Using 302 Lebedev grid points for each H atom
	Using 302 Lebedev grid points for other atoms
	Atomic van der Waals radii will be scaled by 1.20
 Removing interior tesserae...
 Keep 574 surface tesserae and discard 634 interior tesserae
 Molecular Surface Area = 38.859 Angst**2

                       Distance Matrix (Angstroms)
             O (  1)   H (  2)   H (  3)
   H (  2)  0.907399
   H (  3)  0.907464  1.539085
   H (  4)  0.907334  1.538947  1.538856

 Requested basis set is cc-pVTZ
 There are 28 shells and 72 basis functions
 A cutoff of  1.0D-11 yielded    406 shell pairs
 There are      2726 function pairs (      3387 Cartesian)
 Smallest overlap matrix eigenvalue = 1.34E-03
 Guess MOs from SCF MO coefficient file
 Reading MOs from coefficient file
 Reading MOs from coefficient file
 A restricted Hartree-Fock SCF calculation will be
 performed using Pulay DIIS extrapolation
 SCF converges when DIIS error is below 1.0E-08
 ---------------------------------------
  Cycle       Energy         DIIS Error
 ---------------------------------------
    1     -76.3307634406      7.60E-04
    2     -76.3310602398      1.62E-04
    3     -76.3310829930      4.43E-05
    4     -76.3310848656      9.99E-06
    5     -76.3310849805      1.74E-06
    6     -76.3310849831      6.41E-07
    7     -76.3310849834      8.74E-08
    8     -76.3310849834      8.68E-09 Convergence criterion met
 ---------------------------------------
 SCF time:  CPU 1.37 s  wall 1.37 s
 Discretize the solute cavity surface with Lebedev spheres
	Using 302 Lebedev grid points for each H atom
	Using 302 Lebedev grid points for other atoms
	Atomic van der Waals radii will be scaled by 1.20
 Removing interior tesserae...
 Keep 574 surface tesserae and discard 634 interior tesserae
 Molecular Surface Area = 38.859 Angst**2
 A restricted Hartree-Fock SCF calculation will be
 performed using Pulay DIIS extrapolation
 Polarizable Continuum solvation model will be applied
 SCF converges when DIIS error is below 1.0E-08

 Citation of the SMD model:
 Marenich, A.V.; Cramer, C.J.; Truhlar, D.G.
 J. Phys. Chem. B 2009, 113, 6378-6396.
 iSolventCode=           1
 Solvent: water                                                           

 vradii
            1           2           3           4
    1   1.5200000   1.2000000   1.2000000   1.2000000
 ---------------------------------------
  Cycle       Energy         DIIS Error
 ---------------------------------------
    1     -76.3310849834      1.78E-09
 Time req'd to invert C: 0.25 s (CPU) 0.25 s (wall)
    2     -76.4879297951      6.73E-04
    3     -76.4879297952      6.73E-04
    4     -76.4879297951      6.73E-04
    5     -76.4879297951      6.73E-04
    6     -76.4879297951      6.73E-04
    7     -76.4879297950      6.73E-04
    8     -76.4879297954      6.73E-04
    9     -76.4879297948      6.73E-04
   10     -76.4883285104      1.71E-04
   11     -76.4883606624      4.53E-05
   12     -76.4883629325      1.15E-05
   13     -76.4883630881      4.26E-06
   14     -76.4883630978      5.99E-07
   15     -76.4883630984      1.06E-07
   16     -76.4883630984      1.12E-08
   17     -76.4883630984      1.87E-09 Convergence criterion met
 ---------------------------------------
 SCF time:  CPU 5.62 s  wall 5.63 s
(0)  E-EN(g) gas-phase elect-nuc energy                  -76.331084983 a.u.
(3)  G-ENP(liq) elect-nuc-pol free energy of system      -76.488363098 a.u.
(4)  G-CDS(liq) cavity-dispersion-solvent structure 
     free energy                                                2.1043 kcal/mol
(6)  G-S(liq) free energy of system                      -76.485009630 a.u.
(9)  DeltaG-S(liq) free energy of  solvation
     (9) = (6) - (0)                                          -96.5892 kcal/mol
 SCF   energy in the final basis set = -76.4850096301
 Total energy in the final basis set = -76.4850096301

 Components of the MP2 correlation energy:
        aaaa  correlation energy =        -0.0310965990 au
        abab  correlation energy =        -0.2033200482 au
        bbbb  correlation energy =        -0.0310965990 au
        non-Brillouin singles    =        -0.0000000000 au

 Total  MP2   correlation energy =        -0.2655132462 au
        MP2         total energy =       -76.7505228763 au

  Entering Z-vector solver.
 This version supports only Gaussian blurring of the apparent surface charges
 No PCM contribution added !! 
   1         0           1      0.000176    0.000176
 This version supports only Gaussian blurring of the apparent surface charges
 No PCM contribution added !! 
   2         0           1      0.000049    0.000049
 This version supports only Gaussian blurring of the apparent surface charges
 No PCM contribution added !! 
   3         0           1      0.000006    0.000006
 This version supports only Gaussian blurring of the apparent surface charges
 No PCM contribution added !! 
   4         1           0      0.000000    0.000000    Roots Converged

 --------------------------------------------------------------

                    Orbital Energies (a.u.)
 --------------------------------------------------------------

 Alpha MOs
 -- Occupied --
-20.700  -1.550  -0.893  -0.893  -0.670
 -- Virtual --
  0.135   0.208   0.208   0.513   0.513   0.584   0.644   0.720
  0.720   0.773   0.773   0.862   1.133   1.242   1.243   1.273
  1.568   1.568   1.577   1.884   1.884   2.091   2.091   2.251
  2.474   2.856   2.856   3.400   3.400   3.566   3.567   3.568
  3.591   3.696   3.911   3.911   3.951   4.041   4.044   4.044
  4.238   4.238   4.471   4.506   4.506   4.584   5.003   5.007
  5.007   5.286   5.484   5.484   6.026   6.026   6.960   6.960
  6.972   7.263   7.294   7.294   7.438   7.620   7.620   7.962
  8.361   8.361  15.894
 --------------------------------------------------------------

          Ground-State Mulliken Net Atomic Charges

     Atom                 Charge (a.u.)
  ----------------------------------------
      1 O                     0.010766
      2 H                     0.330141
      3 H                     0.329494
      4 H                     0.329598
  ----------------------------------------
  Sum of atomic charges =     1.000000

 -----------------------------------------------------------------
                    Cartesian Multipole Moments
 -----------------------------------------------------------------
    Charge (ESU x 10^10)
                 4.8032
    Dipole Moment (Debye)
         X     -15.4154      Y       2.5169      Z      -2.0731
       Tot      15.7565
    Quadrupole Moments (Debye-Ang)
        XX      46.8050     XY      -8.3306     YY      -5.1526
        XZ       6.6185     YZ      -1.6107     ZZ      -1.8306
    Octopole Moments (Debye-Ang^2)
       XXX    -131.6009    XXY      27.4066    XYY      16.4159
       YYY      -4.4136    XXZ     -20.6119    XYZ       5.4915
       YYZ       2.0233    XZZ       4.7855    YZZ       0.7107
       ZZZ       4.4633
    Hexadecapole Moments (Debye-Ang^3)
      XXXX     322.4883   XXXY     -89.1723   XXYY     -53.7295
      XYYY      14.1088   YYYY      -6.9296   XXXZ      61.8052
      XXYZ     -19.0092   XYYZ      -6.2332   YYYZ       1.8592
      XXZZ     -12.8273   XYZZ      -3.0782   YYZZ      -2.2567
      XZZZ     -12.8895   YZZZ       0.0054   ZZZZ      -8.3696
 -----------------------------------------------------------------
 DrvMan is completing analytic gradient of the MP2 energy
 MP2 relaxed dipole moment
            1
    1  -6.0648777
    2   0.9902442
    3  -0.8156321
	Magnitude:	 6.199 au	15.756 Debye
 MP2 energy read as -76.750523
 Full Analytical Gradient of MP2 Energy (in au.)
             1             2             3             4
    1   -0.00001359   -0.00003418   -0.00007917    0.00012694
    2   -0.00004301    0.00004669    0.00001601   -0.00001969
    3   -0.00016945    0.00002179   -0.00002184    0.00016950
 Gradient time:  CPU 0.09 s  wall 0.09 s
 ----------------------------------------------------------------
             Standard Nuclear Orientation (Angstroms)
    I     Atom           X                Y                Z
 ----------------------------------------------------------------
    1      O      -3.2284536230     0.2407915074    -0.4704587238
    2      H      -2.3459664328     0.3893344997    -0.6205369850
    3      H      -3.5058380627     0.3252889069     0.3892314517
    4      H      -3.7976259814     0.5518271861    -1.1049306429
 ----------------------------------------------------------------
 Nuclear Repulsion Energy =    15.0287733809 hartrees
 There are        5 alpha and        5 beta electrons
 Discretize the solute cavity surface with Lebedev spheres
	Using 302 Lebedev grid points for each H atom
	Using 302 Lebedev grid points for other atoms
	Atomic van der Waals radii will be scaled by 1.20
 Removing interior tesserae...
 Keep 575 surface tesserae and discard 633 interior tesserae
 Molecular Surface Area = 38.964 Angst**2

                       Distance Matrix (Angstroms)
             O (  1)   H (  2)   H (  3)
   H (  2)  0.907399
   H (  3)  0.907276  1.539167
   H (  4)  0.907334  1.538947  1.539149

 Requested basis set is cc-pVTZ
 There are 28 shells and 72 basis functions
 A cutoff of  1.0D-11 yielded    406 shell pairs
 There are      2726 function pairs (      3387 Cartesian)
 Smallest overlap matrix eigenvalue = 1.34E-03
 Guess MOs from SCF MO coefficient file
 Reading MOs from coefficient file
 Reading MOs from coefficient file
 A restricted Hartree-Fock SCF calculation will be
 performed using Pulay DIIS extrapolation
 SCF converges when DIIS error is below 1.0E-08
 ---------------------------------------
  Cycle       Energy         DIIS Error
 ---------------------------------------
    1     -76.3307208635      7.65E-04
    2     -76.3310372743      1.64E-04
    3     -76.3310599399      4.43E-05
    4     -76.3310618155      1.00E-05
    5     -76.3310619302      1.40E-06
    6     -76.3310619323      5.62E-07
    7     -76.3310619325      8.55E-08
    8     -76.3310619325      8.44E-09 Convergence criterion met
 ---------------------------------------
 SCF time:  CPU 1.37 s  wall 1.37 s
 Discretize the solute cavity surface with Lebedev spheres
	Using 302 Lebedev grid points for each H atom
	Using 302 Lebedev grid points for other atoms
	Atomic van der Waals radii will be scaled by 1.20
 Removing interior tesserae...
 Keep 575 surface tesserae and discard 633 interior tesserae
 Molecular Surface Area = 38.964 Angst**2
 A restricted Hartree-Fock SCF calculation will be
 performed using Pulay DIIS extrapolation
 Polarizable Continuum solvation model will be applied
 SCF converges when DIIS error is below 1.0E-08

 Citation of the SMD model:
 Marenich, A.V.; Cramer, C.J.; Truhlar, D.G.
 J. Phys. Chem. B 2009, 113, 6378-6396.
 iSolventCode=           1
 Solvent: water                                                           

 vradii
            1           2           3           4
    1   1.5200000   1.2000000   1.2000000   1.2000000
 ---------------------------------------
  Cycle       Energy         DIIS Error
 ---------------------------------------
    1     -76.3310619325      1.82E-09
 Time req'd to invert C: 0.25 s (CPU) 0.25 s (wall)
    2     -76.4879356681      6.74E-04
    3     -76.4879356682      6.74E-04
    4     -76.4883350292      1.71E-04
    5     -76.4883672072      4.54E-05
    6     -76.4883694824      1.16E-05
    7     -76.4883696393      4.34E-06
    8     -76.4883696494      6.01E-07
    9     -76.4883696500      1.06E-07
   10     -76.4883696500      1.13E-08
   11     -76.4883696500      1.87E-09 Convergence criterion met
 ---------------------------------------
 SCF time:  CPU 3.74 s  wall 3.77 s
(0)  E-EN(g) gas-phase elect-nuc energy                  -76.331061933 a.u.
(3)  G-ENP(liq) elect-nuc-pol free energy of system      -76.488369650 a.u.
(4)  G-CDS(liq) cavity-dispersion-solvent structure 
     free energy                                                2.1042 kcal/mol
(6)  G-S(liq) free energy of system                      -76.485016356 a.u.
(9)  DeltaG-S(liq) free energy of  solvation
     (9) = (6) - (0)                                          -96.6079 kcal/mol
 SCF   energy in the final basis set = -76.4850163558
 Total energy in the final basis set = -76.4850163558

 Components of the MP2 correlation energy:
        aaaa  correlation energy =        -0.0310961315 au
        abab  correlation energy =        -0.2033159944 au
        bbbb  correlation energy =        -0.0310961315 au
        non-Brillouin singles    =        -0.0000000000 au

 Total  MP2   correlation energy =        -0.2655082574 au
        MP2         total energy =       -76.7505246132 au

  Entering Z-vector solver.
 This version supports only Gaussian blurring of the apparent surface charges
 No PCM contribution added !! 
   1         0           1      0.000176    0.000176
 This version supports only Gaussian blurring of the apparent surface charges
 No PCM contribution added !! 
   2         0           1      0.000049    0.000049
 This version supports only Gaussian blurring of the apparent surface charges
 No PCM contribution added !! 
   3         0           1      0.000006    0.000006
 This version supports only Gaussian blurring of the apparent surface charges
 No PCM contribution added !! 
   4         1           0      0.000000    0.000000    Roots Converged

 --------------------------------------------------------------

                    Orbital Energies (a.u.)
 --------------------------------------------------------------

 Alpha MOs
 -- Occupied --
-20.700  -1.550  -0.893  -0.893  -0.670
 -- Virtual --
  0.135   0.208   0.208   0.513   0.513   0.584   0.644   0.720
  0.720   0.774   0.774   0.862   1.133   1.243   1.243   1.273
  1.568   1.569   1.577   1.884   1.884   2.091   2.091   2.251
  2.474   2.857   2.857   3.400   3.400   3.566   3.567   3.568
  3.592   3.696   3.911   3.911   3.950   4.042   4.044   4.044
  4.238   4.239   4.472   4.508   4.508   4.583   5.002   5.007
  5.008   5.286   5.487   5.487   6.024   6.024   6.959   6.959
  6.973   7.263   7.295   7.295   7.439   7.619   7.619   7.964
  8.361   8.361  15.896
 --------------------------------------------------------------

          Ground-State Mulliken Net Atomic Charges

     Atom                 Charge (a.u.)
  ----------------------------------------
      1 O                     0.010649
      2 H                     0.330102
      3 H                     0.329587
      4 H                     0.329662
  ----------------------------------------
  Sum of atomic charges =     1.000000

 -----------------------------------------------------------------
                    Cartesian Multipole Moments
 -----------------------------------------------------------------
    Charge (ESU x 10^10)
                 4.8032
    Dipole Moment (Debye)
         X     -15.4162      Y       2.5127      Z      -2.0725
       Tot      15.7566
    Quadrupole Moments (Debye-Ang)
        XX      46.8106     XY      -8.3155     YY      -5.1554
        XZ       6.6167     YZ      -1.6139     ZZ      -1.8310
    Octopole Moments (Debye-Ang^2)
       XXX    -131.6292    XXY      27.3540    XYY      16.4256
       YYY      -4.4128    XXZ     -20.6066    XYZ       5.5023
       YYZ       2.0216    XZZ       4.7868    YZZ       0.7113
       ZZZ       4.4642
    Hexadecapole Moments (Debye-Ang^3)
      XXXX     322.6193   XXXY     -88.9911   XXYY     -53.7627
      XYYY      14.1061   YYYY      -6.9275   XXXZ      61.7884
      XXYZ     -19.0461   XYYZ      -6.2272   YYYZ       1.8583
      XXZZ     -12.8308   XYZZ      -3.0796   YYZZ      -2.2566
      XZZZ     -12.8922   YZZZ       0.0039   ZZZZ      -8.3705
 -----------------------------------------------------------------
 DrvMan is completing analytic gradient of the MP2 energy
 MP2 relaxed dipole moment
            1
    1  -6.0652090
    2   0.9885746
    3  -0.8153916
	Magnitude:	 6.199 au	15.757 Debye
 MP2 energy read as -76.750525
 Full Analytical Gradient of MP2 Energy (in au.)
             1             2             3             4
    1   -0.00017945   -0.00000837    0.00003591    0.00015191
    2    0.00010686    0.00002086   -0.00007534   -0.00005239
    3    0.00017469   -0.00002698   -0.00020118    0.00005346
 Gradient time:  CPU 0.09 s  wall 0.09 s
 ----------------------------------------------------------------
             Standard Nuclear Orientation (Angstroms)
    I     Atom           X                Y                Z
 ----------------------------------------------------------------
    1      O      -3.2284536230     0.2407915074    -0.4704587238
    2      H      -2.3459664328     0.3893344997    -0.6205369850
    3      H      -3.5058380627     0.3262889069     0.3902314517
    4      H      -3.7976259814     0.5518271861    -1.1049306429
 ----------------------------------------------------------------
 Nuclear Repulsion Energy =    15.0231034523 hartrees
 There are        5 alpha and        5 beta electrons
 Discretize the solute cavity surface with Lebedev spheres
	Using 302 Lebedev grid points for each H atom
	Using 302 Lebedev grid points for other atoms
	Atomic van der Waals radii will be scaled by 1.20
 Removing interior tesserae...
 Keep 575 surface tesserae and discard 633 interior tesserae
 Molecular Surface Area = 38.964 Angst**2

                       Distance Matrix (Angstroms)
             O (  1)   H (  2)   H (  3)
   H (  2)  0.907399
   H (  3)  0.908317  1.539782
   H (  4)  0.907334  1.538947  1.539973

 Requested basis set is cc-pVTZ
 There are 28 shells and 72 basis functions
 A cutoff of  1.0D-11 yielded    406 shell pairs
 There are      2726 function pairs (      3387 Cartesian)
 Smallest overlap matrix eigenvalue = 1.34E-03
 Guess MOs from SCF MO coefficient file
 Reading MOs from coefficient file
 Reading MOs from coefficient file
 A restricted Hartree-Fock SCF calculation will be
 performed using Pulay DIIS extrapolation
 SCF converges when DIIS error is below 1.0E-08
 ---------------------------------------
  Cycle       Energy         DIIS Error
 ---------------------------------------
    1     -76.3298452265      7.65E-04
    2     -76.3311626978      1.63E-04
    3     -76.3311855166      4.45E-05
    4     -76.3311874174      1.02E-05
    5     -76.3311875366      1.77E-06
    6     -76.3311875389      5.86E-07
    7     -76.3311875392      9.56E-08
    8     -76.3311875392      9.79E-09 Convergence criterion met
 ---------------------------------------
 SCF time:  CPU 1.37 s  wall 1.37 s
 Discretize the solute cavity surface with Lebedev spheres
	Using 302 Lebedev grid points for each H atom
	Using 302 Lebedev grid points for other atoms
	Atomic van der Waals radii will be scaled by 1.20
 Removing interior tesserae...
 Keep 575 surface tesserae and discard 633 interior tesserae
 Molecular Surface Area = 38.964 Angst**2
 A restricted Hartree-Fock SCF calculation will be
 performed using Pulay DIIS extrapolation
 Polarizable Continuum solvation model will be applied
 SCF converges when DIIS error is below 1.0E-08

 Citation of the SMD model:
 Marenich, A.V.; Cramer, C.J.; Truhlar, D.G.
 J. Phys. Chem. B 2009, 113, 6378-6396.
 iSolventCode=           1
 Solvent: water                                                           

 vradii
            1           2           3           4
    1   1.5200000   1.2000000   1.2000000   1.2000000
 ---------------------------------------
  Cycle       Energy         DIIS Error
 ---------------------------------------
    1     -76.3311875392      2.18E-09
 Time req'd to invert C: 0.25 s (CPU) 0.25 s (wall)
    2     -76.4880530245      6.75E-04
    3     -76.4880530247      6.75E-04
    4     -76.4880530264      6.75E-04
    5     -76.4880530283      6.75E-04
    6     -76.4880530303      6.75E-04
    7     -76.4880530207      6.75E-04
    8     -76.4880530266      6.75E-04
    9     -76.4880530279      6.75E-04
   10     -76.4880530140      6.75E-04
   11     -76.4880530133      6.75E-04
   12     -76.4880530122      6.75E-04
   13     -76.4880530118      6.75E-04
   14     -76.4880530163      6.75E-04
   15     -76.4884533343      1.71E-04
   16     -76.4884855955      4.54E-05
   17     -76.4884878776      1.16E-05
   18     -76.4884880347      4.32E-06
   19     -76.4884880447      6.02E-07
   20     -76.4884880453      1.06E-07
   21     -76.4884880453      1.13E-08
   22     -76.4884880453      1.88E-09 Convergence criterion met
 ---------------------------------------
 SCF time:  CPU 7.22 s  wall 7.22 s
(0)  E-EN(g) gas-phase elect-nuc energy                  -76.331187539 a.u.
(3)  G-ENP(liq) elect-nuc-pol free energy of system      -76.488488045 a.u.
(4)  G-CDS(liq) cavity-dispersion-solvent structure 
     free energy                                                2.1048 kcal/mol
(6)  G-S(liq) free energy of system                      -76.485133790 a.u.
(9)  DeltaG-S(liq) free energy of  solvation
     (9) = (6) - (0)                                          -96.6027 kcal/mol
 SCF   energy in the final basis set = -76.4851337899
 Total energy in the final basis set = -76.4851337899

 Components of the MP2 correlation energy:
        aaaa  correlation energy =        -0.0310994957 au
        abab  correlation energy =        -0.2033360291 au
        bbbb  correlation energy =        -0.0310994957 au
        non-Brillouin singles    =        -0.0000000000 au

 Total  MP2   correlation energy =        -0.2655350205 au
        MP2         total energy =       -76.7506688104 au

  Entering Z-vector solver.
 This version supports only Gaussian blurring of the apparent surface charges
 No PCM contribution added !! 
   1         0           1      0.000176    0.000176
 This version supports only Gaussian blurring of the apparent surface charges
 No PCM contribution added !! 
   2         0           1      0.000049    0.000049
 This version supports only Gaussian blurring of the apparent surface charges
 No PCM contribution added !! 
   3         0           1      0.000006    0.000006
 This version supports only Gaussian blurring of the apparent surface charges
 No PCM contribution added !! 
   4         1           0      0.000000    0.000000    Roots Converged

 --------------------------------------------------------------

                    Orbital Energies (a.u.)
 --------------------------------------------------------------

 Alpha MOs
 -- Occupied --
-20.700  -1.550  -0.893  -0.892  -0.670
 -- Virtual --
  0.135   0.208   0.208   0.513   0.513   0.584   0.644   0.720
  0.721   0.773   0.774   0.862   1.133   1.242   1.243   1.273
  1.568   1.568   1.577   1.884   1.884   2.091   2.091   2.251
  2.474   2.857   2.857   3.400   3.400   3.566   3.567   3.568
  3.591   3.696   3.911   3.911   3.950   4.042   4.044   4.044
  4.238   4.238   4.471   4.506   4.507   4.583   5.001   5.006
  5.007   5.284   5.485   5.485   6.023   6.025   6.959   6.960
  6.972   7.262   7.292   7.294   7.438   7.617   7.620   7.962
  8.359   8.361  15.887
 --------------------------------------------------------------

          Ground-State Mulliken Net Atomic Charges

     Atom                 Charge (a.u.)
  ----------------------------------------
      1 O                     0.009976
      2 H                     0.330077
      3 H                     0.330305
      4 H                     0.329642
  ----------------------------------------
  Sum of atomic charges =     1.000000

 -----------------------------------------------------------------
                    Cartesian Multipole Moments
 -----------------------------------------------------------------
    Charge (ESU x 10^10)
                 4.8032
    Dipole Moment (Debye)
         X     -15.4165      Y       2.5151      Z      -2.0697
       Tot      15.7568
    Quadrupole Moments (Debye-Ang)
        XX      46.8111     XY      -8.3241     YY      -5.1550
        XZ       6.6068     YZ      -1.6113     ZZ      -1.8296
    Octopole Moments (Debye-Ang^2)
       XXX    -131.6254    XXY      27.3845    XYY      16.4238
       YYY      -4.4139    XXZ     -20.5720    XYZ       5.4935
       YYZ       2.0227    XZZ       4.7814    YZZ       0.7115
       ZZZ       4.4656
    Hexadecapole Moments (Debye-Ang^3)
      XXXX     322.5746   XXXY     -89.0963   XXYY     -53.7562
      XYYY      14.1097   YYYY      -6.9303   XXXZ      61.6678
      XXYZ     -19.0158   XYYZ      -6.2312   YYYZ       1.8587
      XXZZ     -12.8114   XYZZ      -3.0808   YYZZ      -2.2573
      XZZZ     -12.8970   YZZZ       0.0052   ZZZZ      -8.3727
 -----------------------------------------------------------------
 DrvMan is completing analytic gradient of the MP2 energy
 MP2 relaxed dipole moment
            1
    1  -6.0653134
    2   0.9895058
    3  -0.8142717
	Magnitude:	 6.199 au	15.757 Debye
 MP2 energy read as -76.750669
 Full Analytical Gradient of MP2 Energy (in au.)
             1             2             3             4
    1    0.00024212   -0.00000641   -0.00041218    0.00017647
    2   -0.00002249    0.00002209    0.00005997   -0.00005957
    3   -0.00129639   -0.00003544    0.00133145    0.00000039
 Gradient time:  CPU 0.09 s  wall 0.09 s
 ----------------------------------------------------------------
             Standard Nuclear Orientation (Angstroms)
    I     Atom           X                Y                Z
 ----------------------------------------------------------------
    1      O      -3.2284536230     0.2407915074    -0.4704587238
    2      H      -2.3459664328     0.3893344997    -0.6205369850
    3      H      -3.5058380627     0.3262889069     0.3882314517
    4      H      -3.7976259814     0.5518271861    -1.1049306429
 ----------------------------------------------------------------
 Nuclear Repulsion Energy =    15.0335737977 hartrees
 There are        5 alpha and        5 beta electrons
 Discretize the solute cavity surface with Lebedev spheres
	Using 302 Lebedev grid points for each H atom
	Using 302 Lebedev grid points for other atoms
	Atomic van der Waals radii will be scaled by 1.20
 Removing interior tesserae...
 Keep 574 surface tesserae and discard 634 interior tesserae
 Molecular Surface Area = 38.859 Angst**2

                       Distance Matrix (Angstroms)
             O (  1)   H (  2)   H (  3)
   H (  2)  0.907399
   H (  3)  0.906422  1.538470
   H (  4)  0.907334  1.538947  1.538031

 Requested basis set is cc-pVTZ
 There are 28 shells and 72 basis functions
 A cutoff of  1.0D-11 yielded    406 shell pairs
 There are      2726 function pairs (      3387 Cartesian)
 Smallest overlap matrix eigenvalue = 1.34E-03
 Guess MOs from SCF MO coefficient file
 Reading MOs from coefficient file
 Reading MOs from coefficient file
 A restricted Hartree-Fock SCF calculation will be
 performed using Pulay DIIS extrapolation
 SCF converges when DIIS error is below 1.0E-08
 ---------------------------------------
  Cycle       Energy         DIIS Error
 ---------------------------------------
    1     -76.3320035580      7.78E-04
    2     -76.3309318679      1.62E-04
    3     -76.3309547705      4.51E-05
    4     -76.3309566506      1.10E-05
    5     -76.3309567691      3.82E-06
    6     -76.3309567778      6.52E-07
    7     -76.3309567782      8.93E-08
    8     -76.3309567782      1.20E-08
    9     -76.3309567782      2.42E-09 Convergence criterion met
 ---------------------------------------
 SCF time:  CPU 1.53 s  wall 1.53 s
 Discretize the solute cavity surface with Lebedev spheres
	Using 302 Lebedev grid points for each H atom
	Using 302 Lebedev grid points for other atoms
	Atomic van der Waals radii will be scaled by 1.20
 Removing interior tesserae...
 Keep 574 surface tesserae and discard 634 interior tesserae
 Molecular Surface Area = 38.859 Angst**2
 A restricted Hartree-Fock SCF calculation will be
 performed using Pulay DIIS extrapolation
 Polarizable Continuum solvation model will be applied
 SCF converges when DIIS error is below 1.0E-08

 Citation of the SMD model:
 Marenich, A.V.; Cramer, C.J.; Truhlar, D.G.
 J. Phys. Chem. B 2009, 113, 6378-6396.
 iSolventCode=           1
 Solvent: water                                                           

 vradii
            1           2           3           4
    1   1.5200000   1.2000000   1.2000000   1.2000000
 ---------------------------------------
  Cycle       Energy         DIIS Error
 ---------------------------------------
    1     -76.3309567782      3.56E-10
 Time req'd to invert C: 0.25 s (CPU) 0.25 s (wall)
    2     -76.4878101804      6.72E-04
    3     -76.4878101805      6.72E-04
    4     -76.4878101805      6.72E-04
    5     -76.4878101805      6.72E-04
    6     -76.4878101805      6.72E-04
    7     -76.4878101805      6.72E-04
    8     -76.4878101805      6.72E-04
    9     -76.4878101805      6.72E-04
   10     -76.4878101805      6.72E-04
   11     -76.4878101805      6.72E-04
   12     -76.4878101805      6.72E-04
   13     -76.4878101805      6.72E-04
   14     -76.4878101805      6.72E-04
   15     -76.4878101805      6.72E-04
   16     -76.4878101805      6.72E-04
   17     -76.4882079695      1.71E-04
   18     -76.4882400407      4.52E-05
   19     -76.4882423041      1.15E-05
   20     -76.4882424595      4.28E-06
   21     -76.4882424693      5.98E-07
   22     -76.4882424699      1.05E-07
   23     -76.4882424699      1.12E-08
   24     -76.4882424699      1.86E-09 Convergence criterion met
 ---------------------------------------
 SCF time:  CPU 7.82 s  wall 7.85 s
(0)  E-EN(g) gas-phase elect-nuc energy                  -76.330956778 a.u.
(3)  G-ENP(liq) elect-nuc-pol free energy of system      -76.488242470 a.u.
(4)  G-CDS(liq) cavity-dispersion-solvent structure 
     free energy                                                2.1037 kcal/mol
(6)  G-S(liq) free energy of system                      -76.484889965 a.u.
(9)  DeltaG-S(liq) free energy of  solvation
     (9) = (6) - (0)                                          -96.5945 kcal/mol
 SCF   energy in the final basis set = -76.4848899647
 Total energy in the final basis set = -76.4848899647

 Components of the MP2 correlation energy:
        aaaa  correlation energy =        -0.0310932350 au
        abab  correlation energy =        -0.2033000053 au
        bbbb  correlation energy =        -0.0310932350 au
        non-Brillouin singles    =        -0.0000000000 au

 Total  MP2   correlation energy =        -0.2654864753 au
        MP2         total energy =       -76.7503764400 au

  Entering Z-vector solver.
 This version supports only Gaussian blurring of the apparent surface charges
 No PCM contribution added !! 
   1         0           1      0.000176    0.000176
 This version supports only Gaussian blurring of the apparent surface charges
 No PCM contribution added !! 
   2         0           1      0.000048    0.000048
 This version supports only Gaussian blurring of the apparent surface charges
 No PCM contribution added !! 
   3         0           1      0.000006    0.000006
 This version supports only Gaussian blurring of the apparent surface charges
 No PCM contribution added !! 
   4         1           0      0.000000    0.000000    Roots Converged

 --------------------------------------------------------------

                    Orbital Energies (a.u.)
 --------------------------------------------------------------

 Alpha MOs
 -- Occupied --
-20.700  -1.550  -0.893  -0.893  -0.670
 -- Virtual --
  0.135   0.208   0.208   0.513   0.513   0.584   0.644   0.720
  0.720   0.773   0.774   0.862   1.133   1.243   1.243   1.273
  1.568   1.569   1.578   1.883   1.884   2.091   2.091   2.251
  2.474   2.857   2.857   3.400   3.400   3.566   3.567   3.569
  3.592   3.696   3.911   3.912   3.951   4.041   4.044   4.044
  4.238   4.239   4.472   4.507   4.508   4.584   5.003   5.007
  5.009   5.287   5.486   5.486   6.025   6.027   6.959   6.960
  6.973   7.264   7.295   7.297   7.439   7.619   7.622   7.965
  8.361   8.363  15.904
 --------------------------------------------------------------

          Ground-State Mulliken Net Atomic Charges

     Atom                 Charge (a.u.)
  ----------------------------------------
      1 O                     0.011437
      2 H                     0.330165
      3 H                     0.328778
      4 H                     0.329620
  ----------------------------------------
  Sum of atomic charges =     1.000000

 -----------------------------------------------------------------
                    Cartesian Multipole Moments
 -----------------------------------------------------------------
    Charge (ESU x 10^10)
                 4.8032
    Dipole Moment (Debye)
         X     -15.4151      Y       2.5146      Z      -2.0760
       Tot      15.7562
    Quadrupole Moments (Debye-Ang)
        XX      46.8046     XY      -8.3220     YY      -5.1530
        XZ       6.6284     YZ      -1.6133     ZZ      -1.8320
    Octopole Moments (Debye-Ang^2)
       XXX    -131.6048    XXY      27.3763    XYY      16.4177
       YYY      -4.4125    XXZ     -20.6464    XYZ       5.5003
       YYZ       2.0221    XZZ       4.7909    YZZ       0.7105
       ZZZ       4.4619
    Hexadecapole Moments (Debye-Ang^3)
      XXXX     322.5339   XXXY     -89.0674   XXYY     -53.7361
      XYYY      14.1052   YYYY      -6.9268   XXXZ      61.9254
      XXYZ     -19.0395   XYYZ      -6.2293   YYYZ       1.8588
      XXZZ     -12.8467   XYZZ      -3.0770   YYZZ      -2.2560
      XZZZ     -12.8848   YZZZ       0.0041   ZZZZ      -8.3674
 -----------------------------------------------------------------
 DrvMan is completing analytic gradient of the MP2 energy
 MP2 relaxed dipole moment
            1
    1  -6.0647755
    2   0.9893152
    3  -0.8167490
	Magnitude:	 6.199 au	15.756 Debye
 MP2 energy read as -76.750376
 Full Analytical Gradient of MP2 Energy (in au.)
             1             2             3             4
    1   -0.00043866   -0.00003612    0.00037274    0.00010203
    2    0.00008800    0.00004535   -0.00012079   -0.00001255
    3    0.00131054    0.00003048   -0.00156388    0.00022286
 Gradient time:  CPU 0.09 s  wall 0.09 s
 ----------------------------------------------------------------
             Standard Nuclear Orientation (Angstroms)
    I     Atom           X                Y                Z
 ----------------------------------------------------------------
    1      O      -3.2284536230     0.2407915074    -0.4704587238
    2      H      -2.3459664328     0.3893344997    -0.6205369850
    3      H      -3.5058380627     0.3262889069     0.3892314517
    4      H      -3.7966259814     0.5518271861    -1.1049306429
 ----------------------------------------------------------------
 Nuclear Repulsion Energy =    15.0318131329 hartrees
 There are        5 alpha and        5 beta electrons
 Discretize the solute cavity surface with Lebedev spheres
	Using 302 Lebedev grid points for each H atom
	Using 302 Lebedev grid points for other atoms
	Atomic van der Waals radii will be scaled by 1.20
 Removing interior tesserae...
 Keep 574 surface tesserae and discard 634 interior tesserae
 Molecular Surface Area = 38.859 Angst**2

                       Distance Matrix (Angstroms)
             O (  1)   H (  2)   H (  3)
   H (  2)  0.907399
   H (  3)  0.907369  1.539126
   H (  4)  0.906707  1.538003  1.538813

 Requested basis set is cc-pVTZ
 There are 28 shells and 72 basis functions
 A cutoff of  1.0D-11 yielded    406 shell pairs
 There are      2726 function pairs (      3387 Cartesian)
 Smallest overlap matrix eigenvalue = 1.34E-03
 Guess MOs from SCF MO coefficient file
 Reading MOs from coefficient file
 Reading MOs from coefficient file
 A restricted Hartree-Fock SCF calculation will be
 performed using Pulay DIIS extrapolation
 SCF converges when DIIS error is below 1.0E-08
 ---------------------------------------
  Cycle       Energy         DIIS Error
 ---------------------------------------
    1     -76.3302437277      7.67E-04
    2     -76.3309716526      1.63E-04
    3     -76.3309943587      4.43E-05
    4     -76.3309962390      9.98E-06
    5     -76.3309963557      1.17E-06
    6     -76.3309963577      2.03E-07
    7     -76.3309963577      7.58E-08
    8     -76.3309963577      1.06E-08
    9     -76.3309963577      2.23E-09 Convergence criterion met
 ---------------------------------------
 SCF time:  CPU 1.53 s  wall 1.53 s
 Discretize the solute cavity surface with Lebedev spheres
	Using 302 Lebedev grid points for each H atom
	Using 302 Lebedev grid points for other atoms
	Atomic van der Waals radii will be scaled by 1.20
 Removing interior tesserae...
 Keep 574 surface tesserae and discard 634 interior tesserae
 Molecular Surface Area = 38.859 Angst**2
 A restricted Hartree-Fock SCF calculation will be
 performed using Pulay DIIS extrapolation
 Polarizable Continuum solvation model will be applied
 SCF converges when DIIS error is below 1.0E-08

 Citation of the SMD model:
 Marenich, A.V.; Cramer, C.J.; Truhlar, D.G.
 J. Phys. Chem. B 2009, 113, 6378-6396.
 iSolventCode=           1
 Solvent: water                                                           

 vradii
            1           2           3           4
    1   1.5200000   1.2000000   1.2000000   1.2000000
 ---------------------------------------
  Cycle       Energy         DIIS Error
 ---------------------------------------
    1     -76.3309963577      3.19E-10
 Time req'd to invert C: 0.25 s (CPU) 0.25 s (wall)
    2     -76.4878476637      6.72E-04
    3     -76.4878476637      6.72E-04
    4     -76.4878476637      6.72E-04
    5     -76.4878476637      6.72E-04
    6     -76.4878476637      6.72E-04
    7     -76.4878476637      6.72E-04
    8     -76.4878476637      6.72E-04
    9     -76.4878476637      6.72E-04
   10     -76.4878476637      6.72E-04
   11     -76.4878476637      6.72E-04
   12     -76.4878476637      6.72E-04
   13     -76.4878476637      6.72E-04
   14     -76.4878476637      6.72E-04
   15     -76.4878476637      6.72E-04
   16     -76.4878476637      6.72E-04
   17     -76.4882456698      1.71E-04
   18     -76.4882777594      4.52E-05
   19     -76.4882800242      1.15E-05
   20     -76.4882801797      4.28E-06
   21     -76.4882801895      5.98E-07
   22     -76.4882801901      1.06E-07
   23     -76.4882801901      1.12E-08
   24     -76.4882801901      1.86E-09 Convergence criterion met
 ---------------------------------------
 SCF time:  CPU 7.82 s  wall 7.81 s
(0)  E-EN(g) gas-phase elect-nuc energy                  -76.330996358 a.u.
(3)  G-ENP(liq) elect-nuc-pol free energy of system      -76.488280190 a.u.
(4)  G-CDS(liq) cavity-dispersion-solvent structure 
     free energy                                                2.1039 kcal/mol
(6)  G-S(liq) free energy of system                      -76.484927389 a.u.
(9)  DeltaG-S(liq) free energy of  solvation
     (9) = (6) - (0)                                          -96.5932 kcal/mol
 SCF   energy in the final basis set = -76.4849273886
 Total energy in the final basis set = -76.4849273886

 Components of the MP2 correlation energy:
        aaaa  correlation energy =        -0.0310942820 au
        abab  correlation energy =        -0.2033061140 au
        bbbb  correlation energy =        -0.0310942820 au
        non-Brillouin singles    =        -0.0000000000 au

 Total  MP2   correlation energy =        -0.2654946780 au
        MP2         total energy =       -76.7504220667 au

  Entering Z-vector solver.
 This version supports only Gaussian blurring of the apparent surface charges
 No PCM contribution added !! 
   1         0           1      0.000176    0.000176
 This version supports only Gaussian blurring of the apparent surface charges
 No PCM contribution added !! 
   2         0           1      0.000048    0.000048
 This version supports only Gaussian blurring of the apparent surface charges
 No PCM contribution added !! 
   3         0           1      0.000006    0.000006
 This version supports only Gaussian blurring of the apparent surface charges
 No PCM contribution added !! 
   4         1           0      0.000000    0.000000    Roots Converged

 --------------------------------------------------------------

                    Orbital Energies (a.u.)
 --------------------------------------------------------------

 Alpha MOs
 -- Occupied --
-20.700  -1.550  -0.893  -0.893  -0.670
 -- Virtual --
  0.135   0.208   0.208   0.513   0.513   0.584   0.644   0.720
  0.721   0.773   0.774   0.862   1.133   1.242   1.243   1.273
  1.568   1.569   1.578   1.883   1.884   2.091   2.091   2.251
  2.474   2.856   2.857   3.400   3.400   3.566   3.567   3.569
  3.592   3.696   3.911   3.912   3.951   4.041   4.044   4.044
  4.238   4.239   4.472   4.507   4.507   4.584   5.003   5.007
  5.009   5.287   5.486   5.486   6.025   6.027   6.959   6.960
  6.973   7.264   7.295   7.296   7.439   7.619   7.621   7.964
  8.361   8.363  15.901
 --------------------------------------------------------------

          Ground-State Mulliken Net Atomic Charges

     Atom                 Charge (a.u.)
  ----------------------------------------
      1 O                     0.011217
      2 H                     0.330155
      3 H                     0.329453
      4 H                     0.329175
  ----------------------------------------
  Sum of atomic charges =     1.000000

 -----------------------------------------------------------------
                    Cartesian Multipole Moments
 -----------------------------------------------------------------
    Charge (ESU x 10^10)
                 4.8032
    Dipole Moment (Debye)
         X     -15.4131      Y       2.5145      Z      -2.0725
       Tot      15.7538
    Quadrupole Moments (Debye-Ang)
        XX      46.7875     XY      -8.3202     YY      -5.1534
        XZ       6.6135     YZ      -1.6122     ZZ      -1.8302
    Octopole Moments (Debye-Ang^2)
       XXX    -131.5014    XXY      27.3640    XYY      16.4196
       YYY      -4.4127    XXZ     -20.5824    XYZ       5.4946
       YYZ       2.0220    XZZ       4.7877    YZZ       0.7111
       ZZZ       4.4627
    Hexadecapole Moments (Debye-Ang^3)
      XXXX     321.9904   XXXY     -88.9990   XXYY     -53.7447
      XYYY      14.1058   YYYY      -6.9272   XXXZ      61.6533
      XXYZ     -19.0123   XYYZ      -6.2294   YYYZ       1.8581
      XXZZ     -12.8483   XYZZ      -3.0771   YYZZ      -2.2559
      XZZZ     -12.8905   YZZZ       0.0042   ZZZZ      -8.3670
 -----------------------------------------------------------------
 DrvMan is completing analytic gradient of the MP2 energy
 MP2 relaxed dipole moment
            1
    1  -6.0639770
    2   0.9892700
    3  -0.8153945
	Magnitude:	 6.198 au	15.754 Debye
 MP2 energy read as -76.750422
 Full Analytical Gradient of MP2 Energy (in au.)
             1             2             3             4
    1   -0.00079435   -0.00010528    0.00000406    0.00089557
    2    0.00027059    0.00010025   -0.00003710   -0.00033373
    3   -0.00050264   -0.00010984   -0.00010704    0.00071952
 Gradient time:  CPU 0.09 s  wall 0.09 s
 ----------------------------------------------------------------
             Standard Nuclear Orientation (Angstroms)
    I     Atom           X                Y                Z
 ----------------------------------------------------------------
    1      O      -3.2284536230     0.2407915074    -0.4704587238
    2      H      -2.3459664328     0.3893344997    -0.6205369850
    3      H      -3.5058380627     0.3262889069     0.3892314517
    4      H      -3.7986259814     0.5518271861    -1.1049306429
 ----------------------------------------------------------------
 Nuclear Repulsion Energy =    15.0248553515 hartrees
 There are        5 alpha and        5 beta electrons
 Discretize the solute cavity surface with Lebedev spheres
	Using 302 Lebedev grid points for each H atom
	Using 302 Lebedev grid points for other atoms
	Atomic van der Waals radii will be scaled by 1.20
 Removing interior tesserae...
 Keep 574 surface tesserae and discard 634 interior tesserae
 Molecular Surface Area = 38.859 Angst**2

                       Distance Matrix (Angstroms)
             O (  1)   H (  2)   H (  3)
   H (  2)  0.907399
   H (  3)  0.907369  1.539126
   H (  4)  0.907962  1.539890  1.539192

 Requested basis set is cc-pVTZ
 There are 28 shells and 72 basis functions
 A cutoff of  1.0D-11 yielded    406 shell pairs
 There are      2726 function pairs (      3387 Cartesian)
 Smallest overlap matrix eigenvalue = 1.34E-03
 Guess MOs from SCF MO coefficient file
 Reading MOs from coefficient file
 Reading MOs from coefficient file
 A restricted Hartree-Fock SCF calculation will be
 performed using Pulay DIIS extrapolation
 SCF converges when DIIS error is below 1.0E-08
 ---------------------------------------
  Cycle       Energy         DIIS Error
 ---------------------------------------
    1     -76.3296360760      7.67E-04
    2     -76.3311245543      1.64E-04
    3     -76.3311472673      4.45E-05
    4     -76.3311491633      1.03E-05
    5     -76.3311492824      2.16E-06
    6     -76.3311492853      5.91E-07
    7     -76.3311492856      9.41E-08
    8     -76.3311492856      9.92E-09 Convergence criterion met
 ---------------------------------------
 SCF time:  CPU 1.38 s  wall 1.41 s
 Discretize the solute cavity surface with Lebedev spheres
	Using 302 Lebedev grid points for each H atom
	Using 302 Lebedev grid points for other atoms
	Atomic van der Waals radii will be scaled by 1.20
 Removing interior tesserae...
 Keep 574 surface tesserae and discard 634 interior tesserae
 Molecular Surface Area = 38.859 Angst**2
 A restricted Hartree-Fock SCF calculation will be
 performed using Pulay DIIS extrapolation
 Polarizable Continuum solvation model will be applied
 SCF converges when DIIS error is below 1.0E-08

 Citation of the SMD model:
 Marenich, A.V.; Cramer, C.J.; Truhlar, D.G.
 J. Phys. Chem. B 2009, 113, 6378-6396.
 iSolventCode=           1
 Solvent: water                                                           

 vradii
            1           2           3           4
    1   1.5200000   1.2000000   1.2000000   1.2000000
 ---------------------------------------
  Cycle       Energy         DIIS Error
 ---------------------------------------
    1     -76.3311492856      2.19E-09
 Time req'd to invert C: 0.25 s (CPU) 0.25 s (wall)
    2     -76.4879796109      6.72E-04
    3     -76.4879796110      6.72E-04
    4     -76.4879796117      6.72E-04
    5     -76.4879796127      6.72E-04
    6     -76.4879796205      6.72E-04
    7     -76.4879796120      6.72E-04
    8     -76.4883773688      1.71E-04
    9     -76.4884094439      4.52E-05
   10     -76.4884117073      1.15E-05
   11     -76.4884118628      4.28E-06
   12     -76.4884118726      5.99E-07
   13     -76.4884118731      1.06E-07
   14     -76.4884118732      1.12E-08
   15     -76.4884118732      1.87E-09 Convergence criterion met
 ---------------------------------------
 SCF time:  CPU 5.00 s  wall 5.02 s
(0)  E-EN(g) gas-phase elect-nuc energy                  -76.331149286 a.u.
(3)  G-ENP(liq) elect-nuc-pol free energy of system      -76.488411873 a.u.
(4)  G-CDS(liq) cavity-dispersion-solvent structure 
     free energy                                                2.1046 kcal/mol
(6)  G-S(liq) free energy of system                      -76.485057913 a.u.
(9)  DeltaG-S(liq) free energy of  solvation
     (9) = (6) - (0)                                          -96.5791 kcal/mol
 SCF   energy in the final basis set = -76.4850579129
 Total energy in the final basis set = -76.4850579129

 Components of the MP2 correlation energy:
        aaaa  correlation energy =        -0.0310984635 au
        abab  correlation energy =        -0.2033291822 au
        bbbb  correlation energy =        -0.0310984635 au
        non-Brillouin singles    =        -0.0000000000 au

 Total  MP2   correlation energy =        -0.2655261093 au
        MP2         total energy =       -76.7505840222 au

  Entering Z-vector solver.
 This version supports only Gaussian blurring of the apparent surface charges
 No PCM contribution added !! 
   1         0           1      0.000176    0.000176
 This version supports only Gaussian blurring of the apparent surface charges
 No PCM contribution added !! 
   2         0           1      0.000049    0.000049
 This version supports only Gaussian blurring of the apparent surface charges
 No PCM contribution added !! 
   3         0           1      0.000006    0.000006
 This version supports only Gaussian blurring of the apparent surface charges
 No PCM contribution added !! 
   4         1           0      0.000000    0.000000    Roots Converged

 --------------------------------------------------------------

                    Orbital Energies (a.u.)
 --------------------------------------------------------------

 Alpha MOs
 -- Occupied --
-20.700  -1.550  -0.893  -0.893  -0.670
 -- Virtual --
  0.135   0.208   0.208   0.513   0.513   0.584   0.644   0.720
  0.720   0.773   0.774   0.862   1.133   1.242   1.243   1.273
  1.568   1.568   1.577   1.884   1.884   2.091   2.091   2.251
  2.474   2.856   2.857   3.400   3.400   3.566   3.567   3.568
  3.591   3.696   3.911   3.911   3.950   4.042   4.044   4.044
  4.238   4.238   4.471   4.506   4.507   4.583   5.002   5.006
  5.007   5.285   5.485   5.485   6.023   6.025   6.959   6.960
  6.972   7.262   7.293   7.294   7.438   7.618   7.620   7.962
  8.359   8.361  15.889
 --------------------------------------------------------------

          Ground-State Mulliken Net Atomic Charges

     Atom                 Charge (a.u.)
  ----------------------------------------
      1 O                     0.010401
      2 H                     0.330140
      3 H                     0.329421
      4 H                     0.330039
  ----------------------------------------
  Sum of atomic charges =     1.000000

 -----------------------------------------------------------------
                    Cartesian Multipole Moments
 -----------------------------------------------------------------
    Charge (ESU x 10^10)
                 4.8032
    Dipole Moment (Debye)
         X     -15.4178      Y       2.5146      Z      -2.0736
       Tot      15.7586
    Quadrupole Moments (Debye-Ang)
        XX      46.8239     XY      -8.3236     YY      -5.1549
        XZ       6.6232     YZ      -1.6125     ZZ      -1.8308
    Octopole Moments (Debye-Ang^2)
       XXX    -131.7082    XXY      27.3879    XYY      16.4233
       YYY      -4.4144    XXZ     -20.6408    XYZ       5.4994
       YYZ       2.0227    XZZ       4.7828    YZZ       0.7109
       ZZZ       4.4640
    Hexadecapole Moments (Debye-Ang^3)
      XXXX     323.0264   XXXY     -89.1307   XXYY     -53.7532
      XYYY      14.1116   YYYY      -6.9305   XXXZ      61.9560
      XXYZ     -19.0436   XYYZ      -6.2305   YYYZ       1.8593
      XXZZ     -12.8042   XYZZ      -3.0806   YYZZ      -2.2572
      XZZZ     -12.8883   YZZZ       0.0049   ZZZZ      -8.3717
 -----------------------------------------------------------------
 DrvMan is completing analytic gradient of the MP2 energy
 MP2 relaxed dipole moment
            1
    1  -6.0658445
    2   0.9893200
    3  -0.8158259
	Magnitude:	 6.200 au	15.759 Debye
 MP2 energy read as -76.750584
 Full Analytical Gradient of MP2 Energy (in au.)
             1             2             3             4
    1    0.00060583    0.00003403   -0.00004672   -0.00059315
    2   -0.00027172   -0.00000775   -0.00000043    0.00027990
    3    0.00050363    0.00011200   -0.00016057   -0.00045506
 Gradient time:  CPU 0.09 s  wall 0.09 s
 ----------------------------------------------------------------
             Standard Nuclear Orientation (Angstroms)
    I     Atom           X                Y                Z
 ----------------------------------------------------------------
    1      O      -3.2284536230     0.2407915074    -0.4704587238
    2      H      -2.3459664328     0.3893344997    -0.6205369850
    3      H      -3.5058380627     0.3262889069     0.3892314517
    4      H      -3.7976259814     0.5528271861    -1.1049306429
 ----------------------------------------------------------------
 Nuclear Repulsion Energy =    15.0265125834 hartrees
 There are        5 alpha and        5 beta electrons
 Discretize the solute cavity surface with Lebedev spheres
	Using 302 Lebedev grid points for each H atom
	Using 302 Lebedev grid points for other atoms
	Atomic van der Waals radii will be scaled by 1.20
 Removing interior tesserae...
 Keep 574 surface tesserae and discard 634 interior tesserae
 Molecular Surface Area = 38.859 Angst**2

                       Distance Matrix (Angstroms)
             O (  1)   H (  2)   H (  3)
   H (  2)  0.907399
   H (  3)  0.907369  1.539126
   H (  4)  0.907677  1.539052  1.539149

 Requested basis set is cc-pVTZ
 There are 28 shells and 72 basis functions
 A cutoff of  1.0D-11 yielded    406 shell pairs
 There are      2726 function pairs (      3387 Cartesian)
 Smallest overlap matrix eigenvalue = 1.34E-03
 Guess MOs from SCF MO coefficient file
 Reading MOs from coefficient file
 Reading MOs from coefficient file
 A restricted Hartree-Fock SCF calculation will be
 performed using Pulay DIIS extrapolation
 SCF converges when DIIS error is below 1.0E-08
 ---------------------------------------
  Cycle       Energy         DIIS Error
 ---------------------------------------
    1     -76.3308524298      7.61E-04
    2     -76.3310903744      1.61E-04
    3     -76.3311131316      4.43E-05
    4     -76.3311150041      1.00E-05
    5     -76.3311151189      1.85E-06
    6     -76.3311151217      6.50E-07
    7     -76.3311151220      8.76E-08
    8     -76.3311151220      8.75E-09 Convergence criterion met
 ---------------------------------------
 SCF time:  CPU 1.38 s  wall 1.39 s
 Discretize the solute cavity surface with Lebedev spheres
	Using 302 Lebedev grid points for each H atom
	Using 302 Lebedev grid points for other atoms
	Atomic van der Waals radii will be scaled by 1.20
 Removing interior tesserae...
 Keep 574 surface tesserae and discard 634 interior tesserae
 Molecular Surface Area = 38.859 Angst**2
 A restricted Hartree-Fock SCF calculation will be
 performed using Pulay DIIS extrapolation
 Polarizable Continuum solvation model will be applied
 SCF converges when DIIS error is below 1.0E-08

 Citation of the SMD model:
 Marenich, A.V.; Cramer, C.J.; Truhlar, D.G.
 J. Phys. Chem. B 2009, 113, 6378-6396.
 iSolventCode=           1
 Solvent: water                                                           

 vradii
            1           2           3           4
    1   1.5200000   1.2000000   1.2000000   1.2000000
 ---------------------------------------
  Cycle       Energy         DIIS Error
 ---------------------------------------
    1     -76.3311151220      1.81E-09
 Time req'd to invert C: 0.25 s (CPU) 0.25 s (wall)
    2     -76.4879559370      6.73E-04
    3     -76.4879559371      6.73E-04
    4     -76.4879559373      6.73E-04
    5     -76.4879559367      6.73E-04
    6     -76.4879559370      6.73E-04
    7     -76.4879559369      6.73E-04
    8     -76.4879559362      6.73E-04
    9     -76.4879559361      6.73E-04
   10     -76.4879559344      6.73E-04
   11     -76.4879559347      6.73E-04
   12     -76.4879559203      6.73E-04
   13     -76.4883546269      1.71E-04
   14     -76.4883867793      4.53E-05
   15     -76.4883890493      1.15E-05
   16     -76.4883892049      4.26E-06
   17     -76.4883892146      5.99E-07
   18     -76.4883892152      1.06E-07
   19     -76.4883892152      1.12E-08
   20     -76.4883892152      1.87E-09 Convergence criterion met
 ---------------------------------------
 SCF time:  CPU 6.57 s  wall 6.57 s
(0)  E-EN(g) gas-phase elect-nuc energy                  -76.331115122 a.u.
(3)  G-ENP(liq) elect-nuc-pol free energy of system      -76.488389215 a.u.
(4)  G-CDS(liq) cavity-dispersion-solvent structure 
     free energy                                                2.1045 kcal/mol
(6)  G-S(liq) free energy of system                      -76.485035517 a.u.
(9)  DeltaG-S(liq) free energy of  solvation
     (9) = (6) - (0)                                          -96.5865 kcal/mol
 SCF   energy in the final basis set = -76.4850355174
 Total energy in the final basis set = -76.4850355174

 Components of the MP2 correlation energy:
        aaaa  correlation energy =        -0.0310974267 au
        abab  correlation energy =        -0.2033246330 au
        bbbb  correlation energy =        -0.0310974267 au
        non-Brillouin singles    =        -0.0000000000 au

 Total  MP2   correlation energy =        -0.2655194863 au
        MP2         total energy =       -76.7505550038 au

  Entering Z-vector solver.
 This version supports only Gaussian blurring of the apparent surface charges
 No PCM contribution added !! 
   1         0           1      0.000176    0.000176
 This version supports only Gaussian blurring of the apparent surface charges
 No PCM contribution added !! 
   2         0           1      0.000049    0.000049
 This version supports only Gaussian blurring of the apparent surface charges
 No PCM contribution added !! 
   3         0           1      0.000006    0.000006
 This version supports only Gaussian blurring of the apparent surface charges
 No PCM contribution added !! 
   4         1           0      0.000000    0.000000    Roots Converged

 --------------------------------------------------------------

                    Orbital Energies (a.u.)
 --------------------------------------------------------------

 Alpha MOs
 -- Occupied --
-20.700  -1.550  -0.893  -0.893  -0.670
 -- Virtual --
  0.135   0.208   0.208   0.513   0.513   0.584   0.644   0.720
  0.720   0.773   0.773   0.862   1.133   1.242   1.243   1.273
  1.568   1.568   1.577   1.884   1.884   2.091   2.091   2.251
  2.474   2.856   2.856   3.400   3.400   3.566   3.566   3.568
  3.591   3.696   3.911   3.911   3.951   4.041   4.044   4.044
  4.238   4.238   4.471   4.506   4.506   4.583   5.003   5.006
  5.007   5.285   5.484   5.484   6.025   6.026   6.960   6.960
  6.972   7.263   7.294   7.294   7.438   7.620   7.620   7.962
  8.360   8.361  15.892
 --------------------------------------------------------------

          Ground-State Mulliken Net Atomic Charges

     Atom                 Charge (a.u.)
  ----------------------------------------
      1 O                     0.010603
      2 H                     0.330134
      3 H                     0.329427
      4 H                     0.329836
  ----------------------------------------
  Sum of atomic charges =     1.000000

 -----------------------------------------------------------------
                    Cartesian Multipole Moments
 -----------------------------------------------------------------
    Charge (ESU x 10^10)
                 4.8032
    Dipole Moment (Debye)
         X     -15.4155      Y       2.5170      Z      -2.0731
       Tot      15.7566
    Quadrupole Moments (Debye-Ang)
        XX      46.8057     XY      -8.3316     YY      -5.1514
        XZ       6.6184     YZ      -1.6155     ZZ      -1.8309
    Octopole Moments (Debye-Ang^2)
       XXX    -131.6026    XXY      27.4135    XYY      16.4109
       YYY      -4.4122    XXZ     -20.6117    XYZ       5.5092
       YYZ       2.0191    XZZ       4.7866    YZZ       0.7142
       ZZZ       4.4641
    Hexadecapole Moments (Debye-Ang^3)
      XXXX     322.4881   XXXY     -89.2088   XXYY     -53.7086
      XYYY      14.1031   YYYY      -6.9291   XXXZ      61.8034
      XXYZ     -19.0742   XYYZ      -6.2173   YYYZ       1.8568
      XXZZ     -12.8309   XYZZ      -3.0913   YYZZ      -2.2532
      XZZZ     -12.8920   YZZZ       0.0014   ZZZZ      -8.3711
 -----------------------------------------------------------------
 DrvMan is completing analytic gradient of the MP2 energy
 MP2 relaxed dipole moment
            1
    1  -6.0649367
    2   0.9902449
    3  -0.8156217
	Magnitude:	 6.199 au	15.757 Debye
 MP2 energy read as -76.750555
 Full Analytical Gradient of MP2 Energy (in au.)
             1             2             3             4
    1    0.00023678   -0.00004294   -0.00003032   -0.00016352
    2   -0.00019937    0.00005339   -0.00001591    0.00016188
    3    0.00038325   -0.00001518   -0.00013645   -0.00023162
 Gradient time:  CPU 0.09 s  wall 0.09 s
 ----------------------------------------------------------------
             Standard Nuclear Orientation (Angstroms)
    I     Atom           X                Y                Z
 ----------------------------------------------------------------
    1      O      -3.2284536230     0.2407915074    -0.4704587238
    2      H      -2.3459664328     0.3893344997    -0.6205369850
    3      H      -3.5058380627     0.3262889069     0.3892314517
    4      H      -3.7976259814     0.5508271861    -1.1049306429
 ----------------------------------------------------------------
 Nuclear Repulsion Energy =    15.0301508194 hartrees
 There are        5 alpha and        5 beta electrons
 Discretize the solute cavity surface with Lebedev spheres
	Using 302 Lebedev grid points for each H atom
	Using 302 Lebedev grid points for other atoms
	Atomic van der Waals radii will be scaled by 1.20
 Removing interior tesserae...
 Keep 574 surface tesserae and discard 634 interior tesserae
 Molecular Surface Area = 38.859 Angst**2

                       Distance Matrix (Angstroms)
             O (  1)   H (  2)   H (  3)
   H (  2)  0.907399
   H (  3)  0.907369  1.539126
   H (  4)  0.906992  1.538841  1.538856

 Requested basis set is cc-pVTZ
 There are 28 shells and 72 basis functions
 A cutoff of  1.0D-11 yielded    406 shell pairs
 There are      2726 function pairs (      3387 Cartesian)
 Smallest overlap matrix eigenvalue = 1.34E-03
 Guess MOs from SCF MO coefficient file
 Reading MOs from coefficient file
 Reading MOs from coefficient file
 A restricted Hartree-Fock SCF calculation will be
 performed using Pulay DIIS extrapolation
 SCF converges when DIIS error is below 1.0E-08
 ---------------------------------------
  Cycle       Energy         DIIS Error
 ---------------------------------------
    1     -76.3310953636      7.66E-04
    2     -76.3310068275      1.64E-04
    3     -76.3310295055      4.44E-05
    4     -76.3310313764      1.01E-05
    5     -76.3310314907      2.10E-06
    6     -76.3310314939      6.58E-07
    7     -76.3310314942      8.60E-08
    8     -76.3310314942      8.93E-09 Convergence criterion met
 ---------------------------------------
 SCF time:  CPU 1.37 s  wall 1.37 s
 Discretize the solute cavity surface with Lebedev spheres
	Using 302 Lebedev grid points for each H atom
	Using 302 Lebedev grid points for other atoms
	Atomic van der Waals radii will be scaled by 1.20
 Removing interior tesserae...
 Keep 574 surface tesserae and discard 634 interior tesserae
 Molecular Surface Area = 38.859 Angst**2
 A restricted Hartree-Fock SCF calculation will be
 performed using Pulay DIIS extrapolation
 Polarizable Continuum solvation model will be applied
 SCF converges when DIIS error is below 1.0E-08

 Citation of the SMD model:
 Marenich, A.V.; Cramer, C.J.; Truhlar, D.G.
 J. Phys. Chem. B 2009, 113, 6378-6396.
 iSolventCode=           1
 Solvent: water                                                           

 vradii
            1           2           3           4
    1   1.5200000   1.2000000   1.2000000   1.2000000
 ---------------------------------------
  Cycle       Energy         DIIS Error
 ---------------------------------------
    1     -76.3310314942      2.02E-09
 Time req'd to invert C: 0.25 s (CPU) 0.25 s (wall)
    2     -76.4878720989      6.72E-04
    3     -76.4878720991      6.72E-04
    4     -76.4878720989      6.72E-04
    5     -76.4878720975      6.72E-04
    6     -76.4882691630      1.71E-04
    7     -76.4883011760      4.52E-05
    8     -76.4883034343      1.15E-05
    9     -76.4883035897      4.30E-06
   10     -76.4883035996      5.98E-07
   11     -76.4883036002      1.05E-07
   12     -76.4883036002      1.12E-08
   13     -76.4883036002      1.86E-09 Convergence criterion met
 ---------------------------------------
 SCF time:  CPU 4.36 s  wall 4.36 s
(0)  E-EN(g) gas-phase elect-nuc energy                  -76.331031494 a.u.
(3)  G-ENP(liq) elect-nuc-pol free energy of system      -76.488303600 a.u.
(4)  G-CDS(liq) cavity-dispersion-solvent structure 
     free energy                                                2.1041 kcal/mol
(6)  G-S(liq) free energy of system                      -76.484950536 a.u.
(9)  DeltaG-S(liq) free energy of  solvation
     (9) = (6) - (0)                                          -96.5857 kcal/mol
 SCF   energy in the final basis set = -76.4849505357
 Total energy in the final basis set = -76.4849505357

 Components of the MP2 correlation energy:
        aaaa  correlation energy =        -0.0310953170 au
        abab  correlation energy =        -0.2033106571 au
        bbbb  correlation energy =        -0.0310953170 au
        non-Brillouin singles    =        -0.0000000000 au

 Total  MP2   correlation energy =        -0.2655012911 au
        MP2         total energy =       -76.7504518268 au

  Entering Z-vector solver.
 This version supports only Gaussian blurring of the apparent surface charges
 No PCM contribution added !! 
   1         0           1      0.000176    0.000176
 This version supports only Gaussian blurring of the apparent surface charges
 No PCM contribution added !! 
   2         0           1      0.000048    0.000048
 This version supports only Gaussian blurring of the apparent surface charges
 No PCM contribution added !! 
   3         0           1      0.000006    0.000006
 This version supports only Gaussian blurring of the apparent surface charges
 No PCM contribution added !! 
   4         1           0      0.000000    0.000000    Roots Converged

 --------------------------------------------------------------

                    Orbital Energies (a.u.)
 --------------------------------------------------------------

 Alpha MOs
 -- Occupied --
-20.700  -1.550  -0.893  -0.893  -0.670
 -- Virtual --
  0.135   0.208   0.208   0.513   0.513   0.584   0.644   0.720
  0.720   0.773   0.774   0.862   1.133   1.243   1.243   1.273
  1.568   1.569   1.577   1.883   1.884   2.091   2.091   2.251
  2.474   2.857   2.857   3.400   3.400   3.566   3.567   3.568
  3.592   3.696   3.911   3.911   3.950   4.042   4.044   4.044
  4.238   4.238   4.472   4.508   4.508   4.583   5.002   5.007
  5.008   5.286   5.487   5.487   6.024   6.025   6.959   6.959
  6.973   7.264   7.295   7.296   7.439   7.619   7.620   7.964
  8.361   8.362  15.898
 --------------------------------------------------------------

          Ground-State Mulliken Net Atomic Charges

     Atom                 Charge (a.u.)
  ----------------------------------------
      1 O                     0.011016
      2 H                     0.330160
      3 H                     0.329446
      4 H                     0.329378
  ----------------------------------------
  Sum of atomic charges =     1.000000

 -----------------------------------------------------------------
                    Cartesian Multipole Moments
 -----------------------------------------------------------------
    Charge (ESU x 10^10)
                 4.8032
    Dipole Moment (Debye)
         X     -15.4154      Y       2.5121      Z      -2.0730
       Tot      15.7557
    Quadrupole Moments (Debye-Ang)
        XX      46.8057     XY      -8.3123     YY      -5.1568
        XZ       6.6182     YZ      -1.6092     ZZ      -1.8301
    Octopole Moments (Debye-Ang^2)
       XXX    -131.6069    XXY      27.3384    XYY      16.4319
       YYY      -4.4149    XXZ     -20.6115    XYZ       5.4849
       YYZ       2.0256    XZZ       4.7840    YZZ       0.7078
       ZZZ       4.4626
    Hexadecapole Moments (Debye-Ang^3)
      XXXX     322.5280   XXXY     -88.9208   XXYY     -53.7892
      XYYY      14.1142   YYYY      -6.9285   XXXZ      61.8057
      XXYZ     -18.9816   XYYZ      -6.2425   YYYZ       1.8607
      XXZZ     -12.8217   XYZZ      -3.0665   YYZZ      -2.2599
      XZZZ     -12.8869   YZZZ       0.0077   ZZZZ      -8.3676
 -----------------------------------------------------------------
 DrvMan is completing analytic gradient of the MP2 energy
 MP2 relaxed dipole moment
            1
    1  -6.0648845
    2   0.9883443
    3  -0.8155972
	Magnitude:	 6.199 au	15.756 Debye
 MP2 energy read as -76.750452
 Full Analytical Gradient of MP2 Energy (in au.)
             1             2             3             4
    1   -0.00042430   -0.00002823   -0.00001236    0.00046488
    2    0.00019604    0.00003886   -0.00002170   -0.00021321
    3   -0.00038013    0.00001771   -0.00013102    0.00049344
 Gradient time:  CPU 0.09 s  wall 0.09 s
 ----------------------------------------------------------------
             Standard Nuclear Orientation (Angstroms)
    I     Atom           X                Y                Z
 ----------------------------------------------------------------
    1      O      -3.2284536230     0.2407915074    -0.4704587238
    2      H      -2.3459664328     0.3893344997    -0.6205369850
    3      H      -3.5058380627     0.3262889069     0.3892314517
    4      H      -3.7976259814     0.5518271861    -1.1039306429
 ----------------------------------------------------------------
 Nuclear Repulsion Energy =    15.0322181701 hartrees
 There are        5 alpha and        5 beta electrons
 Discretize the solute cavity surface with Lebedev spheres
	Using 302 Lebedev grid points for each H atom
	Using 302 Lebedev grid points for other atoms
	Atomic van der Waals radii will be scaled by 1.20
 Removing interior tesserae...
 Keep 574 surface tesserae and discard 634 interior tesserae
 Molecular Surface Area = 38.859 Angst**2

                       Distance Matrix (Angstroms)
             O (  1)   H (  2)   H (  3)
   H (  2)  0.907399
   H (  3)  0.907369  1.539126
   H (  4)  0.906635  1.538632  1.538031

 Requested basis set is cc-pVTZ
 There are 28 shells and 72 basis functions
 A cutoff of  1.0D-11 yielded    406 shell pairs
 There are      2726 function pairs (      3387 Cartesian)
 Smallest overlap matrix eigenvalue = 1.34E-03
 Guess MOs from SCF MO coefficient file
 Reading MOs from coefficient file
 Reading MOs from coefficient file
 A restricted Hartree-Fock SCF calculation will be
 performed using Pulay DIIS extrapolation
 SCF converges when DIIS error is below 1.0E-08
 ---------------------------------------
  Cycle       Energy         DIIS Error
 ---------------------------------------
    1     -76.3307841659      7.60E-04
    2     -76.3309627938      1.61E-04
    3     -76.3309855171      4.42E-05
    4     -76.3309873843      1.00E-05
    5     -76.3309874988      1.92E-06
    6     -76.3309875016      6.52E-07
    7     -76.3309875019      8.74E-08
    8     -76.3309875020      8.78E-09 Convergence criterion met
 ---------------------------------------
 SCF time:  CPU 1.37 s  wall 1.37 s
 Discretize the solute cavity surface with Lebedev spheres
	Using 302 Lebedev grid points for each H atom
	Using 302 Lebedev grid points for other atoms
	Atomic van der Waals radii will be scaled by 1.20
 Removing interior tesserae...
 Keep 574 surface tesserae and discard 634 interior tesserae
 Molecular Surface Area = 38.859 Angst**2
 A restricted Hartree-Fock SCF calculation will be
 performed using Pulay DIIS extrapolation
 Polarizable Continuum solvation model will be applied
 SCF converges when DIIS error is below 1.0E-08

 Citation of the SMD model:
 Marenich, A.V.; Cramer, C.J.; Truhlar, D.G.
 J. Phys. Chem. B 2009, 113, 6378-6396.
 iSolventCode=           1
 Solvent: water                                                           

 vradii
            1           2           3           4
    1   1.5200000   1.2000000   1.2000000   1.2000000
 ---------------------------------------
  Cycle       Energy         DIIS Error
 ---------------------------------------
    1     -76.3309875020      1.84E-09
 Time req'd to invert C: 0.25 s (CPU) 0.25 s (wall)
    2     -76.4878382337      6.72E-04
    3     -76.4878382338      6.72E-04
    4     -76.4878382340      6.72E-04
    5     -76.4878382344      6.72E-04
    6     -76.4878382341      6.72E-04
    7     -76.4878382346      6.72E-04
    8     -76.4878382328      6.72E-04
    9     -76.4878382418      6.72E-04
   10     -76.4878382245      6.72E-04
   11     -76.4878382215      6.72E-04
   12     -76.4878382227      6.72E-04
   13     -76.4878382243      6.72E-04
   14     -76.4878382230      6.72E-04
   15     -76.4878382234      6.72E-04
   16     -76.4878382215      6.72E-04
   17     -76.4882362344      1.71E-04
   18     -76.4882683254      4.52E-05
   19     -76.4882705904      1.15E-05
   20     -76.4882707458      4.28E-06
   21     -76.4882707556      5.98E-07
   22     -76.4882707562      1.06E-07
   23     -76.4882707562      1.12E-08
   24     -76.4882707562      1.86E-09 Convergence criterion met
 ---------------------------------------
 SCF time:  CPU 7.82 s  wall 7.82 s
(0)  E-EN(g) gas-phase elect-nuc energy                  -76.330987502 a.u.
(3)  G-ENP(liq) elect-nuc-pol free energy of system      -76.488270756 a.u.
(4)  G-CDS(liq) cavity-dispersion-solvent structure 
     free energy                                                2.1039 kcal/mol
(6)  G-S(liq) free energy of system                      -76.484918021 a.u.
(9)  DeltaG-S(liq) free energy of  solvation
     (9) = (6) - (0)                                          -96.5929 kcal/mol
 SCF   energy in the final basis set = -76.4849180213
 Total energy in the final basis set = -76.4849180213

 Components of the MP2 correlation energy:
        aaaa  correlation energy =        -0.0310940351 au
        abab  correlation energy =        -0.2033047634 au
        bbbb  correlation energy =        -0.0310940351 au
        non-Brillouin singles    =        -0.0000000000 au

 Total  MP2   correlation energy =        -0.2654928336 au
        MP2         total energy =       -76.7504108549 au

  Entering Z-vector solver.
 This version supports only Gaussian blurring of the apparent surface charges
 No PCM contribution added !! 
   1         0           1      0.000176    0.000176
 This version supports only Gaussian blurring of the apparent surface charges
 No PCM contribution added !! 
   2         0           1      0.000048    0.000048
 This version supports only Gaussian blurring of the apparent surface charges
 No PCM contribution added !! 
   3         0           1      0.000006    0.000006
 This version supports only Gaussian blurring of the apparent surface charges
 No PCM contribution added !! 
   4         1           0      0.000000    0.000000    Roots Converged

 --------------------------------------------------------------

                    Orbital Energies (a.u.)
 --------------------------------------------------------------

 Alpha MOs
 -- Occupied --
-20.700  -1.550  -0.893  -0.893  -0.670
 -- Virtual --
  0.135   0.208   0.208   0.513   0.513   0.584   0.644   0.720
  0.720   0.773   0.774   0.862   1.133   1.242   1.243   1.273
  1.568   1.569   1.578   1.883   1.884   2.091   2.091   2.251
  2.474   2.856   2.857   3.400   3.400   3.566   3.567   3.569
  3.592   3.696   3.911   3.912   3.951   4.041   4.044   4.044
  4.238   4.239   4.472   4.507   4.507   4.584   5.003   5.007
  5.009   5.287   5.486   5.486   6.025   6.027   6.959   6.960
  6.973   7.264   7.295   7.296   7.439   7.619   7.622   7.964
  8.361   8.363  15.901
 --------------------------------------------------------------

          Ground-State Mulliken Net Atomic Charges

     Atom                 Charge (a.u.)
  ----------------------------------------
      1 O                     0.011281
      2 H                     0.330161
      3 H                     0.329442
      4 H                     0.329116
  ----------------------------------------
  Sum of atomic charges =     1.000000

 -----------------------------------------------------------------
                    Cartesian Multipole Moments
 -----------------------------------------------------------------
    Charge (ESU x 10^10)
                 4.8032
    Dipole Moment (Debye)
         X     -15.4149      Y       2.5145      Z      -2.0705
       Tot      15.7553
    Quadrupole Moments (Debye-Ang)
        XX      46.8029     XY      -8.3216     YY      -5.1533
        XZ       6.6081     YZ      -1.6108     ZZ      -1.8361
    Octopole Moments (Debye-Ang^2)
       XXX    -131.5954    XXY      27.3749    XYY      16.4187
       YYY      -4.4126    XXZ     -20.5719    XYZ       5.4909
       YYZ       2.0224    XZZ       4.8072    YZZ       0.7076
       ZZZ       4.4718
    Hexadecapole Moments (Debye-Ang^3)
      XXXX     322.4872   XXXY     -89.0619   XXYY     -53.7396
      XYYY      14.1053   YYYY      -6.9269   XXXZ      61.6534
      XXYZ     -19.0043   XYYZ      -6.2304   YYYZ       1.8581
      XXZZ     -12.9111   XYZZ      -3.0658   YYZZ      -2.2572
      XZZZ     -12.9228   YZZZ       0.0097   ZZZZ      -8.3795
 -----------------------------------------------------------------
 DrvMan is completing analytic gradient of the MP2 energy
 MP2 relaxed dipole moment
            1
    1  -6.0646894
    2   0.9892765
    3  -0.8146114
	Magnitude:	 6.199 au	15.755 Debye
 MP2 energy read as -76.750411
 Full Analytical Gradient of MP2 Energy (in au.)
             1             2             3             4
    1   -0.00059541   -0.00002194   -0.00012301    0.00074035
    2    0.00031825    0.00003392    0.00003115   -0.00038332
    3   -0.00080135    0.00001259   -0.00021261    0.00100137
 Gradient time:  CPU 0.09 s  wall 0.09 s
 ----------------------------------------------------------------
             Standard Nuclear Orientation (Angstroms)
    I     Atom           X                Y                Z
 ----------------------------------------------------------------
    1      O      -3.2284536230     0.2407915074    -0.4704587238
    2      H      -2.3459664328     0.3893344997    -0.6205369850
    3      H      -3.5058380627     0.3262889069     0.3892314517
    4      H      -3.7976259814     0.5518271861    -1.1059306429
 ----------------------------------------------------------------
 Nuclear Repulsion Energy =    15.0244519880 hartrees
 There are        5 alpha and        5 beta electrons
 Discretize the solute cavity surface with Lebedev spheres
	Using 302 Lebedev grid points for each H atom
	Using 302 Lebedev grid points for other atoms
	Atomic van der Waals radii will be scaled by 1.20
 Removing interior tesserae...
 Keep 574 surface tesserae and discard 634 interior tesserae
 Molecular Surface Area = 38.859 Angst**2

                       Distance Matrix (Angstroms)
             O (  1)   H (  2)   H (  3)
   H (  2)  0.907399
   H (  3)  0.907369  1.539126
   H (  4)  0.908034  1.539262  1.539973

 Requested basis set is cc-pVTZ
 There are 28 shells and 72 basis functions
 A cutoff of  1.0D-11 yielded    406 shell pairs
 There are      2726 function pairs (      3387 Cartesian)
 Smallest overlap matrix eigenvalue = 1.34E-03
 Guess MOs from SCF MO coefficient file
 Reading MOs from coefficient file
 Reading MOs from coefficient file
 A restricted Hartree-Fock SCF calculation will be
 performed using Pulay DIIS extrapolation
 SCF converges when DIIS error is below 1.0E-08
 ---------------------------------------
  Cycle       Energy         DIIS Error
 ---------------------------------------
    1     -76.3295277556      7.68E-04
    2     -76.3311331600      1.64E-04
    3     -76.3311558754      4.46E-05
    4     -76.3311577755      1.04E-05
    5     -76.3311578953      2.39E-06
    6     -76.3311578986      5.89E-07
    7     -76.3311578990      9.44E-08
    8     -76.3311578990      1.02E-08
    9     -76.3311578990      2.24E-09 Convergence criterion met
 ---------------------------------------
 SCF time:  CPU 1.53 s  wall 1.53 s
 Discretize the solute cavity surface with Lebedev spheres
	Using 302 Lebedev grid points for each H atom
	Using 302 Lebedev grid points for other atoms
	Atomic van der Waals radii will be scaled by 1.20
 Removing interior tesserae...
 Keep 574 surface tesserae and discard 634 interior tesserae
 Molecular Surface Area = 38.859 Angst**2
 A restricted Hartree-Fock SCF calculation will be
 performed using Pulay DIIS extrapolation
 Polarizable Continuum solvation model will be applied
 SCF converges when DIIS error is below 1.0E-08

 Citation of the SMD model:
 Marenich, A.V.; Cramer, C.J.; Truhlar, D.G.
 J. Phys. Chem. B 2009, 113, 6378-6396.
 iSolventCode=           1
 Solvent: water                                                           

 vradii
            1           2           3           4
    1   1.5200000   1.2000000   1.2000000   1.2000000
 ---------------------------------------
  Cycle       Energy         DIIS Error
 ---------------------------------------
    1     -76.3311578990      3.23E-10
 Time req'd to invert C: 0.25 s (CPU) 0.25 s (wall)
    2     -76.4879885397      6.72E-04
    3     -76.4879885397      6.72E-04
    4     -76.4879885397      6.72E-04
    5     -76.4879885397      6.72E-04
    6     -76.4879885397      6.72E-04
    7     -76.4879885397      6.72E-04
    8     -76.4879885397      6.72E-04
    9     -76.4879885397      6.72E-04
   10     -76.4879885397      6.72E-04
   11     -76.4879885397      6.72E-04
   12     -76.4879885397      6.72E-04
   13     -76.4879885397      6.72E-04
   14     -76.4879885397      6.72E-04
   15     -76.4879885397      6.72E-04
   16     -76.4879885397      6.72E-04
   17     -76.4883862908      1.71E-04
   18     -76.4884183646      4.52E-05
   19     -76.4884206279      1.15E-05
   20     -76.4884207834      4.28E-06
   21     -76.4884207932      5.99E-07
   22     -76.4884207938      1.06E-07
   23     -76.4884207938      1.12E-08
   24     -76.4884207938      1.87E-09 Convergence criterion met
 ---------------------------------------
 SCF time:  CPU 7.82 s  wall 7.83 s
(0)  E-EN(g) gas-phase elect-nuc energy                  -76.331157899 a.u.
(3)  G-ENP(liq) elect-nuc-pol free energy of system      -76.488420794 a.u.
(4)  G-CDS(liq) cavity-dispersion-solvent structure 
     free energy                                                2.1047 kcal/mol
(6)  G-S(liq) free energy of system                      -76.485066767 a.u.
(9)  DeltaG-S(liq) free energy of  solvation
     (9) = (6) - (0)                                          -96.5793 kcal/mol
 SCF   energy in the final basis set = -76.4850667672
 Total energy in the final basis set = -76.4850667672

 Components of the MP2 correlation energy:
        aaaa  correlation energy =        -0.0310987101 au
        abab  correlation energy =        -0.2033305207 au
        bbbb  correlation energy =        -0.0310987101 au
        non-Brillouin singles    =        -0.0000000000 au

 Total  MP2   correlation energy =        -0.2655279408 au
        MP2         total energy =       -76.7505947080 au

  Entering Z-vector solver.
 This version supports only Gaussian blurring of the apparent surface charges
 No PCM contribution added !! 
   1         0           1      0.000176    0.000176
 This version supports only Gaussian blurring of the apparent surface charges
 No PCM contribution added !! 
   2         0           1      0.000049    0.000049
 This version supports only Gaussian blurring of the apparent surface charges
 No PCM contribution added !! 
   3         0           1      0.000006    0.000006
 This version supports only Gaussian blurring of the apparent surface charges
 No PCM contribution added !! 
   4         1           0      0.000000    0.000000    Roots Converged

 --------------------------------------------------------------

                    Orbital Energies (a.u.)
 --------------------------------------------------------------

 Alpha MOs
 -- Occupied --
-20.700  -1.550  -0.893  -0.893  -0.670
 -- Virtual --
  0.135   0.208   0.208   0.513   0.513   0.584   0.644   0.720
  0.720   0.773   0.774   0.862   1.133   1.242   1.243   1.273
  1.568   1.568   1.577   1.884   1.884   2.091   2.091   2.251
  2.474   2.857   2.857   3.400   3.400   3.565   3.567   3.568
  3.591   3.696   3.911   3.911   3.950   4.042   4.044   4.044
  4.238   4.238   4.471   4.506   4.507   4.583   5.001   5.006
  5.007   5.284   5.485   5.485   6.023   6.025   6.959   6.960
  6.972   7.262   7.293   7.294   7.438   7.618   7.620   7.962
  8.359   8.361  15.889
 --------------------------------------------------------------

          Ground-State Mulliken Net Atomic Charges

     Atom                 Charge (a.u.)
  ----------------------------------------
      1 O                     0.010339
      2 H                     0.330131
      3 H                     0.329432
      4 H                     0.330098
  ----------------------------------------
  Sum of atomic charges =     1.000000

 -----------------------------------------------------------------
                    Cartesian Multipole Moments
 -----------------------------------------------------------------
    Charge (ESU x 10^10)
                 4.8032
    Dipole Moment (Debye)
         X     -15.4160      Y       2.5146      Z      -2.0756
       Tot      15.7571
    Quadrupole Moments (Debye-Ang)
        XX      46.8085     XY      -8.3222     YY      -5.1550
        XZ       6.6286     YZ      -1.6139     ZZ      -1.8249
    Octopole Moments (Debye-Ang^2)
       XXX    -131.6141    XXY      27.3770    XYY      16.4241
       YYY      -4.4145    XXZ     -20.6513    XYZ       5.5031
       YYZ       2.0223    XZZ       4.7633    YZZ       0.7143
       ZZZ       4.4548
    Hexadecapole Moments (Debye-Ang^3)
      XXXX     322.5292   XXXY     -89.0677   XXYY     -53.7583
      XYYY      14.1120   YYYY      -6.9307   XXXZ      61.9558
      XXYZ     -19.0515   XYYZ      -6.2294   YYYZ       1.8594
      XXZZ     -12.7413   XYZZ      -3.0919   YYZZ      -2.2559
      XZZZ     -12.8560   YZZZ      -0.0006   ZZZZ      -8.3591
 -----------------------------------------------------------------
 DrvMan is completing analytic gradient of the MP2 energy
 MP2 relaxed dipole moment
            1
    1  -6.0651322
    2   0.9893128
    3  -0.8166078
	Magnitude:	 6.199 au	15.757 Debye
 MP2 energy read as -76.750595
 Full Analytical Gradient of MP2 Energy (in au.)
             1             2             3             4
    1    0.00040513   -0.00004942    0.00007996   -0.00043566
    2   -0.00031846    0.00005830   -0.00006863    0.00032880
    3    0.00080256   -0.00001012   -0.00005509   -0.00073734
 Gradient time:  CPU 0.09 s  wall 0.09 s
Dipole drv :
gprntSymmMtrx error report: 
 Final Hessian.
            1           2           3           4           5           6
    1   1.2880293  -0.0763327  -0.0048732  -0.7431650  -0.1476532   0.0989875
    2  -0.0763327   0.1820230  -0.1608261  -0.1084260  -0.0403391   0.0303505
    3  -0.0048732  -0.1608261   1.2588134   0.0956316   0.0432783  -0.1314266
    4  -0.7431650  -0.1084260   0.0956316   0.7979257   0.1185759  -0.1168476
    5  -0.1476532  -0.0403391   0.0432783   0.1185759   0.0323104  -0.0336639
    6   0.0989875   0.0303505  -0.1314266  -0.1168476  -0.0336639   0.1296122
    7  -0.1737107   0.0374644   0.1847798  -0.0193678   0.0038926   0.0702031
    8   0.0409028  -0.0327401  -0.0901521  -0.0003387   0.0034718   0.0139531
    9   0.1774498  -0.0388519  -0.7073509   0.0072611  -0.0018486  -0.0084487
   10  -0.3711934   0.1473176  -0.2755364  -0.0353663   0.0251532  -0.0523566
   11   0.1830978  -0.1089333   0.2076938  -0.0098289   0.0045749  -0.0106281
   12  -0.2715632   0.1693231  -0.4200411   0.0139427  -0.0077513   0.0102681
            7           8           9          10          11          12
    1  -0.1737107   0.0409028   0.1774498  -0.3711934   0.1830978  -0.2715632
    2   0.0374644  -0.0327401  -0.0388519   0.1473176  -0.1089333   0.1693231
    3   0.1847798  -0.0901521  -0.7073509  -0.2755364   0.2076938  -0.4200411
    4  -0.0193678  -0.0003387   0.0072611  -0.0353663  -0.0098289   0.0139427
    5   0.0038926   0.0034718  -0.0018486   0.0251532   0.0045749  -0.0077513
    6   0.0702031   0.0139531  -0.0084487  -0.0523566  -0.0106281   0.0102681
    7   0.1804085  -0.0324008  -0.2016312   0.0126729  -0.0089557  -0.0533457
    8  -0.0324008   0.0241704   0.0476387  -0.0081546   0.0050916   0.0285529
    9  -0.2016312   0.0476387   0.7660704   0.0169286  -0.0069386  -0.0502710
   10   0.0126729  -0.0081546   0.0169286   0.3938975  -0.1643137   0.3109698
   11  -0.0089557   0.0050916  -0.0069386  -0.1643137   0.0992445  -0.1901297
   12  -0.0533457   0.0285529  -0.0502710   0.3109698  -0.1901297   0.4600441
 ----------------------------------------------------------------
             Standard Nuclear Orientation (Angstroms)
    I     Atom           X                Y                Z
 ----------------------------------------------------------------
    1      O      -3.2284536230     0.2407915074    -0.4704587238
    2      H      -2.3459664328     0.3893344997    -0.6205369850
    3      H      -3.5058380627     0.3262889069     0.3892314517
    4      H      -3.7976259814     0.5518271861    -1.1049306429
 ----------------------------------------------------------------
 Nuclear Repulsion Energy =    15.0283336742 hartrees
 There are        5 alpha and        5 beta electrons
 old dipole drv.
            1           2           3           4           5           6
    1  -0.5440432  -0.0700917   0.0438161   0.7071054  -0.0037166  -0.0185761
    2  -0.0362738  -0.4454028  -0.0553670  -0.0277070   0.5007609   0.0144846
    3  -0.0945812   0.0517890  -0.6021884   0.0022417   0.0183111   0.4185182
            7           8           9          10          11          12
    1   0.3428188   0.0876702  -0.1423221   0.4941317  -0.0137926   0.1171623
    2   0.0772582   0.4417444   0.0504229  -0.0132336   0.5028802  -0.0096111
    3  -0.0217586  -0.0636475   0.6554460   0.1141477  -0.0064890   0.5282169
 New transposed dipole drv.
            1           2           3
    1  -0.5440432  -0.0362738  -0.0945812
    2  -0.0700917  -0.4454028   0.0517890
    3   0.0438161  -0.0553670  -0.6021884
    4   0.7071054  -0.0277070   0.0022417
    5  -0.0037166   0.5007609   0.0183111
    6  -0.0185761   0.0144846   0.4185182
    7   0.3428188   0.0772582  -0.0217586
    8   0.0876702   0.4417444  -0.0636475
    9  -0.1423221   0.0504229   0.6554460
   10   0.4941317  -0.0132336   0.1141477
   11  -0.0137926   0.5028802  -0.0064890
   12   0.1171623  -0.0096111   0.5282169
FINAL TENSOR RESULT:
Order 2, Length 12
    Atom      X          Y          Z
     1 Order 1, Length 12
    Atom      X          Y          Z
     1    1.288029309306876e+00  -7.633265225753189e-02  -4.873243423461909e-03
     2   -7.431650493820523e-01  -1.476531629433365e-01   9.898750418924759e-02
     3   -1.737107088212088e-01   4.090279727099018e-02   1.774498140569502e-01
     4   -3.711934137347374e-01   1.830978448983827e-01  -2.715631800658018e-01

Order 1, Length 12
    Atom      X          Y          Z
     1   -7.633265225753189e-02   1.820230449324921e-01  -1.608260755085688e-01
     2   -1.084259832423628e-01  -4.033906909244406e-02   3.035045131540176e-02
     3    3.746444498327764e-02  -3.274012449597705e-02  -3.885194061323945e-02
     4    1.473176254231022e-01  -1.089333173899592e-01   1.693231029276258e-01

Order 1, Length 12
    Atom      X          Y          Z
     1   -4.873243423461909e-03  -1.608260755085688e-01   1.258813386205636e+00
     2    9.563162252500265e-02   4.327830908000470e-02  -1.314265734811824e-01
     3    1.847797617355540e-01  -9.015210877199420e-02  -7.073508798480244e-01
     4   -2.755364373303399e-01   2.076938054408478e-01  -4.200410666956126e-01


     2 Order 1, Length 12
    Atom      X          Y          Z
     1   -7.431650493820523e-01  -1.084259832423628e-01   9.563162252500265e-02
     2    7.979256836963309e-01   1.185759204289854e-01  -1.168476021219212e-01
     3   -1.936784503095729e-02  -3.387304258396064e-04   7.261098534041125e-03
     4   -3.536633920012316e-02  -9.828906678151558e-03   1.394269747681267e-02

Order 1, Length 12
    Atom      X          Y          Z
     1   -1.476531629433365e-01  -4.033906909244406e-02   4.327830908000470e-02
     2    1.185759204289854e-01   3.231035086645850e-02  -3.366390453212384e-02
     3    3.892585544064643e-03   3.471847856428182e-03  -1.848638062473762e-03
     4    2.515315231002022e-02   4.574922223155814e-03  -7.751262320566908e-03

Order 1, Length 12
    Atom      X          Y          Z
     1    9.898750418924759e-02   3.035045131540176e-02  -1.314265734811824e-01
     2   -1.168476021219212e-01  -3.366390453212384e-02   1.296121798712573e-01
     3    7.020312867390217e-02   1.395313324011432e-02  -8.448707711764444e-03
     4   -5.235661601621782e-02  -1.062808728369709e-02   1.026814682337744e-02


     3 Order 1, Length 12
    Atom      X          Y          Z
     1   -1.737107088212088e-01   3.746444498327764e-02   1.847797617355540e-01
     2   -1.936784503095729e-02   3.892585544064643e-03   7.020312867390217e-02
     3    1.804085002789211e-01  -3.240084558360745e-02  -2.016312101779797e-01
     4    1.267286613658345e-02  -8.955717382433453e-03  -5.334572605447102e-02

Order 1, Length 12
    Atom      X          Y          Z
     1    4.090279727099018e-02  -3.274012449597705e-02  -9.015210877199420e-02
     2   -3.387304258396064e-04   3.471847856428182e-03   1.395313324011432e-02
     3   -3.240084558360745e-02   2.417044730216659e-02   4.763873376813144e-02
     4   -8.154631921500071e-03   5.091552264718371e-03   2.855286217505704e-02

Order 1, Length 12
    Atom      X          Y          Z
     1    1.774498140569502e-01  -3.885194061323945e-02  -7.073508798480244e-01
     2    7.261098534041125e-03  -1.848638062473762e-03  -8.448707711764444e-03
     3   -2.016312101779797e-01   4.763873376813144e-02   7.660703935601568e-01
     4    1.692858952633332e-02  -6.938633353987196e-03  -5.027096902503794e-02


     4 Order 1, Length 12
    Atom      X          Y          Z
     1   -3.711934137347374e-01   1.473176254231022e-01  -2.755364373303399e-01
     2   -3.536633920012316e-02   2.515315231002022e-02  -5.235661601621782e-02
     3    1.267286613658345e-02  -8.154631921500071e-03   1.692858952633332e-02
     4    3.938974865453978e-01  -1.643137402892035e-01   3.109697984968669e-01

Order 1, Length 12
    Atom      X          Y          Z
     1    1.830978448983827e-01  -1.089333173899592e-01   2.076938054408478e-01
     2   -9.828906678151558e-03   4.574922223155814e-03  -1.062808728369709e-02
     3   -8.955717382433453e-03   5.091552264718371e-03  -6.938633353987196e-03
     4   -1.643137402892035e-01   9.924453414803300e-02  -1.901297474525692e-01

Order 1, Length 12
    Atom      X          Y          Z
     1   -2.715631800658018e-01   1.693231029276258e-01  -4.200410666956126e-01
     2    1.394269747681267e-02  -7.751262320566908e-03   1.026814682337744e-02
     3   -5.334572605447102e-02   2.855286217505704e-02  -5.027096902503794e-02
     4    3.109697984968669e-01  -1.901297474525692e-01   4.600441407691918e-01


 # Finishing finite difference calculation for IDERIV #
 ######################################################
 ######################################################
 Requested basis set is cc-pVTZ
 There are 28 shells and 72 basis functions
 **********************************************************************
 **                                                                  **
 **                       VIBRATIONAL ANALYSIS                       **
 **                       --------------------                       **
 **                                                                  **
 **        VIBRATIONAL FREQUENCIES (CM**-1) AND NORMAL MODES         **
 **     FORCE CONSTANTS (mDYN/ANGSTROM) AND REDUCED MASSES (AMU)     **
 **                  INFRARED INTENSITIES (KM/MOL)                   **
 **                                                                  **
 **********************************************************************


 Mode:                 1                      2                      3
 Frequency:       936.90                2218.61                2270.06
 Force Cnst:      0.6088                 3.1345                 3.2855
 Red. Mass:       1.1772                 1.0808                 1.0821
 IR Active:          YES                    YES                    YES
 IR Intens:      627.230                203.864                134.392
 Raman Active:       YES                    YES                    YES
               X      Y      Z        X      Y      Z        X      Y      Z
 O         -0.010 -0.105 -0.015    0.008  0.009 -0.069   -0.069  0.011 -0.006
 H         -0.079  0.565  0.112    0.160 -0.156  0.729    0.000  0.083  0.259
 H          0.110  0.562 -0.011    0.193  0.136  0.021    0.728 -0.145  0.241
 H          0.132  0.535  0.139   -0.475 -0.120  0.342    0.371 -0.112 -0.402
 TransDip   0.106  0.790  0.093   -0.025 -0.051  0.454    0.358 -0.009  0.099

 Mode:                 4                      5                      6
 Frequency:      4738.62                4814.34                4852.94
 Force Cnst:     13.4561                14.7773                15.0222
 Red. Mass:       1.0171                 1.0821                 1.0826
 IR Active:          YES                    YES                    YES
 IR Intens:       43.809                569.335                616.254
 Raman Active:       YES                    YES                    YES
               X      Y      Z        X      Y      Z        X      Y      Z
 O         -0.004  0.020 -0.014    0.029  0.004 -0.064   -0.065  0.004 -0.027
 H         -0.521 -0.068  0.079   -0.347 -0.056  0.031    0.745  0.120 -0.150
 H          0.109 -0.017 -0.383   -0.270  0.069  0.863   -0.084  0.016  0.135
 H          0.470 -0.234  0.531    0.162 -0.078  0.124    0.374 -0.207  0.442
 TransDip   0.018 -0.172  0.123   -0.364 -0.006  0.672    0.726 -0.064  0.318

 STANDARD THERMODYNAMIC QUANTITIES AT   298.15 K  AND     1.00 ATM

   This Molecule has  0 Imaginary Frequencies
   Zero point vibrational energy:       28.351 kcal/mol

   Atom    1 Element O  Has Mass   15.99491
   Atom    2 Element H  Has Mass    1.00783
   Atom    3 Element H  Has Mass    1.00783
   Atom    4 Element H  Has Mass    1.00783
   Molecular Mass:    19.018400 amu
   Principal axes and moments of inertia in amu*Bohr^2:
                             1           2           3
    Eigenvalues --        4.56850     4.56968     8.52465
          X              -0.64434     0.76196     0.06510
          Y              -0.06282    -0.13758     0.98850
          Z               0.76215     0.63284     0.13651
   Rotational Symmetry Number is   1
   The Molecule is an Asymmetric Top
   Translational Enthalpy:        0.889 kcal/mol
   Rotational Enthalpy:           0.889 kcal/mol
   Vibrational Enthalpy:         28.380 kcal/mol
   gas constant (RT):             0.592 kcal/mol
   Translational Entropy:        34.770  cal/mol.K
   Rotational Entropy:           12.951  cal/mol.K
   Vibrational Entropy:           0.121  cal/mol.K

   Total Enthalpy:               30.750 kcal/mol
   Total Entropy:                47.843  cal/mol.K

 ======================================================================

 STANDARD THERMODYNAMIC QUANTITIES FOR ANHARMONIC VIBRATION -- TOSH

   Zero point vibrational energy: ************ kcal/mol

   Vibrational Enthalpy:   ************ kcal/mol
   Vibrational Entropy:           0.000  cal/mol.K

   Total Enthalpy:         ************ kcal/mol
   Total Entropy:                47.722  cal/mol.K

 ======================================================================

 STANDARD THERMODYNAMIC QUANTITIES FOR ANHARMONIC VIBRATION -- VPT2

   Zero point vibrational energy: ************ kcal/mol

   Vibrational Enthalpy:   ************ kcal/mol
   Vibrational Entropy:           0.000  cal/mol.K

   Total Enthalpy:         ************ kcal/mol
   Total Entropy:                47.722  cal/mol.K

 ======================================================================

Archival summary:
1\1\pikachu\FREQ\MP2\BasisUnspecified\13(1+,1)\pakpong\MonDec1211:37:452016MonDec1211:37:452016\0\\#,FREQ,MP2,BasisUnspecified,\\1,1\O\H,1,0.907334\H,1,0.907369,2,116.006\H,1,0.907399,2,115.996,3,-141.336,0\\HF=-76.4850668\MP2=-76.7505947\\@

 Total job time:  292.79s(wall), 292.46s(cpu) 
 Mon Dec 12 11:37:45 2016

        *************************************************************
        *                                                           *
        *  Thank you very much for using Q-Chem.  Have a nice day.  *
        *                                                           *
        *************************************************************


 
User input: 3 of 3 
 
pikachu 127.0.1
Q-Chem Developer Version! Running on 127.0.1.*
                  Welcome to Q-Chem
     A Quantum Leap Into The Future Of Chemistry


 Q-Chem 4.4, Q-Chem, Inc., Pleasanton, CA (2016)

 Y. Shao,  Z. Gan,  E. Epifanovsky,  A. T. B. Gilbert,  M. Wormit,  
 J. Kussmann,  A. W. Lange,  A. Behn,  J. Deng,  X. Feng,  D. Ghosh,  
 M. Goldey,  P. R. Horn,  L. D. Jacobson,  I. Kaliman,  F. Rob,  
 R. Z. Khaliullin,  T. Kus,  A. Landau,  J. Liu,  E. I. Proynov,  Y. M. Rhee,  
 R. M. Richard,  M. A. Rohrdanz,  R. P. Steele,  E. J. Sundstrom,  
 H. L. Woodcock III,  P. M. Zimmerman,  D. Zuev,  B. Albrecht,  E. Alguire,  
 B. Austin,  S. A. Baeppler,  G. J. O. Beran,  Y. A. Bernard,  E. Berquist,  
 K. Brandhorst,  K. B. Bravaya,  S. T. Brown,  D. Casanova,  C.-M. Chang,  
 Y. Chen,  S. H. Chien,  K. D. Closser,  M. P. Coons,  D. L. Crittenden,  
 S. Dasgupta,  M. Diedenhofen,  R. A. DiStasio Jr.,  H. Do,  A. D. Dutoi,  
 R. G. Edgar,  P.-T. Fang,  S. Fatehi,  Q. Feng,  L. Fusti-Molnar,  
 A. Ghysels,  A. Golubeva-Zadorozhnaya,  J. Gomes,  A. Gunina,  
 M. W. D. Hanson-Heine,  P. H. P. Harbach,  A. W. Hauser,  J. E. Herr,  
 E. G. Hohenstein,  Z. C. Holden,  K. Hui,  T.-C. Jagau,  H. Ji,  B. Kaduk,  
 K. Khistyaev,  Jaehoon Kim,  Jihan Kim,  R. A. King,  P. Klunzinger,  
 K. Koh,  D. Kosenkov,  T. Kowalczyk,  C. M. Krauter,  A. Kunitsa,  
 K. U. Lao,  A. Laurent,  K. V. Lawler,  J. Lee,  D. Lefrancois,  S. Lehtola,  
 S. V. Levchenko,  C. Y. Lin,  Y.-S. Lin,  F. Liu,  E. Livshits,  
 R. C. Lochan,  A. Luenser,  P. Manohar,  S. F. Manzer,  S.-P. Mao,  Y. Mao,  
 N. Mardirossian,  A. V. Marenich,  L. A. Martinez-Martinez,  S. A. Maurer,  
 N. J. Mayhall,  J.-M. Mewes,  A. F. Morrison,  K. Nanda,  T. S. Nguyen-Beck,  
 C. M. Oana,  R. Olivares-Amaya,  D. P. O'Neill,  J. A. Parkhill,  
 T. M. Perrine,  R. Peverati,  P. A. Pieniazek,  F. Plasser,  A. Prociuk,  
 D. R. Rehn,  E. Rosta,  N. J. Russ,  N. Sergueev,  S. M. Sharada,  
 S. Sharma,  D. W. Small,  A. Sodt,  T. Stauch,  T. Stein,  D. Stuck,  
 Y.-C. Su,  A. J. W. Thom,  T. Tsuchimochi,  L. Vogt,  O. Vydrov,  T. Wang,  
 M. A. Watson,  J. Wenzel,  A. White,  C. F. Williams,  V. Vanovschi,  
 K. Yao,  S. Yeganeh,  S. R. Yost,  Z.-Q. You,  I. Y. Zhang,  X. Zhang,  
 Y. Zhao,  B. R. Brooks,  G. K. L. Chan,  D. M. Chipman,  C. J. Cramer,  
 W. A. Goddard III,  M. S. Gordon,  W. J. Hehre,  A. Klamt,  
 H. F. Schaefer III,  M. W. Schmidt,  C. D. Sherrill,  D. G. Truhlar,  
 A. Warshel,  X. Xu,  A. Aspuru-Guzik,  R. Baer,  A. T. Bell,  N. A. Besley,  
 J.-D. Chai,  A. Dreuw,  B. D. Dunietz,  T. R. Furlani,  S. R. Gwaltney,  
 C.-P. Hsu,  Y. Jung,  J. Kong,  D. S. Lambrecht,  W. Liang,  C. Ochsenfeld,  
 V. A. Rassolov,  L. V. Slipchenko,  J. E. Subotnik,  T. Van Voorhis,  
 J. M. Herbert,  A. I. Krylov,  P. M. W. Gill,  M. Head-Gordon

 Contributors to earlier versions of Q-Chem not listed above: 
 R. D. Adamson,  J. Baker,  E. F. C. Byrd,  A. K. Chakraborty,  C.-L. Cheng,  
 H. Dachsel,  R. J. Doerksen,  G. Hawkins,  A. Heyden,  S. Hirata,  
 G. Kedziora,  F. J. Keil,  C. Kelley,  P. P. Korambath,  W. Kurlancheek,  
 A. M. Lee,  M. S. Lee,  D. Liotard,  I. Lotan,  P. E. Maslen,  N. Nair,  
 D. Neuhauser,  R. Olson,  B. Peters,  J. Ritchie,  N. E. Schultz,  
 N. Shenvi,  A. C. Simmonett,  K. S. Thanthiriwatte,  Q. Wu,  W. Zhang

 Please cite Q-Chem as follows:
 Y. Shao et al., Mol. Phys. 113, 184-215 (2015)
 DOI: 10.1080/00268976.2014.952696

 Q-Chem 4.4.2 for Intel X86 EM64T Linux

 Parts of Q-Chem use Armadillo 5.200.1 (Boston Tea Smuggler).
 http://arma.sourceforge.net/

 Q-Chem begins on Mon Dec 12 11:37:45 2016  


Host: 0

     Scratch files written to /scratch/pakpong/qchem6989//
The previous job contains 0 fragments, simply inherited here
FILE_GEOM_ORG=        593

Checking the input file for inconsistencies... 	...done.

--------------------------------------------------------------
User input:
--------------------------------------------------------------

$molecule
read
$end

$rem
   BASIS  =  cc-pVTZ
   method =MP2
   JOBTYPE	= SP
   SOLVENT_METHOD = smd
$end


--------------------------------------------------------------
 ----------------------------------------------------------------
             Standard Nuclear Orientation (Angstroms)
    I     Atom           X                Y                Z
 ----------------------------------------------------------------
    1      O      -3.2284536230     0.2407915074    -0.4704587238
    2      H      -2.3459664328     0.3893344997    -0.6205369850
    3      H      -3.5058380627     0.3262889069     0.3892314517
    4      H      -3.7976259814     0.5518271861    -1.1049306429
 ----------------------------------------------------------------
 Nuclear Repulsion Energy =    15.0283336742 hartrees
 There are        5 alpha and        5 beta electrons
 Requested basis set is cc-pVTZ
 There are 28 shells and 72 basis functions

 Total QAlloc Memory Limit   2000 MB
 Mega-Array Size        61 MB
 MEM_STATIC part        62 MB

                       Distance Matrix (Angstroms)
             O (  1)   H (  2)   H (  3)
   H (  2)  0.907399
   H (  3)  0.907369  1.539126
   H (  4)  0.907334  1.538947  1.539002

 A cutoff of  1.0D-08 yielded    406 shell pairs
 There are      2726 function pairs (      3387 Cartesian)

 -------------------------------------------------------
 OpenMP Integral Computing Module                       
 Release: version 1.0, May 2013, Q-Chem Inc. Pittsburgh 
 -------------------------------------------------------
 Integral Job Info:
 Integral job number is                      11
 Integral operator is                         1
 short-range coefficients                     0
 long-range coefficients              100000000
 Omega coefficients                           0
 if combine SR and LR in K                    0
 Integral screening is                        0
 Integral computing path is                   2
 max size of driver memory is            800000
 size of driver memory is                776718
 size of scratch memory is              4556032
 max col of scratch BK array              10000
 max len of scratch array in speh3          662
 max len of scratch index in speh4           32
 max int batch size is                      520
 min int batch size is                       52
 fixed nKL is                                52
 max L of basis functions is                  3
 order of int derivative is                   0
 number of shells is                         28
 number of basis is                          80
 number of cartesian basis is                80
 number of contracted shell pairs           406
 number of primitive shell pairs           1173
 maxK2 (contraction) of shell pair           49
 max number of K2 of shell pair               1
 max number of CS2 of shell pair             64
 max number of PS2 of shell pair            147
 mem total for path MDJ                   31170
 -------------------------------------------------------
 Smallest overlap matrix eigenvalue = 1.34E-03

 Scale SEOQF with 1.000000e-01/1.000000e+00/1.000000e+00

 Standard Electronic Orientation quadrupole field applied
 Nucleus-field energy     =     0.0000000011 hartrees
 Guess from superposition of atomic densities
 Warning:  Energy on first SCF cycle will be non-variational
 A restricted Hartree-Fock SCF calculation will be
 performed using Pulay DIIS extrapolation
 SCF converges when DIIS error is below 1.0E-05
 ---------------------------------------
  Cycle       Energy         DIIS Error
 ---------------------------------------
    1     -76.9546444765      7.08E-02
    2     -76.3073654520      5.89E-03
    3     -76.3300755607      1.30E-03
    4     -76.3309582219      5.15E-04
    5     -76.3310658853      9.42E-05
    6     -76.3310730164      2.26E-05
    7     -76.3310734084      2.77E-06 Convergence criterion met
 ---------------------------------------
 SCF time:  CPU 1.20 s  wall 1.20 s

 Citation of the SMD model:
 Marenich, A.V.; Cramer, C.J.; Truhlar, D.G.
 J. Phys. Chem. B 2009, 113, 6378-6396.
 iSolventCode=           1
 Solvent: water                                                           

 vradii
            1           2           3           4
    1   1.5200000   1.2000000   1.2000000   1.2000000
Changing PCM_TESSEL_METHOD to VTN
Changing PCM_VDW_RADII to SMD_RADIUS
 Discretize the solute cavity surface with Lebedev spheres
	Using 302 Lebedev grid points for each H atom
	Using 302 Lebedev grid points for other atoms
	Atomic van der Waals radii will be scaled by 1.20
 Removing interior tesserae...
 Keep 574 surface tesserae and discard 634 interior tesserae
 Molecular Surface Area = 38.859 Angst**2
 A restricted Hartree-Fock SCF calculation will be
 performed using Pulay DIIS extrapolation
 Polarizable Continuum solvation model will be applied
 SCF converges when DIIS error is below 1.0E-05

 Citation of the SMD model:
 Marenich, A.V.; Cramer, C.J.; Truhlar, D.G.
 J. Phys. Chem. B 2009, 113, 6378-6396.
 iSolventCode=           1
 Solvent: water                                                           

 vradii
            1           2           3           4
    1   1.5200000   1.2000000   1.2000000   1.2000000
 ---------------------------------------
  Cycle       Energy         DIIS Error
 ---------------------------------------
    1     -76.3310734181      5.25E-07
 Time req'd to invert C: 0.25 s (CPU) 0.25 s (wall)
    2     -76.4879141391      6.72E-04
    3     -76.4879142563      6.72E-04
    4     -76.4879150810      6.72E-04
    5     -76.4879177688      6.69E-04
    6     -76.4879148922      6.72E-04
    7     -76.4879150979      6.72E-04
    8     -76.4879151201      6.72E-04
    9     -76.4883120277      1.71E-04
   10     -76.4883440339      4.52E-05
   11     -76.4883462929      1.15E-05
   12     -76.4883464481      4.28E-06 Convergence criterion met
 ---------------------------------------
 SCF time:  CPU 3.73 s  wall 3.75 s
(0)  E-EN(g) gas-phase elect-nuc energy                  -76.331073418 a.u.
(3)  G-ENP(liq) elect-nuc-pol free energy of system      -76.488346448 a.u.
(4)  G-CDS(liq) cavity-dispersion-solvent structure 
     free energy                                                2.1043 kcal/mol
(6)  G-S(liq) free energy of system                      -76.484993067 a.u.
(9)  DeltaG-S(liq) free energy of  solvation
     (9) = (6) - (0)                                          -96.5860 kcal/mol
 SCF   energy in the final basis set = -76.4849930673
 Total energy in the final basis set = -76.4849930673

 Components of the MP2 correlation energy:
        aaaa  correlation energy =        -0.0310963034 au
        abab  correlation energy =        -0.2033176183 au
        bbbb  correlation energy =        -0.0310963034 au
        non-Brillouin singles    =        -0.0000000000 au

 Total  MP2   correlation energy =        -0.2655102251 au
        MP2         total energy =       -76.7505032924 au


 --------------------------------------------------------------

                    Orbital Energies (a.u.)
 --------------------------------------------------------------

 Alpha MOs
 -- Occupied --
-20.700  -1.550  -0.893  -0.893  -0.670
 -- Virtual --
  0.135   0.208   0.208   0.513   0.513   0.584   0.644   0.720
  0.720   0.773   0.774   0.862   1.133   1.243   1.243   1.273
  1.568   1.568   1.577   1.884   1.884   2.091   2.091   2.251
  2.474   2.857   2.857   3.400   3.400   3.566   3.567   3.568
  3.592   3.696   3.911   3.911   3.950   4.041   4.044   4.044
  4.238   4.238   4.471   4.507   4.507   4.583   5.002   5.007
  5.007   5.286   5.486   5.486   6.025   6.025   6.960   6.960
  6.973   7.263   7.295   7.295   7.438   7.619   7.620   7.963
  8.361   8.361  15.895
 --------------------------------------------------------------

          Ground-State Mulliken Net Atomic Charges

     Atom                 Charge (a.u.)
  ----------------------------------------
      1 O                     0.023068
      2 H                     0.326056
      3 H                     0.325355
      4 H                     0.325522
  ----------------------------------------
  Sum of atomic charges =     1.000000

 -----------------------------------------------------------------
                    Cartesian Multipole Moments
 -----------------------------------------------------------------
    Charge (ESU x 10^10)
                 4.8032
    Dipole Moment (Debye)
         X     -15.4138      Y       2.5400      Z      -2.0695
       Tot      15.7582
    Quadrupole Moments (Debye-Ang)
        XX      46.8872     XY      -8.4041     YY      -5.0559
        XZ       6.6061     YZ      -1.6243     ZZ      -1.7418
    Octopole Moments (Debye-Ang^2)
       XXX    -132.4225    XXY      27.6802    XYY      16.1035
       YYY      -4.3168    XXZ     -20.6233    XYZ       5.5390
       YYZ       1.9755    XZZ       4.4812    YZZ       0.7541
       ZZZ       4.3555
    Hexadecapole Moments (Debye-Ang^3)
      XXXX     327.9557   XXXY     -90.2879   XXYY     -52.6436
      XYYY      13.7958   YYYY      -6.6763   XXXZ      62.1713
      XXYZ     -19.1988   XYYZ      -6.0748   YYYZ       1.8132
      XXZZ     -11.6903   XYZZ      -3.2304   YYZZ      -2.1587
      XZZZ     -12.5178   YZZZ      -0.0451   ZZZZ      -8.0807
 -----------------------------------------------------------------
Archival summary:
1\1\pikachu\SP\MP2\BasisUnspecified\13(1+,1)\pakpong\MonDec1211:37:512016MonDec1211:37:512016\0\\#,MP2,BasisUnspecified,\\1,1\O\H,1,0.907334\H,1,0.907369,2,116.006\H,1,0.907399,2,115.996,3,-141.336,0\\HF=-76.4849931\MP2=-76.7505033\\@

 Total job time:  5.81s(wall), 5.79s(cpu) 
 Mon Dec 12 11:37:51 2016

        *************************************************************
        *                                                           *
        *  Thank you very much for using Q-Chem.  Have a nice day.  *
        *                                                           *
        *************************************************************
