# Supplementary material for: A DFT investigation of the blue bottle experiment: E∘half-cell analysis of autoxidation catalysed by redox indicators
Source: R Soc Open Sci. 2017 Nov 8;4(11):170708. doi: 10.1098/rsos.170708 (PMC5717635; doi:10.1098/rsos.170708)
Supplement: output.zip [file rsos170708supp2.zip › MP2_cc-pVTZ/HNO.out]

TWL02 127.0.1
Q-Chem Developer Version! Running on 127.0.1.*
                  Welcome to Q-Chem
     A Quantum Leap Into The Future Of Chemistry


 Q-Chem 4.4, Q-Chem, Inc., Pleasanton, CA (2016)

 Y. Shao,  Z. Gan,  E. Epifanovsky,  A. T. B. Gilbert,  M. Wormit,  
 J. Kussmann,  A. W. Lange,  A. Behn,  J. Deng,  X. Feng,  D. Ghosh,  
 M. Goldey,  P. R. Horn,  L. D. Jacobson,  I. Kaliman,  F. Rob,  
 R. Z. Khaliullin,  T. Kus,  A. Landau,  J. Liu,  E. I. Proynov,  Y. M. Rhee,  
 R. M. Richard,  M. A. Rohrdanz,  R. P. Steele,  E. J. Sundstrom,  
 H. L. Woodcock III,  P. M. Zimmerman,  D. Zuev,  B. Albrecht,  E. Alguire,  
 B. Austin,  S. A. Baeppler,  G. J. O. Beran,  Y. A. Bernard,  E. Berquist,  
 K. Brandhorst,  K. B. Bravaya,  S. T. Brown,  D. Casanova,  C.-M. Chang,  
 Y. Chen,  S. H. Chien,  K. D. Closser,  M. P. Coons,  D. L. Crittenden,  
 S. Dasgupta,  M. Diedenhofen,  R. A. DiStasio Jr.,  H. Do,  A. D. Dutoi,  
 R. G. Edgar,  P.-T. Fang,  S. Fatehi,  Q. Feng,  L. Fusti-Molnar,  
 A. Ghysels,  A. Golubeva-Zadorozhnaya,  J. Gomes,  A. Gunina,  
 M. W. D. Hanson-Heine,  P. H. P. Harbach,  A. W. Hauser,  J. E. Herr,  
 E. G. Hohenstein,  Z. C. Holden,  K. Hui,  T.-C. Jagau,  H. Ji,  B. Kaduk,  
 K. Khistyaev,  Jaehoon Kim,  Jihan Kim,  R. A. King,  P. Klunzinger,  
 K. Koh,  D. Kosenkov,  T. Kowalczyk,  C. M. Krauter,  A. Kunitsa,  
 K. U. Lao,  A. Laurent,  K. V. Lawler,  J. Lee,  D. Lefrancois,  S. Lehtola,  
 S. V. Levchenko,  C. Y. Lin,  Y.-S. Lin,  F. Liu,  E. Livshits,  
 R. C. Lochan,  A. Luenser,  P. Manohar,  S. F. Manzer,  S.-P. Mao,  Y. Mao,  
 N. Mardirossian,  A. V. Marenich,  L. A. Martinez-Martinez,  S. A. Maurer,  
 N. J. Mayhall,  J.-M. Mewes,  A. F. Morrison,  K. Nanda,  T. S. Nguyen-Beck,  
 C. M. Oana,  R. Olivares-Amaya,  D. P. O'Neill,  J. A. Parkhill,  
 T. M. Perrine,  R. Peverati,  P. A. Pieniazek,  F. Plasser,  A. Prociuk,  
 D. R. Rehn,  E. Rosta,  N. J. Russ,  N. Sergueev,  S. M. Sharada,  
 S. Sharma,  D. W. Small,  A. Sodt,  T. Stauch,  T. Stein,  D. Stuck,  
 Y.-C. Su,  A. J. W. Thom,  T. Tsuchimochi,  L. Vogt,  O. Vydrov,  T. Wang,  
 M. A. Watson,  J. Wenzel,  A. White,  C. F. Williams,  V. Vanovschi,  
 K. Yao,  S. Yeganeh,  S. R. Yost,  Z.-Q. You,  I. Y. Zhang,  X. Zhang,  
 Y. Zhao,  B. R. Brooks,  G. K. L. Chan,  D. M. Chipman,  C. J. Cramer,  
 W. A. Goddard III,  M. S. Gordon,  W. J. Hehre,  A. Klamt,  
 H. F. Schaefer III,  M. W. Schmidt,  C. D. Sherrill,  D. G. Truhlar,  
 A. Warshel,  X. Xu,  A. Aspuru-Guzik,  R. Baer,  A. T. Bell,  N. A. Besley,  
 J.-D. Chai,  A. Dreuw,  B. D. Dunietz,  T. R. Furlani,  S. R. Gwaltney,  
 C.-P. Hsu,  Y. Jung,  J. Kong,  D. S. Lambrecht,  W. Liang,  C. Ochsenfeld,  
 V. A. Rassolov,  L. V. Slipchenko,  J. E. Subotnik,  T. Van Voorhis,  
 J. M. Herbert,  A. I. Krylov,  P. M. W. Gill,  M. Head-Gordon

 Contributors to earlier versions of Q-Chem not listed above: 
 R. D. Adamson,  J. Baker,  E. F. C. Byrd,  A. K. Chakraborty,  C.-L. Cheng,  
 H. Dachsel,  R. J. Doerksen,  G. Hawkins,  A. Heyden,  S. Hirata,  
 G. Kedziora,  F. J. Keil,  C. Kelley,  P. P. Korambath,  W. Kurlancheek,  
 A. M. Lee,  M. S. Lee,  D. Liotard,  I. Lotan,  P. E. Maslen,  N. Nair,  
 D. Neuhauser,  R. Olson,  B. Peters,  J. Ritchie,  N. E. Schultz,  
 N. Shenvi,  A. C. Simmonett,  K. S. Thanthiriwatte,  Q. Wu,  W. Zhang

 Please cite Q-Chem as follows:
 Y. Shao et al., Mol. Phys. 113, 184-215 (2015)
 DOI: 10.1080/00268976.2014.952696

 Q-Chem 4.4.2 for Intel X86 EM64T Linux

 Parts of Q-Chem use Armadillo 5.200.1 (Boston Tea Smuggler).
 http://arma.sourceforge.net/

 Q-Chem begins on Sun Jun 11 12:20:03 2017  


Host: 0

     Scratch files written to /scratch/taweetham/qchem39916//
FILE_GEOM_ORG=        593

Checking the input file for inconsistencies... 	...done.

--------------------------------------------------------------
User input:
--------------------------------------------------------------
$molecule
0 1
  N    0.5640411    0.1596196    0.0000000
  O   -0.6266985   -0.0413768    0.0000000
  H    1.0653004   -0.7863232    0.0000000
$end

$rem
   BASIS  =   cc-pVTZ
   method  =  MP2
   JOBTYPE = optimization
   SOLVENT_METHOD = SMD
   MEM_STATIC = 3000
   MEM_TOTAL  = 4000
$end

--------------------------------------------------------------
 ----------------------------------------------------------------
             Standard Nuclear Orientation (Angstroms)
    I     Atom           X                Y                Z
 ----------------------------------------------------------------
    1      N       0.5640411000     0.1596196000     0.0000000000
    2      O      -0.6266985000    -0.0413768000     0.0000000000
    3      H       1.0653004000    -0.7863232000     0.0000000000
 ----------------------------------------------------------------
 Nuclear Repulsion Energy =    30.2898807167 hartrees
 There are        8 alpha and        8 beta electrons
 Requested basis set is cc-pVTZ
 There are 26 shells and 74 basis functions

 Total QAlloc Memory Limit   4000 MB
 Mega-Array Size      2933 MB
 MEM_STATIC part      3000 MB
 A cutoff of  1.0D-11 yielded    351 shell pairs
 There are      2891 function pairs (      3844 Cartesian)

 -------------------------------------------------------
 OpenMP Integral Computing Module                       
 Release: version 1.0, May 2013, Q-Chem Inc. Pittsburgh 
 -------------------------------------------------------
 Integral Job Info:
 Integral job number is                      11
 Integral operator is                         1
 short-range coefficients                     0
 long-range coefficients              100000000
 Omega coefficients                           0
 if combine SR and LR in K                    0
 Integral screening is                        0
 Integral computing path is                   2
 max size of driver memory is            800000
 size of driver memory is                776718
 size of scratch memory is              4556032
 max col of scratch BK array              10000
 max len of scratch array in speh3          662
 max len of scratch index in speh4           32
 max int batch size is                      520
 min int batch size is                       52
 fixed nKL is                                52
 max L of basis functions is                  3
 order of int derivative is                   0
 number of shells is                         26
 number of basis is                          85
 number of cartesian basis is                85
 number of contracted shell pairs           351
 number of primitive shell pairs           1455
 maxK2 (contraction) of shell pair           49
 max number of K2 of shell pair               1
 max number of CS2 of shell pair             36
 max number of PS2 of shell pair            294
 mem total for path MDJ                   34384
 -------------------------------------------------------
 Smallest overlap matrix eigenvalue = 2.68E-03

 Scale SEOQF with 1.000000e+00/1.000000e+00/1.000000e+00

 Standard Electronic Orientation quadrupole field applied
 Nucleus-field energy     =     0.0000000029 hartrees
 Guess from superposition of atomic densities
 Warning:  Energy on first SCF cycle will be non-variational
 A restricted Hartree-Fock SCF calculation will be
 performed using Pulay DIIS extrapolation
 SCF converges when DIIS error is below 1.0E-08
 ---------------------------------------
  Cycle       Energy         DIIS Error
 ---------------------------------------
    1    -129.9371351688      5.83E-02
    2    -129.7821368853      9.56E-03
    3    -129.8098193664      7.54E-03
    4    -129.8349449510      1.06E-03
    5    -129.8357461652      3.91E-04
    6    -129.8359010837      1.15E-04
    7    -129.8359261021      5.62E-05
    8    -129.8359321595      1.82E-05
    9    -129.8359327537      3.94E-06
   10    -129.8359327955      1.10E-06
   11    -129.8359327998      5.83E-07
   12    -129.8359328019      4.13E-07
   13    -129.8359328039      1.67E-07
   14    -129.8359328042      2.71E-08
   15    -129.8359328042      3.80E-09 Convergence criterion met
 ---------------------------------------
 SCF time:  CPU 1.86 s  wall 1.86 s

 Citation of the SMD model:
 Marenich, A.V.; Cramer, C.J.; Truhlar, D.G.
 J. Phys. Chem. B 2009, 113, 6378-6396.
 iSolventCode=           1
 Solvent: water                                                           

 vradii
            1           2           3
    1   1.8900000   1.5200000   1.2000000
Changing PCM_TESSEL_METHOD to VTN
Changing PCM_VDW_RADII to SMD_RADIUS
 Discretize the solute cavity surface with Lebedev spheres
	Using 302 Lebedev grid points for each H atom
	Using 302 Lebedev grid points for other atoms
	Atomic van der Waals radii will be scaled by 1.20
 Removing interior tesserae...
 Keep 470 surface tesserae and discard 436 interior tesserae
 Molecular Surface Area = 53.171 Angst**2
 A restricted Hartree-Fock SCF calculation will be
 performed using Pulay DIIS extrapolation
 Polarizable Continuum solvation model will be applied
 SCF converges when DIIS error is below 1.0E-08

 Citation of the SMD model:
 Marenich, A.V.; Cramer, C.J.; Truhlar, D.G.
 J. Phys. Chem. B 2009, 113, 6378-6396.
 iSolventCode=           1
 Solvent: water                                                           

 vradii
            1           2           3
    1   1.8900000   1.5200000   1.2000000
 ---------------------------------------
  Cycle       Energy         DIIS Error
 ---------------------------------------
    1    -129.8359328042      5.94E-10
 Time req'd to invert C: 0.06 s (CPU) 0.06 s (wall)
    2    -129.8427762408      9.33E-04
    3    -129.8427762406      9.33E-04
    4    -129.8427762406      9.33E-04
    5    -129.8427762406      9.33E-04
    6    -129.8427762406      9.33E-04
    7    -129.8427762406      9.33E-04
    8    -129.8427762406      9.33E-04
    9    -129.8427762406      9.33E-04
   10    -129.8427762406      9.33E-04
   11    -129.8427762407      9.33E-04
   12    -129.8427762404      9.33E-04
   13    -129.8427762399      9.33E-04
   14    -129.8427762396      9.33E-04
   15    -129.8427762542      9.33E-04
   16    -129.8427762379      9.33E-04
   17    -129.8441550111      4.85E-04
   18    -129.8444082865      2.45E-04
   19    -129.8445088044      1.06E-04
   20    -129.8445303354      3.47E-05
   21    -129.8445333652      1.77E-05
   22    -129.8445339182      6.38E-06
   23    -129.8445340129      1.50E-06
   24    -129.8445340181      2.43E-07
   25    -129.8445340182      3.72E-08
   26    -129.8445340182      7.18E-09 Convergence criterion met
 ---------------------------------------
 SCF time:  CPU 5.18 s  wall 5.41 s
(0)  E-EN(g) gas-phase elect-nuc energy                 -129.835932804 a.u.
(3)  G-ENP(liq) elect-nuc-pol free energy of system     -129.844534018 a.u.
(4)  G-CDS(liq) cavity-dispersion-solvent structure 
     free energy                                                2.8772 kcal/mol
(6)  G-S(liq) free energy of system                     -129.839948983 a.u.
(9)  DeltaG-S(liq) free energy of  solvation
     (9) = (6) - (0)                                           -2.5202 kcal/mol
 SCF   energy in the final basis set = -129.8399489825
 Total energy in the final basis set = -129.8399489825

 Components of the MP2 correlation energy:
        aaaa  correlation energy =        -0.0566197441 au
        abab  correlation energy =        -0.3471459301 au
        bbbb  correlation energy =        -0.0566197441 au
        non-Brillouin singles    =        -0.0000000000 au

 Total  MP2   correlation energy =        -0.4603854182 au
        MP2         total energy =      -130.3003344007 au

  Entering Z-vector solver.
 This version supports only Gaussian blurring of the apparent surface charges
 No PCM contribution added !! 
   1         0           1      0.000670    0.000670
 This version supports only Gaussian blurring of the apparent surface charges
 No PCM contribution added !! 
   2         0           1      0.000269    0.000269
 This version supports only Gaussian blurring of the apparent surface charges
 No PCM contribution added !! 
   3         0           1      0.000105    0.000105
 This version supports only Gaussian blurring of the apparent surface charges
 No PCM contribution added !! 
   4         0           1      0.000045    0.000045
 This version supports only Gaussian blurring of the apparent surface charges
 No PCM contribution added !! 
   5         0           1      0.000011    0.000011
 This version supports only Gaussian blurring of the apparent surface charges
 No PCM contribution added !! 
   6         0           1      0.000002    0.000002
 This version supports only Gaussian blurring of the apparent surface charges
 No PCM contribution added !! 
   7         1           0      0.000000    0.000000    Roots Converged

 --------------------------------------------------------------

                    Orbital Energies (a.u.)
 --------------------------------------------------------------

 Alpha MOs
 -- Occupied --
-20.645 -15.706  -1.523  -0.981  -0.738  -0.661  -0.591  -0.423
 -- Virtual --
  0.091   0.173   0.372   0.548   0.582   0.621   0.690   0.745
  0.770   0.807   0.835   0.851   0.980   1.327   1.339   1.451
  1.467   1.586   1.711   1.847   1.870   1.885   2.280   2.349
  2.511   2.667   3.209   3.342   3.425   3.487   3.625   3.704
  3.830   3.952   4.031   4.106   4.120   4.219   4.273   4.392
  4.506   4.537   4.623   4.946   4.948   5.002   5.128   5.221
  5.455   5.475   5.550   5.758   5.825   6.001   6.004   6.287
  6.738   6.748   6.810   7.003   7.012   7.309   7.367   7.619
  9.216  13.348
 --------------------------------------------------------------

          Ground-State Mulliken Net Atomic Charges

     Atom                 Charge (a.u.)
  ----------------------------------------
      1 N                    -0.039281
      2 O                    -0.162208
      3 H                     0.201490
  ----------------------------------------
  Sum of atomic charges =     0.000000

 -----------------------------------------------------------------
                    Cartesian Multipole Moments
 -----------------------------------------------------------------
    Charge (ESU x 10^10)
                 0.0000
    Dipole Moment (Debye)
         X       1.5809      Y      -1.6512      Z      -0.0000
       Tot       2.2859
    Quadrupole Moments (Debye-Ang)
        XX     -11.1247     XY      -1.8558     YY     -11.4000
        XZ      -0.0000     YZ      -0.0000     ZZ     -10.4478
    Octopole Moments (Debye-Ang^2)
       XXX       0.6456    XXY      -2.2798    XYY       0.3017
       YYY      -2.2584    XXZ      -0.0000    XYZ      -0.0000
       YYZ      -0.0000    XZZ      -0.4038    YZZ      -0.3661
       ZZZ      -0.0000
    Hexadecapole Moments (Debye-Ang^3)
      XXXX     -34.7260   XXXY      -2.6235   XXYY      -8.0306
      XYYY      -2.3204   YYYY     -12.6564   XXXZ      -0.0000
      XXYZ      -0.0000   XYYZ      -0.0000   YYYZ      -0.0000
      XXZZ      -7.0313   XYZZ      -0.2816   YYZZ      -3.5474
      XZZZ      -0.0000   YZZZ      -0.0000   ZZZZ      -7.8544
 -----------------------------------------------------------------
 DrvMan is completing analytic gradient of the MP2 energy
 MP2 relaxed dipole moment
            1
    1   0.6219546
    2  -0.6496191
    3  -0.0000000
	Magnitude:	 0.899 au	 2.286 Debye
 MP2 energy read as -130.300334
 Full Analytical Gradient of MP2 Energy (in au.)
             1             2             3
    1   -0.03029092    0.01657686    0.01371406
    2    0.02309168    0.00165568   -0.02474736
    3   -0.00000000    0.00000000    0.00000000
 Gradient time:  CPU 0.07 s  wall 0.07 s
 Geometry Optimization Parameters
   NAtoms,    NIC,     NZ,  NCons,   NDum,   NFix, NCnnct, MaxDiis
        3       9       0       0       0       0       0       0


** GEOMETRY OPTIMIZATION IN DELOCALIZED INTERNAL COORDINATES **
   Searching for a Minimum

   Optimization Cycle:   1

                       Coordinates (Angstroms)
     ATOM                X               Y               Z
      1  N         0.5640411000    0.1596196000    0.0000000000
      2  O        -0.6266985000   -0.0413768000    0.0000000000
      3  H         1.0653004000   -0.7863232000    0.0000000000
   Point Group: c1    Number of degrees of freedom:     3


   Energy is   -130.300334401


 Attempting to Generate Delocalized Internal Coordinates

  3 Hessian modes will be used to form the next step
  Hessian Eigenvalues:
     0.160000    0.371612    1.011026

 Minimum Search - Taking Simple RFO Step
 Searching for Lamda that Minimizes Along All modes
 Value Taken    Lamda =  -0.00248018
 Step Taken.  Stepsize is  0.078479

                             Maximum     Tolerance    Cnvgd?
         Gradient           0.031671      0.000300      NO
         Displacement       0.063310      0.001200      NO
         Energy change     *********      0.000001      NO


 New Cartesian Coordinates Obtained by Inverse Iteration

 Displacement from previous Coordinates is:  0.055690
 ----------------------------------------------------------------
             Standard Nuclear Orientation (Angstroms)
    I     Atom           X                Y                Z
 ----------------------------------------------------------------
    1      N       0.5762261116     0.1450174576     0.0000000000
    2      O      -0.6253598134    -0.0444552291     0.0000000000
    3      H       1.0517767018    -0.7686426285     0.0000000000
 ----------------------------------------------------------------
 Nuclear Repulsion Energy =    30.2750269838 hartrees
 There are        8 alpha and        8 beta electrons
 Discretize the solute cavity surface with Lebedev spheres
	Using 302 Lebedev grid points for each H atom
	Using 302 Lebedev grid points for other atoms
	Atomic van der Waals radii will be scaled by 1.20
 Removing interior tesserae...
 Keep 464 surface tesserae and discard 442 interior tesserae
 Molecular Surface Area = 52.788 Angst**2
 Applying Cartesian multipole field
    Component          Value
    ---------          -----
     (2,0,0)        1.00000E-10
     (0,2,0)        2.00000E-10
     (0,0,2)       -3.00000E-10
 Nucleus-field energy     =     0.0000000029 hartrees
 Requested basis set is cc-pVTZ
 There are 26 shells and 74 basis functions
 A cutoff of  1.0D-11 yielded    351 shell pairs
 There are      2891 function pairs (      3844 Cartesian)
 Smallest overlap matrix eigenvalue = 2.55E-03
 Guess MOs from SCF MO coefficient file
 Reading MOs from coefficient file
 Reading MOs from coefficient file
 A restricted Hartree-Fock SCF calculation will be
 performed using Pulay DIIS extrapolation
 SCF converges when DIIS error is below 1.0E-08
 Geometry optimization detected.  Setting ReadMinima to 0
 Setting SaveMinima to 0
 ---------------------------------------
  Cycle       Energy         DIIS Error
 ---------------------------------------
    1    -129.8430306440      2.66E-03
    2    -129.8356814956      5.00E-04
    3    -129.8358586672      2.63E-04
    4    -129.8359062636      1.30E-04
    5    -129.8359218520      3.41E-05
    6    -129.8359248014      1.71E-05
    7    -129.8359253871      4.23E-06
    8    -129.8359254252      8.08E-07
    9    -129.8359254266      1.64E-07
   10    -129.8359254267      4.36E-08
   11    -129.8359254267      1.12E-08
   12    -129.8359254267      2.61E-09 Convergence criterion met
 ---------------------------------------
 SCF time:  CPU 1.46 s  wall 1.46 s
 Discretize the solute cavity surface with Lebedev spheres
	Using 302 Lebedev grid points for each H atom
	Using 302 Lebedev grid points for other atoms
	Atomic van der Waals radii will be scaled by 1.20
 Removing interior tesserae...
 Keep 464 surface tesserae and discard 442 interior tesserae
 Molecular Surface Area = 52.788 Angst**2
 A restricted Hartree-Fock SCF calculation will be
 performed using Pulay DIIS extrapolation
 Polarizable Continuum solvation model will be applied
 SCF converges when DIIS error is below 1.0E-08
 Geometry optimization detected.  Setting ReadMinima to 0
 Setting SaveMinima to 0

 Citation of the SMD model:
 Marenich, A.V.; Cramer, C.J.; Truhlar, D.G.
 J. Phys. Chem. B 2009, 113, 6378-6396.
 iSolventCode=           1
 Solvent: water                                                           

 vradii
            1           2           3
    1   1.8900000   1.5200000   1.2000000
 ---------------------------------------
  Cycle       Energy         DIIS Error
 ---------------------------------------
    1    -129.8359254267      3.98E-10
 Time req'd to invert C: 0.06 s (CPU) 0.06 s (wall)
    2    -129.8431372985      9.53E-04
    3    -129.8431372983      9.53E-04
    4    -129.8431372984      9.53E-04
    5    -129.8431372984      9.53E-04
    6    -129.8431372984      9.53E-04
    7    -129.8431372984      9.53E-04
    8    -129.8431372984      9.53E-04
    9    -129.8431372984      9.53E-04
   10    -129.8431372984      9.53E-04
   11    -129.8431372984      9.53E-04
   12    -129.8431372983      9.53E-04
   13    -129.8431372984      9.53E-04
   14    -129.8431372984      9.53E-04
   15    -129.8431372981      9.53E-04
   16    -129.8431372984      9.53E-04
   17    -129.8445131222      4.98E-04
   18    -129.8447543866      2.46E-04
   19    -129.8448510232      1.05E-04
   20    -129.8448716053      3.61E-05
   21    -129.8448748885      1.84E-05
   22    -129.8448755258      6.23E-06
   23    -129.8448756180      1.40E-06
   24    -129.8448756225      2.24E-07
   25    -129.8448756226      3.38E-08
   26    -129.8448756226      6.78E-09 Convergence criterion met
 ---------------------------------------
 SCF time:  CPU 5.03 s  wall 5.05 s
(0)  E-EN(g) gas-phase elect-nuc energy                 -129.835925427 a.u.
(3)  G-ENP(liq) elect-nuc-pol free energy of system     -129.844875623 a.u.
(4)  G-CDS(liq) cavity-dispersion-solvent structure 
     free energy                                                2.8478 kcal/mol
(6)  G-S(liq) free energy of system                     -129.840337412 a.u.
(9)  DeltaG-S(liq) free energy of  solvation
     (9) = (6) - (0)                                           -2.7686 kcal/mol
 SCF   energy in the final basis set = -129.8403374120
 Total energy in the final basis set = -129.8403374120

 Components of the MP2 correlation energy:
        aaaa  correlation energy =        -0.0566548309 au
        abab  correlation energy =        -0.3472789284 au
        bbbb  correlation energy =        -0.0566548309 au
        non-Brillouin singles    =        -0.0000000000 au

 Total  MP2   correlation energy =        -0.4605885902 au
        MP2         total energy =      -130.3009260022 au

  Entering Z-vector solver.
 This version supports only Gaussian blurring of the apparent surface charges
 No PCM contribution added !! 
   1         0           1      0.000667    0.000667
 This version supports only Gaussian blurring of the apparent surface charges
 No PCM contribution added !! 
   2         0           1      0.000280    0.000280
 This version supports only Gaussian blurring of the apparent surface charges
 No PCM contribution added !! 
   3         0           1      0.000111    0.000111
 This version supports only Gaussian blurring of the apparent surface charges
 No PCM contribution added !! 
   4         0           1      0.000047    0.000047
 This version supports only Gaussian blurring of the apparent surface charges
 No PCM contribution added !! 
   5         0           1      0.000010    0.000010
 This version supports only Gaussian blurring of the apparent surface charges
 No PCM contribution added !! 
   6         0           1      0.000002    0.000002
 This version supports only Gaussian blurring of the apparent surface charges
 No PCM contribution added !! 
   7         1           0      0.000000    0.000000    Roots Converged

 --------------------------------------------------------------

                    Orbital Energies (a.u.)
 --------------------------------------------------------------

 Alpha MOs
 -- Occupied --
-20.645 -15.703  -1.517  -0.993  -0.741  -0.660  -0.587  -0.429
 -- Virtual --
  0.087   0.175   0.370   0.561   0.583   0.622   0.694   0.737
  0.764   0.800   0.835   0.857   0.984   1.334   1.342   1.461
  1.478   1.591   1.734   1.839   1.871   1.874   2.274   2.344
  2.506   2.658   3.221   3.352   3.431   3.495   3.632   3.731
  3.838   3.967   4.026   4.123   4.130   4.228   4.331   4.418
  4.514   4.522   4.643   4.942   4.994   5.027   5.123   5.219
  5.496   5.502   5.585   5.846   5.901   6.017   6.020   6.328
  6.736   6.747   6.786   7.009   7.020   7.296   7.356   7.614
  9.404  13.283
 --------------------------------------------------------------

          Ground-State Mulliken Net Atomic Charges

     Atom                 Charge (a.u.)
  ----------------------------------------
      1 N                    -0.038265
      2 O                    -0.169147
      3 H                     0.207412
  ----------------------------------------
  Sum of atomic charges =     0.000000

 -----------------------------------------------------------------
                    Cartesian Multipole Moments
 -----------------------------------------------------------------
    Charge (ESU x 10^10)
                 0.0000
    Dipole Moment (Debye)
         X       1.6139      Y      -1.6870      Z      -0.0000
       Tot       2.3346
    Quadrupole Moments (Debye-Ang)
        XX     -11.0791     XY      -1.8980     YY     -11.3837
        XZ      -0.0000     YZ      -0.0000     ZZ     -10.4258
    Octopole Moments (Debye-Ang^2)
       XXX       0.5748    XXY      -2.2579    XYY       0.2836
       YYY      -2.0537    XXZ      -0.0000    XYZ      -0.0000
       YYZ      -0.0000    XZZ      -0.4145    YZZ      -0.3350
       ZZZ      -0.0000
    Hexadecapole Moments (Debye-Ang^3)
      XXXX     -34.7270   XXXY      -2.7621   XXYY      -8.0133
      XYYY      -2.3709   YYYY     -12.2710   XXXZ      -0.0000
      XXYZ      -0.0000   XYYZ      -0.0000   YYYZ      -0.0000
      XXZZ      -7.0164   XYZZ      -0.3321   YYZZ      -3.4721
      XZZZ      -0.0000   YZZZ      -0.0000   ZZZZ      -7.8309
 -----------------------------------------------------------------
 DrvMan is completing analytic gradient of the MP2 energy
 MP2 relaxed dipole moment
            1
    1   0.6349413
    2  -0.6637214
    3  -0.0000000
	Magnitude:	 0.919 au	 2.335 Debye
 MP2 energy read as -130.300926
 Full Analytical Gradient of MP2 Energy (in au.)
             1             2             3
    1   -0.01030725    0.00663331    0.00367394
    2    0.00085299    0.00140176   -0.00225475
    3   -0.00000000    0.00000000    0.00000000
 Gradient time:  CPU 0.07 s  wall 0.07 s
 Geometry Optimization Parameters
   NAtoms,    NIC,     NZ,  NCons,   NDum,   NFix, NCnnct, MaxDiis
        3       9       0       0       0       0       0       0

 Cartesian Hessian Update
 Hessian Updated using BFGS Update


** GEOMETRY OPTIMIZATION IN DELOCALIZED INTERNAL COORDINATES **
   Searching for a Minimum

   Optimization Cycle:   2

                       Coordinates (Angstroms)
     ATOM                X               Y               Z
      1  N         0.5762261116    0.1450174576    0.0000000000
      2  O        -0.6253598134   -0.0444552291    0.0000000000
      3  H         1.0517767018   -0.7686426285    0.0000000000
   Point Group: c1    Number of degrees of freedom:     3


   Energy is   -130.300926002

 Hessian Updated using BFGS Update

  3 Hessian modes will be used to form the next step
  Hessian Eigenvalues:
     0.157986    0.334046    0.952165

 Minimum Search - Taking Simple RFO Step
 Searching for Lamda that Minimizes Along All modes
 Value Taken    Lamda =  -0.00018987
 Step Taken.  Stepsize is  0.028088

                             Maximum     Tolerance    Cnvgd?
         Gradient           0.008123      0.000300      NO
         Displacement       0.020275      0.001200      NO
         Energy change     -0.000592      0.000001      NO


 New Cartesian Coordinates Obtained by Inverse Iteration

 Displacement from previous Coordinates is:  0.027980
 ----------------------------------------------------------------
             Standard Nuclear Orientation (Angstroms)
    I     Atom           X                Y                Z
 ----------------------------------------------------------------
    1      N       0.5831420814     0.1475629191     0.0000000000
    2      O      -0.6219654204    -0.0504108059     0.0000000000
    3      H       1.0414663390    -0.7652325132     0.0000000000
 ----------------------------------------------------------------
 Nuclear Repulsion Energy =    30.2298956134 hartrees
 There are        8 alpha and        8 beta electrons
 Discretize the solute cavity surface with Lebedev spheres
	Using 302 Lebedev grid points for each H atom
	Using 302 Lebedev grid points for other atoms
	Atomic van der Waals radii will be scaled by 1.20
 Removing interior tesserae...
 Keep 460 surface tesserae and discard 446 interior tesserae
 Molecular Surface Area = 52.548 Angst**2
 Applying Cartesian multipole field
    Component          Value
    ---------          -----
     (2,0,0)        1.00000E-10
     (0,2,0)        2.00000E-10
     (0,0,2)       -3.00000E-10
 Nucleus-field energy     =     0.0000000029 hartrees
 Requested basis set is cc-pVTZ
 There are 26 shells and 74 basis functions
 A cutoff of  1.0D-11 yielded    351 shell pairs
 There are      2891 function pairs (      3844 Cartesian)
 Smallest overlap matrix eigenvalue = 2.53E-03
 Guess MOs from SCF MO coefficient file
 Reading MOs from coefficient file
 Reading MOs from coefficient file
 A restricted Hartree-Fock SCF calculation will be
 performed using Pulay DIIS extrapolation
 SCF converges when DIIS error is below 1.0E-08
 Geometry optimization detected.  Setting ReadMinima to 0
 Setting SaveMinima to 0
 ---------------------------------------
  Cycle       Energy         DIIS Error
 ---------------------------------------
    1    -129.8306362998      1.56E-03
    2    -129.8348834140      5.67E-04
    3    -129.8350701331      2.99E-04
    4    -129.8351408617      1.20E-04
    5    -129.8351592879      3.66E-05
    6    -129.8351624385      1.68E-05
    7    -129.8351629751      4.90E-06
    8    -129.8351630212      1.53E-06
    9    -129.8351630258      2.76E-07
   10    -129.8351630260      4.87E-08
   11    -129.8351630260      9.81E-09 Convergence criterion met
 ---------------------------------------
 SCF time:  CPU 1.32 s  wall 1.32 s
 Discretize the solute cavity surface with Lebedev spheres
	Using 302 Lebedev grid points for each H atom
	Using 302 Lebedev grid points for other atoms
	Atomic van der Waals radii will be scaled by 1.20
 Removing interior tesserae...
 Keep 460 surface tesserae and discard 446 interior tesserae
 Molecular Surface Area = 52.548 Angst**2
 A restricted Hartree-Fock SCF calculation will be
 performed using Pulay DIIS extrapolation
 Polarizable Continuum solvation model will be applied
 SCF converges when DIIS error is below 1.0E-08
 Geometry optimization detected.  Setting ReadMinima to 0
 Setting SaveMinima to 0

 Citation of the SMD model:
 Marenich, A.V.; Cramer, C.J.; Truhlar, D.G.
 J. Phys. Chem. B 2009, 113, 6378-6396.
 iSolventCode=           1
 Solvent: water                                                           

 vradii
            1           2           3
    1   1.8900000   1.5200000   1.2000000
 ---------------------------------------
  Cycle       Energy         DIIS Error
 ---------------------------------------
    1    -129.8351630260      2.31E-09
 Time req'd to invert C: 0.06 s (CPU) 0.06 s (wall)
    2    -129.8423948734      9.53E-04
    3    -129.8423948737      9.53E-04
    4    -129.8423948739      9.53E-04
    5    -129.8423948740      9.53E-04
    6    -129.8423948746      9.53E-04
    7    -129.8423948718      9.53E-04
    8    -129.8423948770      9.53E-04
    9    -129.8437554686      4.98E-04
   10    -129.8439915604      2.45E-04
   11    -129.8440865341      1.06E-04
   12    -129.8441071338      3.69E-05
   13    -129.8441105791      1.87E-05
   14    -129.8441112567      6.22E-06
   15    -129.8441113499      1.39E-06
   16    -129.8441113543      2.21E-07
   17    -129.8441113543      3.37E-08
   18    -129.8441113543      6.98E-09 Convergence criterion met
 ---------------------------------------
 SCF time:  CPU 3.58 s  wall 3.62 s
(0)  E-EN(g) gas-phase elect-nuc energy                 -129.835163026 a.u.
(3)  G-ENP(liq) elect-nuc-pol free energy of system     -129.844111354 a.u.
(4)  G-CDS(liq) cavity-dispersion-solvent structure 
     free energy                                                2.8294 kcal/mol
(6)  G-S(liq) free energy of system                     -129.839602455 a.u.
(9)  DeltaG-S(liq) free energy of  solvation
     (9) = (6) - (0)                                           -2.7858 kcal/mol
 SCF   energy in the final basis set = -129.8396024555
 Total energy in the final basis set = -129.8396024555

 Components of the MP2 correlation energy:
        aaaa  correlation energy =        -0.0567379020 au
        abab  correlation energy =        -0.3477011644 au
        bbbb  correlation energy =        -0.0567379020 au
        non-Brillouin singles    =        -0.0000000000 au

 Total  MP2   correlation energy =        -0.4611769683 au
        MP2         total energy =      -130.3007794238 au

  Entering Z-vector solver.
 This version supports only Gaussian blurring of the apparent surface charges
 No PCM contribution added !! 
   1         0           1      0.000672    0.000672
 This version supports only Gaussian blurring of the apparent surface charges
 No PCM contribution added !! 
   2         0           1      0.000287    0.000287
 This version supports only Gaussian blurring of the apparent surface charges
 No PCM contribution added !! 
   3         0           1      0.000114    0.000114
 This version supports only Gaussian blurring of the apparent surface charges
 No PCM contribution added !! 
   4         0           1      0.000049    0.000049
 This version supports only Gaussian blurring of the apparent surface charges
 No PCM contribution added !! 
   5         0           1      0.000011    0.000011
 This version supports only Gaussian blurring of the apparent surface charges
 No PCM contribution added !! 
   6         0           1      0.000002    0.000002
 This version supports only Gaussian blurring of the apparent surface charges
 No PCM contribution added !! 
   7         1           0      0.000000    0.000000    Roots Converged

 --------------------------------------------------------------

                    Orbital Energies (a.u.)
 --------------------------------------------------------------

 Alpha MOs
 -- Occupied --
-20.645 -15.703  -1.514  -0.996  -0.740  -0.658  -0.585  -0.432
 -- Virtual --
  0.085   0.176   0.369   0.560   0.585   0.622   0.695   0.736
  0.765   0.797   0.835   0.856   0.983   1.335   1.344   1.464
  1.484   1.597   1.736   1.832   1.866   1.870   2.272   2.338
  2.504   2.655   3.223   3.355   3.428   3.498   3.632   3.733
  3.838   3.966   4.021   4.126   4.138   4.228   4.348   4.428
  4.514   4.517   4.642   4.943   4.997   5.041   5.121   5.220
  5.502   5.508   5.601   5.875   5.916   6.007   6.014   6.333
  6.735   6.746   6.773   6.999   7.024   7.289   7.346   7.611
  9.439  13.207
 --------------------------------------------------------------

          Ground-State Mulliken Net Atomic Charges

     Atom                 Charge (a.u.)
  ----------------------------------------
      1 N                    -0.036771
      2 O                    -0.171936
      3 H                     0.208707
  ----------------------------------------
  Sum of atomic charges =    -0.000000

 -----------------------------------------------------------------
                    Cartesian Multipole Moments
 -----------------------------------------------------------------
    Charge (ESU x 10^10)
                -0.0000
    Dipole Moment (Debye)
         X       1.6108      Y      -1.6848      Z       0.0000
       Tot       2.3310
    Quadrupole Moments (Debye-Ang)
        XX     -11.0973     XY      -1.8910     YY     -11.3749
        XZ      -0.0000     YZ       0.0000     ZZ     -10.4273
    Octopole Moments (Debye-Ang^2)
       XXX       0.3951    XXY      -2.2305    XYY       0.2395
       YYY      -2.0243    XXZ       0.0000    XYZ       0.0000
       YYZ       0.0000    XZZ      -0.4506    YZZ      -0.3284
       ZZZ       0.0000
    Hexadecapole Moments (Debye-Ang^3)
      XXXX     -34.8211   XXXY      -2.8409   XXYY      -8.0344
      XYYY      -2.5122   YYYY     -12.2520   XXXZ      -0.0000
      XXYZ       0.0000   XYYZ      -0.0000   YYYZ       0.0000
      XXZZ      -7.0166   XYZZ      -0.3758   YYZZ      -3.4681
      XZZZ       0.0000   YZZZ       0.0000   ZZZZ      -7.8360
 -----------------------------------------------------------------
 DrvMan is completing analytic gradient of the MP2 energy
 MP2 relaxed dipole moment
            1
    1   0.6337525
    2  -0.6628584
    3   0.0000000
	Magnitude:	 0.917 au	 2.331 Debye
 MP2 energy read as -130.300779
 Full Analytical Gradient of MP2 Energy (in au.)
             1             2             3
    1   -0.00136884    0.00310773   -0.00173889
    2   -0.00015598   -0.00156599    0.00172197
    3    0.00000000   -0.00000000   -0.00000000
 Gradient time:  CPU 0.06 s  wall 0.06 s
 Geometry Optimization Parameters
   NAtoms,    NIC,     NZ,  NCons,   NDum,   NFix, NCnnct, MaxDiis
        3       9       0       0       0       0       0       0

 Cartesian Hessian Update
 Hessian Updated using BFGS Update


** GEOMETRY OPTIMIZATION IN DELOCALIZED INTERNAL COORDINATES **
   Searching for a Minimum

   Optimization Cycle:   3

                       Coordinates (Angstroms)
     ATOM                X               Y               Z
      1  N         0.5831420814    0.1475629191    0.0000000000
      2  O        -0.6219654204   -0.0504108059    0.0000000000
      3  H         1.0414663390   -0.7652325132    0.0000000000
   Point Group: c1    Number of degrees of freedom:     3


   Energy is   -130.300779424

 Hessian Updated using BFGS Update

  3 Hessian modes will be used to form the next step
  Hessian Eigenvalues:
     0.239781    0.355580    0.789339

 Minimum Search - Taking Simple RFO Step
 Searching for Lamda that Minimizes Along All modes
 Value Taken    Lamda =  -0.00004613
 Step Taken.  Stepsize is  0.011449

                             Maximum     Tolerance    Cnvgd?
         Gradient           0.004317      0.000300      NO
         Displacement       0.011316      0.001200      NO
         Energy change      0.000147      0.000001      NO


 New Cartesian Coordinates Obtained by Inverse Iteration

 Displacement from previous Coordinates is:  0.014046
 ----------------------------------------------------------------
             Standard Nuclear Orientation (Angstroms)
    I     Atom           X                Y                Z
 ----------------------------------------------------------------
    1      N       0.5819183164     0.1453516057     0.0000000000
    2      O      -0.6257748499    -0.0474929625     0.0000000000
    3      H       1.0464995334    -0.7659390432     0.0000000000
 ----------------------------------------------------------------
 Nuclear Repulsion Energy =    30.1779958923 hartrees
 There are        8 alpha and        8 beta electrons
 Discretize the solute cavity surface with Lebedev spheres
	Using 302 Lebedev grid points for each H atom
	Using 302 Lebedev grid points for other atoms
	Atomic van der Waals radii will be scaled by 1.20
 Removing interior tesserae...
 Keep 462 surface tesserae and discard 444 interior tesserae
 Molecular Surface Area = 52.684 Angst**2
 Applying Cartesian multipole field
    Component          Value
    ---------          -----
     (2,0,0)        1.00000E-10
     (0,2,0)        2.00000E-10
     (0,0,2)       -3.00000E-10
 Nucleus-field energy     =     0.0000000029 hartrees
 Requested basis set is cc-pVTZ
 There are 26 shells and 74 basis functions
 A cutoff of  1.0D-11 yielded    351 shell pairs
 There are      2891 function pairs (      3844 Cartesian)
 Smallest overlap matrix eigenvalue = 2.54E-03
 Guess MOs from SCF MO coefficient file
 Reading MOs from coefficient file
 Reading MOs from coefficient file
 A restricted Hartree-Fock SCF calculation will be
 performed using Pulay DIIS extrapolation
 SCF converges when DIIS error is below 1.0E-08
 Geometry optimization detected.  Setting ReadMinima to 0
 Setting SaveMinima to 0
 ---------------------------------------
  Cycle       Energy         DIIS Error
 ---------------------------------------
    1    -129.8300954120      1.26E-03
    2    -129.8344961721      6.78E-04
    3    -129.8347461912      2.91E-04
    4    -129.8348301644      1.05E-04
    5    -129.8348483306      3.43E-05
    6    -129.8348510014      1.69E-05
    7    -129.8348514757      5.68E-06
    8    -129.8348515439      1.54E-06
    9    -129.8348515493      2.96E-07
   10    -129.8348515495      4.51E-08
   11    -129.8348515495      7.60E-09 Convergence criterion met
 ---------------------------------------
 SCF time:  CPU 1.30 s  wall 1.31 s
 Discretize the solute cavity surface with Lebedev spheres
	Using 302 Lebedev grid points for each H atom
	Using 302 Lebedev grid points for other atoms
	Atomic van der Waals radii will be scaled by 1.20
 Removing interior tesserae...
 Keep 462 surface tesserae and discard 444 interior tesserae
 Molecular Surface Area = 52.684 Angst**2
 A restricted Hartree-Fock SCF calculation will be
 performed using Pulay DIIS extrapolation
 Polarizable Continuum solvation model will be applied
 SCF converges when DIIS error is below 1.0E-08
 Geometry optimization detected.  Setting ReadMinima to 0
 Setting SaveMinima to 0

 Citation of the SMD model:
 Marenich, A.V.; Cramer, C.J.; Truhlar, D.G.
 J. Phys. Chem. B 2009, 113, 6378-6396.
 iSolventCode=           1
 Solvent: water                                                           

 vradii
            1           2           3
    1   1.8900000   1.5200000   1.2000000
 ---------------------------------------
  Cycle       Energy         DIIS Error
 ---------------------------------------
    1    -129.8348515495      1.39E-09
 Time req'd to invert C: 0.06 s (CPU) 0.06 s (wall)
    2    -129.8421292730      9.57E-04
    3    -129.8421292728      9.57E-04
    4    -129.8421292732      9.57E-04
    5    -129.8421292678      9.57E-04
    6    -129.8421292748      9.57E-04
    7    -129.8421292621      9.57E-04
    8    -129.8421292734      9.57E-04
    9    -129.8421292736      9.57E-04
   10    -129.8421292720      9.57E-04
   11    -129.8421292708      9.57E-04
   12    -129.8421292788      9.57E-04
   13    -129.8421292450      9.57E-04
   14    -129.8421292774      9.57E-04
   15    -129.8421292711      9.57E-04
   16    -129.8421292754      9.57E-04
   17    -129.8435045741      5.03E-04
   18    -129.8437440617      2.47E-04
   19    -129.8438412456      1.06E-04
   20    -129.8438622331      3.74E-05
   21    -129.8438657655      1.91E-05
   22    -129.8438664706      6.33E-06
   23    -129.8438665679      1.41E-06
   24    -129.8438665724      2.22E-07
   25    -129.8438665725      3.39E-08
   26    -129.8438665725      7.02E-09 Convergence criterion met
 ---------------------------------------
 SCF time:  CPU 5.14 s  wall 5.88 s
(0)  E-EN(g) gas-phase elect-nuc energy                 -129.834851549 a.u.
(3)  G-ENP(liq) elect-nuc-pol free energy of system     -129.843866572 a.u.
(4)  G-CDS(liq) cavity-dispersion-solvent structure 
     free energy                                                2.8317 kcal/mol
(6)  G-S(liq) free energy of system                     -129.839353940 a.u.
(9)  DeltaG-S(liq) free energy of  solvation
     (9) = (6) - (0)                                           -2.8253 kcal/mol
 SCF   energy in the final basis set = -129.8393539398
 Total energy in the final basis set = -129.8393539398

 Components of the MP2 correlation energy:
        aaaa  correlation energy =        -0.0567747949 au
        abab  correlation energy =        -0.3479076165 au
        bbbb  correlation energy =        -0.0567747949 au
        non-Brillouin singles    =        -0.0000000000 au

 Total  MP2   correlation energy =        -0.4614572063 au
        MP2         total energy =      -130.3008111461 au

  Entering Z-vector solver.
 This version supports only Gaussian blurring of the apparent surface charges
 No PCM contribution added !! 
   1         0           1      0.000678    0.000678
 This version supports only Gaussian blurring of the apparent surface charges
 No PCM contribution added !! 
   2         0           1      0.000292    0.000292
 This version supports only Gaussian blurring of the apparent surface charges
 No PCM contribution added !! 
   3         0           1      0.000116    0.000116
 This version supports only Gaussian blurring of the apparent surface charges
 No PCM contribution added !! 
   4         0           1      0.000050    0.000050
 This version supports only Gaussian blurring of the apparent surface charges
 No PCM contribution added !! 
   5         0           1      0.000011    0.000011
 This version supports only Gaussian blurring of the apparent surface charges
 No PCM contribution added !! 
   6         0           1      0.000002    0.000002
 This version supports only Gaussian blurring of the apparent surface charges
 No PCM contribution added !! 
   7         1           0      0.000000    0.000000    Roots Converged

 --------------------------------------------------------------

                    Orbital Energies (a.u.)
 --------------------------------------------------------------

 Alpha MOs
 -- Occupied --
-20.646 -15.704  -1.512  -0.996  -0.740  -0.658  -0.584  -0.432
 -- Virtual --
  0.084   0.176   0.369   0.561   0.585   0.622   0.694   0.734
  0.764   0.797   0.835   0.857   0.983   1.333   1.343   1.463
  1.482   1.593   1.736   1.834   1.867   1.869   2.271   2.339
  2.503   2.655   3.222   3.354   3.429   3.496   3.632   3.733
  3.837   3.966   4.021   4.126   4.133   4.228   4.343   4.424
  4.514   4.514   4.644   4.942   4.996   5.040   5.120   5.214
  5.502   5.507   5.595   5.864   5.911   6.009   6.012   6.327
  6.734   6.744   6.768   6.995   7.019   7.287   7.345   7.610
  9.427  13.168
 --------------------------------------------------------------

          Ground-State Mulliken Net Atomic Charges

     Atom                 Charge (a.u.)
  ----------------------------------------
      1 N                    -0.037037
      2 O                    -0.172248
      3 H                     0.209285
  ----------------------------------------
  Sum of atomic charges =     0.000000

 -----------------------------------------------------------------
                    Cartesian Multipole Moments
 -----------------------------------------------------------------
    Charge (ESU x 10^10)
                 0.0000
    Dipole Moment (Debye)
         X       1.6214      Y      -1.6909      Z      -0.0000
       Tot       2.3426
    Quadrupole Moments (Debye-Ang)
        XX     -11.0785     XY      -1.9012     YY     -11.3810
        XZ      -0.0000     YZ      -0.0000     ZZ     -10.4320
    Octopole Moments (Debye-Ang^2)
       XXX       0.5069    XXY      -2.2517    XYY       0.2736
       YYY      -2.0321    XXZ      -0.0000    XYZ      -0.0000
       YYZ      -0.0000    XZZ      -0.4295    YZZ      -0.3314
       ZZZ      -0.0000
    Hexadecapole Moments (Debye-Ang^3)
      XXXX     -34.8971   XXXY      -2.8252   XXYY      -8.0411
      XYYY      -2.4539   YYYY     -12.2366   XXXZ      -0.0000
      XXYZ      -0.0000   XYYZ      -0.0000   YYYZ      -0.0000
      XXZZ      -7.0390   XYZZ      -0.3591   YYZZ      -3.4676
      XZZZ      -0.0000   YZZZ      -0.0000   ZZZZ      -7.8427
 -----------------------------------------------------------------
 DrvMan is completing analytic gradient of the MP2 energy
 MP2 relaxed dipole moment
            1
    1   0.6378930
    2  -0.6652564
    3  -0.0000000
	Magnitude:	 0.922 au	 2.343 Debye
 MP2 energy read as -130.300811
 Full Analytical Gradient of MP2 Energy (in au.)
             1             2             3
    1   -0.00009058   -0.00051750    0.00060809
    2   -0.00093384   -0.00052572    0.00145956
    3   -0.00000000    0.00000000    0.00000000
 Gradient time:  CPU 0.06 s  wall 0.06 s
 Geometry Optimization Parameters
   NAtoms,    NIC,     NZ,  NCons,   NDum,   NFix, NCnnct, MaxDiis
        3       9       0       0       0       0       0       0

 Cartesian Hessian Update
 Hessian Updated using BFGS Update


** GEOMETRY OPTIMIZATION IN DELOCALIZED INTERNAL COORDINATES **
   Searching for a Minimum

   Optimization Cycle:   4

                       Coordinates (Angstroms)
     ATOM                X               Y               Z
      1  N         0.5819183164    0.1453516057    0.0000000000
      2  O        -0.6257748499   -0.0474929625    0.0000000000
      3  H         1.0464995334   -0.7659390432    0.0000000000
   Point Group: c1    Number of degrees of freedom:     3


   Energy is   -130.300811146

 Hessian Updated using BFGS Update

  3 Hessian modes will be used to form the next step
  Hessian Eigenvalues:
     0.317235    0.328191    0.769896

 Minimum Search - Taking Simple RFO Step
 Searching for Lamda that Minimizes Along All modes
 Value Taken    Lamda =  -0.00000404
 Step Taken.  Stepsize is  0.003480

                             Maximum     Tolerance    Cnvgd?
         Gradient           0.000743      0.000300      NO
         Displacement       0.002580      0.001200      NO
         Energy change     -0.000032      0.000001      NO


 New Cartesian Coordinates Obtained by Inverse Iteration

 Displacement from previous Coordinates is:  0.002972
 ----------------------------------------------------------------
             Standard Nuclear Orientation (Angstroms)
    I     Atom           X                Y                Z
 ----------------------------------------------------------------
    1      N       0.5819861246     0.1464468268     0.0000000000
    2      O      -0.6252320896    -0.0480673637     0.0000000000
    3      H       1.0458889650    -0.7664598631     0.0000000000
 ----------------------------------------------------------------
 Nuclear Repulsion Energy =    30.1794257005 hartrees
 There are        8 alpha and        8 beta electrons
 Discretize the solute cavity surface with Lebedev spheres
	Using 302 Lebedev grid points for each H atom
	Using 302 Lebedev grid points for other atoms
	Atomic van der Waals radii will be scaled by 1.20
 Removing interior tesserae...
 Keep 462 surface tesserae and discard 444 interior tesserae
 Molecular Surface Area = 52.684 Angst**2
 Applying Cartesian multipole field
    Component          Value
    ---------          -----
     (2,0,0)        1.00000E-10
     (0,2,0)        2.00000E-10
     (0,0,2)       -3.00000E-10
 Nucleus-field energy     =     0.0000000029 hartrees
 Requested basis set is cc-pVTZ
 There are 26 shells and 74 basis functions
 A cutoff of  1.0D-11 yielded    351 shell pairs
 There are      2891 function pairs (      3844 Cartesian)
 Smallest overlap matrix eigenvalue = 2.54E-03
 Guess MOs from SCF MO coefficient file
 Reading MOs from coefficient file
 Reading MOs from coefficient file
 A restricted Hartree-Fock SCF calculation will be
 performed using Pulay DIIS extrapolation
 SCF converges when DIIS error is below 1.0E-08
 Geometry optimization detected.  Setting ReadMinima to 0
 Setting SaveMinima to 0
 ---------------------------------------
  Cycle       Energy         DIIS Error
 ---------------------------------------
    1    -129.8323064078      1.22E-03
    2    -129.8345430748      6.70E-04
    3    -129.8347899258      2.78E-04
    4    -129.8348715410      1.09E-04
    5    -129.8348899873      3.70E-05
    6    -129.8348931162      1.85E-05
    7    -129.8348936618      6.33E-06
    8    -129.8348937449      1.53E-06
    9    -129.8348937503      2.98E-07
   10    -129.8348937505      4.64E-08
   11    -129.8348937505      7.94E-09 Convergence criterion met
 ---------------------------------------
 SCF time:  CPU 1.36 s  wall 1.36 s
 Discretize the solute cavity surface with Lebedev spheres
	Using 302 Lebedev grid points for each H atom
	Using 302 Lebedev grid points for other atoms
	Atomic van der Waals radii will be scaled by 1.20
 Removing interior tesserae...
 Keep 462 surface tesserae and discard 444 interior tesserae
 Molecular Surface Area = 52.684 Angst**2
 A restricted Hartree-Fock SCF calculation will be
 performed using Pulay DIIS extrapolation
 Polarizable Continuum solvation model will be applied
 SCF converges when DIIS error is below 1.0E-08
 Geometry optimization detected.  Setting ReadMinima to 0
 Setting SaveMinima to 0

 Citation of the SMD model:
 Marenich, A.V.; Cramer, C.J.; Truhlar, D.G.
 J. Phys. Chem. B 2009, 113, 6378-6396.
 iSolventCode=           1
 Solvent: water                                                           

 vradii
            1           2           3
    1   1.8900000   1.5200000   1.2000000
 ---------------------------------------
  Cycle       Energy         DIIS Error
 ---------------------------------------
    1    -129.8348937505      1.38E-09
 Time req'd to invert C: 0.06 s (CPU) 0.06 s (wall)
    2    -129.8421533691      9.56E-04
    3    -129.8421533691      9.56E-04
    4    -129.8421533690      9.56E-04
    5    -129.8421533691      9.56E-04
    6    -129.8421533690      9.56E-04
    7    -129.8421533685      9.56E-04
    8    -129.8421533662      9.56E-04
    9    -129.8421533551      9.56E-04
   10    -129.8421533734      9.56E-04
   11    -129.8421533653      9.56E-04
   12    -129.8421533642      9.56E-04
   13    -129.8421533643      9.56E-04
   14    -129.8421533642      9.56E-04
   15    -129.8421533635      9.56E-04
   16    -129.8421533633      9.56E-04
   17    -129.8435265883      5.02E-04
   18    -129.8437659019      2.47E-04
   19    -129.8438629159      1.06E-04
   20    -129.8438839025      3.73E-05
   21    -129.8438874243      1.90E-05
   22    -129.8438881260      6.34E-06
   23    -129.8438882233      1.41E-06
   24    -129.8438882278      2.23E-07
   25    -129.8438882279      3.40E-08
   26    -129.8438882279      7.05E-09 Convergence criterion met
 ---------------------------------------
 SCF time:  CPU 5.06 s  wall 5.14 s
(0)  E-EN(g) gas-phase elect-nuc energy                 -129.834893750 a.u.
(3)  G-ENP(liq) elect-nuc-pol free energy of system     -129.843888228 a.u.
(4)  G-CDS(liq) cavity-dispersion-solvent structure 
     free energy                                                2.8315 kcal/mol
(6)  G-S(liq) free energy of system                     -129.839375897 a.u.
(9)  DeltaG-S(liq) free energy of  solvation
     (9) = (6) - (0)                                           -2.8126 kcal/mol
 SCF   energy in the final basis set = -129.8393758973
 Total energy in the final basis set = -129.8393758973

 Components of the MP2 correlation energy:
        aaaa  correlation energy =        -0.0567755491 au
        abab  correlation energy =        -0.3479113134 au
        bbbb  correlation energy =        -0.0567755491 au
        non-Brillouin singles    =        -0.0000000000 au

 Total  MP2   correlation energy =        -0.4614624117 au
        MP2         total energy =      -130.3008383089 au

  Entering Z-vector solver.
 This version supports only Gaussian blurring of the apparent surface charges
 No PCM contribution added !! 
   1         0           1      0.000678    0.000678
 This version supports only Gaussian blurring of the apparent surface charges
 No PCM contribution added !! 
   2         0           1      0.000292    0.000292
 This version supports only Gaussian blurring of the apparent surface charges
 No PCM contribution added !! 
   3         0           1      0.000116    0.000116
 This version supports only Gaussian blurring of the apparent surface charges
 No PCM contribution added !! 
   4         0           1      0.000050    0.000050
 This version supports only Gaussian blurring of the apparent surface charges
 No PCM contribution added !! 
   5         0           1      0.000011    0.000011
 This version supports only Gaussian blurring of the apparent surface charges
 No PCM contribution added !! 
   6         0           1      0.000002    0.000002
 This version supports only Gaussian blurring of the apparent surface charges
 No PCM contribution added !! 
   7         1           0      0.000000    0.000000    Roots Converged

 --------------------------------------------------------------

                    Orbital Energies (a.u.)
 --------------------------------------------------------------

 Alpha MOs
 -- Occupied --
-20.646 -15.704  -1.512  -0.996  -0.740  -0.658  -0.584  -0.432
 -- Virtual --
  0.084   0.176   0.369   0.560   0.584   0.622   0.694   0.735
  0.764   0.797   0.835   0.856   0.983   1.333   1.343   1.463
  1.482   1.594   1.735   1.833   1.867   1.869   2.271   2.339
  2.503   2.655   3.222   3.354   3.429   3.496   3.631   3.732
  3.837   3.965   4.021   4.125   4.134   4.227   4.342   4.424
  4.514   4.515   4.642   4.942   4.996   5.039   5.120   5.215
  5.501   5.507   5.594   5.863   5.909   6.007   6.010   6.325
  6.734   6.745   6.769   6.995   7.019   7.287   7.345   7.610
  9.422  13.168
 --------------------------------------------------------------

          Ground-State Mulliken Net Atomic Charges

     Atom                 Charge (a.u.)
  ----------------------------------------
      1 N                    -0.036918
      2 O                    -0.172153
      3 H                     0.209071
  ----------------------------------------
  Sum of atomic charges =    -0.000000

 -----------------------------------------------------------------
                    Cartesian Multipole Moments
 -----------------------------------------------------------------
    Charge (ESU x 10^10)
                -0.0000
    Dipole Moment (Debye)
         X       1.6191      Y      -1.6888      Z       0.0000
       Tot       2.3396
    Quadrupole Moments (Debye-Ang)
        XX     -11.0835     XY      -1.8981     YY     -11.3804
        XZ      -0.0000     YZ      -0.0000     ZZ     -10.4328
    Octopole Moments (Debye-Ang^2)
       XXX       0.4875    XXY      -2.2493    XYY       0.2684
       YYY      -2.0396    XXZ      -0.0000    XYZ      -0.0000
       YYZ      -0.0000    XZZ      -0.4335    YZZ      -0.3322
       ZZZ       0.0000
    Hexadecapole Moments (Debye-Ang^3)
      XXXX     -34.8953   XXXY      -2.8273   XXYY      -8.0423
      XYYY      -2.4687   YYYY     -12.2536   XXXZ      -0.0000
      XXYZ      -0.0000   XYYZ      -0.0000   YYYZ      -0.0000
      XXZZ      -7.0374   XYZZ      -0.3619   YYZZ      -3.4707
      XZZZ      -0.0000   YZZZ      -0.0000   ZZZZ      -7.8435
 -----------------------------------------------------------------
 DrvMan is completing analytic gradient of the MP2 energy
 MP2 relaxed dipole moment
            1
    1   0.6370090
    2  -0.6644334
    3   0.0000000
	Magnitude:	 0.920 au	 2.340 Debye
 MP2 energy read as -130.300838
 Full Analytical Gradient of MP2 Energy (in au.)
             1             2             3
    1   -0.00055716    0.00000288    0.00055428
    2    0.00034965   -0.00084316    0.00049351
    3    0.00000000   -0.00000000    0.00000000
 Gradient time:  CPU 0.06 s  wall 0.06 s
 Geometry Optimization Parameters
   NAtoms,    NIC,     NZ,  NCons,   NDum,   NFix, NCnnct, MaxDiis
        3       9       0       0       0       0       0       0

 Cartesian Hessian Update
 Hessian Updated using BFGS Update


** GEOMETRY OPTIMIZATION IN DELOCALIZED INTERNAL COORDINATES **
   Searching for a Minimum

   Optimization Cycle:   5

                       Coordinates (Angstroms)
     ATOM                X               Y               Z
      1  N         0.5819861246    0.1464468268    0.0000000000
      2  O        -0.6252320896   -0.0480673637    0.0000000000
      3  H         1.0458889650   -0.7664598631    0.0000000000
   Point Group: c1    Number of degrees of freedom:     3


   Energy is   -130.300838309

 Hessian Updated using BFGS Update

  3 Hessian modes will be used to form the next step
  Hessian Eigenvalues:
     0.293320    0.382880    0.792378

 Minimum Search - Taking Simple RFO Step
 Searching for Lamda that Minimizes Along All modes
 Value Taken    Lamda =   0.00000000
 Step Taken.  Stepsize is  0.000513

                             Maximum     Tolerance    Cnvgd?
         Gradient           0.000225      0.000300     YES
         Displacement       0.000482      0.001200     YES
         Energy change     -0.000027      0.000001      NO


                       Distance Matrix (Angstroms)
             N (  1)   O (  2)
   O (  2)  1.222788
   H (  3)  1.024014  1.818992

 Final energy is   -130.30083830893511     


 ******************************
 **  OPTIMIZATION CONVERGED  **
 ******************************

                       Coordinates (Angstroms)
     ATOM                X               Y               Z
      1  N         0.5819861246    0.1464468268    0.0000000000
      2  O        -0.6252320896   -0.0480673637    0.0000000000
      3  H         1.0458889650   -0.7664598631    0.0000000000

Z-matrix Print:
$molecule
0 1
N 
H  1 1.024014
O  1 1.222788 2 107.784697
$end


 --------------------------------------------------------------

                    Orbital Energies (a.u.)
 --------------------------------------------------------------

 Alpha MOs
 -- Occupied --
-20.646 -15.704  -1.512  -0.996  -0.740  -0.658  -0.584  -0.432
 -- Virtual --
  0.084   0.176   0.369   0.560   0.584   0.622   0.694   0.735
  0.764   0.797   0.835   0.856   0.983   1.333   1.343   1.463
  1.482   1.594   1.735   1.833   1.867   1.869   2.271   2.339
  2.503   2.655   3.222   3.354   3.429   3.496   3.631   3.732
  3.837   3.965   4.021   4.125   4.134   4.227   4.342   4.424
  4.514   4.515   4.642   4.942   4.996   5.039   5.120   5.215
  5.501   5.507   5.594   5.863   5.909   6.007   6.010   6.325
  6.734   6.745   6.769   6.995   7.019   7.287   7.345   7.610
  9.422  13.168
 --------------------------------------------------------------

          Ground-State Mulliken Net Atomic Charges

     Atom                 Charge (a.u.)
  ----------------------------------------
      1 N                    -0.036918
      2 O                    -0.172153
      3 H                     0.209071
  ----------------------------------------
  Sum of atomic charges =    -0.000000

 -----------------------------------------------------------------
                    Cartesian Multipole Moments
 -----------------------------------------------------------------
    Charge (ESU x 10^10)
                -0.0000
    Dipole Moment (Debye)
         X       1.6191      Y      -1.6888      Z       0.0000
       Tot       2.3396
    Quadrupole Moments (Debye-Ang)
        XX     -11.0835     XY      -1.8981     YY     -11.3804
        XZ      -0.0000     YZ      -0.0000     ZZ     -10.4328
    Octopole Moments (Debye-Ang^2)
       XXX       0.4875    XXY      -2.2493    XYY       0.2684
       YYY      -2.0396    XXZ      -0.0000    XYZ      -0.0000
       YYZ      -0.0000    XZZ      -0.4335    YZZ      -0.3322
       ZZZ       0.0000
    Hexadecapole Moments (Debye-Ang^3)
      XXXX     -34.8953   XXXY      -2.8273   XXYY      -8.0423
      XYYY      -2.4687   YYYY     -12.2536   XXXZ      -0.0000
      XXYZ      -0.0000   XYYZ      -0.0000   YYYZ      -0.0000
      XXZZ      -7.0374   XYZZ      -0.3619   YYZZ      -3.4707
      XZZZ      -0.0000   YZZZ      -0.0000   ZZZZ      -7.8435
 -----------------------------------------------------------------
Archival summary:
1\1\TWL02\OPT\MP2\BasisUnspecified\111\taweetha\SunJun1112:20:572017SunJun1112:20:572017\0\\#,OPT,MP2,BasisUnspecified,\\0,1\N\H,1,1.02401\O,1,1.22279,2,107.785\\HF=-129.839376\MP2=-130.300838\\@

 Total job time:  53.42s(wall), 51.10s(cpu) 
 Sun Jun 11 12:20:57 2017

        *************************************************************
        *                                                           *
        *  Thank you very much for using Q-Chem.  Have a nice day.  *
        *                                                           *
        *************************************************************


 
User input: 2 of 2 
 
TWL02 127.0.1
Q-Chem Developer Version! Running on 127.0.1.*
                  Welcome to Q-Chem
     A Quantum Leap Into The Future Of Chemistry


 Q-Chem 4.4, Q-Chem, Inc., Pleasanton, CA (2016)

 Y. Shao,  Z. Gan,  E. Epifanovsky,  A. T. B. Gilbert,  M. Wormit,  
 J. Kussmann,  A. W. Lange,  A. Behn,  J. Deng,  X. Feng,  D. Ghosh,  
 M. Goldey,  P. R. Horn,  L. D. Jacobson,  I. Kaliman,  F. Rob,  
 R. Z. Khaliullin,  T. Kus,  A. Landau,  J. Liu,  E. I. Proynov,  Y. M. Rhee,  
 R. M. Richard,  M. A. Rohrdanz,  R. P. Steele,  E. J. Sundstrom,  
 H. L. Woodcock III,  P. M. Zimmerman,  D. Zuev,  B. Albrecht,  E. Alguire,  
 B. Austin,  S. A. Baeppler,  G. J. O. Beran,  Y. A. Bernard,  E. Berquist,  
 K. Brandhorst,  K. B. Bravaya,  S. T. Brown,  D. Casanova,  C.-M. Chang,  
 Y. Chen,  S. H. Chien,  K. D. Closser,  M. P. Coons,  D. L. Crittenden,  
 S. Dasgupta,  M. Diedenhofen,  R. A. DiStasio Jr.,  H. Do,  A. D. Dutoi,  
 R. G. Edgar,  P.-T. Fang,  S. Fatehi,  Q. Feng,  L. Fusti-Molnar,  
 A. Ghysels,  A. Golubeva-Zadorozhnaya,  J. Gomes,  A. Gunina,  
 M. W. D. Hanson-Heine,  P. H. P. Harbach,  A. W. Hauser,  J. E. Herr,  
 E. G. Hohenstein,  Z. C. Holden,  K. Hui,  T.-C. Jagau,  H. Ji,  B. Kaduk,  
 K. Khistyaev,  Jaehoon Kim,  Jihan Kim,  R. A. King,  P. Klunzinger,  
 K. Koh,  D. Kosenkov,  T. Kowalczyk,  C. M. Krauter,  A. Kunitsa,  
 K. U. Lao,  A. Laurent,  K. V. Lawler,  J. Lee,  D. Lefrancois,  S. Lehtola,  
 S. V. Levchenko,  C. Y. Lin,  Y.-S. Lin,  F. Liu,  E. Livshits,  
 R. C. Lochan,  A. Luenser,  P. Manohar,  S. F. Manzer,  S.-P. Mao,  Y. Mao,  
 N. Mardirossian,  A. V. Marenich,  L. A. Martinez-Martinez,  S. A. Maurer,  
 N. J. Mayhall,  J.-M. Mewes,  A. F. Morrison,  K. Nanda,  T. S. Nguyen-Beck,  
 C. M. Oana,  R. Olivares-Amaya,  D. P. O'Neill,  J. A. Parkhill,  
 T. M. Perrine,  R. Peverati,  P. A. Pieniazek,  F. Plasser,  A. Prociuk,  
 D. R. Rehn,  E. Rosta,  N. J. Russ,  N. Sergueev,  S. M. Sharada,  
 S. Sharma,  D. W. Small,  A. Sodt,  T. Stauch,  T. Stein,  D. Stuck,  
 Y.-C. Su,  A. J. W. Thom,  T. Tsuchimochi,  L. Vogt,  O. Vydrov,  T. Wang,  
 M. A. Watson,  J. Wenzel,  A. White,  C. F. Williams,  V. Vanovschi,  
 K. Yao,  S. Yeganeh,  S. R. Yost,  Z.-Q. You,  I. Y. Zhang,  X. Zhang,  
 Y. Zhao,  B. R. Brooks,  G. K. L. Chan,  D. M. Chipman,  C. J. Cramer,  
 W. A. Goddard III,  M. S. Gordon,  W. J. Hehre,  A. Klamt,  
 H. F. Schaefer III,  M. W. Schmidt,  C. D. Sherrill,  D. G. Truhlar,  
 A. Warshel,  X. Xu,  A. Aspuru-Guzik,  R. Baer,  A. T. Bell,  N. A. Besley,  
 J.-D. Chai,  A. Dreuw,  B. D. Dunietz,  T. R. Furlani,  S. R. Gwaltney,  
 C.-P. Hsu,  Y. Jung,  J. Kong,  D. S. Lambrecht,  W. Liang,  C. Ochsenfeld,  
 V. A. Rassolov,  L. V. Slipchenko,  J. E. Subotnik,  T. Van Voorhis,  
 J. M. Herbert,  A. I. Krylov,  P. M. W. Gill,  M. Head-Gordon

 Contributors to earlier versions of Q-Chem not listed above: 
 R. D. Adamson,  J. Baker,  E. F. C. Byrd,  A. K. Chakraborty,  C.-L. Cheng,  
 H. Dachsel,  R. J. Doerksen,  G. Hawkins,  A. Heyden,  S. Hirata,  
 G. Kedziora,  F. J. Keil,  C. Kelley,  P. P. Korambath,  W. Kurlancheek,  
 A. M. Lee,  M. S. Lee,  D. Liotard,  I. Lotan,  P. E. Maslen,  N. Nair,  
 D. Neuhauser,  R. Olson,  B. Peters,  J. Ritchie,  N. E. Schultz,  
 N. Shenvi,  A. C. Simmonett,  K. S. Thanthiriwatte,  Q. Wu,  W. Zhang

 Please cite Q-Chem as follows:
 Y. Shao et al., Mol. Phys. 113, 184-215 (2015)
 DOI: 10.1080/00268976.2014.952696

 Q-Chem 4.4.2 for Intel X86 EM64T Linux

 Parts of Q-Chem use Armadillo 5.200.1 (Boston Tea Smuggler).
 http://arma.sourceforge.net/

 Q-Chem begins on Sun Jun 11 12:20:57 2017  


Host: 0

     Scratch files written to /scratch/taweetham/qchem39916//
The previous job contains 0 fragments, simply inherited here
FILE_GEOM_ORG=        593


!!********************************************.
!!******************Warning*******************.
!!Desired Analytical derivatives not available.
!!Finite difference job might take a long time.
!!********************************************.
!!********************************************.


 2-order derivative to be evaluated numerically with 1-order analytical derivatives

Checking the input file for inconsistencies... 	...done.

--------------------------------------------------------------
User input:
--------------------------------------------------------------

$molecule
read
$end

$rem
   BASIS  =   cc-pVTZ
   method  =  MP2
   JOBTYPE	= FREQUENCY
   SOLVENT_METHOD = SMD
   MEM_STATIC = 3000
   MEM_TOTAL  = 4000
$end


--------------------------------------------------------------
 ----------------------------------------------------------------
             Standard Nuclear Orientation (Angstroms)
    I     Atom           X                Y                Z
 ----------------------------------------------------------------
    1      N       0.5819861246     0.1464468268     0.0000000000
    2      O      -0.6252320896    -0.0480673637     0.0000000000
    3      H       1.0458889650    -0.7664598631     0.0000000000
 ----------------------------------------------------------------
 Nuclear Repulsion Energy =    30.1794257005 hartrees
 There are        8 alpha and        8 beta electrons
 Requested basis set is cc-pVTZ
 There are 26 shells and 74 basis functions

 Total QAlloc Memory Limit   4000 MB
 Mega-Array Size      2933 MB
 MEM_STATIC part      3000 MB

                       Distance Matrix (Angstroms)
             N (  1)   O (  2)
   O (  2)  1.222788
   H (  3)  1.024014  1.818992

 A cutoff of  1.0D-11 yielded    351 shell pairs
 There are      2891 function pairs (      3844 Cartesian)

 -------------------------------------------------------
 OpenMP Integral Computing Module                       
 Release: version 1.0, May 2013, Q-Chem Inc. Pittsburgh 
 -------------------------------------------------------
 Integral Job Info:
 Integral job number is                      11
 Integral operator is                         1
 short-range coefficients                     0
 long-range coefficients              100000000
 Omega coefficients                           0
 if combine SR and LR in K                    0
 Integral screening is                        0
 Integral computing path is                   2
 max size of driver memory is            800000
 size of driver memory is                776718
 size of scratch memory is              4556032
 max col of scratch BK array              10000
 max len of scratch array in speh3          662
 max len of scratch index in speh4           32
 max int batch size is                      520
 min int batch size is                       52
 fixed nKL is                                52
 max L of basis functions is                  3
 order of int derivative is                   0
 number of shells is                         26
 number of basis is                          85
 number of cartesian basis is                85
 number of contracted shell pairs           351
 number of primitive shell pairs           1451
 maxK2 (contraction) of shell pair           49
 max number of K2 of shell pair               1
 max number of CS2 of shell pair             36
 max number of PS2 of shell pair            294
 mem total for path MDJ                   34384
 -------------------------------------------------------
 Smallest overlap matrix eigenvalue = 2.54E-03
 Guess from superposition of atomic densities
 Warning:  Energy on first SCF cycle will be non-variational
 A restricted Hartree-Fock SCF calculation will be
 performed using Pulay DIIS extrapolation
 SCF converges when DIIS error is below 1.0E-08
 ---------------------------------------
  Cycle       Energy         DIIS Error
 ---------------------------------------
    1    -129.9295944936      5.78E-02
    2    -129.7811986317      9.51E-03
    3    -129.8082432269      7.61E-03
    4    -129.8339083435      1.07E-03
    5    -129.8347156077      3.88E-04
    6    -129.8348633829      1.12E-04
    7    -129.8348868339      5.64E-05
    8    -129.8348930004      1.90E-05
    9    -129.8348936954      4.02E-06
   10    -129.8348937410      1.11E-06
   11    -129.8348937454      6.10E-07
   12    -129.8348937478      4.33E-07
   13    -129.8348937500      1.71E-07
   14    -129.8348937504      2.93E-08
   15    -129.8348937504      4.39E-09 Convergence criterion met
 ---------------------------------------
 SCF time:  CPU 1.85 s  wall 1.87 s

 Citation of the SMD model:
 Marenich, A.V.; Cramer, C.J.; Truhlar, D.G.
 J. Phys. Chem. B 2009, 113, 6378-6396.
 iSolventCode=           1
 Solvent: water                                                           

 vradii
            1           2           3
    1   1.8900000   1.5200000   1.2000000
Changing PCM_TESSEL_METHOD to VTN
Changing PCM_VDW_RADII to SMD_RADIUS
 Discretize the solute cavity surface with Lebedev spheres
	Using 302 Lebedev grid points for each H atom
	Using 302 Lebedev grid points for other atoms
	Atomic van der Waals radii will be scaled by 1.20
 Removing interior tesserae...
 Keep 462 surface tesserae and discard 444 interior tesserae
 Molecular Surface Area = 52.684 Angst**2
 A restricted Hartree-Fock SCF calculation will be
 performed using Pulay DIIS extrapolation
 Polarizable Continuum solvation model will be applied
 SCF converges when DIIS error is below 1.0E-08

 Citation of the SMD model:
 Marenich, A.V.; Cramer, C.J.; Truhlar, D.G.
 J. Phys. Chem. B 2009, 113, 6378-6396.
 iSolventCode=           1
 Solvent: water                                                           

 vradii
            1           2           3
    1   1.8900000   1.5200000   1.2000000
 ---------------------------------------
  Cycle       Energy         DIIS Error
 ---------------------------------------
    1    -129.8348937504      7.71E-10
 Time req'd to invert C: 0.06 s (CPU) 0.06 s (wall)
    2    -129.8421533690      9.56E-04
    3    -129.8421533688      9.56E-04
    4    -129.8435265893      5.02E-04
    5    -129.8437659022      2.47E-04
    6    -129.8438629158      1.06E-04
    7    -129.8438839024      3.73E-05
    8    -129.8438874242      1.90E-05
    9    -129.8438881259      6.34E-06
   10    -129.8438882232      1.41E-06
   11    -129.8438882277      2.23E-07
   12    -129.8438882278      3.40E-08
   13    -129.8438882278      7.05E-09 Convergence criterion met
 ---------------------------------------
 SCF time:  CPU 2.68 s  wall 2.68 s
(0)  E-EN(g) gas-phase elect-nuc energy                 -129.834893750 a.u.
(3)  G-ENP(liq) elect-nuc-pol free energy of system     -129.843888228 a.u.
(4)  G-CDS(liq) cavity-dispersion-solvent structure 
     free energy                                                2.8315 kcal/mol
(6)  G-S(liq) free energy of system                     -129.839375897 a.u.
(9)  DeltaG-S(liq) free energy of  solvation
     (9) = (6) - (0)                                           -2.8126 kcal/mol
 SCF   energy in the final basis set = -129.8393758971
 Total energy in the final basis set = -129.8393758971

 Components of the MP2 correlation energy:
        aaaa  correlation energy =        -0.0567755491 au
        abab  correlation energy =        -0.3479113133 au
        bbbb  correlation energy =        -0.0567755491 au
        non-Brillouin singles    =        -0.0000000000 au

 Total  MP2   correlation energy =        -0.4614624116 au
        MP2         total energy =      -130.3008383087 au

  Entering Z-vector solver.
 This version supports only Gaussian blurring of the apparent surface charges
 No PCM contribution added !! 
   1         0           1      0.000678    0.000678
 This version supports only Gaussian blurring of the apparent surface charges
 No PCM contribution added !! 
   2         0           1      0.000292    0.000292
 This version supports only Gaussian blurring of the apparent surface charges
 No PCM contribution added !! 
   3         0           1      0.000116    0.000116
 This version supports only Gaussian blurring of the apparent surface charges
 No PCM contribution added !! 
   4         0           1      0.000050    0.000050
 This version supports only Gaussian blurring of the apparent surface charges
 No PCM contribution added !! 
   5         0           1      0.000011    0.000011
 This version supports only Gaussian blurring of the apparent surface charges
 No PCM contribution added !! 
   6         0           1      0.000002    0.000002
 This version supports only Gaussian blurring of the apparent surface charges
 No PCM contribution added !! 
   7         1           0      0.000000    0.000000    Roots Converged

 --------------------------------------------------------------

                    Orbital Energies (a.u.)
 --------------------------------------------------------------

 Alpha MOs
 -- Occupied --
-20.646 -15.704  -1.512  -0.996  -0.740  -0.658  -0.584  -0.432
 -- Virtual --
  0.084   0.176   0.369   0.560   0.584   0.622   0.694   0.735
  0.764   0.797   0.835   0.856   0.983   1.333   1.343   1.463
  1.482   1.594   1.735   1.833   1.867   1.869   2.271   2.339
  2.503   2.655   3.222   3.354   3.429   3.496   3.631   3.732
  3.837   3.965   4.021   4.125   4.134   4.227   4.342   4.424
  4.514   4.515   4.642   4.942   4.996   5.039   5.120   5.215
  5.501   5.507   5.594   5.863   5.909   6.007   6.010   6.325
  6.734   6.745   6.769   6.995   7.019   7.287   7.345   7.610
  9.422  13.168
 --------------------------------------------------------------

          Ground-State Mulliken Net Atomic Charges

     Atom                 Charge (a.u.)
  ----------------------------------------
      1 N                    -0.036918
      2 O                    -0.172153
      3 H                     0.209071
  ----------------------------------------
  Sum of atomic charges =    -0.000000

 -----------------------------------------------------------------
                    Cartesian Multipole Moments
 -----------------------------------------------------------------
    Charge (ESU x 10^10)
                -0.0000
    Dipole Moment (Debye)
         X       1.6191      Y      -1.6888      Z       0.0000
       Tot       2.3396
    Quadrupole Moments (Debye-Ang)
        XX     -11.0835     XY      -1.8981     YY     -11.3804
        XZ       0.0000     YZ       0.0000     ZZ     -10.4328
    Octopole Moments (Debye-Ang^2)
       XXX       0.4875    XXY      -2.2493    XYY       0.2684
       YYY      -2.0396    XXZ       0.0000    XYZ       0.0000
       YYZ       0.0000    XZZ      -0.4335    YZZ      -0.3322
       ZZZ       0.0000
    Hexadecapole Moments (Debye-Ang^3)
      XXXX     -34.8953   XXXY      -2.8273   XXYY      -8.0423
      XYYY      -2.4687   YYYY     -12.2536   XXXZ       0.0000
      XXYZ       0.0000   XYYZ       0.0000   YYYZ       0.0000
      XXZZ      -7.0374   XYZZ      -0.3619   YYZZ      -3.4707
      XZZZ       0.0000   YZZZ       0.0000   ZZZZ      -7.8435
 -----------------------------------------------------------------
 DrvMan is completing analytic gradient of the MP2 energy
 MP2 relaxed dipole moment
            1
    1   0.6370090
    2  -0.6644334
    3   0.0000000
	Magnitude:	 0.920 au	 2.340 Debye
 MP2 energy read as -130.300838
 Full Analytical Gradient of MP2 Energy (in au.)
             1             2             3
    1   -0.00055716    0.00000288    0.00055428
    2    0.00034965   -0.00084316    0.00049351
    3    0.00000000   -0.00000000   -0.00000000
 Gradient time:  CPU 0.06 s  wall 0.57 s
 ######################################################
 ######################################################
 # Starting finite difference calculation for IDERIV  #
 Finite diff step size: 1.89e-03 a.u.
 ----------------------------------------------------------------
             Standard Nuclear Orientation (Angstroms)
    I     Atom           X                Y                Z
 ----------------------------------------------------------------
    1      N       0.5829861246     0.1464468268     0.0000000000
    2      O      -0.6252320896    -0.0480673637     0.0000000000
    3      H       1.0458889650    -0.7664598631     0.0000000000
 ----------------------------------------------------------------
 Nuclear Repulsion Energy =    30.1614740917 hartrees
 There are        8 alpha and        8 beta electrons
 Discretize the solute cavity surface with Lebedev spheres
	Using 302 Lebedev grid points for each H atom
	Using 302 Lebedev grid points for other atoms
	Atomic van der Waals radii will be scaled by 1.20
 Removing interior tesserae...
 Keep 462 surface tesserae and discard 444 interior tesserae
 Molecular Surface Area = 52.684 Angst**2

                       Distance Matrix (Angstroms)
             N (  1)   O (  2)
   O (  2)  1.223776
   H (  3)  1.023561  1.818992

 Requested basis set is cc-pVTZ
 There are 26 shells and 74 basis functions
 A cutoff of  1.0D-11 yielded    351 shell pairs
 There are      2891 function pairs (      3844 Cartesian)
 Smallest overlap matrix eigenvalue = 2.54E-03
 Guess MOs from SCF MO coefficient file
 Reading MOs from coefficient file
 Reading MOs from coefficient file
 A restricted Hartree-Fock SCF calculation will be
 performed using Pulay DIIS extrapolation
 SCF converges when DIIS error is below 1.0E-08
 ---------------------------------------
  Cycle       Energy         DIIS Error
 ---------------------------------------
    1    -129.8314814020      1.21E-03
    2    -129.8343746737      6.59E-04
    3    -129.8346137164      2.77E-04
    4    -129.8346940439      1.08E-04
    5    -129.8347120726      3.62E-05
    6    -129.8347150644      1.79E-05
    7    -129.8347155848      6.05E-06
    8    -129.8347156615      1.50E-06
    9    -129.8347156667      2.90E-07
   10    -129.8347156668      4.51E-08
   11    -129.8347156668      7.83E-09 Convergence criterion met
 ---------------------------------------
 SCF time:  CPU 1.31 s  wall 1.31 s
 Discretize the solute cavity surface with Lebedev spheres
	Using 302 Lebedev grid points for each H atom
	Using 302 Lebedev grid points for other atoms
	Atomic van der Waals radii will be scaled by 1.20
 Removing interior tesserae...
 Keep 462 surface tesserae and discard 444 interior tesserae
 Molecular Surface Area = 52.684 Angst**2
 A restricted Hartree-Fock SCF calculation will be
 performed using Pulay DIIS extrapolation
 Polarizable Continuum solvation model will be applied
 SCF converges when DIIS error is below 1.0E-08

 Citation of the SMD model:
 Marenich, A.V.; Cramer, C.J.; Truhlar, D.G.
 J. Phys. Chem. B 2009, 113, 6378-6396.
 iSolventCode=           1
 Solvent: water                                                           

 vradii
            1           2           3
    1   1.8900000   1.5200000   1.2000000
 ---------------------------------------
  Cycle       Energy         DIIS Error
 ---------------------------------------
    1    -129.8347156668      1.46E-09
 Time req'd to invert C: 0.06 s (CPU) 0.06 s (wall)
    2    -129.8419864973      9.57E-04
    3    -129.8419864972      9.57E-04
    4    -129.8419864970      9.57E-04
    5    -129.8419864969      9.57E-04
    6    -129.8419864966      9.57E-04
    7    -129.8419864955      9.57E-04
    8    -129.8419864959      9.57E-04
    9    -129.8419864983      9.57E-04
   10    -129.8419864999      9.57E-04
   11    -129.8419865017      9.57E-04
   12    -129.8433616117      5.04E-04
   13    -129.8436012180      2.47E-04
   14    -129.8436985860      1.07E-04
   15    -129.8437196820      3.75E-05
   16    -129.8437232462      1.92E-05
   17    -129.8437239597      6.37E-06
   18    -129.8437240583      1.41E-06
   19    -129.8437240628      2.23E-07
   20    -129.8437240629      3.41E-08
   21    -129.8437240629      7.10E-09 Convergence criterion met
 ---------------------------------------
 SCF time:  CPU 4.12 s  wall 4.14 s
(0)  E-EN(g) gas-phase elect-nuc energy                 -129.834715667 a.u.
(3)  G-ENP(liq) elect-nuc-pol free energy of system     -129.843724063 a.u.
(4)  G-CDS(liq) cavity-dispersion-solvent structure 
     free energy                                                2.8297 kcal/mol
(6)  G-S(liq) free energy of system                     -129.839214653 a.u.
(9)  DeltaG-S(liq) free energy of  solvation
     (9) = (6) - (0)                                           -2.8232 kcal/mol
 SCF   energy in the final basis set = -129.8392146531
 Total energy in the final basis set = -129.8392146531

 Components of the MP2 correlation energy:
        aaaa  correlation energy =        -0.0567955352 au
        abab  correlation energy =        -0.3480169432 au
        bbbb  correlation energy =        -0.0567955352 au
        non-Brillouin singles    =        -0.0000000000 au

 Total  MP2   correlation energy =        -0.4616080137 au
        MP2         total energy =      -130.3008226667 au

  Entering Z-vector solver.
 This version supports only Gaussian blurring of the apparent surface charges
 No PCM contribution added !! 
   1         0           1      0.000680    0.000680
 This version supports only Gaussian blurring of the apparent surface charges
 No PCM contribution added !! 
   2         0           1      0.000294    0.000294
 This version supports only Gaussian blurring of the apparent surface charges
 No PCM contribution added !! 
   3         0           1      0.000117    0.000117
 This version supports only Gaussian blurring of the apparent surface charges
 No PCM contribution added !! 
   4         0           1      0.000050    0.000050
 This version supports only Gaussian blurring of the apparent surface charges
 No PCM contribution added !! 
   5         0           1      0.000011    0.000011
 This version supports only Gaussian blurring of the apparent surface charges
 No PCM contribution added !! 
   6         0           1      0.000002    0.000002
 This version supports only Gaussian blurring of the apparent surface charges
 No PCM contribution added !! 
   7         1           0      0.000000    0.000000    Roots Converged

 --------------------------------------------------------------

                    Orbital Energies (a.u.)
 --------------------------------------------------------------

 Alpha MOs
 -- Occupied --
-20.646 -15.704  -1.511  -0.996  -0.739  -0.658  -0.584  -0.432
 -- Virtual --
  0.084   0.176   0.369   0.560   0.585   0.622   0.694   0.734
  0.764   0.796   0.835   0.856   0.983   1.333   1.343   1.463
  1.483   1.594   1.735   1.833   1.867   1.868   2.270   2.339
  2.502   2.655   3.222   3.354   3.428   3.496   3.631   3.732
  3.837   3.965   4.020   4.125   4.134   4.227   4.343   4.424
  4.513   4.514   4.642   4.942   4.996   5.040   5.120   5.214
  5.501   5.507   5.594   5.864   5.909   6.005   6.008   6.324
  6.734   6.744   6.766   6.992   7.019   7.286   7.343   7.609
  9.422  13.149
 --------------------------------------------------------------

          Ground-State Mulliken Net Atomic Charges

     Atom                 Charge (a.u.)
  ----------------------------------------
      1 N                    -0.036794
      2 O                    -0.172555
      3 H                     0.209349
  ----------------------------------------
  Sum of atomic charges =    -0.000000

 -----------------------------------------------------------------
                    Cartesian Multipole Moments
 -----------------------------------------------------------------
    Charge (ESU x 10^10)
                -0.0000
    Dipole Moment (Debye)
         X       1.6205      Y      -1.6899      Z       0.0000
       Tot       2.3413
    Quadrupole Moments (Debye-Ang)
        XX     -11.0818     XY      -1.8996     YY     -11.3801
        XZ       0.0000     YZ       0.0000     ZZ     -10.4343
    Octopole Moments (Debye-Ang^2)
       XXX       0.4738    XXY      -2.2526    XYY       0.2658
       YYY      -2.0419    XXZ       0.0000    XYZ       0.0000
       YYZ       0.0000    XZZ      -0.4379    YZZ      -0.3329
       ZZZ       0.0000
    Hexadecapole Moments (Debye-Ang^3)
      XXXX     -34.9266   XXXY      -2.8346   XXYY      -8.0469
      XYYY      -2.4744   YYYY     -12.2504   XXXZ       0.0000
      XXYZ       0.0000   XYYZ       0.0000   YYYZ       0.0000
      XXZZ      -7.0430   XYZZ      -0.3635   YYZZ      -3.4708
      XZZZ       0.0000   YZZZ       0.0000   ZZZZ      -7.8460
 -----------------------------------------------------------------
 DrvMan is completing analytic gradient of the MP2 energy
 MP2 relaxed dipole moment
            1
    1   0.6375598
    2  -0.6648427
    3   0.0000000
	Magnitude:	 0.921 au	 2.341 Debye
 MP2 energy read as -130.300823
 Full Analytical Gradient of MP2 Energy (in au.)
             1             2             3
    1    0.00074394   -0.00116868    0.00042474
    2    0.00033085   -0.00104111    0.00071027
    3    0.00000000   -0.00000000   -0.00000000
 Gradient time:  CPU 0.06 s  wall 0.06 s
 ----------------------------------------------------------------
             Standard Nuclear Orientation (Angstroms)
    I     Atom           X                Y                Z
 ----------------------------------------------------------------
    1      N       0.5809861246     0.1464468268     0.0000000000
    2      O      -0.6252320896    -0.0480673637     0.0000000000
    3      H       1.0458889650    -0.7664598631     0.0000000000
 ----------------------------------------------------------------
 Nuclear Repulsion Energy =    30.1974071697 hartrees
 There are        8 alpha and        8 beta electrons
 Discretize the solute cavity surface with Lebedev spheres
	Using 302 Lebedev grid points for each H atom
	Using 302 Lebedev grid points for other atoms
	Atomic van der Waals radii will be scaled by 1.20
 Removing interior tesserae...
 Keep 460 surface tesserae and discard 446 interior tesserae
 Molecular Surface Area = 52.548 Angst**2

                       Distance Matrix (Angstroms)
             N (  1)   O (  2)
   O (  2)  1.221801
   H (  3)  1.024467  1.818992

 Requested basis set is cc-pVTZ
 There are 26 shells and 74 basis functions
 A cutoff of  1.0D-11 yielded    351 shell pairs
 There are      2891 function pairs (      3844 Cartesian)
 Smallest overlap matrix eigenvalue = 2.54E-03
 Guess MOs from SCF MO coefficient file
 Reading MOs from coefficient file
 Reading MOs from coefficient file
 A restricted Hartree-Fock SCF calculation will be
 performed using Pulay DIIS extrapolation
 SCF converges when DIIS error is below 1.0E-08
 ---------------------------------------
  Cycle       Energy         DIIS Error
 ---------------------------------------
    1    -129.8349909809      1.24E-03
    2    -129.8347052824      6.88E-04
    3    -129.8349629709      2.83E-04
    4    -129.8350465174      1.08E-04
    5    -129.8350652487      3.77E-05
    6    -129.8350684081      1.92E-05
    7    -129.8350689923      6.50E-06
    8    -129.8350690802      1.52E-06
    9    -129.8350690857      3.03E-07
   10    -129.8350690858      4.61E-08
   11    -129.8350690858      7.89E-09 Convergence criterion met
 ---------------------------------------
 SCF time:  CPU 1.31 s  wall 1.31 s
 Discretize the solute cavity surface with Lebedev spheres
	Using 302 Lebedev grid points for each H atom
	Using 302 Lebedev grid points for other atoms
	Atomic van der Waals radii will be scaled by 1.20
 Removing interior tesserae...
 Keep 460 surface tesserae and discard 446 interior tesserae
 Molecular Surface Area = 52.548 Angst**2
 A restricted Hartree-Fock SCF calculation will be
 performed using Pulay DIIS extrapolation
 Polarizable Continuum solvation model will be applied
 SCF converges when DIIS error is below 1.0E-08

 Citation of the SMD model:
 Marenich, A.V.; Cramer, C.J.; Truhlar, D.G.
 J. Phys. Chem. B 2009, 113, 6378-6396.
 iSolventCode=           1
 Solvent: water                                                           

 vradii
            1           2           3
    1   1.8900000   1.5200000   1.2000000
 ---------------------------------------
  Cycle       Energy         DIIS Error
 ---------------------------------------
    1    -129.8350690858      1.34E-09
 Time req'd to invert C: 0.06 s (CPU) 0.06 s (wall)
    2    -129.8423173574      9.55E-04
    3    -129.8423173575      9.55E-04
    4    -129.8423173575      9.55E-04
    5    -129.8423173575      9.55E-04
    6    -129.8423173575      9.55E-04
    7    -129.8423173575      9.55E-04
    8    -129.8423173575      9.55E-04
    9    -129.8423173575      9.55E-04
   10    -129.8423173575      9.55E-04
   11    -129.8423173575      9.55E-04
   12    -129.8423173575      9.55E-04
   13    -129.8423173575      9.55E-04
   14    -129.8423173575      9.55E-04
   15    -129.8423173575      9.55E-04
   16    -129.8423173575      9.55E-04
   17    -129.8436886524      5.01E-04
   18    -129.8439276687      2.46E-04
   19    -129.8440243270      1.06E-04
   20    -129.8440452042      3.71E-05
   21    -129.8440486840      1.89E-05
   22    -129.8440493739      6.31E-06
   23    -129.8440494701      1.41E-06
   24    -129.8440494746      2.23E-07
   25    -129.8440494746      3.39E-08
   26    -129.8440494746      7.00E-09 Convergence criterion met
 ---------------------------------------
 SCF time:  CPU 5.14 s  wall 5.14 s
(0)  E-EN(g) gas-phase elect-nuc energy                 -129.835069086 a.u.
(3)  G-ENP(liq) elect-nuc-pol free energy of system     -129.844049475 a.u.
(4)  G-CDS(liq) cavity-dispersion-solvent structure 
     free energy                                                2.8334 kcal/mol
(6)  G-S(liq) free energy of system                     -129.839534232 a.u.
(9)  DeltaG-S(liq) free energy of  solvation
     (9) = (6) - (0)                                           -2.8019 kcal/mol
 SCF   energy in the final basis set = -129.8395342322
 Total energy in the final basis set = -129.8395342322

 Components of the MP2 correlation energy:
        aaaa  correlation energy =        -0.0567556228 au
        abab  correlation energy =        -0.3478059400 au
        bbbb  correlation energy =        -0.0567556228 au
        non-Brillouin singles    =        -0.0000000000 au

 Total  MP2   correlation energy =        -0.4613171856 au
        MP2         total energy =      -130.3008514178 au

  Entering Z-vector solver.
 This version supports only Gaussian blurring of the apparent surface charges
 No PCM contribution added !! 
   1         0           1      0.000676    0.000676
 This version supports only Gaussian blurring of the apparent surface charges
 No PCM contribution added !! 
   2         0           1      0.000290    0.000290
 This version supports only Gaussian blurring of the apparent surface charges
 No PCM contribution added !! 
   3         0           1      0.000115    0.000115
 This version supports only Gaussian blurring of the apparent surface charges
 No PCM contribution added !! 
   4         0           1      0.000049    0.000049
 This version supports only Gaussian blurring of the apparent surface charges
 No PCM contribution added !! 
   5         0           1      0.000011    0.000011
 This version supports only Gaussian blurring of the apparent surface charges
 No PCM contribution added !! 
   6         0           1      0.000002    0.000002
 This version supports only Gaussian blurring of the apparent surface charges
 No PCM contribution added !! 
   7         1           0      0.000000    0.000000    Roots Converged

 --------------------------------------------------------------

                    Orbital Energies (a.u.)
 --------------------------------------------------------------

 Alpha MOs
 -- Occupied --
-20.646 -15.704  -1.513  -0.995  -0.740  -0.658  -0.585  -0.431
 -- Virtual --
  0.085   0.176   0.369   0.560   0.584   0.622   0.694   0.735
  0.764   0.797   0.835   0.856   0.983   1.333   1.343   1.463
  1.482   1.594   1.735   1.834   1.867   1.870   2.271   2.340
  2.503   2.656   3.222   3.354   3.429   3.496   3.632   3.732
  3.837   3.966   4.021   4.125   4.134   4.227   4.341   4.424
  4.514   4.516   4.642   4.942   4.996   5.037   5.121   5.216
  5.501   5.506   5.594   5.863   5.909   6.008   6.012   6.327
  6.735   6.745   6.771   6.997   7.020   7.289   7.347   7.610
  9.421  13.187
 --------------------------------------------------------------

          Ground-State Mulliken Net Atomic Charges

     Atom                 Charge (a.u.)
  ----------------------------------------
      1 N                    -0.037046
      2 O                    -0.171745
      3 H                     0.208791
  ----------------------------------------
  Sum of atomic charges =    -0.000000

 -----------------------------------------------------------------
                    Cartesian Multipole Moments
 -----------------------------------------------------------------
    Charge (ESU x 10^10)
                -0.0000
    Dipole Moment (Debye)
         X       1.6177      Y      -1.6878      Z       0.0000
       Tot       2.3378
    Quadrupole Moments (Debye-Ang)
        XX     -11.0852     XY      -1.8966     YY     -11.3806
        XZ      -0.0000     YZ      -0.0000     ZZ     -10.4312
    Octopole Moments (Debye-Ang^2)
       XXX       0.5012    XXY      -2.2459    XYY       0.2709
       YYY      -2.0373    XXZ       0.0000    XYZ       0.0000
       YYZ      -0.0000    XZZ      -0.4291    YZZ      -0.3316
       ZZZ       0.0000
    Hexadecapole Moments (Debye-Ang^3)
      XXXX     -34.8640   XXXY      -2.8200   XXYY      -8.0378
      XYYY      -2.4629   YYYY     -12.2568   XXXZ      -0.0000
      XXYZ      -0.0000   XYYZ      -0.0000   YYYZ      -0.0000
      XXZZ      -7.0318   XYZZ      -0.3602   YYZZ      -3.4706
      XZZZ      -0.0000   YZZZ      -0.0000   ZZZZ      -7.8410
 -----------------------------------------------------------------
 DrvMan is completing analytic gradient of the MP2 energy
 MP2 relaxed dipole moment
            1
    1   0.6364469
    2  -0.6640192
    3   0.0000000
	Magnitude:	 0.920 au	 2.338 Debye
 MP2 energy read as -130.300851
 Full Analytical Gradient of MP2 Energy (in au.)
             1             2             3
    1   -0.00186652    0.00118295    0.00068357
    2    0.00036542   -0.00064349    0.00027808
    3    0.00000000    0.00000000   -0.00000000
 Gradient time:  CPU 0.06 s  wall 0.07 s
 ----------------------------------------------------------------
             Standard Nuclear Orientation (Angstroms)
    I     Atom           X                Y                Z
 ----------------------------------------------------------------
    1      N       0.5819861246     0.1474468268     0.0000000000
    2      O      -0.6252320896    -0.0480673637     0.0000000000
    3      H       1.0458889650    -0.7664598631     0.0000000000
 ----------------------------------------------------------------
 Nuclear Repulsion Energy =    30.1731186169 hartrees
 There are        8 alpha and        8 beta electrons
 Discretize the solute cavity surface with Lebedev spheres
	Using 302 Lebedev grid points for each H atom
	Using 302 Lebedev grid points for other atoms
	Atomic van der Waals radii will be scaled by 1.20
 Removing interior tesserae...
 Keep 460 surface tesserae and discard 446 interior tesserae
 Molecular Surface Area = 52.548 Angst**2

                       Distance Matrix (Angstroms)
             N (  1)   O (  2)
   O (  2)  1.222948
   H (  3)  1.024905  1.818992

 Requested basis set is cc-pVTZ
 There are 26 shells and 74 basis functions
 A cutoff of  1.0D-11 yielded    351 shell pairs
 There are      2891 function pairs (      3844 Cartesian)
 Smallest overlap matrix eigenvalue = 2.55E-03
 Guess MOs from SCF MO coefficient file
 Reading MOs from coefficient file
 Reading MOs from coefficient file
 A restricted Hartree-Fock SCF calculation will be
 performed using Pulay DIIS extrapolation
 SCF converges when DIIS error is below 1.0E-08
 ---------------------------------------
  Cycle       Energy         DIIS Error
 ---------------------------------------
    1    -129.8309357430      1.21E-03
    2    -129.8345244093      6.57E-04
    3    -129.8347631724      2.77E-04
    4    -129.8348433814      1.08E-04
    5    -129.8348614467      3.61E-05
    6    -129.8348644506      1.77E-05
    7    -129.8348649614      6.02E-06
    8    -129.8348650368      1.52E-06
    9    -129.8348650421      2.93E-07
   10    -129.8348650422      4.58E-08
   11    -129.8348650422      7.96E-09 Convergence criterion met
 ---------------------------------------
 SCF time:  CPU 1.32 s  wall 1.32 s
 Discretize the solute cavity surface with Lebedev spheres
	Using 302 Lebedev grid points for each H atom
	Using 302 Lebedev grid points for other atoms
	Atomic van der Waals radii will be scaled by 1.20
 Removing interior tesserae...
 Keep 460 surface tesserae and discard 446 interior tesserae
 Molecular Surface Area = 52.548 Angst**2
 A restricted Hartree-Fock SCF calculation will be
 performed using Pulay DIIS extrapolation
 Polarizable Continuum solvation model will be applied
 SCF converges when DIIS error is below 1.0E-08

 Citation of the SMD model:
 Marenich, A.V.; Cramer, C.J.; Truhlar, D.G.
 J. Phys. Chem. B 2009, 113, 6378-6396.
 iSolventCode=           1
 Solvent: water                                                           

 vradii
            1           2           3
    1   1.8900000   1.5200000   1.2000000
 ---------------------------------------
  Cycle       Energy         DIIS Error
 ---------------------------------------
    1    -129.8348650422      1.49E-09
 Time req'd to invert C: 0.06 s (CPU) 0.06 s (wall)
    2    -129.8421169168      9.55E-04
    3    -129.8421169167      9.55E-04
    4    -129.8421169167      9.55E-04
    5    -129.8421169167      9.55E-04
    6    -129.8421169167      9.55E-04
    7    -129.8421169168      9.55E-04
    8    -129.8421169168      9.55E-04
    9    -129.8421169168      9.55E-04
   10    -129.8421169168      9.55E-04
   11    -129.8421169166      9.55E-04
   12    -129.8421169166      9.55E-04
   13    -129.8421169166      9.55E-04
   14    -129.8421169168      9.55E-04
   15    -129.8421169170      9.55E-04
   16    -129.8421169161      9.55E-04
   17    -129.8434901297      5.02E-04
   18    -129.8437296456      2.47E-04
   19    -129.8438267768      1.06E-04
   20    -129.8438478131      3.73E-05
   21    -129.8438513414      1.91E-05
   22    -129.8438520448      6.36E-06
   23    -129.8438521428      1.41E-06
   24    -129.8438521473      2.23E-07
   25    -129.8438521474      3.41E-08
   26    -129.8438521474      7.08E-09 Convergence criterion met
 ---------------------------------------
 SCF time:  CPU 5.12 s  wall 5.15 s
(0)  E-EN(g) gas-phase elect-nuc energy                 -129.834865042 a.u.
(3)  G-ENP(liq) elect-nuc-pol free energy of system     -129.843852147 a.u.
(4)  G-CDS(liq) cavity-dispersion-solvent structure 
     free energy                                                2.8313 kcal/mol
(6)  G-S(liq) free energy of system                     -129.839340222 a.u.
(9)  DeltaG-S(liq) free energy of  solvation
     (9) = (6) - (0)                                           -2.8082 kcal/mol
 SCF   energy in the final basis set = -129.8393402220
 Total energy in the final basis set = -129.8393402220

 Components of the MP2 correlation energy:
        aaaa  correlation energy =        -0.0567826046 au
        abab  correlation energy =        -0.3479493091 au
        bbbb  correlation energy =        -0.0567826046 au
        non-Brillouin singles    =        -0.0000000000 au

 Total  MP2   correlation energy =        -0.4615145183 au
        MP2         total energy =      -130.3008547402 au

  Entering Z-vector solver.
 This version supports only Gaussian blurring of the apparent surface charges
 No PCM contribution added !! 
   1         0           1      0.000679    0.000679
 This version supports only Gaussian blurring of the apparent surface charges
 No PCM contribution added !! 
   2         0           1      0.000292    0.000292
 This version supports only Gaussian blurring of the apparent surface charges
 No PCM contribution added !! 
   3         0           1      0.000116    0.000116
 This version supports only Gaussian blurring of the apparent surface charges
 No PCM contribution added !! 
   4         0           1      0.000050    0.000050
 This version supports only Gaussian blurring of the apparent surface charges
 No PCM contribution added !! 
   5         0           1      0.000011    0.000011
 This version supports only Gaussian blurring of the apparent surface charges
 No PCM contribution added !! 
   6         0           1      0.000002    0.000002
 This version supports only Gaussian blurring of the apparent surface charges
 No PCM contribution added !! 
   7         1           0      0.000000    0.000000    Roots Converged

 --------------------------------------------------------------

                    Orbital Energies (a.u.)
 --------------------------------------------------------------

 Alpha MOs
 -- Occupied --
-20.646 -15.704  -1.512  -0.996  -0.740  -0.658  -0.584  -0.432
 -- Virtual --
  0.084   0.176   0.369   0.560   0.584   0.622   0.694   0.735
  0.765   0.797   0.835   0.856   0.983   1.333   1.343   1.463
  1.482   1.594   1.735   1.833   1.867   1.869   2.271   2.339
  2.503   2.656   3.222   3.354   3.428   3.496   3.631   3.732
  3.837   3.965   4.021   4.125   4.134   4.227   4.341   4.424
  4.513   4.515   4.641   4.943   4.995   5.038   5.120   5.215
  5.500   5.506   5.593   5.862   5.907   6.005   6.008   6.324
  6.734   6.744   6.768   6.994   7.019   7.287   7.345   7.610
  9.417  13.162
 --------------------------------------------------------------

          Ground-State Mulliken Net Atomic Charges

     Atom                 Charge (a.u.)
  ----------------------------------------
      1 N                    -0.036835
      2 O                    -0.172174
      3 H                     0.209009
  ----------------------------------------
  Sum of atomic charges =    -0.000000

 -----------------------------------------------------------------
                    Cartesian Multipole Moments
 -----------------------------------------------------------------
    Charge (ESU x 10^10)
                 0.0000
    Dipole Moment (Debye)
         X       1.6188      Y      -1.6877      Z       0.0000
       Tot       2.3386
    Quadrupole Moments (Debye-Ang)
        XX     -11.0850     XY      -1.8963     YY     -11.3819
        XZ       0.0000     YZ      -0.0000     ZZ     -10.4340
    Octopole Moments (Debye-Ang^2)
       XXX       0.4843    XXY      -2.2526    XYY       0.2665
       YYY      -2.0557    XXZ       0.0000    XYZ      -0.0000
       YYZ       0.0000    XZZ      -0.4344    YZZ      -0.3363
       ZZZ       0.0000
    Hexadecapole Moments (Debye-Ang^3)
      XXXX     -34.9039   XXXY      -2.8297   XXYY      -8.0460
      XYYY      -2.4772   YYYY     -12.2684   XXXZ       0.0000
      XXYZ      -0.0000   XYYZ       0.0000   YYYZ      -0.0000
      XXZZ      -7.0389   XYZZ      -0.3634   YYZZ      -3.4733
      XZZZ       0.0000   YZZZ      -0.0000   ZZZZ      -7.8451
 -----------------------------------------------------------------
 DrvMan is completing analytic gradient of the MP2 energy
 MP2 relaxed dipole moment
            1
    1   0.6368943
    2  -0.6639894
    3   0.0000000
	Magnitude:	 0.920 au	 2.339 Debye
 MP2 energy read as -130.300855
 Full Analytical Gradient of MP2 Energy (in au.)
             1             2             3
    1   -0.00057731   -0.00010908    0.00068639
    2    0.00122983   -0.00102429   -0.00020554
    3    0.00000000   -0.00000000   -0.00000000
 Gradient time:  CPU 0.06 s  wall 0.06 s
 ----------------------------------------------------------------
             Standard Nuclear Orientation (Angstroms)
    I     Atom           X                Y                Z
 ----------------------------------------------------------------
    1      N       0.5819861246     0.1454468268     0.0000000000
    2      O      -0.6252320896    -0.0480673637     0.0000000000
    3      H       1.0458889650    -0.7664598631     0.0000000000
 ----------------------------------------------------------------
 Nuclear Repulsion Energy =    30.1857225818 hartrees
 There are        8 alpha and        8 beta electrons
 Discretize the solute cavity surface with Lebedev spheres
	Using 302 Lebedev grid points for each H atom
	Using 302 Lebedev grid points for other atoms
	Atomic van der Waals radii will be scaled by 1.20
 Removing interior tesserae...
 Keep 462 surface tesserae and discard 444 interior tesserae
 Molecular Surface Area = 52.684 Angst**2

                       Distance Matrix (Angstroms)
             N (  1)   O (  2)
   O (  2)  1.222630
   H (  3)  1.023123  1.818992

 Requested basis set is cc-pVTZ
 There are 26 shells and 74 basis functions
 A cutoff of  1.0D-11 yielded    351 shell pairs
 There are      2891 function pairs (      3844 Cartesian)
 Smallest overlap matrix eigenvalue = 2.54E-03
 Guess MOs from SCF MO coefficient file
 Reading MOs from coefficient file
 Reading MOs from coefficient file
 A restricted Hartree-Fock SCF calculation will be
 performed using Pulay DIIS extrapolation
 SCF converges when DIIS error is below 1.0E-08
 ---------------------------------------
  Cycle       Energy         DIIS Error
 ---------------------------------------
    1    -129.8341301776      1.21E-03
    2    -129.8345744234      6.67E-04
    3    -129.8348179585      2.77E-04
    4    -129.8348989798      1.06E-04
    5    -129.8349169932      3.65E-05
    6    -129.8349199376      1.83E-05
    7    -129.8349204803      6.19E-06
    8    -129.8349205615      1.47E-06
    9    -129.8349205665      2.90E-07
   10    -129.8349205666      4.42E-08
   11    -129.8349205666      7.49E-09 Convergence criterion met
 ---------------------------------------
 SCF time:  CPU 1.36 s  wall 1.36 s
 Discretize the solute cavity surface with Lebedev spheres
	Using 302 Lebedev grid points for each H atom
	Using 302 Lebedev grid points for other atoms
	Atomic van der Waals radii will be scaled by 1.20
 Removing interior tesserae...
 Keep 462 surface tesserae and discard 444 interior tesserae
 Molecular Surface Area = 52.684 Angst**2
 A restricted Hartree-Fock SCF calculation will be
 performed using Pulay DIIS extrapolation
 Polarizable Continuum solvation model will be applied
 SCF converges when DIIS error is below 1.0E-08

 Citation of the SMD model:
 Marenich, A.V.; Cramer, C.J.; Truhlar, D.G.
 J. Phys. Chem. B 2009, 113, 6378-6396.
 iSolventCode=           1
 Solvent: water                                                           

 vradii
            1           2           3
    1   1.8900000   1.5200000   1.2000000
 ---------------------------------------
  Cycle       Energy         DIIS Error
 ---------------------------------------
    1    -129.8349205666      1.26E-09
 Time req'd to invert C: 0.06 s (CPU) 0.06 s (wall)
    2    -129.8421878621      9.56E-04
    3    -129.8421878621      9.56E-04
    4    -129.8421878621      9.56E-04
    5    -129.8421878621      9.56E-04
    6    -129.8421878621      9.56E-04
    7    -129.8421878621      9.56E-04
    8    -129.8421878621      9.56E-04
    9    -129.8421878621      9.56E-04
   10    -129.8421878621      9.56E-04
   11    -129.8421878621      9.56E-04
   12    -129.8421878621      9.56E-04
   13    -129.8421878621      9.56E-04
   14    -129.8421878621      9.56E-04
   15    -129.8421878621      9.56E-04
   16    -129.8421878621      9.56E-04
   17    -129.8435610621      5.03E-04
   18    -129.8438001673      2.47E-04
   19    -129.8438970609      1.06E-04
   20    -129.8439179970      3.73E-05
   21    -129.8439215123      1.90E-05
   22    -129.8439222122      6.32E-06
   23    -129.8439223089      1.41E-06
   24    -129.8439223134      2.22E-07
   25    -129.8439223135      3.39E-08
   26    -129.8439223135      7.02E-09 Convergence criterion met
 ---------------------------------------
 SCF time:  CPU 5.26 s  wall 5.82 s
(0)  E-EN(g) gas-phase elect-nuc energy                 -129.834920567 a.u.
(3)  G-ENP(liq) elect-nuc-pol free energy of system     -129.843922313 a.u.
(4)  G-CDS(liq) cavity-dispersion-solvent structure 
     free energy                                                2.8318 kcal/mol
(6)  G-S(liq) free energy of system                     -129.839409581 a.u.
(9)  DeltaG-S(liq) free energy of  solvation
     (9) = (6) - (0)                                           -2.8169 kcal/mol
 SCF   energy in the final basis set = -129.8394095808
 Total energy in the final basis set = -129.8394095808

 Components of the MP2 correlation energy:
        aaaa  correlation energy =        -0.0567685298 au
        abab  correlation energy =        -0.3478734997 au
        bbbb  correlation energy =        -0.0567685298 au
        non-Brillouin singles    =        -0.0000000000 au

 Total  MP2   correlation energy =        -0.4614105592 au
        MP2         total energy =      -130.3008201400 au

  Entering Z-vector solver.
 This version supports only Gaussian blurring of the apparent surface charges
 No PCM contribution added !! 
   1         0           1      0.000677    0.000677
 This version supports only Gaussian blurring of the apparent surface charges
 No PCM contribution added !! 
   2         0           1      0.000291    0.000291
 This version supports only Gaussian blurring of the apparent surface charges
 No PCM contribution added !! 
   3         0           1      0.000116    0.000116
 This version supports only Gaussian blurring of the apparent surface charges
 No PCM contribution added !! 
   4         0           1      0.000050    0.000050
 This version supports only Gaussian blurring of the apparent surface charges
 No PCM contribution added !! 
   5         0           1      0.000011    0.000011
 This version supports only Gaussian blurring of the apparent surface charges
 No PCM contribution added !! 
   6         0           1      0.000002    0.000002
 This version supports only Gaussian blurring of the apparent surface charges
 No PCM contribution added !! 
   7         1           0      0.000000    0.000000    Roots Converged

 --------------------------------------------------------------

                    Orbital Energies (a.u.)
 --------------------------------------------------------------

 Alpha MOs
 -- Occupied --
-20.646 -15.704  -1.512  -0.996  -0.740  -0.658  -0.584  -0.432
 -- Virtual --
  0.084   0.176   0.369   0.561   0.585   0.622   0.694   0.735
  0.764   0.797   0.835   0.857   0.983   1.333   1.343   1.463
  1.482   1.594   1.736   1.833   1.867   1.869   2.271   2.339
  2.503   2.655   3.222   3.354   3.429   3.496   3.632   3.733
  3.837   3.966   4.021   4.126   4.134   4.228   4.343   4.424
  4.514   4.515   4.643   4.942   4.996   5.040   5.120   5.215
  5.502   5.507   5.595   5.865   5.911   6.009   6.012   6.327
  6.734   6.745   6.769   6.996   7.020   7.287   7.345   7.610
  9.426  13.175
 --------------------------------------------------------------

          Ground-State Mulliken Net Atomic Charges

     Atom                 Charge (a.u.)
  ----------------------------------------
      1 N                    -0.037003
      2 O                    -0.172130
      3 H                     0.209133
  ----------------------------------------
  Sum of atomic charges =    -0.000000

 -----------------------------------------------------------------
                    Cartesian Multipole Moments
 -----------------------------------------------------------------
    Charge (ESU x 10^10)
                -0.0000
    Dipole Moment (Debye)
         X       1.6194      Y      -1.6899      Z       0.0000
       Tot       2.3406
    Quadrupole Moments (Debye-Ang)
        XX     -11.0820     XY      -1.8999     YY     -11.3788
        XZ      -0.0000     YZ       0.0000     ZZ     -10.4316
    Octopole Moments (Debye-Ang^2)
       XXX       0.4907    XXY      -2.2460    XYY       0.2702
       YYY      -2.0236    XXZ       0.0000    XYZ       0.0000
       YYZ       0.0000    XZZ      -0.4326    YZZ      -0.3282
       ZZZ       0.0000
    Hexadecapole Moments (Debye-Ang^3)
      XXXX     -34.8866   XXXY      -2.8249   XXYY      -8.0386
      XYYY      -2.4602   YYYY     -12.2389   XXXZ      -0.0000
      XXYZ       0.0000   XYYZ      -0.0000   YYYZ       0.0000
      XXZZ      -7.0360   XYZZ      -0.3603   YYZZ      -3.4681
      XZZZ       0.0000   YZZZ       0.0000   ZZZZ      -7.8419
 -----------------------------------------------------------------
 DrvMan is completing analytic gradient of the MP2 energy
 MP2 relaxed dipole moment
            1
    1   0.6371199
    2  -0.6648761
    3   0.0000000
	Magnitude:	 0.921 au	 2.341 Debye
 MP2 energy read as -130.300820
 Full Analytical Gradient of MP2 Energy (in au.)
             1             2             3
    1   -0.00053460    0.00011441    0.00042019
    2   -0.00053378   -0.00066217    0.00119595
    3    0.00000000   -0.00000000   -0.00000000
 Gradient time:  CPU 0.06 s  wall 0.06 s
 ----------------------------------------------------------------
             Standard Nuclear Orientation (Angstroms)
    I     Atom           X                Y                Z
 ----------------------------------------------------------------
    1      N       0.5819861246     0.1464468268     0.0010000000
    2      O      -0.6252320896    -0.0480673637     0.0000000000
    3      H       1.0458889650    -0.7664598631     0.0000000000
 ----------------------------------------------------------------
 Nuclear Repulsion Energy =    30.1794158716 hartrees
 There are        8 alpha and        8 beta electrons
 Discretize the solute cavity surface with Lebedev spheres
	Using 302 Lebedev grid points for each H atom
	Using 302 Lebedev grid points for other atoms
	Atomic van der Waals radii will be scaled by 1.20
 Removing interior tesserae...
 Keep 462 surface tesserae and discard 444 interior tesserae
 Molecular Surface Area = 52.684 Angst**2

                       Distance Matrix (Angstroms)
             N (  1)   O (  2)
   O (  2)  1.222789
   H (  3)  1.024014  1.818992

 Requested basis set is cc-pVTZ
 There are 26 shells and 74 basis functions
 A cutoff of  1.0D-11 yielded    351 shell pairs
 There are      2891 function pairs (      3844 Cartesian)
 Smallest overlap matrix eigenvalue = 2.54E-03
 Guess MOs from SCF MO coefficient file
 Reading MOs from coefficient file
 Reading MOs from coefficient file
 A restricted Hartree-Fock SCF calculation will be
 performed using Pulay DIIS extrapolation
 SCF converges when DIIS error is below 1.0E-08
 ---------------------------------------
  Cycle       Energy         DIIS Error
 ---------------------------------------
    1    -129.8320126540      1.21E-03
    2    -129.8345447400      6.68E-04
    3    -129.8347903407      2.77E-04
    4    -129.8348716565      1.08E-04
    5    -129.8348899381      3.67E-05
    6    -129.8348930220      1.83E-05
    7    -129.8348935691      6.35E-06
    8    -129.8348936594      1.78E-06
    9    -129.8348936701      7.79E-07
   10    -129.8348936734      5.55E-07
   11    -129.8348936770      2.41E-07
   12    -129.8348936777      3.12E-08
   13    -129.8348936777      5.85E-09 Convergence criterion met
 ---------------------------------------
 SCF time:  CPU 1.54 s  wall 1.58 s
 Discretize the solute cavity surface with Lebedev spheres
	Using 302 Lebedev grid points for each H atom
	Using 302 Lebedev grid points for other atoms
	Atomic van der Waals radii will be scaled by 1.20
 Removing interior tesserae...
 Keep 462 surface tesserae and discard 444 interior tesserae
 Molecular Surface Area = 52.684 Angst**2
 A restricted Hartree-Fock SCF calculation will be
 performed using Pulay DIIS extrapolation
 Polarizable Continuum solvation model will be applied
 SCF converges when DIIS error is below 1.0E-08

 Citation of the SMD model:
 Marenich, A.V.; Cramer, C.J.; Truhlar, D.G.
 J. Phys. Chem. B 2009, 113, 6378-6396.
 iSolventCode=           1
 Solvent: water                                                           

 vradii
            1           2           3
    1   1.8900000   1.5200000   1.2000000
 ---------------------------------------
  Cycle       Energy         DIIS Error
 ---------------------------------------
    1    -129.8348936777      1.64E-09
 Time req'd to invert C: 0.06 s (CPU) 0.06 s (wall)
    2    -129.8421532985      9.56E-04
    3    -129.8421532982      9.56E-04
    4    -129.8421532992      9.56E-04
    5    -129.8421532974      9.56E-04
    6    -129.8421532978      9.56E-04
    7    -129.8421532989      9.56E-04
    8    -129.8421532987      9.56E-04
    9    -129.8421532986      9.56E-04
   10    -129.8421532988      9.56E-04
   11    -129.8421532995      9.56E-04
   12    -129.8421532981      9.56E-04
   13    -129.8421532984      9.56E-04
   14    -129.8421533023      9.56E-04
   15    -129.8421532980      9.56E-04
   16    -129.8421532985      9.56E-04
   17    -129.8435265208      5.02E-04
   18    -129.8437658342      2.47E-04
   19    -129.8438628481      1.06E-04
   20    -129.8438838347      3.73E-05
   21    -129.8438873566      1.90E-05
   22    -129.8438880582      6.34E-06
   23    -129.8438881555      1.41E-06
   24    -129.8438881601      2.23E-07
   25    -129.8438881602      3.40E-08
   26    -129.8438881602      7.05E-09 Convergence criterion met
 ---------------------------------------
 SCF time:  CPU 5.13 s  wall 5.14 s
(0)  E-EN(g) gas-phase elect-nuc energy                 -129.834893678 a.u.
(3)  G-ENP(liq) elect-nuc-pol free energy of system     -129.843888160 a.u.
(4)  G-CDS(liq) cavity-dispersion-solvent structure 
     free energy                                                2.8315 kcal/mol
(6)  G-S(liq) free energy of system                     -129.839375831 a.u.
(9)  DeltaG-S(liq) free energy of  solvation
     (9) = (6) - (0)                                           -2.8126 kcal/mol
 SCF   energy in the final basis set = -129.8393758307
 Total energy in the final basis set = -129.8393758307

 Components of the MP2 correlation energy:
        aaaa  correlation energy =        -0.0567755602 au
        abab  correlation energy =        -0.3479113716 au
        bbbb  correlation energy =        -0.0567755602 au
        non-Brillouin singles    =        -0.0000000000 au

 Total  MP2   correlation energy =        -0.4614624919 au
        MP2         total energy =      -130.3008383226 au

  Entering Z-vector solver.
 This version supports only Gaussian blurring of the apparent surface charges
 No PCM contribution added !! 
   1         0           1      0.000678    0.000678
 This version supports only Gaussian blurring of the apparent surface charges
 No PCM contribution added !! 
   2         0           1      0.000292    0.000292
 This version supports only Gaussian blurring of the apparent surface charges
 No PCM contribution added !! 
   3         0           1      0.000116    0.000116
 This version supports only Gaussian blurring of the apparent surface charges
 No PCM contribution added !! 
   4         0           1      0.000050    0.000050
 This version supports only Gaussian blurring of the apparent surface charges
 No PCM contribution added !! 
   5         0           1      0.000011    0.000011
 This version supports only Gaussian blurring of the apparent surface charges
 No PCM contribution added !! 
   6         0           1      0.000002    0.000002
 This version supports only Gaussian blurring of the apparent surface charges
 No PCM contribution added !! 
   7         1           0      0.000000    0.000000    Roots Converged

 --------------------------------------------------------------

                    Orbital Energies (a.u.)
 --------------------------------------------------------------

 Alpha MOs
 -- Occupied --
-20.646 -15.704  -1.512  -0.996  -0.740  -0.658  -0.584  -0.432
 -- Virtual --
  0.084   0.176   0.369   0.560   0.584   0.622   0.694   0.735
  0.764   0.797   0.835   0.856   0.983   1.333   1.343   1.463
  1.482   1.594   1.735   1.833   1.867   1.869   2.271   2.339
  2.503   2.655   3.222   3.354   3.429   3.496   3.631   3.732
  3.837   3.965   4.021   4.125   4.134   4.227   4.342   4.424
  4.514   4.515   4.642   4.942   4.996   5.039   5.120   5.215
  5.501   5.507   5.594   5.863   5.909   6.007   6.010   6.325
  6.734   6.745   6.769   6.995   7.019   7.287   7.345   7.610
  9.422  13.168
 --------------------------------------------------------------

          Ground-State Mulliken Net Atomic Charges

     Atom                 Charge (a.u.)
  ----------------------------------------
      1 N                    -0.036918
      2 O                    -0.172153
      3 H                     0.209071
  ----------------------------------------
  Sum of atomic charges =     0.000000

 -----------------------------------------------------------------
                    Cartesian Multipole Moments
 -----------------------------------------------------------------
    Charge (ESU x 10^10)
                 0.0000
    Dipole Moment (Debye)
         X       1.6191      Y      -1.6888      Z      -0.0014
       Tot       2.3396
    Quadrupole Moments (Debye-Ang)
        XX     -11.0835     XY      -1.8981     YY     -11.3804
        XZ      -0.0023     YZ      -0.0032     ZZ     -10.4328
    Octopole Moments (Debye-Ang^2)
       XXX       0.4875    XXY      -2.2493    XYY       0.2684
       YYY      -2.0396    XXZ      -0.0073    XYZ      -0.0010
       YYZ      -0.0068    XZZ      -0.4335    YZZ      -0.3322
       ZZZ      -0.0161
    Hexadecapole Moments (Debye-Ang^3)
      XXXX     -34.8953   XXXY      -2.8273   XXYY      -8.0423
      XYYY      -2.4687   YYYY     -12.2536   XXXZ      -0.0121
      XXYZ      -0.0037   XYYZ      -0.0051   YYYZ      -0.0050
      XXZZ      -7.0374   XYZZ      -0.3619   YYZZ      -3.4707
      XZZZ      -0.0101   YZZZ      -0.0047   ZZZZ      -7.8435
 -----------------------------------------------------------------
 DrvMan is completing analytic gradient of the MP2 energy
 MP2 relaxed dipole moment
            1
    1   0.6370093
    2  -0.6644329
    3  -0.0005490
	Magnitude:	 0.920 au	 2.340 Debye
 MP2 energy read as -130.300838
 Full Analytical Gradient of MP2 Energy (in au.)
             1             2             3
    1   -0.00055679    0.00000245    0.00055434
    2    0.00035027   -0.00084335    0.00049308
    3    0.00000015   -0.00000118    0.00000104
 Gradient time:  CPU 0.06 s  wall 0.06 s
 ----------------------------------------------------------------
             Standard Nuclear Orientation (Angstroms)
    I     Atom           X                Y                Z
 ----------------------------------------------------------------
    1      N       0.5819861246     0.1464468268    -0.0010000000
    2      O      -0.6252320896    -0.0480673637     0.0000000000
    3      H       1.0458889650    -0.7664598631     0.0000000000
 ----------------------------------------------------------------
 Nuclear Repulsion Energy =    30.1794158716 hartrees
 There are        8 alpha and        8 beta electrons
 Discretize the solute cavity surface with Lebedev spheres
	Using 302 Lebedev grid points for each H atom
	Using 302 Lebedev grid points for other atoms
	Atomic van der Waals radii will be scaled by 1.20
 Removing interior tesserae...
 Keep 462 surface tesserae and discard 444 interior tesserae
 Molecular Surface Area = 52.684 Angst**2

                       Distance Matrix (Angstroms)
             N (  1)   O (  2)
   O (  2)  1.222789
   H (  3)  1.024014  1.818992

 Requested basis set is cc-pVTZ
 There are 26 shells and 74 basis functions
 A cutoff of  1.0D-11 yielded    351 shell pairs
 There are      2891 function pairs (      3844 Cartesian)
 Smallest overlap matrix eigenvalue = 2.54E-03
 Guess MOs from SCF MO coefficient file
 Reading MOs from coefficient file
 Reading MOs from coefficient file
 A restricted Hartree-Fock SCF calculation will be
 performed using Pulay DIIS extrapolation
 SCF converges when DIIS error is below 1.0E-08
 ---------------------------------------
  Cycle       Energy         DIIS Error
 ---------------------------------------
    1    -129.8327027983      1.21E-03
    2    -129.8345449756      6.68E-04
    3    -129.8347900796      2.77E-04
    4    -129.8348714763      1.07E-04
    5    -129.8348897879      3.68E-05
    6    -129.8348929066      1.86E-05
    7    -129.8348935021      6.68E-06
    8    -129.8348936217      2.40E-06
    9    -129.8348936492      1.44E-06
   10    -129.8348936657      9.59E-07
   11    -129.8348936772      2.26E-07
   12    -129.8348936777      3.03E-08
   13    -129.8348936777      6.84E-09 Convergence criterion met
 ---------------------------------------
 SCF time:  CPU 1.54 s  wall 1.61 s
 Discretize the solute cavity surface with Lebedev spheres
	Using 302 Lebedev grid points for each H atom
	Using 302 Lebedev grid points for other atoms
	Atomic van der Waals radii will be scaled by 1.20
 Removing interior tesserae...
 Keep 462 surface tesserae and discard 444 interior tesserae
 Molecular Surface Area = 52.684 Angst**2
 A restricted Hartree-Fock SCF calculation will be
 performed using Pulay DIIS extrapolation
 Polarizable Continuum solvation model will be applied
 SCF converges when DIIS error is below 1.0E-08

 Citation of the SMD model:
 Marenich, A.V.; Cramer, C.J.; Truhlar, D.G.
 J. Phys. Chem. B 2009, 113, 6378-6396.
 iSolventCode=           1
 Solvent: water                                                           

 vradii
            1           2           3
    1   1.8900000   1.5200000   1.2000000
 ---------------------------------------
  Cycle       Energy         DIIS Error
 ---------------------------------------
    1    -129.8348936777      2.60E-09
 Time req'd to invert C: 0.06 s (CPU) 0.06 s (wall)
    2    -129.8421532985      9.56E-04
    3    -129.8421532982      9.56E-04
    4    -129.8421532997      9.56E-04
    5    -129.8421532979      9.56E-04
    6    -129.8421532988      9.56E-04
    7    -129.8421533000      9.56E-04
    8    -129.8421533080      9.56E-04
    9    -129.8435265228      5.02E-04
   10    -129.8437658348      2.47E-04
   11    -129.8438628482      1.06E-04
   12    -129.8438838347      3.73E-05
   13    -129.8438873566      1.90E-05
   14    -129.8438880582      6.34E-06
   15    -129.8438881555      1.41E-06
   16    -129.8438881601      2.23E-07
   17    -129.8438881602      3.40E-08
   18    -129.8438881602      7.05E-09 Convergence criterion met
 ---------------------------------------
 SCF time:  CPU 3.60 s  wall 3.60 s
(0)  E-EN(g) gas-phase elect-nuc energy                 -129.834893678 a.u.
(3)  G-ENP(liq) elect-nuc-pol free energy of system     -129.843888160 a.u.
(4)  G-CDS(liq) cavity-dispersion-solvent structure 
     free energy                                                2.8315 kcal/mol
(6)  G-S(liq) free energy of system                     -129.839375831 a.u.
(9)  DeltaG-S(liq) free energy of  solvation
     (9) = (6) - (0)                                           -2.8126 kcal/mol
 SCF   energy in the final basis set = -129.8393758307
 Total energy in the final basis set = -129.8393758307

 Components of the MP2 correlation energy:
        aaaa  correlation energy =        -0.0567755602 au
        abab  correlation energy =        -0.3479113716 au
        bbbb  correlation energy =        -0.0567755602 au
        non-Brillouin singles    =        -0.0000000000 au

 Total  MP2   correlation energy =        -0.4614624919 au
        MP2         total energy =      -130.3008383226 au

  Entering Z-vector solver.
 This version supports only Gaussian blurring of the apparent surface charges
 No PCM contribution added !! 
   1         0           1      0.000678    0.000678
 This version supports only Gaussian blurring of the apparent surface charges
 No PCM contribution added !! 
   2         0           1      0.000292    0.000292
 This version supports only Gaussian blurring of the apparent surface charges
 No PCM contribution added !! 
   3         0           1      0.000116    0.000116
 This version supports only Gaussian blurring of the apparent surface charges
 No PCM contribution added !! 
   4         0           1      0.000050    0.000050
 This version supports only Gaussian blurring of the apparent surface charges
 No PCM contribution added !! 
   5         0           1      0.000011    0.000011
 This version supports only Gaussian blurring of the apparent surface charges
 No PCM contribution added !! 
   6         0           1      0.000002    0.000002
 This version supports only Gaussian blurring of the apparent surface charges
 No PCM contribution added !! 
   7         1           0      0.000000    0.000000    Roots Converged

 --------------------------------------------------------------

                    Orbital Energies (a.u.)
 --------------------------------------------------------------

 Alpha MOs
 -- Occupied --
-20.646 -15.704  -1.512  -0.996  -0.740  -0.658  -0.584  -0.432
 -- Virtual --
  0.084   0.176   0.369   0.560   0.584   0.622   0.694   0.735
  0.764   0.797   0.835   0.856   0.983   1.333   1.343   1.463
  1.482   1.594   1.735   1.833   1.867   1.869   2.271   2.339
  2.503   2.655   3.222   3.354   3.429   3.496   3.631   3.732
  3.837   3.965   4.021   4.125   4.134   4.227   4.342   4.424
  4.514   4.515   4.642   4.942   4.996   5.039   5.120   5.215
  5.501   5.507   5.594   5.863   5.909   6.007   6.010   6.325
  6.734   6.745   6.769   6.995   7.019   7.287   7.345   7.610
  9.422  13.168
 --------------------------------------------------------------

          Ground-State Mulliken Net Atomic Charges

     Atom                 Charge (a.u.)
  ----------------------------------------
      1 N                    -0.036918
      2 O                    -0.172153
      3 H                     0.209071
  ----------------------------------------
  Sum of atomic charges =     0.000000

 -----------------------------------------------------------------
                    Cartesian Multipole Moments
 -----------------------------------------------------------------
    Charge (ESU x 10^10)
                -0.0000
    Dipole Moment (Debye)
         X       1.6191      Y      -1.6888      Z       0.0014
       Tot       2.3396
    Quadrupole Moments (Debye-Ang)
        XX     -11.0835     XY      -1.8981     YY     -11.3804
        XZ       0.0023     YZ       0.0032     ZZ     -10.4328
    Octopole Moments (Debye-Ang^2)
       XXX       0.4875    XXY      -2.2493    XYY       0.2684
       YYY      -2.0396    XXZ       0.0073    XYZ       0.0010
       YYZ       0.0068    XZZ      -0.4335    YZZ      -0.3322
       ZZZ       0.0161
    Hexadecapole Moments (Debye-Ang^3)
      XXXX     -34.8953   XXXY      -2.8273   XXYY      -8.0423
      XYYY      -2.4687   YYYY     -12.2536   XXXZ       0.0121
      XXYZ       0.0037   XYYZ       0.0051   YYYZ       0.0050
      XXZZ      -7.0374   XYZZ      -0.3619   YYZZ      -3.4707
      XZZZ       0.0101   YZZZ       0.0047   ZZZZ      -7.8435
 -----------------------------------------------------------------
 DrvMan is completing analytic gradient of the MP2 energy
 MP2 relaxed dipole moment
            1
    1   0.6370093
    2  -0.6644329
    3   0.0005490
	Magnitude:	 0.920 au	 2.340 Debye
 MP2 energy read as -130.300838
 Full Analytical Gradient of MP2 Energy (in au.)
             1             2             3
    1   -0.00055679    0.00000245    0.00055434
    2    0.00035027   -0.00084335    0.00049308
    3   -0.00000015    0.00000118   -0.00000104
 Gradient time:  CPU 0.06 s  wall 0.06 s
 ----------------------------------------------------------------
             Standard Nuclear Orientation (Angstroms)
    I     Atom           X                Y                Z
 ----------------------------------------------------------------
    1      N       0.5819861246     0.1464468268     0.0000000000
    2      O      -0.6242320896    -0.0480673637     0.0000000000
    3      H       1.0458889650    -0.7664598631     0.0000000000
 ----------------------------------------------------------------
 Nuclear Repulsion Energy =    30.2001841527 hartrees
 There are        8 alpha and        8 beta electrons
 Discretize the solute cavity surface with Lebedev spheres
	Using 302 Lebedev grid points for each H atom
	Using 302 Lebedev grid points for other atoms
	Atomic van der Waals radii will be scaled by 1.20
 Removing interior tesserae...
 Keep 460 surface tesserae and discard 446 interior tesserae
 Molecular Surface Area = 52.548 Angst**2

                       Distance Matrix (Angstroms)
             N (  1)   O (  2)
   O (  2)  1.221801
   H (  3)  1.024014  1.818074

 Requested basis set is cc-pVTZ
 There are 26 shells and 74 basis functions
 A cutoff of  1.0D-11 yielded    351 shell pairs
 There are      2891 function pairs (      3844 Cartesian)
 Smallest overlap matrix eigenvalue = 2.54E-03
 Guess MOs from SCF MO coefficient file
 Reading MOs from coefficient file
 Reading MOs from coefficient file
 A restricted Hartree-Fock SCF calculation will be
 performed using Pulay DIIS extrapolation
 SCF converges when DIIS error is below 1.0E-08
 ---------------------------------------
  Cycle       Energy         DIIS Error
 ---------------------------------------
    1    -129.8341433614      1.22E-03
    2    -129.8347185604      6.73E-04
    3    -129.8349670045      2.78E-04
    4    -129.8350487488      1.07E-04
    5    -129.8350671294      3.71E-05
    6    -129.8350702258      1.87E-05
    7    -129.8350707967      6.47E-06
    8    -129.8350708906      1.77E-06
    9    -129.8350709012      7.79E-07
   10    -129.8350709046      5.54E-07
   11    -129.8350709081      2.37E-07
   12    -129.8350709088      3.04E-08
   13    -129.8350709088      5.32E-09 Convergence criterion met
 ---------------------------------------
 SCF time:  CPU 1.57 s  wall 1.57 s
 Discretize the solute cavity surface with Lebedev spheres
	Using 302 Lebedev grid points for each H atom
	Using 302 Lebedev grid points for other atoms
	Atomic van der Waals radii will be scaled by 1.20
 Removing interior tesserae...
 Keep 460 surface tesserae and discard 446 interior tesserae
 Molecular Surface Area = 52.548 Angst**2
 A restricted Hartree-Fock SCF calculation will be
 performed using Pulay DIIS extrapolation
 Polarizable Continuum solvation model will be applied
 SCF converges when DIIS error is below 1.0E-08

 Citation of the SMD model:
 Marenich, A.V.; Cramer, C.J.; Truhlar, D.G.
 J. Phys. Chem. B 2009, 113, 6378-6396.
 iSolventCode=           1
 Solvent: water                                                           

 vradii
            1           2           3
    1   1.8900000   1.5200000   1.2000000
 ---------------------------------------
  Cycle       Energy         DIIS Error
 ---------------------------------------
    1    -129.8350709088      1.47E-09
 Time req'd to invert C: 0.06 s (CPU) 0.06 s (wall)
    2    -129.8423189464      9.55E-04
    3    -129.8423189462      9.55E-04
    4    -129.8423189484      9.55E-04
    5    -129.8423189377      9.55E-04
    6    -129.8423189485      9.55E-04
    7    -129.8423189480      9.55E-04
    8    -129.8423189496      9.55E-04
    9    -129.8423189503      9.55E-04
   10    -129.8423189481      9.55E-04
   11    -129.8436892061      5.01E-04
   12    -129.8439279036      2.46E-04
   13    -129.8440243921      1.06E-04
   14    -129.8440452421      3.71E-05
   15    -129.8440487206      1.89E-05
   16    -129.8440494099      6.30E-06
   17    -129.8440495057      1.40E-06
   18    -129.8440495102      2.22E-07
   19    -129.8440495103      3.39E-08
   20    -129.8440495103      7.00E-09 Convergence criterion met
 ---------------------------------------
 SCF time:  CPU 4.07 s  wall 4.09 s
(0)  E-EN(g) gas-phase elect-nuc energy                 -129.835070909 a.u.
(3)  G-ENP(liq) elect-nuc-pol free energy of system     -129.844049510 a.u.
(4)  G-CDS(liq) cavity-dispersion-solvent structure 
     free energy                                                2.8328 kcal/mol
(6)  G-S(liq) free energy of system                     -129.839535132 a.u.
(9)  DeltaG-S(liq) free energy of  solvation
     (9) = (6) - (0)                                           -2.8013 kcal/mol
 SCF   energy in the final basis set = -129.8395351322
 Total energy in the final basis set = -129.8395351322

 Components of the MP2 correlation energy:
        aaaa  correlation energy =        -0.0567544922 au
        abab  correlation energy =        -0.3477987451 au
        bbbb  correlation energy =        -0.0567544922 au
        non-Brillouin singles    =        -0.0000000000 au

 Total  MP2   correlation energy =        -0.4613077295 au
        MP2         total energy =      -130.3008428617 au

  Entering Z-vector solver.
 This version supports only Gaussian blurring of the apparent surface charges
 No PCM contribution added !! 
   1         0           1      0.000675    0.000675
 This version supports only Gaussian blurring of the apparent surface charges
 No PCM contribution added !! 
   2         0           1      0.000290    0.000290
 This version supports only Gaussian blurring of the apparent surface charges
 No PCM contribution added !! 
   3         0           1      0.000115    0.000115
 This version supports only Gaussian blurring of the apparent surface charges
 No PCM contribution added !! 
   4         0           1      0.000049    0.000049
 This version supports only Gaussian blurring of the apparent surface charges
 No PCM contribution added !! 
   5         0           1      0.000011    0.000011
 This version supports only Gaussian blurring of the apparent surface charges
 No PCM contribution added !! 
   6         0           1      0.000002    0.000002
 This version supports only Gaussian blurring of the apparent surface charges
 No PCM contribution added !! 
   7         1           0      0.000000    0.000000    Roots Converged

 --------------------------------------------------------------

                    Orbital Energies (a.u.)
 --------------------------------------------------------------

 Alpha MOs
 -- Occupied --
-20.646 -15.704  -1.513  -0.996  -0.740  -0.658  -0.585  -0.431
 -- Virtual --
  0.085   0.176   0.369   0.560   0.584   0.622   0.694   0.735
  0.764   0.797   0.835   0.856   0.983   1.333   1.343   1.463
  1.482   1.594   1.735   1.834   1.867   1.869   2.271   2.339
  2.504   2.656   3.222   3.354   3.429   3.496   3.632   3.733
  3.837   3.966   4.021   4.125   4.134   4.228   4.342   4.424
  4.514   4.516   4.642   4.942   4.996   5.038   5.121   5.217
  5.501   5.506   5.594   5.864   5.910   6.008   6.012   6.327
  6.735   6.745   6.771   6.997   7.020   7.289   7.346   7.610
  9.424  13.189
 --------------------------------------------------------------

          Ground-State Mulliken Net Atomic Charges

     Atom                 Charge (a.u.)
  ----------------------------------------
      1 N                    -0.037014
      2 O                    -0.171794
      3 H                     0.208808
  ----------------------------------------
  Sum of atomic charges =    -0.000000

 -----------------------------------------------------------------
                    Cartesian Multipole Moments
 -----------------------------------------------------------------
    Charge (ESU x 10^10)
                -0.0000
    Dipole Moment (Debye)
         X       1.6167      Y      -1.6880      Z       0.0000
       Tot       2.3373
    Quadrupole Moments (Debye-Ang)
        XX     -11.0850     XY      -1.8973     YY     -11.3793
        XZ       0.0000     YZ       0.0000     ZZ     -10.4308
    Octopole Moments (Debye-Ang^2)
       XXX       0.4655    XXY      -2.2479    XYY       0.2602
       YYY      -2.0385    XXZ       0.0000    XYZ       0.0000
       YYZ       0.0000    XZZ      -0.4386    YZZ      -0.3319
       ZZZ       0.0000
    Hexadecapole Moments (Debye-Ang^3)
      XXXX     -34.8622   XXXY      -2.8245   XXYY      -8.0374
      XYYY      -2.4664   YYYY     -12.2532   XXXZ       0.0000
      XXYZ       0.0000   XYYZ       0.0000   YYYZ       0.0000
      XXZZ      -7.0312   XYZZ      -0.3613   YYZZ      -3.4700
      XZZZ       0.0000   YZZZ       0.0000   ZZZZ      -7.8405
 -----------------------------------------------------------------
 DrvMan is completing analytic gradient of the MP2 energy
 MP2 relaxed dipole moment
            1
    1   0.6360532
    2  -0.6641155
    3   0.0000000
	Magnitude:	 0.920 au	 2.337 Debye
 MP2 energy read as -130.300843
 Full Analytical Gradient of MP2 Energy (in au.)
             1             2             3
    1   -0.00171139    0.00131184    0.00039956
    2    0.00022545   -0.00074148    0.00051603
    3    0.00000000   -0.00000000   -0.00000000
 Gradient time:  CPU 0.06 s  wall 0.06 s
 ----------------------------------------------------------------
             Standard Nuclear Orientation (Angstroms)
    I     Atom           X                Y                Z
 ----------------------------------------------------------------
    1      N       0.5819861246     0.1464468268     0.0000000000
    2      O      -0.6262320896    -0.0480673637     0.0000000000
    3      H       1.0458889650    -0.7664598631     0.0000000000
 ----------------------------------------------------------------
 Nuclear Repulsion Energy =    30.1586995120 hartrees
 There are        8 alpha and        8 beta electrons
 Discretize the solute cavity surface with Lebedev spheres
	Using 302 Lebedev grid points for each H atom
	Using 302 Lebedev grid points for other atoms
	Atomic van der Waals radii will be scaled by 1.20
 Removing interior tesserae...
 Keep 462 surface tesserae and discard 444 interior tesserae
 Molecular Surface Area = 52.684 Angst**2

                       Distance Matrix (Angstroms)
             N (  1)   O (  2)
   O (  2)  1.223776
   H (  3)  1.024014  1.819911

 Requested basis set is cc-pVTZ
 There are 26 shells and 74 basis functions
 A cutoff of  1.0D-11 yielded    351 shell pairs
 There are      2891 function pairs (      3844 Cartesian)
 Smallest overlap matrix eigenvalue = 2.55E-03
 Guess MOs from SCF MO coefficient file
 Reading MOs from coefficient file
 Reading MOs from coefficient file
 A restricted Hartree-Fock SCF calculation will be
 performed using Pulay DIIS extrapolation
 SCF converges when DIIS error is below 1.0E-08
 ---------------------------------------
  Cycle       Energy         DIIS Error
 ---------------------------------------
    1    -129.8300325155      1.22E-03
    2    -129.8343760126      6.55E-04
    3    -129.8346124945      2.79E-04
    4    -129.8346925164      1.07E-04
    5    -129.8347103864      3.56E-05
    6    -129.8347133101      1.73E-05
    7    -129.8347138080      5.77E-06
    8    -129.8347138774      1.52E-06
    9    -129.8347138826      2.89E-07
   10    -129.8347138828      4.52E-08
   11    -129.8347138828      7.98E-09 Convergence criterion met
 ---------------------------------------
 SCF time:  CPU 1.32 s  wall 1.35 s
 Discretize the solute cavity surface with Lebedev spheres
	Using 302 Lebedev grid points for each H atom
	Using 302 Lebedev grid points for other atoms
	Atomic van der Waals radii will be scaled by 1.20
 Removing interior tesserae...
 Keep 462 surface tesserae and discard 444 interior tesserae
 Molecular Surface Area = 52.684 Angst**2
 A restricted Hartree-Fock SCF calculation will be
 performed using Pulay DIIS extrapolation
 Polarizable Continuum solvation model will be applied
 SCF converges when DIIS error is below 1.0E-08

 Citation of the SMD model:
 Marenich, A.V.; Cramer, C.J.; Truhlar, D.G.
 J. Phys. Chem. B 2009, 113, 6378-6396.
 iSolventCode=           1
 Solvent: water                                                           

 vradii
            1           2           3
    1   1.8900000   1.5200000   1.2000000
 ---------------------------------------
  Cycle       Energy         DIIS Error
 ---------------------------------------
    1    -129.8347138828      1.58E-09
 Time req'd to invert C: 0.06 s (CPU) 0.06 s (wall)
    2    -129.8419850006      9.57E-04
    3    -129.8419850005      9.57E-04
    4    -129.8419850007      9.57E-04
    5    -129.8419850013      9.57E-04
    6    -129.8419850063      9.57E-04
    7    -129.8419849984      9.57E-04
    8    -129.8433611585      5.04E-04
    9    -129.8436010854      2.47E-04
   10    -129.8436986245      1.07E-04
   11    -129.8437197478      3.75E-05
   12    -129.8437233134      1.92E-05
   13    -129.8437240276      6.38E-06
   14    -129.8437241264      1.41E-06
   15    -129.8437241310      2.23E-07
   16    -129.8437241311      3.41E-08
   17    -129.8437241311      7.10E-09 Convergence criterion met
 ---------------------------------------
 SCF time:  CPU 3.39 s  wall 3.40 s
(0)  E-EN(g) gas-phase elect-nuc energy                 -129.834713883 a.u.
(3)  G-ENP(liq) elect-nuc-pol free energy of system     -129.843724131 a.u.
(4)  G-CDS(liq) cavity-dispersion-solvent structure 
     free energy                                                2.8302 kcal/mol
(6)  G-S(liq) free energy of system                     -129.839213857 a.u.
(9)  DeltaG-S(liq) free energy of  solvation
     (9) = (6) - (0)                                           -2.8238 kcal/mol
 SCF   energy in the final basis set = -129.8392138573
 Total energy in the final basis set = -129.8392138573

 Components of the MP2 correlation energy:
        aaaa  correlation energy =        -0.0567966477 au
        abab  correlation energy =        -0.3480240598 au
        bbbb  correlation energy =        -0.0567966477 au
        non-Brillouin singles    =        -0.0000000000 au

 Total  MP2   correlation energy =        -0.4616173553 au
        MP2         total energy =      -130.3008312126 au

  Entering Z-vector solver.
 This version supports only Gaussian blurring of the apparent surface charges
 No PCM contribution added !! 
   1         0           1      0.000680    0.000680
 This version supports only Gaussian blurring of the apparent surface charges
 No PCM contribution added !! 
   2         0           1      0.000294    0.000294
 This version supports only Gaussian blurring of the apparent surface charges
 No PCM contribution added !! 
   3         0           1      0.000117    0.000117
 This version supports only Gaussian blurring of the apparent surface charges
 No PCM contribution added !! 
   4         0           1      0.000050    0.000050
 This version supports only Gaussian blurring of the apparent surface charges
 No PCM contribution added !! 
   5         0           1      0.000011    0.000011
 This version supports only Gaussian blurring of the apparent surface charges
 No PCM contribution added !! 
   6         0           1      0.000002    0.000002
 This version supports only Gaussian blurring of the apparent surface charges
 No PCM contribution added !! 
   7         1           0      0.000000    0.000000    Roots Converged

 --------------------------------------------------------------

                    Orbital Energies (a.u.)
 --------------------------------------------------------------

 Alpha MOs
 -- Occupied --
-20.646 -15.704  -1.511  -0.996  -0.739  -0.658  -0.584  -0.432
 -- Virtual --
  0.084   0.176   0.369   0.560   0.585   0.622   0.694   0.734
  0.764   0.796   0.835   0.856   0.983   1.333   1.343   1.463
  1.483   1.593   1.735   1.833   1.867   1.868   2.270   2.339
  2.502   2.655   3.222   3.354   3.428   3.496   3.631   3.732
  3.837   3.965   4.020   4.125   4.133   4.227   4.342   4.424
  4.513   4.513   4.642   4.942   4.995   5.040   5.120   5.214
  5.501   5.507   5.593   5.863   5.908   6.005   6.008   6.323
  6.734   6.744   6.766   6.992   7.018   7.286   7.344   7.609
  9.420  13.148
 --------------------------------------------------------------

          Ground-State Mulliken Net Atomic Charges

     Atom                 Charge (a.u.)
  ----------------------------------------
      1 N                    -0.036826
      2 O                    -0.172507
      3 H                     0.209333
  ----------------------------------------
  Sum of atomic charges =    -0.000000

 -----------------------------------------------------------------
                    Cartesian Multipole Moments
 -----------------------------------------------------------------
    Charge (ESU x 10^10)
                 0.0000
    Dipole Moment (Debye)
         X       1.6215      Y      -1.6896      Z       0.0000
       Tot       2.3418
    Quadrupole Moments (Debye-Ang)
        XX     -11.0820     XY      -1.8989     YY     -11.3814
        XZ       0.0000     YZ       0.0000     ZZ     -10.4347
    Octopole Moments (Debye-Ang^2)
       XXX       0.5094    XXY      -2.2507    XYY       0.2765
       YYY      -2.0408    XXZ       0.0000    XYZ       0.0000
       YYZ       0.0000    XZZ      -0.4284    YZZ      -0.3325
       ZZZ       0.0000
    Hexadecapole Moments (Debye-Ang^3)
      XXXX     -34.9284   XXXY      -2.8301   XXYY      -8.0473
      XYYY      -2.4710   YYYY     -12.2540   XXXZ       0.0000
      XXYZ       0.0000   XYYZ       0.0000   YYYZ       0.0000
      XXZZ      -7.0436   XYZZ      -0.3624   YYZZ      -3.4714
      XZZZ       0.0000   YZZZ       0.0000   ZZZZ      -7.8465
 -----------------------------------------------------------------
 DrvMan is completing analytic gradient of the MP2 energy
 MP2 relaxed dipole moment
            1
    1   0.6379566
    2  -0.6647489
    3   0.0000000
	Magnitude:	 0.921 au	 2.342 Debye
 MP2 energy read as -130.300831
 Full Analytical Gradient of MP2 Energy (in au.)
             1             2             3
    1    0.00058843   -0.00129681    0.00070838
    2    0.00047207   -0.00094345    0.00047137
    3    0.00000000   -0.00000000   -0.00000000
 Gradient time:  CPU 0.06 s  wall 0.05 s
 ----------------------------------------------------------------
             Standard Nuclear Orientation (Angstroms)
    I     Atom           X                Y                Z
 ----------------------------------------------------------------
    1      N       0.5819861246     0.1464468268     0.0000000000
    2      O      -0.6252320896    -0.0470673637     0.0000000000
    3      H       1.0458889650    -0.7664598631     0.0000000000
 ----------------------------------------------------------------
 Nuclear Repulsion Energy =    30.1820654366 hartrees
 There are        8 alpha and        8 beta electrons
 Discretize the solute cavity surface with Lebedev spheres
	Using 302 Lebedev grid points for each H atom
	Using 302 Lebedev grid points for other atoms
	Atomic van der Waals radii will be scaled by 1.20
 Removing interior tesserae...
 Keep 462 surface tesserae and discard 444 interior tesserae
 Molecular Surface Area = 52.684 Angst**2

                       Distance Matrix (Angstroms)
             N (  1)   O (  2)
   O (  2)  1.222630
   H (  3)  1.024014  1.819388

 Requested basis set is cc-pVTZ
 There are 26 shells and 74 basis functions
 A cutoff of  1.0D-11 yielded    351 shell pairs
 There are      2891 function pairs (      3844 Cartesian)
 Smallest overlap matrix eigenvalue = 2.54E-03
 Guess MOs from SCF MO coefficient file
 Reading MOs from coefficient file
 Reading MOs from coefficient file
 A restricted Hartree-Fock SCF calculation will be
 performed using Pulay DIIS extrapolation
 SCF converges when DIIS error is below 1.0E-08
 ---------------------------------------
  Cycle       Energy         DIIS Error
 ---------------------------------------
    1    -129.8342069156      1.22E-03
    2    -129.8345649074      6.78E-04
    3    -129.8348162092      2.79E-04
    4    -129.8348987873      1.08E-04
    5    -129.8349173169      3.72E-05
    6    -129.8349204011      1.88E-05
    7    -129.8349209667      6.40E-06
    8    -129.8349210527      1.51E-06
    9    -129.8349210580      2.98E-07
   10    -129.8349210582      4.57E-08
   11    -129.8349210582      7.73E-09 Convergence criterion met
 ---------------------------------------
 SCF time:  CPU 1.32 s  wall 1.31 s
 Discretize the solute cavity surface with Lebedev spheres
	Using 302 Lebedev grid points for each H atom
	Using 302 Lebedev grid points for other atoms
	Atomic van der Waals radii will be scaled by 1.20
 Removing interior tesserae...
 Keep 462 surface tesserae and discard 444 interior tesserae
 Molecular Surface Area = 52.684 Angst**2
 A restricted Hartree-Fock SCF calculation will be
 performed using Pulay DIIS extrapolation
 Polarizable Continuum solvation model will be applied
 SCF converges when DIIS error is below 1.0E-08

 Citation of the SMD model:
 Marenich, A.V.; Cramer, C.J.; Truhlar, D.G.
 J. Phys. Chem. B 2009, 113, 6378-6396.
 iSolventCode=           1
 Solvent: water                                                           

 vradii
            1           2           3
    1   1.8900000   1.5200000   1.2000000
 ---------------------------------------
  Cycle       Energy         DIIS Error
 ---------------------------------------
    1    -129.8349210582      1.28E-09
 Time req'd to invert C: 0.06 s (CPU) 0.06 s (wall)
    2    -129.8421815357      9.56E-04
    3    -129.8421815357      9.56E-04
    4    -129.8421815357      9.56E-04
    5    -129.8421815357      9.56E-04
    6    -129.8421815357      9.56E-04
    7    -129.8421815357      9.56E-04
    8    -129.8421815357      9.56E-04
    9    -129.8421815358      9.56E-04
   10    -129.8421815359      9.56E-04
   11    -129.8421815350      9.56E-04
   12    -129.8421815358      9.56E-04
   13    -129.8421815355      9.56E-04
   14    -129.8421815326      9.56E-04
   15    -129.8421815322      9.56E-04
   16    -129.8421815191      9.56E-04
   17    -129.8435549496      5.02E-04
   18    -129.8437943061      2.47E-04
   19    -129.8438913178      1.06E-04
   20    -129.8439122894      3.73E-05
   21    -129.8439158051      1.90E-05
   22    -129.8439165052      6.33E-06
   23    -129.8439166023      1.41E-06
   24    -129.8439166069      2.23E-07
   25    -129.8439166069      3.40E-08
   26    -129.8439166069      7.03E-09 Convergence criterion met
 ---------------------------------------
 SCF time:  CPU 5.15 s  wall 5.15 s
(0)  E-EN(g) gas-phase elect-nuc energy                 -129.834921058 a.u.
(3)  G-ENP(liq) elect-nuc-pol free energy of system     -129.843916607 a.u.
(4)  G-CDS(liq) cavity-dispersion-solvent structure 
     free energy                                                2.8320 kcal/mol
(6)  G-S(liq) free energy of system                     -129.839403454 a.u.
(9)  DeltaG-S(liq) free energy of  solvation
     (9) = (6) - (0)                                           -2.8127 kcal/mol
 SCF   energy in the final basis set = -129.8394034544
 Total energy in the final basis set = -129.8394034544

 Components of the MP2 correlation energy:
        aaaa  correlation energy =        -0.0567717696 au
        abab  correlation energy =        -0.3478916658 au
        bbbb  correlation energy =        -0.0567717696 au
        non-Brillouin singles    =        -0.0000000000 au

 Total  MP2   correlation energy =        -0.4614352049 au
        MP2         total energy =      -130.3008386594 au

  Entering Z-vector solver.
 This version supports only Gaussian blurring of the apparent surface charges
 No PCM contribution added !! 
   1         0           1      0.000678    0.000678
 This version supports only Gaussian blurring of the apparent surface charges
 No PCM contribution added !! 
   2         0           1      0.000291    0.000291
 This version supports only Gaussian blurring of the apparent surface charges
 No PCM contribution added !! 
   3         0           1      0.000116    0.000116
 This version supports only Gaussian blurring of the apparent surface charges
 No PCM contribution added !! 
   4         0           1      0.000050    0.000050
 This version supports only Gaussian blurring of the apparent surface charges
 No PCM contribution added !! 
   5         0           1      0.000011    0.000011
 This version supports only Gaussian blurring of the apparent surface charges
 No PCM contribution added !! 
   6         0           1      0.000002    0.000002
 This version supports only Gaussian blurring of the apparent surface charges
 No PCM contribution added !! 
   7         1           0      0.000000    0.000000    Roots Converged

 --------------------------------------------------------------

                    Orbital Energies (a.u.)
 --------------------------------------------------------------

 Alpha MOs
 -- Occupied --
-20.646 -15.704  -1.512  -0.996  -0.740  -0.658  -0.584  -0.432
 -- Virtual --
  0.084   0.176   0.369   0.560   0.584   0.622   0.694   0.735
  0.764   0.797   0.835   0.856   0.983   1.333   1.343   1.463
  1.482   1.594   1.735   1.834   1.867   1.869   2.271   2.339
  2.503   2.656   3.222   3.354   3.429   3.496   3.631   3.732
  3.837   3.966   4.021   4.125   4.134   4.227   4.342   4.424
  4.514   4.515   4.642   4.942   4.996   5.039   5.120   5.215
  5.501   5.507   5.594   5.863   5.909   6.007   6.011   6.326
  6.734   6.745   6.769   6.995   7.019   7.287   7.345   7.610
  9.422  13.172
 --------------------------------------------------------------

          Ground-State Mulliken Net Atomic Charges

     Atom                 Charge (a.u.)
  ----------------------------------------
      1 N                    -0.036969
      2 O                    -0.172079
      3 H                     0.209047
  ----------------------------------------
  Sum of atomic charges =     0.000000

 -----------------------------------------------------------------
                    Cartesian Multipole Moments
 -----------------------------------------------------------------
    Charge (ESU x 10^10)
                 0.0000
    Dipole Moment (Debye)
         X       1.6184      Y      -1.6899      Z       0.0000
       Tot       2.3399
    Quadrupole Moments (Debye-Ang)
        XX     -11.0841     XY      -1.8981     YY     -11.3804
        XZ       0.0000     YZ       0.0000     ZZ     -10.4324
    Octopole Moments (Debye-Ang^2)
       XXX       0.4860    XXY      -2.2558    XYY       0.2677
       YYY      -2.0562    XXZ       0.0000    XYZ       0.0000
       YYZ       0.0000    XZZ      -0.4336    YZZ      -0.3372
       ZZZ       0.0000
    Hexadecapole Moments (Debye-Ang^3)
      XXXX     -34.8959   XXXY      -2.8202   XXYY      -8.0431
      XYYY      -2.4575   YYYY     -12.2507   XXXZ       0.0000
      XXYZ       0.0000   XYYZ       0.0000   YYYZ       0.0000
      XXZZ      -7.0375   XYZZ      -0.3590   YYZZ      -3.4702
      XZZZ       0.0000   YZZZ       0.0000   ZZZZ      -7.8430
 -----------------------------------------------------------------
 DrvMan is completing analytic gradient of the MP2 energy
 MP2 relaxed dipole moment
            1
    1   0.6367458
    2  -0.6648479
    3   0.0000000
	Magnitude:	 0.921 au	 2.340 Debye
 MP2 energy read as -130.300839
 Full Analytical Gradient of MP2 Energy (in au.)
             1             2             3
    1   -0.00076937    0.00011469    0.00065469
    2    0.00016749   -0.00072776    0.00056027
    3    0.00000000   -0.00000000   -0.00000000
 Gradient time:  CPU 0.06 s  wall 0.06 s
 ----------------------------------------------------------------
             Standard Nuclear Orientation (Angstroms)
    I     Atom           X                Y                Z
 ----------------------------------------------------------------
    1      N       0.5819861246     0.1464468268     0.0000000000
    2      O      -0.6252320896    -0.0490673637     0.0000000000
    3      H       1.0458889650    -0.7664598631     0.0000000000
 ----------------------------------------------------------------
 Nuclear Repulsion Energy =    30.1767706124 hartrees
 There are        8 alpha and        8 beta electrons
 Discretize the solute cavity surface with Lebedev spheres
	Using 302 Lebedev grid points for each H atom
	Using 302 Lebedev grid points for other atoms
	Atomic van der Waals radii will be scaled by 1.20
 Removing interior tesserae...
 Keep 460 surface tesserae and discard 446 interior tesserae
 Molecular Surface Area = 52.548 Angst**2

                       Distance Matrix (Angstroms)
             N (  1)   O (  2)
   O (  2)  1.222948
   H (  3)  1.024014  1.818598

 Requested basis set is cc-pVTZ
 There are 26 shells and 74 basis functions
 A cutoff of  1.0D-11 yielded    351 shell pairs
 There are      2891 function pairs (      3844 Cartesian)
 Smallest overlap matrix eigenvalue = 2.54E-03
 Guess MOs from SCF MO coefficient file
 Reading MOs from coefficient file
 Reading MOs from coefficient file
 A restricted Hartree-Fock SCF calculation will be
 performed using Pulay DIIS extrapolation
 SCF converges when DIIS error is below 1.0E-08
 ---------------------------------------
  Cycle       Energy         DIIS Error
 ---------------------------------------
    1    -129.8322431947      1.22E-03
    2    -129.8345221187      6.64E-04
    3    -129.8347638845      2.77E-04
    4    -129.8348442844      1.08E-04
    5    -129.8348623642      3.67E-05
    6    -129.8348654349      1.83E-05
    7    -129.8348659719      6.19E-06
    8    -129.8348660517      1.50E-06
    9    -129.8348660570      2.94E-07
   10    -129.8348660571      4.55E-08
   11    -129.8348660571      7.83E-09 Convergence criterion met
 ---------------------------------------
 SCF time:  CPU 1.41 s  wall 1.41 s
 Discretize the solute cavity surface with Lebedev spheres
	Using 302 Lebedev grid points for each H atom
	Using 302 Lebedev grid points for other atoms
	Atomic van der Waals radii will be scaled by 1.20
 Removing interior tesserae...
 Keep 460 surface tesserae and discard 446 interior tesserae
 Molecular Surface Area = 52.548 Angst**2
 A restricted Hartree-Fock SCF calculation will be
 performed using Pulay DIIS extrapolation
 Polarizable Continuum solvation model will be applied
 SCF converges when DIIS error is below 1.0E-08

 Citation of the SMD model:
 Marenich, A.V.; Cramer, C.J.; Truhlar, D.G.
 J. Phys. Chem. B 2009, 113, 6378-6396.
 iSolventCode=           1
 Solvent: water                                                           

 vradii
            1           2           3
    1   1.8900000   1.5200000   1.2000000
 ---------------------------------------
  Cycle       Energy         DIIS Error
 ---------------------------------------
    1    -129.8348660571      1.40E-09
 Time req'd to invert C: 0.06 s (CPU) 0.06 s (wall)
    2    -129.8421247467      9.56E-04
    3    -129.8421247467      9.56E-04
    4    -129.8421247467      9.56E-04
    5    -129.8421247467      9.56E-04
    6    -129.8421247467      9.56E-04
    7    -129.8421247467      9.56E-04
    8    -129.8421247467      9.56E-04
    9    -129.8421247467      9.56E-04
   10    -129.8421247467      9.56E-04
   11    -129.8421247467      9.56E-04
   12    -129.8421247467      9.56E-04
   13    -129.8421247467      9.56E-04
   14    -129.8421247467      9.56E-04
   15    -129.8421247467      9.56E-04
   16    -129.8421247467      9.56E-04
   17    -129.8434977434      5.02E-04
   18    -129.8437370100      2.47E-04
   19    -129.8438340238      1.06E-04
   20    -129.8438550247      3.73E-05
   21    -129.8438585525      1.91E-05
   22    -129.8438592557      6.34E-06
   23    -129.8438593532      1.41E-06
   24    -129.8438593577      2.23E-07
   25    -129.8438593578      3.41E-08
   26    -129.8438593578      7.06E-09 Convergence criterion met
 ---------------------------------------
 SCF time:  CPU 5.11 s  wall 5.14 s
(0)  E-EN(g) gas-phase elect-nuc energy                 -129.834866057 a.u.
(3)  G-ENP(liq) elect-nuc-pol free energy of system     -129.843859358 a.u.
(4)  G-CDS(liq) cavity-dispersion-solvent structure 
     free energy                                                2.8310 kcal/mol
(6)  G-S(liq) free energy of system                     -129.839347851 a.u.
(9)  DeltaG-S(liq) free energy of  solvation
     (9) = (6) - (0)                                           -2.8124 kcal/mol
 SCF   energy in the final basis set = -129.8393478512
 Total energy in the final basis set = -129.8393478512

 Components of the MP2 correlation energy:
        aaaa  correlation energy =        -0.0567793565 au
        abab  correlation energy =        -0.3479310888 au
        bbbb  correlation energy =        -0.0567793565 au
        non-Brillouin singles    =        -0.0000000000 au

 Total  MP2   correlation energy =        -0.4614898018 au
        MP2         total energy =      -130.3008376530 au

  Entering Z-vector solver.
 This version supports only Gaussian blurring of the apparent surface charges
 No PCM contribution added !! 
   1         0           1      0.000678    0.000678
 This version supports only Gaussian blurring of the apparent surface charges
 No PCM contribution added !! 
   2         0           1      0.000292    0.000292
 This version supports only Gaussian blurring of the apparent surface charges
 No PCM contribution added !! 
   3         0           1      0.000116    0.000116
 This version supports only Gaussian blurring of the apparent surface charges
 No PCM contribution added !! 
   4         0           1      0.000050    0.000050
 This version supports only Gaussian blurring of the apparent surface charges
 No PCM contribution added !! 
   5         0           1      0.000011    0.000011
 This version supports only Gaussian blurring of the apparent surface charges
 No PCM contribution added !! 
   6         0           1      0.000002    0.000002
 This version supports only Gaussian blurring of the apparent surface charges
 No PCM contribution added !! 
   7         1           0      0.000000    0.000000    Roots Converged

 --------------------------------------------------------------

                    Orbital Energies (a.u.)
 --------------------------------------------------------------

 Alpha MOs
 -- Occupied --
-20.646 -15.704  -1.512  -0.996  -0.740  -0.658  -0.584  -0.432
 -- Virtual --
  0.084   0.176   0.369   0.560   0.584   0.622   0.694   0.735
  0.765   0.797   0.835   0.856   0.983   1.333   1.343   1.463
  1.483   1.594   1.735   1.833   1.867   1.869   2.271   2.339
  2.503   2.655   3.222   3.354   3.429   3.496   3.631   3.732
  3.837   3.965   4.021   4.125   4.134   4.227   4.342   4.424
  4.513   4.515   4.642   4.942   4.996   5.039   5.120   5.215
  5.501   5.507   5.594   5.864   5.909   6.006   6.009   6.325
  6.734   6.745   6.768   6.994   7.019   7.287   7.345   7.610
  9.421  13.165
 --------------------------------------------------------------

          Ground-State Mulliken Net Atomic Charges

     Atom                 Charge (a.u.)
  ----------------------------------------
      1 N                    -0.036869
      2 O                    -0.172226
      3 H                     0.209094
  ----------------------------------------
  Sum of atomic charges =     0.000000

 -----------------------------------------------------------------
                    Cartesian Multipole Moments
 -----------------------------------------------------------------
    Charge (ESU x 10^10)
                 0.0000
    Dipole Moment (Debye)
         X       1.6198      Y      -1.6878      Z       0.0000
       Tot       2.3393
    Quadrupole Moments (Debye-Ang)
        XX     -11.0828     XY      -1.8981     YY     -11.3804
        XZ       0.0000     YZ      -0.0000     ZZ     -10.4331
    Octopole Moments (Debye-Ang^2)
       XXX       0.4890    XXY      -2.2428    XYY       0.2691
       YYY      -2.0230    XXZ       0.0000    XYZ      -0.0000
       YYZ       0.0000    XZZ      -0.4334    YZZ      -0.3273
       ZZZ      -0.0000
    Hexadecapole Moments (Debye-Ang^3)
      XXXX     -34.8947   XXXY      -2.8344   XXYY      -8.0416
      XYYY      -2.4799   YYYY     -12.2566   XXXZ       0.0000
      XXYZ      -0.0000   XYYZ       0.0000   YYYZ      -0.0000
      XXZZ      -7.0374   XYZZ      -0.3647   YYZZ      -3.4712
      XZZZ       0.0000   YZZZ      -0.0000   ZZZZ      -7.8440
 -----------------------------------------------------------------
 DrvMan is completing analytic gradient of the MP2 energy
 MP2 relaxed dipole moment
            1
    1   0.6372696
    2  -0.6640174
    3   0.0000000
	Magnitude:	 0.920 au	 2.339 Debye
 MP2 energy read as -130.300838
 Full Analytical Gradient of MP2 Energy (in au.)
             1             2             3
    1   -0.00034447   -0.00010945    0.00045392
    2    0.00053200   -0.00095873    0.00042673
    3    0.00000000    0.00000000   -0.00000000
 Gradient time:  CPU 0.06 s  wall 0.06 s
 ----------------------------------------------------------------
             Standard Nuclear Orientation (Angstroms)
    I     Atom           X                Y                Z
 ----------------------------------------------------------------
    1      N       0.5819861246     0.1464468268     0.0000000000
    2      O      -0.6252320896    -0.0480673637     0.0010000000
    3      H       1.0458889650    -0.7664598631     0.0000000000
 ----------------------------------------------------------------
 Nuclear Repulsion Energy =    30.1794172447 hartrees
 There are        8 alpha and        8 beta electrons
 Discretize the solute cavity surface with Lebedev spheres
	Using 302 Lebedev grid points for each H atom
	Using 302 Lebedev grid points for other atoms
	Atomic van der Waals radii will be scaled by 1.20
 Removing interior tesserae...
 Keep 462 surface tesserae and discard 444 interior tesserae
 Molecular Surface Area = 52.684 Angst**2

                       Distance Matrix (Angstroms)
             N (  1)   O (  2)
   O (  2)  1.222789
   H (  3)  1.024014  1.818993

 Requested basis set is cc-pVTZ
 There are 26 shells and 74 basis functions
 A cutoff of  1.0D-11 yielded    351 shell pairs
 There are      2891 function pairs (      3844 Cartesian)
 Smallest overlap matrix eigenvalue = 2.54E-03
 Guess MOs from SCF MO coefficient file
 Reading MOs from coefficient file
 Reading MOs from coefficient file
 A restricted Hartree-Fock SCF calculation will be
 performed using Pulay DIIS extrapolation
 SCF converges when DIIS error is below 1.0E-08
 ---------------------------------------
  Cycle       Energy         DIIS Error
 ---------------------------------------
    1    -129.8329297400      1.21E-03
    2    -129.8345437488      6.70E-04
    3    -129.8347901783      2.77E-04
    4    -129.8348718024      1.07E-04
    5    -129.8348900458      3.65E-05
    6    -129.8348930497      1.83E-05
    7    -129.8348935873      6.26E-06
    8    -129.8348936701      1.53E-06
    9    -129.8348936758      3.67E-07
   10    -129.8348936762      1.81E-07
   11    -129.8348936764      1.28E-07
   12    -129.8348936767      3.80E-08
   13    -129.8348936767      6.00E-09 Convergence criterion met
 ---------------------------------------
 SCF time:  CPU 1.54 s  wall 1.54 s
 Discretize the solute cavity surface with Lebedev spheres
	Using 302 Lebedev grid points for each H atom
	Using 302 Lebedev grid points for other atoms
	Atomic van der Waals radii will be scaled by 1.20
 Removing interior tesserae...
 Keep 462 surface tesserae and discard 444 interior tesserae
 Molecular Surface Area = 52.684 Angst**2
 A restricted Hartree-Fock SCF calculation will be
 performed using Pulay DIIS extrapolation
 Polarizable Continuum solvation model will be applied
 SCF converges when DIIS error is below 1.0E-08

 Citation of the SMD model:
 Marenich, A.V.; Cramer, C.J.; Truhlar, D.G.
 J. Phys. Chem. B 2009, 113, 6378-6396.
 iSolventCode=           1
 Solvent: water                                                           

 vradii
            1           2           3
    1   1.8900000   1.5200000   1.2000000
 ---------------------------------------
  Cycle       Energy         DIIS Error
 ---------------------------------------
    1    -129.8348936767      1.82E-09
 Time req'd to invert C: 0.06 s (CPU) 0.06 s (wall)
    2    -129.8421533007      9.56E-04
    3    -129.8421533004      9.56E-04
    4    -129.8421532991      9.56E-04
    5    -129.8421532972      9.56E-04
    6    -129.8421533022      9.56E-04
    7    -129.8421533019      9.56E-04
    8    -129.8421533019      9.56E-04
    9    -129.8421533020      9.56E-04
   10    -129.8421533019      9.56E-04
   11    -129.8421533048      9.56E-04
   12    -129.8421533017      9.56E-04
   13    -129.8421533018      9.56E-04
   14    -129.8421533018      9.56E-04
   15    -129.8421533013      9.56E-04
   16    -129.8421532994      9.56E-04
   17    -129.8435265223      5.02E-04
   18    -129.8437658357      2.47E-04
   19    -129.8438628496      1.06E-04
   20    -129.8438838362      3.73E-05
   21    -129.8438873580      1.90E-05
   22    -129.8438880597      6.34E-06
   23    -129.8438881570      1.41E-06
   24    -129.8438881616      2.23E-07
   25    -129.8438881616      3.40E-08
   26    -129.8438881616      7.05E-09 Convergence criterion met
 ---------------------------------------
 SCF time:  CPU 5.05 s  wall 5.06 s
(0)  E-EN(g) gas-phase elect-nuc energy                 -129.834893677 a.u.
(3)  G-ENP(liq) elect-nuc-pol free energy of system     -129.843888162 a.u.
(4)  G-CDS(liq) cavity-dispersion-solvent structure 
     free energy                                                2.8315 kcal/mol
(6)  G-S(liq) free energy of system                     -129.839375832 a.u.
(9)  DeltaG-S(liq) free energy of  solvation
     (9) = (6) - (0)                                           -2.8126 kcal/mol
 SCF   energy in the final basis set = -129.8393758319
 Total energy in the final basis set = -129.8393758319

 Components of the MP2 correlation energy:
        aaaa  correlation energy =        -0.0567755581 au
        abab  correlation energy =        -0.3479113609 au
        bbbb  correlation energy =        -0.0567755581 au
        non-Brillouin singles    =        -0.0000000000 au

 Total  MP2   correlation energy =        -0.4614624772 au
        MP2         total energy =      -130.3008383091 au

  Entering Z-vector solver.
 This version supports only Gaussian blurring of the apparent surface charges
 No PCM contribution added !! 
   1         0           1      0.000678    0.000678
 This version supports only Gaussian blurring of the apparent surface charges
 No PCM contribution added !! 
   2         0           1      0.000292    0.000292
 This version supports only Gaussian blurring of the apparent surface charges
 No PCM contribution added !! 
   3         0           1      0.000116    0.000116
 This version supports only Gaussian blurring of the apparent surface charges
 No PCM contribution added !! 
   4         0           1      0.000050    0.000050
 This version supports only Gaussian blurring of the apparent surface charges
 No PCM contribution added !! 
   5         0           1      0.000011    0.000011
 This version supports only Gaussian blurring of the apparent surface charges
 No PCM contribution added !! 
   6         0           1      0.000002    0.000002
 This version supports only Gaussian blurring of the apparent surface charges
 No PCM contribution added !! 
   7         1           0      0.000000    0.000000    Roots Converged

 --------------------------------------------------------------

                    Orbital Energies (a.u.)
 --------------------------------------------------------------

 Alpha MOs
 -- Occupied --
-20.646 -15.704  -1.512  -0.996  -0.740  -0.658  -0.584  -0.432
 -- Virtual --
  0.084   0.176   0.369   0.560   0.584   0.622   0.694   0.735
  0.764   0.797   0.835   0.856   0.983   1.333   1.343   1.463
  1.482   1.594   1.735   1.833   1.867   1.869   2.271   2.339
  2.503   2.655   3.222   3.354   3.429   3.496   3.631   3.732
  3.837   3.965   4.021   4.125   4.134   4.227   4.342   4.424
  4.514   4.515   4.642   4.942   4.996   5.039   5.120   5.215
  5.501   5.507   5.594   5.863   5.909   6.007   6.010   6.325
  6.734   6.745   6.769   6.995   7.019   7.287   7.345   7.610
  9.422  13.168
 --------------------------------------------------------------

          Ground-State Mulliken Net Atomic Charges

     Atom                 Charge (a.u.)
  ----------------------------------------
      1 N                    -0.036918
      2 O                    -0.172153
      3 H                     0.209071
  ----------------------------------------
  Sum of atomic charges =    -0.000000

 -----------------------------------------------------------------
                    Cartesian Multipole Moments
 -----------------------------------------------------------------
    Charge (ESU x 10^10)
                 0.0000
    Dipole Moment (Debye)
         X       1.6191      Y      -1.6888      Z      -0.0006
       Tot       2.3396
    Quadrupole Moments (Debye-Ang)
        XX     -11.0835     XY      -1.8981     YY     -11.3804
        XZ       0.0020     YZ       0.0010     ZZ     -10.4328
    Octopole Moments (Debye-Ang^2)
       XXX       0.4875    XXY      -2.2493    XYY       0.2684
       YYY      -2.0396    XXZ      -0.0057    XYZ       0.0002
       YYZ      -0.0054    XZZ      -0.4335    YZZ      -0.3322
       ZZZ      -0.0143
    Hexadecapole Moments (Debye-Ang^3)
      XXXX     -34.8953   XXXY      -2.8273   XXYY      -8.0423
      XYYY      -2.4687   YYYY     -12.2536   XXXZ       0.0119
      XXYZ       0.0009   XYYZ       0.0043   YYYZ       0.0016
      XXZZ      -7.0374   XYZZ      -0.3619   YYZZ      -3.4707
      XZZZ       0.0099   YZZZ       0.0013   ZZZZ      -7.8435
 -----------------------------------------------------------------
 DrvMan is completing analytic gradient of the MP2 energy
 MP2 relaxed dipole moment
            1
    1   0.6370093
    2  -0.6644335
    3  -0.0002286
	Magnitude:	 0.920 au	 2.340 Debye
 MP2 energy read as -130.300838
 Full Analytical Gradient of MP2 Energy (in au.)
             1             2             3
    1   -0.00055668    0.00000236    0.00055432
    2    0.00034974   -0.00084323    0.00049349
    3    0.00000031    0.00000032   -0.00000063
 Gradient time:  CPU 0.05 s  wall 0.05 s
 ----------------------------------------------------------------
             Standard Nuclear Orientation (Angstroms)
    I     Atom           X                Y                Z
 ----------------------------------------------------------------
    1      N       0.5819861246     0.1464468268     0.0000000000
    2      O      -0.6252320896    -0.0480673637    -0.0010000000
    3      H       1.0458889650    -0.7664598631     0.0000000000
 ----------------------------------------------------------------
 Nuclear Repulsion Energy =    30.1794172447 hartrees
 There are        8 alpha and        8 beta electrons
 Discretize the solute cavity surface with Lebedev spheres
	Using 302 Lebedev grid points for each H atom
	Using 302 Lebedev grid points for other atoms
	Atomic van der Waals radii will be scaled by 1.20
 Removing interior tesserae...
 Keep 462 surface tesserae and discard 444 interior tesserae
 Molecular Surface Area = 52.684 Angst**2

                       Distance Matrix (Angstroms)
             N (  1)   O (  2)
   O (  2)  1.222789
   H (  3)  1.024014  1.818993

 Requested basis set is cc-pVTZ
 There are 26 shells and 74 basis functions
 A cutoff of  1.0D-11 yielded    351 shell pairs
 There are      2891 function pairs (      3844 Cartesian)
 Smallest overlap matrix eigenvalue = 2.54E-03
 Guess MOs from SCF MO coefficient file
 Reading MOs from coefficient file
 Reading MOs from coefficient file
 A restricted Hartree-Fock SCF calculation will be
 performed using Pulay DIIS extrapolation
 SCF converges when DIIS error is below 1.0E-08
 ---------------------------------------
  Cycle       Energy         DIIS Error
 ---------------------------------------
    1    -129.8327049055      1.21E-03
    2    -129.8345455302      6.68E-04
    3    -129.8347905221      2.77E-04
    4    -129.8348718027      1.07E-04
    5    -129.8348900032      3.66E-05
    6    -129.8348930394      1.83E-05
    7    -129.8348935818      6.27E-06
    8    -129.8348936666      1.60E-06
    9    -129.8348936738      5.26E-07
   10    -129.8348936750      3.47E-07
   11    -129.8348936761      2.06E-07
   12    -129.8348936767      3.49E-08
   13    -129.8348936767      7.53E-09 Convergence criterion met
 ---------------------------------------
 SCF time:  CPU 1.48 s  wall 1.48 s
 Discretize the solute cavity surface with Lebedev spheres
	Using 302 Lebedev grid points for each H atom
	Using 302 Lebedev grid points for other atoms
	Atomic van der Waals radii will be scaled by 1.20
 Removing interior tesserae...
 Keep 462 surface tesserae and discard 444 interior tesserae
 Molecular Surface Area = 52.684 Angst**2
 A restricted Hartree-Fock SCF calculation will be
 performed using Pulay DIIS extrapolation
 Polarizable Continuum solvation model will be applied
 SCF converges when DIIS error is below 1.0E-08

 Citation of the SMD model:
 Marenich, A.V.; Cramer, C.J.; Truhlar, D.G.
 J. Phys. Chem. B 2009, 113, 6378-6396.
 iSolventCode=           1
 Solvent: water                                                           

 vradii
            1           2           3
    1   1.8900000   1.5200000   1.2000000
 ---------------------------------------
  Cycle       Energy         DIIS Error
 ---------------------------------------
    1    -129.8348936767      3.09E-09
 Time req'd to invert C: 0.06 s (CPU) 0.06 s (wall)
    2    -129.8421533008      9.56E-04
    3    -129.8421533004      9.56E-04
    4    -129.8421533027      9.56E-04
    5    -129.8421533017      9.56E-04
    6    -129.8421533024      9.56E-04
    7    -129.8421533020      9.56E-04
    8    -129.8421533023      9.56E-04
    9    -129.8421533015      9.56E-04
   10    -129.8421533015      9.56E-04
   11    -129.8421533016      9.56E-04
   12    -129.8421533027      9.56E-04
   13    -129.8421533015      9.56E-04
   14    -129.8421532885      9.56E-04
   15    -129.8421532882      9.56E-04
   16    -129.8421533034      9.56E-04
   17    -129.8435265231      5.02E-04
   18    -129.8437658359      2.47E-04
   19    -129.8438628496      1.06E-04
   20    -129.8438838362      3.73E-05
   21    -129.8438873580      1.90E-05
   22    -129.8438880597      6.34E-06
   23    -129.8438881570      1.41E-06
   24    -129.8438881616      2.23E-07
   25    -129.8438881616      3.40E-08
   26    -129.8438881616      7.05E-09 Convergence criterion met
 ---------------------------------------
 SCF time:  CPU 4.94 s  wall 4.97 s
(0)  E-EN(g) gas-phase elect-nuc energy                 -129.834893677 a.u.
(3)  G-ENP(liq) elect-nuc-pol free energy of system     -129.843888162 a.u.
(4)  G-CDS(liq) cavity-dispersion-solvent structure 
     free energy                                                2.8315 kcal/mol
(6)  G-S(liq) free energy of system                     -129.839375832 a.u.
(9)  DeltaG-S(liq) free energy of  solvation
     (9) = (6) - (0)                                           -2.8126 kcal/mol
 SCF   energy in the final basis set = -129.8393758319
 Total energy in the final basis set = -129.8393758319

 Components of the MP2 correlation energy:
        aaaa  correlation energy =        -0.0567755581 au
        abab  correlation energy =        -0.3479113609 au
        bbbb  correlation energy =        -0.0567755581 au
        non-Brillouin singles    =        -0.0000000000 au

 Total  MP2   correlation energy =        -0.4614624772 au
        MP2         total energy =      -130.3008383091 au

  Entering Z-vector solver.
 This version supports only Gaussian blurring of the apparent surface charges
 No PCM contribution added !! 
   1         0           1      0.000678    0.000678
 This version supports only Gaussian blurring of the apparent surface charges
 No PCM contribution added !! 
   2         0           1      0.000292    0.000292
 This version supports only Gaussian blurring of the apparent surface charges
 No PCM contribution added !! 
   3         0           1      0.000116    0.000116
 This version supports only Gaussian blurring of the apparent surface charges
 No PCM contribution added !! 
   4         0           1      0.000050    0.000050
 This version supports only Gaussian blurring of the apparent surface charges
 No PCM contribution added !! 
   5         0           1      0.000011    0.000011
 This version supports only Gaussian blurring of the apparent surface charges
 No PCM contribution added !! 
   6         0           1      0.000002    0.000002
 This version supports only Gaussian blurring of the apparent surface charges
 No PCM contribution added !! 
   7         1           0      0.000000    0.000000    Roots Converged

 --------------------------------------------------------------

                    Orbital Energies (a.u.)
 --------------------------------------------------------------

 Alpha MOs
 -- Occupied --
-20.646 -15.704  -1.512  -0.996  -0.740  -0.658  -0.584  -0.432
 -- Virtual --
  0.084   0.176   0.369   0.560   0.584   0.622   0.694   0.735
  0.764   0.797   0.835   0.856   0.983   1.333   1.343   1.463
  1.482   1.594   1.735   1.833   1.867   1.869   2.271   2.339
  2.503   2.655   3.222   3.354   3.429   3.496   3.631   3.732
  3.837   3.965   4.021   4.125   4.134   4.227   4.342   4.424
  4.514   4.515   4.642   4.942   4.996   5.039   5.120   5.215
  5.501   5.507   5.594   5.863   5.909   6.007   6.010   6.325
  6.734   6.745   6.769   6.995   7.019   7.287   7.345   7.610
  9.422  13.168
 --------------------------------------------------------------

          Ground-State Mulliken Net Atomic Charges

     Atom                 Charge (a.u.)
  ----------------------------------------
      1 N                    -0.036918
      2 O                    -0.172153
      3 H                     0.209071
  ----------------------------------------
  Sum of atomic charges =     0.000000

 -----------------------------------------------------------------
                    Cartesian Multipole Moments
 -----------------------------------------------------------------
    Charge (ESU x 10^10)
                 0.0000
    Dipole Moment (Debye)
         X       1.6191      Y      -1.6888      Z       0.0006
       Tot       2.3396
    Quadrupole Moments (Debye-Ang)
        XX     -11.0835     XY      -1.8981     YY     -11.3804
        XZ      -0.0020     YZ      -0.0010     ZZ     -10.4328
    Octopole Moments (Debye-Ang^2)
       XXX       0.4875    XXY      -2.2493    XYY       0.2684
       YYY      -2.0396    XXZ       0.0057    XYZ      -0.0002
       YYZ       0.0054    XZZ      -0.4335    YZZ      -0.3322
       ZZZ       0.0143
    Hexadecapole Moments (Debye-Ang^3)
      XXXX     -34.8953   XXXY      -2.8273   XXYY      -8.0423
      XYYY      -2.4687   YYYY     -12.2536   XXXZ      -0.0119
      XXYZ      -0.0009   XYYZ      -0.0043   YYYZ      -0.0016
      XXZZ      -7.0374   XYZZ      -0.3619   YYZZ      -3.4707
      XZZZ      -0.0099   YZZZ      -0.0013   ZZZZ      -7.8435
 -----------------------------------------------------------------
 DrvMan is completing analytic gradient of the MP2 energy
 MP2 relaxed dipole moment
            1
    1   0.6370093
    2  -0.6644335
    3   0.0002286
	Magnitude:	 0.920 au	 2.340 Debye
 MP2 energy read as -130.300838
 Full Analytical Gradient of MP2 Energy (in au.)
             1             2             3
    1   -0.00055668    0.00000236    0.00055432
    2    0.00034974   -0.00084323    0.00049349
    3   -0.00000031   -0.00000032    0.00000063
 Gradient time:  CPU 0.05 s  wall 0.05 s
 ----------------------------------------------------------------
             Standard Nuclear Orientation (Angstroms)
    I     Atom           X                Y                Z
 ----------------------------------------------------------------
    1      N       0.5819861246     0.1464468268     0.0000000000
    2      O      -0.6252320896    -0.0480673637     0.0000000000
    3      H       1.0468889650    -0.7664598631     0.0000000000
 ----------------------------------------------------------------
 Nuclear Repulsion Energy =    30.1766497951 hartrees
 There are        8 alpha and        8 beta electrons
 Discretize the solute cavity surface with Lebedev spheres
	Using 302 Lebedev grid points for each H atom
	Using 302 Lebedev grid points for other atoms
	Atomic van der Waals radii will be scaled by 1.20
 Removing interior tesserae...
 Keep 462 surface tesserae and discard 444 interior tesserae
 Molecular Surface Area = 52.684 Angst**2

                       Distance Matrix (Angstroms)
             N (  1)   O (  2)
   O (  2)  1.222788
   H (  3)  1.024467  1.819911

 Requested basis set is cc-pVTZ
 There are 26 shells and 74 basis functions
 A cutoff of  1.0D-11 yielded    351 shell pairs
 There are      2891 function pairs (      3844 Cartesian)
 Smallest overlap matrix eigenvalue = 2.54E-03
 Guess MOs from SCF MO coefficient file
 Reading MOs from coefficient file
 Reading MOs from coefficient file
 A restricted Hartree-Fock SCF calculation will be
 performed using Pulay DIIS extrapolation
 SCF converges when DIIS error is below 1.0E-08
 ---------------------------------------
  Cycle       Energy         DIIS Error
 ---------------------------------------
    1    -129.8325055666      1.21E-03
    2    -129.8345410948      6.71E-04
    3    -129.8347883187      2.77E-04
    4    -129.8348698480      1.07E-04
    5    -129.8348880272      3.65E-05
    6    -129.8348910450      1.83E-05
    7    -129.8348915800      6.25E-06
    8    -129.8348916623      1.53E-06
    9    -129.8348916681      3.68E-07
   10    -129.8348916685      1.81E-07
   11    -129.8348916687      1.29E-07
   12    -129.8348916689      3.84E-08
   13    -129.8348916689      6.11E-09 Convergence criterion met
 ---------------------------------------
 SCF time:  CPU 1.49 s  wall 1.49 s
 Discretize the solute cavity surface with Lebedev spheres
	Using 302 Lebedev grid points for each H atom
	Using 302 Lebedev grid points for other atoms
	Atomic van der Waals radii will be scaled by 1.20
 Removing interior tesserae...
 Keep 462 surface tesserae and discard 444 interior tesserae
 Molecular Surface Area = 52.684 Angst**2
 A restricted Hartree-Fock SCF calculation will be
 performed using Pulay DIIS extrapolation
 Polarizable Continuum solvation model will be applied
 SCF converges when DIIS error is below 1.0E-08

 Citation of the SMD model:
 Marenich, A.V.; Cramer, C.J.; Truhlar, D.G.
 J. Phys. Chem. B 2009, 113, 6378-6396.
 iSolventCode=           1
 Solvent: water                                                           

 vradii
            1           2           3
    1   1.8900000   1.5200000   1.2000000
 ---------------------------------------
  Cycle       Energy         DIIS Error
 ---------------------------------------
    1    -129.8348916689      1.83E-09
 Time req'd to invert C: 0.06 s (CPU) 0.06 s (wall)
    2    -129.8421515454      9.56E-04
    3    -129.8421515451      9.56E-04
    4    -129.8421515455      9.56E-04
    5    -129.8421515447      9.56E-04
    6    -129.8421515457      9.56E-04
    7    -129.8421515475      9.56E-04
    8    -129.8421515484      9.56E-04
    9    -129.8421515413      9.56E-04
   10    -129.8421515304      9.56E-04
   11    -129.8421515455      9.56E-04
   12    -129.8421515456      9.56E-04
   13    -129.8421515459      9.56E-04
   14    -129.8421515460      9.56E-04
   15    -129.8421515448      9.56E-04
   16    -129.8421515462      9.56E-04
   17    -129.8435258071      5.03E-04
   18    -129.8437654394      2.47E-04
   19    -129.8438626234      1.06E-04
   20    -129.8438836372      3.73E-05
   21    -129.8438871603      1.91E-05
   22    -129.8438878627      6.35E-06
   23    -129.8438879603      1.41E-06
   24    -129.8438879648      2.23E-07
   25    -129.8438879649      3.41E-08
   26    -129.8438879649      7.05E-09 Convergence criterion met
 ---------------------------------------
 SCF time:  CPU 4.94 s  wall 4.96 s
(0)  E-EN(g) gas-phase elect-nuc energy                 -129.834891669 a.u.
(3)  G-ENP(liq) elect-nuc-pol free energy of system     -129.843887965 a.u.
(4)  G-CDS(liq) cavity-dispersion-solvent structure 
     free energy                                                2.8321 kcal/mol
(6)  G-S(liq) free energy of system                     -129.839374770 a.u.
(9)  DeltaG-S(liq) free energy of  solvation
     (9) = (6) - (0)                                           -2.8132 kcal/mol
 SCF   energy in the final basis set = -129.8393747703
 Total energy in the final basis set = -129.8393747703

 Components of the MP2 correlation energy:
        aaaa  correlation energy =        -0.0567766753 au
        abab  correlation energy =        -0.3479184876 au
        bbbb  correlation energy =        -0.0567766753 au
        non-Brillouin singles    =        -0.0000000000 au

 Total  MP2   correlation energy =        -0.4614718383 au
        MP2         total energy =      -130.3008466085 au

  Entering Z-vector solver.
 This version supports only Gaussian blurring of the apparent surface charges
 No PCM contribution added !! 
   1         0           1      0.000678    0.000678
 This version supports only Gaussian blurring of the apparent surface charges
 No PCM contribution added !! 
   2         0           1      0.000292    0.000292
 This version supports only Gaussian blurring of the apparent surface charges
 No PCM contribution added !! 
   3         0           1      0.000116    0.000116
 This version supports only Gaussian blurring of the apparent surface charges
 No PCM contribution added !! 
   4         0           1      0.000050    0.000050
 This version supports only Gaussian blurring of the apparent surface charges
 No PCM contribution added !! 
   5         0           1      0.000011    0.000011
 This version supports only Gaussian blurring of the apparent surface charges
 No PCM contribution added !! 
   6         0           1      0.000002    0.000002
 This version supports only Gaussian blurring of the apparent surface charges
 No PCM contribution added !! 
   7         1           0      0.000000    0.000000    Roots Converged

 --------------------------------------------------------------

                    Orbital Energies (a.u.)
 --------------------------------------------------------------

 Alpha MOs
 -- Occupied --
-20.646 -15.704  -1.512  -0.996  -0.740  -0.658  -0.584  -0.432
 -- Virtual --
  0.084   0.176   0.369   0.560   0.584   0.622   0.694   0.735
  0.764   0.797   0.835   0.856   0.983   1.333   1.343   1.463
  1.482   1.594   1.735   1.834   1.867   1.869   2.271   2.339
  2.503   2.656   3.222   3.354   3.429   3.496   3.631   3.732
  3.837   3.965   4.021   4.125   4.133   4.227   4.341   4.423
  4.513   4.515   4.642   4.942   4.996   5.038   5.120   5.215
  5.501   5.506   5.593   5.862   5.908   6.007   6.010   6.325
  6.734   6.745   6.769   6.995   7.019   7.287   7.345   7.610
  9.419  13.167
 --------------------------------------------------------------

          Ground-State Mulliken Net Atomic Charges

     Atom                 Charge (a.u.)
  ----------------------------------------
      1 N                    -0.036950
      2 O                    -0.172104
      3 H                     0.209054
  ----------------------------------------
  Sum of atomic charges =    -0.000000

 -----------------------------------------------------------------
                    Cartesian Multipole Moments
 -----------------------------------------------------------------
    Charge (ESU x 10^10)
                -0.0000
    Dipole Moment (Debye)
         X       1.6201      Y      -1.6886      Z      -0.0000
       Tot       2.3401
    Quadrupole Moments (Debye-Ang)
        XX     -11.0804     XY      -1.8991     YY     -11.3817
        XZ      -0.0000     YZ      -0.0000     ZZ     -10.4332
    Octopole Moments (Debye-Ang^2)
       XXX       0.4899    XXY      -2.2511    XYY       0.2677
       YYY      -2.0385    XXZ      -0.0000    XYZ      -0.0000
       YYZ      -0.0000    XZZ      -0.4344    YZZ      -0.3319
       ZZZ      -0.0000
    Hexadecapole Moments (Debye-Ang^3)
      XXXX     -34.8951   XXXY      -2.8296   XXYY      -8.0422
      XYYY      -2.4672   YYYY     -12.2572   XXXZ      -0.0000
      XXYZ      -0.0000   XYYZ      -0.0000   YYYZ      -0.0000
      XXZZ      -7.0389   XYZZ      -0.3611   YYZZ      -3.4713
      XZZZ      -0.0000   YZZZ      -0.0000   ZZZZ      -7.8440
 -----------------------------------------------------------------
 DrvMan is completing analytic gradient of the MP2 energy
 MP2 relaxed dipole moment
            1
    1   0.6374041
    2  -0.6643380
    3  -0.0000000
	Magnitude:	 0.921 au	 2.340 Debye
 MP2 energy read as -130.300847
 Full Analytical Gradient of MP2 Energy (in au.)
             1             2             3
    1   -0.00071256   -0.00012548    0.00083804
    2    0.00048996   -0.00074542    0.00025546
    3   -0.00000000    0.00000000    0.00000000
 Gradient time:  CPU 0.07 s  wall 0.07 s
 ----------------------------------------------------------------
             Standard Nuclear Orientation (Angstroms)
    I     Atom           X                Y                Z
 ----------------------------------------------------------------
    1      N       0.5819861246     0.1464468268     0.0000000000
    2      O      -0.6252320896    -0.0480673637     0.0000000000
    3      H       1.0448889650    -0.7664598631     0.0000000000
 ----------------------------------------------------------------
 Nuclear Repulsion Energy =    30.1822013579 hartrees
 There are        8 alpha and        8 beta electrons
 Discretize the solute cavity surface with Lebedev spheres
	Using 302 Lebedev grid points for each H atom
	Using 302 Lebedev grid points for other atoms
	Atomic van der Waals radii will be scaled by 1.20
 Removing interior tesserae...
 Keep 462 surface tesserae and discard 444 interior tesserae
 Molecular Surface Area = 52.684 Angst**2

                       Distance Matrix (Angstroms)
             N (  1)   O (  2)
   O (  2)  1.222788
   H (  3)  1.023561  1.818074

 Requested basis set is cc-pVTZ
 There are 26 shells and 74 basis functions
 A cutoff of  1.0D-11 yielded    351 shell pairs
 There are      2891 function pairs (      3844 Cartesian)
 Smallest overlap matrix eigenvalue = 2.54E-03
 Guess MOs from SCF MO coefficient file
 Reading MOs from coefficient file
 Reading MOs from coefficient file
 A restricted Hartree-Fock SCF calculation will be
 performed using Pulay DIIS extrapolation
 SCF converges when DIIS error is below 1.0E-08
 ---------------------------------------
  Cycle       Energy         DIIS Error
 ---------------------------------------
    1    -129.8331134334      1.21E-03
    2    -129.8345523986      6.61E-04
    3    -129.8347929745      2.76E-04
    4    -129.8348734495      1.08E-04
    5    -129.8348916113      3.67E-05
    6    -129.8348946502      1.83E-05
    7    -129.8348951902      6.22E-06
    8    -129.8348952712      1.49E-06
    9    -129.8348952764      2.91E-07
   10    -129.8348952765      4.50E-08
   11    -129.8348952765      7.72E-09 Convergence criterion met
 ---------------------------------------
 SCF time:  CPU 1.36 s  wall 1.36 s
 Discretize the solute cavity surface with Lebedev spheres
	Using 302 Lebedev grid points for each H atom
	Using 302 Lebedev grid points for other atoms
	Atomic van der Waals radii will be scaled by 1.20
 Removing interior tesserae...
 Keep 462 surface tesserae and discard 444 interior tesserae
 Molecular Surface Area = 52.684 Angst**2
 A restricted Hartree-Fock SCF calculation will be
 performed using Pulay DIIS extrapolation
 Polarizable Continuum solvation model will be applied
 SCF converges when DIIS error is below 1.0E-08

 Citation of the SMD model:
 Marenich, A.V.; Cramer, C.J.; Truhlar, D.G.
 J. Phys. Chem. B 2009, 113, 6378-6396.
 iSolventCode=           1
 Solvent: water                                                           

 vradii
            1           2           3
    1   1.8900000   1.5200000   1.2000000
 ---------------------------------------
  Cycle       Energy         DIIS Error
 ---------------------------------------
    1    -129.8348952765      1.34E-09
 Time req'd to invert C: 0.06 s (CPU) 0.06 s (wall)
    2    -129.8421546317      9.56E-04
    3    -129.8421546317      9.56E-04
    4    -129.8421546317      9.56E-04
    5    -129.8421546318      9.56E-04
    6    -129.8421546319      9.56E-04
    7    -129.8435268129      5.02E-04
    8    -129.8437658069      2.46E-04
    9    -129.8438626504      1.06E-04
   10    -129.8438836098      3.73E-05
   11    -129.8438871304      1.90E-05
   12    -129.8438878313      6.33E-06
   13    -129.8438879284      1.41E-06
   14    -129.8438879329      2.23E-07
   15    -129.8438879330      3.40E-08
   16    -129.8438879330      7.05E-09 Convergence criterion met
 ---------------------------------------
 SCF time:  CPU 3.08 s  wall 3.09 s
(0)  E-EN(g) gas-phase elect-nuc energy                 -129.834895277 a.u.
(3)  G-ENP(liq) elect-nuc-pol free energy of system     -129.843887933 a.u.
(4)  G-CDS(liq) cavity-dispersion-solvent structure 
     free energy                                                2.8310 kcal/mol
(6)  G-S(liq) free energy of system                     -129.839376467 a.u.
(9)  DeltaG-S(liq) free energy of  solvation
     (9) = (6) - (0)                                           -2.8120 kcal/mol
 SCF   energy in the final basis set = -129.8393764666
 Total energy in the final basis set = -129.8393764666

 Components of the MP2 correlation energy:
        aaaa  correlation energy =        -0.0567744322 au
        abab  correlation energy =        -0.3479041761 au
        bbbb  correlation energy =        -0.0567744322 au
        non-Brillouin singles    =        -0.0000000000 au

 Total  MP2   correlation energy =        -0.4614530405 au
        MP2         total energy =      -130.3008295071 au

  Entering Z-vector solver.
 This version supports only Gaussian blurring of the apparent surface charges
 No PCM contribution added !! 
   1         0           1      0.000678    0.000678
 This version supports only Gaussian blurring of the apparent surface charges
 No PCM contribution added !! 
   2         0           1      0.000291    0.000291
 This version supports only Gaussian blurring of the apparent surface charges
 No PCM contribution added !! 
   3         0           1      0.000116    0.000116
 This version supports only Gaussian blurring of the apparent surface charges
 No PCM contribution added !! 
   4         0           1      0.000050    0.000050
 This version supports only Gaussian blurring of the apparent surface charges
 No PCM contribution added !! 
   5         0           1      0.000011    0.000011
 This version supports only Gaussian blurring of the apparent surface charges
 No PCM contribution added !! 
   6         0           1      0.000002    0.000002
 This version supports only Gaussian blurring of the apparent surface charges
 No PCM contribution added !! 
   7         1           0      0.000000    0.000000    Roots Converged

 --------------------------------------------------------------

                    Orbital Energies (a.u.)
 --------------------------------------------------------------

 Alpha MOs
 -- Occupied --
-20.646 -15.704  -1.512  -0.996  -0.740  -0.658  -0.584  -0.432
 -- Virtual --
  0.084   0.176   0.369   0.560   0.585   0.622   0.694   0.735
  0.764   0.797   0.835   0.856   0.983   1.333   1.343   1.463
  1.483   1.594   1.736   1.833   1.867   1.869   2.271   2.339
  2.503   2.655   3.222   3.354   3.429   3.496   3.632   3.732
  3.837   3.966   4.021   4.125   4.134   4.227   4.343   4.424
  4.514   4.515   4.642   4.942   4.996   5.039   5.120   5.216
  5.501   5.507   5.595   5.865   5.910   6.007   6.010   6.326
  6.734   6.745   6.769   6.995   7.020   7.287   7.345   7.610
  9.424  13.170
 --------------------------------------------------------------

          Ground-State Mulliken Net Atomic Charges

     Atom                 Charge (a.u.)
  ----------------------------------------
      1 N                    -0.036886
      2 O                    -0.172201
      3 H                     0.209087
  ----------------------------------------
  Sum of atomic charges =    -0.000000

 -----------------------------------------------------------------
                    Cartesian Multipole Moments
 -----------------------------------------------------------------
    Charge (ESU x 10^10)
                 0.0000
    Dipole Moment (Debye)
         X       1.6181      Y      -1.6891      Z      -0.0000
       Tot       2.3391
    Quadrupole Moments (Debye-Ang)
        XX     -11.0865     XY      -1.8971     YY     -11.3791
        XZ      -0.0000     YZ      -0.0000     ZZ     -10.4323
    Octopole Moments (Debye-Ang^2)
       XXX       0.4851    XXY      -2.2474    XYY       0.2690
       YYY      -2.0408    XXZ      -0.0000    XYZ      -0.0000
       YYZ      -0.0000    XZZ      -0.4326    YZZ      -0.3326
       ZZZ      -0.0000
    Hexadecapole Moments (Debye-Ang^3)
      XXXX     -34.8954   XXXY      -2.8250   XXYY      -8.0425
      XYYY      -2.4701   YYYY     -12.2500   XXXZ      -0.0000
      XXYZ      -0.0000   XYYZ      -0.0000   YYYZ      -0.0000
      XXZZ      -7.0359   XYZZ      -0.3626   YYZZ      -3.4701
      XZZZ      -0.0000   YZZZ      -0.0000   ZZZZ      -7.8430
 -----------------------------------------------------------------
 DrvMan is completing analytic gradient of the MP2 energy
 MP2 relaxed dipole moment
            1
    1   0.6366135
    2  -0.6645280
    3  -0.0000000
	Magnitude:	 0.920 au	 2.339 Debye
 MP2 energy read as -130.300830
 Full Analytical Gradient of MP2 Energy (in au.)
             1             2             3
    1   -0.00040192    0.00013153    0.00027039
    2    0.00020877   -0.00094107    0.00073230
    3   -0.00000000    0.00000000    0.00000000
 Gradient time:  CPU 0.07 s  wall 1.70 s
 ----------------------------------------------------------------
             Standard Nuclear Orientation (Angstroms)
    I     Atom           X                Y                Z
 ----------------------------------------------------------------
    1      N       0.5819861246     0.1464468268     0.0000000000
    2      O      -0.6252320896    -0.0480673637     0.0000000000
    3      H       1.0458889650    -0.7654598631     0.0000000000
 ----------------------------------------------------------------
 Nuclear Repulsion Energy =    30.1830824715 hartrees
 There are        8 alpha and        8 beta electrons
 Discretize the solute cavity surface with Lebedev spheres
	Using 302 Lebedev grid points for each H atom
	Using 302 Lebedev grid points for other atoms
	Atomic van der Waals radii will be scaled by 1.20
 Removing interior tesserae...
 Keep 462 surface tesserae and discard 444 interior tesserae
 Molecular Surface Area = 52.684 Angst**2

                       Distance Matrix (Angstroms)
             N (  1)   O (  2)
   O (  2)  1.222788
   H (  3)  1.023123  1.818598

 Requested basis set is cc-pVTZ
 There are 26 shells and 74 basis functions
 A cutoff of  1.0D-11 yielded    351 shell pairs
 There are      2891 function pairs (      3844 Cartesian)
 Smallest overlap matrix eigenvalue = 2.54E-03
 Guess MOs from SCF MO coefficient file
 Reading MOs from coefficient file
 Reading MOs from coefficient file
 A restricted Hartree-Fock SCF calculation will be
 performed using Pulay DIIS extrapolation
 SCF converges when DIIS error is below 1.0E-08
 ---------------------------------------
  Cycle       Energy         DIIS Error
 ---------------------------------------
    1    -129.8329875923      1.21E-03
    2    -129.8345464113      6.69E-04
    3    -129.8347910195      2.76E-04
    4    -129.8348717974      1.06E-04
    5    -129.8348897719      3.65E-05
    6    -129.8348927673      1.83E-05
    7    -129.8348933031      6.20E-06
    8    -129.8348933835      1.48E-06
    9    -129.8348933887      2.93E-07
   10    -129.8348933888      4.48E-08
   11    -129.8348933888      7.62E-09 Convergence criterion met
 ---------------------------------------
 SCF time:  CPU 1.28 s  wall 1.28 s
 Discretize the solute cavity surface with Lebedev spheres
	Using 302 Lebedev grid points for each H atom
	Using 302 Lebedev grid points for other atoms
	Atomic van der Waals radii will be scaled by 1.20
 Removing interior tesserae...
 Keep 462 surface tesserae and discard 444 interior tesserae
 Molecular Surface Area = 52.684 Angst**2
 A restricted Hartree-Fock SCF calculation will be
 performed using Pulay DIIS extrapolation
 Polarizable Continuum solvation model will be applied
 SCF converges when DIIS error is below 1.0E-08

 Citation of the SMD model:
 Marenich, A.V.; Cramer, C.J.; Truhlar, D.G.
 J. Phys. Chem. B 2009, 113, 6378-6396.
 iSolventCode=           1
 Solvent: water                                                           

 vradii
            1           2           3
    1   1.8900000   1.5200000   1.2000000
 ---------------------------------------
  Cycle       Energy         DIIS Error
 ---------------------------------------
    1    -129.8348933888      1.32E-09
 Time req'd to invert C: 0.06 s (CPU) 0.06 s (wall)
    2    -129.8421598178      9.56E-04
    3    -129.8421598178      9.56E-04
    4    -129.8421598178      9.56E-04
    5    -129.8421598178      9.56E-04
    6    -129.8421598178      9.56E-04
    7    -129.8421598178      9.56E-04
    8    -129.8421598178      9.56E-04
    9    -129.8421598179      9.56E-04
   10    -129.8421598178      9.56E-04
   11    -129.8421598177      9.56E-04
   12    -129.8435328203      5.03E-04
   13    -129.8437718842      2.47E-04
   14    -129.8438687807      1.06E-04
   15    -129.8438897320      3.73E-05
   16    -129.8438932533      1.90E-05
   17    -129.8438939548      6.33E-06
   18    -129.8438940517      1.41E-06
   19    -129.8438940562      2.22E-07
   20    -129.8438940563      3.39E-08
   21    -129.8438940563      7.03E-09 Convergence criterion met
 ---------------------------------------
 SCF time:  CPU 4.27 s  wall 4.30 s
(0)  E-EN(g) gas-phase elect-nuc energy                 -129.834893389 a.u.
(3)  G-ENP(liq) elect-nuc-pol free energy of system     -129.843894056 a.u.
(4)  G-CDS(liq) cavity-dispersion-solvent structure 
     free energy                                                2.8313 kcal/mol
(6)  G-S(liq) free energy of system                     -129.839382145 a.u.
(9)  DeltaG-S(liq) free energy of  solvation
     (9) = (6) - (0)                                           -2.8167 kcal/mol
 SCF   energy in the final basis set = -129.8393821451
 Total energy in the final basis set = -129.8393821451

 Components of the MP2 correlation energy:
        aaaa  correlation energy =        -0.0567723090 au
        abab  correlation energy =        -0.3478931458 au
        bbbb  correlation energy =        -0.0567723090 au
        non-Brillouin singles    =        -0.0000000000 au

 Total  MP2   correlation energy =        -0.4614377638 au
        MP2         total energy =      -130.3008199089 au

  Entering Z-vector solver.
 This version supports only Gaussian blurring of the apparent surface charges
 No PCM contribution added !! 
   1         0           1      0.000677    0.000677
 This version supports only Gaussian blurring of the apparent surface charges
 No PCM contribution added !! 
   2         0           1      0.000292    0.000292
 This version supports only Gaussian blurring of the apparent surface charges
 No PCM contribution added !! 
   3         0           1      0.000116    0.000116
 This version supports only Gaussian blurring of the apparent surface charges
 No PCM contribution added !! 
   4         0           1      0.000050    0.000050
 This version supports only Gaussian blurring of the apparent surface charges
 No PCM contribution added !! 
   5         0           1      0.000011    0.000011
 This version supports only Gaussian blurring of the apparent surface charges
 No PCM contribution added !! 
   6         0           1      0.000002    0.000002
 This version supports only Gaussian blurring of the apparent surface charges
 No PCM contribution added !! 
   7         1           0      0.000000    0.000000    Roots Converged

 --------------------------------------------------------------

                    Orbital Energies (a.u.)
 --------------------------------------------------------------

 Alpha MOs
 -- Occupied --
-20.646 -15.704  -1.512  -0.996  -0.740  -0.658  -0.584  -0.432
 -- Virtual --
  0.084   0.176   0.369   0.560   0.585   0.622   0.694   0.735
  0.764   0.797   0.835   0.857   0.983   1.333   1.343   1.463
  1.483   1.594   1.736   1.833   1.867   1.869   2.271   2.339
  2.503   2.655   3.222   3.354   3.429   3.496   3.632   3.733
  3.837   3.966   4.021   4.126   4.134   4.228   4.343   4.424
  4.514   4.514   4.643   4.942   4.996   5.040   5.120   5.215
  5.502   5.507   5.595   5.865   5.911   6.008   6.011   6.327
  6.734   6.745   6.769   6.995   7.020   7.287   7.345   7.610
  9.426  13.171
 --------------------------------------------------------------

          Ground-State Mulliken Net Atomic Charges

     Atom                 Charge (a.u.)
  ----------------------------------------
      1 N                    -0.036952
      2 O                    -0.172204
      3 H                     0.209157
  ----------------------------------------
  Sum of atomic charges =     0.000000

 -----------------------------------------------------------------
                    Cartesian Multipole Moments
 -----------------------------------------------------------------
    Charge (ESU x 10^10)
                 0.0000
    Dipole Moment (Debye)
         X       1.6201      Y      -1.6889      Z      -0.0000
       Tot       2.3403
    Quadrupole Moments (Debye-Ang)
        XX     -11.0813     XY      -1.8983     YY     -11.3822
        XZ      -0.0000     YZ      -0.0000     ZZ     -10.4319
    Octopole Moments (Debye-Ang^2)
       XXX       0.4922    XXY      -2.2505    XYY       0.2671
       YYY      -2.0411    XXZ      -0.0000    XYZ      -0.0000
       YYZ      -0.0000    XZZ      -0.4324    YZZ      -0.3337
       ZZZ      -0.0000
    Hexadecapole Moments (Debye-Ang^3)
      XXXX     -34.8860   XXXY      -2.8315   XXYY      -8.0424
      XYYY      -2.4706   YYYY     -12.2500   XXXZ      -0.0000
      XXYZ      -0.0000   XYYZ      -0.0000   YYYZ      -0.0000
      XXZZ      -7.0359   XYZZ      -0.3635   YYZZ      -3.4692
      XZZZ      -0.0000   YZZZ      -0.0000   ZZZZ      -7.8424
 -----------------------------------------------------------------
 DrvMan is completing analytic gradient of the MP2 energy
 MP2 relaxed dipole moment
            1
    1   0.6373830
    2  -0.6644609
    3  -0.0000000
	Magnitude:	 0.921 au	 2.340 Debye
 MP2 energy read as -130.300820
 Full Analytical Gradient of MP2 Energy (in au.)
             1             2             3
    1   -0.00032215    0.00000242    0.00031974
    2   -0.00035160   -0.00077757    0.00112917
    3   -0.00000000    0.00000000    0.00000000
 Gradient time:  CPU 0.05 s  wall 0.05 s
 ----------------------------------------------------------------
             Standard Nuclear Orientation (Angstroms)
    I     Atom           X                Y                Z
 ----------------------------------------------------------------
    1      N       0.5819861246     0.1464468268     0.0000000000
    2      O      -0.6252320896    -0.0480673637     0.0000000000
    3      H       1.0458889650    -0.7674598631     0.0000000000
 ----------------------------------------------------------------
 Nuclear Repulsion Energy =    30.1757733308 hartrees
 There are        8 alpha and        8 beta electrons
 Discretize the solute cavity surface with Lebedev spheres
	Using 302 Lebedev grid points for each H atom
	Using 302 Lebedev grid points for other atoms
	Atomic van der Waals radii will be scaled by 1.20
 Removing interior tesserae...
 Keep 462 surface tesserae and discard 444 interior tesserae
 Molecular Surface Area = 52.684 Angst**2

                       Distance Matrix (Angstroms)
             N (  1)   O (  2)
   O (  2)  1.222788
   H (  3)  1.024905  1.819388

 Requested basis set is cc-pVTZ
 There are 26 shells and 74 basis functions
 A cutoff of  1.0D-11 yielded    351 shell pairs
 There are      2891 function pairs (      3844 Cartesian)
 Smallest overlap matrix eigenvalue = 2.55E-03
 Guess MOs from SCF MO coefficient file
 Reading MOs from coefficient file
 Reading MOs from coefficient file
 A restricted Hartree-Fock SCF calculation will be
 performed using Pulay DIIS extrapolation
 SCF converges when DIIS error is below 1.0E-08
 ---------------------------------------
  Cycle       Energy         DIIS Error
 ---------------------------------------
    1    -129.8317582238      1.22E-03
    2    -129.8345390292      6.73E-04
    3    -129.8347883542      2.79E-04
    4    -129.8348706864      1.08E-04
    5    -129.8348891907      3.65E-05
    6    -129.8348922479      1.82E-05
    7    -129.8348927775      6.29E-06
    8    -129.8348928598      1.54E-06
    9    -129.8348928653      3.00E-07
   10    -129.8348928655      4.67E-08
   11    -129.8348928655      7.93E-09 Convergence criterion met
 ---------------------------------------
 SCF time:  CPU 1.22 s  wall 1.23 s
 Discretize the solute cavity surface with Lebedev spheres
	Using 302 Lebedev grid points for each H atom
	Using 302 Lebedev grid points for other atoms
	Atomic van der Waals radii will be scaled by 1.20
 Removing interior tesserae...
 Keep 462 surface tesserae and discard 444 interior tesserae
 Molecular Surface Area = 52.684 Angst**2
 A restricted Hartree-Fock SCF calculation will be
 performed using Pulay DIIS extrapolation
 Polarizable Continuum solvation model will be applied
 SCF converges when DIIS error is below 1.0E-08

 Citation of the SMD model:
 Marenich, A.V.; Cramer, C.J.; Truhlar, D.G.
 J. Phys. Chem. B 2009, 113, 6378-6396.
 iSolventCode=           1
 Solvent: water                                                           

 vradii
            1           2           3
    1   1.8900000   1.5200000   1.2000000
 ---------------------------------------
  Cycle       Energy         DIIS Error
 ---------------------------------------
    1    -129.8348928655      1.37E-09
 Time req'd to invert C: 0.06 s (CPU) 0.06 s (wall)
    2    -129.8421456614      9.55E-04
    3    -129.8421456614      9.55E-04
    4    -129.8421456614      9.55E-04
    5    -129.8421456614      9.55E-04
    6    -129.8421456614      9.55E-04
    7    -129.8421456614      9.55E-04
    8    -129.8421456613      9.55E-04
    9    -129.8421456611      9.55E-04
   10    -129.8421456642      9.55E-04
   11    -129.8421456691      9.55E-04
   12    -129.8421456596      9.55E-04
   13    -129.8421456497      9.55E-04
   14    -129.8421456611      9.55E-04
   15    -129.8421456589      9.55E-04
   16    -129.8421456629      9.55E-04
   17    -129.8435190980      5.02E-04
   18    -129.8437586599      2.47E-04
   19    -129.8438557908      1.06E-04
   20    -129.8438768128      3.73E-05
   21    -129.8438803351      1.90E-05
   22    -129.8438810369      6.35E-06
   23    -129.8438811347      1.41E-06
   24    -129.8438811392      2.23E-07
   25    -129.8438811393      3.41E-08
   26    -129.8438811393      7.06E-09 Convergence criterion met
 ---------------------------------------
 SCF time:  CPU 5.16 s  wall 5.16 s
(0)  E-EN(g) gas-phase elect-nuc energy                 -129.834892865 a.u.
(3)  G-ENP(liq) elect-nuc-pol free energy of system     -129.843881139 a.u.
(4)  G-CDS(liq) cavity-dispersion-solvent structure 
     free energy                                                2.8318 kcal/mol
(6)  G-S(liq) free energy of system                     -129.839368389 a.u.
(9)  DeltaG-S(liq) free energy of  solvation
     (9) = (6) - (0)                                           -2.8084 kcal/mol
 SCF   energy in the final basis set = -129.8393683894
 Total energy in the final basis set = -129.8393683894

 Components of the MP2 correlation energy:
        aaaa  correlation energy =        -0.0567787969 au
        abab  correlation energy =        -0.3479295323 au
        bbbb  correlation energy =        -0.0567787969 au
        non-Brillouin singles    =        -0.0000000000 au

 Total  MP2   correlation energy =        -0.4614871261 au
        MP2         total energy =      -130.3008555154 au

  Entering Z-vector solver.
 This version supports only Gaussian blurring of the apparent surface charges
 No PCM contribution added !! 
   1         0           1      0.000678    0.000678
 This version supports only Gaussian blurring of the apparent surface charges
 No PCM contribution added !! 
   2         0           1      0.000292    0.000292
 This version supports only Gaussian blurring of the apparent surface charges
 No PCM contribution added !! 
   3         0           1      0.000116    0.000116
 This version supports only Gaussian blurring of the apparent surface charges
 No PCM contribution added !! 
   4         0           1      0.000050    0.000050
 This version supports only Gaussian blurring of the apparent surface charges
 No PCM contribution added !! 
   5         0           1      0.000011    0.000011
 This version supports only Gaussian blurring of the apparent surface charges
 No PCM contribution added !! 
   6         0           1      0.000002    0.000002
 This version supports only Gaussian blurring of the apparent surface charges
 No PCM contribution added !! 
   7         1           0      0.000000    0.000000    Roots Converged

 --------------------------------------------------------------

                    Orbital Energies (a.u.)
 --------------------------------------------------------------

 Alpha MOs
 -- Occupied --
-20.646 -15.704  -1.512  -0.996  -0.740  -0.658  -0.584  -0.432
 -- Virtual --
  0.084   0.176   0.369   0.560   0.584   0.622   0.694   0.735
  0.765   0.797   0.835   0.856   0.983   1.333   1.343   1.463
  1.482   1.594   1.735   1.833   1.867   1.869   2.271   2.339
  2.503   2.656   3.222   3.354   3.428   3.496   3.631   3.732
  3.837   3.965   4.021   4.125   4.134   4.227   4.340   4.423
  4.513   4.515   4.641   4.943   4.995   5.038   5.120   5.215
  5.500   5.506   5.593   5.862   5.907   6.005   6.009   6.324
  6.734   6.745   6.769   6.994   7.019   7.287   7.345   7.610
  9.417  13.165
 --------------------------------------------------------------

          Ground-State Mulliken Net Atomic Charges

     Atom                 Charge (a.u.)
  ----------------------------------------
      1 N                    -0.036884
      2 O                    -0.172101
      3 H                     0.208985
  ----------------------------------------
  Sum of atomic charges =     0.000000

 -----------------------------------------------------------------
                    Cartesian Multipole Moments
 -----------------------------------------------------------------
    Charge (ESU x 10^10)
                 0.0000
    Dipole Moment (Debye)
         X       1.6182      Y      -1.6887      Z      -0.0000
       Tot       2.3389
    Quadrupole Moments (Debye-Ang)
        XX     -11.0856     XY      -1.8979     YY     -11.3786
        XZ      -0.0000     YZ      -0.0000     ZZ     -10.4336
    Octopole Moments (Debye-Ang^2)
       XXX       0.4828    XXY      -2.2480    XYY       0.2696
       YYY      -2.0382    XXZ      -0.0000    XYZ      -0.0000
       YYZ      -0.0000    XZZ      -0.4345    YZZ      -0.3307
       ZZZ      -0.0000
    Hexadecapole Moments (Debye-Ang^3)
      XXXX     -34.9045   XXXY      -2.8231   XXYY      -8.0423
      XYYY      -2.4668   YYYY     -12.2572   XXXZ      -0.0000
      XXYZ      -0.0000   XYYZ      -0.0000   YYYZ      -0.0000
      XXZZ      -7.0389   XYZZ      -0.3602   YYZZ      -3.4722
      XZZZ      -0.0000   YZZZ      -0.0000   ZZZZ      -7.8445
 -----------------------------------------------------------------
 DrvMan is completing analytic gradient of the MP2 energy
 MP2 relaxed dipole moment
            1
    1   0.6366336
    2  -0.6644047
    3  -0.0000000
	Magnitude:	 0.920 au	 2.339 Debye
 MP2 energy read as -130.300856
 Full Analytical Gradient of MP2 Energy (in au.)
             1             2             3
    1   -0.00078977    0.00000307    0.00078669
    2    0.00104750   -0.00090873   -0.00013877
    3   -0.00000000    0.00000000    0.00000000
 Gradient time:  CPU 0.07 s  wall 0.07 s
 ----------------------------------------------------------------
             Standard Nuclear Orientation (Angstroms)
    I     Atom           X                Y                Z
 ----------------------------------------------------------------
    1      N       0.5819861246     0.1464468268     0.0000000000
    2      O      -0.6252320896    -0.0480673637     0.0000000000
    3      H       1.0458889650    -0.7664598631     0.0010000000
 ----------------------------------------------------------------
 Nuclear Repulsion Energy =    30.1794236240 hartrees
 There are        8 alpha and        8 beta electrons
 Discretize the solute cavity surface with Lebedev spheres
	Using 302 Lebedev grid points for each H atom
	Using 302 Lebedev grid points for other atoms
	Atomic van der Waals radii will be scaled by 1.20
 Removing interior tesserae...
 Keep 462 surface tesserae and discard 444 interior tesserae
 Molecular Surface Area = 52.684 Angst**2

                       Distance Matrix (Angstroms)
             N (  1)   O (  2)
   O (  2)  1.222788
   H (  3)  1.024014  1.818993

 Requested basis set is cc-pVTZ
 There are 26 shells and 74 basis functions
 A cutoff of  1.0D-11 yielded    351 shell pairs
 There are      2891 function pairs (      3844 Cartesian)
 Smallest overlap matrix eigenvalue = 2.54E-03
 Guess MOs from SCF MO coefficient file
 Reading MOs from coefficient file
 Reading MOs from coefficient file
 A restricted Hartree-Fock SCF calculation will be
 performed using Pulay DIIS extrapolation
 SCF converges when DIIS error is below 1.0E-08
 ---------------------------------------
  Cycle       Energy         DIIS Error
 ---------------------------------------
    1    -129.8331856739      1.21E-03
    2    -129.8345487822      6.65E-04
    3    -129.8347914431      2.76E-04
    4    -129.8348720534      1.07E-04
    5    -129.8348900892      3.66E-05
    6    -129.8348931072      1.83E-05
    7    -129.8348936532      6.26E-06
    8    -129.8348937386      1.62E-06
    9    -129.8348937463      5.83E-07
   10    -129.8348937479      3.98E-07
   11    -129.8348937495      2.17E-07
   12    -129.8348937501      3.14E-08
   13    -129.8348937501      5.47E-09 Convergence criterion met
 ---------------------------------------
 SCF time:  CPU 1.63 s  wall 1.63 s
 Discretize the solute cavity surface with Lebedev spheres
	Using 302 Lebedev grid points for each H atom
	Using 302 Lebedev grid points for other atoms
	Atomic van der Waals radii will be scaled by 1.20
 Removing interior tesserae...
 Keep 462 surface tesserae and discard 444 interior tesserae
 Molecular Surface Area = 52.684 Angst**2
 A restricted Hartree-Fock SCF calculation will be
 performed using Pulay DIIS extrapolation
 Polarizable Continuum solvation model will be applied
 SCF converges when DIIS error is below 1.0E-08

 Citation of the SMD model:
 Marenich, A.V.; Cramer, C.J.; Truhlar, D.G.
 J. Phys. Chem. B 2009, 113, 6378-6396.
 iSolventCode=           1
 Solvent: water                                                           

 vradii
            1           2           3
    1   1.8900000   1.5200000   1.2000000
 ---------------------------------------
  Cycle       Energy         DIIS Error
 ---------------------------------------
    1    -129.8348937501      1.18E-09
 Time req'd to invert C: 0.06 s (CPU) 0.06 s (wall)
    2    -129.8421533680      9.56E-04
    3    -129.8421533678      9.56E-04
    4    -129.8421533663      9.56E-04
    5    -129.8421533663      9.56E-04
    6    -129.8421533679      9.56E-04
    7    -129.8421533678      9.56E-04
    8    -129.8421533678      9.56E-04
    9    -129.8421533675      9.56E-04
   10    -129.8421533678      9.56E-04
   11    -129.8421533673      9.56E-04
   12    -129.8421533698      9.56E-04
   13    -129.8421533704      9.56E-04
   14    -129.8421533674      9.56E-04
   15    -129.8421533677      9.56E-04
   16    -129.8421533622      9.56E-04
   17    -129.8435265884      5.02E-04
   18    -129.8437659024      2.47E-04
   19    -129.8438629165      1.06E-04
   20    -129.8438839032      3.73E-05
   21    -129.8438874250      1.90E-05
   22    -129.8438881267      6.34E-06
   23    -129.8438882240      1.41E-06
   24    -129.8438882286      2.23E-07
   25    -129.8438882286      3.40E-08
   26    -129.8438882286      7.05E-09 Convergence criterion met
 ---------------------------------------
 SCF time:  CPU 5.08 s  wall 5.11 s
(0)  E-EN(g) gas-phase elect-nuc energy                 -129.834893750 a.u.
(3)  G-ENP(liq) elect-nuc-pol free energy of system     -129.843888229 a.u.
(4)  G-CDS(liq) cavity-dispersion-solvent structure 
     free energy                                                2.8315 kcal/mol
(6)  G-S(liq) free energy of system                     -129.839375898 a.u.
(9)  DeltaG-S(liq) free energy of  solvation
     (9) = (6) - (0)                                           -2.8126 kcal/mol
 SCF   energy in the final basis set = -129.8393758977
 Total energy in the final basis set = -129.8393758977

 Components of the MP2 correlation energy:
        aaaa  correlation energy =        -0.0567755508 au
        abab  correlation energy =        -0.3479113224 au
        bbbb  correlation energy =        -0.0567755508 au
        non-Brillouin singles    =        -0.0000000000 au

 Total  MP2   correlation energy =        -0.4614624240 au
        MP2         total energy =      -130.3008383217 au

  Entering Z-vector solver.
 This version supports only Gaussian blurring of the apparent surface charges
 No PCM contribution added !! 
   1         0           1      0.000678    0.000678
 This version supports only Gaussian blurring of the apparent surface charges
 No PCM contribution added !! 
   2         0           1      0.000292    0.000292
 This version supports only Gaussian blurring of the apparent surface charges
 No PCM contribution added !! 
   3         0           1      0.000116    0.000116
 This version supports only Gaussian blurring of the apparent surface charges
 No PCM contribution added !! 
   4         0           1      0.000050    0.000050
 This version supports only Gaussian blurring of the apparent surface charges
 No PCM contribution added !! 
   5         0           1      0.000011    0.000011
 This version supports only Gaussian blurring of the apparent surface charges
 No PCM contribution added !! 
   6         0           1      0.000002    0.000002
 This version supports only Gaussian blurring of the apparent surface charges
 No PCM contribution added !! 
   7         1           0      0.000000    0.000000    Roots Converged

 --------------------------------------------------------------

                    Orbital Energies (a.u.)
 --------------------------------------------------------------

 Alpha MOs
 -- Occupied --
-20.646 -15.704  -1.512  -0.996  -0.740  -0.658  -0.584  -0.432
 -- Virtual --
  0.084   0.176   0.369   0.560   0.584   0.622   0.694   0.735
  0.764   0.797   0.835   0.856   0.983   1.333   1.343   1.463
  1.482   1.594   1.735   1.833   1.867   1.869   2.271   2.339
  2.503   2.655   3.222   3.354   3.429   3.496   3.631   3.732
  3.837   3.965   4.021   4.125   4.134   4.227   4.342   4.424
  4.514   4.515   4.642   4.942   4.996   5.039   5.120   5.215
  5.501   5.507   5.594   5.863   5.909   6.007   6.010   6.325
  6.734   6.745   6.769   6.995   7.019   7.287   7.345   7.610
  9.422  13.168
 --------------------------------------------------------------

          Ground-State Mulliken Net Atomic Charges

     Atom                 Charge (a.u.)
  ----------------------------------------
      1 N                    -0.036918
      2 O                    -0.172153
      3 H                     0.209071
  ----------------------------------------
  Sum of atomic charges =    -0.000000

 -----------------------------------------------------------------
                    Cartesian Multipole Moments
 -----------------------------------------------------------------
    Charge (ESU x 10^10)
                -0.0000
    Dipole Moment (Debye)
         X       1.6191      Y      -1.6888      Z       0.0020
       Tot       2.3396
    Quadrupole Moments (Debye-Ang)
        XX     -11.0835     XY      -1.8981     YY     -11.3804
        XZ       0.0019     YZ       0.0006     ZZ     -10.4328
    Octopole Moments (Debye-Ang^2)
       XXX       0.4875    XXY      -2.2493    XYY       0.2684
       YYY      -2.0396    XXZ       0.0019    XYZ      -0.0011
       YYZ       0.0008    XZZ      -0.4335    YZZ      -0.3322
       ZZZ      -0.0009
    Hexadecapole Moments (Debye-Ang^3)
      XXXX     -34.8953   XXXY      -2.8273   XXYY      -8.0423
      XYYY      -2.4687   YYYY     -12.2536   XXXZ       0.0006
      XXYZ       0.0006   XYYZ       0.0010   YYYZ       0.0014
      XXZZ      -7.0374   XYZZ      -0.3619   YYZZ      -3.4707
      XZZZ      -0.0011   YZZZ       0.0024   ZZZZ      -7.8435
 -----------------------------------------------------------------
 DrvMan is completing analytic gradient of the MP2 energy
 MP2 relaxed dipole moment
            1
    1   0.6370088
    2  -0.6644330
    3   0.0007776
	Magnitude:	 0.920 au	 2.340 Debye
 MP2 energy read as -130.300838
 Full Analytical Gradient of MP2 Energy (in au.)
             1             2             3
    1   -0.00055729    0.00000287    0.00055442
    2    0.00035002   -0.00084319    0.00049317
    3   -0.00000045    0.00000086   -0.00000041
 Gradient time:  CPU 0.07 s  wall 0.07 s
 ----------------------------------------------------------------
             Standard Nuclear Orientation (Angstroms)
    I     Atom           X                Y                Z
 ----------------------------------------------------------------
    1      N       0.5819861246     0.1464468268     0.0000000000
    2      O      -0.6252320896    -0.0480673637     0.0000000000
    3      H       1.0458889650    -0.7664598631    -0.0010000000
 ----------------------------------------------------------------
 Nuclear Repulsion Energy =    30.1794236240 hartrees
 There are        8 alpha and        8 beta electrons
 Discretize the solute cavity surface with Lebedev spheres
	Using 302 Lebedev grid points for each H atom
	Using 302 Lebedev grid points for other atoms
	Atomic van der Waals radii will be scaled by 1.20
 Removing interior tesserae...
 Keep 462 surface tesserae and discard 444 interior tesserae
 Molecular Surface Area = 52.684 Angst**2

                       Distance Matrix (Angstroms)
             N (  1)   O (  2)
   O (  2)  1.222788
   H (  3)  1.024014  1.818993

 Requested basis set is cc-pVTZ
 There are 26 shells and 74 basis functions
 A cutoff of  1.0D-11 yielded    351 shell pairs
 There are      2891 function pairs (      3844 Cartesian)
 Smallest overlap matrix eigenvalue = 2.54E-03
 Guess MOs from SCF MO coefficient file
 Reading MOs from coefficient file
 Reading MOs from coefficient file
 A restricted Hartree-Fock SCF calculation will be
 performed using Pulay DIIS extrapolation
 SCF converges when DIIS error is below 1.0E-08
 ---------------------------------------
  Cycle       Energy         DIIS Error
 ---------------------------------------
    1    -129.8327091714      1.21E-03
    2    -129.8345456465      6.68E-04
    3    -129.8347905892      2.76E-04
    4    -129.8348717702      1.07E-04
    5    -129.8348899887      3.67E-05
    6    -129.8348930560      1.84E-05
    7    -129.8348936200      6.45E-06
    8    -129.8348937198      1.99E-06
    9    -129.8348937357      1.04E-06
   10    -129.8348937427      7.36E-07
   11    -129.8348937495      2.38E-07
   12    -129.8348937501      2.94E-08
   13    -129.8348937501      5.51E-09 Convergence criterion met
 ---------------------------------------
 SCF time:  CPU 1.64 s  wall 1.63 s
 Discretize the solute cavity surface with Lebedev spheres
	Using 302 Lebedev grid points for each H atom
	Using 302 Lebedev grid points for other atoms
	Atomic van der Waals radii will be scaled by 1.20
 Removing interior tesserae...
 Keep 462 surface tesserae and discard 444 interior tesserae
 Molecular Surface Area = 52.684 Angst**2
 A restricted Hartree-Fock SCF calculation will be
 performed using Pulay DIIS extrapolation
 Polarizable Continuum solvation model will be applied
 SCF converges when DIIS error is below 1.0E-08

 Citation of the SMD model:
 Marenich, A.V.; Cramer, C.J.; Truhlar, D.G.
 J. Phys. Chem. B 2009, 113, 6378-6396.
 iSolventCode=           1
 Solvent: water                                                           

 vradii
            1           2           3
    1   1.8900000   1.5200000   1.2000000
 ---------------------------------------
  Cycle       Energy         DIIS Error
 ---------------------------------------
    1    -129.8348937501      1.29E-09
 Time req'd to invert C: 0.06 s (CPU) 0.06 s (wall)
    2    -129.8421533680      9.56E-04
    3    -129.8421533678      9.56E-04
    4    -129.8421533682      9.56E-04
    5    -129.8421533675      9.56E-04
    6    -129.8421533681      9.56E-04
    7    -129.8421533677      9.56E-04
    8    -129.8421533681      9.56E-04
    9    -129.8421533658      9.56E-04
   10    -129.8421533684      9.56E-04
   11    -129.8421533686      9.56E-04
   12    -129.8421533696      9.56E-04
   13    -129.8421533668      9.56E-04
   14    -129.8421533744      9.56E-04
   15    -129.8421533666      9.56E-04
   16    -129.8421533672      9.56E-04
   17    -129.8435265894      5.02E-04
   18    -129.8437659028      2.47E-04
   19    -129.8438629166      1.06E-04
   20    -129.8438839032      3.73E-05
   21    -129.8438874250      1.90E-05
   22    -129.8438881267      6.34E-06
   23    -129.8438882240      1.41E-06
   24    -129.8438882286      2.23E-07
   25    -129.8438882286      3.40E-08
   26    -129.8438882286      7.05E-09 Convergence criterion met
 ---------------------------------------
 SCF time:  CPU 5.42 s  wall 5.45 s
(0)  E-EN(g) gas-phase elect-nuc energy                 -129.834893750 a.u.
(3)  G-ENP(liq) elect-nuc-pol free energy of system     -129.843888229 a.u.
(4)  G-CDS(liq) cavity-dispersion-solvent structure 
     free energy                                                2.8315 kcal/mol
(6)  G-S(liq) free energy of system                     -129.839375898 a.u.
(9)  DeltaG-S(liq) free energy of  solvation
     (9) = (6) - (0)                                           -2.8126 kcal/mol
 SCF   energy in the final basis set = -129.8393758977
 Total energy in the final basis set = -129.8393758977

 Components of the MP2 correlation energy:
        aaaa  correlation energy =        -0.0567755508 au
        abab  correlation energy =        -0.3479113224 au
        bbbb  correlation energy =        -0.0567755508 au
        non-Brillouin singles    =        -0.0000000000 au

 Total  MP2   correlation energy =        -0.4614624240 au
        MP2         total energy =      -130.3008383217 au

  Entering Z-vector solver.
 This version supports only Gaussian blurring of the apparent surface charges
 No PCM contribution added !! 
   1         0           1      0.000678    0.000678
 This version supports only Gaussian blurring of the apparent surface charges
 No PCM contribution added !! 
   2         0           1      0.000292    0.000292
 This version supports only Gaussian blurring of the apparent surface charges
 No PCM contribution added !! 
   3         0           1      0.000116    0.000116
 This version supports only Gaussian blurring of the apparent surface charges
 No PCM contribution added !! 
   4         0           1      0.000050    0.000050
 This version supports only Gaussian blurring of the apparent surface charges
 No PCM contribution added !! 
   5         0           1      0.000011    0.000011
 This version supports only Gaussian blurring of the apparent surface charges
 No PCM contribution added !! 
   6         0           1      0.000002    0.000002
 This version supports only Gaussian blurring of the apparent surface charges
 No PCM contribution added !! 
   7         1           0      0.000000    0.000000    Roots Converged

 --------------------------------------------------------------

                    Orbital Energies (a.u.)
 --------------------------------------------------------------

 Alpha MOs
 -- Occupied --
-20.646 -15.704  -1.512  -0.996  -0.740  -0.658  -0.584  -0.432
 -- Virtual --
  0.084   0.176   0.369   0.560   0.584   0.622   0.694   0.735
  0.764   0.797   0.835   0.856   0.983   1.333   1.343   1.463
  1.482   1.594   1.735   1.833   1.867   1.869   2.271   2.339
  2.503   2.655   3.222   3.354   3.429   3.496   3.631   3.732
  3.837   3.965   4.021   4.125   4.134   4.227   4.342   4.424
  4.514   4.515   4.642   4.942   4.996   5.039   5.120   5.215
  5.501   5.507   5.594   5.863   5.909   6.007   6.010   6.325
  6.734   6.745   6.769   6.995   7.019   7.287   7.345   7.610
  9.422  13.168
 --------------------------------------------------------------

          Ground-State Mulliken Net Atomic Charges

     Atom                 Charge (a.u.)
  ----------------------------------------
      1 N                    -0.036918
      2 O                    -0.172153
      3 H                     0.209071
  ----------------------------------------
  Sum of atomic charges =     0.000000

 -----------------------------------------------------------------
                    Cartesian Multipole Moments
 -----------------------------------------------------------------
    Charge (ESU x 10^10)
                 0.0000
    Dipole Moment (Debye)
         X       1.6191      Y      -1.6888      Z      -0.0020
       Tot       2.3396
    Quadrupole Moments (Debye-Ang)
        XX     -11.0835     XY      -1.8981     YY     -11.3804
        XZ      -0.0019     YZ      -0.0006     ZZ     -10.4328
    Octopole Moments (Debye-Ang^2)
       XXX       0.4875    XXY      -2.2493    XYY       0.2684
       YYY      -2.0396    XXZ      -0.0019    XYZ       0.0011
       YYZ      -0.0008    XZZ      -0.4335    YZZ      -0.3322
       ZZZ       0.0009
    Hexadecapole Moments (Debye-Ang^3)
      XXXX     -34.8953   XXXY      -2.8273   XXYY      -8.0423
      XYYY      -2.4687   YYYY     -12.2536   XXXZ      -0.0006
      XXYZ      -0.0006   XYYZ      -0.0010   YYYZ      -0.0014
      XXZZ      -7.0374   XYZZ      -0.3619   YYZZ      -3.4707
      XZZZ       0.0011   YZZZ      -0.0024   ZZZZ      -7.8435
 -----------------------------------------------------------------
 DrvMan is completing analytic gradient of the MP2 energy
 MP2 relaxed dipole moment
            1
    1   0.6370088
    2  -0.6644330
    3  -0.0007776
	Magnitude:	 0.920 au	 2.340 Debye
 MP2 energy read as -130.300838
 Full Analytical Gradient of MP2 Energy (in au.)
             1             2             3
    1   -0.00055729    0.00000287    0.00055442
    2    0.00035002   -0.00084319    0.00049317
    3    0.00000045   -0.00000086    0.00000041
 Gradient time:  CPU 0.06 s  wall 0.06 s
Dipole drv :
gprntSymmMtrx error report: 
 Final Hessian.
            1           2           3           4           5           6
    1   0.6906985  -0.0102240   0.0000000  -0.6153619  -0.1088149   0.0000000
    2  -0.0102240   0.4666310   0.0000000  -0.0621919  -0.0961297   0.0000000
    3   0.0000000   0.0000000   0.0000776   0.0000001   0.0000000  -0.0002316
    4  -0.6153619  -0.0621919   0.0000001   0.6902177   0.0563715   0.0000000
    5  -0.1088149  -0.0961297   0.0000000   0.0563715   0.0611110   0.0000000
    6   0.0000000   0.0000000  -0.0002316   0.0000000   0.0000000   0.0001684
    7  -0.0753371   0.0724160  -0.0000001  -0.0748555   0.0524434   0.0000000
    8   0.1190388  -0.3705014   0.0000000   0.0058204   0.0350187   0.0000000
    9   0.0000000   0.0000000   0.0001539   0.0000000   0.0000000   0.0000632
            7           8           9
    1  -0.0753371   0.1190388   0.0000000
    2   0.0724160  -0.3705014   0.0000000
    3  -0.0000001   0.0000000   0.0001539
    4  -0.0748555   0.0058204   0.0000000
    5   0.0524434   0.0350187   0.0000000
    6   0.0000000   0.0000000   0.0000632
    7   0.1501926  -0.1248593   0.0000000
    8  -0.1248593   0.3354826   0.0000000
    9   0.0000000   0.0000000  -0.0002171
 ----------------------------------------------------------------
             Standard Nuclear Orientation (Angstroms)
    I     Atom           X                Y                Z
 ----------------------------------------------------------------
    1      N       0.5819861246     0.1464468268     0.0000000000
    2      O      -0.6252320896    -0.0480673637     0.0000000000
    3      H       1.0458889650    -0.7664598631     0.0000000000
 ----------------------------------------------------------------
 Nuclear Repulsion Energy =    30.1794257005 hartrees
 There are        8 alpha and        8 beta electrons
 old dipole drv.
            1           2           3           4           5           6
    1   0.2944481  -0.0597031  -0.0000000  -0.5036237  -0.1385738   0.0000000
    2  -0.2178850   0.2346039   0.0000000   0.1676068  -0.2197387   0.0000000
    3   0.0000000   0.0000000  -0.2905294   0.0000002   0.0000000  -0.1209461
            7           8           9
    1   0.2091791   0.1982773  -0.0000000
    2   0.0502762  -0.0148660  -0.0000000
    3  -0.0000004  -0.0000000   0.4114751
 New transposed dipole drv.
            1           2           3
    1   0.2944481  -0.2178850   0.0000000
    2  -0.0597031   0.2346039   0.0000000
    3  -0.0000000   0.0000000  -0.2905294
    4  -0.5036237   0.1676068   0.0000002
    5  -0.1385738  -0.2197387   0.0000000
    6   0.0000000   0.0000000  -0.1209461
    7   0.2091791   0.0502762  -0.0000004
    8   0.1982773  -0.0148660  -0.0000000
    9  -0.0000000  -0.0000000   0.4114751
FINAL TENSOR RESULT:
Order 2, Length 9
    Atom      X          Y          Z
     1 Order 1, Length 9
    Atom      X          Y          Z
     1    6.906985453836001e-01  -1.022395766800029e-02   0.000000000000000e+00
     2   -6.153619107912680e-01  -1.088148758755403e-01   0.000000000000000e+00
     3   -7.533705628348247e-02   1.190388210606221e-01   0.000000000000000e+00

Order 1, Length 9
    Atom      X          Y          Z
     1   -1.022395766800029e-02   4.666310367010500e-01   0.000000000000000e+00
     2   -6.219188115185949e-02  -9.612971431909133e-02   0.000000000000000e+00
     3    7.241596404373032e-02  -3.705013644109303e-01   0.000000000000000e+00

Order 1, Length 9
    Atom      X          Y          Z
     1    0.000000000000000e+00   0.000000000000000e+00   7.762564305678015e-05
     2    6.341284147200026e-08   0.000000000000000e+00  -2.316400375831461e-04
     3   -1.211700870370611e-07   0.000000000000000e+00   1.539159483988399e-04


     2 Order 1, Length 9
    Atom      X          Y          Z
     1   -6.153619107912680e-01  -6.219188115185949e-02   6.341284147200026e-08
     2    6.902177400338558e-01   5.637149517572013e-02   0.000000000000000e+00
     3   -7.485548379868168e-02   5.820370812289943e-03   0.000000000000000e+00

Order 1, Length 9
    Atom      X          Y          Z
     1   -1.088148758755403e-01  -9.612971431909133e-02   0.000000000000000e+00
     2    5.637149517572013e-02   6.111100834845505e-02   0.000000000000000e+00
     3    5.244336333873241e-02   3.501874362396089e-02   0.000000000000000e+00

Order 1, Length 9
    Atom      X          Y          Z
     1    0.000000000000000e+00   0.000000000000000e+00  -2.316400375831461e-04
     2    0.000000000000000e+00   0.000000000000000e+00   1.684204688816212e-04
     3    3.352074726887149e-08   0.000000000000000e+00   6.324877006248740e-05


     3 Order 1, Length 9
    Atom      X          Y          Z
     1   -7.533705628348247e-02   7.241596404373032e-02  -1.211700870370611e-07
     2   -7.485548379868168e-02   5.244336333873241e-02   3.352074726887149e-08
     3    1.501926151565728e-01  -1.248592996154032e-01   0.000000000000000e+00

Order 1, Length 9
    Atom      X          Y          Z
     1    1.190388210606221e-01  -3.705013644109303e-01   0.000000000000000e+00
     2    5.820370812289943e-03   3.501874362396089e-02   0.000000000000000e+00
     3   -1.248592996154032e-01   3.354826248678066e-01   0.000000000000000e+00

Order 1, Length 9
    Atom      X          Y          Z
     1    0.000000000000000e+00   0.000000000000000e+00   1.539159483988399e-04
     2    0.000000000000000e+00   0.000000000000000e+00   6.324877006248740e-05
     3    0.000000000000000e+00   0.000000000000000e+00  -2.170954737352265e-04


 # Finishing finite difference calculation for IDERIV #
 ######################################################
 ######################################################
 Requested basis set is cc-pVTZ
 There are 26 shells and 74 basis functions
 **********************************************************************
 **                                                                  **
 **                       VIBRATIONAL ANALYSIS                       **
 **                       --------------------                       **
 **                                                                  **
 **        VIBRATIONAL FREQUENCIES (CM**-1) AND NORMAL MODES         **
 **     FORCE CONSTANTS (mDYN/ANGSTROM) AND REDUCED MASSES (AMU)     **
 **                  INFRARED INTENSITIES (KM/MOL)                   **
 **                                                                  **
 **********************************************************************


 Mode:                 1                      2                      3
 Frequency:      1515.82                1636.34                3344.27
 Force Cnst:     11.6510                 1.9253                 7.0850
 Red. Mass:       8.6064                 1.2204                 1.0752
 IR Active:          YES                    YES                    YES
 IR Intens:        8.169                 80.282                 11.449
 Raman Active:       YES                    YES                    YES
               X      Y      Z        X      Y      Z        X      Y      Z
 N          0.559  0.147  0.000    0.032 -0.071 -0.000    0.026 -0.067 -0.000
 O         -0.453 -0.109  0.000   -0.086  0.039 -0.000    0.004  0.002 -0.000
 H         -0.588 -0.320 -0.000    0.924  0.363  0.000   -0.432  0.899 -0.000
 TransDip   0.072 -0.056  0.000    0.287 -0.005 -0.000    0.094 -0.054  0.000

 STANDARD THERMODYNAMIC QUANTITIES AT   298.15 K  AND     1.00 ATM

   This Molecule has  0 Imaginary Frequencies
   Zero point vibrational energy:        9.287 kcal/mol

   Atom    1 Element N  Has Mass   14.00307
   Atom    2 Element O  Has Mass   15.99491
   Atom    3 Element H  Has Mass    1.00783
   Molecular Mass:    31.005810 amu
   Principal axes and moments of inertia in amu*Bohr^2:
                             1           2           3
    Eigenvalues --        3.04283    43.37579    46.41862
          X               0.99695    -0.07810     0.00000
          Y               0.07810     0.99695     0.00000
          Z               0.00000     0.00000     1.00000
   Rotational Symmetry Number is   1
   The Molecule is an Asymmetric Top
   Translational Enthalpy:        0.889 kcal/mol
   Rotational Enthalpy:           0.889 kcal/mol
   Vibrational Enthalpy:          9.292 kcal/mol
   gas constant (RT):             0.592 kcal/mol
   Translational Entropy:        36.227  cal/mol.K
   Rotational Entropy:           16.467  cal/mol.K
   Vibrational Entropy:           0.018  cal/mol.K

   Total Enthalpy:               11.662 kcal/mol
   Total Entropy:                52.712  cal/mol.K

 ======================================================================

 STANDARD THERMODYNAMIC QUANTITIES FOR ANHARMONIC VIBRATION -- TOSH

   Zero point vibrational energy: ************ kcal/mol

   Vibrational Enthalpy:   ************ kcal/mol
   Vibrational Entropy:           0.000  cal/mol.K

   Total Enthalpy:         ************ kcal/mol
   Total Entropy:                52.695  cal/mol.K

 ======================================================================

 STANDARD THERMODYNAMIC QUANTITIES FOR ANHARMONIC VIBRATION -- VPT2

   Zero point vibrational energy: ************ kcal/mol

   Vibrational Enthalpy:   ************ kcal/mol
   Vibrational Entropy:           0.000  cal/mol.K

   Total Enthalpy:         ************ kcal/mol
   Total Entropy:                52.695  cal/mol.K

 ======================================================================

Archival summary:
1\1\TWL02\FREQ\MP2\BasisUnspecified\111\taweetha\SunJun1112:24:142017SunJun1112:24:142017\0\\#,FREQ,MP2,BasisUnspecified,\\0,1\N\H,1,1.02401\O,1,1.22279,2,107.785\\HF=-129.839376\MP2=-130.300838\\@

 Total job time:  197.51s(wall), 189.62s(cpu) 
 Sun Jun 11 12:24:14 2017

        *************************************************************
        *                                                           *
        *  Thank you very much for using Q-Chem.  Have a nice day.  *
        *                                                           *
        *************************************************************
