# Supplementary material for: A DFT investigation of the blue bottle experiment: E∘half-cell analysis of autoxidation catalysed by redox indicators
Source: R Soc Open Sci. 2017 Nov 8;4(11):170708. doi: 10.1098/rsos.170708 (PMC5717635; doi:10.1098/rsos.170708)
Supplement: output.zip [file rsos170708supp2.zip › MP2_cc-pVTZ/HO-.out]

pikachu 127.0.1
Q-Chem Developer Version! Running on 127.0.1.*
                  Welcome to Q-Chem
     A Quantum Leap Into The Future Of Chemistry


 Q-Chem 4.4, Q-Chem, Inc., Pleasanton, CA (2016)

 Y. Shao,  Z. Gan,  E. Epifanovsky,  A. T. B. Gilbert,  M. Wormit,  
 J. Kussmann,  A. W. Lange,  A. Behn,  J. Deng,  X. Feng,  D. Ghosh,  
 M. Goldey,  P. R. Horn,  L. D. Jacobson,  I. Kaliman,  F. Rob,  
 R. Z. Khaliullin,  T. Kus,  A. Landau,  J. Liu,  E. I. Proynov,  Y. M. Rhee,  
 R. M. Richard,  M. A. Rohrdanz,  R. P. Steele,  E. J. Sundstrom,  
 H. L. Woodcock III,  P. M. Zimmerman,  D. Zuev,  B. Albrecht,  E. Alguire,  
 B. Austin,  S. A. Baeppler,  G. J. O. Beran,  Y. A. Bernard,  E. Berquist,  
 K. Brandhorst,  K. B. Bravaya,  S. T. Brown,  D. Casanova,  C.-M. Chang,  
 Y. Chen,  S. H. Chien,  K. D. Closser,  M. P. Coons,  D. L. Crittenden,  
 S. Dasgupta,  M. Diedenhofen,  R. A. DiStasio Jr.,  H. Do,  A. D. Dutoi,  
 R. G. Edgar,  P.-T. Fang,  S. Fatehi,  Q. Feng,  L. Fusti-Molnar,  
 A. Ghysels,  A. Golubeva-Zadorozhnaya,  J. Gomes,  A. Gunina,  
 M. W. D. Hanson-Heine,  P. H. P. Harbach,  A. W. Hauser,  J. E. Herr,  
 E. G. Hohenstein,  Z. C. Holden,  K. Hui,  T.-C. Jagau,  H. Ji,  B. Kaduk,  
 K. Khistyaev,  Jaehoon Kim,  Jihan Kim,  R. A. King,  P. Klunzinger,  
 K. Koh,  D. Kosenkov,  T. Kowalczyk,  C. M. Krauter,  A. Kunitsa,  
 K. U. Lao,  A. Laurent,  K. V. Lawler,  J. Lee,  D. Lefrancois,  S. Lehtola,  
 S. V. Levchenko,  C. Y. Lin,  Y.-S. Lin,  F. Liu,  E. Livshits,  
 R. C. Lochan,  A. Luenser,  P. Manohar,  S. F. Manzer,  S.-P. Mao,  Y. Mao,  
 N. Mardirossian,  A. V. Marenich,  L. A. Martinez-Martinez,  S. A. Maurer,  
 N. J. Mayhall,  J.-M. Mewes,  A. F. Morrison,  K. Nanda,  T. S. Nguyen-Beck,  
 C. M. Oana,  R. Olivares-Amaya,  D. P. O'Neill,  J. A. Parkhill,  
 T. M. Perrine,  R. Peverati,  P. A. Pieniazek,  F. Plasser,  A. Prociuk,  
 D. R. Rehn,  E. Rosta,  N. J. Russ,  N. Sergueev,  S. M. Sharada,  
 S. Sharma,  D. W. Small,  A. Sodt,  T. Stauch,  T. Stein,  D. Stuck,  
 Y.-C. Su,  A. J. W. Thom,  T. Tsuchimochi,  L. Vogt,  O. Vydrov,  T. Wang,  
 M. A. Watson,  J. Wenzel,  A. White,  C. F. Williams,  V. Vanovschi,  
 K. Yao,  S. Yeganeh,  S. R. Yost,  Z.-Q. You,  I. Y. Zhang,  X. Zhang,  
 Y. Zhao,  B. R. Brooks,  G. K. L. Chan,  D. M. Chipman,  C. J. Cramer,  
 W. A. Goddard III,  M. S. Gordon,  W. J. Hehre,  A. Klamt,  
 H. F. Schaefer III,  M. W. Schmidt,  C. D. Sherrill,  D. G. Truhlar,  
 A. Warshel,  X. Xu,  A. Aspuru-Guzik,  R. Baer,  A. T. Bell,  N. A. Besley,  
 J.-D. Chai,  A. Dreuw,  B. D. Dunietz,  T. R. Furlani,  S. R. Gwaltney,  
 C.-P. Hsu,  Y. Jung,  J. Kong,  D. S. Lambrecht,  W. Liang,  C. Ochsenfeld,  
 V. A. Rassolov,  L. V. Slipchenko,  J. E. Subotnik,  T. Van Voorhis,  
 J. M. Herbert,  A. I. Krylov,  P. M. W. Gill,  M. Head-Gordon

 Contributors to earlier versions of Q-Chem not listed above: 
 R. D. Adamson,  J. Baker,  E. F. C. Byrd,  A. K. Chakraborty,  C.-L. Cheng,  
 H. Dachsel,  R. J. Doerksen,  G. Hawkins,  A. Heyden,  S. Hirata,  
 G. Kedziora,  F. J. Keil,  C. Kelley,  P. P. Korambath,  W. Kurlancheek,  
 A. M. Lee,  M. S. Lee,  D. Liotard,  I. Lotan,  P. E. Maslen,  N. Nair,  
 D. Neuhauser,  R. Olson,  B. Peters,  J. Ritchie,  N. E. Schultz,  
 N. Shenvi,  A. C. Simmonett,  K. S. Thanthiriwatte,  Q. Wu,  W. Zhang

 Please cite Q-Chem as follows:
 Y. Shao et al., Mol. Phys. 113, 184-215 (2015)
 DOI: 10.1080/00268976.2014.952696

 Q-Chem 4.4.2 for Intel X86 EM64T Linux

 Parts of Q-Chem use Armadillo 5.200.1 (Boston Tea Smuggler).
 http://arma.sourceforge.net/

 Q-Chem begins on Mon Dec 12 11:37:51 2016  


Host: 0

     Scratch files written to /scratch/pakpong/qchem7093//
FILE_GEOM_ORG=        593

Checking the input file for inconsistencies... 	...done.

--------------------------------------------------------------
User input:
--------------------------------------------------------------
$molecule
-1 1
  O    0.0000000    0.0000000   -0.1096766
  H    0.0000000    0.0000000    0.8774128
$end

$rem
   BASIS  =   cc-pVTZ
   method  =  MP2
   JOBTYPE = optimization
   SOLVENT_METHOD = SMD
$end

--------------------------------------------------------------
 ----------------------------------------------------------------
             Standard Nuclear Orientation (Angstroms)
    I     Atom           X                Y                Z
 ----------------------------------------------------------------
    1      O       0.0000000000     0.0000000000    -0.1096766000
    2      H       0.0000000000     0.0000000000     0.8774128000
 ----------------------------------------------------------------
 Nuclear Repulsion Energy =     4.2887885195 hartrees
 There are        5 alpha and        5 beta electrons
 Requested basis set is cc-pVTZ
 There are 16 shells and 44 basis functions

 Total QAlloc Memory Limit   2000 MB
 Mega-Array Size        61 MB
 MEM_STATIC part        62 MB
 A cutoff of  1.0D-11 yielded    136 shell pairs
 There are      1056 function pairs (      1380 Cartesian)

 -------------------------------------------------------
 OpenMP Integral Computing Module                       
 Release: version 1.0, May 2013, Q-Chem Inc. Pittsburgh 
 -------------------------------------------------------
 Integral Job Info:
 Integral job number is                      11
 Integral operator is                         1
 short-range coefficients                     0
 long-range coefficients              100000000
 Omega coefficients                           0
 if combine SR and LR in K                    0
 Integral screening is                        0
 Integral computing path is                   2
 max size of driver memory is            800000
 size of driver memory is                776718
 size of scratch memory is              4556032
 max col of scratch BK array              10000
 max len of scratch array in speh3          662
 max len of scratch index in speh4           32
 max int batch size is                      520
 min int batch size is                       52
 fixed nKL is                                52
 max L of basis functions is                  3
 order of int derivative is                   0
 number of shells is                         16
 number of basis is                          50
 number of cartesian basis is                50
 number of contracted shell pairs           136
 number of primitive shell pairs            564
 maxK2 (contraction) of shell pair           49
 max number of K2 of shell pair               1
 max number of CS2 of shell pair             16
 max number of PS2 of shell pair            147
 mem total for path MDJ                   28798
 -------------------------------------------------------
 Smallest overlap matrix eigenvalue = 4.35E-03

 Scale SEOQF with 1.000000e+00/1.000000e+00/1.000000e+00

 Standard Electronic Orientation quadrupole field applied
 Nucleus-field energy     =    -0.0000000009 hartrees
 Guess from superposition of atomic densities
 Warning:  Energy on first SCF cycle will be non-variational
 A restricted Hartree-Fock SCF calculation will be
 performed using Pulay DIIS extrapolation
 SCF converges when DIIS error is below 1.0E-08
 ---------------------------------------
  Cycle       Energy         DIIS Error
 ---------------------------------------
    1     -75.0480645055      4.51E-02
    2     -75.2657751820      2.41E-02
    3     -75.3657827906      1.08E-02
    4     -75.3814266330      9.02E-04
    5     -75.3816354911      2.17E-04
    6     -75.3816667029      6.35E-05
    7     -75.3816698694      1.22E-05
    8     -75.3816700062      2.29E-06
    9     -75.3816700094      1.75E-07
   10     -75.3816700094      4.33E-08
   11     -75.3816700094      1.70E-08
   12     -75.3816700094      4.51E-09 Convergence criterion met
 ---------------------------------------
 SCF time:  CPU 0.60 s  wall 0.60 s

 Citation of the SMD model:
 Marenich, A.V.; Cramer, C.J.; Truhlar, D.G.
 J. Phys. Chem. B 2009, 113, 6378-6396.
 iSolventCode=           1
 Solvent: water                                                           

 vradii
            1           2
    1   1.5200000   1.2000000
Changing PCM_TESSEL_METHOD to VTN
Changing PCM_VDW_RADII to SMD_RADIUS
 Discretize the solute cavity surface with Lebedev spheres
	Using 302 Lebedev grid points for each H atom
	Using 302 Lebedev grid points for other atoms
	Atomic van der Waals radii will be scaled by 1.20
 Removing interior tesserae...
 Keep 406 surface tesserae and discard 198 interior tesserae
 Molecular Surface Area = 33.046 Angst**2
 A restricted Hartree-Fock SCF calculation will be
 performed using Pulay DIIS extrapolation
 Polarizable Continuum solvation model will be applied
 SCF converges when DIIS error is below 1.0E-08

 Citation of the SMD model:
 Marenich, A.V.; Cramer, C.J.; Truhlar, D.G.
 J. Phys. Chem. B 2009, 113, 6378-6396.
 iSolventCode=           1
 Solvent: water                                                           

 vradii
            1           2
    1   1.5200000   1.2000000
 ---------------------------------------
  Cycle       Energy         DIIS Error
 ---------------------------------------
    1     -75.3816700094      3.08E-10
 Time req'd to invert C: 0.12 s (CPU) 0.12 s (wall)
    2     -75.5473608546      2.33E-03
    3     -75.5473608543      2.33E-03
    4     -75.5473608543      2.33E-03
    5     -75.5473608544      2.33E-03
    6     -75.5473608545      2.33E-03
    7     -75.5504686267      1.31E-03
    8     -75.5510923308      6.06E-04
    9     -75.5513415017      1.90E-04
   10     -75.5513735092      3.08E-05
   11     -75.5513740621      6.78E-06
   12     -75.5513740820      1.20E-06
   13     -75.5513740825      1.07E-07
   14     -75.5513740826      1.10E-08
   15     -75.5513740826      1.47E-09 Convergence criterion met
 ---------------------------------------
 SCF time:  CPU 2.57 s  wall 2.57 s
(0)  E-EN(g) gas-phase elect-nuc energy                  -75.381670009 a.u.
(3)  G-ENP(liq) elect-nuc-pol free energy of system      -75.551374083 a.u.
(4)  G-CDS(liq) cavity-dispersion-solvent structure 
     free energy                                                0.7455 kcal/mol
(6)  G-S(liq) free energy of system                      -75.550186092 a.u.
(9)  DeltaG-S(liq) free energy of  solvation
     (9) = (6) - (0)                                         -105.7454 kcal/mol
 SCF   energy in the final basis set = -75.5501860916
 Total energy in the final basis set = -75.5501860916

 Components of the MP2 correlation energy:
        aaaa  correlation energy =        -0.0347225690 au
        abab  correlation energy =        -0.2067371787 au
        bbbb  correlation energy =        -0.0347225690 au
        non-Brillouin singles    =        -0.0000000000 au

 Total  MP2   correlation energy =        -0.2761823167 au
        MP2         total energy =       -75.8263684083 au

  Entering Z-vector solver.
 This version supports only Gaussian blurring of the apparent surface charges
 No PCM contribution added !! 
   1         0           1      0.000398    0.000398
 This version supports only Gaussian blurring of the apparent surface charges
 No PCM contribution added !! 
   2         0           1      0.000108    0.000108
 This version supports only Gaussian blurring of the apparent surface charges
 No PCM contribution added !! 
   3         0           1      0.000023    0.000023
 This version supports only Gaussian blurring of the apparent surface charges
 No PCM contribution added !! 
   4         0           1      0.000006    0.000006
 This version supports only Gaussian blurring of the apparent surface charges
 No PCM contribution added !! 
   5         1           0      0.000000    0.000000    Roots Converged

 --------------------------------------------------------------

                    Orbital Energies (a.u.)
 --------------------------------------------------------------

 Alpha MOs
 -- Occupied --
-20.418  -1.157  -0.508  -0.382  -0.382
 -- Virtual --
  0.194   0.617   0.749   0.845   0.845   0.949   0.949   1.177
  1.595   1.825   1.825   2.143   2.143   2.251   2.882   3.594
  3.594   3.873   3.873   4.118   4.118   4.152   4.565   4.565
  4.853   5.229   5.716   5.716   5.948   5.948   6.888   6.888
  6.960   6.960   6.982   7.185   7.185   7.640  10.823
 --------------------------------------------------------------

          Ground-State Mulliken Net Atomic Charges

     Atom                 Charge (a.u.)
  ----------------------------------------
      1 O                    -1.263321
      2 H                     0.263321
  ----------------------------------------
  Sum of atomic charges =    -1.000000

 -----------------------------------------------------------------
                    Cartesian Multipole Moments
 -----------------------------------------------------------------
    Charge (ESU x 10^10)
                -4.8032
    Dipole Moment (Debye)
         X       0.0000      Y      -0.0000      Z       2.0847
       Tot       2.0847
    Quadrupole Moments (Debye-Ang)
        XX      -8.5334     XY       0.0000     YY      -8.5334
        XZ       0.0000     YZ      -0.0000     ZZ      -6.5085
    Octopole Moments (Debye-Ang^2)
       XXX       0.0000    XXY      -0.0000    XYY       0.0000
       YYY      -0.0000    XXZ       0.3815    XYZ      -0.0000
       YYZ       0.3815    XZZ      -0.0000    YZZ      -0.0000
       ZZZ       2.1023
    Hexadecapole Moments (Debye-Ang^3)
      XXXX      -7.6436   XXXY       0.0000   XXYY      -2.5479
      XYYY       0.0000   YYYY      -7.6436   XXXZ       0.0000
      XXYZ      -0.0000   XYYZ       0.0000   YYYZ      -0.0000
      XXZZ      -2.8562   XYZZ       0.0000   YYZZ      -2.8562
      XZZZ       0.0000   YZZZ      -0.0000   ZZZZ      -7.9790
 -----------------------------------------------------------------
 DrvMan is completing analytic gradient of the MP2 energy
 MP2 relaxed dipole moment
            1
    1   0.0000000
    2  -0.0000000
    3   0.8201906
	Magnitude:	 0.820 au	 2.085 Debye
 MP2 energy read as -75.826368
 Full Analytical Gradient of MP2 Energy (in au.)
             1             2
    1   -0.00000000    0.00000000
    2   -0.00000000    0.00000000
    3    0.03298189   -0.03298189
 Gradient time:  CPU 0.09 s  wall 0.10 s
 Geometry Optimization Parameters
   NAtoms,    NIC,     NZ,  NCons,   NDum,   NFix, NCnnct, MaxDiis
        2       5       0       0       0       0       0       0


** GEOMETRY OPTIMIZATION IN DELOCALIZED INTERNAL COORDINATES **
   Searching for a Minimum

   Optimization Cycle:   1

                       Coordinates (Angstroms)
     ATOM                X               Y               Z
      1  O         0.0000000000    0.0000000000   -0.1096766000
      2  H         0.0000000000    0.0000000000    0.8774128000
   Point Group: c1    Number of degrees of freedom:     1


   Energy is    -75.826368408


 Attempting to Generate Delocalized Internal Coordinates

  ***ERROR*** Wrong Number of Internal Coordinates
              Should be:   0  Found:   1
**WARNING** Problems with Internal Coordinates
  Switching to Cartesian Coordinates

 Translations and Rotations Projected Out of Hessian

  1 Hessian modes will be used to form the next step
  Hessian Eigenvalues:
     1.000000

 Minimum Search - Taking Simple RFO Step
 Searching for Lamda that Minimizes Along All modes
 Value Taken    Lamda =  -0.00217089
 Step Taken.  Stepsize is  0.046542

                             Maximum     Tolerance    Cnvgd?
         Gradient           0.032982      0.000300      NO
         Displacement       0.032910      0.001200      NO
         Energy change     *********      0.000001      NO

 ----------------------------------------------------------------
             Standard Nuclear Orientation (Angstroms)
    I     Atom           X                Y                Z
 ----------------------------------------------------------------
    1      O       0.0000000000     0.0000000000    -0.1270920575
    2      H       0.0000000000     0.0000000000     0.8948282575
 ----------------------------------------------------------------
 Nuclear Repulsion Energy =     4.1426103625 hartrees
 There are        5 alpha and        5 beta electrons
 Discretize the solute cavity surface with Lebedev spheres
	Using 302 Lebedev grid points for each H atom
	Using 302 Lebedev grid points for other atoms
	Atomic van der Waals radii will be scaled by 1.20
 Removing interior tesserae...
 Keep 406 surface tesserae and discard 198 interior tesserae
 Molecular Surface Area = 33.046 Angst**2
 Applying Cartesian multipole field
    Component          Value
    ---------          -----
     (2,0,0)        1.00000E-10
     (0,2,0)        2.00000E-10
     (0,0,2)       -3.00000E-10
 Nucleus-field energy     =    -0.0000000010 hartrees
 Requested basis set is cc-pVTZ
 There are 16 shells and 44 basis functions
 A cutoff of  1.0D-11 yielded    136 shell pairs
 There are      1056 function pairs (      1380 Cartesian)
 Smallest overlap matrix eigenvalue = 4.97E-03
 Guess MOs from SCF MO coefficient file
 Reading MOs from coefficient file
 Reading MOs from coefficient file
 A restricted Hartree-Fock SCF calculation will be
 performed using Pulay DIIS extrapolation
 SCF converges when DIIS error is below 1.0E-08
 Geometry optimization detected.  Setting ReadMinima to 0
 Setting SaveMinima to 0
 ---------------------------------------
  Cycle       Energy         DIIS Error
 ---------------------------------------
    1     -75.3588908951      4.26E-03
    2     -75.3772877581      1.77E-03
    3     -75.3781544032      7.13E-04
    4     -75.3784171434      3.28E-04
    5     -75.3784852113      8.54E-05
    6     -75.3784912252      1.34E-05
    7     -75.3784913091      1.86E-06
    8     -75.3784913108      1.66E-07
    9     -75.3784913108      1.39E-08
   10     -75.3784913108      2.11E-09 Convergence criterion met
 ---------------------------------------
 SCF time:  CPU 0.39 s  wall 0.39 s
 Discretize the solute cavity surface with Lebedev spheres
	Using 302 Lebedev grid points for each H atom
	Using 302 Lebedev grid points for other atoms
	Atomic van der Waals radii will be scaled by 1.20
 Removing interior tesserae...
 Keep 406 surface tesserae and discard 198 interior tesserae
 Molecular Surface Area = 33.046 Angst**2
 A restricted Hartree-Fock SCF calculation will be
 performed using Pulay DIIS extrapolation
 Polarizable Continuum solvation model will be applied
 SCF converges when DIIS error is below 1.0E-08
 Geometry optimization detected.  Setting ReadMinima to 0
 Setting SaveMinima to 0

 Citation of the SMD model:
 Marenich, A.V.; Cramer, C.J.; Truhlar, D.G.
 J. Phys. Chem. B 2009, 113, 6378-6396.
 iSolventCode=           1
 Solvent: water                                                           

 vradii
            1           2
    1   1.5200000   1.2000000
 ---------------------------------------
  Cycle       Energy         DIIS Error
 ---------------------------------------
    1     -75.3784913108      5.75E-10
 Time req'd to invert C: 0.09 s (CPU) 0.09 s (wall)
    2     -75.5432675783      2.34E-03
    3     -75.5432675787      2.34E-03
    4     -75.5432675757      2.34E-03
    5     -75.5432675756      2.34E-03
    6     -75.5432675751      2.34E-03
    7     -75.5432675793      2.34E-03
    8     -75.5432675783      2.34E-03
    9     -75.5432675750      2.34E-03
   10     -75.5432675769      2.34E-03
   11     -75.5465885541      1.39E-03
   12     -75.5472899516      6.33E-04
   13     -75.5475982723      2.09E-04
   14     -75.5476390718      3.32E-05
   15     -75.5476397139      7.19E-06
   16     -75.5476397361      1.31E-06
   17     -75.5476397367      1.16E-07
   18     -75.5476397367      1.12E-08
   19     -75.5476397367      1.55E-09 Convergence criterion met
 ---------------------------------------
 SCF time:  CPU 2.40 s  wall 2.40 s
(0)  E-EN(g) gas-phase elect-nuc energy                  -75.378491311 a.u.
(3)  G-ENP(liq) elect-nuc-pol free energy of system      -75.547639737 a.u.
(4)  G-CDS(liq) cavity-dispersion-solvent structure 
     free energy                                                0.7635 kcal/mol
(6)  G-S(liq) free energy of system                      -75.546422991 a.u.
(9)  DeltaG-S(liq) free energy of  solvation
     (9) = (6) - (0)                                         -105.3787 kcal/mol
 SCF   energy in the final basis set = -75.5464229913
 Total energy in the final basis set = -75.5464229913

 Components of the MP2 correlation energy:
        aaaa  correlation energy =        -0.0348239785 au
        abab  correlation energy =        -0.2076299429 au
        bbbb  correlation energy =        -0.0348239785 au
        non-Brillouin singles    =        -0.0000000000 au

 Total  MP2   correlation energy =        -0.2772778999 au
        MP2         total energy =       -75.8237008913 au

  Entering Z-vector solver.
 This version supports only Gaussian blurring of the apparent surface charges
 No PCM contribution added !! 
   1         0           1      0.000427    0.000427
 This version supports only Gaussian blurring of the apparent surface charges
 No PCM contribution added !! 
   2         0           1      0.000135    0.000135
 This version supports only Gaussian blurring of the apparent surface charges
 No PCM contribution added !! 
   3         0           1      0.000028    0.000028
 This version supports only Gaussian blurring of the apparent surface charges
 No PCM contribution added !! 
   4         0           1      0.000007    0.000007
 This version supports only Gaussian blurring of the apparent surface charges
 No PCM contribution added !! 
   5         1           0      0.000000    0.000000    Roots Converged

 --------------------------------------------------------------

                    Orbital Energies (a.u.)
 --------------------------------------------------------------

 Alpha MOs
 -- Occupied --
-20.423  -1.149  -0.500  -0.382  -0.382
 -- Virtual --
  0.193   0.603   0.750   0.844   0.844   0.942   0.942   1.193
  1.550   1.826   1.826   2.126   2.126   2.284   2.848   3.578
  3.578   3.853   3.853   4.107   4.107   4.118   4.534   4.534
  4.732   5.258   5.716   5.716   5.910   5.910   6.844   6.844
  6.886   6.886   6.911   7.171   7.171   7.587  10.515
 --------------------------------------------------------------

          Ground-State Mulliken Net Atomic Charges

     Atom                 Charge (a.u.)
  ----------------------------------------
      1 O                    -1.258814
      2 H                     0.258814
  ----------------------------------------
  Sum of atomic charges =    -1.000000

 -----------------------------------------------------------------
                    Cartesian Multipole Moments
 -----------------------------------------------------------------
    Charge (ESU x 10^10)
                -4.8032
    Dipole Moment (Debye)
         X       0.0000      Y       0.0000      Z       2.1380
       Tot       2.1380
    Quadrupole Moments (Debye-Ang)
        XX      -8.5746     XY      -0.0000     YY      -8.5746
        XZ       0.0000     YZ       0.0000     ZZ      -6.5467
    Octopole Moments (Debye-Ang^2)
       XXX       0.0000    XXY      -0.0000    XYY       0.0000
       YYY      -0.0000    XXZ       0.4605    XYZ       0.0000
       YYZ       0.4605    XZZ       0.0000    YZZ       0.0000
       ZZZ       2.3551
    Hexadecapole Moments (Debye-Ang^3)
      XXXX      -7.7038   XXXY      -0.0000   XXYY      -2.5679
      XYYY      -0.0000   YYYY      -7.7038   XXXZ       0.0000
      XXYZ       0.0000   XYYZ       0.0000   YYYZ       0.0000
      XXZZ      -2.9540   XYZZ       0.0000   YYZZ      -2.9540
      XZZZ       0.0000   YZZZ       0.0000   ZZZZ      -8.3793
 -----------------------------------------------------------------
 DrvMan is completing analytic gradient of the MP2 energy
 MP2 relaxed dipole moment
            1
    1   0.0000000
    2   0.0000000
    3   0.8411367
	Magnitude:	 0.841 au	 2.138 Debye
 MP2 energy read as -75.823701
 Full Analytical Gradient of MP2 Energy (in au.)
             1             2
    1   -0.00000000    0.00000000
    2    0.00000000   -0.00000000
    3    0.00926949   -0.00926949
 Gradient time:  CPU 0.09 s  wall 0.09 s
 Geometry Optimization Parameters
   NAtoms,    NIC,     NZ,  NCons,   NDum,   NFix, NCnnct, MaxDiis
        2       5       0       0       0       0       0       0

 Cartesian Hessian Update
 Hessian Updated using BFGS Update


** GEOMETRY OPTIMIZATION IN CARTESIAN COORDINATES **
   Searching for a Minimum

   Optimization Cycle:   2

                       Coordinates (Angstroms)
     ATOM                X               Y               Z
      1  O         0.0000000000    0.0000000000   -0.1270920575
      2  H         0.0000000000    0.0000000000    0.8948282575
   Point Group: c1    Number of degrees of freedom:     1


   Energy is    -75.823700891


 Translations and Rotations Projected Out of Hessian

  1 Hessian modes will be used to form the next step
  Hessian Eigenvalues:
     0.720513

 Minimum Search - Taking Simple RFO Step
 Searching for Lamda that Minimizes Along All modes
 Value Taken    Lamda =  -0.00023851
 Step Taken.  Stepsize is  0.018188

                             Maximum     Tolerance    Cnvgd?
         Gradient           0.009269      0.000300      NO
         Displacement       0.012861      0.001200      NO
         Energy change      0.002668      0.000001      NO

 ----------------------------------------------------------------
             Standard Nuclear Orientation (Angstroms)
    I     Atom           X                Y                Z
 ----------------------------------------------------------------
    1      O       0.0000000000     0.0000000000    -0.1338977342
    2      H       0.0000000000     0.0000000000     0.9016339342
 ----------------------------------------------------------------
 Nuclear Repulsion Energy =     4.0881585908 hartrees
 There are        5 alpha and        5 beta electrons
 Discretize the solute cavity surface with Lebedev spheres
	Using 302 Lebedev grid points for each H atom
	Using 302 Lebedev grid points for other atoms
	Atomic van der Waals radii will be scaled by 1.20
 Removing interior tesserae...
 Keep 406 surface tesserae and discard 198 interior tesserae
 Molecular Surface Area = 33.046 Angst**2
 Applying Cartesian multipole field
    Component          Value
    ---------          -----
     (2,0,0)        1.00000E-10
     (0,2,0)        2.00000E-10
     (0,0,2)       -3.00000E-10
 Nucleus-field energy     =    -0.0000000010 hartrees
 Requested basis set is cc-pVTZ
 There are 16 shells and 44 basis functions
 A cutoff of  1.0D-11 yielded    136 shell pairs
 There are      1056 function pairs (      1380 Cartesian)
 Smallest overlap matrix eigenvalue = 5.24E-03
 Guess MOs from SCF MO coefficient file
 Reading MOs from coefficient file
 Reading MOs from coefficient file
 A restricted Hartree-Fock SCF calculation will be
 performed using Pulay DIIS extrapolation
 SCF converges when DIIS error is below 1.0E-08
 Geometry optimization detected.  Setting ReadMinima to 0
 Setting SaveMinima to 0
 ---------------------------------------
  Cycle       Energy         DIIS Error
 ---------------------------------------
    1     -75.3659505040      3.16E-03
    2     -75.3758159582      1.69E-03
    3     -75.3765536660      6.23E-04
    4     -75.3768050367      2.75E-04
    5     -75.3768603638      6.56E-05
    6     -75.3768636089      1.17E-05
    7     -75.3768636726      1.48E-06
    8     -75.3768636738      1.55E-07
    9     -75.3768636738      1.20E-08
   10     -75.3768636738      2.24E-09 Convergence criterion met
 ---------------------------------------
 SCF time:  CPU 0.39 s  wall 0.41 s
 Discretize the solute cavity surface with Lebedev spheres
	Using 302 Lebedev grid points for each H atom
	Using 302 Lebedev grid points for other atoms
	Atomic van der Waals radii will be scaled by 1.20
 Removing interior tesserae...
 Keep 406 surface tesserae and discard 198 interior tesserae
 Molecular Surface Area = 33.046 Angst**2
 A restricted Hartree-Fock SCF calculation will be
 performed using Pulay DIIS extrapolation
 Polarizable Continuum solvation model will be applied
 SCF converges when DIIS error is below 1.0E-08
 Geometry optimization detected.  Setting ReadMinima to 0
 Setting SaveMinima to 0

 Citation of the SMD model:
 Marenich, A.V.; Cramer, C.J.; Truhlar, D.G.
 J. Phys. Chem. B 2009, 113, 6378-6396.
 iSolventCode=           1
 Solvent: water                                                           

 vradii
            1           2
    1   1.5200000   1.2000000
 ---------------------------------------
  Cycle       Energy         DIIS Error
 ---------------------------------------
    1     -75.3768636738      1.56E-10
 Time req'd to invert C: 0.10 s (CPU) 0.09 s (wall)
    2     -75.5412513702      2.35E-03
    3     -75.5412513702      2.35E-03
    4     -75.5412513702      2.35E-03
    5     -75.5412513702      2.35E-03
    6     -75.5412513702      2.35E-03
    7     -75.5412513703      2.35E-03
    8     -75.5412513703      2.35E-03
    9     -75.5412513703      2.35E-03
   10     -75.5412513703      2.35E-03
   11     -75.5412513702      2.35E-03
   12     -75.5412513702      2.35E-03
   13     -75.5412513702      2.35E-03
   14     -75.5412513702      2.35E-03
   15     -75.5412513702      2.35E-03
   16     -75.5412513702      2.35E-03
   17     -75.5446540686      1.42E-03
   18     -75.5453860626      6.44E-04
   19     -75.5457201848      2.16E-04
   20     -75.5457649383      3.42E-05
   21     -75.5457656186      7.32E-06
   22     -75.5457656416      1.35E-06
   23     -75.5457656422      1.20E-07
   24     -75.5457656422      1.13E-08
   25     -75.5457656422      1.58E-09 Convergence criterion met
 ---------------------------------------
 SCF time:  CPU 3.14 s  wall 3.14 s
(0)  E-EN(g) gas-phase elect-nuc energy                  -75.376863674 a.u.
(3)  G-ENP(liq) elect-nuc-pol free energy of system      -75.545765642 a.u.
(4)  G-CDS(liq) cavity-dispersion-solvent structure 
     free energy                                                0.7704 kcal/mol
(6)  G-S(liq) free energy of system                      -75.544537937 a.u.
(9)  DeltaG-S(liq) free energy of  solvation
     (9) = (6) - (0)                                         -105.2172 kcal/mol
 SCF   energy in the final basis set = -75.5445379374
 Total energy in the final basis set = -75.5445379374

 Components of the MP2 correlation energy:
        aaaa  correlation energy =        -0.0348599711 au
        abab  correlation energy =        -0.2079797820 au
        bbbb  correlation energy =        -0.0348599711 au
        non-Brillouin singles    =        -0.0000000000 au

 Total  MP2   correlation energy =        -0.2776997241 au
        MP2         total energy =       -75.8222376616 au

  Entering Z-vector solver.
 This version supports only Gaussian blurring of the apparent surface charges
 No PCM contribution added !! 
   1         0           1      0.000439    0.000439
 This version supports only Gaussian blurring of the apparent surface charges
 No PCM contribution added !! 
   2         0           1      0.000146    0.000146
 This version supports only Gaussian blurring of the apparent surface charges
 No PCM contribution added !! 
   3         0           1      0.000030    0.000030
 This version supports only Gaussian blurring of the apparent surface charges
 No PCM contribution added !! 
   4         0           1      0.000008    0.000008
 This version supports only Gaussian blurring of the apparent surface charges
 No PCM contribution added !! 
   5         1           0      0.000000    0.000000    Roots Converged

 --------------------------------------------------------------

                    Orbital Energies (a.u.)
 --------------------------------------------------------------

 Alpha MOs
 -- Occupied --
-20.425  -1.146  -0.497  -0.383  -0.383
 -- Virtual --
  0.192   0.596   0.751   0.843   0.843   0.940   0.940   1.199
  1.534   1.826   1.826   2.119   2.119   2.298   2.835   3.573
  3.573   3.845   3.845   4.104   4.104   4.105   4.521   4.521
  4.688   5.270   5.716   5.716   5.897   5.897   6.797   6.797
  6.885   6.885   6.888   7.168   7.168   7.569  10.397
 --------------------------------------------------------------

          Ground-State Mulliken Net Atomic Charges

     Atom                 Charge (a.u.)
  ----------------------------------------
      1 O                    -1.256342
      2 H                     0.256342
  ----------------------------------------
  Sum of atomic charges =    -1.000000

 -----------------------------------------------------------------
                    Cartesian Multipole Moments
 -----------------------------------------------------------------
    Charge (ESU x 10^10)
                -4.8032
    Dipole Moment (Debye)
         X      -0.0000      Y      -0.0000      Z       2.1579
       Tot       2.1579
    Quadrupole Moments (Debye-Ang)
        XX      -8.5906     XY       0.0000     YY      -8.5906
        XZ       0.0000     YZ       0.0000     ZZ      -6.5622
    Octopole Moments (Debye-Ang^2)
       XXX      -0.0000    XXY      -0.0000    XYY      -0.0000
       YYY      -0.0000    XXZ       0.4911    XYZ      -0.0000
       YYZ       0.4911    XZZ      -0.0000    YZZ       0.0000
       ZZZ       2.4523
    Hexadecapole Moments (Debye-Ang^3)
      XXXX      -7.7278   XXXY       0.0000   XXYY      -2.5759
      XYYY       0.0000   YYYY      -7.7278   XXXZ       0.0000
      XXYZ       0.0000   XYYZ       0.0000   YYYZ       0.0000
      XXZZ      -2.9941   XYZZ       0.0000   YYZZ      -2.9941
      XZZZ       0.0000   YZZZ       0.0000   ZZZZ      -8.5456
 -----------------------------------------------------------------
 DrvMan is completing analytic gradient of the MP2 energy
 MP2 relaxed dipole moment
            1
    1  -0.0000000
    2  -0.0000000
    3   0.8489680
	Magnitude:	 0.849 au	 2.158 Debye
 MP2 energy read as -75.822238
 Full Analytical Gradient of MP2 Energy (in au.)
             1             2
    1    0.00000000   -0.00000000
    2    0.00000000   -0.00000000
    3    0.00145035   -0.00145035
 Gradient time:  CPU 0.09 s  wall 0.09 s
 Geometry Optimization Parameters
   NAtoms,    NIC,     NZ,  NCons,   NDum,   NFix, NCnnct, MaxDiis
        2       5       0       0       0       0       0       0

 Cartesian Hessian Update
 Hessian Updated using BFGS Update


** GEOMETRY OPTIMIZATION IN CARTESIAN COORDINATES **
   Searching for a Minimum

   Optimization Cycle:   3

                       Coordinates (Angstroms)
     ATOM                X               Y               Z
      1  O         0.0000000000    0.0000000000   -0.1338977342
      2  H         0.0000000000    0.0000000000    0.9016339342
   Point Group: c1    Number of degrees of freedom:     1


   Energy is    -75.822237662


 Translations and Rotations Projected Out of Hessian

  1 Hessian modes will be used to form the next step
  Hessian Eigenvalues:
     0.607979

 Minimum Search - Taking Simple RFO Step
 Searching for Lamda that Minimizes Along All modes
 Value Taken    Lamda =  -0.00000692
 Step Taken.  Stepsize is  0.003374

                             Maximum     Tolerance    Cnvgd?
         Gradient           0.001450      0.000300      NO
         Displacement       0.002385      0.001200      NO
         Energy change      0.001463      0.000001      NO

 ----------------------------------------------------------------
             Standard Nuclear Orientation (Angstroms)
    I     Atom           X                Y                Z
 ----------------------------------------------------------------
    1      O       0.0000000000     0.0000000000    -0.1351600811
    2      H       0.0000000000     0.0000000000     0.9028962811
 ----------------------------------------------------------------
 Nuclear Repulsion Energy =     4.0782156350 hartrees
 There are        5 alpha and        5 beta electrons
 Discretize the solute cavity surface with Lebedev spheres
	Using 302 Lebedev grid points for each H atom
	Using 302 Lebedev grid points for other atoms
	Atomic van der Waals radii will be scaled by 1.20
 Removing interior tesserae...
 Keep 406 surface tesserae and discard 198 interior tesserae
 Molecular Surface Area = 33.046 Angst**2
 Applying Cartesian multipole field
    Component          Value
    ---------          -----
     (2,0,0)        1.00000E-10
     (0,2,0)        2.00000E-10
     (0,0,2)       -3.00000E-10
 Nucleus-field energy     =    -0.0000000010 hartrees
 Requested basis set is cc-pVTZ
 There are 16 shells and 44 basis functions
 A cutoff of  1.0D-11 yielded    136 shell pairs
 There are      1056 function pairs (      1380 Cartesian)
 Smallest overlap matrix eigenvalue = 5.29E-03
 Guess MOs from SCF MO coefficient file
 Reading MOs from coefficient file
 Reading MOs from coefficient file
 A restricted Hartree-Fock SCF calculation will be
 performed using Pulay DIIS extrapolation
 SCF converges when DIIS error is below 1.0E-08
 Geometry optimization detected.  Setting ReadMinima to 0
 Setting SaveMinima to 0
 ---------------------------------------
  Cycle       Energy         DIIS Error
 ---------------------------------------
    1     -75.3701929679      2.92E-03
    2     -75.3755809280      1.65E-03
    3     -75.3762584210      5.89E-04
    4     -75.3764884348      2.52E-04
    5     -75.3765387395      5.74E-05
    6     -75.3765411349      1.10E-05
    7     -75.3765411920      1.38E-06
    8     -75.3765411929      1.11E-07
    9     -75.3765411929      1.12E-08
   10     -75.3765411929      1.38E-09 Convergence criterion met
 ---------------------------------------
 SCF time:  CPU 0.39 s  wall 0.41 s
 Discretize the solute cavity surface with Lebedev spheres
	Using 302 Lebedev grid points for each H atom
	Using 302 Lebedev grid points for other atoms
	Atomic van der Waals radii will be scaled by 1.20
 Removing interior tesserae...
 Keep 406 surface tesserae and discard 198 interior tesserae
 Molecular Surface Area = 33.046 Angst**2
 A restricted Hartree-Fock SCF calculation will be
 performed using Pulay DIIS extrapolation
 Polarizable Continuum solvation model will be applied
 SCF converges when DIIS error is below 1.0E-08
 Geometry optimization detected.  Setting ReadMinima to 0
 Setting SaveMinima to 0

 Citation of the SMD model:
 Marenich, A.V.; Cramer, C.J.; Truhlar, D.G.
 J. Phys. Chem. B 2009, 113, 6378-6396.
 iSolventCode=           1
 Solvent: water                                                           

 vradii
            1           2
    1   1.5200000   1.2000000
 ---------------------------------------
  Cycle       Energy         DIIS Error
 ---------------------------------------
    1     -75.3765411929      1.00E-10
 Time req'd to invert C: 0.09 s (CPU) 0.09 s (wall)
    2     -75.5408549072      2.35E-03
    3     -75.5408549072      2.35E-03
    4     -75.5408549072      2.35E-03
    5     -75.5408549072      2.35E-03
    6     -75.5408549072      2.35E-03
    7     -75.5408549072      2.35E-03
    8     -75.5408549072      2.35E-03
    9     -75.5408549072      2.35E-03
   10     -75.5408549072      2.35E-03
   11     -75.5408549072      2.35E-03
   12     -75.5408549072      2.35E-03
   13     -75.5408549072      2.35E-03
   14     -75.5408549072      2.35E-03
   15     -75.5408549072      2.35E-03
   16     -75.5408549072      2.35E-03
   17     -75.5442726253      1.43E-03
   18     -75.5450102913      6.46E-04
   19     -75.5453493666      2.18E-04
   20     -75.5453948878      3.44E-05
   21     -75.5453955755      7.34E-06
   22     -75.5453955985      1.36E-06
   23     -75.5453955992      1.21E-07
   24     -75.5453955992      1.14E-08
   25     -75.5453955992      1.58E-09 Convergence criterion met
 ---------------------------------------
 SCF time:  CPU 3.14 s  wall 3.13 s
(0)  E-EN(g) gas-phase elect-nuc energy                  -75.376541193 a.u.
(3)  G-ENP(liq) elect-nuc-pol free energy of system      -75.545395599 a.u.
(4)  G-CDS(liq) cavity-dispersion-solvent structure 
     free energy                                                0.7717 kcal/mol
(6)  G-S(liq) free energy of system                      -75.544165878 a.u.
(9)  DeltaG-S(liq) free energy of  solvation
     (9) = (6) - (0)                                         -105.1861 kcal/mol
 SCF   energy in the final basis set = -75.5441658779
 Total energy in the final basis set = -75.5441658779

 Components of the MP2 correlation energy:
        aaaa  correlation energy =        -0.0348664045 au
        abab  correlation energy =        -0.2080446986 au
        bbbb  correlation energy =        -0.0348664045 au
        non-Brillouin singles    =        -0.0000000000 au

 Total  MP2   correlation energy =        -0.2777775076 au
        MP2         total energy =       -75.8219433855 au

  Entering Z-vector solver.
 This version supports only Gaussian blurring of the apparent surface charges
 No PCM contribution added !! 
   1         0           1      0.000441    0.000441
 This version supports only Gaussian blurring of the apparent surface charges
 No PCM contribution added !! 
   2         0           1      0.000149    0.000149
 This version supports only Gaussian blurring of the apparent surface charges
 No PCM contribution added !! 
   3         0           1      0.000031    0.000031
 This version supports only Gaussian blurring of the apparent surface charges
 No PCM contribution added !! 
   4         0           1      0.000008    0.000008
 This version supports only Gaussian blurring of the apparent surface charges
 No PCM contribution added !! 
   5         1           0      0.000000    0.000000    Roots Converged

 --------------------------------------------------------------

                    Orbital Energies (a.u.)
 --------------------------------------------------------------

 Alpha MOs
 -- Occupied --
-20.425  -1.145  -0.496  -0.383  -0.383
 -- Virtual --
  0.192   0.595   0.751   0.843   0.843   0.939   0.939   1.200
  1.531   1.826   1.826   2.118   2.118   2.301   2.833   3.572
  3.572   3.844   3.844   4.102   4.103   4.103   4.519   4.519
  4.680   5.272   5.716   5.716   5.894   5.894   6.789   6.789
  6.883   6.885   6.885   7.167   7.167   7.566  10.376
 --------------------------------------------------------------

          Ground-State Mulliken Net Atomic Charges

     Atom                 Charge (a.u.)
  ----------------------------------------
      1 O                    -1.255843
      2 H                     0.255843
  ----------------------------------------
  Sum of atomic charges =    -1.000000

 -----------------------------------------------------------------
                    Cartesian Multipole Moments
 -----------------------------------------------------------------
    Charge (ESU x 10^10)
                -4.8032
    Dipole Moment (Debye)
         X       0.0000      Y      -0.0000      Z       2.1615
       Tot       2.1615
    Quadrupole Moments (Debye-Ang)
        XX      -8.5936     XY       0.0000     YY      -8.5936
        XZ       0.0000     YZ       0.0000     ZZ      -6.5651
    Octopole Moments (Debye-Ang^2)
       XXX       0.0000    XXY      -0.0000    XYY       0.0000
       YYY      -0.0000    XXZ       0.4967    XYZ      -0.0000
       YYZ       0.4967    XZZ       0.0000    YZZ      -0.0000
       ZZZ       2.4702
    Hexadecapole Moments (Debye-Ang^3)
      XXXX      -7.7323   XXXY       0.0000   XXYY      -2.5774
      XYYY       0.0000   YYYY      -7.7323   XXXZ       0.0000
      XXYZ      -0.0000   XYYZ       0.0000   YYYZ      -0.0000
      XXZZ      -3.0017   XYZZ       0.0000   YYZZ      -3.0017
      XZZZ       0.0000   YZZZ      -0.0000   ZZZZ      -8.5770
 -----------------------------------------------------------------
 DrvMan is completing analytic gradient of the MP2 energy
 MP2 relaxed dipole moment
            1
    1   0.0000000
    2  -0.0000000
    3   0.8503985
	Magnitude:	 0.850 au	 2.161 Debye
 MP2 energy read as -75.821943
 Full Analytical Gradient of MP2 Energy (in au.)
             1             2
    1   -0.00000000    0.00000000
    2   -0.00000000    0.00000000
    3    0.00007916   -0.00007916
 Gradient time:  CPU 0.09 s  wall 0.09 s
 Geometry Optimization Parameters
   NAtoms,    NIC,     NZ,  NCons,   NDum,   NFix, NCnnct, MaxDiis
        2       5       0       0       0       0       0       0

 Cartesian Hessian Update
 Hessian Updated using BFGS Update


** GEOMETRY OPTIMIZATION IN CARTESIAN COORDINATES **
   Searching for a Minimum

   Optimization Cycle:   4

                       Coordinates (Angstroms)
     ATOM                X               Y               Z
      1  O         0.0000000000    0.0000000000   -0.1351600811
      2  H         0.0000000000    0.0000000000    0.9028962811
   Point Group: c1    Number of degrees of freedom:     1


   Energy is    -75.821943385


 Translations and Rotations Projected Out of Hessian

  1 Hessian modes will be used to form the next step
  Hessian Eigenvalues:
     0.574803

 Minimum Search - Taking Simple RFO Step
 Searching for Lamda that Minimizes Along All modes
 Value Taken    Lamda =   0.00000000
 Step Taken.  Stepsize is  0.000195

                             Maximum     Tolerance    Cnvgd?
         Gradient           0.000079      0.000300     YES
         Displacement       0.000138      0.001200     YES
         Energy change      0.000294      0.000001      NO


                       Distance Matrix (Angstroms)
             O (  1)
   H (  2)  1.038056

 Final energy is   -75.821943385486662     


 ******************************
 **  OPTIMIZATION CONVERGED  **
 ******************************

                       Coordinates (Angstroms)
     ATOM                X               Y               Z
      1  O         0.0000000000    0.0000000000   -0.1351600811
      2  H         0.0000000000    0.0000000000    0.9028962811

Z-matrix Print:
$molecule
-1 1
O 
H  1 1.038056
$end


 --------------------------------------------------------------

                    Orbital Energies (a.u.)
 --------------------------------------------------------------

 Alpha MOs
 -- Occupied --
-20.425  -1.145  -0.496  -0.383  -0.383
 -- Virtual --
  0.192   0.595   0.751   0.843   0.843   0.939   0.939   1.200
  1.531   1.826   1.826   2.118   2.118   2.301   2.833   3.572
  3.572   3.844   3.844   4.102   4.103   4.103   4.519   4.519
  4.680   5.272   5.716   5.716   5.894   5.894   6.789   6.789
  6.883   6.885   6.885   7.167   7.167   7.566  10.376
 --------------------------------------------------------------

          Ground-State Mulliken Net Atomic Charges

     Atom                 Charge (a.u.)
  ----------------------------------------
      1 O                    -1.255843
      2 H                     0.255843
  ----------------------------------------
  Sum of atomic charges =    -1.000000

 -----------------------------------------------------------------
                    Cartesian Multipole Moments
 -----------------------------------------------------------------
    Charge (ESU x 10^10)
                -4.8032
    Dipole Moment (Debye)
         X       0.0000      Y      -0.0000      Z       2.1615
       Tot       2.1615
    Quadrupole Moments (Debye-Ang)
        XX      -8.5936     XY       0.0000     YY      -8.5936
        XZ       0.0000     YZ       0.0000     ZZ      -6.5651
    Octopole Moments (Debye-Ang^2)
       XXX       0.0000    XXY      -0.0000    XYY       0.0000
       YYY      -0.0000    XXZ       0.4967    XYZ      -0.0000
       YYZ       0.4967    XZZ       0.0000    YZZ      -0.0000
       ZZZ       2.4702
    Hexadecapole Moments (Debye-Ang^3)
      XXXX      -7.7323   XXXY       0.0000   XXYY      -2.5774
      XYYY       0.0000   YYYY      -7.7323   XXXZ       0.0000
      XXYZ      -0.0000   XYYZ       0.0000   YYYZ      -0.0000
      XXZZ      -3.0017   XYZZ       0.0000   YYZZ      -3.0017
      XZZZ       0.0000   YZZZ      -0.0000   ZZZZ      -8.5770
 -----------------------------------------------------------------
Archival summary:
1\1\pikachu\OPT\MP2\BasisUnspecified\11(1-,1)\pakpong\MonDec1211:38:102016MonDec1211:38:102016\0\\#,OPT,MP2,BasisUnspecified,\\-1,1\O\H,1,1.03806\\HF=-75.5441659\MP2=-75.8219434\\@

 Total job time:  18.74s(wall), 18.68s(cpu) 
 Mon Dec 12 11:38:10 2016

        *************************************************************
        *                                                           *
        *  Thank you very much for using Q-Chem.  Have a nice day.  *
        *                                                           *
        *************************************************************


 
User input: 2 of 3 
 
pikachu 127.0.1
Q-Chem Developer Version! Running on 127.0.1.*
                  Welcome to Q-Chem
     A Quantum Leap Into The Future Of Chemistry


 Q-Chem 4.4, Q-Chem, Inc., Pleasanton, CA (2016)

 Y. Shao,  Z. Gan,  E. Epifanovsky,  A. T. B. Gilbert,  M. Wormit,  
 J. Kussmann,  A. W. Lange,  A. Behn,  J. Deng,  X. Feng,  D. Ghosh,  
 M. Goldey,  P. R. Horn,  L. D. Jacobson,  I. Kaliman,  F. Rob,  
 R. Z. Khaliullin,  T. Kus,  A. Landau,  J. Liu,  E. I. Proynov,  Y. M. Rhee,  
 R. M. Richard,  M. A. Rohrdanz,  R. P. Steele,  E. J. Sundstrom,  
 H. L. Woodcock III,  P. M. Zimmerman,  D. Zuev,  B. Albrecht,  E. Alguire,  
 B. Austin,  S. A. Baeppler,  G. J. O. Beran,  Y. A. Bernard,  E. Berquist,  
 K. Brandhorst,  K. B. Bravaya,  S. T. Brown,  D. Casanova,  C.-M. Chang,  
 Y. Chen,  S. H. Chien,  K. D. Closser,  M. P. Coons,  D. L. Crittenden,  
 S. Dasgupta,  M. Diedenhofen,  R. A. DiStasio Jr.,  H. Do,  A. D. Dutoi,  
 R. G. Edgar,  P.-T. Fang,  S. Fatehi,  Q. Feng,  L. Fusti-Molnar,  
 A. Ghysels,  A. Golubeva-Zadorozhnaya,  J. Gomes,  A. Gunina,  
 M. W. D. Hanson-Heine,  P. H. P. Harbach,  A. W. Hauser,  J. E. Herr,  
 E. G. Hohenstein,  Z. C. Holden,  K. Hui,  T.-C. Jagau,  H. Ji,  B. Kaduk,  
 K. Khistyaev,  Jaehoon Kim,  Jihan Kim,  R. A. King,  P. Klunzinger,  
 K. Koh,  D. Kosenkov,  T. Kowalczyk,  C. M. Krauter,  A. Kunitsa,  
 K. U. Lao,  A. Laurent,  K. V. Lawler,  J. Lee,  D. Lefrancois,  S. Lehtola,  
 S. V. Levchenko,  C. Y. Lin,  Y.-S. Lin,  F. Liu,  E. Livshits,  
 R. C. Lochan,  A. Luenser,  P. Manohar,  S. F. Manzer,  S.-P. Mao,  Y. Mao,  
 N. Mardirossian,  A. V. Marenich,  L. A. Martinez-Martinez,  S. A. Maurer,  
 N. J. Mayhall,  J.-M. Mewes,  A. F. Morrison,  K. Nanda,  T. S. Nguyen-Beck,  
 C. M. Oana,  R. Olivares-Amaya,  D. P. O'Neill,  J. A. Parkhill,  
 T. M. Perrine,  R. Peverati,  P. A. Pieniazek,  F. Plasser,  A. Prociuk,  
 D. R. Rehn,  E. Rosta,  N. J. Russ,  N. Sergueev,  S. M. Sharada,  
 S. Sharma,  D. W. Small,  A. Sodt,  T. Stauch,  T. Stein,  D. Stuck,  
 Y.-C. Su,  A. J. W. Thom,  T. Tsuchimochi,  L. Vogt,  O. Vydrov,  T. Wang,  
 M. A. Watson,  J. Wenzel,  A. White,  C. F. Williams,  V. Vanovschi,  
 K. Yao,  S. Yeganeh,  S. R. Yost,  Z.-Q. You,  I. Y. Zhang,  X. Zhang,  
 Y. Zhao,  B. R. Brooks,  G. K. L. Chan,  D. M. Chipman,  C. J. Cramer,  
 W. A. Goddard III,  M. S. Gordon,  W. J. Hehre,  A. Klamt,  
 H. F. Schaefer III,  M. W. Schmidt,  C. D. Sherrill,  D. G. Truhlar,  
 A. Warshel,  X. Xu,  A. Aspuru-Guzik,  R. Baer,  A. T. Bell,  N. A. Besley,  
 J.-D. Chai,  A. Dreuw,  B. D. Dunietz,  T. R. Furlani,  S. R. Gwaltney,  
 C.-P. Hsu,  Y. Jung,  J. Kong,  D. S. Lambrecht,  W. Liang,  C. Ochsenfeld,  
 V. A. Rassolov,  L. V. Slipchenko,  J. E. Subotnik,  T. Van Voorhis,  
 J. M. Herbert,  A. I. Krylov,  P. M. W. Gill,  M. Head-Gordon

 Contributors to earlier versions of Q-Chem not listed above: 
 R. D. Adamson,  J. Baker,  E. F. C. Byrd,  A. K. Chakraborty,  C.-L. Cheng,  
 H. Dachsel,  R. J. Doerksen,  G. Hawkins,  A. Heyden,  S. Hirata,  
 G. Kedziora,  F. J. Keil,  C. Kelley,  P. P. Korambath,  W. Kurlancheek,  
 A. M. Lee,  M. S. Lee,  D. Liotard,  I. Lotan,  P. E. Maslen,  N. Nair,  
 D. Neuhauser,  R. Olson,  B. Peters,  J. Ritchie,  N. E. Schultz,  
 N. Shenvi,  A. C. Simmonett,  K. S. Thanthiriwatte,  Q. Wu,  W. Zhang

 Please cite Q-Chem as follows:
 Y. Shao et al., Mol. Phys. 113, 184-215 (2015)
 DOI: 10.1080/00268976.2014.952696

 Q-Chem 4.4.2 for Intel X86 EM64T Linux

 Parts of Q-Chem use Armadillo 5.200.1 (Boston Tea Smuggler).
 http://arma.sourceforge.net/

 Q-Chem begins on Mon Dec 12 11:38:10 2016  


Host: 0

     Scratch files written to /scratch/pakpong/qchem7093//
The previous job contains 0 fragments, simply inherited here
FILE_GEOM_ORG=        593


!!********************************************.
!!******************Warning*******************.
!!Desired Analytical derivatives not available.
!!Finite difference job might take a long time.
!!********************************************.
!!********************************************.


 2-order derivative to be evaluated numerically with 1-order analytical derivatives

Checking the input file for inconsistencies... 	...done.

--------------------------------------------------------------
User input:
--------------------------------------------------------------

$molecule
read
$end

$rem
   BASIS  =   cc-pVTZ
   method  =  MP2
   JOBTYPE	= FREQUENCY
   SOLVENT_METHOD = SMD
$end

--------------------------------------------------------------
 ----------------------------------------------------------------
             Standard Nuclear Orientation (Angstroms)
    I     Atom           X                Y                Z
 ----------------------------------------------------------------
    1      O       0.0000000000     0.0000000000    -0.1351600811
    2      H       0.0000000000     0.0000000000     0.9028962811
 ----------------------------------------------------------------
 Nuclear Repulsion Energy =     4.0782156350 hartrees
 There are        5 alpha and        5 beta electrons
 Requested basis set is cc-pVTZ
 There are 16 shells and 44 basis functions

 Total QAlloc Memory Limit   2000 MB
 Mega-Array Size        61 MB
 MEM_STATIC part        62 MB

                       Distance Matrix (Angstroms)
             O (  1)
   H (  2)  1.038056

 A cutoff of  1.0D-11 yielded    136 shell pairs
 There are      1056 function pairs (      1380 Cartesian)

 -------------------------------------------------------
 OpenMP Integral Computing Module                       
 Release: version 1.0, May 2013, Q-Chem Inc. Pittsburgh 
 -------------------------------------------------------
 Integral Job Info:
 Integral job number is                      11
 Integral operator is                         1
 short-range coefficients                     0
 long-range coefficients              100000000
 Omega coefficients                           0
 if combine SR and LR in K                    0
 Integral screening is                        0
 Integral computing path is                   2
 max size of driver memory is            800000
 size of driver memory is                776718
 size of scratch memory is              4556032
 max col of scratch BK array              10000
 max len of scratch array in speh3          662
 max len of scratch index in speh4           32
 max int batch size is                      520
 min int batch size is                       52
 fixed nKL is                                52
 max L of basis functions is                  3
 order of int derivative is                   0
 number of shells is                         16
 number of basis is                          50
 number of cartesian basis is                50
 number of contracted shell pairs           136
 number of primitive shell pairs            562
 maxK2 (contraction) of shell pair           49
 max number of K2 of shell pair               1
 max number of CS2 of shell pair             16
 max number of PS2 of shell pair            147
 mem total for path MDJ                   28798
 -------------------------------------------------------
 Smallest overlap matrix eigenvalue = 5.29E-03
 Guess from superposition of atomic densities
 Warning:  Energy on first SCF cycle will be non-variational
 A restricted Hartree-Fock SCF calculation will be
 performed using Pulay DIIS extrapolation
 SCF converges when DIIS error is below 1.0E-08
 ---------------------------------------
  Cycle       Energy         DIIS Error
 ---------------------------------------
    1     -75.0035376564      4.11E-02
    2     -75.2561316514      2.42E-02
    3     -75.3628632643      1.00E-02
    4     -75.3761377553      1.01E-03
    5     -75.3764723905      2.88E-04
    6     -75.3765362210      7.61E-05
    7     -75.3765410079      1.46E-05
    8     -75.3765411894      2.67E-06
    9     -75.3765411926      1.97E-07
   10     -75.3765411926      5.97E-08
   11     -75.3765411926      2.43E-08
   12     -75.3765411926      5.10E-09 Convergence criterion met
 ---------------------------------------
 SCF time:  CPU 0.46 s  wall 0.47 s

 Citation of the SMD model:
 Marenich, A.V.; Cramer, C.J.; Truhlar, D.G.
 J. Phys. Chem. B 2009, 113, 6378-6396.
 iSolventCode=           1
 Solvent: water                                                           

 vradii
            1           2
    1   1.5200000   1.2000000
Changing PCM_TESSEL_METHOD to VTN
Changing PCM_VDW_RADII to SMD_RADIUS
 Discretize the solute cavity surface with Lebedev spheres
	Using 302 Lebedev grid points for each H atom
	Using 302 Lebedev grid points for other atoms
	Atomic van der Waals radii will be scaled by 1.20
 Removing interior tesserae...
 Keep 406 surface tesserae and discard 198 interior tesserae
 Molecular Surface Area = 33.046 Angst**2
 A restricted Hartree-Fock SCF calculation will be
 performed using Pulay DIIS extrapolation
 Polarizable Continuum solvation model will be applied
 SCF converges when DIIS error is below 1.0E-08

 Citation of the SMD model:
 Marenich, A.V.; Cramer, C.J.; Truhlar, D.G.
 J. Phys. Chem. B 2009, 113, 6378-6396.
 iSolventCode=           1
 Solvent: water                                                           

 vradii
            1           2
    1   1.5200000   1.2000000
 ---------------------------------------
  Cycle       Energy         DIIS Error
 ---------------------------------------
    1     -75.3765411926      4.12E-10
 Time req'd to invert C: 0.09 s (CPU) 0.09 s (wall)
    2     -75.5408549065      2.35E-03
    3     -75.5408549061      2.35E-03
    4     -75.5442726247      1.43E-03
    5     -75.5450102908      6.46E-04
    6     -75.5453493662      2.18E-04
    7     -75.5453948874      3.44E-05
    8     -75.5453955750      7.34E-06
    9     -75.5453955981      1.36E-06
   10     -75.5453955988      1.21E-07
   11     -75.5453955988      1.14E-08
   12     -75.5453955988      1.58E-09 Convergence criterion met
 ---------------------------------------
 SCF time:  CPU 1.59 s  wall 1.58 s
(0)  E-EN(g) gas-phase elect-nuc energy                  -75.376541193 a.u.
(3)  G-ENP(liq) elect-nuc-pol free energy of system      -75.545395599 a.u.
(4)  G-CDS(liq) cavity-dispersion-solvent structure 
     free energy                                                0.7717 kcal/mol
(6)  G-S(liq) free energy of system                      -75.544165877 a.u.
(9)  DeltaG-S(liq) free energy of  solvation
     (9) = (6) - (0)                                         -105.1861 kcal/mol
 SCF   energy in the final basis set = -75.5441658775
 Total energy in the final basis set = -75.5441658775

 Components of the MP2 correlation energy:
        aaaa  correlation energy =        -0.0348664045 au
        abab  correlation energy =        -0.2080446986 au
        bbbb  correlation energy =        -0.0348664045 au
        non-Brillouin singles    =        -0.0000000000 au

 Total  MP2   correlation energy =        -0.2777775076 au
        MP2         total energy =       -75.8219433850 au

  Entering Z-vector solver.
 This version supports only Gaussian blurring of the apparent surface charges
 No PCM contribution added !! 
   1         0           1      0.000441    0.000441
 This version supports only Gaussian blurring of the apparent surface charges
 No PCM contribution added !! 
   2         0           1      0.000149    0.000149
 This version supports only Gaussian blurring of the apparent surface charges
 No PCM contribution added !! 
   3         0           1      0.000031    0.000031
 This version supports only Gaussian blurring of the apparent surface charges
 No PCM contribution added !! 
   4         0           1      0.000008    0.000008
 This version supports only Gaussian blurring of the apparent surface charges
 No PCM contribution added !! 
   5         1           0      0.000000    0.000000    Roots Converged

 --------------------------------------------------------------

                    Orbital Energies (a.u.)
 --------------------------------------------------------------

 Alpha MOs
 -- Occupied --
-20.425  -1.145  -0.496  -0.383  -0.383
 -- Virtual --
  0.192   0.595   0.751   0.843   0.843   0.939   0.939   1.200
  1.531   1.826   1.826   2.118   2.118   2.301   2.833   3.572
  3.572   3.844   3.844   4.102   4.103   4.103   4.519   4.519
  4.680   5.272   5.716   5.716   5.894   5.894   6.789   6.789
  6.883   6.885   6.885   7.167   7.167   7.566  10.376
 --------------------------------------------------------------

          Ground-State Mulliken Net Atomic Charges

     Atom                 Charge (a.u.)
  ----------------------------------------
      1 O                    -1.255843
      2 H                     0.255843
  ----------------------------------------
  Sum of atomic charges =    -1.000000

 -----------------------------------------------------------------
                    Cartesian Multipole Moments
 -----------------------------------------------------------------
    Charge (ESU x 10^10)
                -4.8032
    Dipole Moment (Debye)
         X       0.0000      Y      -0.0000      Z       2.1615
       Tot       2.1615
    Quadrupole Moments (Debye-Ang)
        XX      -8.5936     XY      -0.0000     YY      -8.5936
        XZ      -0.0000     YZ      -0.0000     ZZ      -6.5651
    Octopole Moments (Debye-Ang^2)
       XXX       0.0000    XXY      -0.0000    XYY       0.0000
       YYY      -0.0000    XXZ       0.4967    XYZ       0.0000
       YYZ       0.4967    XZZ       0.0000    YZZ      -0.0000
       ZZZ       2.4702
    Hexadecapole Moments (Debye-Ang^3)
      XXXX      -7.7323   XXXY      -0.0000   XXYY      -2.5774
      XYYY      -0.0000   YYYY      -7.7323   XXXZ       0.0000
      XXYZ      -0.0000   XYYZ       0.0000   YYYZ      -0.0000
      XXZZ      -3.0017   XYZZ      -0.0000   YYZZ      -3.0017
      XZZZ      -0.0000   YZZZ      -0.0000   ZZZZ      -8.5770
 -----------------------------------------------------------------
 DrvMan is completing analytic gradient of the MP2 energy
 MP2 relaxed dipole moment
            1
    1   0.0000000
    2  -0.0000000
    3   0.8503985
	Magnitude:	 0.850 au	 2.161 Debye
 MP2 energy read as -75.821943
 Full Analytical Gradient of MP2 Energy (in au.)
             1             2
    1    0.00000000   -0.00000000
    2   -0.00000000    0.00000000
    3    0.00007916   -0.00007916
 Gradient time:  CPU 0.10 s  wall 0.09 s
 ######################################################
 ######################################################
 # Starting finite difference calculation for IDERIV  #
 Finite diff step size: 1.89e-03 a.u.
 ----------------------------------------------------------------
             Standard Nuclear Orientation (Angstroms)
    I     Atom           X                Y                Z
 ----------------------------------------------------------------
    1      O       0.0010000000     0.0000000000    -0.1351600811
    2      H       0.0000000000     0.0000000000     0.9028962811
 ----------------------------------------------------------------
 Nuclear Repulsion Energy =     4.0782137427 hartrees
 There are        5 alpha and        5 beta electrons
 Discretize the solute cavity surface with Lebedev spheres
	Using 302 Lebedev grid points for each H atom
	Using 302 Lebedev grid points for other atoms
	Atomic van der Waals radii will be scaled by 1.20
 Removing interior tesserae...
 Keep 406 surface tesserae and discard 198 interior tesserae
 Molecular Surface Area = 33.046 Angst**2

                       Distance Matrix (Angstroms)
             O (  1)
   H (  2)  1.038057

 Requested basis set is cc-pVTZ
 There are 16 shells and 44 basis functions
 A cutoff of  1.0D-11 yielded    136 shell pairs
 There are      1056 function pairs (      1380 Cartesian)
 Smallest overlap matrix eigenvalue = 5.29E-03
 Guess MOs from SCF MO coefficient file
 Reading MOs from coefficient file
 Reading MOs from coefficient file
 A restricted Hartree-Fock SCF calculation will be
 performed using Pulay DIIS extrapolation
 SCF converges when DIIS error is below 1.0E-08
 ---------------------------------------
  Cycle       Energy         DIIS Error
 ---------------------------------------
    1     -75.3712375468      2.90E-03
    2     -75.3756016694      1.63E-03
    3     -75.3762661029      5.84E-04
    4     -75.3764893669      2.48E-04
    5     -75.3765388250      5.56E-05
    6     -75.3765410737      1.09E-05
    7     -75.3765411295      1.39E-06
    8     -75.3765411305      1.32E-07
    9     -75.3765411305      4.87E-08
   10     -75.3765411305      1.67E-08
   11     -75.3765411305      2.06E-09 Convergence criterion met
 ---------------------------------------
 SCF time:  CPU 0.43 s  wall 0.43 s
 Discretize the solute cavity surface with Lebedev spheres
	Using 302 Lebedev grid points for each H atom
	Using 302 Lebedev grid points for other atoms
	Atomic van der Waals radii will be scaled by 1.20
 Removing interior tesserae...
 Keep 406 surface tesserae and discard 198 interior tesserae
 Molecular Surface Area = 33.046 Angst**2
 A restricted Hartree-Fock SCF calculation will be
 performed using Pulay DIIS extrapolation
 Polarizable Continuum solvation model will be applied
 SCF converges when DIIS error is below 1.0E-08

 Citation of the SMD model:
 Marenich, A.V.; Cramer, C.J.; Truhlar, D.G.
 J. Phys. Chem. B 2009, 113, 6378-6396.
 iSolventCode=           1
 Solvent: water                                                           

 vradii
            1           2
    1   1.5200000   1.2000000
 ---------------------------------------
  Cycle       Energy         DIIS Error
 ---------------------------------------
    1     -75.3765411305      1.91E-10
 Time req'd to invert C: 0.09 s (CPU) 0.09 s (wall)
    2     -75.5408548321      2.35E-03
    3     -75.5408548320      2.35E-03
    4     -75.5408548320      2.35E-03
    5     -75.5408548320      2.35E-03
    6     -75.5408548320      2.35E-03
    7     -75.5408548320      2.35E-03
    8     -75.5408548320      2.35E-03
    9     -75.5408548320      2.35E-03
   10     -75.5408548320      2.35E-03
   11     -75.5442725522      1.43E-03
   12     -75.5450102191      6.46E-04
   13     -75.5453492953      2.18E-04
   14     -75.5453948166      3.44E-05
   15     -75.5453955043      7.34E-06
   16     -75.5453955273      1.36E-06
   17     -75.5453955280      1.21E-07
   18     -75.5453955280      1.14E-08
   19     -75.5453955280      1.58E-09 Convergence criterion met
 ---------------------------------------
 SCF time:  CPU 2.41 s  wall 2.41 s
(0)  E-EN(g) gas-phase elect-nuc energy                  -75.376541130 a.u.
(3)  G-ENP(liq) elect-nuc-pol free energy of system      -75.545395528 a.u.
(4)  G-CDS(liq) cavity-dispersion-solvent structure 
     free energy                                                0.7717 kcal/mol
(6)  G-S(liq) free energy of system                      -75.544165806 a.u.
(9)  DeltaG-S(liq) free energy of  solvation
     (9) = (6) - (0)                                         -105.1861 kcal/mol
 SCF   energy in the final basis set = -75.5441658063
 Total energy in the final basis set = -75.5441658063

 Components of the MP2 correlation energy:
        aaaa  correlation energy =        -0.0348664056 au
        abab  correlation energy =        -0.2080447110 au
        bbbb  correlation energy =        -0.0348664056 au
        non-Brillouin singles    =        -0.0000000000 au

 Total  MP2   correlation energy =        -0.2777775223 au
        MP2         total energy =       -75.8219433286 au

  Entering Z-vector solver.
 This version supports only Gaussian blurring of the apparent surface charges
 No PCM contribution added !! 
   1         0           1      0.000441    0.000441
 This version supports only Gaussian blurring of the apparent surface charges
 No PCM contribution added !! 
   2         0           1      0.000149    0.000149
 This version supports only Gaussian blurring of the apparent surface charges
 No PCM contribution added !! 
   3         0           1      0.000031    0.000031
 This version supports only Gaussian blurring of the apparent surface charges
 No PCM contribution added !! 
   4         0           1      0.000008    0.000008
 This version supports only Gaussian blurring of the apparent surface charges
 No PCM contribution added !! 
   5         1           0      0.000000    0.000000    Roots Converged

 --------------------------------------------------------------

                    Orbital Energies (a.u.)
 --------------------------------------------------------------

 Alpha MOs
 -- Occupied --
-20.425  -1.145  -0.496  -0.383  -0.383
 -- Virtual --
  0.192   0.595   0.751   0.843   0.843   0.939   0.939   1.200
  1.531   1.826   1.826   2.118   2.118   2.301   2.833   3.572
  3.572   3.844   3.844   4.102   4.103   4.103   4.519   4.519
  4.680   5.272   5.716   5.716   5.894   5.894   6.789   6.789
  6.883   6.885   6.885   7.167   7.167   7.566  10.376
 --------------------------------------------------------------

          Ground-State Mulliken Net Atomic Charges

     Atom                 Charge (a.u.)
  ----------------------------------------
      1 O                    -1.255843
      2 H                     0.255843
  ----------------------------------------
  Sum of atomic charges =    -1.000000

 -----------------------------------------------------------------
                    Cartesian Multipole Moments
 -----------------------------------------------------------------
    Charge (ESU x 10^10)
                -4.8032
    Dipole Moment (Debye)
         X      -0.0062      Y      -0.0000      Z       2.1615
       Tot       2.1615
    Quadrupole Moments (Debye-Ang)
        XX      -8.5936     XY       0.0000     YY      -8.5936
        XZ      -0.0001     YZ      -0.0000     ZZ      -6.5651
    Octopole Moments (Debye-Ang^2)
       XXX      -0.0238    XXY      -0.0000    XYY      -0.0079
       YYY      -0.0000    XXZ       0.4967    XYZ      -0.0000
       YYZ       0.4967    XZZ      -0.0071    YZZ      -0.0000
       ZZZ       2.4702
    Hexadecapole Moments (Debye-Ang^3)
      XXXX      -7.7324   XXXY       0.0000   XXYY      -2.5774
      XYYY       0.0000   YYYY      -7.7323   XXXZ       0.0025
      XXYZ      -0.0000   XYYZ       0.0008   YYYZ      -0.0000
      XXZZ      -3.0017   XYZZ       0.0000   YYZZ      -3.0017
      XZZZ       0.0017   YZZZ      -0.0000   ZZZZ      -8.5770
 -----------------------------------------------------------------
 DrvMan is completing analytic gradient of the MP2 energy
 MP2 relaxed dipole moment
            1
    1  -0.0024573
    2  -0.0000000
    3   0.8503980
	Magnitude:	 0.850 au	 2.162 Debye
 MP2 energy read as -75.821943
 Full Analytical Gradient of MP2 Energy (in au.)
             1             2
    1    0.00000019   -0.00000019
    2    0.00000000   -0.00000000
    3    0.00007891   -0.00007891
 Gradient time:  CPU 0.09 s  wall 1.10 s
 ----------------------------------------------------------------
             Standard Nuclear Orientation (Angstroms)
    I     Atom           X                Y                Z
 ----------------------------------------------------------------
    1      O      -0.0010000000     0.0000000000    -0.1351600811
    2      H       0.0000000000     0.0000000000     0.9028962811
 ----------------------------------------------------------------
 Nuclear Repulsion Energy =     4.0782137427 hartrees
 There are        5 alpha and        5 beta electrons
 Discretize the solute cavity surface with Lebedev spheres
	Using 302 Lebedev grid points for each H atom
	Using 302 Lebedev grid points for other atoms
	Atomic van der Waals radii will be scaled by 1.20
 Removing interior tesserae...
 Keep 406 surface tesserae and discard 198 interior tesserae
 Molecular Surface Area = 33.046 Angst**2

                       Distance Matrix (Angstroms)
             O (  1)
   H (  2)  1.038057

 Requested basis set is cc-pVTZ
 There are 16 shells and 44 basis functions
 A cutoff of  1.0D-11 yielded    136 shell pairs
 There are      1056 function pairs (      1380 Cartesian)
 Smallest overlap matrix eigenvalue = 5.29E-03
 Guess MOs from SCF MO coefficient file
 Reading MOs from coefficient file
 Reading MOs from coefficient file
 A restricted Hartree-Fock SCF calculation will be
 performed using Pulay DIIS extrapolation
 SCF converges when DIIS error is below 1.0E-08
 ---------------------------------------
  Cycle       Energy         DIIS Error
 ---------------------------------------
    1     -75.3712375870      2.90E-03
    2     -75.3756016179      1.63E-03
    3     -75.3762660810      5.84E-04
    4     -75.3764893575      2.48E-04
    5     -75.3765388230      5.57E-05
    6     -75.3765410732      1.09E-05
    7     -75.3765411294      1.42E-06
    8     -75.3765411304      1.94E-07
    9     -75.3765411305      9.26E-08
   10     -75.3765411305      1.76E-08
   11     -75.3765411305      1.89E-09 Convergence criterion met
 ---------------------------------------
 SCF time:  CPU 0.43 s  wall 0.43 s
 Discretize the solute cavity surface with Lebedev spheres
	Using 302 Lebedev grid points for each H atom
	Using 302 Lebedev grid points for other atoms
	Atomic van der Waals radii will be scaled by 1.20
 Removing interior tesserae...
 Keep 406 surface tesserae and discard 198 interior tesserae
 Molecular Surface Area = 33.046 Angst**2
 A restricted Hartree-Fock SCF calculation will be
 performed using Pulay DIIS extrapolation
 Polarizable Continuum solvation model will be applied
 SCF converges when DIIS error is below 1.0E-08

 Citation of the SMD model:
 Marenich, A.V.; Cramer, C.J.; Truhlar, D.G.
 J. Phys. Chem. B 2009, 113, 6378-6396.
 iSolventCode=           1
 Solvent: water                                                           

 vradii
            1           2
    1   1.5200000   1.2000000
 ---------------------------------------
  Cycle       Energy         DIIS Error
 ---------------------------------------
    1     -75.3765411305      2.11E-10
 Time req'd to invert C: 0.09 s (CPU) 0.09 s (wall)
    2     -75.5408548321      2.35E-03
    3     -75.5408548320      2.35E-03
    4     -75.5408548320      2.35E-03
    5     -75.5408548320      2.35E-03
    6     -75.5408548320      2.35E-03
    7     -75.5408548320      2.35E-03
    8     -75.5408548320      2.35E-03
    9     -75.5408548320      2.35E-03
   10     -75.5408548320      2.35E-03
   11     -75.5408548320      2.35E-03
   12     -75.5408548320      2.35E-03
   13     -75.5408548320      2.35E-03
   14     -75.5408548320      2.35E-03
   15     -75.5408548320      2.35E-03
   16     -75.5408548320      2.35E-03
   17     -75.5442725522      1.43E-03
   18     -75.5450102191      6.46E-04
   19     -75.5453492953      2.18E-04
   20     -75.5453948166      3.44E-05
   21     -75.5453955043      7.34E-06
   22     -75.5453955273      1.36E-06
   23     -75.5453955280      1.21E-07
   24     -75.5453955280      1.14E-08
   25     -75.5453955280      1.58E-09 Convergence criterion met
 ---------------------------------------
 SCF time:  CPU 3.16 s  wall 3.17 s
(0)  E-EN(g) gas-phase elect-nuc energy                  -75.376541130 a.u.
(3)  G-ENP(liq) elect-nuc-pol free energy of system      -75.545395528 a.u.
(4)  G-CDS(liq) cavity-dispersion-solvent structure 
     free energy                                                0.7717 kcal/mol
(6)  G-S(liq) free energy of system                      -75.544165806 a.u.
(9)  DeltaG-S(liq) free energy of  solvation
     (9) = (6) - (0)                                         -105.1861 kcal/mol
 SCF   energy in the final basis set = -75.5441658063
 Total energy in the final basis set = -75.5441658063

 Components of the MP2 correlation energy:
        aaaa  correlation energy =        -0.0348664056 au
        abab  correlation energy =        -0.2080447110 au
        bbbb  correlation energy =        -0.0348664056 au
        non-Brillouin singles    =        -0.0000000000 au

 Total  MP2   correlation energy =        -0.2777775223 au
        MP2         total energy =       -75.8219433286 au

  Entering Z-vector solver.
 This version supports only Gaussian blurring of the apparent surface charges
 No PCM contribution added !! 
   1         0           1      0.000441    0.000441
 This version supports only Gaussian blurring of the apparent surface charges
 No PCM contribution added !! 
   2         0           1      0.000149    0.000149
 This version supports only Gaussian blurring of the apparent surface charges
 No PCM contribution added !! 
   3         0           1      0.000031    0.000031
 This version supports only Gaussian blurring of the apparent surface charges
 No PCM contribution added !! 
   4         0           1      0.000008    0.000008
 This version supports only Gaussian blurring of the apparent surface charges
 No PCM contribution added !! 
   5         1           0      0.000000    0.000000    Roots Converged

 --------------------------------------------------------------

                    Orbital Energies (a.u.)
 --------------------------------------------------------------

 Alpha MOs
 -- Occupied --
-20.425  -1.145  -0.496  -0.383  -0.383
 -- Virtual --
  0.192   0.595   0.751   0.843   0.843   0.939   0.939   1.200
  1.531   1.826   1.826   2.118   2.118   2.301   2.833   3.572
  3.572   3.844   3.844   4.102   4.103   4.103   4.519   4.519
  4.680   5.272   5.716   5.716   5.894   5.894   6.789   6.789
  6.883   6.885   6.885   7.167   7.167   7.566  10.376
 --------------------------------------------------------------

          Ground-State Mulliken Net Atomic Charges

     Atom                 Charge (a.u.)
  ----------------------------------------
      1 O                    -1.255843
      2 H                     0.255843
  ----------------------------------------
  Sum of atomic charges =    -1.000000

 -----------------------------------------------------------------
                    Cartesian Multipole Moments
 -----------------------------------------------------------------
    Charge (ESU x 10^10)
                -4.8032
    Dipole Moment (Debye)
         X       0.0062      Y      -0.0000      Z       2.1615
       Tot       2.1615
    Quadrupole Moments (Debye-Ang)
        XX      -8.5936     XY      -0.0000     YY      -8.5936
        XZ       0.0001     YZ      -0.0000     ZZ      -6.5651
    Octopole Moments (Debye-Ang^2)
       XXX       0.0238    XXY       0.0000    XYY       0.0079
       YYY       0.0000    XXZ       0.4967    XYZ       0.0000
       YYZ       0.4967    XZZ       0.0071    YZZ      -0.0000
       ZZZ       2.4702
    Hexadecapole Moments (Debye-Ang^3)
      XXXX      -7.7324   XXXY      -0.0000   XXYY      -2.5774
      XYYY      -0.0000   YYYY      -7.7323   XXXZ      -0.0025
      XXYZ      -0.0000   XYYZ      -0.0008   YYYZ      -0.0000
      XXZZ      -3.0017   XYZZ       0.0000   YYZZ      -3.0017
      XZZZ      -0.0017   YZZZ      -0.0000   ZZZZ      -8.5770
 -----------------------------------------------------------------
 DrvMan is completing analytic gradient of the MP2 energy
 MP2 relaxed dipole moment
            1
    1   0.0024573
    2  -0.0000000
    3   0.8503980
	Magnitude:	 0.850 au	 2.162 Debye
 MP2 energy read as -75.821943
 Full Analytical Gradient of MP2 Energy (in au.)
             1             2
    1   -0.00000019    0.00000019
    2    0.00000000   -0.00000000
    3    0.00007891   -0.00007891
 Gradient time:  CPU 0.09 s  wall 0.09 s
 ----------------------------------------------------------------
             Standard Nuclear Orientation (Angstroms)
    I     Atom           X                Y                Z
 ----------------------------------------------------------------
    1      O       0.0000000000     0.0010000000    -0.1351600811
    2      H       0.0000000000     0.0000000000     0.9028962811
 ----------------------------------------------------------------
 Nuclear Repulsion Energy =     4.0782137427 hartrees
 There are        5 alpha and        5 beta electrons
 Discretize the solute cavity surface with Lebedev spheres
	Using 302 Lebedev grid points for each H atom
	Using 302 Lebedev grid points for other atoms
	Atomic van der Waals radii will be scaled by 1.20
 Removing interior tesserae...
 Keep 406 surface tesserae and discard 198 interior tesserae
 Molecular Surface Area = 33.046 Angst**2

                       Distance Matrix (Angstroms)
             O (  1)
   H (  2)  1.038057

 Requested basis set is cc-pVTZ
 There are 16 shells and 44 basis functions
 A cutoff of  1.0D-11 yielded    136 shell pairs
 There are      1056 function pairs (      1380 Cartesian)
 Smallest overlap matrix eigenvalue = 5.29E-03
 Guess MOs from SCF MO coefficient file
 Reading MOs from coefficient file
 Reading MOs from coefficient file
 A restricted Hartree-Fock SCF calculation will be
 performed using Pulay DIIS extrapolation
 SCF converges when DIIS error is below 1.0E-08
 ---------------------------------------
  Cycle       Energy         DIIS Error
 ---------------------------------------
    1     -75.3712376944      2.90E-03
    2     -75.3756016549      1.63E-03
    3     -75.3762660966      5.84E-04
    4     -75.3764893639      2.48E-04
    5     -75.3765388244      5.56E-05
    6     -75.3765410736      1.09E-05
    7     -75.3765411295      1.40E-06
    8     -75.3765411304      1.55E-07
    9     -75.3765411305      6.73E-08
   10     -75.3765411305      1.78E-08
   11     -75.3765411305      1.94E-09 Convergence criterion met
 ---------------------------------------
 SCF time:  CPU 0.43 s  wall 0.43 s
 Discretize the solute cavity surface with Lebedev spheres
	Using 302 Lebedev grid points for each H atom
	Using 302 Lebedev grid points for other atoms
	Atomic van der Waals radii will be scaled by 1.20
 Removing interior tesserae...
 Keep 406 surface tesserae and discard 198 interior tesserae
 Molecular Surface Area = 33.046 Angst**2
 A restricted Hartree-Fock SCF calculation will be
 performed using Pulay DIIS extrapolation
 Polarizable Continuum solvation model will be applied
 SCF converges when DIIS error is below 1.0E-08

 Citation of the SMD model:
 Marenich, A.V.; Cramer, C.J.; Truhlar, D.G.
 J. Phys. Chem. B 2009, 113, 6378-6396.
 iSolventCode=           1
 Solvent: water                                                           

 vradii
            1           2
    1   1.5200000   1.2000000
 ---------------------------------------
  Cycle       Energy         DIIS Error
 ---------------------------------------
    1     -75.3765411305      1.98E-10
 Time req'd to invert C: 0.09 s (CPU) 0.09 s (wall)
    2     -75.5408548321      2.35E-03
    3     -75.5408548320      2.35E-03
    4     -75.5408548320      2.35E-03
    5     -75.5408548320      2.35E-03
    6     -75.5408548320      2.35E-03
    7     -75.5408548320      2.35E-03
    8     -75.5408548320      2.35E-03
    9     -75.5408548320      2.35E-03
   10     -75.5408548320      2.35E-03
   11     -75.5408548320      2.35E-03
   12     -75.5408548320      2.35E-03
   13     -75.5408548315      2.35E-03
   14     -75.5408548296      2.35E-03
   15     -75.5408548268      2.35E-03
   16     -75.5408548300      2.35E-03
   17     -75.5442725516      1.43E-03
   18     -75.5450102189      6.46E-04
   19     -75.5453492953      2.18E-04
   20     -75.5453948166      3.44E-05
   21     -75.5453955043      7.34E-06
   22     -75.5453955273      1.36E-06
   23     -75.5453955280      1.21E-07
   24     -75.5453955280      1.14E-08
   25     -75.5453955280      1.58E-09 Convergence criterion met
 ---------------------------------------
 SCF time:  CPU 3.16 s  wall 3.15 s
(0)  E-EN(g) gas-phase elect-nuc energy                  -75.376541130 a.u.
(3)  G-ENP(liq) elect-nuc-pol free energy of system      -75.545395528 a.u.
(4)  G-CDS(liq) cavity-dispersion-solvent structure 
     free energy                                                0.7717 kcal/mol
(6)  G-S(liq) free energy of system                      -75.544165806 a.u.
(9)  DeltaG-S(liq) free energy of  solvation
     (9) = (6) - (0)                                         -105.1861 kcal/mol
 SCF   energy in the final basis set = -75.5441658063
 Total energy in the final basis set = -75.5441658063

 Components of the MP2 correlation energy:
        aaaa  correlation energy =        -0.0348664056 au
        abab  correlation energy =        -0.2080447110 au
        bbbb  correlation energy =        -0.0348664056 au
        non-Brillouin singles    =        -0.0000000000 au

 Total  MP2   correlation energy =        -0.2777775223 au
        MP2         total energy =       -75.8219433286 au

  Entering Z-vector solver.
 This version supports only Gaussian blurring of the apparent surface charges
 No PCM contribution added !! 
   1         0           1      0.000441    0.000441
 This version supports only Gaussian blurring of the apparent surface charges
 No PCM contribution added !! 
   2         0           1      0.000149    0.000149
 This version supports only Gaussian blurring of the apparent surface charges
 No PCM contribution added !! 
   3         0           1      0.000031    0.000031
 This version supports only Gaussian blurring of the apparent surface charges
 No PCM contribution added !! 
   4         0           1      0.000008    0.000008
 This version supports only Gaussian blurring of the apparent surface charges
 No PCM contribution added !! 
   5         1           0      0.000000    0.000000    Roots Converged

 --------------------------------------------------------------

                    Orbital Energies (a.u.)
 --------------------------------------------------------------

 Alpha MOs
 -- Occupied --
-20.425  -1.145  -0.496  -0.383  -0.383
 -- Virtual --
  0.192   0.595   0.751   0.843   0.843   0.939   0.939   1.200
  1.531   1.826   1.826   2.118   2.118   2.301   2.833   3.572
  3.572   3.844   3.844   4.102   4.103   4.103   4.519   4.519
  4.680   5.272   5.716   5.716   5.894   5.894   6.789   6.789
  6.883   6.885   6.885   7.167   7.167   7.566  10.376
 --------------------------------------------------------------

          Ground-State Mulliken Net Atomic Charges

     Atom                 Charge (a.u.)
  ----------------------------------------
      1 O                    -1.255843
      2 H                     0.255843
  ----------------------------------------
  Sum of atomic charges =    -1.000000

 -----------------------------------------------------------------
                    Cartesian Multipole Moments
 -----------------------------------------------------------------
    Charge (ESU x 10^10)
                -4.8032
    Dipole Moment (Debye)
         X      -0.0000      Y      -0.0062      Z       2.1615
       Tot       2.1615
    Quadrupole Moments (Debye-Ang)
        XX      -8.5936     XY      -0.0000     YY      -8.5936
        XZ      -0.0000     YZ      -0.0001     ZZ      -6.5651
    Octopole Moments (Debye-Ang^2)
       XXX      -0.0000    XXY      -0.0079    XYY      -0.0000
       YYY      -0.0238    XXZ       0.4967    XYZ       0.0000
       YYZ       0.4967    XZZ      -0.0000    YZZ      -0.0071
       ZZZ       2.4702
    Hexadecapole Moments (Debye-Ang^3)
      XXXX      -7.7323   XXXY      -0.0000   XXYY      -2.5774
      XYYY      -0.0000   YYYY      -7.7324   XXXZ      -0.0000
      XXYZ       0.0008   XYYZ      -0.0000   YYYZ       0.0025
      XXZZ      -3.0017   XYZZ      -0.0000   YYZZ      -3.0017
      XZZZ      -0.0000   YZZZ       0.0017   ZZZZ      -8.5770
 -----------------------------------------------------------------
 DrvMan is completing analytic gradient of the MP2 energy
 MP2 relaxed dipole moment
            1
    1  -0.0000000
    2  -0.0024573
    3   0.8503980
	Magnitude:	 0.850 au	 2.162 Debye
 MP2 energy read as -75.821943
 Full Analytical Gradient of MP2 Energy (in au.)
             1             2
    1   -0.00000000    0.00000000
    2    0.00000019   -0.00000019
    3    0.00007891   -0.00007891
 Gradient time:  CPU 0.09 s  wall 0.09 s
 ----------------------------------------------------------------
             Standard Nuclear Orientation (Angstroms)
    I     Atom           X                Y                Z
 ----------------------------------------------------------------
    1      O       0.0000000000    -0.0010000000    -0.1351600811
    2      H       0.0000000000     0.0000000000     0.9028962811
 ----------------------------------------------------------------
 Nuclear Repulsion Energy =     4.0782137427 hartrees
 There are        5 alpha and        5 beta electrons
 Discretize the solute cavity surface with Lebedev spheres
	Using 302 Lebedev grid points for each H atom
	Using 302 Lebedev grid points for other atoms
	Atomic van der Waals radii will be scaled by 1.20
 Removing interior tesserae...
 Keep 406 surface tesserae and discard 198 interior tesserae
 Molecular Surface Area = 33.046 Angst**2

                       Distance Matrix (Angstroms)
             O (  1)
   H (  2)  1.038057

 Requested basis set is cc-pVTZ
 There are 16 shells and 44 basis functions
 A cutoff of  1.0D-11 yielded    136 shell pairs
 There are      1056 function pairs (      1380 Cartesian)
 Smallest overlap matrix eigenvalue = 5.29E-03
 Guess MOs from SCF MO coefficient file
 Reading MOs from coefficient file
 Reading MOs from coefficient file
 A restricted Hartree-Fock SCF calculation will be
 performed using Pulay DIIS extrapolation
 SCF converges when DIIS error is below 1.0E-08
 ---------------------------------------
  Cycle       Energy         DIIS Error
 ---------------------------------------
    1     -75.3712375870      2.90E-03
    2     -75.3756016179      1.63E-03
    3     -75.3762660810      5.84E-04
    4     -75.3764893575      2.48E-04
    5     -75.3765388230      5.57E-05
    6     -75.3765410732      1.09E-05
    7     -75.3765411294      1.42E-06
    8     -75.3765411304      1.94E-07
    9     -75.3765411305      9.26E-08
   10     -75.3765411305      1.76E-08
   11     -75.3765411305      1.89E-09 Convergence criterion met
 ---------------------------------------
 SCF time:  CPU 0.43 s  wall 0.43 s
 Discretize the solute cavity surface with Lebedev spheres
	Using 302 Lebedev grid points for each H atom
	Using 302 Lebedev grid points for other atoms
	Atomic van der Waals radii will be scaled by 1.20
 Removing interior tesserae...
 Keep 406 surface tesserae and discard 198 interior tesserae
 Molecular Surface Area = 33.046 Angst**2
 A restricted Hartree-Fock SCF calculation will be
 performed using Pulay DIIS extrapolation
 Polarizable Continuum solvation model will be applied
 SCF converges when DIIS error is below 1.0E-08

 Citation of the SMD model:
 Marenich, A.V.; Cramer, C.J.; Truhlar, D.G.
 J. Phys. Chem. B 2009, 113, 6378-6396.
 iSolventCode=           1
 Solvent: water                                                           

 vradii
            1           2
    1   1.5200000   1.2000000
 ---------------------------------------
  Cycle       Energy         DIIS Error
 ---------------------------------------
    1     -75.3765411305      2.11E-10
 Time req'd to invert C: 0.09 s (CPU) 0.09 s (wall)
    2     -75.5408548321      2.35E-03
    3     -75.5408548320      2.35E-03
    4     -75.5408548320      2.35E-03
    5     -75.5408548320      2.35E-03
    6     -75.5408548320      2.35E-03
    7     -75.5408548320      2.35E-03
    8     -75.5408548320      2.35E-03
    9     -75.5408548320      2.35E-03
   10     -75.5408548320      2.35E-03
   11     -75.5408548321      2.35E-03
   12     -75.5408548321      2.35E-03
   13     -75.5408548323      2.35E-03
   14     -75.5408548321      2.35E-03
   15     -75.5408548319      2.35E-03
   16     -75.5408548319      2.35E-03
   17     -75.5442725521      1.43E-03
   18     -75.5450102190      6.46E-04
   19     -75.5453492953      2.18E-04
   20     -75.5453948166      3.44E-05
   21     -75.5453955043      7.34E-06
   22     -75.5453955273      1.36E-06
   23     -75.5453955280      1.21E-07
   24     -75.5453955280      1.14E-08
   25     -75.5453955280      1.58E-09 Convergence criterion met
 ---------------------------------------
 SCF time:  CPU 3.15 s  wall 3.15 s
(0)  E-EN(g) gas-phase elect-nuc energy                  -75.376541130 a.u.
(3)  G-ENP(liq) elect-nuc-pol free energy of system      -75.545395528 a.u.
(4)  G-CDS(liq) cavity-dispersion-solvent structure 
     free energy                                                0.7717 kcal/mol
(6)  G-S(liq) free energy of system                      -75.544165806 a.u.
(9)  DeltaG-S(liq) free energy of  solvation
     (9) = (6) - (0)                                         -105.1861 kcal/mol
 SCF   energy in the final basis set = -75.5441658063
 Total energy in the final basis set = -75.5441658063

 Components of the MP2 correlation energy:
        aaaa  correlation energy =        -0.0348664056 au
        abab  correlation energy =        -0.2080447110 au
        bbbb  correlation energy =        -0.0348664056 au
        non-Brillouin singles    =        -0.0000000000 au

 Total  MP2   correlation energy =        -0.2777775223 au
        MP2         total energy =       -75.8219433286 au

  Entering Z-vector solver.
 This version supports only Gaussian blurring of the apparent surface charges
 No PCM contribution added !! 
   1         0           1      0.000441    0.000441
 This version supports only Gaussian blurring of the apparent surface charges
 No PCM contribution added !! 
   2         0           1      0.000149    0.000149
 This version supports only Gaussian blurring of the apparent surface charges
 No PCM contribution added !! 
   3         0           1      0.000031    0.000031
 This version supports only Gaussian blurring of the apparent surface charges
 No PCM contribution added !! 
   4         0           1      0.000008    0.000008
 This version supports only Gaussian blurring of the apparent surface charges
 No PCM contribution added !! 
   5         1           0      0.000000    0.000000    Roots Converged

 --------------------------------------------------------------

                    Orbital Energies (a.u.)
 --------------------------------------------------------------

 Alpha MOs
 -- Occupied --
-20.425  -1.145  -0.496  -0.383  -0.383
 -- Virtual --
  0.192   0.595   0.751   0.843   0.843   0.939   0.939   1.200
  1.531   1.826   1.826   2.118   2.118   2.301   2.833   3.572
  3.572   3.844   3.844   4.102   4.103   4.103   4.519   4.519
  4.680   5.272   5.716   5.716   5.894   5.894   6.789   6.789
  6.883   6.885   6.885   7.167   7.167   7.566  10.376
 --------------------------------------------------------------

          Ground-State Mulliken Net Atomic Charges

     Atom                 Charge (a.u.)
  ----------------------------------------
      1 O                    -1.255843
      2 H                     0.255843
  ----------------------------------------
  Sum of atomic charges =    -1.000000

 -----------------------------------------------------------------
                    Cartesian Multipole Moments
 -----------------------------------------------------------------
    Charge (ESU x 10^10)
                -4.8032
    Dipole Moment (Debye)
         X       0.0000      Y       0.0062      Z       2.1615
       Tot       2.1615
    Quadrupole Moments (Debye-Ang)
        XX      -8.5936     XY       0.0000     YY      -8.5936
        XZ      -0.0000     YZ       0.0001     ZZ      -6.5651
    Octopole Moments (Debye-Ang^2)
       XXX       0.0000    XXY       0.0079    XYY       0.0000
       YYY       0.0238    XXZ       0.4967    XYZ      -0.0000
       YYZ       0.4967    XZZ      -0.0000    YZZ       0.0071
       ZZZ       2.4702
    Hexadecapole Moments (Debye-Ang^3)
      XXXX      -7.7323   XXXY       0.0000   XXYY      -2.5774
      XYYY       0.0000   YYYY      -7.7324   XXXZ      -0.0000
      XXYZ      -0.0008   XYYZ      -0.0000   YYYZ      -0.0025
      XXZZ      -3.0017   XYZZ       0.0000   YYZZ      -3.0017
      XZZZ      -0.0000   YZZZ      -0.0017   ZZZZ      -8.5770
 -----------------------------------------------------------------
 DrvMan is completing analytic gradient of the MP2 energy
 MP2 relaxed dipole moment
            1
    1   0.0000000
    2   0.0024573
    3   0.8503980
	Magnitude:	 0.850 au	 2.162 Debye
 MP2 energy read as -75.821943
 Full Analytical Gradient of MP2 Energy (in au.)
             1             2
    1    0.00000000   -0.00000000
    2   -0.00000019    0.00000019
    3    0.00007891   -0.00007891
 Gradient time:  CPU 0.08 s  wall 0.09 s
 ----------------------------------------------------------------
             Standard Nuclear Orientation (Angstroms)
    I     Atom           X                Y                Z
 ----------------------------------------------------------------
    1      O       0.0000000000     0.0000000000    -0.1341600811
    2      H       0.0000000000     0.0000000000     0.9028962811
 ----------------------------------------------------------------
 Nuclear Repulsion Energy =     4.0821481268 hartrees
 There are        5 alpha and        5 beta electrons
 Discretize the solute cavity surface with Lebedev spheres
	Using 302 Lebedev grid points for each H atom
	Using 302 Lebedev grid points for other atoms
	Atomic van der Waals radii will be scaled by 1.20
 Removing interior tesserae...
 Keep 406 surface tesserae and discard 198 interior tesserae
 Molecular Surface Area = 33.046 Angst**2

                       Distance Matrix (Angstroms)
             O (  1)
   H (  2)  1.037056

 Requested basis set is cc-pVTZ
 There are 16 shells and 44 basis functions
 A cutoff of  1.0D-11 yielded    136 shell pairs
 There are      1056 function pairs (      1380 Cartesian)
 Smallest overlap matrix eigenvalue = 5.27E-03
 Guess MOs from SCF MO coefficient file
 Reading MOs from coefficient file
 Reading MOs from coefficient file
 A restricted Hartree-Fock SCF calculation will be
 performed using Pulay DIIS extrapolation
 SCF converges when DIIS error is below 1.0E-08
 ---------------------------------------
  Cycle       Energy         DIIS Error
 ---------------------------------------
    1     -75.3717944349      2.89E-03
    2     -75.3757423662      1.63E-03
    3     -75.3763992084      5.82E-04
    4     -75.3766185336      2.45E-04
    5     -75.3766674172      5.49E-05
    6     -75.3766696043      1.08E-05
    7     -75.3766696594      1.39E-06
    8     -75.3766696603      1.31E-07
    9     -75.3766696603      4.87E-08
   10     -75.3766696603      1.72E-08
   11     -75.3766696603      2.23E-09 Convergence criterion met
 ---------------------------------------
 SCF time:  CPU 0.42 s  wall 0.43 s
 Discretize the solute cavity surface with Lebedev spheres
	Using 302 Lebedev grid points for each H atom
	Using 302 Lebedev grid points for other atoms
	Atomic van der Waals radii will be scaled by 1.20
 Removing interior tesserae...
 Keep 406 surface tesserae and discard 198 interior tesserae
 Molecular Surface Area = 33.046 Angst**2
 A restricted Hartree-Fock SCF calculation will be
 performed using Pulay DIIS extrapolation
 Polarizable Continuum solvation model will be applied
 SCF converges when DIIS error is below 1.0E-08

 Citation of the SMD model:
 Marenich, A.V.; Cramer, C.J.; Truhlar, D.G.
 J. Phys. Chem. B 2009, 113, 6378-6396.
 iSolventCode=           1
 Solvent: water                                                           

 vradii
            1           2
    1   1.5200000   1.2000000
 ---------------------------------------
  Cycle       Energy         DIIS Error
 ---------------------------------------
    1     -75.3766696603      2.15E-10
 Time req'd to invert C: 0.09 s (CPU) 0.09 s (wall)
    2     -75.5410127491      2.35E-03
    3     -75.5410127491      2.35E-03
    4     -75.5410127490      2.35E-03
    5     -75.5410127490      2.35E-03
    6     -75.5410127491      2.35E-03
    7     -75.5410127490      2.35E-03
    8     -75.5410127490      2.35E-03
    9     -75.5410127491      2.35E-03
   10     -75.5410127489      2.35E-03
   11     -75.5410127490      2.35E-03
   12     -75.5410127490      2.35E-03
   13     -75.5410127489      2.35E-03
   14     -75.5410127489      2.35E-03
   15     -75.5410127493      2.35E-03
   16     -75.5410127483      2.35E-03
   17     -75.5444245234      1.42E-03
   18     -75.5451599433      6.45E-04
   19     -75.5454970505      2.17E-04
   20     -75.5455422663      3.43E-05
   21     -75.5455429511      7.33E-06
   22     -75.5455429741      1.36E-06
   23     -75.5455429748      1.21E-07
   24     -75.5455429748      1.14E-08
   25     -75.5455429748      1.58E-09 Convergence criterion met
 ---------------------------------------
 SCF time:  CPU 3.14 s  wall 3.18 s
(0)  E-EN(g) gas-phase elect-nuc energy                  -75.376669660 a.u.
(3)  G-ENP(liq) elect-nuc-pol free energy of system      -75.545542975 a.u.
(4)  G-CDS(liq) cavity-dispersion-solvent structure 
     free energy                                                0.7712 kcal/mol
(6)  G-S(liq) free energy of system                      -75.544314052 a.u.
(9)  DeltaG-S(liq) free energy of  solvation
     (9) = (6) - (0)                                         -105.1984 kcal/mol
 SCF   energy in the final basis set = -75.5443140516
 Total energy in the final basis set = -75.5443140516

 Components of the MP2 correlation energy:
        aaaa  correlation energy =        -0.0348638655 au
        abab  correlation energy =        -0.2080189853 au
        bbbb  correlation energy =        -0.0348638655 au
        non-Brillouin singles    =        -0.0000000000 au

 Total  MP2   correlation energy =        -0.2777467164 au
        MP2         total energy =       -75.8220607680 au

  Entering Z-vector solver.
 This version supports only Gaussian blurring of the apparent surface charges
 No PCM contribution added !! 
   1         0           1      0.000441    0.000441
 This version supports only Gaussian blurring of the apparent surface charges
 No PCM contribution added !! 
   2         0           1      0.000148    0.000148
 This version supports only Gaussian blurring of the apparent surface charges
 No PCM contribution added !! 
   3         0           1      0.000030    0.000030
 This version supports only Gaussian blurring of the apparent surface charges
 No PCM contribution added !! 
   4         0           1      0.000008    0.000008
 This version supports only Gaussian blurring of the apparent surface charges
 No PCM contribution added !! 
   5         1           0      0.000000    0.000000    Roots Converged

 --------------------------------------------------------------

                    Orbital Energies (a.u.)
 --------------------------------------------------------------

 Alpha MOs
 -- Occupied --
-20.425  -1.146  -0.496  -0.383  -0.383
 -- Virtual --
  0.192   0.596   0.751   0.843   0.843   0.939   0.939   1.200
  1.532   1.826   1.826   2.118   2.118   2.300   2.834   3.572
  3.572   3.844   3.844   4.103   4.103   4.103   4.520   4.520
  4.683   5.271   5.716   5.716   5.895   5.895   6.792   6.792
  6.885   6.885   6.885   7.168   7.168   7.567  10.384
 --------------------------------------------------------------

          Ground-State Mulliken Net Atomic Charges

     Atom                 Charge (a.u.)
  ----------------------------------------
      1 O                    -1.256042
      2 H                     0.256042
  ----------------------------------------
  Sum of atomic charges =    -1.000000

 -----------------------------------------------------------------
                    Cartesian Multipole Moments
 -----------------------------------------------------------------
    Charge (ESU x 10^10)
                -4.8032
    Dipole Moment (Debye)
         X      -0.0000      Y      -0.0000      Z       2.1577
       Tot       2.1577
    Quadrupole Moments (Debye-Ang)
        XX      -8.5924     XY      -0.0000     YY      -8.5924
        XZ      -0.0000     YZ      -0.0000     ZZ      -6.5618
    Octopole Moments (Debye-Ang^2)
       XXX      -0.0000    XXY      -0.0000    XYY      -0.0000
       YYY      -0.0000    XXZ       0.4902    XYZ       0.0000
       YYZ       0.4902    XZZ      -0.0000    YZZ      -0.0000
       ZZZ       2.4533
    Hexadecapole Moments (Debye-Ang^3)
      XXXX      -7.7305   XXXY      -0.0000   XXYY      -2.5768
      XYYY      -0.0000   YYYY      -7.7305   XXXZ      -0.0000
      XXYZ      -0.0000   XYYZ      -0.0000   YYYZ      -0.0000
      XXZZ      -2.9982   XYZZ      -0.0000   YYZZ      -2.9982
      XZZZ      -0.0000   YZZZ      -0.0000   ZZZZ      -8.5596
 -----------------------------------------------------------------
 DrvMan is completing analytic gradient of the MP2 energy
 MP2 relaxed dipole moment
            1
    1  -0.0000000
    2  -0.0000000
    3   0.8488879
	Magnitude:	 0.849 au	 2.158 Debye
 MP2 energy read as -75.822061
 Full Analytical Gradient of MP2 Energy (in au.)
             1             2
    1    0.00000000   -0.00000000
    2   -0.00000000    0.00000000
    3    0.00061941   -0.00061941
 Gradient time:  CPU 0.09 s  wall 0.09 s
 ----------------------------------------------------------------
             Standard Nuclear Orientation (Angstroms)
    I     Atom           X                Y                Z
 ----------------------------------------------------------------
    1      O       0.0000000000     0.0000000000    -0.1361600811
    2      H       0.0000000000     0.0000000000     0.9028962811
 ----------------------------------------------------------------
 Nuclear Repulsion Energy =     4.0742907126 hartrees
 There are        5 alpha and        5 beta electrons
 Discretize the solute cavity surface with Lebedev spheres
	Using 302 Lebedev grid points for each H atom
	Using 302 Lebedev grid points for other atoms
	Atomic van der Waals radii will be scaled by 1.20
 Removing interior tesserae...
 Keep 406 surface tesserae and discard 198 interior tesserae
 Molecular Surface Area = 33.046 Angst**2

                       Distance Matrix (Angstroms)
             O (  1)
   H (  2)  1.039056

 Requested basis set is cc-pVTZ
 There are 16 shells and 44 basis functions
 A cutoff of  1.0D-11 yielded    136 shell pairs
 There are      1056 function pairs (      1380 Cartesian)
 Smallest overlap matrix eigenvalue = 5.31E-03
 Guess MOs from SCF MO coefficient file
 Reading MOs from coefficient file
 Reading MOs from coefficient file
 A restricted Hartree-Fock SCF calculation will be
 performed using Pulay DIIS extrapolation
 SCF converges when DIIS error is below 1.0E-08
 ---------------------------------------
  Cycle       Energy         DIIS Error
 ---------------------------------------
    1     -75.3702675798      2.92E-03
    2     -75.3754517488      1.65E-03
    3     -75.3761290929      5.89E-04
    4     -75.3763589411      2.52E-04
    5     -75.3764093389      5.71E-05
    6     -75.3764117100      1.10E-05
    7     -75.3764117670      1.38E-06
    8     -75.3764117679      1.09E-07
    9     -75.3764117679      1.13E-08
   10     -75.3764117679      1.32E-09 Convergence criterion met
 ---------------------------------------
 SCF time:  CPU 0.39 s  wall 0.39 s
 Discretize the solute cavity surface with Lebedev spheres
	Using 302 Lebedev grid points for each H atom
	Using 302 Lebedev grid points for other atoms
	Atomic van der Waals radii will be scaled by 1.20
 Removing interior tesserae...
 Keep 406 surface tesserae and discard 198 interior tesserae
 Molecular Surface Area = 33.046 Angst**2
 A restricted Hartree-Fock SCF calculation will be
 performed using Pulay DIIS extrapolation
 Polarizable Continuum solvation model will be applied
 SCF converges when DIIS error is below 1.0E-08

 Citation of the SMD model:
 Marenich, A.V.; Cramer, C.J.; Truhlar, D.G.
 J. Phys. Chem. B 2009, 113, 6378-6396.
 iSolventCode=           1
 Solvent: water                                                           

 vradii
            1           2
    1   1.5200000   1.2000000
 ---------------------------------------
  Cycle       Energy         DIIS Error
 ---------------------------------------
    1     -75.3764117679      9.40E-11
 Time req'd to invert C: 0.09 s (CPU) 0.09 s (wall)
    2     -75.5406960144      2.35E-03
    3     -75.5406960144      2.35E-03
    4     -75.5406960144      2.35E-03
    5     -75.5406960144      2.35E-03
    6     -75.5406960144      2.35E-03
    7     -75.5406960144      2.35E-03
    8     -75.5406960144      2.35E-03
    9     -75.5406960144      2.35E-03
   10     -75.5406960144      2.35E-03
   11     -75.5406960144      2.35E-03
   12     -75.5406960144      2.35E-03
   13     -75.5406960144      2.35E-03
   14     -75.5406960144      2.35E-03
   15     -75.5406960144      2.35E-03
   16     -75.5406960144      2.35E-03
   17     -75.5441196685      1.43E-03
   18     -75.5448595802      6.47E-04
   19     -75.5452006319      2.18E-04
   20     -75.5452464602      3.44E-05
   21     -75.5452471508      7.34E-06
   22     -75.5452471739      1.36E-06
   23     -75.5452471746      1.21E-07
   24     -75.5452471746      1.14E-08
   25     -75.5452471746      1.58E-09 Convergence criterion met
 ---------------------------------------
 SCF time:  CPU 3.14 s  wall 3.17 s
(0)  E-EN(g) gas-phase elect-nuc energy                  -75.376411768 a.u.
(3)  G-ENP(liq) elect-nuc-pol free energy of system      -75.545247175 a.u.
(4)  G-CDS(liq) cavity-dispersion-solvent structure 
     free energy                                                0.7722 kcal/mol
(6)  G-S(liq) free energy of system                      -75.544016656 a.u.
(9)  DeltaG-S(liq) free energy of  solvation
     (9) = (6) - (0)                                         -105.1737 kcal/mol
 SCF   energy in the final basis set = -75.5440166559
 Total energy in the final basis set = -75.5440166559

 Components of the MP2 correlation energy:
        aaaa  correlation energy =        -0.0348689312 au
        abab  correlation energy =        -0.2080704128 au
        bbbb  correlation energy =        -0.0348689312 au
        non-Brillouin singles    =        -0.0000000000 au

 Total  MP2   correlation energy =        -0.2778082751 au
        MP2         total energy =       -75.8218249311 au

  Entering Z-vector solver.
 This version supports only Gaussian blurring of the apparent surface charges
 No PCM contribution added !! 
   1         0           1      0.000442    0.000442
 This version supports only Gaussian blurring of the apparent surface charges
 No PCM contribution added !! 
   2         0           1      0.000150    0.000150
 This version supports only Gaussian blurring of the apparent surface charges
 No PCM contribution added !! 
   3         0           1      0.000031    0.000031
 This version supports only Gaussian blurring of the apparent surface charges
 No PCM contribution added !! 
   4         0           1      0.000008    0.000008
 This version supports only Gaussian blurring of the apparent surface charges
 No PCM contribution added !! 
   5         1           0      0.000000    0.000000    Roots Converged

 --------------------------------------------------------------

                    Orbital Energies (a.u.)
 --------------------------------------------------------------

 Alpha MOs
 -- Occupied --
-20.425  -1.145  -0.496  -0.383  -0.383
 -- Virtual --
  0.192   0.595   0.751   0.843   0.843   0.939   0.939   1.200
  1.529   1.826   1.826   2.117   2.117   2.302   2.832   3.572
  3.572   3.843   3.843   4.101   4.103   4.103   4.518   4.518
  4.677   5.273   5.716   5.716   5.893   5.893   6.785   6.785
  6.882   6.885   6.885   7.167   7.167   7.564  10.367
 --------------------------------------------------------------

          Ground-State Mulliken Net Atomic Charges

     Atom                 Charge (a.u.)
  ----------------------------------------
      1 O                    -1.255641
      2 H                     0.255641
  ----------------------------------------
  Sum of atomic charges =    -1.000000

 -----------------------------------------------------------------
                    Cartesian Multipole Moments
 -----------------------------------------------------------------
    Charge (ESU x 10^10)
                -4.8032
    Dipole Moment (Debye)
         X       0.0000      Y       0.0000      Z       2.1653
       Tot       2.1653
    Quadrupole Moments (Debye-Ang)
        XX      -8.5947     XY      -0.0000     YY      -8.5947
        XZ       0.0000     YZ      -0.0000     ZZ      -6.5684
    Octopole Moments (Debye-Ang^2)
       XXX       0.0000    XXY      -0.0000    XYY       0.0000
       YYY      -0.0000    XXZ       0.5033    XYZ      -0.0000
       YYZ       0.5033    XZZ       0.0000    YZZ      -0.0000
       ZZZ       2.4871
    Hexadecapole Moments (Debye-Ang^3)
      XXXX      -7.7341   XXXY      -0.0000   XXYY      -2.5780
      XYYY      -0.0000   YYYY      -7.7341   XXXZ       0.0000
      XXYZ      -0.0000   XYYZ       0.0000   YYYZ      -0.0000
      XXZZ      -3.0052   XYZZ      -0.0000   YYZZ      -3.0052
      XZZZ       0.0000   YZZZ      -0.0000   ZZZZ      -8.5945
 -----------------------------------------------------------------
 DrvMan is completing analytic gradient of the MP2 energy
 MP2 relaxed dipole moment
            1
    1   0.0000000
    2   0.0000000
    3   0.8519081
	Magnitude:	 0.852 au	 2.165 Debye
 MP2 energy read as -75.821825
 Full Analytical Gradient of MP2 Energy (in au.)
             1             2
    1    0.00000000   -0.00000000
    2    0.00000000   -0.00000000
    3   -0.00045737    0.00045737
 Gradient time:  CPU 0.09 s  wall 0.09 s
 ----------------------------------------------------------------
             Standard Nuclear Orientation (Angstroms)
    I     Atom           X                Y                Z
 ----------------------------------------------------------------
    1      O       0.0000000000     0.0000000000    -0.1351600811
    2      H       0.0010000000     0.0000000000     0.9028962811
 ----------------------------------------------------------------
 Nuclear Repulsion Energy =     4.0782137427 hartrees
 There are        5 alpha and        5 beta electrons
 Discretize the solute cavity surface with Lebedev spheres
	Using 302 Lebedev grid points for each H atom
	Using 302 Lebedev grid points for other atoms
	Atomic van der Waals radii will be scaled by 1.20
 Removing interior tesserae...
 Keep 406 surface tesserae and discard 198 interior tesserae
 Molecular Surface Area = 33.046 Angst**2

                       Distance Matrix (Angstroms)
             O (  1)
   H (  2)  1.038057

 Requested basis set is cc-pVTZ
 There are 16 shells and 44 basis functions
 A cutoff of  1.0D-11 yielded    136 shell pairs
 There are      1056 function pairs (      1380 Cartesian)
 Smallest overlap matrix eigenvalue = 5.29E-03
 Guess MOs from SCF MO coefficient file
 Reading MOs from coefficient file
 Reading MOs from coefficient file
 A restricted Hartree-Fock SCF calculation will be
 performed using Pulay DIIS extrapolation
 SCF converges when DIIS error is below 1.0E-08
 ---------------------------------------
  Cycle       Energy         DIIS Error
 ---------------------------------------
    1     -75.3716513288      2.90E-03
    2     -75.3756097582      1.63E-03
    3     -75.3762692169      5.83E-04
    4     -75.3764897188      2.46E-04
    5     -75.3765388798      5.50E-05
    6     -75.3765410743      1.08E-05
    7     -75.3765411295      1.40E-06
    8     -75.3765411305      1.31E-07
    9     -75.3765411305      4.90E-08
   10     -75.3765411305      1.72E-08
   11     -75.3765411305      2.23E-09 Convergence criterion met
 ---------------------------------------
 SCF time:  CPU 0.43 s  wall 0.43 s
 Discretize the solute cavity surface with Lebedev spheres
	Using 302 Lebedev grid points for each H atom
	Using 302 Lebedev grid points for other atoms
	Atomic van der Waals radii will be scaled by 1.20
 Removing interior tesserae...
 Keep 406 surface tesserae and discard 198 interior tesserae
 Molecular Surface Area = 33.046 Angst**2
 A restricted Hartree-Fock SCF calculation will be
 performed using Pulay DIIS extrapolation
 Polarizable Continuum solvation model will be applied
 SCF converges when DIIS error is below 1.0E-08

 Citation of the SMD model:
 Marenich, A.V.; Cramer, C.J.; Truhlar, D.G.
 J. Phys. Chem. B 2009, 113, 6378-6396.
 iSolventCode=           1
 Solvent: water                                                           

 vradii
            1           2
    1   1.5200000   1.2000000
 ---------------------------------------
  Cycle       Energy         DIIS Error
 ---------------------------------------
    1     -75.3765411305      2.16E-10
 Time req'd to invert C: 0.09 s (CPU) 0.09 s (wall)
    2     -75.5408548321      2.35E-03
    3     -75.5408548321      2.35E-03
    4     -75.5408548321      2.35E-03
    5     -75.5408548321      2.35E-03
    6     -75.5408548321      2.35E-03
    7     -75.5408548320      2.35E-03
    8     -75.5408548321      2.35E-03
    9     -75.5408548321      2.35E-03
   10     -75.5408548321      2.35E-03
   11     -75.5408548321      2.35E-03
   12     -75.5408548320      2.35E-03
   13     -75.5442725522      1.43E-03
   14     -75.5450102191      6.46E-04
   15     -75.5453492953      2.18E-04
   16     -75.5453948166      3.44E-05
   17     -75.5453955043      7.34E-06
   18     -75.5453955273      1.36E-06
   19     -75.5453955280      1.21E-07
   20     -75.5453955280      1.14E-08
   21     -75.5453955280      1.58E-09 Convergence criterion met
 ---------------------------------------
 SCF time:  CPU 2.65 s  wall 2.65 s
(0)  E-EN(g) gas-phase elect-nuc energy                  -75.376541130 a.u.
(3)  G-ENP(liq) elect-nuc-pol free energy of system      -75.545395528 a.u.
(4)  G-CDS(liq) cavity-dispersion-solvent structure 
     free energy                                                0.7717 kcal/mol
(6)  G-S(liq) free energy of system                      -75.544165806 a.u.
(9)  DeltaG-S(liq) free energy of  solvation
     (9) = (6) - (0)                                         -105.1861 kcal/mol
 SCF   energy in the final basis set = -75.5441658063
 Total energy in the final basis set = -75.5441658063

 Components of the MP2 correlation energy:
        aaaa  correlation energy =        -0.0348664056 au
        abab  correlation energy =        -0.2080447110 au
        bbbb  correlation energy =        -0.0348664056 au
        non-Brillouin singles    =        -0.0000000000 au

 Total  MP2   correlation energy =        -0.2777775223 au
        MP2         total energy =       -75.8219433286 au

  Entering Z-vector solver.
 This version supports only Gaussian blurring of the apparent surface charges
 No PCM contribution added !! 
   1         0           1      0.000441    0.000441
 This version supports only Gaussian blurring of the apparent surface charges
 No PCM contribution added !! 
   2         0           1      0.000149    0.000149
 This version supports only Gaussian blurring of the apparent surface charges
 No PCM contribution added !! 
   3         0           1      0.000031    0.000031
 This version supports only Gaussian blurring of the apparent surface charges
 No PCM contribution added !! 
   4         0           1      0.000008    0.000008
 This version supports only Gaussian blurring of the apparent surface charges
 No PCM contribution added !! 
   5         1           0      0.000000    0.000000    Roots Converged

 --------------------------------------------------------------

                    Orbital Energies (a.u.)
 --------------------------------------------------------------

 Alpha MOs
 -- Occupied --
-20.425  -1.145  -0.496  -0.383  -0.383
 -- Virtual --
  0.192   0.595   0.751   0.843   0.843   0.939   0.939   1.200
  1.531   1.826   1.826   2.118   2.118   2.301   2.833   3.572
  3.572   3.844   3.844   4.102   4.103   4.103   4.519   4.519
  4.680   5.272   5.716   5.716   5.894   5.894   6.789   6.789
  6.883   6.885   6.885   7.167   7.167   7.566  10.376
 --------------------------------------------------------------

          Ground-State Mulliken Net Atomic Charges

     Atom                 Charge (a.u.)
  ----------------------------------------
      1 O                    -1.255843
      2 H                     0.255843
  ----------------------------------------
  Sum of atomic charges =    -1.000000

 -----------------------------------------------------------------
                    Cartesian Multipole Moments
 -----------------------------------------------------------------
    Charge (ESU x 10^10)
                -4.8032
    Dipole Moment (Debye)
         X       0.0014      Y       0.0000      Z       2.1615
       Tot       2.1615
    Quadrupole Moments (Debye-Ang)
        XX      -8.5936     XY       0.0000     YY      -8.5936
        XZ       0.0022     YZ       0.0000     ZZ      -6.5651
    Octopole Moments (Debye-Ang^2)
       XXX      -0.0019    XXY       0.0000    XYY      -0.0006
       YYY       0.0000    XXZ       0.4967    XYZ      -0.0000
       YYZ       0.4967    XZZ       0.0006    YZZ       0.0000
       ZZZ       2.4702
    Hexadecapole Moments (Debye-Ang^3)
      XXXX      -7.7323   XXXY       0.0000   XXYY      -2.5774
      XYYY       0.0000   YYYY      -7.7323   XXXZ      -0.0010
      XXYZ      -0.0000   XYYZ      -0.0003   YYYZ      -0.0000
      XXZZ      -3.0017   XYZZ       0.0000   YYZZ      -3.0017
      XZZZ       0.0007   YZZZ       0.0000   ZZZZ      -8.5770
 -----------------------------------------------------------------
 DrvMan is completing analytic gradient of the MP2 energy
 MP2 relaxed dipole moment
            1
    1   0.0005676
    2   0.0000000
    3   0.8503980
	Magnitude:	 0.850 au	 2.161 Debye
 MP2 energy read as -75.821943
 Full Analytical Gradient of MP2 Energy (in au.)
             1             2
    1   -0.00000019    0.00000019
    2   -0.00000000    0.00000000
    3    0.00007891   -0.00007891
 Gradient time:  CPU 0.08 s  wall 0.09 s
 ----------------------------------------------------------------
             Standard Nuclear Orientation (Angstroms)
    I     Atom           X                Y                Z
 ----------------------------------------------------------------
    1      O       0.0000000000     0.0000000000    -0.1351600811
    2      H      -0.0010000000     0.0000000000     0.9028962811
 ----------------------------------------------------------------
 Nuclear Repulsion Energy =     4.0782137427 hartrees
 There are        5 alpha and        5 beta electrons
 Discretize the solute cavity surface with Lebedev spheres
	Using 302 Lebedev grid points for each H atom
	Using 302 Lebedev grid points for other atoms
	Atomic van der Waals radii will be scaled by 1.20
 Removing interior tesserae...
 Keep 406 surface tesserae and discard 198 interior tesserae
 Molecular Surface Area = 33.046 Angst**2

                       Distance Matrix (Angstroms)
             O (  1)
   H (  2)  1.038057

 Requested basis set is cc-pVTZ
 There are 16 shells and 44 basis functions
 A cutoff of  1.0D-11 yielded    136 shell pairs
 There are      1056 function pairs (      1380 Cartesian)
 Smallest overlap matrix eigenvalue = 5.29E-03
 Guess MOs from SCF MO coefficient file
 Reading MOs from coefficient file
 Reading MOs from coefficient file
 A restricted Hartree-Fock SCF calculation will be
 performed using Pulay DIIS extrapolation
 SCF converges when DIIS error is below 1.0E-08
 ---------------------------------------
  Cycle       Energy         DIIS Error
 ---------------------------------------
    1     -75.3712375870      2.90E-03
    2     -75.3756016179      1.63E-03
    3     -75.3762660810      5.84E-04
    4     -75.3764893575      2.48E-04
    5     -75.3765388230      5.57E-05
    6     -75.3765410732      1.09E-05
    7     -75.3765411294      1.42E-06
    8     -75.3765411304      1.94E-07
    9     -75.3765411305      9.26E-08
   10     -75.3765411305      1.76E-08
   11     -75.3765411305      1.89E-09 Convergence criterion met
 ---------------------------------------
 SCF time:  CPU 0.43 s  wall 0.43 s
 Discretize the solute cavity surface with Lebedev spheres
	Using 302 Lebedev grid points for each H atom
	Using 302 Lebedev grid points for other atoms
	Atomic van der Waals radii will be scaled by 1.20
 Removing interior tesserae...
 Keep 406 surface tesserae and discard 198 interior tesserae
 Molecular Surface Area = 33.046 Angst**2
 A restricted Hartree-Fock SCF calculation will be
 performed using Pulay DIIS extrapolation
 Polarizable Continuum solvation model will be applied
 SCF converges when DIIS error is below 1.0E-08

 Citation of the SMD model:
 Marenich, A.V.; Cramer, C.J.; Truhlar, D.G.
 J. Phys. Chem. B 2009, 113, 6378-6396.
 iSolventCode=           1
 Solvent: water                                                           

 vradii
            1           2
    1   1.5200000   1.2000000
 ---------------------------------------
  Cycle       Energy         DIIS Error
 ---------------------------------------
    1     -75.3765411305      2.11E-10
 Time req'd to invert C: 0.09 s (CPU) 0.09 s (wall)
    2     -75.5408548321      2.35E-03
    3     -75.5408548320      2.35E-03
    4     -75.5408548321      2.35E-03
    5     -75.5408548320      2.35E-03
    6     -75.5408548321      2.35E-03
    7     -75.5408548320      2.35E-03
    8     -75.5408548321      2.35E-03
    9     -75.5408548320      2.35E-03
   10     -75.5408548320      2.35E-03
   11     -75.5408548321      2.35E-03
   12     -75.5442725522      1.43E-03
   13     -75.5450102191      6.46E-04
   14     -75.5453492953      2.18E-04
   15     -75.5453948166      3.44E-05
   16     -75.5453955043      7.34E-06
   17     -75.5453955273      1.36E-06
   18     -75.5453955280      1.21E-07
   19     -75.5453955280      1.14E-08
   20     -75.5453955280      1.58E-09 Convergence criterion met
 ---------------------------------------
 SCF time:  CPU 2.53 s  wall 2.56 s
(0)  E-EN(g) gas-phase elect-nuc energy                  -75.376541130 a.u.
(3)  G-ENP(liq) elect-nuc-pol free energy of system      -75.545395528 a.u.
(4)  G-CDS(liq) cavity-dispersion-solvent structure 
     free energy                                                0.7717 kcal/mol
(6)  G-S(liq) free energy of system                      -75.544165806 a.u.
(9)  DeltaG-S(liq) free energy of  solvation
     (9) = (6) - (0)                                         -105.1861 kcal/mol
 SCF   energy in the final basis set = -75.5441658063
 Total energy in the final basis set = -75.5441658063

 Components of the MP2 correlation energy:
        aaaa  correlation energy =        -0.0348664056 au
        abab  correlation energy =        -0.2080447110 au
        bbbb  correlation energy =        -0.0348664056 au
        non-Brillouin singles    =        -0.0000000000 au

 Total  MP2   correlation energy =        -0.2777775223 au
        MP2         total energy =       -75.8219433286 au

  Entering Z-vector solver.
 This version supports only Gaussian blurring of the apparent surface charges
 No PCM contribution added !! 
   1         0           1      0.000441    0.000441
 This version supports only Gaussian blurring of the apparent surface charges
 No PCM contribution added !! 
   2         0           1      0.000149    0.000149
 This version supports only Gaussian blurring of the apparent surface charges
 No PCM contribution added !! 
   3         0           1      0.000031    0.000031
 This version supports only Gaussian blurring of the apparent surface charges
 No PCM contribution added !! 
   4         0           1      0.000008    0.000008
 This version supports only Gaussian blurring of the apparent surface charges
 No PCM contribution added !! 
   5         1           0      0.000000    0.000000    Roots Converged

 --------------------------------------------------------------

                    Orbital Energies (a.u.)
 --------------------------------------------------------------

 Alpha MOs
 -- Occupied --
-20.425  -1.145  -0.496  -0.383  -0.383
 -- Virtual --
  0.192   0.595   0.751   0.843   0.843   0.939   0.939   1.200
  1.531   1.826   1.826   2.118   2.118   2.301   2.833   3.572
  3.572   3.844   3.844   4.102   4.103   4.103   4.519   4.519
  4.680   5.272   5.716   5.716   5.894   5.894   6.789   6.789
  6.883   6.885   6.885   7.167   7.167   7.566  10.376
 --------------------------------------------------------------

          Ground-State Mulliken Net Atomic Charges

     Atom                 Charge (a.u.)
  ----------------------------------------
      1 O                    -1.255843
      2 H                     0.255843
  ----------------------------------------
  Sum of atomic charges =    -1.000000

 -----------------------------------------------------------------
                    Cartesian Multipole Moments
 -----------------------------------------------------------------
    Charge (ESU x 10^10)
                -4.8032
    Dipole Moment (Debye)
         X      -0.0014      Y       0.0000      Z       2.1615
       Tot       2.1615
    Quadrupole Moments (Debye-Ang)
        XX      -8.5936     XY       0.0000     YY      -8.5936
        XZ      -0.0022     YZ       0.0000     ZZ      -6.5651
    Octopole Moments (Debye-Ang^2)
       XXX       0.0019    XXY       0.0000    XYY       0.0006
       YYY       0.0000    XXZ       0.4967    XYZ       0.0000
       YYZ       0.4967    XZZ      -0.0006    YZZ       0.0000
       ZZZ       2.4702
    Hexadecapole Moments (Debye-Ang^3)
      XXXX      -7.7323   XXXY       0.0000   XXYY      -2.5774
      XYYY       0.0000   YYYY      -7.7323   XXXZ       0.0010
      XXYZ      -0.0000   XYYZ       0.0003   YYYZ      -0.0000
      XXZZ      -3.0017   XYZZ       0.0000   YYZZ      -3.0017
      XZZZ      -0.0007   YZZZ       0.0000   ZZZZ      -8.5770
 -----------------------------------------------------------------
 DrvMan is completing analytic gradient of the MP2 energy
 MP2 relaxed dipole moment
            1
    1  -0.0005676
    2   0.0000000
    3   0.8503980
	Magnitude:	 0.850 au	 2.161 Debye
 MP2 energy read as -75.821943
 Full Analytical Gradient of MP2 Energy (in au.)
             1             2
    1    0.00000019   -0.00000019
    2    0.00000000   -0.00000000
    3    0.00007891   -0.00007891
 Gradient time:  CPU 0.09 s  wall 0.09 s
 ----------------------------------------------------------------
             Standard Nuclear Orientation (Angstroms)
    I     Atom           X                Y                Z
 ----------------------------------------------------------------
    1      O       0.0000000000     0.0000000000    -0.1351600811
    2      H       0.0000000000     0.0010000000     0.9028962811
 ----------------------------------------------------------------
 Nuclear Repulsion Energy =     4.0782137427 hartrees
 There are        5 alpha and        5 beta electrons
 Discretize the solute cavity surface with Lebedev spheres
	Using 302 Lebedev grid points for each H atom
	Using 302 Lebedev grid points for other atoms
	Atomic van der Waals radii will be scaled by 1.20
 Removing interior tesserae...
 Keep 406 surface tesserae and discard 198 interior tesserae
 Molecular Surface Area = 33.046 Angst**2

                       Distance Matrix (Angstroms)
             O (  1)
   H (  2)  1.038057

 Requested basis set is cc-pVTZ
 There are 16 shells and 44 basis functions
 A cutoff of  1.0D-11 yielded    136 shell pairs
 There are      1056 function pairs (      1380 Cartesian)
 Smallest overlap matrix eigenvalue = 5.29E-03
 Guess MOs from SCF MO coefficient file
 Reading MOs from coefficient file
 Reading MOs from coefficient file
 A restricted Hartree-Fock SCF calculation will be
 performed using Pulay DIIS extrapolation
 SCF converges when DIIS error is below 1.0E-08
 ---------------------------------------
  Cycle       Energy         DIIS Error
 ---------------------------------------
    1     -75.3712376944      2.90E-03
    2     -75.3756016549      1.63E-03
    3     -75.3762660966      5.84E-04
    4     -75.3764893639      2.48E-04
    5     -75.3765388244      5.56E-05
    6     -75.3765410736      1.09E-05
    7     -75.3765411295      1.40E-06
    8     -75.3765411304      1.55E-07
    9     -75.3765411305      6.73E-08
   10     -75.3765411305      1.78E-08
   11     -75.3765411305      1.94E-09 Convergence criterion met
 ---------------------------------------
 SCF time:  CPU 0.42 s  wall 0.43 s
 Discretize the solute cavity surface with Lebedev spheres
	Using 302 Lebedev grid points for each H atom
	Using 302 Lebedev grid points for other atoms
	Atomic van der Waals radii will be scaled by 1.20
 Removing interior tesserae...
 Keep 406 surface tesserae and discard 198 interior tesserae
 Molecular Surface Area = 33.046 Angst**2
 A restricted Hartree-Fock SCF calculation will be
 performed using Pulay DIIS extrapolation
 Polarizable Continuum solvation model will be applied
 SCF converges when DIIS error is below 1.0E-08

 Citation of the SMD model:
 Marenich, A.V.; Cramer, C.J.; Truhlar, D.G.
 J. Phys. Chem. B 2009, 113, 6378-6396.
 iSolventCode=           1
 Solvent: water                                                           

 vradii
            1           2
    1   1.5200000   1.2000000
 ---------------------------------------
  Cycle       Energy         DIIS Error
 ---------------------------------------
    1     -75.3765411305      1.98E-10
 Time req'd to invert C: 0.09 s (CPU) 0.09 s (wall)
    2     -75.5408548321      2.35E-03
    3     -75.5408548320      2.35E-03
    4     -75.5408548320      2.35E-03
    5     -75.5408548320      2.35E-03
    6     -75.5408548320      2.35E-03
    7     -75.5408548320      2.35E-03
    8     -75.5408548321      2.35E-03
    9     -75.5408548321      2.35E-03
   10     -75.5408548321      2.35E-03
   11     -75.5408548321      2.35E-03
   12     -75.5408548321      2.35E-03
   13     -75.5408548321      2.35E-03
   14     -75.5408548321      2.35E-03
   15     -75.5408548321      2.35E-03
   16     -75.5442725522      1.43E-03
   17     -75.5450102191      6.46E-04
   18     -75.5453492953      2.18E-04
   19     -75.5453948166      3.44E-05
   20     -75.5453955043      7.34E-06
   21     -75.5453955273      1.36E-06
   22     -75.5453955280      1.21E-07
   23     -75.5453955280      1.14E-08
   24     -75.5453955280      1.58E-09 Convergence criterion met
 ---------------------------------------
 SCF time:  CPU 3.02 s  wall 3.02 s
(0)  E-EN(g) gas-phase elect-nuc energy                  -75.376541130 a.u.
(3)  G-ENP(liq) elect-nuc-pol free energy of system      -75.545395528 a.u.
(4)  G-CDS(liq) cavity-dispersion-solvent structure 
     free energy                                                0.7717 kcal/mol
(6)  G-S(liq) free energy of system                      -75.544165806 a.u.
(9)  DeltaG-S(liq) free energy of  solvation
     (9) = (6) - (0)                                         -105.1861 kcal/mol
 SCF   energy in the final basis set = -75.5441658063
 Total energy in the final basis set = -75.5441658063

 Components of the MP2 correlation energy:
        aaaa  correlation energy =        -0.0348664056 au
        abab  correlation energy =        -0.2080447110 au
        bbbb  correlation energy =        -0.0348664056 au
        non-Brillouin singles    =        -0.0000000000 au

 Total  MP2   correlation energy =        -0.2777775223 au
        MP2         total energy =       -75.8219433286 au

  Entering Z-vector solver.
 This version supports only Gaussian blurring of the apparent surface charges
 No PCM contribution added !! 
   1         0           1      0.000441    0.000441
 This version supports only Gaussian blurring of the apparent surface charges
 No PCM contribution added !! 
   2         0           1      0.000149    0.000149
 This version supports only Gaussian blurring of the apparent surface charges
 No PCM contribution added !! 
   3         0           1      0.000031    0.000031
 This version supports only Gaussian blurring of the apparent surface charges
 No PCM contribution added !! 
   4         0           1      0.000008    0.000008
 This version supports only Gaussian blurring of the apparent surface charges
 No PCM contribution added !! 
   5         1           0      0.000000    0.000000    Roots Converged

 --------------------------------------------------------------

                    Orbital Energies (a.u.)
 --------------------------------------------------------------

 Alpha MOs
 -- Occupied --
-20.425  -1.145  -0.496  -0.383  -0.383
 -- Virtual --
  0.192   0.595   0.751   0.843   0.843   0.939   0.939   1.200
  1.531   1.826   1.826   2.118   2.118   2.301   2.833   3.572
  3.572   3.844   3.844   4.102   4.103   4.103   4.519   4.519
  4.680   5.272   5.716   5.716   5.894   5.894   6.789   6.789
  6.883   6.885   6.885   7.167   7.167   7.566  10.376
 --------------------------------------------------------------

          Ground-State Mulliken Net Atomic Charges

     Atom                 Charge (a.u.)
  ----------------------------------------
      1 O                    -1.255843
      2 H                     0.255843
  ----------------------------------------
  Sum of atomic charges =    -1.000000

 -----------------------------------------------------------------
                    Cartesian Multipole Moments
 -----------------------------------------------------------------
    Charge (ESU x 10^10)
                -4.8032
    Dipole Moment (Debye)
         X       0.0000      Y       0.0014      Z       2.1615
       Tot       2.1615
    Quadrupole Moments (Debye-Ang)
        XX      -8.5936     XY       0.0000     YY      -8.5936
        XZ       0.0000     YZ       0.0022     ZZ      -6.5651
    Octopole Moments (Debye-Ang^2)
       XXX       0.0000    XXY      -0.0006    XYY       0.0000
       YYY      -0.0019    XXZ       0.4967    XYZ       0.0000
       YYZ       0.4967    XZZ       0.0000    YZZ       0.0006
       ZZZ       2.4702
    Hexadecapole Moments (Debye-Ang^3)
      XXXX      -7.7323   XXXY       0.0000   XXYY      -2.5774
      XYYY       0.0000   YYYY      -7.7323   XXXZ       0.0000
      XXYZ      -0.0003   XYYZ       0.0000   YYYZ      -0.0010
      XXZZ      -3.0017   XYZZ       0.0000   YYZZ      -3.0017
      XZZZ       0.0000   YZZZ       0.0007   ZZZZ      -8.5770
 -----------------------------------------------------------------
 DrvMan is completing analytic gradient of the MP2 energy
 MP2 relaxed dipole moment
            1
    1   0.0000000
    2   0.0005676
    3   0.8503980
	Magnitude:	 0.850 au	 2.161 Debye
 MP2 energy read as -75.821943
 Full Analytical Gradient of MP2 Energy (in au.)
             1             2
    1    0.00000000   -0.00000000
    2   -0.00000019    0.00000019
    3    0.00007891   -0.00007891
 Gradient time:  CPU 0.09 s  wall 0.09 s
 ----------------------------------------------------------------
             Standard Nuclear Orientation (Angstroms)
    I     Atom           X                Y                Z
 ----------------------------------------------------------------
    1      O       0.0000000000     0.0000000000    -0.1351600811
    2      H       0.0000000000    -0.0010000000     0.9028962811
 ----------------------------------------------------------------
 Nuclear Repulsion Energy =     4.0782137427 hartrees
 There are        5 alpha and        5 beta electrons
 Discretize the solute cavity surface with Lebedev spheres
	Using 302 Lebedev grid points for each H atom
	Using 302 Lebedev grid points for other atoms
	Atomic van der Waals radii will be scaled by 1.20
 Removing interior tesserae...
 Keep 406 surface tesserae and discard 198 interior tesserae
 Molecular Surface Area = 33.046 Angst**2

                       Distance Matrix (Angstroms)
             O (  1)
   H (  2)  1.038057

 Requested basis set is cc-pVTZ
 There are 16 shells and 44 basis functions
 A cutoff of  1.0D-11 yielded    136 shell pairs
 There are      1056 function pairs (      1380 Cartesian)
 Smallest overlap matrix eigenvalue = 5.29E-03
 Guess MOs from SCF MO coefficient file
 Reading MOs from coefficient file
 Reading MOs from coefficient file
 A restricted Hartree-Fock SCF calculation will be
 performed using Pulay DIIS extrapolation
 SCF converges when DIIS error is below 1.0E-08
 ---------------------------------------
  Cycle       Energy         DIIS Error
 ---------------------------------------
    1     -75.3712375870      2.90E-03
    2     -75.3756016179      1.63E-03
    3     -75.3762660810      5.84E-04
    4     -75.3764893575      2.48E-04
    5     -75.3765388230      5.57E-05
    6     -75.3765410732      1.09E-05
    7     -75.3765411294      1.42E-06
    8     -75.3765411304      1.94E-07
    9     -75.3765411305      9.26E-08
   10     -75.3765411305      1.76E-08
   11     -75.3765411305      1.89E-09 Convergence criterion met
 ---------------------------------------
 SCF time:  CPU 0.43 s  wall 0.43 s
 Discretize the solute cavity surface with Lebedev spheres
	Using 302 Lebedev grid points for each H atom
	Using 302 Lebedev grid points for other atoms
	Atomic van der Waals radii will be scaled by 1.20
 Removing interior tesserae...
 Keep 406 surface tesserae and discard 198 interior tesserae
 Molecular Surface Area = 33.046 Angst**2
 A restricted Hartree-Fock SCF calculation will be
 performed using Pulay DIIS extrapolation
 Polarizable Continuum solvation model will be applied
 SCF converges when DIIS error is below 1.0E-08

 Citation of the SMD model:
 Marenich, A.V.; Cramer, C.J.; Truhlar, D.G.
 J. Phys. Chem. B 2009, 113, 6378-6396.
 iSolventCode=           1
 Solvent: water                                                           

 vradii
            1           2
    1   1.5200000   1.2000000
 ---------------------------------------
  Cycle       Energy         DIIS Error
 ---------------------------------------
    1     -75.3765411305      2.11E-10
 Time req'd to invert C: 0.09 s (CPU) 0.09 s (wall)
    2     -75.5408548321      2.35E-03
    3     -75.5408548320      2.35E-03
    4     -75.5408548320      2.35E-03
    5     -75.5408548320      2.35E-03
    6     -75.5408548320      2.35E-03
    7     -75.5408548320      2.35E-03
    8     -75.5408548320      2.35E-03
    9     -75.5408548321      2.35E-03
   10     -75.5408548321      2.35E-03
   11     -75.5408548320      2.35E-03
   12     -75.5408548321      2.35E-03
   13     -75.5408548320      2.35E-03
   14     -75.5408548320      2.35E-03
   15     -75.5408548320      2.35E-03
   16     -75.5408548320      2.35E-03
   17     -75.5442725522      1.43E-03
   18     -75.5450102191      6.46E-04
   19     -75.5453492953      2.18E-04
   20     -75.5453948166      3.44E-05
   21     -75.5453955043      7.34E-06
   22     -75.5453955273      1.36E-06
   23     -75.5453955280      1.21E-07
   24     -75.5453955280      1.14E-08
   25     -75.5453955280      1.58E-09 Convergence criterion met
 ---------------------------------------
 SCF time:  CPU 3.14 s  wall 3.14 s
(0)  E-EN(g) gas-phase elect-nuc energy                  -75.376541130 a.u.
(3)  G-ENP(liq) elect-nuc-pol free energy of system      -75.545395528 a.u.
(4)  G-CDS(liq) cavity-dispersion-solvent structure 
     free energy                                                0.7717 kcal/mol
(6)  G-S(liq) free energy of system                      -75.544165806 a.u.
(9)  DeltaG-S(liq) free energy of  solvation
     (9) = (6) - (0)                                         -105.1861 kcal/mol
 SCF   energy in the final basis set = -75.5441658063
 Total energy in the final basis set = -75.5441658063

 Components of the MP2 correlation energy:
        aaaa  correlation energy =        -0.0348664056 au
        abab  correlation energy =        -0.2080447110 au
        bbbb  correlation energy =        -0.0348664056 au
        non-Brillouin singles    =        -0.0000000000 au

 Total  MP2   correlation energy =        -0.2777775223 au
        MP2         total energy =       -75.8219433286 au

  Entering Z-vector solver.
 This version supports only Gaussian blurring of the apparent surface charges
 No PCM contribution added !! 
   1         0           1      0.000441    0.000441
 This version supports only Gaussian blurring of the apparent surface charges
 No PCM contribution added !! 
   2         0           1      0.000149    0.000149
 This version supports only Gaussian blurring of the apparent surface charges
 No PCM contribution added !! 
   3         0           1      0.000031    0.000031
 This version supports only Gaussian blurring of the apparent surface charges
 No PCM contribution added !! 
   4         0           1      0.000008    0.000008
 This version supports only Gaussian blurring of the apparent surface charges
 No PCM contribution added !! 
   5         1           0      0.000000    0.000000    Roots Converged

 --------------------------------------------------------------

                    Orbital Energies (a.u.)
 --------------------------------------------------------------

 Alpha MOs
 -- Occupied --
-20.425  -1.145  -0.496  -0.383  -0.383
 -- Virtual --
  0.192   0.595   0.751   0.843   0.843   0.939   0.939   1.200
  1.531   1.826   1.826   2.118   2.118   2.301   2.833   3.572
  3.572   3.844   3.844   4.102   4.103   4.103   4.519   4.519
  4.680   5.272   5.716   5.716   5.894   5.894   6.789   6.789
  6.883   6.885   6.885   7.167   7.167   7.566  10.376
 --------------------------------------------------------------

          Ground-State Mulliken Net Atomic Charges

     Atom                 Charge (a.u.)
  ----------------------------------------
      1 O                    -1.255843
      2 H                     0.255843
  ----------------------------------------
  Sum of atomic charges =    -1.000000

 -----------------------------------------------------------------
                    Cartesian Multipole Moments
 -----------------------------------------------------------------
    Charge (ESU x 10^10)
                -4.8032
    Dipole Moment (Debye)
         X      -0.0000      Y      -0.0014      Z       2.1615
       Tot       2.1615
    Quadrupole Moments (Debye-Ang)
        XX      -8.5936     XY      -0.0000     YY      -8.5936
        XZ      -0.0000     YZ      -0.0022     ZZ      -6.5651
    Octopole Moments (Debye-Ang^2)
       XXX      -0.0000    XXY       0.0006    XYY      -0.0000
       YYY       0.0019    XXZ       0.4967    XYZ       0.0000
       YYZ       0.4967    XZZ      -0.0000    YZZ      -0.0006
       ZZZ       2.4702
    Hexadecapole Moments (Debye-Ang^3)
      XXXX      -7.7323   XXXY      -0.0000   XXYY      -2.5774
      XYYY      -0.0000   YYYY      -7.7323   XXXZ      -0.0000
      XXYZ       0.0003   XYYZ      -0.0000   YYYZ       0.0010
      XXZZ      -3.0017   XYZZ      -0.0000   YYZZ      -3.0017
      XZZZ      -0.0000   YZZZ      -0.0007   ZZZZ      -8.5770
 -----------------------------------------------------------------
 DrvMan is completing analytic gradient of the MP2 energy
 MP2 relaxed dipole moment
            1
    1  -0.0000000
    2  -0.0005676
    3   0.8503980
	Magnitude:	 0.850 au	 2.161 Debye
 MP2 energy read as -75.821943
 Full Analytical Gradient of MP2 Energy (in au.)
             1             2
    1    0.00000000   -0.00000000
    2    0.00000019   -0.00000019
    3    0.00007891   -0.00007891
 Gradient time:  CPU 0.09 s  wall 0.09 s
 ----------------------------------------------------------------
             Standard Nuclear Orientation (Angstroms)
    I     Atom           X                Y                Z
 ----------------------------------------------------------------
    1      O       0.0000000000     0.0000000000    -0.1351600811
    2      H       0.0000000000     0.0000000000     0.9038962811
 ----------------------------------------------------------------
 Nuclear Repulsion Energy =     4.0742907126 hartrees
 There are        5 alpha and        5 beta electrons
 Discretize the solute cavity surface with Lebedev spheres
	Using 302 Lebedev grid points for each H atom
	Using 302 Lebedev grid points for other atoms
	Atomic van der Waals radii will be scaled by 1.20
 Removing interior tesserae...
 Keep 406 surface tesserae and discard 198 interior tesserae
 Molecular Surface Area = 33.046 Angst**2

                       Distance Matrix (Angstroms)
             O (  1)
   H (  2)  1.039056

 Requested basis set is cc-pVTZ
 There are 16 shells and 44 basis functions
 A cutoff of  1.0D-11 yielded    136 shell pairs
 There are      1056 function pairs (      1380 Cartesian)
 Smallest overlap matrix eigenvalue = 5.31E-03
 Guess MOs from SCF MO coefficient file
 Reading MOs from coefficient file
 Reading MOs from coefficient file
 A restricted Hartree-Fock SCF calculation will be
 performed using Pulay DIIS extrapolation
 SCF converges when DIIS error is below 1.0E-08
 ---------------------------------------
  Cycle       Energy         DIIS Error
 ---------------------------------------
    1     -75.3706812684      2.91E-03
    2     -75.3754600230      1.64E-03
    3     -75.3761321643      5.87E-04
    4     -75.3763593408      2.50E-04
    5     -75.3764093978      5.64E-05
    6     -75.3764117104      1.10E-05
    7     -75.3764117669      1.39E-06
    8     -75.3764117679      1.34E-07
    9     -75.3764117679      4.91E-08
   10     -75.3764117679      1.64E-08
   11     -75.3764117679      1.97E-09 Convergence criterion met
 ---------------------------------------
 SCF time:  CPU 0.43 s  wall 0.43 s
 Discretize the solute cavity surface with Lebedev spheres
	Using 302 Lebedev grid points for each H atom
	Using 302 Lebedev grid points for other atoms
	Atomic van der Waals radii will be scaled by 1.20
 Removing interior tesserae...
 Keep 406 surface tesserae and discard 198 interior tesserae
 Molecular Surface Area = 33.046 Angst**2
 A restricted Hartree-Fock SCF calculation will be
 performed using Pulay DIIS extrapolation
 Polarizable Continuum solvation model will be applied
 SCF converges when DIIS error is below 1.0E-08

 Citation of the SMD model:
 Marenich, A.V.; Cramer, C.J.; Truhlar, D.G.
 J. Phys. Chem. B 2009, 113, 6378-6396.
 iSolventCode=           1
 Solvent: water                                                           

 vradii
            1           2
    1   1.5200000   1.2000000
 ---------------------------------------
  Cycle       Energy         DIIS Error
 ---------------------------------------
    1     -75.3764117679      1.68E-10
 Time req'd to invert C: 0.09 s (CPU) 0.09 s (wall)
    2     -75.5406960144      2.35E-03
    3     -75.5406960144      2.35E-03
    4     -75.5406960144      2.35E-03
    5     -75.5406960144      2.35E-03
    6     -75.5406960144      2.35E-03
    7     -75.5406960144      2.35E-03
    8     -75.5406960144      2.35E-03
    9     -75.5406960144      2.35E-03
   10     -75.5406960144      2.35E-03
   11     -75.5406960144      2.35E-03
   12     -75.5406960144      2.35E-03
   13     -75.5406960144      2.35E-03
   14     -75.5406960142      2.35E-03
   15     -75.5406960144      2.35E-03
   16     -75.5406960144      2.35E-03
   17     -75.5441196685      1.43E-03
   18     -75.5448595802      6.47E-04
   19     -75.5452006319      2.18E-04
   20     -75.5452464602      3.44E-05
   21     -75.5452471508      7.34E-06
   22     -75.5452471739      1.36E-06
   23     -75.5452471746      1.21E-07
   24     -75.5452471746      1.14E-08
   25     -75.5452471746      1.58E-09 Convergence criterion met
 ---------------------------------------
 SCF time:  CPU 3.15 s  wall 3.15 s
(0)  E-EN(g) gas-phase elect-nuc energy                  -75.376411768 a.u.
(3)  G-ENP(liq) elect-nuc-pol free energy of system      -75.545247175 a.u.
(4)  G-CDS(liq) cavity-dispersion-solvent structure 
     free energy                                                0.7722 kcal/mol
(6)  G-S(liq) free energy of system                      -75.544016656 a.u.
(9)  DeltaG-S(liq) free energy of  solvation
     (9) = (6) - (0)                                         -105.1737 kcal/mol
 SCF   energy in the final basis set = -75.5440166559
 Total energy in the final basis set = -75.5440166559

 Components of the MP2 correlation energy:
        aaaa  correlation energy =        -0.0348689312 au
        abab  correlation energy =        -0.2080704128 au
        bbbb  correlation energy =        -0.0348689312 au
        non-Brillouin singles    =        -0.0000000000 au

 Total  MP2   correlation energy =        -0.2778082751 au
        MP2         total energy =       -75.8218249311 au

  Entering Z-vector solver.
 This version supports only Gaussian blurring of the apparent surface charges
 No PCM contribution added !! 
   1         0           1      0.000442    0.000442
 This version supports only Gaussian blurring of the apparent surface charges
 No PCM contribution added !! 
   2         0           1      0.000150    0.000150
 This version supports only Gaussian blurring of the apparent surface charges
 No PCM contribution added !! 
   3         0           1      0.000031    0.000031
 This version supports only Gaussian blurring of the apparent surface charges
 No PCM contribution added !! 
   4         0           1      0.000008    0.000008
 This version supports only Gaussian blurring of the apparent surface charges
 No PCM contribution added !! 
   5         1           0      0.000000    0.000000    Roots Converged

 --------------------------------------------------------------

                    Orbital Energies (a.u.)
 --------------------------------------------------------------

 Alpha MOs
 -- Occupied --
-20.425  -1.145  -0.496  -0.383  -0.383
 -- Virtual --
  0.192   0.595   0.751   0.843   0.843   0.939   0.939   1.200
  1.529   1.826   1.826   2.117   2.117   2.302   2.832   3.572
  3.572   3.843   3.843   4.101   4.103   4.103   4.518   4.518
  4.677   5.273   5.716   5.716   5.893   5.893   6.785   6.785
  6.882   6.885   6.885   7.167   7.167   7.564  10.367
 --------------------------------------------------------------

          Ground-State Mulliken Net Atomic Charges

     Atom                 Charge (a.u.)
  ----------------------------------------
      1 O                    -1.255641
      2 H                     0.255641
  ----------------------------------------
  Sum of atomic charges =    -1.000000

 -----------------------------------------------------------------
                    Cartesian Multipole Moments
 -----------------------------------------------------------------
    Charge (ESU x 10^10)
                -4.8032
    Dipole Moment (Debye)
         X       0.0000      Y       0.0000      Z       2.1605
       Tot       2.1605
    Quadrupole Moments (Debye-Ang)
        XX      -8.5947     XY      -0.0000     YY      -8.5947
        XZ       0.0000     YZ       0.0000     ZZ      -6.5641
    Octopole Moments (Debye-Ang^2)
       XXX      -0.0000    XXY       0.0000    XYY      -0.0000
       YYY       0.0000    XXZ       0.4947    XYZ       0.0000
       YYZ       0.4947    XZZ      -0.0000    YZZ       0.0000
       ZZZ       2.4674
    Hexadecapole Moments (Debye-Ang^3)
      XXXX      -7.7341   XXXY      -0.0000   XXYY      -2.5780
      XYYY      -0.0000   YYYY      -7.7341   XXXZ       0.0000
      XXYZ       0.0000   XYYZ       0.0000   YYYZ       0.0000
      XXZZ      -3.0042   XYZZ       0.0000   YYZZ      -3.0042
      XZZZ       0.0000   YZZZ       0.0000   ZZZZ      -8.5846
 -----------------------------------------------------------------
 DrvMan is completing analytic gradient of the MP2 energy
 MP2 relaxed dipole moment
            1
    1   0.0000000
    2   0.0000000
    3   0.8500184
	Magnitude:	 0.850 au	 2.161 Debye
 MP2 energy read as -75.821825
 Full Analytical Gradient of MP2 Energy (in au.)
             1             2
    1   -0.00000000    0.00000000
    2    0.00000000   -0.00000000
    3   -0.00045737    0.00045737
 Gradient time:  CPU 0.09 s  wall 0.09 s
 ----------------------------------------------------------------
             Standard Nuclear Orientation (Angstroms)
    I     Atom           X                Y                Z
 ----------------------------------------------------------------
    1      O       0.0000000000     0.0000000000    -0.1351600811
    2      H       0.0000000000     0.0000000000     0.9018962811
 ----------------------------------------------------------------
 Nuclear Repulsion Energy =     4.0821481268 hartrees
 There are        5 alpha and        5 beta electrons
 Discretize the solute cavity surface with Lebedev spheres
	Using 302 Lebedev grid points for each H atom
	Using 302 Lebedev grid points for other atoms
	Atomic van der Waals radii will be scaled by 1.20
 Removing interior tesserae...
 Keep 406 surface tesserae and discard 198 interior tesserae
 Molecular Surface Area = 33.046 Angst**2

                       Distance Matrix (Angstroms)
             O (  1)
   H (  2)  1.037056

 Requested basis set is cc-pVTZ
 There are 16 shells and 44 basis functions
 A cutoff of  1.0D-11 yielded    136 shell pairs
 There are      1056 function pairs (      1380 Cartesian)
 Smallest overlap matrix eigenvalue = 5.27E-03
 Guess MOs from SCF MO coefficient file
 Reading MOs from coefficient file
 Reading MOs from coefficient file
 A restricted Hartree-Fock SCF calculation will be
 performed using Pulay DIIS extrapolation
 SCF converges when DIIS error is below 1.0E-08
 ---------------------------------------
  Cycle       Energy         DIIS Error
 ---------------------------------------
    1     -75.3722083626      2.89E-03
    2     -75.3757503608      1.62E-03
    3     -75.3764023333      5.81E-04
    4     -75.3766188655      2.44E-04
    5     -75.3766674704      5.42E-05
    6     -75.3766696051      1.07E-05
    7     -75.3766696594      1.39E-06
    8     -75.3766696603      1.02E-07
    9     -75.3766696603      1.30E-08
   10     -75.3766696603      1.58E-09 Convergence criterion met
 ---------------------------------------
 SCF time:  CPU 0.39 s  wall 0.39 s
 Discretize the solute cavity surface with Lebedev spheres
	Using 302 Lebedev grid points for each H atom
	Using 302 Lebedev grid points for other atoms
	Atomic van der Waals radii will be scaled by 1.20
 Removing interior tesserae...
 Keep 406 surface tesserae and discard 198 interior tesserae
 Molecular Surface Area = 33.046 Angst**2
 A restricted Hartree-Fock SCF calculation will be
 performed using Pulay DIIS extrapolation
 Polarizable Continuum solvation model will be applied
 SCF converges when DIIS error is below 1.0E-08

 Citation of the SMD model:
 Marenich, A.V.; Cramer, C.J.; Truhlar, D.G.
 J. Phys. Chem. B 2009, 113, 6378-6396.
 iSolventCode=           1
 Solvent: water                                                           

 vradii
            1           2
    1   1.5200000   1.2000000
 ---------------------------------------
  Cycle       Energy         DIIS Error
 ---------------------------------------
    1     -75.3766696603      1.47E-10
 Time req'd to invert C: 0.09 s (CPU) 0.09 s (wall)
    2     -75.5410127489      2.35E-03
    3     -75.5410127490      2.35E-03
    4     -75.5410127490      2.35E-03
    5     -75.5410127489      2.35E-03
    6     -75.5410127490      2.35E-03
    7     -75.5410127490      2.35E-03
    8     -75.5410127490      2.35E-03
    9     -75.5410127490      2.35E-03
   10     -75.5410127490      2.35E-03
   11     -75.5410127490      2.35E-03
   12     -75.5410127489      2.35E-03
   13     -75.5410127491      2.35E-03
   14     -75.5410127490      2.35E-03
   15     -75.5410127489      2.35E-03
   16     -75.5410127491      2.35E-03
   17     -75.5444245236      1.42E-03
   18     -75.5451599433      6.45E-04
   19     -75.5454970505      2.17E-04
   20     -75.5455422663      3.43E-05
   21     -75.5455429511      7.33E-06
   22     -75.5455429741      1.36E-06
   23     -75.5455429748      1.21E-07
   24     -75.5455429748      1.14E-08
   25     -75.5455429748      1.58E-09 Convergence criterion met
 ---------------------------------------
 SCF time:  CPU 3.14 s  wall 3.14 s
(0)  E-EN(g) gas-phase elect-nuc energy                  -75.376669660 a.u.
(3)  G-ENP(liq) elect-nuc-pol free energy of system      -75.545542975 a.u.
(4)  G-CDS(liq) cavity-dispersion-solvent structure 
     free energy                                                0.7712 kcal/mol
(6)  G-S(liq) free energy of system                      -75.544314052 a.u.
(9)  DeltaG-S(liq) free energy of  solvation
     (9) = (6) - (0)                                         -105.1984 kcal/mol
 SCF   energy in the final basis set = -75.5443140516
 Total energy in the final basis set = -75.5443140516

 Components of the MP2 correlation energy:
        aaaa  correlation energy =        -0.0348638655 au
        abab  correlation energy =        -0.2080189853 au
        bbbb  correlation energy =        -0.0348638655 au
        non-Brillouin singles    =        -0.0000000000 au

 Total  MP2   correlation energy =        -0.2777467164 au
        MP2         total energy =       -75.8220607680 au

  Entering Z-vector solver.
 This version supports only Gaussian blurring of the apparent surface charges
 No PCM contribution added !! 
   1         0           1      0.000441    0.000441
 This version supports only Gaussian blurring of the apparent surface charges
 No PCM contribution added !! 
   2         0           1      0.000148    0.000148
 This version supports only Gaussian blurring of the apparent surface charges
 No PCM contribution added !! 
   3         0           1      0.000030    0.000030
 This version supports only Gaussian blurring of the apparent surface charges
 No PCM contribution added !! 
   4         0           1      0.000008    0.000008
 This version supports only Gaussian blurring of the apparent surface charges
 No PCM contribution added !! 
   5         1           0      0.000000    0.000000    Roots Converged

 --------------------------------------------------------------

                    Orbital Energies (a.u.)
 --------------------------------------------------------------

 Alpha MOs
 -- Occupied --
-20.425  -1.146  -0.496  -0.383  -0.383
 -- Virtual --
  0.192   0.596   0.751   0.843   0.843   0.939   0.939   1.200
  1.532   1.826   1.826   2.118   2.118   2.300   2.834   3.572
  3.572   3.844   3.844   4.103   4.103   4.103   4.520   4.520
  4.683   5.271   5.716   5.716   5.895   5.895   6.792   6.792
  6.885   6.885   6.885   7.168   7.168   7.567  10.384
 --------------------------------------------------------------

          Ground-State Mulliken Net Atomic Charges

     Atom                 Charge (a.u.)
  ----------------------------------------
      1 O                    -1.256042
      2 H                     0.256042
  ----------------------------------------
  Sum of atomic charges =    -1.000000

 -----------------------------------------------------------------
                    Cartesian Multipole Moments
 -----------------------------------------------------------------
    Charge (ESU x 10^10)
                -4.8032
    Dipole Moment (Debye)
         X       0.0000      Y      -0.0000      Z       2.1625
       Tot       2.1625
    Quadrupole Moments (Debye-Ang)
        XX      -8.5924     XY      -0.0000     YY      -8.5924
        XZ       0.0000     YZ      -0.0000     ZZ      -6.5661
    Octopole Moments (Debye-Ang^2)
       XXX       0.0000    XXY      -0.0000    XYY       0.0000
       YYY      -0.0000    XXZ       0.4988    XYZ      -0.0000
       YYZ       0.4988    XZZ       0.0000    YZZ      -0.0000
       ZZZ       2.4729
    Hexadecapole Moments (Debye-Ang^3)
      XXXX      -7.7305   XXXY      -0.0000   XXYY      -2.5768
      XYYY      -0.0000   YYYY      -7.7305   XXXZ       0.0000
      XXYZ      -0.0000   XYYZ       0.0000   YYYZ      -0.0000
      XXZZ      -2.9992   XYZZ      -0.0000   YYZZ      -2.9992
      XZZZ       0.0000   YZZZ      -0.0000   ZZZZ      -8.5695
 -----------------------------------------------------------------
 DrvMan is completing analytic gradient of the MP2 energy
 MP2 relaxed dipole moment
            1
    1   0.0000000
    2  -0.0000000
    3   0.8507776
	Magnitude:	 0.851 au	 2.162 Debye
 MP2 energy read as -75.822061
 Full Analytical Gradient of MP2 Energy (in au.)
             1             2
    1   -0.00000000    0.00000000
    2   -0.00000000    0.00000000
    3    0.00061941   -0.00061941
 Gradient time:  CPU 0.09 s  wall 0.09 s
Dipole drv :
gprntSymmMtrx error report: 
 Final Hessian.
            1           2           3           4           5           6
    1   0.0001026   0.0000000   0.0000000  -0.0001026   0.0000000   0.0000000
    2   0.0000000   0.0001026   0.0000000   0.0000000  -0.0001026   0.0000000
    3   0.0000000   0.0000000   0.2849035   0.0000000   0.0000000  -0.2849035
    4  -0.0001026   0.0000000   0.0000000   0.0001026   0.0000000   0.0000000
    5   0.0000000  -0.0001026   0.0000000   0.0000000   0.0001026   0.0000000
    6   0.0000000   0.0000000  -0.2849035   0.0000000   0.0000000   0.2849035
 ----------------------------------------------------------------
             Standard Nuclear Orientation (Angstroms)
    I     Atom           X                Y                Z
 ----------------------------------------------------------------
    1      O       0.0000000000     0.0000000000    -0.1351600811
    2      H       0.0000000000     0.0000000000     0.9028962811
 ----------------------------------------------------------------
 Nuclear Repulsion Energy =     4.0782156350 hartrees
 There are        5 alpha and        5 beta electrons
 old dipole drv.
            1           2           3           4           5           6
    1  -1.3003468  -0.0000000  -0.0000000   0.3003468   0.0000000  -0.0000000
    2  -0.0000000  -1.3003468  -0.0000000  -0.0000000   0.3003468   0.0000000
    3  -0.0000000  -0.0000000  -0.7991192   0.0000000  -0.0000000  -0.2008808
 New transposed dipole drv.
            1           2           3
    1  -1.3003468  -0.0000000  -0.0000000
    2  -0.0000000  -1.3003468  -0.0000000
    3  -0.0000000  -0.0000000  -0.7991192
    4   0.3003468  -0.0000000   0.0000000
    5   0.0000000   0.3003468  -0.0000000
    6  -0.0000000   0.0000000  -0.2008808
FINAL TENSOR RESULT:
Order 2, Length 6
    Atom      X          Y          Z
     1 Order 1, Length 6
    Atom      X          Y          Z
     1    1.025865127401055e-04   0.000000000000000e+00   0.000000000000000e+00
     2   -1.025865124045278e-04   0.000000000000000e+00   0.000000000000000e+00

Order 1, Length 6
    Atom      X          Y          Z
     1    0.000000000000000e+00   1.025865203418658e-04   0.000000000000000e+00
     2    0.000000000000000e+00  -1.025865205191500e-04   0.000000000000000e+00

Order 1, Length 6
    Atom      X          Y          Z
     1    0.000000000000000e+00   0.000000000000000e+00   2.849035295323299e-01
     2    0.000000000000000e+00   0.000000000000000e+00  -2.849035295584151e-01


     2 Order 1, Length 6
    Atom      X          Y          Z
     1   -1.025865124045278e-04   0.000000000000000e+00   0.000000000000000e+00
     2    1.025865120668847e-04   0.000000000000000e+00   0.000000000000000e+00

Order 1, Length 6
    Atom      X          Y          Z
     1    0.000000000000000e+00  -1.025865205191500e-04   0.000000000000000e+00
     2    0.000000000000000e+00   1.025865206964341e-04   0.000000000000000e+00

Order 1, Length 6
    Atom      X          Y          Z
     1    0.000000000000000e+00   0.000000000000000e+00  -2.849035295584151e-01
     2    0.000000000000000e+00   0.000000000000000e+00   2.849035295834428e-01


 # Finishing finite difference calculation for IDERIV #
 ######################################################
 ######################################################
 Requested basis set is cc-pVTZ
 There are 16 shells and 44 basis functions
 **********************************************************************
 **                                                                  **
 **                       VIBRATIONAL ANALYSIS                       **
 **                       --------------------                       **
 **                                                                  **
 **        VIBRATIONAL FREQUENCIES (CM**-1) AND NORMAL MODES         **
 **     FORCE CONSTANTS (mDYN/ANGSTROM) AND REDUCED MASSES (AMU)     **
 **                  INFRARED INTENSITIES (KM/MOL)                   **
 **                                                                  **
 **********************************************************************


 Mode:                 1
 Frequency:      2817.93
 Force Cnst:      4.9924
 Red. Mass:       1.0671
 IR Active:          YES
 IR Intens:       20.619
 Raman Active:       YES
               X      Y      Z        X      Y      Z        X      Y      Z
 O          0.000  0.000 -0.063
 H          0.000  0.000  0.998
 TransDip  -0.000  0.000 -0.145

 STANDARD THERMODYNAMIC QUANTITIES AT   298.15 K  AND     1.00 ATM

   This Molecule has  0 Imaginary Frequencies
   Zero point vibrational energy:        4.028 kcal/mol

   Atom    1 Element O  Has Mass   15.99491
   Atom    2 Element H  Has Mass    1.00783
   Molecular Mass:    17.002740 amu
   Principal axes and moments of inertia in amu*Bohr^2:
                             1           2           3
    Eigenvalues --        0.00000     3.64829     3.64829
          X               0.00000     0.00000     1.00000
          Y               0.00000     1.00000     0.00000
          Z               1.00000     0.00000     0.00000
   Rotational Symmetry Number is   1
   The Molecule is a Symmetric Top
   Translational Enthalpy:        0.889 kcal/mol
   Rotational Enthalpy:           0.889 kcal/mol
   Vibrational Enthalpy:          4.028 kcal/mol
   gas constant (RT):             0.592 kcal/mol
   Translational Entropy:        34.437  cal/mol.K
   Rotational Entropy:          -42.776  cal/mol.K
   Vibrational Entropy:           0.000  cal/mol.K

   Total Enthalpy:                6.398 kcal/mol
   Total Entropy:                -8.339  cal/mol.K

 ======================================================================

 STANDARD THERMODYNAMIC QUANTITIES FOR ANHARMONIC VIBRATION -- TOSH

   Zero point vibrational energy: ************ kcal/mol

   Vibrational Enthalpy:   ************ kcal/mol
   Vibrational Entropy:           0.000  cal/mol.K

   Total Enthalpy:         ************ kcal/mol
   Total Entropy:                -8.339  cal/mol.K

 ======================================================================

 STANDARD THERMODYNAMIC QUANTITIES FOR ANHARMONIC VIBRATION -- VPT2

   Zero point vibrational energy: ************ kcal/mol

   Vibrational Enthalpy:   ************ kcal/mol
   Vibrational Entropy:           0.000  cal/mol.K

   Total Enthalpy:         ************ kcal/mol
   Total Entropy:                -8.339  cal/mol.K

 ======================================================================

Archival summary:
1\1\pikachu\FREQ\MP2\BasisUnspecified\11(1-,1)\pakpong\MonDec1211:39:112016MonDec1211:39:112016\0\\#,FREQ,MP2,BasisUnspecified,\\-1,1\O\H,1,1.03806\\HF=-75.5443141\MP2=-75.8220608\\@

 Total job time:  61.64s(wall), 60.44s(cpu) 
 Mon Dec 12 11:39:11 2016

        *************************************************************
        *                                                           *
        *  Thank you very much for using Q-Chem.  Have a nice day.  *
        *                                                           *
        *************************************************************


 
User input: 3 of 3 
 
pikachu 127.0.1
Q-Chem Developer Version! Running on 127.0.1.*
                  Welcome to Q-Chem
     A Quantum Leap Into The Future Of Chemistry


 Q-Chem 4.4, Q-Chem, Inc., Pleasanton, CA (2016)

 Y. Shao,  Z. Gan,  E. Epifanovsky,  A. T. B. Gilbert,  M. Wormit,  
 J. Kussmann,  A. W. Lange,  A. Behn,  J. Deng,  X. Feng,  D. Ghosh,  
 M. Goldey,  P. R. Horn,  L. D. Jacobson,  I. Kaliman,  F. Rob,  
 R. Z. Khaliullin,  T. Kus,  A. Landau,  J. Liu,  E. I. Proynov,  Y. M. Rhee,  
 R. M. Richard,  M. A. Rohrdanz,  R. P. Steele,  E. J. Sundstrom,  
 H. L. Woodcock III,  P. M. Zimmerman,  D. Zuev,  B. Albrecht,  E. Alguire,  
 B. Austin,  S. A. Baeppler,  G. J. O. Beran,  Y. A. Bernard,  E. Berquist,  
 K. Brandhorst,  K. B. Bravaya,  S. T. Brown,  D. Casanova,  C.-M. Chang,  
 Y. Chen,  S. H. Chien,  K. D. Closser,  M. P. Coons,  D. L. Crittenden,  
 S. Dasgupta,  M. Diedenhofen,  R. A. DiStasio Jr.,  H. Do,  A. D. Dutoi,  
 R. G. Edgar,  P.-T. Fang,  S. Fatehi,  Q. Feng,  L. Fusti-Molnar,  
 A. Ghysels,  A. Golubeva-Zadorozhnaya,  J. Gomes,  A. Gunina,  
 M. W. D. Hanson-Heine,  P. H. P. Harbach,  A. W. Hauser,  J. E. Herr,  
 E. G. Hohenstein,  Z. C. Holden,  K. Hui,  T.-C. Jagau,  H. Ji,  B. Kaduk,  
 K. Khistyaev,  Jaehoon Kim,  Jihan Kim,  R. A. King,  P. Klunzinger,  
 K. Koh,  D. Kosenkov,  T. Kowalczyk,  C. M. Krauter,  A. Kunitsa,  
 K. U. Lao,  A. Laurent,  K. V. Lawler,  J. Lee,  D. Lefrancois,  S. Lehtola,  
 S. V. Levchenko,  C. Y. Lin,  Y.-S. Lin,  F. Liu,  E. Livshits,  
 R. C. Lochan,  A. Luenser,  P. Manohar,  S. F. Manzer,  S.-P. Mao,  Y. Mao,  
 N. Mardirossian,  A. V. Marenich,  L. A. Martinez-Martinez,  S. A. Maurer,  
 N. J. Mayhall,  J.-M. Mewes,  A. F. Morrison,  K. Nanda,  T. S. Nguyen-Beck,  
 C. M. Oana,  R. Olivares-Amaya,  D. P. O'Neill,  J. A. Parkhill,  
 T. M. Perrine,  R. Peverati,  P. A. Pieniazek,  F. Plasser,  A. Prociuk,  
 D. R. Rehn,  E. Rosta,  N. J. Russ,  N. Sergueev,  S. M. Sharada,  
 S. Sharma,  D. W. Small,  A. Sodt,  T. Stauch,  T. Stein,  D. Stuck,  
 Y.-C. Su,  A. J. W. Thom,  T. Tsuchimochi,  L. Vogt,  O. Vydrov,  T. Wang,  
 M. A. Watson,  J. Wenzel,  A. White,  C. F. Williams,  V. Vanovschi,  
 K. Yao,  S. Yeganeh,  S. R. Yost,  Z.-Q. You,  I. Y. Zhang,  X. Zhang,  
 Y. Zhao,  B. R. Brooks,  G. K. L. Chan,  D. M. Chipman,  C. J. Cramer,  
 W. A. Goddard III,  M. S. Gordon,  W. J. Hehre,  A. Klamt,  
 H. F. Schaefer III,  M. W. Schmidt,  C. D. Sherrill,  D. G. Truhlar,  
 A. Warshel,  X. Xu,  A. Aspuru-Guzik,  R. Baer,  A. T. Bell,  N. A. Besley,  
 J.-D. Chai,  A. Dreuw,  B. D. Dunietz,  T. R. Furlani,  S. R. Gwaltney,  
 C.-P. Hsu,  Y. Jung,  J. Kong,  D. S. Lambrecht,  W. Liang,  C. Ochsenfeld,  
 V. A. Rassolov,  L. V. Slipchenko,  J. E. Subotnik,  T. Van Voorhis,  
 J. M. Herbert,  A. I. Krylov,  P. M. W. Gill,  M. Head-Gordon

 Contributors to earlier versions of Q-Chem not listed above: 
 R. D. Adamson,  J. Baker,  E. F. C. Byrd,  A. K. Chakraborty,  C.-L. Cheng,  
 H. Dachsel,  R. J. Doerksen,  G. Hawkins,  A. Heyden,  S. Hirata,  
 G. Kedziora,  F. J. Keil,  C. Kelley,  P. P. Korambath,  W. Kurlancheek,  
 A. M. Lee,  M. S. Lee,  D. Liotard,  I. Lotan,  P. E. Maslen,  N. Nair,  
 D. Neuhauser,  R. Olson,  B. Peters,  J. Ritchie,  N. E. Schultz,  
 N. Shenvi,  A. C. Simmonett,  K. S. Thanthiriwatte,  Q. Wu,  W. Zhang

 Please cite Q-Chem as follows:
 Y. Shao et al., Mol. Phys. 113, 184-215 (2015)
 DOI: 10.1080/00268976.2014.952696

 Q-Chem 4.4.2 for Intel X86 EM64T Linux

 Parts of Q-Chem use Armadillo 5.200.1 (Boston Tea Smuggler).
 http://arma.sourceforge.net/

 Q-Chem begins on Mon Dec 12 11:39:11 2016  


Host: 0

     Scratch files written to /scratch/pakpong/qchem7093//
The previous job contains 0 fragments, simply inherited here
FILE_GEOM_ORG=        593

Checking the input file for inconsistencies... 	...done.

--------------------------------------------------------------
User input:
--------------------------------------------------------------

$molecule
read
$end

$rem
   BASIS  =  cc-pVTZ
   method =MP2
   JOBTYPE	= SP
   SOLVENT_METHOD = smd
$end


--------------------------------------------------------------
 ----------------------------------------------------------------
             Standard Nuclear Orientation (Angstroms)
    I     Atom           X                Y                Z
 ----------------------------------------------------------------
    1      O       0.0000000000     0.0000000000    -0.1351600811
    2      H       0.0000000000     0.0000000000     0.9028962811
 ----------------------------------------------------------------
 Nuclear Repulsion Energy =     4.0782156350 hartrees
 There are        5 alpha and        5 beta electrons
 Requested basis set is cc-pVTZ
 There are 16 shells and 44 basis functions

 Total QAlloc Memory Limit   2000 MB
 Mega-Array Size        61 MB
 MEM_STATIC part        62 MB

                       Distance Matrix (Angstroms)
             O (  1)
   H (  2)  1.038056

 A cutoff of  1.0D-08 yielded    136 shell pairs
 There are      1056 function pairs (      1380 Cartesian)

 -------------------------------------------------------
 OpenMP Integral Computing Module                       
 Release: version 1.0, May 2013, Q-Chem Inc. Pittsburgh 
 -------------------------------------------------------
 Integral Job Info:
 Integral job number is                      11
 Integral operator is                         1
 short-range coefficients                     0
 long-range coefficients              100000000
 Omega coefficients                           0
 if combine SR and LR in K                    0
 Integral screening is                        0
 Integral computing path is                   2
 max size of driver memory is            800000
 size of driver memory is                776718
 size of scratch memory is              4556032
 max col of scratch BK array              10000
 max len of scratch array in speh3          662
 max len of scratch index in speh4           32
 max int batch size is                      520
 min int batch size is                       52
 fixed nKL is                                52
 max L of basis functions is                  3
 order of int derivative is                   0
 number of shells is                         16
 number of basis is                          50
 number of cartesian basis is                50
 number of contracted shell pairs           136
 number of primitive shell pairs            553
 maxK2 (contraction) of shell pair           49
 max number of K2 of shell pair               1
 max number of CS2 of shell pair             16
 max number of PS2 of shell pair            147
 mem total for path MDJ                   28798
 -------------------------------------------------------
 Smallest overlap matrix eigenvalue = 5.29E-03

 Scale SEOQF with 1.000000e+00/1.000000e+00/1.000000e+00

 Standard Electronic Orientation quadrupole field applied
 Nucleus-field energy     =    -0.0000000010 hartrees
 Guess from superposition of atomic densities
 Warning:  Energy on first SCF cycle will be non-variational
 A restricted Hartree-Fock SCF calculation will be
 performed using Pulay DIIS extrapolation
 SCF converges when DIIS error is below 1.0E-05
 ---------------------------------------
  Cycle       Energy         DIIS Error
 ---------------------------------------
    1     -75.0035376533      4.11E-02
    2     -75.2561316493      2.42E-02
    3     -75.3628632619      1.00E-02
    4     -75.3761377531      1.01E-03
    5     -75.3764723883      2.88E-04
    6     -75.3765362188      7.61E-05
    7     -75.3765410056      1.46E-05
    8     -75.3765411872      2.67E-06 Convergence criterion met
 ---------------------------------------
 SCF time:  CPU 0.32 s  wall 0.32 s

 Citation of the SMD model:
 Marenich, A.V.; Cramer, C.J.; Truhlar, D.G.
 J. Phys. Chem. B 2009, 113, 6378-6396.
 iSolventCode=           1
 Solvent: water                                                           

 vradii
            1           2
    1   1.5200000   1.2000000
Changing PCM_TESSEL_METHOD to VTN
Changing PCM_VDW_RADII to SMD_RADIUS
 Discretize the solute cavity surface with Lebedev spheres
	Using 302 Lebedev grid points for each H atom
	Using 302 Lebedev grid points for other atoms
	Atomic van der Waals radii will be scaled by 1.20
 Removing interior tesserae...
 Keep 406 surface tesserae and discard 198 interior tesserae
 Molecular Surface Area = 33.046 Angst**2
 A restricted Hartree-Fock SCF calculation will be
 performed using Pulay DIIS extrapolation
 Polarizable Continuum solvation model will be applied
 SCF converges when DIIS error is below 1.0E-05

 Citation of the SMD model:
 Marenich, A.V.; Cramer, C.J.; Truhlar, D.G.
 J. Phys. Chem. B 2009, 113, 6378-6396.
 iSolventCode=           1
 Solvent: water                                                           

 vradii
            1           2
    1   1.5200000   1.2000000
 ---------------------------------------
  Cycle       Energy         DIIS Error
 ---------------------------------------
    1     -75.3765411903      1.97E-07
 Time req'd to invert C: 0.09 s (CPU) 0.09 s (wall)
    2     -75.5408549437      2.35E-03
    3     -75.5408549580      2.35E-03
    4     -75.5442726362      1.43E-03
    5     -75.5450102967      6.46E-04
    6     -75.5453493642      2.18E-04
    7     -75.5453948853      3.44E-05
    8     -75.5453955729      7.34E-06 Convergence criterion met
 ---------------------------------------
 SCF time:  CPU 0.88 s  wall 0.88 s
(0)  E-EN(g) gas-phase elect-nuc energy                  -75.376541190 a.u.
(3)  G-ENP(liq) elect-nuc-pol free energy of system      -75.545395573 a.u.
(4)  G-CDS(liq) cavity-dispersion-solvent structure 
     free energy                                                0.7717 kcal/mol
(6)  G-S(liq) free energy of system                      -75.544165852 a.u.
(9)  DeltaG-S(liq) free energy of  solvation
     (9) = (6) - (0)                                         -105.1861 kcal/mol
 SCF   energy in the final basis set = -75.5441658516
 Total energy in the final basis set = -75.5441658516

 Components of the MP2 correlation energy:
        aaaa  correlation energy =        -0.0348662923 au
        abab  correlation energy =        -0.2080444948 au
        bbbb  correlation energy =        -0.0348662923 au
        non-Brillouin singles    =        -0.0000000000 au

 Total  MP2   correlation energy =        -0.2777770794 au
        MP2         total energy =       -75.8219429310 au


 --------------------------------------------------------------

                    Orbital Energies (a.u.)
 --------------------------------------------------------------

 Alpha MOs
 -- Occupied --
-20.425  -1.145  -0.496  -0.383  -0.383
 -- Virtual --
  0.192   0.595   0.751   0.843   0.843   0.939   0.939   1.200
  1.531   1.826   1.826   2.118   2.118   2.301   2.833   3.572
  3.572   3.844   3.844   4.102   4.103   4.103   4.519   4.519
  4.680   5.272   5.716   5.716   5.894   5.894   6.789   6.789
  6.883   6.885   6.885   7.167   7.167   7.566  10.376
 --------------------------------------------------------------

          Ground-State Mulliken Net Atomic Charges

     Atom                 Charge (a.u.)
  ----------------------------------------
      1 O                    -1.268845
      2 H                     0.268845
  ----------------------------------------
  Sum of atomic charges =    -1.000000

 -----------------------------------------------------------------
                    Cartesian Multipole Moments
 -----------------------------------------------------------------
    Charge (ESU x 10^10)
                -4.8032
    Dipole Moment (Debye)
         X       0.0000      Y      -0.0000      Z       2.2445
       Tot       2.2445
    Quadrupole Moments (Debye-Ang)
        XX      -8.4922     XY       0.0000     YY      -8.4922
        XZ       0.0000     YZ      -0.0000     ZZ      -6.4268
    Octopole Moments (Debye-Ang^2)
       XXX       0.0000    XXY      -0.0000    XYY       0.0000
       YYY      -0.0000    XXZ       0.5196    XYZ      -0.0000
       YYZ       0.5196    XZZ       0.0000    YZZ      -0.0000
       ZZZ       2.6318
    Hexadecapole Moments (Debye-Ang^3)
      XXXX      -7.4870   XXXY       0.0000   XXYY      -2.4957
      XYYY       0.0000   YYYY      -7.4870   XXXZ       0.0000
      XXYZ      -0.0000   XYYZ       0.0000   YYYZ      -0.0000
      XXZZ      -2.9124   XYZZ       0.0000   YYZZ      -2.9124
      XZZZ       0.0000   YZZZ      -0.0000   ZZZZ      -8.1772
 -----------------------------------------------------------------
Archival summary:
1\1\pikachu\SP\MP2\BasisUnspecified\11(1-,1)\pakpong\MonDec1211:39:132016MonDec1211:39:132016\0\\#,MP2,BasisUnspecified,\\-1,1\O\H,1,1.03806\\HF=-75.5441659\MP2=-75.8219429\\@

 Total job time:  1.52s(wall), 1.52s(cpu) 
 Mon Dec 12 11:39:13 2016

        *************************************************************
        *                                                           *
        *  Thank you very much for using Q-Chem.  Have a nice day.  *
        *                                                           *
        *************************************************************
