# Supplementary material for: A DFT investigation of the blue bottle experiment: E∘half-cell analysis of autoxidation catalysed by redox indicators
Source: R Soc Open Sci. 2017 Nov 8;4(11):170708. doi: 10.1098/rsos.170708 (PMC5717635; doi:10.1098/rsos.170708)
Supplement: output.zip [file rsos170708supp2.zip › MP2_cc-pVTZ/HO2-.out]

pikachu 127.0.1
Q-Chem Developer Version! Running on 127.0.1.*
                  Welcome to Q-Chem
     A Quantum Leap Into The Future Of Chemistry


 Q-Chem 4.4, Q-Chem, Inc., Pleasanton, CA (2016)

 Y. Shao,  Z. Gan,  E. Epifanovsky,  A. T. B. Gilbert,  M. Wormit,  
 J. Kussmann,  A. W. Lange,  A. Behn,  J. Deng,  X. Feng,  D. Ghosh,  
 M. Goldey,  P. R. Horn,  L. D. Jacobson,  I. Kaliman,  F. Rob,  
 R. Z. Khaliullin,  T. Kus,  A. Landau,  J. Liu,  E. I. Proynov,  Y. M. Rhee,  
 R. M. Richard,  M. A. Rohrdanz,  R. P. Steele,  E. J. Sundstrom,  
 H. L. Woodcock III,  P. M. Zimmerman,  D. Zuev,  B. Albrecht,  E. Alguire,  
 B. Austin,  S. A. Baeppler,  G. J. O. Beran,  Y. A. Bernard,  E. Berquist,  
 K. Brandhorst,  K. B. Bravaya,  S. T. Brown,  D. Casanova,  C.-M. Chang,  
 Y. Chen,  S. H. Chien,  K. D. Closser,  M. P. Coons,  D. L. Crittenden,  
 S. Dasgupta,  M. Diedenhofen,  R. A. DiStasio Jr.,  H. Do,  A. D. Dutoi,  
 R. G. Edgar,  P.-T. Fang,  S. Fatehi,  Q. Feng,  L. Fusti-Molnar,  
 A. Ghysels,  A. Golubeva-Zadorozhnaya,  J. Gomes,  A. Gunina,  
 M. W. D. Hanson-Heine,  P. H. P. Harbach,  A. W. Hauser,  J. E. Herr,  
 E. G. Hohenstein,  Z. C. Holden,  K. Hui,  T.-C. Jagau,  H. Ji,  B. Kaduk,  
 K. Khistyaev,  Jaehoon Kim,  Jihan Kim,  R. A. King,  P. Klunzinger,  
 K. Koh,  D. Kosenkov,  T. Kowalczyk,  C. M. Krauter,  A. Kunitsa,  
 K. U. Lao,  A. Laurent,  K. V. Lawler,  J. Lee,  D. Lefrancois,  S. Lehtola,  
 S. V. Levchenko,  C. Y. Lin,  Y.-S. Lin,  F. Liu,  E. Livshits,  
 R. C. Lochan,  A. Luenser,  P. Manohar,  S. F. Manzer,  S.-P. Mao,  Y. Mao,  
 N. Mardirossian,  A. V. Marenich,  L. A. Martinez-Martinez,  S. A. Maurer,  
 N. J. Mayhall,  J.-M. Mewes,  A. F. Morrison,  K. Nanda,  T. S. Nguyen-Beck,  
 C. M. Oana,  R. Olivares-Amaya,  D. P. O'Neill,  J. A. Parkhill,  
 T. M. Perrine,  R. Peverati,  P. A. Pieniazek,  F. Plasser,  A. Prociuk,  
 D. R. Rehn,  E. Rosta,  N. J. Russ,  N. Sergueev,  S. M. Sharada,  
 S. Sharma,  D. W. Small,  A. Sodt,  T. Stauch,  T. Stein,  D. Stuck,  
 Y.-C. Su,  A. J. W. Thom,  T. Tsuchimochi,  L. Vogt,  O. Vydrov,  T. Wang,  
 M. A. Watson,  J. Wenzel,  A. White,  C. F. Williams,  V. Vanovschi,  
 K. Yao,  S. Yeganeh,  S. R. Yost,  Z.-Q. You,  I. Y. Zhang,  X. Zhang,  
 Y. Zhao,  B. R. Brooks,  G. K. L. Chan,  D. M. Chipman,  C. J. Cramer,  
 W. A. Goddard III,  M. S. Gordon,  W. J. Hehre,  A. Klamt,  
 H. F. Schaefer III,  M. W. Schmidt,  C. D. Sherrill,  D. G. Truhlar,  
 A. Warshel,  X. Xu,  A. Aspuru-Guzik,  R. Baer,  A. T. Bell,  N. A. Besley,  
 J.-D. Chai,  A. Dreuw,  B. D. Dunietz,  T. R. Furlani,  S. R. Gwaltney,  
 C.-P. Hsu,  Y. Jung,  J. Kong,  D. S. Lambrecht,  W. Liang,  C. Ochsenfeld,  
 V. A. Rassolov,  L. V. Slipchenko,  J. E. Subotnik,  T. Van Voorhis,  
 J. M. Herbert,  A. I. Krylov,  P. M. W. Gill,  M. Head-Gordon

 Contributors to earlier versions of Q-Chem not listed above: 
 R. D. Adamson,  J. Baker,  E. F. C. Byrd,  A. K. Chakraborty,  C.-L. Cheng,  
 H. Dachsel,  R. J. Doerksen,  G. Hawkins,  A. Heyden,  S. Hirata,  
 G. Kedziora,  F. J. Keil,  C. Kelley,  P. P. Korambath,  W. Kurlancheek,  
 A. M. Lee,  M. S. Lee,  D. Liotard,  I. Lotan,  P. E. Maslen,  N. Nair,  
 D. Neuhauser,  R. Olson,  B. Peters,  J. Ritchie,  N. E. Schultz,  
 N. Shenvi,  A. C. Simmonett,  K. S. Thanthiriwatte,  Q. Wu,  W. Zhang

 Please cite Q-Chem as follows:
 Y. Shao et al., Mol. Phys. 113, 184-215 (2015)
 DOI: 10.1080/00268976.2014.952696

 Q-Chem 4.4.2 for Intel X86 EM64T Linux

 Parts of Q-Chem use Armadillo 5.200.1 (Boston Tea Smuggler).
 http://arma.sourceforge.net/

 Q-Chem begins on Mon Dec 12 12:12:58 2016  


Host: 0

     Scratch files written to /scratch/pakpong/qchem7358//
FILE_GEOM_ORG=        593

Checking the input file for inconsistencies... 	...done.

--------------------------------------------------------------
User input:
--------------------------------------------------------------
$molecule
-1 1
  O   -2.3900063    1.7080448    1.1933649
  O   -1.2184425    0.9559811    0.5689239
  H   -1.2986142    1.3059501   -0.3328365
$end

$rem
   BASIS  =   cc-pVTZ
   method  =  MP2
   JOBTYPE = optimization
   SOLVENT_METHOD = SMD
$end

--------------------------------------------------------------
 ----------------------------------------------------------------
             Standard Nuclear Orientation (Angstroms)
    I     Atom           X                Y                Z
 ----------------------------------------------------------------
    1      O      -2.3900063000     1.7080448000     1.1933649000
    2      O      -1.2184425000     0.9559811000     0.5689239000
    3      H      -1.2986142000     1.3059501000    -0.3328365000
 ----------------------------------------------------------------
 Nuclear Repulsion Energy =    28.7641509908 hartrees
 There are        9 alpha and        9 beta electrons
 Requested basis set is cc-pVTZ
 There are 26 shells and 74 basis functions

 Total QAlloc Memory Limit   2000 MB
 Mega-Array Size        61 MB
 MEM_STATIC part        62 MB
 A cutoff of  1.0D-11 yielded    350 shell pairs
 There are      2890 function pairs (      3843 Cartesian)

 -------------------------------------------------------
 OpenMP Integral Computing Module                       
 Release: version 1.0, May 2013, Q-Chem Inc. Pittsburgh 
 -------------------------------------------------------
 Integral Job Info:
 Integral job number is                      11
 Integral operator is                         1
 short-range coefficients                     0
 long-range coefficients              100000000
 Omega coefficients                           0
 if combine SR and LR in K                    0
 Integral screening is                        0
 Integral computing path is                   2
 max size of driver memory is            800000
 size of driver memory is                776718
 size of scratch memory is              4556032
 max col of scratch BK array              10000
 max len of scratch array in speh3          662
 max len of scratch index in speh4           32
 max int batch size is                      520
 min int batch size is                       52
 fixed nKL is                                52
 max L of basis functions is                  3
 order of int derivative is                   0
 number of shells is                         26
 number of basis is                          85
 number of cartesian basis is                85
 number of contracted shell pairs           350
 number of primitive shell pairs           1420
 maxK2 (contraction) of shell pair           49
 max number of K2 of shell pair               1
 max number of CS2 of shell pair             36
 max number of PS2 of shell pair            294
 mem total for path MDJ                   34384
 -------------------------------------------------------
 Smallest overlap matrix eigenvalue = 3.43E-03

 Scale SEOQF with 1.000000e-01/1.000000e-01/1.000000e+00

 Standard Electronic Orientation quadrupole field applied
 Nucleus-field energy     =    -0.0000000107 hartrees
 Guess from superposition of atomic densities
 Warning:  Energy on first SCF cycle will be non-variational
 A restricted Hartree-Fock SCF calculation will be
 performed using Pulay DIIS extrapolation
 SCF converges when DIIS error is below 1.0E-08
 ---------------------------------------
  Cycle       Energy         DIIS Error
 ---------------------------------------
    1    -149.7389154793      3.93E-02
    2    -150.1320968215      1.01E-02
    3    -150.1821044075      6.17E-03
    4    -150.1985437754      1.04E-03
    5    -150.1995996752      6.59E-04
    6    -150.1999703514      2.09E-04
    7    -150.2000768831      6.72E-05
    8    -150.2000849938      1.60E-05
    9    -150.2000855570      6.16E-06
   10    -150.2000857096      2.91E-06
   11    -150.2000857524      8.69E-07
   12    -150.2000857556      2.14E-07
   13    -150.2000857558      5.81E-08
   14    -150.2000857558      1.23E-08
   15    -150.2000857558      3.42E-09 Convergence criterion met
 ---------------------------------------
 SCF time:  CPU 3.56 s  wall 3.57 s

 Citation of the SMD model:
 Marenich, A.V.; Cramer, C.J.; Truhlar, D.G.
 J. Phys. Chem. B 2009, 113, 6378-6396.
 iSolventCode=           1
 Solvent: water                                                           

 vradii
            1           2           3
    1   1.5200000   1.5200000   1.2000000
Changing PCM_TESSEL_METHOD to VTN
Changing PCM_VDW_RADII to SMD_RADIUS
 Discretize the solute cavity surface with Lebedev spheres
	Using 302 Lebedev grid points for each H atom
	Using 302 Lebedev grid points for other atoms
	Atomic van der Waals radii will be scaled by 1.20
 Removing interior tesserae...
 Keep 544 surface tesserae and discard 362 interior tesserae
 Molecular Surface Area = 47.027 Angst**2
 A restricted Hartree-Fock SCF calculation will be
 performed using Pulay DIIS extrapolation
 Polarizable Continuum solvation model will be applied
 SCF converges when DIIS error is below 1.0E-08

 Citation of the SMD model:
 Marenich, A.V.; Cramer, C.J.; Truhlar, D.G.
 J. Phys. Chem. B 2009, 113, 6378-6396.
 iSolventCode=           1
 Solvent: water                                                           

 vradii
            1           2           3
    1   1.5200000   1.5200000   1.2000000
 ---------------------------------------
  Cycle       Energy         DIIS Error
 ---------------------------------------
    1    -150.2000857558      1.43E-09
 Time req'd to invert C: 0.21 s (CPU) 0.21 s (wall)
    2    -150.3466304839      1.51E-03
    3    -150.3466304837      1.51E-03
    4    -150.3466304837      1.51E-03
    5    -150.3466304837      1.51E-03
    6    -150.3466304837      1.51E-03
    7    -150.3466304837      1.51E-03
    8    -150.3466304837      1.51E-03
    9    -150.3466304837      1.51E-03
   10    -150.3466304837      1.51E-03
   11    -150.3466304837      1.51E-03
   12    -150.3466304837      1.51E-03
   13    -150.3466304837      1.51E-03
   14    -150.3466304837      1.51E-03
   15    -150.3466304837      1.51E-03
   16    -150.3466304837      1.51E-03
   17    -150.3499777546      6.84E-04
   18    -150.3506131999      3.35E-04
   19    -150.3508309273      1.48E-04
   20    -150.3508892787      4.77E-05
   21    -150.3508955264      2.65E-05
   22    -150.3508964189      8.42E-06
   23    -150.3508965728      1.94E-06
   24    -150.3508965807      5.13E-07
   25    -150.3508965815      2.56E-07
   26    -150.3508965818      1.07E-07
   27    -150.3508965818      2.38E-08
   28    -150.3508965818      4.18E-09 Convergence criterion met
 ---------------------------------------
 SCF time:  CPU 11.62 s  wall 11.62 s
(0)  E-EN(g) gas-phase elect-nuc energy                 -150.200085756 a.u.
(3)  G-ENP(liq) elect-nuc-pol free energy of system     -150.350896582 a.u.
(4)  G-CDS(liq) cavity-dispersion-solvent structure 
     free energy                                                0.6704 kcal/mol
(6)  G-S(liq) free energy of system                     -150.349828299 a.u.
(9)  DeltaG-S(liq) free energy of  solvation
     (9) = (6) - (0)                                          -93.9649 kcal/mol
 SCF   energy in the final basis set = -150.3498282990
 Total energy in the final basis set = -150.3498282990

 Components of the MP2 correlation energy:
        aaaa  correlation energy =        -0.0655730809 au
        abab  correlation energy =        -0.3908377623 au
        bbbb  correlation energy =        -0.0655730809 au
        non-Brillouin singles    =        -0.0000000000 au

 Total  MP2   correlation energy =        -0.5219839241 au
        MP2         total energy =      -150.8718122231 au

  Entering Z-vector solver.
 This version supports only Gaussian blurring of the apparent surface charges
 No PCM contribution added !! 
   1         0           1      0.000499    0.000499
 This version supports only Gaussian blurring of the apparent surface charges
 No PCM contribution added !! 
   2         0           1      0.000262    0.000262
 This version supports only Gaussian blurring of the apparent surface charges
 No PCM contribution added !! 
   3         0           1      0.000089    0.000089
 This version supports only Gaussian blurring of the apparent surface charges
 No PCM contribution added !! 
   4         0           1      0.000035    0.000035
 This version supports only Gaussian blurring of the apparent surface charges
 No PCM contribution added !! 
   5         0           1      0.000009    0.000009
 This version supports only Gaussian blurring of the apparent surface charges
 No PCM contribution added !! 
   6         0           1      0.000004    0.000004
 This version supports only Gaussian blurring of the apparent surface charges
 No PCM contribution added !! 
   7         0           1      0.000002    0.000002
 This version supports only Gaussian blurring of the apparent surface charges
 No PCM contribution added !! 
   8         1           0      0.000000    0.000000    Roots Converged

 --------------------------------------------------------------

                    Orbital Energies (a.u.)
 --------------------------------------------------------------

 Alpha MOs
 -- Occupied --
-20.547 -20.494  -1.335  -1.074  -0.626  -0.531  -0.490  -0.399
 -0.372
 -- Virtual --
  0.188   0.292   0.609   0.690   0.787   0.794   0.827   0.882
  0.888   0.926   0.991   1.213   1.386   1.565   1.620   1.778
  1.802   1.870   2.064   2.106   2.211   2.346   2.401   2.676
  2.914   3.552   3.594   3.814   3.912   4.050   4.057   4.117
  4.195   4.224   4.347   4.513   4.816   4.878   5.214   5.284
  5.418   5.562   5.567   5.686   5.689   5.731   5.957   6.220
  6.240   6.520   6.806   6.820   6.836   6.886   6.939   6.951
  7.130   7.142   7.288   7.364   7.477   7.727   7.994   8.748
 11.245
 --------------------------------------------------------------

          Ground-State Mulliken Net Atomic Charges

     Atom                 Charge (a.u.)
  ----------------------------------------
      1 O                    -0.821227
      2 O                    -0.467556
      3 H                     0.288783
  ----------------------------------------
  Sum of atomic charges =    -1.000000

 -----------------------------------------------------------------
                    Cartesian Multipole Moments
 -----------------------------------------------------------------
    Charge (ESU x 10^10)
                -4.8032
    Dipole Moment (Debye)
         X      10.2776      Y      -6.8442      Z      -6.9524
       Tot      14.1707
    Quadrupole Moments (Debye-Ang)
        XX     -37.1237     XY      15.7769     YY     -24.6076
        XZ      13.8654     YZ     -10.5139     ZZ     -19.6799
    Octopole Moments (Debye-Ang^2)
       XXX     129.2181    XXY     -55.5268    XYY      50.7407
       YYY     -73.9996    XXZ     -41.2709    XYZ      21.6182
       YYZ     -28.2918    XZZ      38.4899    YZZ     -28.3655
       ZZZ     -42.4732
    Hexadecapole Moments (Debye-Ang^3)
      XXXX    -437.1688   XXXY     195.1520   XXYY    -140.7499
      XYYY     153.0817   YYYY    -205.1702   XXXZ     136.2403
      XXYZ     -63.2855   XYYZ      58.2546   YYYZ     -79.0591
      XXZZ     -96.2687   XYZZ      58.3268   YYZZ     -58.8333
      XZZZ      88.4842   YZZZ     -64.4478   ZZZZ     -91.7380
 -----------------------------------------------------------------
 DrvMan is completing analytic gradient of the MP2 energy
 MP2 relaxed dipole moment
            1
    1   4.0435264
    2  -2.6927185
    3  -2.7352908
	Magnitude:	 5.575 au	14.171 Debye
 MP2 energy read as -150.871812
 Full Analytical Gradient of MP2 Energy (in au.)
             1             2             3
    1   -0.03737640    0.02761388    0.00976252
    2    0.02201455   -0.00440943   -0.01760512
    3    0.02617973   -0.05680897    0.03062925
 Gradient time:  CPU 0.10 s  wall 0.10 s
 Geometry Optimization Parameters
   NAtoms,    NIC,     NZ,  NCons,   NDum,   NFix, NCnnct, MaxDiis
        3       9       0       0       0       0       0       0


** GEOMETRY OPTIMIZATION IN DELOCALIZED INTERNAL COORDINATES **
   Searching for a Minimum

   Optimization Cycle:   1

                       Coordinates (Angstroms)
     ATOM                X               Y               Z
      1  O        -2.3900063000    1.7080448000    1.1933649000
      2  O        -1.2184425000    0.9559811000    0.5689239000
      3  H        -1.2986142000    1.3059501000   -0.3328365000
   Point Group: c1    Number of degrees of freedom:     3


   Energy is   -150.871812223


 Attempting to Generate Delocalized Internal Coordinates

  3 Hessian modes will be used to form the next step
  Hessian Eigenvalues:
     0.160000    0.298140    0.532531

 Minimum Search - Taking Simple RFO Step
 Searching for Lamda that Minimizes Along All modes
 Value Taken    Lamda =  -0.01217572
 Step Taken.  Stepsize is  0.200292

                             Maximum     Tolerance    Cnvgd?
         Gradient           0.043441      0.000300      NO
         Displacement       0.129309      0.001200      NO
         Energy change     *********      0.000001      NO


 New Cartesian Coordinates Obtained by Inverse Iteration

 Displacement from previous Coordinates is:  0.201315
 ----------------------------------------------------------------
             Standard Nuclear Orientation (Angstroms)
    I     Atom           X                Y                Z
 ----------------------------------------------------------------
    1      O      -2.3414220981     1.6879471533     1.1323797015
    2      O      -1.2232917889     0.9473574785     0.6086439043
    3      H      -1.3423491130     1.3346713682    -0.3115713058
 ----------------------------------------------------------------
 Nuclear Repulsion Energy =    30.0964408348 hartrees
 There are        9 alpha and        9 beta electrons
 Discretize the solute cavity surface with Lebedev spheres
	Using 302 Lebedev grid points for each H atom
	Using 302 Lebedev grid points for other atoms
	Atomic van der Waals radii will be scaled by 1.20
 Removing interior tesserae...
 Keep 534 surface tesserae and discard 372 interior tesserae
 Molecular Surface Area = 46.387 Angst**2
 Applying Cartesian multipole field
    Component          Value
    ---------          -----
     (2,0,0)        1.00000E-11
     (0,2,0)        2.00000E-11
     (0,0,2)       -3.00000E-10
 Nucleus-field energy     =    -0.0000000099 hartrees
 Requested basis set is cc-pVTZ
 There are 26 shells and 74 basis functions
 A cutoff of  1.0D-11 yielded    351 shell pairs
 There are      2891 function pairs (      3844 Cartesian)
 Smallest overlap matrix eigenvalue = 3.78E-03
 Guess MOs from SCF MO coefficient file
 Reading MOs from coefficient file
 Reading MOs from coefficient file
 A restricted Hartree-Fock SCF calculation will be
 performed using Pulay DIIS extrapolation
 SCF converges when DIIS error is below 1.0E-08
 Geometry optimization detected.  Setting ReadMinima to 0
 Setting SaveMinima to 0
 ---------------------------------------
  Cycle       Energy         DIIS Error
 ---------------------------------------
    1    -150.2169823159      6.27E-03
    2    -150.1935980733      1.23E-03
    3    -150.1946589436      3.89E-04
    4    -150.1948455807      2.17E-04
    5    -150.1949127700      1.16E-04
    6    -150.1949423818      4.35E-05
    7    -150.1949487568      2.01E-05
    8    -150.1949496750      6.85E-06
    9    -150.1949498425      1.84E-06
   10    -150.1949498544      4.68E-07
   11    -150.1949498551      1.13E-07
   12    -150.1949498551      2.46E-08
   13    -150.1949498551      6.29E-09 Convergence criterion met
 ---------------------------------------
 SCF time:  CPU 3.10 s  wall 3.10 s
 Discretize the solute cavity surface with Lebedev spheres
	Using 302 Lebedev grid points for each H atom
	Using 302 Lebedev grid points for other atoms
	Atomic van der Waals radii will be scaled by 1.20
 Removing interior tesserae...
 Keep 534 surface tesserae and discard 372 interior tesserae
 Molecular Surface Area = 46.387 Angst**2
 A restricted Hartree-Fock SCF calculation will be
 performed using Pulay DIIS extrapolation
 Polarizable Continuum solvation model will be applied
 SCF converges when DIIS error is below 1.0E-08
 Geometry optimization detected.  Setting ReadMinima to 0
 Setting SaveMinima to 0

 Citation of the SMD model:
 Marenich, A.V.; Cramer, C.J.; Truhlar, D.G.
 J. Phys. Chem. B 2009, 113, 6378-6396.
 iSolventCode=           1
 Solvent: water                                                           

 vradii
            1           2           3
    1   1.5200000   1.5200000   1.2000000
 ---------------------------------------
  Cycle       Energy         DIIS Error
 ---------------------------------------
    1    -150.1949498551      1.68E-09
 Time req'd to invert C: 0.20 s (CPU) 0.20 s (wall)
    2    -150.3424184554      1.52E-03
    3    -150.3424184548      1.52E-03
    4    -150.3424184559      1.52E-03
    5    -150.3424184573      1.52E-03
    6    -150.3424184404      1.52E-03
    7    -150.3424184398      1.52E-03
    8    -150.3424184403      1.52E-03
    9    -150.3424184118      1.52E-03
   10    -150.3458819615      7.00E-04
   11    -150.3465516735      3.44E-04
   12    -150.3467754228      1.45E-04
   13    -150.3468291094      4.21E-05
   14    -150.3468332891      2.12E-05
   15    -150.3468337638      6.74E-06
   16    -150.3468338485      1.60E-06
   17    -150.3468338533      2.97E-07
   18    -150.3468338535      8.57E-08
   19    -150.3468338535      3.12E-08
   20    -150.3468338535      1.22E-08
   21    -150.3468338535      3.37E-09 Convergence criterion met
 ---------------------------------------
 SCF time:  CPU 8.66 s  wall 8.66 s
(0)  E-EN(g) gas-phase elect-nuc energy                 -150.194949855 a.u.
(3)  G-ENP(liq) elect-nuc-pol free energy of system     -150.346833853 a.u.
(4)  G-CDS(liq) cavity-dispersion-solvent structure 
     free energy                                                0.6618 kcal/mol
(6)  G-S(liq) free energy of system                     -150.345779165 a.u.
(9)  DeltaG-S(liq) free energy of  solvation
     (9) = (6) - (0)                                          -94.6468 kcal/mol
 SCF   energy in the final basis set = -150.3457791646
 Total energy in the final basis set = -150.3457791646

 Components of the MP2 correlation energy:
        aaaa  correlation energy =        -0.0659982796 au
        abab  correlation energy =        -0.3894866800 au
        bbbb  correlation energy =        -0.0659982796 au
        non-Brillouin singles    =        -0.0000000000 au

 Total  MP2   correlation energy =        -0.5214832391 au
        MP2         total energy =      -150.8672624037 au

  Entering Z-vector solver.
 This version supports only Gaussian blurring of the apparent surface charges
 No PCM contribution added !! 
   1         0           1      0.000369    0.000369
 This version supports only Gaussian blurring of the apparent surface charges
 No PCM contribution added !! 
   2         0           1      0.000178    0.000178
 This version supports only Gaussian blurring of the apparent surface charges
 No PCM contribution added !! 
   3         0           1      0.000056    0.000056
 This version supports only Gaussian blurring of the apparent surface charges
 No PCM contribution added !! 
   4         0           1      0.000027    0.000027
 This version supports only Gaussian blurring of the apparent surface charges
 No PCM contribution added !! 
   5         0           1      0.000007    0.000007
 This version supports only Gaussian blurring of the apparent surface charges
 No PCM contribution added !! 
   6         0           1      0.000002    0.000002
 This version supports only Gaussian blurring of the apparent surface charges
 No PCM contribution added !! 
   7         1           0      0.000000    0.000000    Roots Converged

 --------------------------------------------------------------

                    Orbital Energies (a.u.)
 --------------------------------------------------------------

 Alpha MOs
 -- Occupied --
-20.551 -20.474  -1.364  -1.049  -0.632  -0.545  -0.508  -0.380
 -0.351
 -- Virtual --
  0.188   0.340   0.584   0.685   0.791   0.793   0.846   0.874
  0.884   0.916   0.993   1.219   1.412   1.581   1.597   1.779
  1.808   1.920   2.090   2.191   2.236   2.423   2.435   2.658
  2.912   3.537   3.603   3.797   3.904   4.036   4.053   4.095
  4.196   4.245   4.402   4.492   4.724   4.983   5.247   5.258
  5.361   5.505   5.547   5.696   5.698   5.808   6.011   6.381
  6.419   6.587   6.787   6.803   6.874   6.878   6.902   6.994
  7.120   7.185   7.311   7.462   7.595   7.707   7.948   9.157
 11.134
 --------------------------------------------------------------

          Ground-State Mulliken Net Atomic Charges

     Atom                 Charge (a.u.)
  ----------------------------------------
      1 O                    -0.843018
      2 O                    -0.449252
      3 H                     0.292270
  ----------------------------------------
  Sum of atomic charges =    -1.000000

 -----------------------------------------------------------------
                    Cartesian Multipole Moments
 -----------------------------------------------------------------
    Charge (ESU x 10^10)
                -4.8032
    Dipole Moment (Debye)
         X      10.1828      Y      -6.8099      Z      -6.8162
       Tot      14.0187
    Quadrupole Moments (Debye-Ang)
        XX     -36.7948     XY      15.6254     YY     -24.4870
        XZ      13.5824     YZ     -10.3316     ZZ     -19.4155
    Octopole Moments (Debye-Ang^2)
       XXX     127.4847    XXY     -54.9133    XYY      50.1601
       YYY     -73.2102    XXZ     -40.4217    XYZ      21.2560
       YYZ     -27.8443    XZZ      37.5627    YZZ     -27.8121
       ZZZ     -41.2574
    Hexadecapole Moments (Debye-Ang^3)
      XXXX    -426.6658   XXXY     191.4811   XXYY    -138.0857
      XYYY     149.9707   YYYY    -201.6056   XXXZ     131.6621
      XXYZ     -61.8622   XYYZ      56.7337   YYYZ     -76.7026
      XXZZ     -92.8816   XYZZ      56.6978   YYZZ     -57.1016
      XZZZ      84.1898   YZZZ     -61.6898   ZZZZ     -86.6320
 -----------------------------------------------------------------
 DrvMan is completing analytic gradient of the MP2 energy
 MP2 relaxed dipole moment
            1
    1   4.0062053
    2  -2.6792361
    3  -2.6817117
	Magnitude:	 5.515 au	14.019 Debye
 MP2 energy read as -150.867262
 Full Analytical Gradient of MP2 Energy (in au.)
             1             2             3
    1   -0.01770414    0.01589556    0.00180857
    2    0.01136660   -0.00778068   -0.00358592
    3    0.00942634   -0.01611910    0.00669276
 Gradient time:  CPU 0.09 s  wall 0.09 s
 Geometry Optimization Parameters
   NAtoms,    NIC,     NZ,  NCons,   NDum,   NFix, NCnnct, MaxDiis
        3       9       0       0       0       0       0       0

 Cartesian Hessian Update
 Hessian Updated using BFGS Update


** GEOMETRY OPTIMIZATION IN DELOCALIZED INTERNAL COORDINATES **
   Searching for a Minimum

   Optimization Cycle:   2

                       Coordinates (Angstroms)
     ATOM                X               Y               Z
      1  O        -2.3414220981    1.6879471533    1.1323797015
      2  O        -1.2232917889    0.9473574785    0.6086439043
      3  H        -1.3423491130    1.3346713682   -0.3115713058
   Point Group: c1    Number of degrees of freedom:     3


   Energy is   -150.867262404

 Hessian Updated using BFGS Update

  3 Hessian modes will be used to form the next step
  Hessian Eigenvalues:
     0.159758    0.194397    0.536082

 Minimum Search - Taking Simple RFO Step
 Searching for Lamda that Minimizes Along All modes
 Value Taken    Lamda =  -0.00312698
 Step Taken.  Stepsize is  0.129013

                             Maximum     Tolerance    Cnvgd?
         Gradient           0.020457      0.000300      NO
         Displacement       0.105985      0.001200      NO
         Energy change      0.004550      0.000001      NO


 New Cartesian Coordinates Obtained by Inverse Iteration

 Displacement from previous Coordinates is:  0.110877
 ----------------------------------------------------------------
             Standard Nuclear Orientation (Angstroms)
    I     Atom           X                Y                Z
 ----------------------------------------------------------------
    1      O      -2.3092786216     1.6715537697     1.1018299275
    2      O      -1.2378232679     0.9524880132     0.6296709499
    3      H      -1.3599611105     1.3459342171    -0.3020485774
 ----------------------------------------------------------------
 Nuclear Repulsion Energy =    31.2565699431 hartrees
 There are        9 alpha and        9 beta electrons
 Discretize the solute cavity surface with Lebedev spheres
	Using 302 Lebedev grid points for each H atom
	Using 302 Lebedev grid points for other atoms
	Atomic van der Waals radii will be scaled by 1.20
 Removing interior tesserae...
 Keep 531 surface tesserae and discard 375 interior tesserae
 Molecular Surface Area = 46.097 Angst**2
 Applying Cartesian multipole field
    Component          Value
    ---------          -----
     (2,0,0)        1.00000E-11
     (0,2,0)        2.00000E-11
     (0,0,2)       -3.00000E-10
 Nucleus-field energy     =    -0.0000000096 hartrees
 Requested basis set is cc-pVTZ
 There are 26 shells and 74 basis functions
 A cutoff of  1.0D-11 yielded    351 shell pairs
 There are      2891 function pairs (      3844 Cartesian)
 Smallest overlap matrix eigenvalue = 3.81E-03
 Guess MOs from SCF MO coefficient file
 Reading MOs from coefficient file
 Reading MOs from coefficient file
 A restricted Hartree-Fock SCF calculation will be
 performed using Pulay DIIS extrapolation
 SCF converges when DIIS error is below 1.0E-08
 Geometry optimization detected.  Setting ReadMinima to 0
 Setting SaveMinima to 0
 ---------------------------------------
  Cycle       Energy         DIIS Error
 ---------------------------------------
    1    -150.2154080728      5.17E-03
    2    -150.1849974355      9.98E-04
    3    -150.1857353199      3.09E-04
    4    -150.1858569715      1.58E-04
    5    -150.1858935734      7.38E-05
    6    -150.1859030711      2.17E-05
    7    -150.1859041645      1.08E-05
    8    -150.1859043325      2.53E-06
    9    -150.1859043503      7.56E-07
   10    -150.1859043520      2.46E-07
   11    -150.1859043522      7.30E-08
   12    -150.1859043522      1.86E-08
   13    -150.1859043522      3.96E-09 Convergence criterion met
 ---------------------------------------
 SCF time:  CPU 3.12 s  wall 3.12 s
 Discretize the solute cavity surface with Lebedev spheres
	Using 302 Lebedev grid points for each H atom
	Using 302 Lebedev grid points for other atoms
	Atomic van der Waals radii will be scaled by 1.20
 Removing interior tesserae...
 Keep 531 surface tesserae and discard 375 interior tesserae
 Molecular Surface Area = 46.097 Angst**2
 A restricted Hartree-Fock SCF calculation will be
 performed using Pulay DIIS extrapolation
 Polarizable Continuum solvation model will be applied
 SCF converges when DIIS error is below 1.0E-08
 Geometry optimization detected.  Setting ReadMinima to 0
 Setting SaveMinima to 0

 Citation of the SMD model:
 Marenich, A.V.; Cramer, C.J.; Truhlar, D.G.
 J. Phys. Chem. B 2009, 113, 6378-6396.
 iSolventCode=           1
 Solvent: water                                                           

 vradii
            1           2           3
    1   1.5200000   1.5200000   1.2000000
 ---------------------------------------
  Cycle       Energy         DIIS Error
 ---------------------------------------
    1    -150.1859043522      1.06E-09
 Time req'd to invert C: 0.20 s (CPU) 0.20 s (wall)
    2    -150.3342873451      1.54E-03
    3    -150.3342873445      1.54E-03
    4    -150.3342873451      1.54E-03
    5    -150.3342873450      1.54E-03
    6    -150.3342873448      1.54E-03
    7    -150.3342873451      1.54E-03
    8    -150.3342873564      1.54E-03
    9    -150.3342873442      1.54E-03
   10    -150.3342873409      1.54E-03
   11    -150.3378644981      7.10E-04
   12    -150.3385515932      3.49E-04
   13    -150.3387728465      1.40E-04
   14    -150.3388214660      3.75E-05
   15    -150.3388245570      1.52E-05
   16    -150.3388247948      5.68E-06
   17    -150.3388248359      1.26E-06
   18    -150.3388248386      2.30E-07
   19    -150.3388248387      5.53E-08
   20    -150.3388248387      1.01E-08
   21    -150.3388248387      1.92E-09 Convergence criterion met
 ---------------------------------------
 SCF time:  CPU 8.67 s  wall 8.67 s
(0)  E-EN(g) gas-phase elect-nuc energy                 -150.185904352 a.u.
(3)  G-ENP(liq) elect-nuc-pol free energy of system     -150.338824839 a.u.
(4)  G-CDS(liq) cavity-dispersion-solvent structure 
     free energy                                                0.6602 kcal/mol
(6)  G-S(liq) free energy of system                     -150.337772688 a.u.
(9)  DeltaG-S(liq) free energy of  solvation
     (9) = (6) - (0)                                          -95.2988 kcal/mol
 SCF   energy in the final basis set = -150.3377726883
 Total energy in the final basis set = -150.3377726883

 Components of the MP2 correlation energy:
        aaaa  correlation energy =        -0.0660434696 au
        abab  correlation energy =        -0.3873731730 au
        bbbb  correlation energy =        -0.0660434696 au
        non-Brillouin singles    =        -0.0000000000 au

 Total  MP2   correlation energy =        -0.5194601122 au
        MP2         total energy =      -150.8572328004 au

  Entering Z-vector solver.
 This version supports only Gaussian blurring of the apparent surface charges
 No PCM contribution added !! 
   1         0           1      0.000298    0.000298
 This version supports only Gaussian blurring of the apparent surface charges
 No PCM contribution added !! 
   2         0           1      0.000134    0.000134
 This version supports only Gaussian blurring of the apparent surface charges
 No PCM contribution added !! 
   3         0           1      0.000037    0.000037
 This version supports only Gaussian blurring of the apparent surface charges
 No PCM contribution added !! 
   4         0           1      0.000019    0.000019
 This version supports only Gaussian blurring of the apparent surface charges
 No PCM contribution added !! 
   5         0           1      0.000005    0.000005
 This version supports only Gaussian blurring of the apparent surface charges
 No PCM contribution added !! 
   6         0           1      0.000002    0.000002
 This version supports only Gaussian blurring of the apparent surface charges
 No PCM contribution added !! 
   7         1           0      0.000000    0.000000    Roots Converged

 --------------------------------------------------------------

                    Orbital Energies (a.u.)
 --------------------------------------------------------------

 Alpha MOs
 -- Occupied --
-20.551 -20.460  -1.394  -1.031  -0.641  -0.558  -0.523  -0.365
 -0.335
 -- Virtual --
  0.188   0.381   0.574   0.683   0.790   0.801   0.852   0.866
  0.885   0.913   1.001   1.220   1.420   1.599   1.602   1.785
  1.807   1.951   2.090   2.236   2.288   2.475   2.479   2.631
  2.920   3.535   3.600   3.790   3.898   4.032   4.055   4.099
  4.204   4.260   4.470   4.491   4.703   5.034   5.235   5.286
  5.381   5.449   5.549   5.704   5.706   5.868   6.084   6.504
  6.586   6.610   6.753   6.824   6.886   6.926   6.935   7.036
  7.126   7.173   7.362   7.544   7.599   7.686   8.023   9.451
 11.359
 --------------------------------------------------------------

          Ground-State Mulliken Net Atomic Charges

     Atom                 Charge (a.u.)
  ----------------------------------------
      1 O                    -0.856638
      2 O                    -0.432239
      3 H                     0.288877
  ----------------------------------------
  Sum of atomic charges =    -1.000000

 -----------------------------------------------------------------
                    Cartesian Multipole Moments
 -----------------------------------------------------------------
    Charge (ESU x 10^10)
                -4.8032
    Dipole Moment (Debye)
         X      10.1555      Y      -6.8066      Z      -6.7567
       Tot      13.9684
    Quadrupole Moments (Debye-Ang)
        XX     -36.6681     XY      15.6061     YY     -24.4272
        XZ      13.4767     YZ     -10.2592     ZZ     -19.2782
    Octopole Moments (Debye-Ang^2)
       XXX     126.7433    XXY     -54.7554    XYY      49.9575
       YYY     -72.8049    XXZ     -40.1012    XYZ      21.1566
       YYZ     -27.6512    XZZ      37.1338    YZZ     -27.5526
       ZZZ     -40.6382
    Hexadecapole Moments (Debye-Ang^3)
      XXXX    -421.3739   XXXY     189.9129   XXYY    -136.9383
      XYYY     148.3879   YYYY    -199.4691   XXXZ     129.6939
      XXYZ     -61.3991   XYYZ      56.1446   YYYZ     -75.5726
      XXZZ     -91.2326   XYZZ      55.9070   YYZZ     -56.2521
      XZZZ      82.0458   YZZZ     -60.2793   ZZZZ     -84.1885
 -----------------------------------------------------------------
 DrvMan is completing analytic gradient of the MP2 energy
 MP2 relaxed dipole moment
            1
    1   3.9954656
    2  -2.6779325
    3  -2.6582985
	Magnitude:	 5.496 au	13.968 Debye
 MP2 energy read as -150.857233
 Full Analytical Gradient of MP2 Energy (in au.)
             1             2             3
    1    0.00686406   -0.00387718   -0.00298688
    2   -0.00371504    0.00146722    0.00224782
    3   -0.00585128    0.00531490    0.00053638
 Gradient time:  CPU 0.09 s  wall 0.09 s
 Geometry Optimization Parameters
   NAtoms,    NIC,     NZ,  NCons,   NDum,   NFix, NCnnct, MaxDiis
        3       9       0       0       0       0       0       0

 Cartesian Hessian Update
 Hessian Updated using BFGS Update


** GEOMETRY OPTIMIZATION IN DELOCALIZED INTERNAL COORDINATES **
   Searching for a Minimum

   Optimization Cycle:   3

                       Coordinates (Angstroms)
     ATOM                X               Y               Z
      1  O        -2.3092786216    1.6715537697    1.1018299275
      2  O        -1.2378232679    0.9524880132    0.6296709499
      3  H        -1.3599611105    1.3459342171   -0.3020485774
   Point Group: c1    Number of degrees of freedom:     3


   Energy is   -150.857232800

 Hessian Updated using BFGS Update

  3 Hessian modes will be used to form the next step
  Hessian Eigenvalues:
     0.165629    0.274832    0.533337

 Minimum Search - Taking Simple RFO Step
 Searching for Lamda that Minimizes Along All modes
 Value Taken    Lamda =  -0.00053036
 Step Taken.  Stepsize is  0.045084

                             Maximum     Tolerance    Cnvgd?
         Gradient           0.009742      0.000300      NO
         Displacement       0.039727      0.001200      NO
         Energy change      0.010030      0.000001      NO


 New Cartesian Coordinates Obtained by Inverse Iteration

 Displacement from previous Coordinates is:  0.054923
 ----------------------------------------------------------------
             Standard Nuclear Orientation (Angstroms)
    I     Atom           X                Y                Z
 ----------------------------------------------------------------
    1      O      -2.3207500724     1.6753088240     1.1193628217
    2      O      -1.2392621697     0.9557262440     0.6231144431
    3      H      -1.3470507579     1.3389409320    -0.3130249648
 ----------------------------------------------------------------
 Nuclear Repulsion Energy =    30.9160252605 hartrees
 There are        9 alpha and        9 beta electrons
 Discretize the solute cavity surface with Lebedev spheres
	Using 302 Lebedev grid points for each H atom
	Using 302 Lebedev grid points for other atoms
	Atomic van der Waals radii will be scaled by 1.20
 Removing interior tesserae...
 Keep 533 surface tesserae and discard 373 interior tesserae
 Molecular Surface Area = 46.215 Angst**2
 Applying Cartesian multipole field
    Component          Value
    ---------          -----
     (2,0,0)        1.00000E-11
     (0,2,0)        2.00000E-11
     (0,0,2)       -3.00000E-10
 Nucleus-field energy     =    -0.0000000099 hartrees
 Requested basis set is cc-pVTZ
 There are 26 shells and 74 basis functions
 A cutoff of  1.0D-11 yielded    351 shell pairs
 There are      2891 function pairs (      3844 Cartesian)
 Smallest overlap matrix eigenvalue = 3.83E-03
 Guess MOs from SCF MO coefficient file
 Reading MOs from coefficient file
 Reading MOs from coefficient file
 A restricted Hartree-Fock SCF calculation will be
 performed using Pulay DIIS extrapolation
 SCF converges when DIIS error is below 1.0E-08
 Geometry optimization detected.  Setting ReadMinima to 0
 Setting SaveMinima to 0
 ---------------------------------------
  Cycle       Energy         DIIS Error
 ---------------------------------------
    1    -150.1754676624      2.39E-03
    2    -150.1888123289      9.14E-04
    3    -150.1895204710      3.94E-04
    4    -150.1897310604      1.74E-04
    5    -150.1897997245      5.72E-05
    6    -150.1898060798      2.63E-05
    7    -150.1898069638      8.32E-06
    8    -150.1898071420      3.33E-06
    9    -150.1898071807      1.02E-06
   10    -150.1898071838      2.66E-07
   11    -150.1898071841      5.57E-08
   12    -150.1898071841      1.35E-08
   13    -150.1898071841      3.60E-09 Convergence criterion met
 ---------------------------------------
 SCF time:  CPU 3.11 s  wall 3.11 s
 Discretize the solute cavity surface with Lebedev spheres
	Using 302 Lebedev grid points for each H atom
	Using 302 Lebedev grid points for other atoms
	Atomic van der Waals radii will be scaled by 1.20
 Removing interior tesserae...
 Keep 533 surface tesserae and discard 373 interior tesserae
 Molecular Surface Area = 46.215 Angst**2
 A restricted Hartree-Fock SCF calculation will be
 performed using Pulay DIIS extrapolation
 Polarizable Continuum solvation model will be applied
 SCF converges when DIIS error is below 1.0E-08
 Geometry optimization detected.  Setting ReadMinima to 0
 Setting SaveMinima to 0

 Citation of the SMD model:
 Marenich, A.V.; Cramer, C.J.; Truhlar, D.G.
 J. Phys. Chem. B 2009, 113, 6378-6396.
 iSolventCode=           1
 Solvent: water                                                           

 vradii
            1           2           3
    1   1.5200000   1.5200000   1.2000000
 ---------------------------------------
  Cycle       Energy         DIIS Error
 ---------------------------------------
    1    -150.1898071841      4.80E-10
 Time req'd to invert C: 0.20 s (CPU) 0.20 s (wall)
    2    -150.3381119649      1.55E-03
    3    -150.3381119647      1.55E-03
    4    -150.3381119648      1.55E-03
    5    -150.3381119648      1.55E-03
    6    -150.3381119648      1.55E-03
    7    -150.3381119648      1.55E-03
    8    -150.3381119648      1.55E-03
    9    -150.3381119648      1.55E-03
   10    -150.3381119648      1.55E-03
   11    -150.3381119648      1.55E-03
   12    -150.3381119648      1.55E-03
   13    -150.3381119648      1.55E-03
   14    -150.3381119648      1.55E-03
   15    -150.3381119648      1.55E-03
   16    -150.3381119648      1.55E-03
   17    -150.3417441825      7.19E-04
   18    -150.3424488630      3.53E-04
   19    -150.3426799171      1.42E-04
   20    -150.3427308221      3.83E-05
   21    -150.3427340524      1.65E-05
   22    -150.3427343268      5.90E-06
   23    -150.3427343761      1.38E-06
   24    -150.3427343794      2.50E-07
   25    -150.3427343796      5.85E-08
   26    -150.3427343796      1.12E-08
   27    -150.3427343796      3.02E-09 Convergence criterion met
 ---------------------------------------
 SCF time:  CPU 11.08 s  wall 11.12 s
(0)  E-EN(g) gas-phase elect-nuc energy                 -150.189807184 a.u.
(3)  G-ENP(liq) elect-nuc-pol free energy of system     -150.342734380 a.u.
(4)  G-CDS(liq) cavity-dispersion-solvent structure 
     free energy                                                0.6681 kcal/mol
(6)  G-S(liq) free energy of system                     -150.341669636 a.u.
(9)  DeltaG-S(liq) free energy of  solvation
     (9) = (6) - (0)                                          -95.2951 kcal/mol
 SCF   energy in the final basis set = -150.3416696357
 Total energy in the final basis set = -150.3416696357

 Components of the MP2 correlation energy:
        aaaa  correlation energy =        -0.0659886086 au
        abab  correlation energy =        -0.3877857878 au
        bbbb  correlation energy =        -0.0659886086 au
        non-Brillouin singles    =        -0.0000000000 au

 Total  MP2   correlation energy =        -0.5197630050 au
        MP2         total energy =      -150.8614326407 au

  Entering Z-vector solver.
 This version supports only Gaussian blurring of the apparent surface charges
 No PCM contribution added !! 
   1         0           1      0.000313    0.000313
 This version supports only Gaussian blurring of the apparent surface charges
 No PCM contribution added !! 
   2         0           1      0.000143    0.000143
 This version supports only Gaussian blurring of the apparent surface charges
 No PCM contribution added !! 
   3         0           1      0.000040    0.000040
 This version supports only Gaussian blurring of the apparent surface charges
 No PCM contribution added !! 
   4         0           1      0.000021    0.000021
 This version supports only Gaussian blurring of the apparent surface charges
 No PCM contribution added !! 
   5         0           1      0.000005    0.000005
 This version supports only Gaussian blurring of the apparent surface charges
 No PCM contribution added !! 
   6         0           1      0.000002    0.000002
 This version supports only Gaussian blurring of the apparent surface charges
 No PCM contribution added !! 
   7         1           0      0.000000    0.000000    Roots Converged

 --------------------------------------------------------------

                    Orbital Energies (a.u.)
 --------------------------------------------------------------

 Alpha MOs
 -- Occupied --
-20.552 -20.464  -1.385  -1.036  -0.637  -0.555  -0.520  -0.369
 -0.339
 -- Virtual --
  0.187   0.371   0.577   0.684   0.791   0.798   0.848   0.868
  0.886   0.914   0.996   1.219   1.413   1.596   1.600   1.786
  1.804   1.931   2.093   2.232   2.266   2.464   2.474   2.636
  2.911   3.534   3.600   3.790   3.902   4.034   4.059   4.094
  4.201   4.256   4.428   4.490   4.704   5.019   5.238   5.281
  5.369   5.459   5.544   5.700   5.706   5.838   6.067   6.477
  6.544   6.611   6.756   6.818   6.880   6.918   6.919   7.025
  7.124   7.169   7.346   7.524   7.614   7.665   7.998   9.365
 11.266
 --------------------------------------------------------------

          Ground-State Mulliken Net Atomic Charges

     Atom                 Charge (a.u.)
  ----------------------------------------
      1 O                    -0.852778
      2 O                    -0.436055
      3 H                     0.288833
  ----------------------------------------
  Sum of atomic charges =    -1.000000

 -----------------------------------------------------------------
                    Cartesian Multipole Moments
 -----------------------------------------------------------------
    Charge (ESU x 10^10)
                -4.8032
    Dipole Moment (Debye)
         X      10.1985      Y      -6.8205      Z      -6.8225
       Tot      14.0383
    Quadrupole Moments (Debye-Ang)
        XX     -36.8172     XY      15.6728     YY     -24.4715
        XZ      13.6188     YZ     -10.3541     ZZ     -19.3912
    Octopole Moments (Debye-Ang^2)
       XXX     127.3945    XXY     -54.9974    XYY      50.1600
       YYY     -73.0295    XXZ     -40.5088    XYZ      21.3539
       YYZ     -27.8718    XZZ      37.4900    YZZ     -27.7629
       ZZZ     -41.1260
    Hexadecapole Moments (Debye-Ang^3)
      XXXX    -424.5583   XXXY     191.0652   XXYY    -137.7392
      XYYY     149.2274   YYYY    -200.3297   XXXZ     131.3928
      XXYZ     -62.0322   XYYZ      56.7453   YYYZ     -76.3823
      XXZZ     -92.4186   XYZZ      56.4830   YYZZ     -56.8396
      XZZZ      83.4859   YZZZ     -61.2084   ZZZZ     -85.9087
 -----------------------------------------------------------------
 DrvMan is completing analytic gradient of the MP2 energy
 MP2 relaxed dipole moment
            1
    1   4.0124118
    2  -2.6833792
    3  -2.6841628
	Magnitude:	 5.523 au	14.038 Debye
 MP2 energy read as -150.861433
 Full Analytical Gradient of MP2 Energy (in au.)
             1             2             3
    1   -0.00166113    0.00240181   -0.00074068
    2    0.00127796   -0.00196407    0.00068611
    3    0.00020930    0.00009360   -0.00030289
 Gradient time:  CPU 0.09 s  wall 0.09 s
 Geometry Optimization Parameters
   NAtoms,    NIC,     NZ,  NCons,   NDum,   NFix, NCnnct, MaxDiis
        3       9       0       0       0       0       0       0

 Cartesian Hessian Update
 Hessian Updated using BFGS Update


** GEOMETRY OPTIMIZATION IN DELOCALIZED INTERNAL COORDINATES **
   Searching for a Minimum

   Optimization Cycle:   4

                       Coordinates (Angstroms)
     ATOM                X               Y               Z
      1  O        -2.3207500724    1.6753088240    1.1193628217
      2  O        -1.2392621697    0.9557262440    0.6231144431
      3  H        -1.3470507579    1.3389409320   -0.3130249648
   Point Group: c1    Number of degrees of freedom:     3


   Energy is   -150.861432641

 Hessian Updated using BFGS Update

  3 Hessian modes will be used to form the next step
  Hessian Eigenvalues:
     0.139540    0.330249    0.538311

 Minimum Search - Taking Simple RFO Step
 Searching for Lamda that Minimizes Along All modes
 Value Taken    Lamda =  -0.00003465
 Step Taken.  Stepsize is  0.014393

                             Maximum     Tolerance    Cnvgd?
         Gradient           0.002491      0.000300      NO
         Displacement       0.011336      0.001200      NO
         Energy change     -0.004200      0.000001      NO


 New Cartesian Coordinates Obtained by Inverse Iteration

 Displacement from previous Coordinates is:  0.014096
 ----------------------------------------------------------------
             Standard Nuclear Orientation (Angstroms)
    I     Atom           X                Y                Z
 ----------------------------------------------------------------
    1      O      -2.3205776499     1.6741786137     1.1224967868
    2      O      -1.2428169802     0.9586931201     0.6228419714
    3      H      -1.3436683699     1.3371042662    -0.3158864582
 ----------------------------------------------------------------
 Nuclear Repulsion Energy =    30.9739734320 hartrees
 There are        9 alpha and        9 beta electrons
 Discretize the solute cavity surface with Lebedev spheres
	Using 302 Lebedev grid points for each H atom
	Using 302 Lebedev grid points for other atoms
	Atomic van der Waals radii will be scaled by 1.20
 Removing interior tesserae...
 Keep 534 surface tesserae and discard 372 interior tesserae
 Molecular Surface Area = 46.313 Angst**2
 Applying Cartesian multipole field
    Component          Value
    ---------          -----
     (2,0,0)        1.00000E-11
     (0,2,0)        2.00000E-11
     (0,0,2)       -3.00000E-10
 Nucleus-field energy     =    -0.0000000099 hartrees
 Requested basis set is cc-pVTZ
 There are 26 shells and 74 basis functions
 A cutoff of  1.0D-11 yielded    351 shell pairs
 There are      2891 function pairs (      3844 Cartesian)
 Smallest overlap matrix eigenvalue = 3.82E-03
 Guess MOs from SCF MO coefficient file
 Reading MOs from coefficient file
 Reading MOs from coefficient file
 A restricted Hartree-Fock SCF calculation will be
 performed using Pulay DIIS extrapolation
 SCF converges when DIIS error is below 1.0E-08
 Geometry optimization detected.  Setting ReadMinima to 0
 Setting SaveMinima to 0
 ---------------------------------------
  Cycle       Energy         DIIS Error
 ---------------------------------------
    1    -150.1868204429      1.95E-03
    2    -150.1890920043      8.05E-04
    3    -150.1896709095      3.32E-04
    4    -150.1898503272      1.49E-04
    5    -150.1898983902      4.47E-05
    6    -150.1899028859      1.85E-05
    7    -150.1899032972      6.94E-06
    8    -150.1899033937      2.04E-06
    9    -150.1899034079      6.97E-07
   10    -150.1899034094      2.25E-07
   11    -150.1899034096      5.91E-08
   12    -150.1899034096      1.49E-08
   13    -150.1899034096      3.77E-09 Convergence criterion met
 ---------------------------------------
 SCF time:  CPU 3.12 s  wall 3.11 s
 Discretize the solute cavity surface with Lebedev spheres
	Using 302 Lebedev grid points for each H atom
	Using 302 Lebedev grid points for other atoms
	Atomic van der Waals radii will be scaled by 1.20
 Removing interior tesserae...
 Keep 534 surface tesserae and discard 372 interior tesserae
 Molecular Surface Area = 46.313 Angst**2
 A restricted Hartree-Fock SCF calculation will be
 performed using Pulay DIIS extrapolation
 Polarizable Continuum solvation model will be applied
 SCF converges when DIIS error is below 1.0E-08
 Geometry optimization detected.  Setting ReadMinima to 0
 Setting SaveMinima to 0

 Citation of the SMD model:
 Marenich, A.V.; Cramer, C.J.; Truhlar, D.G.
 J. Phys. Chem. B 2009, 113, 6378-6396.
 iSolventCode=           1
 Solvent: water                                                           

 vradii
            1           2           3
    1   1.5200000   1.5200000   1.2000000
 ---------------------------------------
  Cycle       Energy         DIIS Error
 ---------------------------------------
    1    -150.1899034096      6.49E-10
 Time req'd to invert C: 0.20 s (CPU) 0.20 s (wall)
    2    -150.3383966290      1.55E-03
    3    -150.3383966291      1.55E-03
    4    -150.3383966291      1.55E-03
    5    -150.3383966291      1.55E-03
    6    -150.3383966291      1.55E-03
    7    -150.3383966291      1.55E-03
    8    -150.3383966291      1.55E-03
    9    -150.3383966291      1.55E-03
   10    -150.3383966291      1.55E-03
   11    -150.3383966291      1.55E-03
   12    -150.3383966291      1.55E-03
   13    -150.3383966291      1.55E-03
   14    -150.3383966291      1.55E-03
   15    -150.3383966291      1.55E-03
   16    -150.3383966291      1.55E-03
   17    -150.3420653533      7.27E-04
   18    -150.3427796564      3.57E-04
   19    -150.3430159718      1.42E-04
   20    -150.3430670011      3.77E-05
   21    -150.3430700910      1.65E-05
   22    -150.3430703577      5.74E-06
   23    -150.3430704053      1.35E-06
   24    -150.3430704086      2.47E-07
   25    -150.3430704087      5.75E-08
   26    -150.3430704087      1.12E-08
   27    -150.3430704087      2.93E-09 Convergence criterion met
 ---------------------------------------
 SCF time:  CPU 11.07 s  wall 11.07 s
(0)  E-EN(g) gas-phase elect-nuc energy                 -150.189903410 a.u.
(3)  G-ENP(liq) elect-nuc-pol free energy of system     -150.343070409 a.u.
(4)  G-CDS(liq) cavity-dispersion-solvent structure 
     free energy                                                0.6710 kcal/mol
(6)  G-S(liq) free energy of system                     -150.342001108 a.u.
(9)  DeltaG-S(liq) free energy of  solvation
     (9) = (6) - (0)                                          -95.4427 kcal/mol
 SCF   energy in the final basis set = -150.3420011077
 Total energy in the final basis set = -150.3420011077

 Components of the MP2 correlation energy:
        aaaa  correlation energy =        -0.0659577352 au
        abab  correlation energy =        -0.3875395620 au
        bbbb  correlation energy =        -0.0659577352 au
        non-Brillouin singles    =        -0.0000000000 au

 Total  MP2   correlation energy =        -0.5194550323 au
        MP2         total energy =      -150.8614561400 au

  Entering Z-vector solver.
 This version supports only Gaussian blurring of the apparent surface charges
 No PCM contribution added !! 
   1         0           1      0.000308    0.000308
 This version supports only Gaussian blurring of the apparent surface charges
 No PCM contribution added !! 
   2         0           1      0.000140    0.000140
 This version supports only Gaussian blurring of the apparent surface charges
 No PCM contribution added !! 
   3         0           1      0.000039    0.000039
 This version supports only Gaussian blurring of the apparent surface charges
 No PCM contribution added !! 
   4         0           1      0.000020    0.000020
 This version supports only Gaussian blurring of the apparent surface charges
 No PCM contribution added !! 
   5         0           1      0.000005    0.000005
 This version supports only Gaussian blurring of the apparent surface charges
 No PCM contribution added !! 
   6         0           1      0.000002    0.000002
 This version supports only Gaussian blurring of the apparent surface charges
 No PCM contribution added !! 
   7         1           0      0.000000    0.000000    Roots Converged

 --------------------------------------------------------------

                    Orbital Energies (a.u.)
 --------------------------------------------------------------

 Alpha MOs
 -- Occupied --
-20.552 -20.463  -1.387  -1.036  -0.638  -0.556  -0.521  -0.369
 -0.338
 -- Virtual --
  0.187   0.374   0.578   0.685   0.790   0.799   0.846   0.868
  0.886   0.914   0.996   1.219   1.410   1.597   1.602   1.788
  1.802   1.927   2.095   2.230   2.270   2.466   2.480   2.633
  2.908   3.534   3.599   3.789   3.904   4.034   4.061   4.093
  4.202   4.258   4.422   4.490   4.706   5.018   5.237   5.283
  5.371   5.454   5.542   5.700   5.707   5.835   6.073   6.484
  6.553   6.618   6.757   6.824   6.880   6.920   6.921   7.025
  7.125   7.162   7.350   7.529   7.605   7.668   8.005   9.373
 11.291
 --------------------------------------------------------------

          Ground-State Mulliken Net Atomic Charges

     Atom                 Charge (a.u.)
  ----------------------------------------
      1 O                    -0.853545
      2 O                    -0.433586
      3 H                     0.287131
  ----------------------------------------
  Sum of atomic charges =    -1.000000

 -----------------------------------------------------------------
                    Cartesian Multipole Moments
 -----------------------------------------------------------------
    Charge (ESU x 10^10)
                -4.8032
    Dipole Moment (Debye)
         X      10.2177      Y      -6.8274      Z      -6.8370
       Tot      14.0627
    Quadrupole Moments (Debye-Ang)
        XX     -36.8717     XY      15.7057     YY     -24.4786
        XZ      13.6566     YZ     -10.3764     ZZ     -19.4094
    Octopole Moments (Debye-Ang^2)
       XXX     127.5832    XXY     -55.0928    XYY      50.2196
       YYY     -73.0551    XXZ     -40.6174    XYZ      21.4111
       YYZ     -27.9190    XZZ      37.5650    YZZ     -27.8032
       ZZZ     -41.2196
    Hexadecapole Moments (Debye-Ang^3)
      XXXX    -425.1559   XXXY     191.3495   XXYY    -137.9170
      XYYY     149.3375   YYYY    -200.3335   XXXZ     131.7846
      XXYZ     -62.2076   XYYZ      56.8875   YYYZ     -76.5251
      XXZZ     -92.6455   XYZZ      56.5902   YYZZ     -56.9399
      XZZZ      83.7503   YZZZ     -61.3701   ZZZZ     -86.2401
 -----------------------------------------------------------------
 DrvMan is completing analytic gradient of the MP2 energy
 MP2 relaxed dipole moment
            1
    1   4.0199358
    2  -2.6861184
    3  -2.6898959
	Magnitude:	 5.533 au	14.063 Debye
 MP2 energy read as -150.861456
 Full Analytical Gradient of MP2 Energy (in au.)
             1             2             3
    1   -0.00064723    0.00109893   -0.00045170
    2    0.00045631   -0.00094072    0.00048441
    3   -0.00000750    0.00045366   -0.00044616
 Gradient time:  CPU 0.09 s  wall 0.09 s
 Geometry Optimization Parameters
   NAtoms,    NIC,     NZ,  NCons,   NDum,   NFix, NCnnct, MaxDiis
        3       9       0       0       0       0       0       0

 Cartesian Hessian Update
 Hessian Updated using BFGS Update


** GEOMETRY OPTIMIZATION IN DELOCALIZED INTERNAL COORDINATES **
   Searching for a Minimum

   Optimization Cycle:   5

                       Coordinates (Angstroms)
     ATOM                X               Y               Z
      1  O        -2.3205776499    1.6741786137    1.1224967868
      2  O        -1.2428169802    0.9586931201    0.6228419714
      3  H        -1.3436683699    1.3371042662   -0.3158864582
   Point Group: c1    Number of degrees of freedom:     3


   Energy is   -150.861456140

 Hessian Updated using BFGS Update

  3 Hessian modes will be used to form the next step
  Hessian Eigenvalues:
     0.076913    0.329380    0.517841

 Minimum Search - Taking Simple RFO Step
 Searching for Lamda that Minimizes Along All modes
 Value Taken    Lamda =  -0.00001613
 Step Taken.  Stepsize is  0.014023

                             Maximum     Tolerance    Cnvgd?
         Gradient           0.001022      0.000300      NO
         Displacement       0.009872      0.001200      NO
         Energy change     -0.000023      0.000001      NO


 New Cartesian Coordinates Obtained by Inverse Iteration

 Displacement from previous Coordinates is:  0.014354
 ----------------------------------------------------------------
             Standard Nuclear Orientation (Angstroms)
    I     Atom           X                Y                Z
 ----------------------------------------------------------------
    1      O      -2.3208026767     1.6732651037     1.1259642024
    2      O      -1.2461671171     0.9616627184     0.6220360785
    3      H      -1.3400932062     1.3350481779    -0.3185479809
 ----------------------------------------------------------------
 Nuclear Repulsion Energy =    31.0182993920 hartrees
 There are        9 alpha and        9 beta electrons
 Discretize the solute cavity surface with Lebedev spheres
	Using 302 Lebedev grid points for each H atom
	Using 302 Lebedev grid points for other atoms
	Atomic van der Waals radii will be scaled by 1.20
 Removing interior tesserae...
 Keep 534 surface tesserae and discard 372 interior tesserae
 Molecular Surface Area = 46.313 Angst**2
 Applying Cartesian multipole field
    Component          Value
    ---------          -----
     (2,0,0)        1.00000E-11
     (0,2,0)        2.00000E-11
     (0,0,2)       -3.00000E-10
 Nucleus-field energy     =    -0.0000000100 hartrees
 Requested basis set is cc-pVTZ
 There are 26 shells and 74 basis functions
 A cutoff of  1.0D-11 yielded    351 shell pairs
 There are      2891 function pairs (      3844 Cartesian)
 Smallest overlap matrix eigenvalue = 3.80E-03
 Guess MOs from SCF MO coefficient file
 Reading MOs from coefficient file
 Reading MOs from coefficient file
 A restricted Hartree-Fock SCF calculation will be
 performed using Pulay DIIS extrapolation
 SCF converges when DIIS error is below 1.0E-08
 Geometry optimization detected.  Setting ReadMinima to 0
 Setting SaveMinima to 0
 ---------------------------------------
  Cycle       Energy         DIIS Error
 ---------------------------------------
    1    -150.1868506278      1.95E-03
    2    -150.1893518745      8.14E-04
    3    -150.1899399701      3.36E-04
    4    -150.1901231385      1.49E-04
    5    -150.1901719221      4.46E-05
    6    -150.1901763569      1.89E-05
    7    -150.1901767816      6.87E-06
    8    -150.1901768809      2.12E-06
    9    -150.1901768962      7.19E-07
   10    -150.1901768978      2.25E-07
   11    -150.1901768979      5.72E-08
   12    -150.1901768980      1.44E-08
   13    -150.1901768980      3.67E-09 Convergence criterion met
 ---------------------------------------
 SCF time:  CPU 3.11 s  wall 3.11 s
 Discretize the solute cavity surface with Lebedev spheres
	Using 302 Lebedev grid points for each H atom
	Using 302 Lebedev grid points for other atoms
	Atomic van der Waals radii will be scaled by 1.20
 Removing interior tesserae...
 Keep 534 surface tesserae and discard 372 interior tesserae
 Molecular Surface Area = 46.313 Angst**2
 A restricted Hartree-Fock SCF calculation will be
 performed using Pulay DIIS extrapolation
 Polarizable Continuum solvation model will be applied
 SCF converges when DIIS error is below 1.0E-08
 Geometry optimization detected.  Setting ReadMinima to 0
 Setting SaveMinima to 0

 Citation of the SMD model:
 Marenich, A.V.; Cramer, C.J.; Truhlar, D.G.
 J. Phys. Chem. B 2009, 113, 6378-6396.
 iSolventCode=           1
 Solvent: water                                                           

 vradii
            1           2           3
    1   1.5200000   1.5200000   1.2000000
 ---------------------------------------
  Cycle       Energy         DIIS Error
 ---------------------------------------
    1    -150.1901768980      6.63E-10
 Time req'd to invert C: 0.20 s (CPU) 0.20 s (wall)
    2    -150.3387362326      1.56E-03
    3    -150.3387362327      1.56E-03
    4    -150.3387362327      1.56E-03
    5    -150.3387362327      1.56E-03
    6    -150.3387362327      1.56E-03
    7    -150.3387362327      1.56E-03
    8    -150.3387362327      1.56E-03
    9    -150.3387362327      1.56E-03
   10    -150.3424461107      7.28E-04
   11    -150.3431667168      3.58E-04
   12    -150.3434030526      1.42E-04
   13    -150.3434537357      3.77E-05
   14    -150.3434567967      1.62E-05
   15    -150.3434570528      5.71E-06
   16    -150.3434570988      1.35E-06
   17    -150.3434571020      2.45E-07
   18    -150.3434571022      5.65E-08
   19    -150.3434571022      1.02E-08
   20    -150.3434571022      2.16E-09 Convergence criterion met
 ---------------------------------------
 SCF time:  CPU 8.27 s  wall 8.27 s
(0)  E-EN(g) gas-phase elect-nuc energy                 -150.190176898 a.u.
(3)  G-ENP(liq) elect-nuc-pol free energy of system     -150.343457102 a.u.
(4)  G-CDS(liq) cavity-dispersion-solvent structure 
     free energy                                                0.6736 kcal/mol
(6)  G-S(liq) free energy of system                     -150.342383677 a.u.
(9)  DeltaG-S(liq) free energy of  solvation
     (9) = (6) - (0)                                          -95.5112 kcal/mol
 SCF   energy in the final basis set = -150.3423836768
 Total energy in the final basis set = -150.3423836768

 Components of the MP2 correlation energy:
        aaaa  correlation energy =        -0.0659239656 au
        abab  correlation energy =        -0.3873119981 au
        bbbb  correlation energy =        -0.0659239656 au
        non-Brillouin singles    =        -0.0000000000 au

 Total  MP2   correlation energy =        -0.5191599293 au
        MP2         total energy =      -150.8615436061 au

  Entering Z-vector solver.
 This version supports only Gaussian blurring of the apparent surface charges
 No PCM contribution added !! 
   1         0           1      0.000305    0.000305
 This version supports only Gaussian blurring of the apparent surface charges
 No PCM contribution added !! 
   2         0           1      0.000138    0.000138
 This version supports only Gaussian blurring of the apparent surface charges
 No PCM contribution added !! 
   3         0           1      0.000038    0.000038
 This version supports only Gaussian blurring of the apparent surface charges
 No PCM contribution added !! 
   4         0           1      0.000019    0.000019
 This version supports only Gaussian blurring of the apparent surface charges
 No PCM contribution added !! 
   5         0           1      0.000005    0.000005
 This version supports only Gaussian blurring of the apparent surface charges
 No PCM contribution added !! 
   6         0           1      0.000002    0.000002
 This version supports only Gaussian blurring of the apparent surface charges
 No PCM contribution added !! 
   7         1           0      0.000000    0.000000    Roots Converged

 --------------------------------------------------------------

                    Orbital Energies (a.u.)
 --------------------------------------------------------------

 Alpha MOs
 -- Occupied --
-20.552 -20.463  -1.388  -1.036  -0.638  -0.556  -0.522  -0.368
 -0.338
 -- Virtual --
  0.187   0.376   0.579   0.685   0.790   0.800   0.845   0.868
  0.886   0.915   0.996   1.218   1.409   1.599   1.604   1.791
  1.800   1.923   2.097   2.229   2.273   2.468   2.487   2.632
  2.907   3.534   3.599   3.790   3.908   4.035   4.063   4.094
  4.203   4.259   4.417   4.491   4.709   5.017   5.237   5.285
  5.373   5.451   5.541   5.700   5.708   5.832   6.079   6.489
  6.561   6.629   6.759   6.830   6.880   6.921   6.924   7.024
  7.125   7.156   7.354   7.534   7.597   7.671   8.011   9.378
 11.316
 --------------------------------------------------------------

          Ground-State Mulliken Net Atomic Charges

     Atom                 Charge (a.u.)
  ----------------------------------------
      1 O                    -0.853447
      2 O                    -0.433103
      3 H                     0.286550
  ----------------------------------------
  Sum of atomic charges =    -1.000000

 -----------------------------------------------------------------
                    Cartesian Multipole Moments
 -----------------------------------------------------------------
    Charge (ESU x 10^10)
                -4.8032
    Dipole Moment (Debye)
         X      10.2301      Y      -6.8349      Z      -6.8595
       Tot      14.0863
    Quadrupole Moments (Debye-Ang)
        XX     -36.9085     XY      15.7333     YY     -24.4944
        XZ      13.7082     YZ     -10.4115     ZZ     -19.4463
    Octopole Moments (Debye-Ang^2)
       XXX     127.7407    XXY     -55.1770    XYY      50.2895
       YYY     -73.1163    XXZ     -40.7575    XYZ      21.4926
       YYZ     -27.9925    XZZ      37.6755    YZZ     -27.8721
       ZZZ     -41.3458
    Hexadecapole Moments (Debye-Ang^3)
      XXXX    -425.7583   XXXY     191.6386   XXYY    -138.1289
      XYYY     149.5180   YYYY    -200.4600   XXXZ     132.2736
      XXYZ     -62.4421   XYYZ      57.0854   YYYZ     -76.7354
      XXZZ     -92.9561   XYZZ      56.7545   YYZZ     -57.0956
      XZZZ      84.0908   YZZZ     -61.5881   ZZZZ     -86.6467
 -----------------------------------------------------------------
 DrvMan is completing analytic gradient of the MP2 energy
 MP2 relaxed dipole moment
            1
    1   4.0248217
    2  -2.6890732
    3  -2.6987395
	Magnitude:	 5.542 au	14.086 Debye
 MP2 energy read as -150.861544
 Full Analytical Gradient of MP2 Energy (in au.)
             1             2             3
    1   -0.00004340    0.00000129    0.00004211
    2   -0.00004561   -0.00003927    0.00008488
    3    0.00022412    0.00022210   -0.00044622
 Gradient time:  CPU 0.09 s  wall 0.09 s
 Geometry Optimization Parameters
   NAtoms,    NIC,     NZ,  NCons,   NDum,   NFix, NCnnct, MaxDiis
        3       9       0       0       0       0       0       0

 Cartesian Hessian Update
 Hessian Updated using BFGS Update


** GEOMETRY OPTIMIZATION IN DELOCALIZED INTERNAL COORDINATES **
   Searching for a Minimum

   Optimization Cycle:   6

                       Coordinates (Angstroms)
     ATOM                X               Y               Z
      1  O        -2.3208026767    1.6732651037    1.1259642024
      2  O        -1.2461671171    0.9616627184    0.6220360785
      3  H        -1.3400932062    1.3350481779   -0.3185479809
   Point Group: c1    Number of degrees of freedom:     3


   Energy is   -150.861543606

 Hessian Updated using BFGS Update

  3 Hessian modes will be used to form the next step
  Hessian Eigenvalues:
     0.097793    0.321962    0.498412

 Minimum Search - Taking Simple RFO Step
 Searching for Lamda that Minimizes Along All modes
 Value Taken    Lamda =  -0.00000111
 Step Taken.  Stepsize is  0.002679

                             Maximum     Tolerance    Cnvgd?
         Gradient           0.000454      0.000300      NO
         Displacement       0.002400      0.001200      NO
         Energy change     -0.000087      0.000001      NO


 New Cartesian Coordinates Obtained by Inverse Iteration

 Displacement from previous Coordinates is:  0.003331
 ----------------------------------------------------------------
             Standard Nuclear Orientation (Angstroms)
    I     Atom           X                Y                Z
 ----------------------------------------------------------------
    1      O      -2.3205215292     1.6733332985     1.1250275325
    2      O      -1.2456167436     0.9611992300     0.6220913688
    3      H      -1.3409247272     1.3354434715    -0.3176666013
 ----------------------------------------------------------------
 Nuclear Repulsion Energy =    31.0203423934 hartrees
 There are        9 alpha and        9 beta electrons
 Discretize the solute cavity surface with Lebedev spheres
	Using 302 Lebedev grid points for each H atom
	Using 302 Lebedev grid points for other atoms
	Atomic van der Waals radii will be scaled by 1.20
 Removing interior tesserae...
 Keep 534 surface tesserae and discard 372 interior tesserae
 Molecular Surface Area = 46.313 Angst**2
 Applying Cartesian multipole field
    Component          Value
    ---------          -----
     (2,0,0)        1.00000E-11
     (0,2,0)        2.00000E-11
     (0,0,2)       -3.00000E-10
 Nucleus-field energy     =    -0.0000000100 hartrees
 Requested basis set is cc-pVTZ
 There are 26 shells and 74 basis functions
 A cutoff of  1.0D-11 yielded    351 shell pairs
 There are      2891 function pairs (      3844 Cartesian)
 Smallest overlap matrix eigenvalue = 3.80E-03
 Guess MOs from SCF MO coefficient file
 Reading MOs from coefficient file
 Reading MOs from coefficient file
 A restricted Hartree-Fock SCF calculation will be
 performed using Pulay DIIS extrapolation
 SCF converges when DIIS error is below 1.0E-08
 Geometry optimization detected.  Setting ReadMinima to 0
 Setting SaveMinima to 0
 ---------------------------------------
  Cycle       Energy         DIIS Error
 ---------------------------------------
    1    -150.1845843414      1.93E-03
    2    -150.1893375860      8.07E-04
    3    -150.1899073841      3.31E-04
    4    -150.1900829286      1.48E-04
    5    -150.1901278266      4.64E-05
    6    -150.1901322281      1.98E-05
    7    -150.1901326419      6.16E-06
    8    -150.1901327202      1.54E-06
    9    -150.1901327281      4.71E-07
   10    -150.1901327288      1.66E-07
   11    -150.1901327288      5.24E-08
   12    -150.1901327289      1.37E-08
   13    -150.1901327289      3.59E-09 Convergence criterion met
 ---------------------------------------
 SCF time:  CPU 3.11 s  wall 3.16 s
 Discretize the solute cavity surface with Lebedev spheres
	Using 302 Lebedev grid points for each H atom
	Using 302 Lebedev grid points for other atoms
	Atomic van der Waals radii will be scaled by 1.20
 Removing interior tesserae...
 Keep 534 surface tesserae and discard 372 interior tesserae
 Molecular Surface Area = 46.313 Angst**2
 A restricted Hartree-Fock SCF calculation will be
 performed using Pulay DIIS extrapolation
 Polarizable Continuum solvation model will be applied
 SCF converges when DIIS error is below 1.0E-08
 Geometry optimization detected.  Setting ReadMinima to 0
 Setting SaveMinima to 0

 Citation of the SMD model:
 Marenich, A.V.; Cramer, C.J.; Truhlar, D.G.
 J. Phys. Chem. B 2009, 113, 6378-6396.
 iSolventCode=           1
 Solvent: water                                                           

 vradii
            1           2           3
    1   1.5200000   1.5200000   1.2000000
 ---------------------------------------
  Cycle       Energy         DIIS Error
 ---------------------------------------
    1    -150.1901327289      6.74E-10
 Time req'd to invert C: 0.20 s (CPU) 0.20 s (wall)
    2    -150.3386638242      1.56E-03
    3    -150.3386638244      1.56E-03
    4    -150.3386638244      1.56E-03
    5    -150.3386638244      1.56E-03
    6    -150.3386638244      1.56E-03
    7    -150.3386638244      1.56E-03
    8    -150.3386638244      1.56E-03
    9    -150.3386638244      1.56E-03
   10    -150.3386638244      1.56E-03
   11    -150.3386638244      1.56E-03
   12    -150.3386638244      1.56E-03
   13    -150.3386638244      1.56E-03
   14    -150.3386638244      1.56E-03
   15    -150.3386638244      1.56E-03
   16    -150.3386638244      1.56E-03
   17    -150.3423633629      7.27E-04
   18    -150.3430811109      3.57E-04
   19    -150.3433158922      1.42E-04
   20    -150.3433663900      3.78E-05
   21    -150.3433694677      1.63E-05
   22    -150.3433697262      5.71E-06
   23    -150.3433697725      1.35E-06
   24    -150.3433697757      2.45E-07
   25    -150.3433697758      5.65E-08
   26    -150.3433697758      1.03E-08
   27    -150.3433697758      2.28E-09 Convergence criterion met
 ---------------------------------------
 SCF time:  CPU 11.07 s  wall 11.08 s
(0)  E-EN(g) gas-phase elect-nuc energy                 -150.190132729 a.u.
(3)  G-ENP(liq) elect-nuc-pol free energy of system     -150.343369776 a.u.
(4)  G-CDS(liq) cavity-dispersion-solvent structure 
     free energy                                                0.6728 kcal/mol
(6)  G-S(liq) free energy of system                     -150.342297602 a.u.
(9)  DeltaG-S(liq) free energy of  solvation
     (9) = (6) - (0)                                          -95.4849 kcal/mol
 SCF   energy in the final basis set = -150.3422976024
 Total energy in the final basis set = -150.3422976024

 Components of the MP2 correlation energy:
        aaaa  correlation energy =        -0.0659273301 au
        abab  correlation energy =        -0.3873247018 au
        bbbb  correlation energy =        -0.0659273301 au
        non-Brillouin singles    =        -0.0000000000 au

 Total  MP2   correlation energy =        -0.5191793619 au
        MP2         total energy =      -150.8614769644 au

  Entering Z-vector solver.
 This version supports only Gaussian blurring of the apparent surface charges
 No PCM contribution added !! 
   1         0           1      0.000305    0.000305
 This version supports only Gaussian blurring of the apparent surface charges
 No PCM contribution added !! 
   2         0           1      0.000138    0.000138
 This version supports only Gaussian blurring of the apparent surface charges
 No PCM contribution added !! 
   3         0           1      0.000038    0.000038
 This version supports only Gaussian blurring of the apparent surface charges
 No PCM contribution added !! 
   4         0           1      0.000020    0.000020
 This version supports only Gaussian blurring of the apparent surface charges
 No PCM contribution added !! 
   5         0           1      0.000005    0.000005
 This version supports only Gaussian blurring of the apparent surface charges
 No PCM contribution added !! 
   6         0           1      0.000002    0.000002
 This version supports only Gaussian blurring of the apparent surface charges
 No PCM contribution added !! 
   7         1           0      0.000000    0.000000    Roots Converged

 --------------------------------------------------------------

                    Orbital Energies (a.u.)
 --------------------------------------------------------------

 Alpha MOs
 -- Occupied --
-20.552 -20.463  -1.388  -1.036  -0.638  -0.556  -0.522  -0.368
 -0.337
 -- Virtual --
  0.187   0.376   0.579   0.685   0.791   0.800   0.846   0.868
  0.886   0.915   0.996   1.218   1.409   1.599   1.604   1.790
  1.801   1.925   2.097   2.229   2.273   2.468   2.486   2.632
  2.908   3.535   3.599   3.790   3.908   4.035   4.063   4.094
  4.203   4.260   4.419   4.492   4.710   5.017   5.237   5.285
  5.373   5.452   5.542   5.700   5.708   5.833   6.079   6.490
  6.561   6.628   6.760   6.830   6.880   6.922   6.924   7.025
  7.125   7.157   7.354   7.533   7.598   7.671   8.011   9.380
 11.317
 --------------------------------------------------------------

          Ground-State Mulliken Net Atomic Charges

     Atom                 Charge (a.u.)
  ----------------------------------------
      1 O                    -0.853502
      2 O                    -0.433144
      3 H                     0.286646
  ----------------------------------------
  Sum of atomic charges =    -1.000000

 -----------------------------------------------------------------
                    Cartesian Multipole Moments
 -----------------------------------------------------------------
    Charge (ESU x 10^10)
                -4.8032
    Dipole Moment (Debye)
         X      10.2271      Y      -6.8329      Z      -6.8548
       Tot      14.0809
    Quadrupole Moments (Debye-Ang)
        XX     -36.9002     XY      15.7269     YY     -24.4896
        XZ      13.6983     YZ     -10.4041     ZZ     -19.4399
    Octopole Moments (Debye-Ang^2)
       XXX     127.7066    XXY     -55.1598    XYY      50.2736
       YYY     -73.1006    XXZ     -40.7298    XYZ      21.4771
       YYZ     -27.9756    XZZ      37.6546    YZZ     -27.8596
       ZZZ     -41.3156
    Hexadecapole Moments (Debye-Ang^3)
      XXXX    -425.6162   XXXY     191.5785   XXYY    -138.0833
      XYYY     149.4741   YYYY    -200.4229   XXXZ     132.1691
      XXYZ     -62.3970   XYYZ      57.0433   YYYZ     -76.6847
      XXZZ     -92.8895   XYZZ      56.7224   YYZZ     -57.0616
      XZZZ      84.0095   YZZZ     -61.5362   ZZZZ     -86.5427
 -----------------------------------------------------------------
 DrvMan is completing analytic gradient of the MP2 energy
 MP2 relaxed dipole moment
            1
    1   4.0236673
    2  -2.6882536
    3  -2.6968997
	Magnitude:	 5.540 au	14.081 Debye
 MP2 energy read as -150.861477
 Full Analytical Gradient of MP2 Energy (in au.)
             1             2             3
    1   -0.00000576    0.00004880   -0.00004304
    2   -0.00003287   -0.00005061    0.00008347
    3    0.00009455    0.00008287   -0.00017742
 Gradient time:  CPU 0.09 s  wall 0.09 s
 Geometry Optimization Parameters
   NAtoms,    NIC,     NZ,  NCons,   NDum,   NFix, NCnnct, MaxDiis
        3       9       0       0       0       0       0       0

 Cartesian Hessian Update
 Hessian Updated using BFGS Update


** GEOMETRY OPTIMIZATION IN DELOCALIZED INTERNAL COORDINATES **
   Searching for a Minimum

   Optimization Cycle:   7

                       Coordinates (Angstroms)
     ATOM                X               Y               Z
      1  O        -2.3205215292    1.6733332985    1.1250275325
      2  O        -1.2456167436    0.9611992300    0.6220913688
      3  H        -1.3409247272    1.3354434715   -0.3176666013
   Point Group: c1    Number of degrees of freedom:     3


   Energy is   -150.861476964

 Hessian Updated using BFGS Update

  3 Hessian modes will be used to form the next step
  Hessian Eigenvalues:
     0.098187    0.296547    0.424077

 Minimum Search - Taking Simple RFO Step
 Searching for Lamda that Minimizes Along All modes
 Value Taken    Lamda =   0.00000000
 Step Taken.  Stepsize is  0.000623

                             Maximum     Tolerance    Cnvgd?
         Gradient           0.000139      0.000300     YES
         Displacement       0.000555      0.001200     YES
         Energy change      0.000067      0.000001      NO


                       Distance Matrix (Angstroms)
             O (  1)   O (  2)
   O (  2)  1.384016
   H (  3)  1.776273  1.016015

 Final energy is   -150.86147696438010     


 ******************************
 **  OPTIMIZATION CONVERGED  **
 ******************************

                       Coordinates (Angstroms)
     ATOM                X               Y               Z
      1  O        -2.3205215292    1.6733332985    1.1250275325
      2  O        -1.2456167436    0.9611992300    0.6220913688
      3  H        -1.3409247272    1.3354434715   -0.3176666013

Z-matrix Print:
$molecule
-1 1
O 
H  1 1.016015
O  1 1.384016 2 94.228313
$end


 --------------------------------------------------------------

                    Orbital Energies (a.u.)
 --------------------------------------------------------------

 Alpha MOs
 -- Occupied --
-20.552 -20.463  -1.388  -1.036  -0.638  -0.556  -0.522  -0.368
 -0.337
 -- Virtual --
  0.187   0.376   0.579   0.685   0.791   0.800   0.846   0.868
  0.886   0.915   0.996   1.218   1.409   1.599   1.604   1.790
  1.801   1.925   2.097   2.229   2.273   2.468   2.486   2.632
  2.908   3.535   3.599   3.790   3.908   4.035   4.063   4.094
  4.203   4.260   4.419   4.492   4.710   5.017   5.237   5.285
  5.373   5.452   5.542   5.700   5.708   5.833   6.079   6.490
  6.561   6.628   6.760   6.830   6.880   6.922   6.924   7.025
  7.125   7.157   7.354   7.533   7.598   7.671   8.011   9.380
 11.317
 --------------------------------------------------------------

          Ground-State Mulliken Net Atomic Charges

     Atom                 Charge (a.u.)
  ----------------------------------------
      1 O                    -0.853502
      2 O                    -0.433144
      3 H                     0.286646
  ----------------------------------------
  Sum of atomic charges =    -1.000000

 -----------------------------------------------------------------
                    Cartesian Multipole Moments
 -----------------------------------------------------------------
    Charge (ESU x 10^10)
                -4.8032
    Dipole Moment (Debye)
         X      10.2271      Y      -6.8329      Z      -6.8548
       Tot      14.0809
    Quadrupole Moments (Debye-Ang)
        XX     -36.9002     XY      15.7269     YY     -24.4896
        XZ      13.6983     YZ     -10.4041     ZZ     -19.4399
    Octopole Moments (Debye-Ang^2)
       XXX     127.7066    XXY     -55.1598    XYY      50.2736
       YYY     -73.1006    XXZ     -40.7298    XYZ      21.4771
       YYZ     -27.9756    XZZ      37.6546    YZZ     -27.8596
       ZZZ     -41.3156
    Hexadecapole Moments (Debye-Ang^3)
      XXXX    -425.6162   XXXY     191.5785   XXYY    -138.0833
      XYYY     149.4741   YYYY    -200.4229   XXXZ     132.1691
      XXYZ     -62.3970   XYYZ      57.0433   YYYZ     -76.6847
      XXZZ     -92.8895   XYZZ      56.7224   YYZZ     -57.0616
      XZZZ      84.0095   YZZZ     -61.5362   ZZZZ     -86.5427
 -----------------------------------------------------------------
Archival summary:
1\1\pikachu\OPT\MP2\BasisUnspecified\21(1-,1)\pakpong\MonDec1212:15:252016MonDec1212:15:252016\0\\#,OPT,MP2,BasisUnspecified,\\-1,1\O\H,1,1.01602\O,1,1.38402,2,94.2283\\HF=-150.342298\MP2=-150.861477\\@

 Total job time:  147.02s(wall), 146.89s(cpu) 
 Mon Dec 12 12:15:25 2016

        *************************************************************
        *                                                           *
        *  Thank you very much for using Q-Chem.  Have a nice day.  *
        *                                                           *
        *************************************************************


 
User input: 2 of 3 
 
pikachu 127.0.1
Q-Chem Developer Version! Running on 127.0.1.*
                  Welcome to Q-Chem
     A Quantum Leap Into The Future Of Chemistry


 Q-Chem 4.4, Q-Chem, Inc., Pleasanton, CA (2016)

 Y. Shao,  Z. Gan,  E. Epifanovsky,  A. T. B. Gilbert,  M. Wormit,  
 J. Kussmann,  A. W. Lange,  A. Behn,  J. Deng,  X. Feng,  D. Ghosh,  
 M. Goldey,  P. R. Horn,  L. D. Jacobson,  I. Kaliman,  F. Rob,  
 R. Z. Khaliullin,  T. Kus,  A. Landau,  J. Liu,  E. I. Proynov,  Y. M. Rhee,  
 R. M. Richard,  M. A. Rohrdanz,  R. P. Steele,  E. J. Sundstrom,  
 H. L. Woodcock III,  P. M. Zimmerman,  D. Zuev,  B. Albrecht,  E. Alguire,  
 B. Austin,  S. A. Baeppler,  G. J. O. Beran,  Y. A. Bernard,  E. Berquist,  
 K. Brandhorst,  K. B. Bravaya,  S. T. Brown,  D. Casanova,  C.-M. Chang,  
 Y. Chen,  S. H. Chien,  K. D. Closser,  M. P. Coons,  D. L. Crittenden,  
 S. Dasgupta,  M. Diedenhofen,  R. A. DiStasio Jr.,  H. Do,  A. D. Dutoi,  
 R. G. Edgar,  P.-T. Fang,  S. Fatehi,  Q. Feng,  L. Fusti-Molnar,  
 A. Ghysels,  A. Golubeva-Zadorozhnaya,  J. Gomes,  A. Gunina,  
 M. W. D. Hanson-Heine,  P. H. P. Harbach,  A. W. Hauser,  J. E. Herr,  
 E. G. Hohenstein,  Z. C. Holden,  K. Hui,  T.-C. Jagau,  H. Ji,  B. Kaduk,  
 K. Khistyaev,  Jaehoon Kim,  Jihan Kim,  R. A. King,  P. Klunzinger,  
 K. Koh,  D. Kosenkov,  T. Kowalczyk,  C. M. Krauter,  A. Kunitsa,  
 K. U. Lao,  A. Laurent,  K. V. Lawler,  J. Lee,  D. Lefrancois,  S. Lehtola,  
 S. V. Levchenko,  C. Y. Lin,  Y.-S. Lin,  F. Liu,  E. Livshits,  
 R. C. Lochan,  A. Luenser,  P. Manohar,  S. F. Manzer,  S.-P. Mao,  Y. Mao,  
 N. Mardirossian,  A. V. Marenich,  L. A. Martinez-Martinez,  S. A. Maurer,  
 N. J. Mayhall,  J.-M. Mewes,  A. F. Morrison,  K. Nanda,  T. S. Nguyen-Beck,  
 C. M. Oana,  R. Olivares-Amaya,  D. P. O'Neill,  J. A. Parkhill,  
 T. M. Perrine,  R. Peverati,  P. A. Pieniazek,  F. Plasser,  A. Prociuk,  
 D. R. Rehn,  E. Rosta,  N. J. Russ,  N. Sergueev,  S. M. Sharada,  
 S. Sharma,  D. W. Small,  A. Sodt,  T. Stauch,  T. Stein,  D. Stuck,  
 Y.-C. Su,  A. J. W. Thom,  T. Tsuchimochi,  L. Vogt,  O. Vydrov,  T. Wang,  
 M. A. Watson,  J. Wenzel,  A. White,  C. F. Williams,  V. Vanovschi,  
 K. Yao,  S. Yeganeh,  S. R. Yost,  Z.-Q. You,  I. Y. Zhang,  X. Zhang,  
 Y. Zhao,  B. R. Brooks,  G. K. L. Chan,  D. M. Chipman,  C. J. Cramer,  
 W. A. Goddard III,  M. S. Gordon,  W. J. Hehre,  A. Klamt,  
 H. F. Schaefer III,  M. W. Schmidt,  C. D. Sherrill,  D. G. Truhlar,  
 A. Warshel,  X. Xu,  A. Aspuru-Guzik,  R. Baer,  A. T. Bell,  N. A. Besley,  
 J.-D. Chai,  A. Dreuw,  B. D. Dunietz,  T. R. Furlani,  S. R. Gwaltney,  
 C.-P. Hsu,  Y. Jung,  J. Kong,  D. S. Lambrecht,  W. Liang,  C. Ochsenfeld,  
 V. A. Rassolov,  L. V. Slipchenko,  J. E. Subotnik,  T. Van Voorhis,  
 J. M. Herbert,  A. I. Krylov,  P. M. W. Gill,  M. Head-Gordon

 Contributors to earlier versions of Q-Chem not listed above: 
 R. D. Adamson,  J. Baker,  E. F. C. Byrd,  A. K. Chakraborty,  C.-L. Cheng,  
 H. Dachsel,  R. J. Doerksen,  G. Hawkins,  A. Heyden,  S. Hirata,  
 G. Kedziora,  F. J. Keil,  C. Kelley,  P. P. Korambath,  W. Kurlancheek,  
 A. M. Lee,  M. S. Lee,  D. Liotard,  I. Lotan,  P. E. Maslen,  N. Nair,  
 D. Neuhauser,  R. Olson,  B. Peters,  J. Ritchie,  N. E. Schultz,  
 N. Shenvi,  A. C. Simmonett,  K. S. Thanthiriwatte,  Q. Wu,  W. Zhang

 Please cite Q-Chem as follows:
 Y. Shao et al., Mol. Phys. 113, 184-215 (2015)
 DOI: 10.1080/00268976.2014.952696

 Q-Chem 4.4.2 for Intel X86 EM64T Linux

 Parts of Q-Chem use Armadillo 5.200.1 (Boston Tea Smuggler).
 http://arma.sourceforge.net/

 Q-Chem begins on Mon Dec 12 12:15:25 2016  


Host: 0

     Scratch files written to /scratch/pakpong/qchem7358//
The previous job contains 0 fragments, simply inherited here
FILE_GEOM_ORG=        593


!!********************************************.
!!******************Warning*******************.
!!Desired Analytical derivatives not available.
!!Finite difference job might take a long time.
!!********************************************.
!!********************************************.


 2-order derivative to be evaluated numerically with 1-order analytical derivatives

Checking the input file for inconsistencies... 	...done.

--------------------------------------------------------------
User input:
--------------------------------------------------------------

$molecule
read
$end

$rem
   BASIS  =   cc-pVTZ
   method  =  MP2
   JOBTYPE	= FREQUENCY
   SOLVENT_METHOD = SMD
$end

--------------------------------------------------------------
 ----------------------------------------------------------------
             Standard Nuclear Orientation (Angstroms)
    I     Atom           X                Y                Z
 ----------------------------------------------------------------
    1      O      -2.3205215292     1.6733332985     1.1250275325
    2      O      -1.2456167436     0.9611992300     0.6220913688
    3      H      -1.3409247272     1.3354434715    -0.3176666013
 ----------------------------------------------------------------
 Nuclear Repulsion Energy =    31.0203423934 hartrees
 There are        9 alpha and        9 beta electrons
 Requested basis set is cc-pVTZ
 There are 26 shells and 74 basis functions

 Total QAlloc Memory Limit   2000 MB
 Mega-Array Size        61 MB
 MEM_STATIC part        62 MB

                       Distance Matrix (Angstroms)
             O (  1)   O (  2)
   O (  2)  1.384016
   H (  3)  1.776273  1.016015

 A cutoff of  1.0D-11 yielded    351 shell pairs
 There are      2891 function pairs (      3844 Cartesian)

 -------------------------------------------------------
 OpenMP Integral Computing Module                       
 Release: version 1.0, May 2013, Q-Chem Inc. Pittsburgh 
 -------------------------------------------------------
 Integral Job Info:
 Integral job number is                      11
 Integral operator is                         1
 short-range coefficients                     0
 long-range coefficients              100000000
 Omega coefficients                           0
 if combine SR and LR in K                    0
 Integral screening is                        0
 Integral computing path is                   2
 max size of driver memory is            800000
 size of driver memory is                776718
 size of scratch memory is              4556032
 max col of scratch BK array              10000
 max len of scratch array in speh3          662
 max len of scratch index in speh4           32
 max int batch size is                      520
 min int batch size is                       52
 fixed nKL is                                52
 max L of basis functions is                  3
 order of int derivative is                   0
 number of shells is                         26
 number of basis is                          85
 number of cartesian basis is                85
 number of contracted shell pairs           351
 number of primitive shell pairs           1429
 maxK2 (contraction) of shell pair           49
 max number of K2 of shell pair               1
 max number of CS2 of shell pair             36
 max number of PS2 of shell pair            294
 mem total for path MDJ                   34384
 -------------------------------------------------------
 Smallest overlap matrix eigenvalue = 3.80E-03
 Guess from superposition of atomic densities
 Warning:  Energy on first SCF cycle will be non-variational
 A restricted Hartree-Fock SCF calculation will be
 performed using Pulay DIIS extrapolation
 SCF converges when DIIS error is below 1.0E-08
 ---------------------------------------
  Cycle       Energy         DIIS Error
 ---------------------------------------
    1    -149.9481393227      4.56E-02
    2    -150.1187386333      1.08E-02
    3    -150.1729483226      6.17E-03
    4    -150.1890848741      9.24E-04
    5    -150.1898511523      4.71E-04
    6    -150.1900692852      1.90E-04
    7    -150.1901269474      5.48E-05
    8    -150.1901323945      1.19E-05
    9    -150.1901326992      3.14E-06
   10    -150.1901327288      1.02E-06
   11    -150.1901327320      3.20E-07
   12    -150.1901327323      1.05E-07
   13    -150.1901327324      3.53E-08
   14    -150.1901327324      8.88E-09 Convergence criterion met
 ---------------------------------------
 SCF time:  CPU 3.33 s  wall 3.33 s

 Citation of the SMD model:
 Marenich, A.V.; Cramer, C.J.; Truhlar, D.G.
 J. Phys. Chem. B 2009, 113, 6378-6396.
 iSolventCode=           1
 Solvent: water                                                           

 vradii
            1           2           3
    1   1.5200000   1.5200000   1.2000000
Changing PCM_TESSEL_METHOD to VTN
Changing PCM_VDW_RADII to SMD_RADIUS
 Discretize the solute cavity surface with Lebedev spheres
	Using 302 Lebedev grid points for each H atom
	Using 302 Lebedev grid points for other atoms
	Atomic van der Waals radii will be scaled by 1.20
 Removing interior tesserae...
 Keep 534 surface tesserae and discard 372 interior tesserae
 Molecular Surface Area = 46.313 Angst**2
 A restricted Hartree-Fock SCF calculation will be
 performed using Pulay DIIS extrapolation
 Polarizable Continuum solvation model will be applied
 SCF converges when DIIS error is below 1.0E-08

 Citation of the SMD model:
 Marenich, A.V.; Cramer, C.J.; Truhlar, D.G.
 J. Phys. Chem. B 2009, 113, 6378-6396.
 iSolventCode=           1
 Solvent: water                                                           

 vradii
            1           2           3
    1   1.5200000   1.5200000   1.2000000
 ---------------------------------------
  Cycle       Energy         DIIS Error
 ---------------------------------------
    1    -150.1901327324      1.78E-09
 Time req'd to invert C: 0.20 s (CPU) 0.20 s (wall)
    2    -150.3386638262      1.56E-03
    3    -150.3386638252      1.56E-03
    4    -150.3386638227      1.56E-03
    5    -150.3386638235      1.56E-03
    6    -150.3386638251      1.56E-03
    7    -150.3386638177      1.56E-03
    8    -150.3386638220      1.56E-03
    9    -150.3386638144      1.56E-03
   10    -150.3423633634      7.27E-04
   11    -150.3430811136      3.57E-04
   12    -150.3433158957      1.42E-04
   13    -150.3433663936      3.78E-05
   14    -150.3433694714      1.63E-05
   15    -150.3433697299      5.71E-06
   16    -150.3433697761      1.35E-06
   17    -150.3433697794      2.45E-07
   18    -150.3433697795      5.65E-08
   19    -150.3433697795      1.03E-08
   20    -150.3433697795      2.28E-09 Convergence criterion met
 ---------------------------------------
 SCF time:  CPU 8.32 s  wall 8.33 s
(0)  E-EN(g) gas-phase elect-nuc energy                 -150.190132732 a.u.
(3)  G-ENP(liq) elect-nuc-pol free energy of system     -150.343369779 a.u.
(4)  G-CDS(liq) cavity-dispersion-solvent structure 
     free energy                                                0.6728 kcal/mol
(6)  G-S(liq) free energy of system                     -150.342297606 a.u.
(9)  DeltaG-S(liq) free energy of  solvation
     (9) = (6) - (0)                                          -95.4849 kcal/mol
 SCF   energy in the final basis set = -150.3422976061
 Total energy in the final basis set = -150.3422976061

 Components of the MP2 correlation energy:
        aaaa  correlation energy =        -0.0659273301 au
        abab  correlation energy =        -0.3873247019 au
        bbbb  correlation energy =        -0.0659273301 au
        non-Brillouin singles    =        -0.0000000000 au

 Total  MP2   correlation energy =        -0.5191793620 au
        MP2         total energy =      -150.8614769681 au

  Entering Z-vector solver.
 This version supports only Gaussian blurring of the apparent surface charges
 No PCM contribution added !! 
   1         0           1      0.000305    0.000305
 This version supports only Gaussian blurring of the apparent surface charges
 No PCM contribution added !! 
   2         0           1      0.000138    0.000138
 This version supports only Gaussian blurring of the apparent surface charges
 No PCM contribution added !! 
   3         0           1      0.000038    0.000038
 This version supports only Gaussian blurring of the apparent surface charges
 No PCM contribution added !! 
   4         0           1      0.000020    0.000020
 This version supports only Gaussian blurring of the apparent surface charges
 No PCM contribution added !! 
   5         0           1      0.000005    0.000005
 This version supports only Gaussian blurring of the apparent surface charges
 No PCM contribution added !! 
   6         0           1      0.000002    0.000002
 This version supports only Gaussian blurring of the apparent surface charges
 No PCM contribution added !! 
   7         1           0      0.000000    0.000000    Roots Converged

 --------------------------------------------------------------

                    Orbital Energies (a.u.)
 --------------------------------------------------------------

 Alpha MOs
 -- Occupied --
-20.552 -20.463  -1.388  -1.036  -0.638  -0.556  -0.522  -0.368
 -0.337
 -- Virtual --
  0.187   0.376   0.579   0.685   0.791   0.800   0.846   0.868
  0.886   0.915   0.996   1.218   1.409   1.599   1.604   1.790
  1.801   1.925   2.097   2.229   2.273   2.468   2.486   2.632
  2.908   3.535   3.599   3.790   3.908   4.035   4.063   4.094
  4.203   4.260   4.419   4.492   4.710   5.017   5.237   5.285
  5.373   5.452   5.542   5.700   5.708   5.833   6.079   6.490
  6.561   6.628   6.760   6.830   6.880   6.922   6.924   7.025
  7.125   7.157   7.354   7.533   7.598   7.671   8.011   9.380
 11.317
 --------------------------------------------------------------

          Ground-State Mulliken Net Atomic Charges

     Atom                 Charge (a.u.)
  ----------------------------------------
      1 O                    -0.853502
      2 O                    -0.433144
      3 H                     0.286646
  ----------------------------------------
  Sum of atomic charges =    -1.000000

 -----------------------------------------------------------------
                    Cartesian Multipole Moments
 -----------------------------------------------------------------
    Charge (ESU x 10^10)
                -4.8032
    Dipole Moment (Debye)
         X      10.2271      Y      -6.8329      Z      -6.8548
       Tot      14.0809
    Quadrupole Moments (Debye-Ang)
        XX     -36.9002     XY      15.7269     YY     -24.4896
        XZ      13.6983     YZ     -10.4041     ZZ     -19.4399
    Octopole Moments (Debye-Ang^2)
       XXX     127.7066    XXY     -55.1598    XYY      50.2736
       YYY     -73.1006    XXZ     -40.7298    XYZ      21.4771
       YYZ     -27.9756    XZZ      37.6546    YZZ     -27.8596
       ZZZ     -41.3156
    Hexadecapole Moments (Debye-Ang^3)
      XXXX    -425.6162   XXXY     191.5785   XXYY    -138.0833
      XYYY     149.4741   YYYY    -200.4229   XXXZ     132.1691
      XXYZ     -62.3970   XYYZ      57.0433   YYYZ     -76.6847
      XXZZ     -92.8895   XYZZ      56.7224   YYZZ     -57.0616
      XZZZ      84.0095   YZZZ     -61.5362   ZZZZ     -86.5427
 -----------------------------------------------------------------
 DrvMan is completing analytic gradient of the MP2 energy
 MP2 relaxed dipole moment
            1
    1   4.0236673
    2  -2.6882536
    3  -2.6968997
	Magnitude:	 5.540 au	14.081 Debye
 MP2 energy read as -150.861477
 Full Analytical Gradient of MP2 Energy (in au.)
             1             2             3
    1   -0.00000576    0.00004880   -0.00004304
    2   -0.00003287   -0.00005061    0.00008347
    3    0.00009455    0.00008287   -0.00017742
 Gradient time:  CPU 0.10 s  wall 0.10 s
 ######################################################
 ######################################################
 # Starting finite difference calculation for IDERIV  #
 Finite diff step size: 1.89e-03 a.u.
 ----------------------------------------------------------------
             Standard Nuclear Orientation (Angstroms)
    I     Atom           X                Y                Z
 ----------------------------------------------------------------
    1      O      -2.3195215292     1.6733332985     1.1250275325
    2      O      -1.2456167436     0.9611992300     0.6220913688
    3      H      -1.3409247272     1.3354434715    -0.3176666013
 ----------------------------------------------------------------
 Nuclear Repulsion Energy =    31.0348193058 hartrees
 There are        9 alpha and        9 beta electrons
 Discretize the solute cavity surface with Lebedev spheres
	Using 302 Lebedev grid points for each H atom
	Using 302 Lebedev grid points for other atoms
	Atomic van der Waals radii will be scaled by 1.20
 Removing interior tesserae...
 Keep 534 surface tesserae and discard 372 interior tesserae
 Molecular Surface Area = 46.313 Angst**2

                       Distance Matrix (Angstroms)
             O (  1)   O (  2)
   O (  2)  1.383239
   H (  3)  1.775722  1.016015

 Requested basis set is cc-pVTZ
 There are 26 shells and 74 basis functions
 A cutoff of  1.0D-11 yielded    351 shell pairs
 There are      2891 function pairs (      3844 Cartesian)
 Smallest overlap matrix eigenvalue = 3.80E-03
 Guess MOs from SCF MO coefficient file
 Reading MOs from coefficient file
 Reading MOs from coefficient file
 A restricted Hartree-Fock SCF calculation will be
 performed using Pulay DIIS extrapolation
 SCF converges when DIIS error is below 1.0E-08
 ---------------------------------------
  Cycle       Energy         DIIS Error
 ---------------------------------------
    1    -150.1849232182      1.93E-03
    2    -150.1892461648      8.06E-04
    3    -150.1898170501      3.30E-04
    4    -150.1899933920      1.47E-04
    5    -150.1900386103      4.61E-05
    6    -150.1900430431      1.95E-05
    7    -150.1900434547      6.30E-06
    8    -150.1900435365      1.63E-06
    9    -150.1900435455      5.22E-07
   10    -150.1900435463      1.83E-07
   11    -150.1900435464      5.48E-08
   12    -150.1900435464      1.40E-08
   13    -150.1900435464      3.65E-09 Convergence criterion met
 ---------------------------------------
 SCF time:  CPU 3.11 s  wall 3.14 s
 Discretize the solute cavity surface with Lebedev spheres
	Using 302 Lebedev grid points for each H atom
	Using 302 Lebedev grid points for other atoms
	Atomic van der Waals radii will be scaled by 1.20
 Removing interior tesserae...
 Keep 534 surface tesserae and discard 372 interior tesserae
 Molecular Surface Area = 46.313 Angst**2
 A restricted Hartree-Fock SCF calculation will be
 performed using Pulay DIIS extrapolation
 Polarizable Continuum solvation model will be applied
 SCF converges when DIIS error is below 1.0E-08

 Citation of the SMD model:
 Marenich, A.V.; Cramer, C.J.; Truhlar, D.G.
 J. Phys. Chem. B 2009, 113, 6378-6396.
 iSolventCode=           1
 Solvent: water                                                           

 vradii
            1           2           3
    1   1.5200000   1.5200000   1.2000000
 ---------------------------------------
  Cycle       Energy         DIIS Error
 ---------------------------------------
    1    -150.1900435464      6.97E-10
 Time req'd to invert C: 0.20 s (CPU) 0.20 s (wall)
    2    -150.3385873782      1.56E-03
    3    -150.3385873784      1.56E-03
    4    -150.3385873784      1.56E-03
    5    -150.3385873784      1.56E-03
    6    -150.3385873783      1.56E-03
    7    -150.3385873783      1.56E-03
    8    -150.3385873784      1.56E-03
    9    -150.3385873784      1.56E-03
   10    -150.3385873784      1.56E-03
   11    -150.3385873784      1.56E-03
   12    -150.3385873784      1.56E-03
   13    -150.3385873784      1.56E-03
   14    -150.3385873784      1.56E-03
   15    -150.3422885261      7.27E-04
   16    -150.3430064434      3.57E-04
   17    -150.3432411597      1.42E-04
   18    -150.3432915792      3.77E-05
   19    -150.3432946450      1.62E-05
   20    -150.3432949016      5.70E-06
   21    -150.3432949475      1.34E-06
   22    -150.3432949507      2.44E-07
   23    -150.3432949508      5.64E-08
   24    -150.3432949508      1.02E-08
   25    -150.3432949508      2.20E-09 Convergence criterion met
 ---------------------------------------
 SCF time:  CPU 10.28 s  wall 10.28 s
(0)  E-EN(g) gas-phase elect-nuc energy                 -150.190043546 a.u.
(3)  G-ENP(liq) elect-nuc-pol free energy of system     -150.343294951 a.u.
(4)  G-CDS(liq) cavity-dispersion-solvent structure 
     free energy                                                0.6728 kcal/mol
(6)  G-S(liq) free energy of system                     -150.342222779 a.u.
(9)  DeltaG-S(liq) free energy of  solvation
     (9) = (6) - (0)                                          -95.4939 kcal/mol
 SCF   energy in the final basis set = -150.3422227791
 Total energy in the final basis set = -150.3422227791

 Components of the MP2 correlation energy:
        aaaa  correlation energy =        -0.0659260324 au
        abab  correlation energy =        -0.3872919628 au
        bbbb  correlation energy =        -0.0659260324 au
        non-Brillouin singles    =        -0.0000000000 au

 Total  MP2   correlation energy =        -0.5191440277 au
        MP2         total energy =      -150.8613668068 au

  Entering Z-vector solver.
 This version supports only Gaussian blurring of the apparent surface charges
 No PCM contribution added !! 
   1         0           1      0.000305    0.000305
 This version supports only Gaussian blurring of the apparent surface charges
 No PCM contribution added !! 
   2         0           1      0.000138    0.000138
 This version supports only Gaussian blurring of the apparent surface charges
 No PCM contribution added !! 
   3         0           1      0.000038    0.000038
 This version supports only Gaussian blurring of the apparent surface charges
 No PCM contribution added !! 
   4         0           1      0.000019    0.000019
 This version supports only Gaussian blurring of the apparent surface charges
 No PCM contribution added !! 
   5         0           1      0.000005    0.000005
 This version supports only Gaussian blurring of the apparent surface charges
 No PCM contribution added !! 
   6         0           1      0.000002    0.000002
 This version supports only Gaussian blurring of the apparent surface charges
 No PCM contribution added !! 
   7         1           0      0.000000    0.000000    Roots Converged

 --------------------------------------------------------------

                    Orbital Energies (a.u.)
 --------------------------------------------------------------

 Alpha MOs
 -- Occupied --
-20.552 -20.462  -1.388  -1.035  -0.638  -0.556  -0.522  -0.368
 -0.337
 -- Virtual --
  0.187   0.377   0.579   0.685   0.791   0.800   0.846   0.868
  0.886   0.915   0.996   1.218   1.409   1.599   1.605   1.791
  1.801   1.925   2.097   2.229   2.274   2.468   2.486   2.631
  2.908   3.535   3.599   3.790   3.908   4.035   4.063   4.094
  4.203   4.260   4.420   4.492   4.710   5.018   5.237   5.285
  5.374   5.451   5.542   5.700   5.708   5.834   6.080   6.491
  6.563   6.629   6.760   6.831   6.881   6.922   6.924   7.025
  7.126   7.156   7.355   7.534   7.597   7.672   8.012   9.383
 11.322
 --------------------------------------------------------------

          Ground-State Mulliken Net Atomic Charges

     Atom                 Charge (a.u.)
  ----------------------------------------
      1 O                    -0.853653
      2 O                    -0.432882
      3 H                     0.286535
  ----------------------------------------
  Sum of atomic charges =    -1.000000

 -----------------------------------------------------------------
                    Cartesian Multipole Moments
 -----------------------------------------------------------------
    Charge (ESU x 10^10)
                -4.8032
    Dipole Moment (Debye)
         X      10.2241      Y      -6.8336      Z      -6.8552
       Tot      14.0792
    Quadrupole Moments (Debye-Ang)
        XX     -36.8860     XY      15.7241     YY     -24.4914
        XZ      13.6966     YZ     -10.4060     ZZ     -19.4407
    Octopole Moments (Debye-Ang^2)
       XXX     127.6372    XXY     -55.1426    XYY      50.2642
       YYY     -73.1048    XXZ     -40.7191    XYZ      21.4772
       YYZ     -27.9802    XZZ      37.6468    YZZ     -27.8628
       ZZZ     -41.3165
    Hexadecapole Moments (Debye-Ang^3)
      XXXX    -425.2822   XXXY     191.4826   XXYY    -138.0298
      XYYY     149.4394   YYYY    -200.4326   XXXZ     132.1074
      XXYZ     -62.3867   XYYZ      57.0392   YYYZ     -76.6951
      XXZZ     -92.8484   XYZZ      56.7132   YYZZ     -57.0689
      XZZZ      83.9864   YZZZ     -61.5408   ZZZZ     -86.5452
 -----------------------------------------------------------------
 DrvMan is completing analytic gradient of the MP2 energy
 MP2 relaxed dipole moment
            1
    1   4.0224574
    2  -2.6885312
    3  -2.6970564
	Magnitude:	 5.539 au	14.079 Debye
 MP2 energy read as -150.861367
 Full Analytical Gradient of MP2 Energy (in au.)
             1             2             3
    1    0.00030765   -0.00023204   -0.00007560
    2   -0.00023102    0.00012626    0.00010475
    3   -0.00008474    0.00024633   -0.00016159
 Gradient time:  CPU 0.09 s  wall 0.09 s
 ----------------------------------------------------------------
             Standard Nuclear Orientation (Angstroms)
    I     Atom           X                Y                Z
 ----------------------------------------------------------------
    1      O      -2.3215215292     1.6733332985     1.1250275325
    2      O      -1.2456167436     0.9611992300     0.6220913688
    3      H      -1.3409247272     1.3354434715    -0.3176666013
 ----------------------------------------------------------------
 Nuclear Repulsion Energy =    31.0058757573 hartrees
 There are        9 alpha and        9 beta electrons
 Discretize the solute cavity surface with Lebedev spheres
	Using 302 Lebedev grid points for each H atom
	Using 302 Lebedev grid points for other atoms
	Atomic van der Waals radii will be scaled by 1.20
 Removing interior tesserae...
 Keep 534 surface tesserae and discard 372 interior tesserae
 Molecular Surface Area = 46.313 Angst**2

                       Distance Matrix (Angstroms)
             O (  1)   O (  2)
   O (  2)  1.384793
   H (  3)  1.776825  1.016015

 Requested basis set is cc-pVTZ
 There are 26 shells and 74 basis functions
 A cutoff of  1.0D-11 yielded    351 shell pairs
 There are      2891 function pairs (      3844 Cartesian)
 Smallest overlap matrix eigenvalue = 3.80E-03
 Guess MOs from SCF MO coefficient file
 Reading MOs from coefficient file
 Reading MOs from coefficient file
 A restricted Hartree-Fock SCF calculation will be
 performed using Pulay DIIS extrapolation
 SCF converges when DIIS error is below 1.0E-08
 ---------------------------------------
  Cycle       Energy         DIIS Error
 ---------------------------------------
    1    -150.1836494331      1.94E-03
    2    -150.1894147183      8.14E-04
    3    -150.1899916669      3.34E-04
    4    -150.1901702853      1.49E-04
    5    -150.1902160140      4.72E-05
    6    -150.1902205007      2.05E-05
    7    -150.1902209410      6.15E-06
    8    -150.1902210222      1.61E-06
    9    -150.1902210309      5.10E-07
   10    -150.1902210317      1.80E-07
   11    -150.1902210318      5.33E-08
   12    -150.1902210318      1.36E-08
   13    -150.1902210318      3.53E-09 Convergence criterion met
 ---------------------------------------
 SCF time:  CPU 3.12 s  wall 3.15 s
 Discretize the solute cavity surface with Lebedev spheres
	Using 302 Lebedev grid points for each H atom
	Using 302 Lebedev grid points for other atoms
	Atomic van der Waals radii will be scaled by 1.20
 Removing interior tesserae...
 Keep 534 surface tesserae and discard 372 interior tesserae
 Molecular Surface Area = 46.313 Angst**2
 A restricted Hartree-Fock SCF calculation will be
 performed using Pulay DIIS extrapolation
 Polarizable Continuum solvation model will be applied
 SCF converges when DIIS error is below 1.0E-08

 Citation of the SMD model:
 Marenich, A.V.; Cramer, C.J.; Truhlar, D.G.
 J. Phys. Chem. B 2009, 113, 6378-6396.
 iSolventCode=           1
 Solvent: water                                                           

 vradii
            1           2           3
    1   1.5200000   1.5200000   1.2000000
 ---------------------------------------
  Cycle       Energy         DIIS Error
 ---------------------------------------
    1    -150.1902210318      7.36E-10
 Time req'd to invert C: 0.20 s (CPU) 0.20 s (wall)
    2    -150.3387393673      1.56E-03
    3    -150.3387393675      1.56E-03
    4    -150.3387393674      1.56E-03
    5    -150.3387393674      1.56E-03
    6    -150.3387393674      1.56E-03
    7    -150.3387393675      1.56E-03
    8    -150.3387393675      1.56E-03
    9    -150.3387393674      1.56E-03
   10    -150.3387393674      1.56E-03
   11    -150.3387393674      1.56E-03
   12    -150.3387393674      1.56E-03
   13    -150.3387393674      1.56E-03
   14    -150.3387393674      1.56E-03
   15    -150.3387393674      1.56E-03
   16    -150.3387393674      1.56E-03
   17    -150.3424372879      7.26E-04
   18    -150.3431548674      3.57E-04
   19    -150.3433897162      1.42E-04
   20    -150.3434402928      3.78E-05
   21    -150.3434433825      1.63E-05
   22    -150.3434436428      5.73E-06
   23    -150.3434436895      1.35E-06
   24    -150.3434436928      2.46E-07
   25    -150.3434436929      5.67E-08
   26    -150.3434436929      1.03E-08
   27    -150.3434436929      2.36E-09 Convergence criterion met
 ---------------------------------------
 SCF time:  CPU 11.07 s  wall 11.08 s
(0)  E-EN(g) gas-phase elect-nuc energy                 -150.190221032 a.u.
(3)  G-ENP(liq) elect-nuc-pol free energy of system     -150.343443693 a.u.
(4)  G-CDS(liq) cavity-dispersion-solvent structure 
     free energy                                                0.6728 kcal/mol
(6)  G-S(liq) free energy of system                     -150.342371518 a.u.
(9)  DeltaG-S(liq) free energy of  solvation
     (9) = (6) - (0)                                          -95.4759 kcal/mol
 SCF   energy in the final basis set = -150.3423715178
 Total energy in the final basis set = -150.3423715178

 Components of the MP2 correlation energy:
        aaaa  correlation energy =        -0.0659286210 au
        abab  correlation energy =        -0.3873574474 au
        bbbb  correlation energy =        -0.0659286210 au
        non-Brillouin singles    =        -0.0000000000 au

 Total  MP2   correlation energy =        -0.5192146894 au
        MP2         total energy =      -150.8615862072 au

  Entering Z-vector solver.
 This version supports only Gaussian blurring of the apparent surface charges
 No PCM contribution added !! 
   1         0           1      0.000306    0.000306
 This version supports only Gaussian blurring of the apparent surface charges
 No PCM contribution added !! 
   2         0           1      0.000139    0.000139
 This version supports only Gaussian blurring of the apparent surface charges
 No PCM contribution added !! 
   3         0           1      0.000038    0.000038
 This version supports only Gaussian blurring of the apparent surface charges
 No PCM contribution added !! 
   4         0           1      0.000020    0.000020
 This version supports only Gaussian blurring of the apparent surface charges
 No PCM contribution added !! 
   5         0           1      0.000005    0.000005
 This version supports only Gaussian blurring of the apparent surface charges
 No PCM contribution added !! 
   6         0           1      0.000002    0.000002
 This version supports only Gaussian blurring of the apparent surface charges
 No PCM contribution added !! 
   7         1           0      0.000000    0.000000    Roots Converged

 --------------------------------------------------------------

                    Orbital Energies (a.u.)
 --------------------------------------------------------------

 Alpha MOs
 -- Occupied --
-20.552 -20.463  -1.387  -1.036  -0.638  -0.556  -0.522  -0.369
 -0.338
 -- Virtual --
  0.187   0.376   0.579   0.685   0.791   0.799   0.845   0.868
  0.886   0.915   0.996   1.218   1.409   1.598   1.604   1.790
  1.801   1.924   2.097   2.229   2.272   2.467   2.485   2.632
  2.908   3.535   3.599   3.790   3.907   4.035   4.063   4.094
  4.203   4.259   4.418   4.492   4.710   5.017   5.238   5.285
  5.373   5.452   5.542   5.700   5.708   5.833   6.078   6.488
  6.559   6.627   6.760   6.829   6.880   6.921   6.923   7.025
  7.125   7.157   7.353   7.532   7.599   7.670   8.009   9.377
 11.312
 --------------------------------------------------------------

          Ground-State Mulliken Net Atomic Charges

     Atom                 Charge (a.u.)
  ----------------------------------------
      1 O                    -0.853350
      2 O                    -0.433406
      3 H                     0.286757
  ----------------------------------------
  Sum of atomic charges =    -1.000000

 -----------------------------------------------------------------
                    Cartesian Multipole Moments
 -----------------------------------------------------------------
    Charge (ESU x 10^10)
                -4.8032
    Dipole Moment (Debye)
         X      10.2302      Y      -6.8322      Z      -6.8544
       Tot      14.0826
    Quadrupole Moments (Debye-Ang)
        XX     -36.9144     XY      15.7298     YY     -24.4878
        XZ      13.6999     YZ     -10.4022     ZZ     -19.4391
    Octopole Moments (Debye-Ang^2)
       XXX     127.7760    XXY     -55.1770    XYY      50.2829
       YYY     -73.0965    XXZ     -40.7405    XYZ      21.4769
       YYZ     -27.9709    XZZ      37.6624    YZZ     -27.8565
       ZZZ     -41.3147
    Hexadecapole Moments (Debye-Ang^3)
      XXXX    -425.9502   XXXY     191.6744   XXYY    -138.1367
      XYYY     149.5088   YYYY    -200.4131   XXXZ     132.2307
      XXYZ     -62.4073   XYYZ      57.0474   YYYZ     -76.6742
      XXZZ     -92.9306   XYZZ      56.7317   YYZZ     -57.0543
      XZZZ      84.0325   YZZZ     -61.5316   ZZZZ     -86.5401
 -----------------------------------------------------------------
 DrvMan is completing analytic gradient of the MP2 energy
 MP2 relaxed dipole moment
            1
    1   4.0248770
    2  -2.6879761
    3  -2.6967411
	Magnitude:	 5.541 au	14.083 Debye
 MP2 energy read as -150.861586
 Full Analytical Gradient of MP2 Energy (in au.)
             1             2             3
    1   -0.00031791    0.00032849   -0.00001058
    2    0.00016406   -0.00022627    0.00006221
    3    0.00027279   -0.00007983   -0.00019296
 Gradient time:  CPU 0.09 s  wall 0.09 s
 ----------------------------------------------------------------
             Standard Nuclear Orientation (Angstroms)
    I     Atom           X                Y                Z
 ----------------------------------------------------------------
    1      O      -2.3205215292     1.6743332985     1.1250275325
    2      O      -1.2456167436     0.9611992300     0.6220913688
    3      H      -1.3409247272     1.3354434715    -0.3176666013
 ----------------------------------------------------------------
 Nuclear Repulsion Energy =    31.0109880645 hartrees
 There are        9 alpha and        9 beta electrons
 Discretize the solute cavity surface with Lebedev spheres
	Using 302 Lebedev grid points for each H atom
	Using 302 Lebedev grid points for other atoms
	Atomic van der Waals radii will be scaled by 1.20
 Removing interior tesserae...
 Keep 534 surface tesserae and discard 372 interior tesserae
 Molecular Surface Area = 46.313 Angst**2

                       Distance Matrix (Angstroms)
             O (  1)   O (  2)
   O (  2)  1.384531
   H (  3)  1.776464  1.016015

 Requested basis set is cc-pVTZ
 There are 26 shells and 74 basis functions
 A cutoff of  1.0D-11 yielded    351 shell pairs
 There are      2891 function pairs (      3844 Cartesian)
 Smallest overlap matrix eigenvalue = 3.80E-03
 Guess MOs from SCF MO coefficient file
 Reading MOs from coefficient file
 Reading MOs from coefficient file
 A restricted Hartree-Fock SCF calculation will be
 performed using Pulay DIIS extrapolation
 SCF converges when DIIS error is below 1.0E-08
 ---------------------------------------
  Cycle       Energy         DIIS Error
 ---------------------------------------
    1    -150.1847377101      1.93E-03
    2    -150.1893841926      8.07E-04
    3    -150.1899558779      3.31E-04
    4    -150.1901325360      1.48E-04
    5    -150.1901777784      4.64E-05
    6    -150.1901822120      1.98E-05
    7    -150.1901826302      6.23E-06
    8    -150.1901827111      1.61E-06
    9    -150.1901827198      5.11E-07
   10    -150.1901827206      1.81E-07
   11    -150.1901827207      5.46E-08
   12    -150.1901827207      1.41E-08
   13    -150.1901827207      3.71E-09 Convergence criterion met
 ---------------------------------------
 SCF time:  CPU 3.11 s  wall 3.11 s
 Discretize the solute cavity surface with Lebedev spheres
	Using 302 Lebedev grid points for each H atom
	Using 302 Lebedev grid points for other atoms
	Atomic van der Waals radii will be scaled by 1.20
 Removing interior tesserae...
 Keep 534 surface tesserae and discard 372 interior tesserae
 Molecular Surface Area = 46.313 Angst**2
 A restricted Hartree-Fock SCF calculation will be
 performed using Pulay DIIS extrapolation
 Polarizable Continuum solvation model will be applied
 SCF converges when DIIS error is below 1.0E-08

 Citation of the SMD model:
 Marenich, A.V.; Cramer, C.J.; Truhlar, D.G.
 J. Phys. Chem. B 2009, 113, 6378-6396.
 iSolventCode=           1
 Solvent: water                                                           

 vradii
            1           2           3
    1   1.5200000   1.5200000   1.2000000
 ---------------------------------------
  Cycle       Energy         DIIS Error
 ---------------------------------------
    1    -150.1901827207      7.90E-10
 Time req'd to invert C: 0.21 s (CPU) 0.20 s (wall)
    2    -150.3387031523      1.56E-03
    3    -150.3387031525      1.56E-03
    4    -150.3387031525      1.56E-03
    5    -150.3387031525      1.56E-03
    6    -150.3387031525      1.56E-03
    7    -150.3387031526      1.56E-03
    8    -150.3387031525      1.56E-03
    9    -150.3387031525      1.56E-03
   10    -150.3387031525      1.56E-03
   11    -150.3387031525      1.56E-03
   12    -150.3387031525      1.56E-03
   13    -150.3387031525      1.56E-03
   14    -150.3387031525      1.56E-03
   15    -150.3387031525      1.56E-03
   16    -150.3387031532      1.56E-03
   17    -150.3424010258      7.26E-04
   18    -150.3431184759      3.57E-04
   19    -150.3433531943      1.42E-04
   20    -150.3434037326      3.78E-05
   21    -150.3434068192      1.63E-05
   22    -150.3434070788      5.72E-06
   23    -150.3434071253      1.35E-06
   24    -150.3434071285      2.46E-07
   25    -150.3434071287      5.67E-08
   26    -150.3434071287      1.03E-08
   27    -150.3434071287      2.34E-09 Convergence criterion met
 ---------------------------------------
 SCF time:  CPU 11.07 s  wall 11.09 s
(0)  E-EN(g) gas-phase elect-nuc energy                 -150.190182721 a.u.
(3)  G-ENP(liq) elect-nuc-pol free energy of system     -150.343407129 a.u.
(4)  G-CDS(liq) cavity-dispersion-solvent structure 
     free energy                                                0.6727 kcal/mol
(6)  G-S(liq) free energy of system                     -150.342335039 a.u.
(9)  DeltaG-S(liq) free energy of  solvation
     (9) = (6) - (0)                                          -95.4770 kcal/mol
 SCF   energy in the final basis set = -150.3423350393
 Total energy in the final basis set = -150.3423350393

 Components of the MP2 correlation energy:
        aaaa  correlation energy =        -0.0659285993 au
        abab  correlation energy =        -0.3873478183 au
        bbbb  correlation energy =        -0.0659285993 au
        non-Brillouin singles    =        -0.0000000000 au

 Total  MP2   correlation energy =        -0.5192050168 au
        MP2         total energy =      -150.8615400561 au

  Entering Z-vector solver.
 This version supports only Gaussian blurring of the apparent surface charges
 No PCM contribution added !! 
   1         0           1      0.000306    0.000306
 This version supports only Gaussian blurring of the apparent surface charges
 No PCM contribution added !! 
   2         0           1      0.000138    0.000138
 This version supports only Gaussian blurring of the apparent surface charges
 No PCM contribution added !! 
   3         0           1      0.000038    0.000038
 This version supports only Gaussian blurring of the apparent surface charges
 No PCM contribution added !! 
   4         0           1      0.000020    0.000020
 This version supports only Gaussian blurring of the apparent surface charges
 No PCM contribution added !! 
   5         0           1      0.000005    0.000005
 This version supports only Gaussian blurring of the apparent surface charges
 No PCM contribution added !! 
   6         0           1      0.000002    0.000002
 This version supports only Gaussian blurring of the apparent surface charges
 No PCM contribution added !! 
   7         1           0      0.000000    0.000000    Roots Converged

 --------------------------------------------------------------

                    Orbital Energies (a.u.)
 --------------------------------------------------------------

 Alpha MOs
 -- Occupied --
-20.552 -20.463  -1.387  -1.036  -0.638  -0.556  -0.522  -0.368
 -0.338
 -- Virtual --
  0.187   0.376   0.579   0.685   0.791   0.799   0.846   0.868
  0.886   0.915   0.996   1.218   1.409   1.598   1.604   1.790
  1.801   1.924   2.097   2.229   2.272   2.467   2.485   2.632
  2.908   3.535   3.599   3.790   3.907   4.035   4.063   4.094
  4.203   4.260   4.419   4.492   4.710   5.017   5.238   5.285
  5.373   5.452   5.542   5.700   5.708   5.833   6.078   6.489
  6.560   6.628   6.760   6.829   6.880   6.921   6.923   7.025
  7.125   7.157   7.354   7.533   7.599   7.671   8.010   9.378
 11.313
 --------------------------------------------------------------

          Ground-State Mulliken Net Atomic Charges

     Atom                 Charge (a.u.)
  ----------------------------------------
      1 O                    -0.853397
      2 O                    -0.433339
      3 H                     0.286737
  ----------------------------------------
  Sum of atomic charges =    -1.000000

 -----------------------------------------------------------------
                    Cartesian Multipole Moments
 -----------------------------------------------------------------
    Charge (ESU x 10^10)
                -4.8032
    Dipole Moment (Debye)
         X      10.2265      Y      -6.8365      Z      -6.8546
       Tot      14.0821
    Quadrupole Moments (Debye-Ang)
        XX     -36.8970     XY      15.7340     YY     -24.5025
        XZ      13.6965     YZ     -10.4077     ZZ     -19.4395
    Octopole Moments (Debye-Ang^2)
       XXX     127.6949    XXY     -55.1799    XYY      50.2997
       YYY     -73.1544    XXZ     -40.7232    XYZ      21.4831
       YYZ     -27.9885    XZZ      37.6518    YZZ     -27.8703
       ZZZ     -41.3152
    Hexadecapole Moments (Debye-Ang^3)
      XXXX    -425.5790   XXXY     191.6492   XXYY    -138.1576
      XYYY     149.5876   YYYY    -200.6364   XXXZ     132.1491
      XXYZ     -62.4142   XYYZ      57.0673   YYYZ     -76.7402
      XXZZ     -92.8804   XYZZ      56.7441   YYZZ     -57.0982
      XZZZ      84.0055   YZZZ     -61.5639   ZZZZ     -86.5416
 -----------------------------------------------------------------
 DrvMan is completing analytic gradient of the MP2 energy
 MP2 relaxed dipole moment
            1
    1   4.0234104
    2  -2.6897024
    3  -2.6968249
	Magnitude:	 5.540 au	14.082 Debye
 MP2 energy read as -150.861540
 Full Analytical Gradient of MP2 Energy (in au.)
             1             2             3
    1   -0.00020325    0.00023290   -0.00002965
    2    0.00009590   -0.00017020    0.00007429
    3    0.00020115   -0.00001967   -0.00018148
 Gradient time:  CPU 0.09 s  wall 0.09 s
 ----------------------------------------------------------------
             Standard Nuclear Orientation (Angstroms)
    I     Atom           X                Y                Z
 ----------------------------------------------------------------
    1      O      -2.3205215292     1.6723332985     1.1250275325
    2      O      -1.2456167436     0.9611992300     0.6220913688
    3      H      -1.3409247272     1.3354434715    -0.3176666013
 ----------------------------------------------------------------
 Nuclear Repulsion Energy =    31.0296934207 hartrees
 There are        9 alpha and        9 beta electrons
 Discretize the solute cavity surface with Lebedev spheres
	Using 302 Lebedev grid points for each H atom
	Using 302 Lebedev grid points for other atoms
	Atomic van der Waals radii will be scaled by 1.20
 Removing interior tesserae...
 Keep 534 surface tesserae and discard 372 interior tesserae
 Molecular Surface Area = 46.313 Angst**2

                       Distance Matrix (Angstroms)
             O (  1)   O (  2)
   O (  2)  1.383502
   H (  3)  1.776083  1.016015

 Requested basis set is cc-pVTZ
 There are 26 shells and 74 basis functions
 A cutoff of  1.0D-11 yielded    351 shell pairs
 There are      2891 function pairs (      3844 Cartesian)
 Smallest overlap matrix eigenvalue = 3.80E-03
 Guess MOs from SCF MO coefficient file
 Reading MOs from coefficient file
 Reading MOs from coefficient file
 A restricted Hartree-Fock SCF calculation will be
 performed using Pulay DIIS extrapolation
 SCF converges when DIIS error is below 1.0E-08
 ---------------------------------------
  Cycle       Energy         DIIS Error
 ---------------------------------------
    1    -150.1851294062      1.93E-03
    2    -150.1892840743      8.06E-04
    3    -150.1898554736      3.30E-04
    4    -150.1900320846      1.48E-04
    5    -150.1900774872      4.60E-05
    6    -150.1900819331      1.95E-05
    7    -150.1900823449      6.33E-06
    8    -150.1900824278      1.67E-06
    9    -150.1900824372      5.42E-07
   10    -150.1900824381      1.90E-07
   11    -150.1900824382      5.56E-08
   12    -150.1900824383      1.42E-08
   13    -150.1900824383      3.71E-09 Convergence criterion met
 ---------------------------------------
 SCF time:  CPU 3.11 s  wall 3.11 s
 Discretize the solute cavity surface with Lebedev spheres
	Using 302 Lebedev grid points for each H atom
	Using 302 Lebedev grid points for other atoms
	Atomic van der Waals radii will be scaled by 1.20
 Removing interior tesserae...
 Keep 534 surface tesserae and discard 372 interior tesserae
 Molecular Surface Area = 46.313 Angst**2
 A restricted Hartree-Fock SCF calculation will be
 performed using Pulay DIIS extrapolation
 Polarizable Continuum solvation model will be applied
 SCF converges when DIIS error is below 1.0E-08

 Citation of the SMD model:
 Marenich, A.V.; Cramer, C.J.; Truhlar, D.G.
 J. Phys. Chem. B 2009, 113, 6378-6396.
 iSolventCode=           1
 Solvent: water                                                           

 vradii
            1           2           3
    1   1.5200000   1.5200000   1.2000000
 ---------------------------------------
  Cycle       Energy         DIIS Error
 ---------------------------------------
    1    -150.1900824383      7.68E-10
 Time req'd to invert C: 0.20 s (CPU) 0.20 s (wall)
    2    -150.3386271870      1.56E-03
    3    -150.3386271871      1.56E-03
    4    -150.3386271872      1.56E-03
    5    -150.3386271871      1.56E-03
    6    -150.3386271871      1.56E-03
    7    -150.3386271871      1.56E-03
    8    -150.3386271871      1.56E-03
    9    -150.3386271871      1.56E-03
   10    -150.3386271871      1.56E-03
   11    -150.3386271872      1.56E-03
   12    -150.3386271871      1.56E-03
   13    -150.3386271871      1.56E-03
   14    -150.3386271871      1.56E-03
   15    -150.3386271871      1.56E-03
   16    -150.3386271871      1.56E-03
   17    -150.3423282902      7.27E-04
   18    -150.3430464427      3.57E-04
   19    -150.3432814366      1.42E-04
   20    -150.3433319105      3.77E-05
   21    -150.3433349778      1.63E-05
   22    -150.3433352355      5.70E-06
   23    -150.3433352816      1.34E-06
   24    -150.3433352848      2.45E-07
   25    -150.3433352849      5.64E-08
   26    -150.3433352849      1.02E-08
   27    -150.3433352849      2.21E-09 Convergence criterion met
 ---------------------------------------
 SCF time:  CPU 11.08 s  wall 11.07 s
(0)  E-EN(g) gas-phase elect-nuc energy                 -150.190082438 a.u.
(3)  G-ENP(liq) elect-nuc-pol free energy of system     -150.343335285 a.u.
(4)  G-CDS(liq) cavity-dispersion-solvent structure 
     free energy                                                0.6729 kcal/mol
(6)  G-S(liq) free energy of system                     -150.342263027 a.u.
(9)  DeltaG-S(liq) free energy of  solvation
     (9) = (6) - (0)                                          -95.4948 kcal/mol
 SCF   energy in the final basis set = -150.3422630275
 Total energy in the final basis set = -150.3422630275

 Components of the MP2 correlation energy:
        aaaa  correlation energy =        -0.0659261044 au
        abab  correlation energy =        -0.3873016278 au
        bbbb  correlation energy =        -0.0659261044 au
        non-Brillouin singles    =        -0.0000000000 au

 Total  MP2   correlation energy =        -0.5191538366 au
        MP2         total energy =      -150.8614168640 au

  Entering Z-vector solver.
 This version supports only Gaussian blurring of the apparent surface charges
 No PCM contribution added !! 
   1         0           1      0.000305    0.000305
 This version supports only Gaussian blurring of the apparent surface charges
 No PCM contribution added !! 
   2         0           1      0.000138    0.000138
 This version supports only Gaussian blurring of the apparent surface charges
 No PCM contribution added !! 
   3         0           1      0.000038    0.000038
 This version supports only Gaussian blurring of the apparent surface charges
 No PCM contribution added !! 
   4         0           1      0.000019    0.000019
 This version supports only Gaussian blurring of the apparent surface charges
 No PCM contribution added !! 
   5         0           1      0.000005    0.000005
 This version supports only Gaussian blurring of the apparent surface charges
 No PCM contribution added !! 
   6         0           1      0.000002    0.000002
 This version supports only Gaussian blurring of the apparent surface charges
 No PCM contribution added !! 
   7         1           0      0.000000    0.000000    Roots Converged

 --------------------------------------------------------------

                    Orbital Energies (a.u.)
 --------------------------------------------------------------

 Alpha MOs
 -- Occupied --
-20.552 -20.462  -1.388  -1.036  -0.638  -0.556  -0.522  -0.368
 -0.337
 -- Virtual --
  0.187   0.376   0.579   0.685   0.791   0.800   0.845   0.868
  0.886   0.915   0.996   1.218   1.409   1.599   1.604   1.791
  1.801   1.925   2.097   2.229   2.273   2.468   2.486   2.632
  2.908   3.535   3.599   3.790   3.908   4.035   4.063   4.094
  4.203   4.260   4.419   4.492   4.710   5.018   5.237   5.285
  5.374   5.451   5.542   5.700   5.708   5.834   6.080   6.491
  6.562   6.629   6.760   6.830   6.881   6.922   6.924   7.025
  7.126   7.156   7.355   7.534   7.597   7.672   8.012   9.382
 11.320
 --------------------------------------------------------------

          Ground-State Mulliken Net Atomic Charges

     Atom                 Charge (a.u.)
  ----------------------------------------
      1 O                    -0.853635
      2 O                    -0.432895
      3 H                     0.286530
  ----------------------------------------
  Sum of atomic charges =    -1.000000

 -----------------------------------------------------------------
                    Cartesian Multipole Moments
 -----------------------------------------------------------------
    Charge (ESU x 10^10)
                -4.8032
    Dipole Moment (Debye)
         X      10.2279      Y      -6.8292      Z      -6.8548
       Tot      14.0797
    Quadrupole Moments (Debye-Ang)
        XX     -36.9038     XY      15.7201     YY     -24.4767
        XZ      13.6998     YZ     -10.4002     ZZ     -19.4399
    Octopole Moments (Debye-Ang^2)
       XXX     127.7191    XXY     -55.1402    XYY      50.2475
       YYY     -73.0465    XXZ     -40.7356    XYZ      21.4705
       YYZ     -27.9620    XZZ      37.6564    YZZ     -27.8484
       ZZZ     -41.3152
    Hexadecapole Moments (Debye-Ang^3)
      XXXX    -425.6546   XXXY     191.5086   XXYY    -138.0089
      XYYY     149.3600   YYYY    -200.2080   XXXZ     132.1868
      XXYZ     -62.3784   XYYZ      57.0181   YYYZ     -76.6278
      XXZZ     -92.8967   XYZZ      56.6995   YYZZ     -57.0238
      XZZZ      84.0118   YZZZ     -61.5073   ZZZZ     -86.5422
 -----------------------------------------------------------------
 DrvMan is completing analytic gradient of the MP2 energy
 MP2 relaxed dipole moment
            1
    1   4.0239826
    2  -2.6868291
    3  -2.6969032
	Magnitude:	 5.539 au	14.080 Debye
 MP2 energy read as -150.861417
 Full Analytical Gradient of MP2 Energy (in au.)
             1             2             3
    1    0.00019258   -0.00013181   -0.00006077
    2   -0.00016538    0.00007181    0.00009356
    3   -0.00002087    0.00018912   -0.00016824
 Gradient time:  CPU 0.09 s  wall 0.09 s
 ----------------------------------------------------------------
             Standard Nuclear Orientation (Angstroms)
    I     Atom           X                Y                Z
 ----------------------------------------------------------------
    1      O      -2.3205215292     1.6733332985     1.1260275325
    2      O      -1.2456167436     0.9611992300     0.6220913688
    3      H      -1.3409247272     1.3354434715    -0.3176666013
 ----------------------------------------------------------------
 Nuclear Repulsion Energy =    31.0128241721 hartrees
 There are        9 alpha and        9 beta electrons
 Discretize the solute cavity surface with Lebedev spheres
	Using 302 Lebedev grid points for each H atom
	Using 302 Lebedev grid points for other atoms
	Atomic van der Waals radii will be scaled by 1.20
 Removing interior tesserae...
 Keep 534 surface tesserae and discard 372 interior tesserae
 Molecular Surface Area = 46.313 Angst**2

                       Distance Matrix (Angstroms)
             O (  1)   O (  2)
   O (  2)  1.384380
   H (  3)  1.777085  1.016015

 Requested basis set is cc-pVTZ
 There are 26 shells and 74 basis functions
 A cutoff of  1.0D-11 yielded    351 shell pairs
 There are      2891 function pairs (      3844 Cartesian)
 Smallest overlap matrix eigenvalue = 3.80E-03
 Guess MOs from SCF MO coefficient file
 Reading MOs from coefficient file
 Reading MOs from coefficient file
 A restricted Hartree-Fock SCF calculation will be
 performed using Pulay DIIS extrapolation
 SCF converges when DIIS error is below 1.0E-08
 ---------------------------------------
  Cycle       Energy         DIIS Error
 ---------------------------------------
    1    -150.1840571862      1.93E-03
    2    -150.1893951705      8.12E-04
    3    -150.1899718107      3.33E-04
    4    -150.1901506360      1.49E-04
    5    -150.1901964476      4.69E-05
    6    -150.1902009322      2.03E-05
    7    -150.1902013675      6.20E-06
    8    -150.1902014501      1.65E-06
    9    -150.1902014593      5.34E-07
   10    -150.1902014602      1.88E-07
   11    -150.1902014603      5.43E-08
   12    -150.1902014603      1.38E-08
   13    -150.1902014603      3.58E-09 Convergence criterion met
 ---------------------------------------
 SCF time:  CPU 3.11 s  wall 3.18 s
 Discretize the solute cavity surface with Lebedev spheres
	Using 302 Lebedev grid points for each H atom
	Using 302 Lebedev grid points for other atoms
	Atomic van der Waals radii will be scaled by 1.20
 Removing interior tesserae...
 Keep 534 surface tesserae and discard 372 interior tesserae
 Molecular Surface Area = 46.313 Angst**2
 A restricted Hartree-Fock SCF calculation will be
 performed using Pulay DIIS extrapolation
 Polarizable Continuum solvation model will be applied
 SCF converges when DIIS error is below 1.0E-08

 Citation of the SMD model:
 Marenich, A.V.; Cramer, C.J.; Truhlar, D.G.
 J. Phys. Chem. B 2009, 113, 6378-6396.
 iSolventCode=           1
 Solvent: water                                                           

 vradii
            1           2           3
    1   1.5200000   1.5200000   1.2000000
 ---------------------------------------
  Cycle       Energy         DIIS Error
 ---------------------------------------
    1    -150.1902014603      7.42E-10
 Time req'd to invert C: 0.20 s (CPU) 0.20 s (wall)
    2    -150.3387290262      1.56E-03
    3    -150.3387290263      1.56E-03
    4    -150.3387290263      1.56E-03
    5    -150.3387290263      1.56E-03
    6    -150.3387290263      1.56E-03
    7    -150.3387290263      1.56E-03
    8    -150.3387290263      1.56E-03
    9    -150.3387290263      1.56E-03
   10    -150.3387290263      1.56E-03
   11    -150.3387290263      1.56E-03
   12    -150.3387290263      1.56E-03
   13    -150.3387290263      1.56E-03
   14    -150.3387290262      1.56E-03
   15    -150.3387290263      1.56E-03
   16    -150.3387290263      1.56E-03
   17    -150.3424297969      7.27E-04
   18    -150.3431479107      3.57E-04
   19    -150.3433828752      1.42E-04
   20    -150.3434334242      3.78E-05
   21    -150.3434365064      1.63E-05
   22    -150.3434367655      5.72E-06
   23    -150.3434368120      1.35E-06
   24    -150.3434368152      2.46E-07
   25    -150.3434368153      5.66E-08
   26    -150.3434368153      1.03E-08
   27    -150.3434368153      2.31E-09 Convergence criterion met
 ---------------------------------------
 SCF time:  CPU 11.08 s  wall 11.09 s
(0)  E-EN(g) gas-phase elect-nuc energy                 -150.190201460 a.u.
(3)  G-ENP(liq) elect-nuc-pol free energy of system     -150.343436815 a.u.
(4)  G-CDS(liq) cavity-dispersion-solvent structure 
     free energy                                                0.6730 kcal/mol
(6)  G-S(liq) free energy of system                     -150.342364372 a.u.
(9)  DeltaG-S(liq) free energy of  solvation
     (9) = (6) - (0)                                          -95.4837 kcal/mol
 SCF   energy in the final basis set = -150.3423643717
 Total energy in the final basis set = -150.3423643717

 Components of the MP2 correlation energy:
        aaaa  correlation energy =        -0.0659265617 au
        abab  correlation energy =        -0.3873354762 au
        bbbb  correlation energy =        -0.0659265617 au
        non-Brillouin singles    =        -0.0000000000 au

 Total  MP2   correlation energy =        -0.5191885996 au
        MP2         total energy =      -150.8615529714 au

  Entering Z-vector solver.
 This version supports only Gaussian blurring of the apparent surface charges
 No PCM contribution added !! 
   1         0           1      0.000306    0.000306
 This version supports only Gaussian blurring of the apparent surface charges
 No PCM contribution added !! 
   2         0           1      0.000138    0.000138
 This version supports only Gaussian blurring of the apparent surface charges
 No PCM contribution added !! 
   3         0           1      0.000038    0.000038
 This version supports only Gaussian blurring of the apparent surface charges
 No PCM contribution added !! 
   4         0           1      0.000020    0.000020
 This version supports only Gaussian blurring of the apparent surface charges
 No PCM contribution added !! 
   5         0           1      0.000005    0.000005
 This version supports only Gaussian blurring of the apparent surface charges
 No PCM contribution added !! 
   6         0           1      0.000002    0.000002
 This version supports only Gaussian blurring of the apparent surface charges
 No PCM contribution added !! 
   7         1           0      0.000000    0.000000    Roots Converged

 --------------------------------------------------------------

                    Orbital Energies (a.u.)
 --------------------------------------------------------------

 Alpha MOs
 -- Occupied --
-20.552 -20.463  -1.387  -1.036  -0.638  -0.556  -0.522  -0.368
 -0.338
 -- Virtual --
  0.187   0.376   0.579   0.685   0.791   0.800   0.845   0.868
  0.886   0.915   0.996   1.218   1.409   1.598   1.604   1.790
  1.801   1.924   2.097   2.229   2.272   2.467   2.486   2.632
  2.908   3.535   3.599   3.790   3.908   4.035   4.063   4.094
  4.203   4.260   4.418   4.492   4.710   5.017   5.238   5.285
  5.373   5.452   5.542   5.700   5.708   5.833   6.078   6.489
  6.560   6.628   6.760   6.830   6.880   6.921   6.923   7.025
  7.125   7.157   7.354   7.533   7.598   7.671   8.010   9.378
 11.314
 --------------------------------------------------------------

          Ground-State Mulliken Net Atomic Charges

     Atom                 Charge (a.u.)
  ----------------------------------------
      1 O                    -0.853403
      2 O                    -0.433268
      3 H                     0.286671
  ----------------------------------------
  Sum of atomic charges =    -1.000000

 -----------------------------------------------------------------
                    Cartesian Multipole Moments
 -----------------------------------------------------------------
    Charge (ESU x 10^10)
                -4.8032
    Dipole Moment (Debye)
         X      10.2264      Y      -6.8323      Z      -6.8587
       Tot      14.0820
    Quadrupole Moments (Debye-Ang)
        XX     -36.8967     XY      15.7242     YY     -24.4882
        XZ      13.7063     YZ     -10.4099     ZZ     -19.4491
    Octopole Moments (Debye-Ang^2)
       XXX     127.6947    XXY     -55.1508    XYY      50.2677
       YYY     -73.0976    XXZ     -40.7531    XYZ      21.4885
       YYZ     -27.9915    XZZ      37.6739    YZZ     -27.8737
       ZZZ     -41.3527
    Hexadecapole Moments (Debye-Ang^3)
      XXXX    -425.5789   XXXY     191.5521   XXYY    -138.0652
      XYYY     149.4619   YYYY    -200.4160   XXXZ     132.2486
      XXYZ     -62.4303   XYYZ      57.0758   YYYZ     -76.7331
      XXZZ     -92.9438   XYZZ      56.7500   YYZZ     -57.0985
      XZZZ      84.0903   YZZZ     -61.5949   ZZZZ     -86.6624
 -----------------------------------------------------------------
 DrvMan is completing analytic gradient of the MP2 energy
 MP2 relaxed dipole moment
            1
    1   4.0233562
    2  -2.6880449
    3  -2.6984377
	Magnitude:	 5.540 au	14.082 Debye
 MP2 energy read as -150.861553
 Full Analytical Gradient of MP2 Energy (in au.)
             1             2             3
    1   -0.00018203    0.00017932    0.00000271
    2    0.00007032   -0.00012706    0.00005674
    3    0.00022469   -0.00001491   -0.00020978
 Gradient time:  CPU 0.09 s  wall 0.09 s
 ----------------------------------------------------------------
             Standard Nuclear Orientation (Angstroms)
    I     Atom           X                Y                Z
 ----------------------------------------------------------------
    1      O      -2.3205215292     1.6733332985     1.1240275325
    2      O      -1.2456167436     0.9611992300     0.6220913688
    3      H      -1.3409247272     1.3354434715    -0.3176666013
 ----------------------------------------------------------------
 Nuclear Repulsion Energy =    31.0278536403 hartrees
 There are        9 alpha and        9 beta electrons
 Discretize the solute cavity surface with Lebedev spheres
	Using 302 Lebedev grid points for each H atom
	Using 302 Lebedev grid points for other atoms
	Atomic van der Waals radii will be scaled by 1.20
 Removing interior tesserae...
 Keep 534 surface tesserae and discard 372 interior tesserae
 Molecular Surface Area = 46.313 Angst**2

                       Distance Matrix (Angstroms)
             O (  1)   O (  2)
   O (  2)  1.383653
   H (  3)  1.775461  1.016015

 Requested basis set is cc-pVTZ
 There are 26 shells and 74 basis functions
 A cutoff of  1.0D-11 yielded    351 shell pairs
 There are      2891 function pairs (      3844 Cartesian)
 Smallest overlap matrix eigenvalue = 3.80E-03
 Guess MOs from SCF MO coefficient file
 Reading MOs from coefficient file
 Reading MOs from coefficient file
 A restricted Hartree-Fock SCF calculation will be
 performed using Pulay DIIS extrapolation
 SCF converges when DIIS error is below 1.0E-08
 ---------------------------------------
  Cycle       Energy         DIIS Error
 ---------------------------------------
    1    -150.1848842450      1.93E-03
    2    -150.1892714921      8.05E-04
    3    -150.1898394930      3.29E-04
    4    -150.1900141484      1.47E-04
    5    -150.1900587933      4.61E-05
    6    -150.1900631784      1.95E-05
    7    -150.1900635839      6.23E-06
    8    -150.1900636623      1.53E-06
    9    -150.1900636702      4.64E-07
   10    -150.1900636708      1.64E-07
   11    -150.1900636709      5.25E-08
   12    -150.1900636709      1.39E-08
   13    -150.1900636709      3.65E-09 Convergence criterion met
 ---------------------------------------
 SCF time:  CPU 3.11 s  wall 3.11 s
 Discretize the solute cavity surface with Lebedev spheres
	Using 302 Lebedev grid points for each H atom
	Using 302 Lebedev grid points for other atoms
	Atomic van der Waals radii will be scaled by 1.20
 Removing interior tesserae...
 Keep 534 surface tesserae and discard 372 interior tesserae
 Molecular Surface Area = 46.313 Angst**2
 A restricted Hartree-Fock SCF calculation will be
 performed using Pulay DIIS extrapolation
 Polarizable Continuum solvation model will be applied
 SCF converges when DIIS error is below 1.0E-08

 Citation of the SMD model:
 Marenich, A.V.; Cramer, C.J.; Truhlar, D.G.
 J. Phys. Chem. B 2009, 113, 6378-6396.
 iSolventCode=           1
 Solvent: water                                                           

 vradii
            1           2           3
    1   1.5200000   1.5200000   1.2000000
 ---------------------------------------
  Cycle       Energy         DIIS Error
 ---------------------------------------
    1    -150.1900636709      6.82E-10
 Time req'd to invert C: 0.20 s (CPU) 0.20 s (wall)
    2    -150.3385991764      1.56E-03
    3    -150.3385991766      1.56E-03
    4    -150.3385991766      1.56E-03
    5    -150.3385991766      1.56E-03
    6    -150.3385991766      1.56E-03
    7    -150.3385991766      1.56E-03
    8    -150.3385991766      1.56E-03
    9    -150.3385991763      1.56E-03
   10    -150.3385991767      1.56E-03
   11    -150.3385991766      1.56E-03
   12    -150.3422974323      7.26E-04
   13    -150.3430148374      3.57E-04
   14    -150.3432494763      1.42E-04
   15    -150.3432999268      3.77E-05
   16    -150.3433029995      1.63E-05
   17    -150.3433032574      5.70E-06
   18    -150.3433033035      1.35E-06
   19    -150.3433033067      2.45E-07
   20    -150.3433033068      5.65E-08
   21    -150.3433033068      1.02E-08
   22    -150.3433033068      2.24E-09 Convergence criterion met
 ---------------------------------------
 SCF time:  CPU 9.09 s  wall 9.11 s
(0)  E-EN(g) gas-phase elect-nuc energy                 -150.190063671 a.u.
(3)  G-ENP(liq) elect-nuc-pol free energy of system     -150.343303307 a.u.
(4)  G-CDS(liq) cavity-dispersion-solvent structure 
     free energy                                                0.6726 kcal/mol
(6)  G-S(liq) free energy of system                     -150.342231404 a.u.
(9)  DeltaG-S(liq) free energy of  solvation
     (9) = (6) - (0)                                          -95.4867 kcal/mol
 SCF   energy in the final basis set = -150.3422314039
 Total energy in the final basis set = -150.3422314039

 Components of the MP2 correlation energy:
        aaaa  correlation energy =        -0.0659281130 au
        abab  correlation energy =        -0.3873139497 au
        bbbb  correlation energy =        -0.0659281130 au
        non-Brillouin singles    =        -0.0000000000 au

 Total  MP2   correlation energy =        -0.5191701757 au
        MP2         total energy =      -150.8614015796 au

  Entering Z-vector solver.
 This version supports only Gaussian blurring of the apparent surface charges
 No PCM contribution added !! 
   1         0           1      0.000305    0.000305
 This version supports only Gaussian blurring of the apparent surface charges
 No PCM contribution added !! 
   2         0           1      0.000138    0.000138
 This version supports only Gaussian blurring of the apparent surface charges
 No PCM contribution added !! 
   3         0           1      0.000038    0.000038
 This version supports only Gaussian blurring of the apparent surface charges
 No PCM contribution added !! 
   4         0           1      0.000019    0.000019
 This version supports only Gaussian blurring of the apparent surface charges
 No PCM contribution added !! 
   5         0           1      0.000005    0.000005
 This version supports only Gaussian blurring of the apparent surface charges
 No PCM contribution added !! 
   6         0           1      0.000002    0.000002
 This version supports only Gaussian blurring of the apparent surface charges
 No PCM contribution added !! 
   7         1           0      0.000000    0.000000    Roots Converged

 --------------------------------------------------------------

                    Orbital Energies (a.u.)
 --------------------------------------------------------------

 Alpha MOs
 -- Occupied --
-20.552 -20.462  -1.388  -1.035  -0.638  -0.556  -0.522  -0.368
 -0.337
 -- Virtual --
  0.187   0.376   0.579   0.685   0.791   0.800   0.846   0.868
  0.886   0.915   0.996   1.218   1.409   1.599   1.604   1.790
  1.801   1.925   2.097   2.229   2.273   2.468   2.486   2.632
  2.908   3.535   3.599   3.790   3.907   4.035   4.063   4.094
  4.203   4.260   4.420   4.492   4.710   5.018   5.237   5.285
  5.374   5.452   5.542   5.700   5.708   5.834   6.079   6.490
  6.562   6.628   6.760   6.830   6.881   6.922   6.924   7.025
  7.126   7.157   7.354   7.534   7.598   7.672   8.011   9.382
 11.319
 --------------------------------------------------------------

          Ground-State Mulliken Net Atomic Charges

     Atom                 Charge (a.u.)
  ----------------------------------------
      1 O                    -0.853606
      2 O                    -0.433007
      3 H                     0.286613
  ----------------------------------------
  Sum of atomic charges =    -1.000000

 -----------------------------------------------------------------
                    Cartesian Multipole Moments
 -----------------------------------------------------------------
    Charge (ESU x 10^10)
                -4.8032
    Dipole Moment (Debye)
         X      10.2280      Y      -6.8334      Z      -6.8509
       Tot      14.0798
    Quadrupole Moments (Debye-Ang)
        XX     -36.9038     XY      15.7297     YY     -24.4909
        XZ      13.6901     YZ     -10.3981     ZZ     -19.4305
    Octopole Moments (Debye-Ang^2)
       XXX     127.7187    XXY     -55.1689    XYY      50.2794
       YYY     -73.1035    XXZ     -40.7063    XYZ      21.4654
       YYZ     -27.9594    XZZ      37.6349    YZZ     -27.8454
       ZZZ     -41.2783
    Hexadecapole Moments (Debye-Ang^3)
      XXXX    -425.6537   XXXY     191.6050   XXYY    -138.1012
      XYYY     149.4860   YYYY    -200.4292   XXXZ     132.0887
      XXYZ     -62.3633   XYYZ      57.0104   YYYZ     -76.6358
      XXZZ     -92.8347   XYZZ      56.6945   YYZZ     -57.0243
      XZZZ      83.9281   YZZZ     -61.4772   ZZZZ     -86.4225
 -----------------------------------------------------------------
 DrvMan is completing analytic gradient of the MP2 energy
 MP2 relaxed dipole moment
            1
    1   4.0239954
    2  -2.6884660
    3  -2.6953387
	Magnitude:	 5.539 au	14.080 Debye
 MP2 energy read as -150.861402
 Full Analytical Gradient of MP2 Energy (in au.)
             1             2             3
    1    0.00017129   -0.00008135   -0.00008994
    2   -0.00013733    0.00002704    0.00011029
    3   -0.00003777    0.00018102   -0.00014324
 Gradient time:  CPU 0.09 s  wall 0.09 s
 ----------------------------------------------------------------
             Standard Nuclear Orientation (Angstroms)
    I     Atom           X                Y                Z
 ----------------------------------------------------------------
    1      O      -2.3205215292     1.6733332985     1.1250275325
    2      O      -1.2446167436     0.9611992300     0.6220913688
    3      H      -1.3409247272     1.3354434715    -0.3176666013
 ----------------------------------------------------------------
 Nuclear Repulsion Energy =    31.0062290902 hartrees
 There are        9 alpha and        9 beta electrons
 Discretize the solute cavity surface with Lebedev spheres
	Using 302 Lebedev grid points for each H atom
	Using 302 Lebedev grid points for other atoms
	Atomic van der Waals radii will be scaled by 1.20
 Removing interior tesserae...
 Keep 534 surface tesserae and discard 372 interior tesserae
 Molecular Surface Area = 46.313 Angst**2

                       Distance Matrix (Angstroms)
             O (  1)   O (  2)
   O (  2)  1.384793
   H (  3)  1.776273  1.016110

 Requested basis set is cc-pVTZ
 There are 26 shells and 74 basis functions
 A cutoff of  1.0D-11 yielded    351 shell pairs
 There are      2891 function pairs (      3844 Cartesian)
 Smallest overlap matrix eigenvalue = 3.80E-03
 Guess MOs from SCF MO coefficient file
 Reading MOs from coefficient file
 Reading MOs from coefficient file
 A restricted Hartree-Fock SCF calculation will be
 performed using Pulay DIIS extrapolation
 SCF converges when DIIS error is below 1.0E-08
 ---------------------------------------
  Cycle       Energy         DIIS Error
 ---------------------------------------
    1    -150.1838357032      1.93E-03
    2    -150.1893721028      8.12E-04
    3    -150.1899486813      3.33E-04
    4    -150.1901276132      1.49E-04
    5    -150.1901734694      4.72E-05
    6    -150.1901779912      2.04E-05
    7    -150.1901784315      6.19E-06
    8    -150.1901785144      1.65E-06
    9    -150.1901785236      5.34E-07
   10    -150.1901785245      1.88E-07
   11    -150.1901785246      5.41E-08
   12    -150.1901785246      1.37E-08
   13    -150.1901785246      3.51E-09 Convergence criterion met
 ---------------------------------------
 SCF time:  CPU 3.12 s  wall 3.14 s
 Discretize the solute cavity surface with Lebedev spheres
	Using 302 Lebedev grid points for each H atom
	Using 302 Lebedev grid points for other atoms
	Atomic van der Waals radii will be scaled by 1.20
 Removing interior tesserae...
 Keep 534 surface tesserae and discard 372 interior tesserae
 Molecular Surface Area = 46.313 Angst**2
 A restricted Hartree-Fock SCF calculation will be
 performed using Pulay DIIS extrapolation
 Polarizable Continuum solvation model will be applied
 SCF converges when DIIS error is below 1.0E-08

 Citation of the SMD model:
 Marenich, A.V.; Cramer, C.J.; Truhlar, D.G.
 J. Phys. Chem. B 2009, 113, 6378-6396.
 iSolventCode=           1
 Solvent: water                                                           

 vradii
            1           2           3
    1   1.5200000   1.5200000   1.2000000
 ---------------------------------------
  Cycle       Energy         DIIS Error
 ---------------------------------------
    1    -150.1901785246      6.70E-10
 Time req'd to invert C: 0.20 s (CPU) 0.20 s (wall)
    2    -150.3386948006      1.56E-03
    3    -150.3386948008      1.56E-03
    4    -150.3386948008      1.56E-03
    5    -150.3386948008      1.56E-03
    6    -150.3386948008      1.56E-03
    7    -150.3386948008      1.56E-03
    8    -150.3386948016      1.56E-03
    9    -150.3386948007      1.56E-03
   10    -150.3386948009      1.56E-03
   11    -150.3386948009      1.56E-03
   12    -150.3386948009      1.56E-03
   13    -150.3386948009      1.56E-03
   14    -150.3386948011      1.56E-03
   15    -150.3386948010      1.56E-03
   16    -150.3386948011      1.56E-03
   17    -150.3423911559      7.26E-04
   18    -150.3431084908      3.57E-04
   19    -150.3433433260      1.42E-04
   20    -150.3433939134      3.78E-05
   21    -150.3433970032      1.63E-05
   22    -150.3433972634      5.73E-06
   23    -150.3433973100      1.35E-06
   24    -150.3433973133      2.46E-07
   25    -150.3433973134      5.67E-08
   26    -150.3433973134      1.03E-08
   27    -150.3433973134      2.34E-09 Convergence criterion met
 ---------------------------------------
 SCF time:  CPU 11.12 s  wall 11.12 s
(0)  E-EN(g) gas-phase elect-nuc energy                 -150.190178525 a.u.
(3)  G-ENP(liq) elect-nuc-pol free energy of system     -150.343397313 a.u.
(4)  G-CDS(liq) cavity-dispersion-solvent structure 
     free energy                                                0.6727 kcal/mol
(6)  G-S(liq) free energy of system                     -150.342325358 a.u.
(9)  DeltaG-S(liq) free energy of  solvation
     (9) = (6) - (0)                                          -95.4736 kcal/mol
 SCF   energy in the final basis set = -150.3423253582
 Total energy in the final basis set = -150.3423253582

 Components of the MP2 correlation energy:
        aaaa  correlation energy =        -0.0659306174 au
        abab  correlation energy =        -0.3873652937 au
        bbbb  correlation energy =        -0.0659306174 au
        non-Brillouin singles    =        -0.0000000000 au

 Total  MP2   correlation energy =        -0.5192265285 au
        MP2         total energy =      -150.8615518866 au

  Entering Z-vector solver.
 This version supports only Gaussian blurring of the apparent surface charges
 No PCM contribution added !! 
   1         0           1      0.000306    0.000306
 This version supports only Gaussian blurring of the apparent surface charges
 No PCM contribution added !! 
   2         0           1      0.000139    0.000139
 This version supports only Gaussian blurring of the apparent surface charges
 No PCM contribution added !! 
   3         0           1      0.000038    0.000038
 This version supports only Gaussian blurring of the apparent surface charges
 No PCM contribution added !! 
   4         0           1      0.000020    0.000020
 This version supports only Gaussian blurring of the apparent surface charges
 No PCM contribution added !! 
   5         0           1      0.000005    0.000005
 This version supports only Gaussian blurring of the apparent surface charges
 No PCM contribution added !! 
   6         0           1      0.000002    0.000002
 This version supports only Gaussian blurring of the apparent surface charges
 No PCM contribution added !! 
   7         1           0      0.000000    0.000000    Roots Converged

 --------------------------------------------------------------

                    Orbital Energies (a.u.)
 --------------------------------------------------------------

 Alpha MOs
 -- Occupied --
-20.552 -20.463  -1.387  -1.036  -0.638  -0.556  -0.522  -0.369
 -0.338
 -- Virtual --
  0.187   0.376   0.579   0.685   0.791   0.799   0.846   0.868
  0.886   0.915   0.996   1.218   1.409   1.598   1.604   1.790
  1.801   1.925   2.097   2.229   2.272   2.467   2.485   2.632
  2.908   3.534   3.599   3.790   3.907   4.035   4.063   4.094
  4.203   4.259   4.419   4.491   4.709   5.017   5.238   5.284
  5.373   5.452   5.542   5.700   5.708   5.833   6.078   6.488
  6.559   6.627   6.760   6.829   6.880   6.921   6.923   7.025
  7.125   7.157   7.353   7.532   7.600   7.670   8.009   9.377
 11.311
 --------------------------------------------------------------

          Ground-State Mulliken Net Atomic Charges

     Atom                 Charge (a.u.)
  ----------------------------------------
      1 O                    -0.853374
      2 O                    -0.433429
      3 H                     0.286803
  ----------------------------------------
  Sum of atomic charges =    -1.000000

 -----------------------------------------------------------------
                    Cartesian Multipole Moments
 -----------------------------------------------------------------
    Charge (ESU x 10^10)
                -4.8032
    Dipole Moment (Debye)
         X      10.2237      Y      -6.8325      Z      -6.8543
       Tot      14.0780
    Quadrupole Moments (Debye-Ang)
        XX     -36.8895     XY      15.7210     YY     -24.4888
        XZ      13.6944     YZ     -10.4023     ZZ     -19.4389
    Octopole Moments (Debye-Ang^2)
       XXX     127.6580    XXY     -55.1399    XYY      50.2569
       YYY     -73.0989    XXZ     -40.7169    XYZ      21.4686
       YYZ     -27.9716    XZZ      37.6438    YZZ     -27.8567
       ZZZ     -41.3143
    Hexadecapole Moments (Debye-Ang^3)
      XXXX    -425.4323   XXXY     191.4992   XXYY    -138.0305
      XYYY     149.4360   YYYY    -200.4184   XXXZ     132.1172
      XXYZ     -62.3700   XYYZ      57.0228   YYYZ     -76.6758
      XXZZ     -92.8586   XYZZ      56.7055   YYZZ     -57.0552
      XZZZ      83.9924   YZZZ     -61.5319   ZZZZ     -86.5400
 -----------------------------------------------------------------
 DrvMan is completing analytic gradient of the MP2 energy
 MP2 relaxed dipole moment
            1
    1   4.0223307
    2  -2.6881214
    3  -2.6967076
	Magnitude:	 5.539 au	14.078 Debye
 MP2 energy read as -150.861552
 Full Analytical Gradient of MP2 Energy (in au.)
             1             2             3
    1   -0.00028266    0.00033151   -0.00004885
    2    0.00015064   -0.00025084    0.00010020
    3    0.00022304   -0.00000084   -0.00022220
 Gradient time:  CPU 0.09 s  wall 0.09 s
 ----------------------------------------------------------------
             Standard Nuclear Orientation (Angstroms)
    I     Atom           X                Y                Z
 ----------------------------------------------------------------
    1      O      -2.3205215292     1.6733332985     1.1250275325
    2      O      -1.2466167436     0.9611992300     0.6220913688
    3      H      -1.3409247272     1.3354434715    -0.3176666013
 ----------------------------------------------------------------
 Nuclear Repulsion Energy =    31.0344621093 hartrees
 There are        9 alpha and        9 beta electrons
 Discretize the solute cavity surface with Lebedev spheres
	Using 302 Lebedev grid points for each H atom
	Using 302 Lebedev grid points for other atoms
	Atomic van der Waals radii will be scaled by 1.20
 Removing interior tesserae...
 Keep 534 surface tesserae and discard 372 interior tesserae
 Molecular Surface Area = 46.313 Angst**2

                       Distance Matrix (Angstroms)
             O (  1)   O (  2)
   O (  2)  1.383239
   H (  3)  1.776273  1.015922

 Requested basis set is cc-pVTZ
 There are 26 shells and 74 basis functions
 A cutoff of  1.0D-11 yielded    351 shell pairs
 There are      2891 function pairs (      3844 Cartesian)
 Smallest overlap matrix eigenvalue = 3.79E-03
 Guess MOs from SCF MO coefficient file
 Reading MOs from coefficient file
 Reading MOs from coefficient file
 A restricted Hartree-Fock SCF calculation will be
 performed using Pulay DIIS extrapolation
 SCF converges when DIIS error is below 1.0E-08
 ---------------------------------------
  Cycle       Energy         DIIS Error
 ---------------------------------------
    1    -150.1855409110      1.93E-03
    2    -150.1892894221      8.05E-04
    3    -150.1898598756      3.30E-04
    4    -150.1900357931      1.47E-04
    5    -150.1900810825      4.55E-05
    6    -150.1900854669      1.92E-05
    7    -150.1900858694      6.36E-06
    8    -150.1900859515      1.66E-06
    9    -150.1900859608      5.36E-07
   10    -150.1900859617      1.88E-07
   11    -150.1900859618      5.55E-08
   12    -150.1900859618      1.42E-08
   13    -150.1900859618      3.71E-09 Convergence criterion met
 ---------------------------------------
 SCF time:  CPU 3.11 s  wall 3.11 s
 Discretize the solute cavity surface with Lebedev spheres
	Using 302 Lebedev grid points for each H atom
	Using 302 Lebedev grid points for other atoms
	Atomic van der Waals radii will be scaled by 1.20
 Removing interior tesserae...
 Keep 534 surface tesserae and discard 372 interior tesserae
 Molecular Surface Area = 46.313 Angst**2
 A restricted Hartree-Fock SCF calculation will be
 performed using Pulay DIIS extrapolation
 Polarizable Continuum solvation model will be applied
 SCF converges when DIIS error is below 1.0E-08

 Citation of the SMD model:
 Marenich, A.V.; Cramer, C.J.; Truhlar, D.G.
 J. Phys. Chem. B 2009, 113, 6378-6396.
 iSolventCode=           1
 Solvent: water                                                           

 vradii
            1           2           3
    1   1.5200000   1.5200000   1.2000000
 ---------------------------------------
  Cycle       Energy         DIIS Error
 ---------------------------------------
    1    -150.1900859618      7.43E-10
 Time req'd to invert C: 0.20 s (CPU) 0.20 s (wall)
    2    -150.3386211174      1.56E-03
    3    -150.3386211175      1.56E-03
    4    -150.3386211175      1.56E-03
    5    -150.3386211175      1.56E-03
    6    -150.3386211175      1.56E-03
    7    -150.3386211175      1.56E-03
    8    -150.3423234837      7.26E-04
    9    -150.3430414282      3.57E-04
   10    -150.3432758270      1.42E-04
   11    -150.3433262082      3.78E-05
   12    -150.3433292807      1.63E-05
   13    -150.3433295377      5.70E-06
   14    -150.3433295837      1.34E-06
   15    -150.3433295869      2.45E-07
   16    -150.3433295870      5.64E-08
   17    -150.3433295870      1.02E-08
   18    -150.3433295870      2.28E-09 Convergence criterion met
 ---------------------------------------
 SCF time:  CPU 7.50 s  wall 7.54 s
(0)  E-EN(g) gas-phase elect-nuc energy                 -150.190085962 a.u.
(3)  G-ENP(liq) elect-nuc-pol free energy of system     -150.343329587 a.u.
(4)  G-CDS(liq) cavity-dispersion-solvent structure 
     free energy                                                0.6729 kcal/mol
(6)  G-S(liq) free energy of system                     -150.342257195 a.u.
(9)  DeltaG-S(liq) free energy of  solvation
     (9) = (6) - (0)                                          -95.4889 kcal/mol
 SCF   energy in the final basis set = -150.3422571951
 Total energy in the final basis set = -150.3422571951

 Components of the MP2 correlation energy:
        aaaa  correlation energy =        -0.0659238485 au
        abab  correlation energy =        -0.3872846680 au
        bbbb  correlation energy =        -0.0659238485 au
        non-Brillouin singles    =        -0.0000000000 au

 Total  MP2   correlation energy =        -0.5191323650 au
        MP2         total energy =      -150.8613895600 au

  Entering Z-vector solver.
 This version supports only Gaussian blurring of the apparent surface charges
 No PCM contribution added !! 
   1         0           1      0.000305    0.000305
 This version supports only Gaussian blurring of the apparent surface charges
 No PCM contribution added !! 
   2         0           1      0.000138    0.000138
 This version supports only Gaussian blurring of the apparent surface charges
 No PCM contribution added !! 
   3         0           1      0.000038    0.000038
 This version supports only Gaussian blurring of the apparent surface charges
 No PCM contribution added !! 
   4         0           1      0.000019    0.000019
 This version supports only Gaussian blurring of the apparent surface charges
 No PCM contribution added !! 
   5         0           1      0.000005    0.000005
 This version supports only Gaussian blurring of the apparent surface charges
 No PCM contribution added !! 
   6         0           1      0.000002    0.000002
 This version supports only Gaussian blurring of the apparent surface charges
 No PCM contribution added !! 
   7         1           0      0.000000    0.000000    Roots Converged

 --------------------------------------------------------------

                    Orbital Energies (a.u.)
 --------------------------------------------------------------

 Alpha MOs
 -- Occupied --
-20.552 -20.462  -1.388  -1.035  -0.638  -0.556  -0.522  -0.368
 -0.337
 -- Virtual --
  0.187   0.377   0.579   0.685   0.791   0.800   0.846   0.868
  0.886   0.915   0.996   1.218   1.409   1.599   1.605   1.791
  1.801   1.924   2.097   2.229   2.274   2.468   2.487   2.631
  2.908   3.535   3.599   3.790   3.908   4.035   4.063   4.094
  4.203   4.260   4.419   4.492   4.710   5.018   5.237   5.285
  5.374   5.451   5.542   5.700   5.708   5.834   6.080   6.491
  6.563   6.629   6.760   6.831   6.881   6.922   6.924   7.025
  7.126   7.156   7.355   7.534   7.597   7.672   8.012   9.383
 11.322
 --------------------------------------------------------------

          Ground-State Mulliken Net Atomic Charges

     Atom                 Charge (a.u.)
  ----------------------------------------
      1 O                    -0.853622
      2 O                    -0.432889
      3 H                     0.286511
  ----------------------------------------
  Sum of atomic charges =    -1.000000

 -----------------------------------------------------------------
                    Cartesian Multipole Moments
 -----------------------------------------------------------------
    Charge (ESU x 10^10)
                -4.8032
    Dipole Moment (Debye)
         X      10.2307      Y      -6.8326      Z      -6.8555
       Tot      14.0837
    Quadrupole Moments (Debye-Ang)
        XX     -36.9122     XY      15.7324     YY     -24.4889
        XZ      13.7030     YZ     -10.4058     ZZ     -19.4418
    Octopole Moments (Debye-Ang^2)
       XXX     127.7607    XXY     -55.1806    XYY      50.2890
       YYY     -73.0995    XXZ     -40.7454    XYZ      21.4864
       YYZ     -27.9795    XZZ      37.6674    YZZ     -27.8636
       ZZZ     -41.3185
    Hexadecapole Moments (Debye-Ang^3)
      XXXX    -425.8193   XXXY     191.6644   XXYY    -138.1374
      XYYY     149.5099   YYYY    -200.4217   XXXZ     132.2291
      XXYZ     -62.4276   XYYZ      57.0654   YYYZ     -76.6937
      XXZZ     -92.9258   XYZZ      56.7421   YYZZ     -57.0697
      XZZZ      84.0303   YZZZ     -61.5428   ZZZZ     -86.5491
 -----------------------------------------------------------------
 DrvMan is completing analytic gradient of the MP2 energy
 MP2 relaxed dipole moment
            1
    1   4.0250856
    2  -2.6881533
    3  -2.6971679
	Magnitude:	 5.541 au	14.084 Debye
 MP2 energy read as -150.861390
 Full Analytical Gradient of MP2 Energy (in au.)
             1             2             3
    1    0.00025334   -0.00022112   -0.00003223
    2   -0.00020341    0.00012839    0.00007502
    3   -0.00002370    0.00016820   -0.00014451
 Gradient time:  CPU 0.09 s  wall 0.09 s
 ----------------------------------------------------------------
             Standard Nuclear Orientation (Angstroms)
    I     Atom           X                Y                Z
 ----------------------------------------------------------------
    1      O      -2.3205215292     1.6733332985     1.1250275325
    2      O      -1.2456167436     0.9621992300     0.6220913688
    3      H      -1.3409247272     1.3354434715    -0.3176666013
 ----------------------------------------------------------------
 Nuclear Repulsion Energy =    31.0309479114 hartrees
 There are        9 alpha and        9 beta electrons
 Discretize the solute cavity surface with Lebedev spheres
	Using 302 Lebedev grid points for each H atom
	Using 302 Lebedev grid points for other atoms
	Atomic van der Waals radii will be scaled by 1.20
 Removing interior tesserae...
 Keep 534 surface tesserae and discard 372 interior tesserae
 Molecular Surface Area = 46.313 Angst**2

                       Distance Matrix (Angstroms)
             O (  1)   O (  2)
   O (  2)  1.383502
   H (  3)  1.776273  1.015648

 Requested basis set is cc-pVTZ
 There are 26 shells and 74 basis functions
 A cutoff of  1.0D-11 yielded    351 shell pairs
 There are      2891 function pairs (      3844 Cartesian)
 Smallest overlap matrix eigenvalue = 3.79E-03
 Guess MOs from SCF MO coefficient file
 Reading MOs from coefficient file
 Reading MOs from coefficient file
 A restricted Hartree-Fock SCF calculation will be
 performed using Pulay DIIS extrapolation
 SCF converges when DIIS error is below 1.0E-08
 ---------------------------------------
  Cycle       Energy         DIIS Error
 ---------------------------------------
    1    -150.1845193387      1.93E-03
    2    -150.1893522862      8.08E-04
    3    -150.1899244047      3.32E-04
    4    -150.1901011361      1.48E-04
    5    -150.1901464731      4.64E-05
    6    -150.1901509057      1.99E-05
    7    -150.1901513280      6.22E-06
    8    -150.1901514094      1.63E-06
    9    -150.1901514184      5.21E-07
   10    -150.1901514192      1.83E-07
   11    -150.1901514193      5.40E-08
   12    -150.1901514193      1.38E-08
   13    -150.1901514193      3.59E-09 Convergence criterion met
 ---------------------------------------
 SCF time:  CPU 3.12 s  wall 3.15 s
 Discretize the solute cavity surface with Lebedev spheres
	Using 302 Lebedev grid points for each H atom
	Using 302 Lebedev grid points for other atoms
	Atomic van der Waals radii will be scaled by 1.20
 Removing interior tesserae...
 Keep 534 surface tesserae and discard 372 interior tesserae
 Molecular Surface Area = 46.313 Angst**2
 A restricted Hartree-Fock SCF calculation will be
 performed using Pulay DIIS extrapolation
 Polarizable Continuum solvation model will be applied
 SCF converges when DIIS error is below 1.0E-08

 Citation of the SMD model:
 Marenich, A.V.; Cramer, C.J.; Truhlar, D.G.
 J. Phys. Chem. B 2009, 113, 6378-6396.
 iSolventCode=           1
 Solvent: water                                                           

 vradii
            1           2           3
    1   1.5200000   1.5200000   1.2000000
 ---------------------------------------
  Cycle       Energy         DIIS Error
 ---------------------------------------
    1    -150.1901514193      7.21E-10
 Time req'd to invert C: 0.20 s (CPU) 0.20 s (wall)
    2    -150.3386982343      1.56E-03
    3    -150.3386982345      1.56E-03
    4    -150.3386982345      1.56E-03
    5    -150.3386982345      1.56E-03
    6    -150.3386982345      1.56E-03
    7    -150.3386982345      1.56E-03
    8    -150.3386982345      1.56E-03
    9    -150.3386982344      1.56E-03
   10    -150.3386982344      1.56E-03
   11    -150.3386982344      1.56E-03
   12    -150.3386982345      1.56E-03
   13    -150.3386982345      1.56E-03
   14    -150.3386982345      1.56E-03
   15    -150.3386982345      1.56E-03
   16    -150.3386982344      1.56E-03
   17    -150.3423986082      7.27E-04
   18    -150.3431161309      3.57E-04
   19    -150.3433506642      1.42E-04
   20    -150.3434010367      3.77E-05
   21    -150.3434041045      1.63E-05
   22    -150.3434043631      5.69E-06
   23    -150.3434044093      1.34E-06
   24    -150.3434044125      2.44E-07
   25    -150.3434044126      5.64E-08
   26    -150.3434044127      1.02E-08
   27    -150.3434044127      2.25E-09 Convergence criterion met
 ---------------------------------------
 SCF time:  CPU 11.10 s  wall 11.10 s
(0)  E-EN(g) gas-phase elect-nuc energy                 -150.190151419 a.u.
(3)  G-ENP(liq) elect-nuc-pol free energy of system     -150.343404413 a.u.
(4)  G-CDS(liq) cavity-dispersion-solvent structure 
     free energy                                                0.6728 kcal/mol
(6)  G-S(liq) free energy of system                     -150.342332252 a.u.
(9)  DeltaG-S(liq) free energy of  solvation
     (9) = (6) - (0)                                          -95.4949 kcal/mol
 SCF   energy in the final basis set = -150.3423322516
 Total energy in the final basis set = -150.3423322516

 Components of the MP2 correlation energy:
        aaaa  correlation energy =        -0.0659232835 au
        abab  correlation energy =        -0.3872868084 au
        bbbb  correlation energy =        -0.0659232835 au
        non-Brillouin singles    =        -0.0000000000 au

 Total  MP2   correlation energy =        -0.5191333755 au
        MP2         total energy =      -150.8614656271 au

  Entering Z-vector solver.
 This version supports only Gaussian blurring of the apparent surface charges
 No PCM contribution added !! 
   1         0           1      0.000305    0.000305
 This version supports only Gaussian blurring of the apparent surface charges
 No PCM contribution added !! 
   2         0           1      0.000138    0.000138
 This version supports only Gaussian blurring of the apparent surface charges
 No PCM contribution added !! 
   3         0           1      0.000038    0.000038
 This version supports only Gaussian blurring of the apparent surface charges
 No PCM contribution added !! 
   4         0           1      0.000019    0.000019
 This version supports only Gaussian blurring of the apparent surface charges
 No PCM contribution added !! 
   5         0           1      0.000005    0.000005
 This version supports only Gaussian blurring of the apparent surface charges
 No PCM contribution added !! 
   6         0           1      0.000002    0.000002
 This version supports only Gaussian blurring of the apparent surface charges
 No PCM contribution added !! 
   7         1           0      0.000000    0.000000    Roots Converged

 --------------------------------------------------------------

                    Orbital Energies (a.u.)
 --------------------------------------------------------------

 Alpha MOs
 -- Occupied --
-20.552 -20.462  -1.388  -1.036  -0.638  -0.556  -0.522  -0.368
 -0.337
 -- Virtual --
  0.187   0.376   0.580   0.685   0.791   0.800   0.845   0.868
  0.886   0.915   0.996   1.218   1.409   1.599   1.605   1.791
  1.801   1.924   2.097   2.229   2.273   2.468   2.486   2.632
  2.908   3.535   3.599   3.790   3.908   4.035   4.063   4.094
  4.203   4.260   4.419   4.492   4.711   5.018   5.237   5.285
  5.374   5.451   5.542   5.700   5.708   5.834   6.080   6.491
  6.562   6.630   6.761   6.831   6.881   6.922   6.924   7.025
  7.126   7.156   7.355   7.534   7.597   7.672   8.012   9.382
 11.323
 --------------------------------------------------------------

          Ground-State Mulliken Net Atomic Charges

     Atom                 Charge (a.u.)
  ----------------------------------------
      1 O                    -0.853600
      2 O                    -0.432855
      3 H                     0.286455
  ----------------------------------------
  Sum of atomic charges =    -1.000000

 -----------------------------------------------------------------
                    Cartesian Multipole Moments
 -----------------------------------------------------------------
    Charge (ESU x 10^10)
                -4.8032
    Dipole Moment (Debye)
         X      10.2277      Y      -6.8356      Z      -6.8553
       Tot      14.0828
    Quadrupole Moments (Debye-Ang)
        XX     -36.9026     XY      15.7322     YY     -24.4950
        XZ      13.7003     YZ     -10.4062     ZZ     -19.4398
    Octopole Moments (Debye-Ang^2)
       XXX     127.7154    XXY     -55.1782    XYY      50.2851
       YYY     -73.1283    XXZ     -40.7360    XYZ      21.4828
       YYZ     -27.9805    XZZ      37.6562    YZZ     -27.8668
       ZZZ     -41.3156
    Hexadecapole Moments (Debye-Ang^3)
      XXXX    -425.6445   XXXY     191.6341   XXYY    -138.1252
      XYYY     149.5223   YYYY    -200.5110   XXXZ     132.1863
      XXYZ     -62.4167   XYYZ      57.0574   YYYZ     -76.7073
      XXZZ     -92.8957   XYZZ      56.7355   YYZZ     -57.0775
      XZZZ      84.0120   YZZZ     -61.5482   ZZZZ     -86.5413
 -----------------------------------------------------------------
 DrvMan is completing analytic gradient of the MP2 energy
 MP2 relaxed dipole moment
            1
    1   4.0238736
    2  -2.6893450
    3  -2.6970948
	Magnitude:	 5.541 au	14.083 Debye
 MP2 energy read as -150.861466
 Full Analytical Gradient of MP2 Energy (in au.)
             1             2             3
    1    0.00017604   -0.00015674   -0.00001930
    2   -0.00015718    0.00016079   -0.00000361
    3    0.00001196   -0.00004990    0.00003794
 Gradient time:  CPU 0.09 s  wall 0.09 s
 ----------------------------------------------------------------
             Standard Nuclear Orientation (Angstroms)
    I     Atom           X                Y                Z
 ----------------------------------------------------------------
    1      O      -2.3205215292     1.6733332985     1.1250275325
    2      O      -1.2456167436     0.9601992300     0.6220913688
    3      H      -1.3409247272     1.3354434715    -0.3176666013
 ----------------------------------------------------------------
 Nuclear Repulsion Energy =    31.0097318538 hartrees
 There are        9 alpha and        9 beta electrons
 Discretize the solute cavity surface with Lebedev spheres
	Using 302 Lebedev grid points for each H atom
	Using 302 Lebedev grid points for other atoms
	Atomic van der Waals radii will be scaled by 1.20
 Removing interior tesserae...
 Keep 534 surface tesserae and discard 372 interior tesserae
 Molecular Surface Area = 46.313 Angst**2

                       Distance Matrix (Angstroms)
             O (  1)   O (  2)
   O (  2)  1.384531
   H (  3)  1.776273  1.016384

 Requested basis set is cc-pVTZ
 There are 26 shells and 74 basis functions
 A cutoff of  1.0D-11 yielded    351 shell pairs
 There are      2891 function pairs (      3844 Cartesian)
 Smallest overlap matrix eigenvalue = 3.80E-03
 Guess MOs from SCF MO coefficient file
 Reading MOs from coefficient file
 Reading MOs from coefficient file
 A restricted Hartree-Fock SCF calculation will be
 performed using Pulay DIIS extrapolation
 SCF converges when DIIS error is below 1.0E-08
 ---------------------------------------
  Cycle       Energy         DIIS Error
 ---------------------------------------
    1    -150.1835004091      1.94E-03
    2    -150.1893080983      8.12E-04
    3    -150.1898843405      3.33E-04
    4    -150.1900628204      1.49E-04
    5    -150.1901082959      4.74E-05
    6    -150.1901128511      2.05E-05
    7    -150.1901132891      6.19E-06
    8    -150.1901133706      1.59E-06
    9    -150.1901133790      4.96E-07
   10    -150.1901133798      1.76E-07
   11    -150.1901133799      5.37E-08
   12    -150.1901133799      1.39E-08
   13    -150.1901133799      3.66E-09 Convergence criterion met
 ---------------------------------------
 SCF time:  CPU 3.13 s  wall 3.15 s
 Discretize the solute cavity surface with Lebedev spheres
	Using 302 Lebedev grid points for each H atom
	Using 302 Lebedev grid points for other atoms
	Atomic van der Waals radii will be scaled by 1.20
 Removing interior tesserae...
 Keep 534 surface tesserae and discard 372 interior tesserae
 Molecular Surface Area = 46.313 Angst**2
 A restricted Hartree-Fock SCF calculation will be
 performed using Pulay DIIS extrapolation
 Polarizable Continuum solvation model will be applied
 SCF converges when DIIS error is below 1.0E-08

 Citation of the SMD model:
 Marenich, A.V.; Cramer, C.J.; Truhlar, D.G.
 J. Phys. Chem. B 2009, 113, 6378-6396.
 iSolventCode=           1
 Solvent: water                                                           

 vradii
            1           2           3
    1   1.5200000   1.5200000   1.2000000
 ---------------------------------------
  Cycle       Energy         DIIS Error
 ---------------------------------------
    1    -150.1901133799      8.01E-10
 Time req'd to invert C: 0.20 s (CPU) 0.20 s (wall)
    2    -150.3386294349      1.56E-03
    3    -150.3386294351      1.56E-03
    4    -150.3386294351      1.56E-03
    5    -150.3386294351      1.56E-03
    6    -150.3386294351      1.56E-03
    7    -150.3386294351      1.56E-03
    8    -150.3386294351      1.56E-03
    9    -150.3386294351      1.56E-03
   10    -150.3386294351      1.56E-03
   11    -150.3386294351      1.56E-03
   12    -150.3386294351      1.56E-03
   13    -150.3386294351      1.56E-03
   14    -150.3386294351      1.56E-03
   15    -150.3386294351      1.56E-03
   16    -150.3386294351      1.56E-03
   17    -150.3423280733      7.27E-04
   18    -150.3430460740      3.57E-04
   19    -150.3432811428      1.42E-04
   20    -150.3433317708      3.78E-05
   21    -150.3433348581      1.62E-05
   22    -150.3433351167      5.73E-06
   23    -150.3433351630      1.35E-06
   24    -150.3433351663      2.46E-07
   25    -150.3433351664      5.67E-08
   26    -150.3433351664      1.03E-08
   27    -150.3433351664      2.30E-09 Convergence criterion met
 ---------------------------------------
 SCF time:  CPU 11.12 s  wall 11.13 s
(0)  E-EN(g) gas-phase elect-nuc energy                 -150.190113380 a.u.
(3)  G-ENP(liq) elect-nuc-pol free energy of system     -150.343335166 a.u.
(4)  G-CDS(liq) cavity-dispersion-solvent structure 
     free energy                                                0.6728 kcal/mol
(6)  G-S(liq) free energy of system                     -150.342262980 a.u.
(9)  DeltaG-S(liq) free energy of  solvation
     (9) = (6) - (0)                                          -95.4753 kcal/mol
 SCF   energy in the final basis set = -150.3422629804
 Total energy in the final basis set = -150.3422629804

 Components of the MP2 correlation energy:
        aaaa  correlation energy =        -0.0659313970 au
        abab  correlation energy =        -0.3873626956 au
        bbbb  correlation energy =        -0.0659313970 au
        non-Brillouin singles    =        -0.0000000000 au

 Total  MP2   correlation energy =        -0.5192254896 au
        MP2         total energy =      -150.8614884700 au

  Entering Z-vector solver.
 This version supports only Gaussian blurring of the apparent surface charges
 No PCM contribution added !! 
   1         0           1      0.000306    0.000306
 This version supports only Gaussian blurring of the apparent surface charges
 No PCM contribution added !! 
   2         0           1      0.000139    0.000139
 This version supports only Gaussian blurring of the apparent surface charges
 No PCM contribution added !! 
   3         0           1      0.000038    0.000038
 This version supports only Gaussian blurring of the apparent surface charges
 No PCM contribution added !! 
   4         0           1      0.000020    0.000020
 This version supports only Gaussian blurring of the apparent surface charges
 No PCM contribution added !! 
   5         0           1      0.000005    0.000005
 This version supports only Gaussian blurring of the apparent surface charges
 No PCM contribution added !! 
   6         0           1      0.000002    0.000002
 This version supports only Gaussian blurring of the apparent surface charges
 No PCM contribution added !! 
   7         1           0      0.000000    0.000000    Roots Converged

 --------------------------------------------------------------

                    Orbital Energies (a.u.)
 --------------------------------------------------------------

 Alpha MOs
 -- Occupied --
-20.552 -20.463  -1.387  -1.036  -0.638  -0.556  -0.522  -0.368
 -0.338
 -- Virtual --
  0.187   0.376   0.579   0.685   0.791   0.799   0.846   0.868
  0.886   0.915   0.996   1.218   1.409   1.598   1.604   1.790
  1.801   1.925   2.097   2.229   2.272   2.467   2.485   2.632
  2.908   3.534   3.599   3.790   3.907   4.035   4.063   4.094
  4.203   4.259   4.419   4.491   4.709   5.017   5.237   5.285
  5.373   5.452   5.542   5.700   5.708   5.833   6.078   6.489
  6.559   6.626   6.759   6.829   6.880   6.921   6.923   7.025
  7.125   7.157   7.353   7.533   7.599   7.671   8.010   9.378
 11.311
 --------------------------------------------------------------

          Ground-State Mulliken Net Atomic Charges

     Atom                 Charge (a.u.)
  ----------------------------------------
      1 O                    -0.853413
      2 O                    -0.433416
      3 H                     0.286829
  ----------------------------------------
  Sum of atomic charges =    -1.000000

 -----------------------------------------------------------------
                    Cartesian Multipole Moments
 -----------------------------------------------------------------
    Charge (ESU x 10^10)
                -4.8032
    Dipole Moment (Debye)
         X      10.2267      Y      -6.8301      Z      -6.8543
       Tot      14.0789
    Quadrupole Moments (Debye-Ang)
        XX     -36.8979     XY      15.7217     YY     -24.4842
        XZ      13.6962     YZ     -10.4019     ZZ     -19.4399
    Octopole Moments (Debye-Ang^2)
       XXX     127.6982    XXY     -55.1416    XYY      50.2620
       YYY     -73.0729    XXZ     -40.7234    XYZ      21.4712
       YYZ     -27.9705    XZZ      37.6527    YZZ     -27.8523
       ZZZ     -41.3154
    Hexadecapole Moments (Debye-Ang^3)
      XXXX    -425.5886   XXXY     191.5234   XXYY    -138.0414
      XYYY     149.4257   YYYY    -200.3343   XXXZ     132.1513
      XXYZ     -62.3770   XYYZ      57.0289   YYYZ     -76.6616
      XXZZ     -92.8829   XYZZ      56.7091   YYZZ     -57.0454
      XZZZ      84.0065   YZZZ     -61.5239   ZZZZ     -86.5436
 -----------------------------------------------------------------
 DrvMan is completing analytic gradient of the MP2 energy
 MP2 relaxed dipole moment
            1
    1   4.0234798
    2  -2.6871675
    3  -2.6966832
	Magnitude:	 5.539 au	14.079 Debye
 MP2 energy read as -150.861488
 Full Analytical Gradient of MP2 Energy (in au.)
             1             2             3
    1   -0.00018737    0.00025542   -0.00006804
    2    0.00009050   -0.00026190    0.00017140
    3    0.00017444    0.00021669   -0.00039113
 Gradient time:  CPU 0.09 s  wall 0.09 s
 ----------------------------------------------------------------
             Standard Nuclear Orientation (Angstroms)
    I     Atom           X                Y                Z
 ----------------------------------------------------------------
    1      O      -2.3205215292     1.6733332985     1.1250275325
    2      O      -1.2456167436     0.9611992300     0.6230913688
    3      H      -1.3409247272     1.3354434715    -0.3176666013
 ----------------------------------------------------------------
 Nuclear Repulsion Energy =    31.0229734523 hartrees
 There are        9 alpha and        9 beta electrons
 Discretize the solute cavity surface with Lebedev spheres
	Using 302 Lebedev grid points for each H atom
	Using 302 Lebedev grid points for other atoms
	Atomic van der Waals radii will be scaled by 1.20
 Removing interior tesserae...
 Keep 534 surface tesserae and discard 372 interior tesserae
 Molecular Surface Area = 46.313 Angst**2

                       Distance Matrix (Angstroms)
             O (  1)   O (  2)
   O (  2)  1.383653
   H (  3)  1.776273  1.016940

 Requested basis set is cc-pVTZ
 There are 26 shells and 74 basis functions
 A cutoff of  1.0D-11 yielded    351 shell pairs
 There are      2891 function pairs (      3844 Cartesian)
 Smallest overlap matrix eigenvalue = 3.81E-03
 Guess MOs from SCF MO coefficient file
 Reading MOs from coefficient file
 Reading MOs from coefficient file
 A restricted Hartree-Fock SCF calculation will be
 performed using Pulay DIIS extrapolation
 SCF converges when DIIS error is below 1.0E-08
 ---------------------------------------
  Cycle       Energy         DIIS Error
 ---------------------------------------
    1    -150.1846096331      1.93E-03
    2    -150.1891517435      8.08E-04
    3    -150.1897253768      3.31E-04
    4    -150.1899028728      1.48E-04
    5    -150.1899482702      4.63E-05
    6    -150.1899527447      1.96E-05
    7    -150.1899531576      6.34E-06
    8    -150.1899532399      1.62E-06
    9    -150.1899532488      5.15E-07
   10    -150.1899532496      1.82E-07
   11    -150.1899532497      5.50E-08
   12    -150.1899532497      1.42E-08
   13    -150.1899532497      3.68E-09 Convergence criterion met
 ---------------------------------------
 SCF time:  CPU 3.12 s  wall 3.11 s
 Discretize the solute cavity surface with Lebedev spheres
	Using 302 Lebedev grid points for each H atom
	Using 302 Lebedev grid points for other atoms
	Atomic van der Waals radii will be scaled by 1.20
 Removing interior tesserae...
 Keep 534 surface tesserae and discard 372 interior tesserae
 Molecular Surface Area = 46.313 Angst**2
 A restricted Hartree-Fock SCF calculation will be
 performed using Pulay DIIS extrapolation
 Polarizable Continuum solvation model will be applied
 SCF converges when DIIS error is below 1.0E-08

 Citation of the SMD model:
 Marenich, A.V.; Cramer, C.J.; Truhlar, D.G.
 J. Phys. Chem. B 2009, 113, 6378-6396.
 iSolventCode=           1
 Solvent: water                                                           

 vradii
            1           2           3
    1   1.5200000   1.5200000   1.2000000
 ---------------------------------------
  Cycle       Energy         DIIS Error
 ---------------------------------------
    1    -150.1899532497      7.06E-10
 Time req'd to invert C: 0.20 s (CPU) 0.20 s (wall)
    2    -150.3384734208      1.56E-03
    3    -150.3384734210      1.56E-03
    4    -150.3384734204      1.56E-03
    5    -150.3384734212      1.56E-03
    6    -150.3384734207      1.56E-03
    7    -150.3384734209      1.56E-03
    8    -150.3384734199      1.56E-03
    9    -150.3384734201      1.56E-03
   10    -150.3384734199      1.56E-03
   11    -150.3384734198      1.56E-03
   12    -150.3384734218      1.56E-03
   13    -150.3384734185      1.56E-03
   14    -150.3384734186      1.56E-03
   15    -150.3384734212      1.56E-03
   16    -150.3384734216      1.56E-03
   17    -150.3421778499      7.27E-04
   18    -150.3428974322      3.57E-04
   19    -150.3431329785      1.42E-04
   20    -150.3431836598      3.77E-05
   21    -150.3431867381      1.61E-05
   22    -150.3431869929      5.73E-06
   23    -150.3431870387      1.35E-06
   24    -150.3431870419      2.45E-07
   25    -150.3431870420      5.66E-08
   26    -150.3431870420      1.02E-08
   27    -150.3431870420      2.21E-09 Convergence criterion met
 ---------------------------------------
 SCF time:  CPU 11.09 s  wall 11.08 s
(0)  E-EN(g) gas-phase elect-nuc energy                 -150.189953250 a.u.
(3)  G-ENP(liq) elect-nuc-pol free energy of system     -150.343187042 a.u.
(4)  G-CDS(liq) cavity-dispersion-solvent structure 
     free energy                                                0.6732 kcal/mol
(6)  G-S(liq) free energy of system                     -150.342114269 a.u.
(9)  DeltaG-S(liq) free energy of  solvation
     (9) = (6) - (0)                                          -95.4825 kcal/mol
 SCF   energy in the final basis set = -150.3421142694
 Total energy in the final basis set = -150.3421142694

 Components of the MP2 correlation energy:
        aaaa  correlation energy =        -0.0659317247 au
        abab  correlation energy =        -0.3873410842 au
        bbbb  correlation energy =        -0.0659317247 au
        non-Brillouin singles    =        -0.0000000000 au

 Total  MP2   correlation energy =        -0.5192045337 au
        MP2         total energy =      -150.8613188032 au

  Entering Z-vector solver.
 This version supports only Gaussian blurring of the apparent surface charges
 No PCM contribution added !! 
   1         0           1      0.000305    0.000305
 This version supports only Gaussian blurring of the apparent surface charges
 No PCM contribution added !! 
   2         0           1      0.000138    0.000138
 This version supports only Gaussian blurring of the apparent surface charges
 No PCM contribution added !! 
   3         0           1      0.000038    0.000038
 This version supports only Gaussian blurring of the apparent surface charges
 No PCM contribution added !! 
   4         0           1      0.000019    0.000019
 This version supports only Gaussian blurring of the apparent surface charges
 No PCM contribution added !! 
   5         0           1      0.000005    0.000005
 This version supports only Gaussian blurring of the apparent surface charges
 No PCM contribution added !! 
   6         0           1      0.000002    0.000002
 This version supports only Gaussian blurring of the apparent surface charges
 No PCM contribution added !! 
   7         1           0      0.000000    0.000000    Roots Converged

 --------------------------------------------------------------

                    Orbital Energies (a.u.)
 --------------------------------------------------------------

 Alpha MOs
 -- Occupied --
-20.552 -20.462  -1.388  -1.035  -0.638  -0.556  -0.522  -0.368
 -0.337
 -- Virtual --
  0.187   0.376   0.579   0.685   0.791   0.800   0.846   0.868
  0.886   0.915   0.996   1.219   1.409   1.599   1.604   1.790
  1.801   1.925   2.097   2.230   2.273   2.468   2.486   2.632
  2.907   3.534   3.599   3.790   3.907   4.035   4.063   4.094
  4.203   4.259   4.419   4.491   4.708   5.018   5.237   5.285
  5.374   5.451   5.542   5.700   5.708   5.833   6.079   6.490
  6.562   6.626   6.758   6.829   6.880   6.922   6.924   7.025
  7.125   7.156   7.354   7.534   7.597   7.672   8.011   9.380
 11.313
 --------------------------------------------------------------

          Ground-State Mulliken Net Atomic Charges

     Atom                 Charge (a.u.)
  ----------------------------------------
      1 O                    -0.853570
      2 O                    -0.433230
      3 H                     0.286800
  ----------------------------------------
  Sum of atomic charges =    -1.000000

 -----------------------------------------------------------------
                    Cartesian Multipole Moments
 -----------------------------------------------------------------
    Charge (ESU x 10^10)
                -4.8032
    Dipole Moment (Debye)
         X      10.2278      Y      -6.8331      Z      -6.8568
       Tot      14.0825
    Quadrupole Moments (Debye-Ang)
        XX     -36.9048     XY      15.7289     YY     -24.4910
        XZ      13.7027     YZ     -10.4067     ZZ     -19.4441
    Octopole Moments (Debye-Ang^2)
       XXX     127.7239    XXY     -55.1691    XYY      50.2790
       YYY     -73.1050    XXZ     -40.7473    XYZ      21.4845
       YYZ     -27.9861    XZZ      37.6630    YZZ     -27.8659
       ZZZ     -41.3366
    Hexadecapole Moments (Debye-Ang^3)
      XXXX    -425.6722   XXXY     191.6102   XXYY    -138.1031
      XYYY     149.4874   YYYY    -200.4344   XXXZ     132.2249
      XXYZ     -62.4247   XYYZ      57.0656   YYYZ     -76.7112
      XXZZ     -92.9196   XYZZ      56.7380   YYZZ     -57.0809
      XZZZ      84.0427   YZZZ     -61.5610   ZZZZ     -86.5935
 -----------------------------------------------------------------
 DrvMan is completing analytic gradient of the MP2 energy
 MP2 relaxed dipole moment
            1
    1   4.0239459
    2  -2.6883473
    3  -2.6976880
	Magnitude:	 5.540 au	14.082 Debye
 MP2 energy read as -150.861319
 Full Analytical Gradient of MP2 Energy (in au.)
             1             2             3
    1    0.00012384   -0.00001448   -0.00010936
    2   -0.00011153   -0.00020908    0.00032061
    3    0.00001493    0.00072235   -0.00073728
 Gradient time:  CPU 0.09 s  wall 0.09 s
 ----------------------------------------------------------------
             Standard Nuclear Orientation (Angstroms)
    I     Atom           X                Y                Z
 ----------------------------------------------------------------
    1      O      -2.3205215292     1.6733332985     1.1250275325
    2      O      -1.2456167436     0.9611992300     0.6210913688
    3      H      -1.3409247272     1.3354434715    -0.3176666013
 ----------------------------------------------------------------
 Nuclear Repulsion Energy =    31.0177099437 hartrees
 There are        9 alpha and        9 beta electrons
 Discretize the solute cavity surface with Lebedev spheres
	Using 302 Lebedev grid points for each H atom
	Using 302 Lebedev grid points for other atoms
	Atomic van der Waals radii will be scaled by 1.20
 Removing interior tesserae...
 Keep 534 surface tesserae and discard 372 interior tesserae
 Molecular Surface Area = 46.313 Angst**2

                       Distance Matrix (Angstroms)
             O (  1)   O (  2)
   O (  2)  1.384380
   H (  3)  1.776273  1.015091

 Requested basis set is cc-pVTZ
 There are 26 shells and 74 basis functions
 A cutoff of  1.0D-11 yielded    351 shell pairs
 There are      2891 function pairs (      3844 Cartesian)
 Smallest overlap matrix eigenvalue = 3.79E-03
 Guess MOs from SCF MO coefficient file
 Reading MOs from coefficient file
 Reading MOs from coefficient file
 A restricted Hartree-Fock SCF calculation will be
 performed using Pulay DIIS extrapolation
 SCF converges when DIIS error is below 1.0E-08
 ---------------------------------------
  Cycle       Energy         DIIS Error
 ---------------------------------------
    1    -150.1851833036      1.93E-03
    2    -150.1895144223      8.06E-04
    3    -150.1900846474      3.32E-04
    4    -150.1902604503      1.48E-04
    5    -150.1903061147      4.58E-05
    6    -150.1903104339      1.99E-05
    7    -150.1903108553      6.16E-06
    8    -150.1903109361      1.67E-06
    9    -150.1903109456      5.49E-07
   10    -150.1903109465      1.91E-07
   11    -150.1903109466      5.37E-08
   12    -150.1903109466      1.35E-08
   13    -150.1903109466      3.49E-09 Convergence criterion met
 ---------------------------------------
 SCF time:  CPU 3.12 s  wall 3.15 s
 Discretize the solute cavity surface with Lebedev spheres
	Using 302 Lebedev grid points for each H atom
	Using 302 Lebedev grid points for other atoms
	Atomic van der Waals radii will be scaled by 1.20
 Removing interior tesserae...
 Keep 534 surface tesserae and discard 372 interior tesserae
 Molecular Surface Area = 46.313 Angst**2
 A restricted Hartree-Fock SCF calculation will be
 performed using Pulay DIIS extrapolation
 Polarizable Continuum solvation model will be applied
 SCF converges when DIIS error is below 1.0E-08

 Citation of the SMD model:
 Marenich, A.V.; Cramer, C.J.; Truhlar, D.G.
 J. Phys. Chem. B 2009, 113, 6378-6396.
 iSolventCode=           1
 Solvent: water                                                           

 vradii
            1           2           3
    1   1.5200000   1.5200000   1.2000000
 ---------------------------------------
  Cycle       Energy         DIIS Error
 ---------------------------------------
    1    -150.1903109466      6.75E-10
 Time req'd to invert C: 0.20 s (CPU) 0.20 s (wall)
    2    -150.3388470494      1.56E-03
    3    -150.3388470495      1.56E-03
    4    -150.3388470497      1.56E-03
    5    -150.3388470496      1.56E-03
    6    -150.3388470497      1.56E-03
    7    -150.3388470496      1.56E-03
    8    -150.3388470496      1.56E-03
    9    -150.3388470496      1.56E-03
   10    -150.3388470496      1.56E-03
   11    -150.3388470495      1.56E-03
   12    -150.3388470495      1.56E-03
   13    -150.3388470495      1.56E-03
   14    -150.3388470495      1.56E-03
   15    -150.3388470496      1.56E-03
   16    -150.3388470495      1.56E-03
   17    -150.3425414674      7.26E-04
   18    -150.3432572667      3.56E-04
   19    -150.3434911146      1.42E-04
   20    -150.3435414158      3.78E-05
   21    -150.3435444967      1.65E-05
   22    -150.3435447590      5.70E-06
   23    -150.3435448058      1.35E-06
   24    -150.3435448091      2.45E-07
   25    -150.3435448092      5.65E-08
   26    -150.3435448092      1.04E-08
   27    -150.3435448092      2.39E-09 Convergence criterion met
 ---------------------------------------
 SCF time:  CPU 11.12 s  wall 11.13 s
(0)  E-EN(g) gas-phase elect-nuc energy                 -150.190310947 a.u.
(3)  G-ENP(liq) elect-nuc-pol free energy of system     -150.343544809 a.u.
(4)  G-CDS(liq) cavity-dispersion-solvent structure 
     free energy                                                0.6724 kcal/mol
(6)  G-S(liq) free energy of system                     -150.342473236 a.u.
(9)  DeltaG-S(liq) free energy of  solvation
     (9) = (6) - (0)                                          -95.4833 kcal/mol
 SCF   energy in the final basis set = -150.3424732357
 Total energy in the final basis set = -150.3424732357

 Components of the MP2 correlation energy:
        aaaa  correlation energy =        -0.0659228239 au
        abab  correlation energy =        -0.3873086371 au
        bbbb  correlation energy =        -0.0659228239 au
        non-Brillouin singles    =        -0.0000000000 au

 Total  MP2   correlation energy =        -0.5191542849 au
        MP2         total energy =      -150.8616275206 au

  Entering Z-vector solver.
 This version supports only Gaussian blurring of the apparent surface charges
 No PCM contribution added !! 
   1         0           1      0.000306    0.000306
 This version supports only Gaussian blurring of the apparent surface charges
 No PCM contribution added !! 
   2         0           1      0.000138    0.000138
 This version supports only Gaussian blurring of the apparent surface charges
 No PCM contribution added !! 
   3         0           1      0.000038    0.000038
 This version supports only Gaussian blurring of the apparent surface charges
 No PCM contribution added !! 
   4         0           1      0.000020    0.000020
 This version supports only Gaussian blurring of the apparent surface charges
 No PCM contribution added !! 
   5         0           1      0.000005    0.000005
 This version supports only Gaussian blurring of the apparent surface charges
 No PCM contribution added !! 
   6         0           1      0.000002    0.000002
 This version supports only Gaussian blurring of the apparent surface charges
 No PCM contribution added !! 
   7         1           0      0.000000    0.000000    Roots Converged

 --------------------------------------------------------------

                    Orbital Energies (a.u.)
 --------------------------------------------------------------

 Alpha MOs
 -- Occupied --
-20.552 -20.463  -1.388  -1.036  -0.638  -0.556  -0.522  -0.368
 -0.338
 -- Virtual --
  0.187   0.376   0.580   0.685   0.791   0.800   0.846   0.868
  0.886   0.915   0.996   1.218   1.409   1.598   1.605   1.791
  1.801   1.924   2.097   2.228   2.272   2.467   2.486   2.632
  2.908   3.535   3.600   3.791   3.908   4.035   4.064   4.094
  4.203   4.260   4.419   4.492   4.712   5.017   5.238   5.285
  5.373   5.453   5.542   5.700   5.708   5.833   6.079   6.489
  6.560   6.630   6.762   6.831   6.881   6.922   6.923   7.025
  7.126   7.157   7.354   7.533   7.599   7.671   8.011   9.380
 11.321
 --------------------------------------------------------------

          Ground-State Mulliken Net Atomic Charges

     Atom                 Charge (a.u.)
  ----------------------------------------
      1 O                    -0.853430
      2 O                    -0.433070
      3 H                     0.286499
  ----------------------------------------
  Sum of atomic charges =    -1.000000

 -----------------------------------------------------------------
                    Cartesian Multipole Moments
 -----------------------------------------------------------------
    Charge (ESU x 10^10)
                -4.8032
    Dipole Moment (Debye)
         X      10.2265      Y      -6.8323      Z      -6.8529
       Tot      14.0792
    Quadrupole Moments (Debye-Ang)
        XX     -36.8964     XY      15.7247     YY     -24.4874
        XZ      13.6943     YZ     -10.4014     ZZ     -19.4361
    Octopole Moments (Debye-Ang^2)
       XXX     127.6923    XXY     -55.1510    XYY      50.2675
       YYY     -73.0947    XXZ     -40.7137    XYZ      21.4700
       YYZ     -27.9649    XZZ      37.6472    YZZ     -27.8539
       ZZZ     -41.2954
    Hexadecapole Moments (Debye-Ang^3)
      XXXX    -425.5703   XXXY     191.5503   XXYY    -138.0641
      XYYY     149.4596   YYYY    -200.4082   XXXZ     132.1175
      XXYZ     -62.3712   XYYZ      57.0219   YYYZ     -76.6582
      XXZZ     -92.8622   XYZZ      56.7083   YYZZ     -57.0431
      XZZZ      83.9782   YZZZ     -61.5126   ZZZZ     -86.4938
 -----------------------------------------------------------------
 DrvMan is completing analytic gradient of the MP2 energy
 MP2 relaxed dipole moment
            1
    1   4.0234329
    2  -2.6880363
    3  -2.6961474
	Magnitude:	 5.539 au	14.079 Debye
 MP2 energy read as -150.861628
 Full Analytical Gradient of MP2 Energy (in au.)
             1             2             3
    1   -0.00014524    0.00011897    0.00002626
    2    0.00005331    0.00009757   -0.00015088
    3    0.00017981   -0.00056011    0.00038030
 Gradient time:  CPU 0.09 s  wall 0.09 s
 ----------------------------------------------------------------
             Standard Nuclear Orientation (Angstroms)
    I     Atom           X                Y                Z
 ----------------------------------------------------------------
    1      O      -2.3205215292     1.6733332985     1.1250275325
    2      O      -1.2456167436     0.9611992300     0.6220913688
    3      H      -1.3399247272     1.3354434715    -0.3176666013
 ----------------------------------------------------------------
 Nuclear Repulsion Energy =    31.0199851308 hartrees
 There are        9 alpha and        9 beta electrons
 Discretize the solute cavity surface with Lebedev spheres
	Using 302 Lebedev grid points for each H atom
	Using 302 Lebedev grid points for other atoms
	Atomic van der Waals radii will be scaled by 1.20
 Removing interior tesserae...
 Keep 534 surface tesserae and discard 372 interior tesserae
 Molecular Surface Area = 46.313 Angst**2

                       Distance Matrix (Angstroms)
             O (  1)   O (  2)
   O (  2)  1.384016
   H (  3)  1.776825  1.015922

 Requested basis set is cc-pVTZ
 There are 26 shells and 74 basis functions
 A cutoff of  1.0D-11 yielded    351 shell pairs
 There are      2891 function pairs (      3844 Cartesian)
 Smallest overlap matrix eigenvalue = 3.80E-03
 Guess MOs from SCF MO coefficient file
 Reading MOs from coefficient file
 Reading MOs from coefficient file
 A restricted Hartree-Fock SCF calculation will be
 performed using Pulay DIIS extrapolation
 SCF converges when DIIS error is below 1.0E-08
 ---------------------------------------
  Cycle       Energy         DIIS Error
 ---------------------------------------
    1    -150.1843795496      1.93E-03
    2    -150.1893731685      8.10E-04
    3    -150.1899472680      3.31E-04
    4    -150.1901248531      1.48E-04
    5    -150.1901700587      4.67E-05
    6    -150.1901745467      2.00E-05
    7    -150.1901749689      6.26E-06
    8    -150.1901750506      1.60E-06
    9    -150.1901750592      5.04E-07
   10    -150.1901750600      1.78E-07
   11    -150.1901750601      5.42E-08
   12    -150.1901750601      1.40E-08
   13    -150.1901750601      3.62E-09 Convergence criterion met
 ---------------------------------------
 SCF time:  CPU 3.11 s  wall 3.11 s
 Discretize the solute cavity surface with Lebedev spheres
	Using 302 Lebedev grid points for each H atom
	Using 302 Lebedev grid points for other atoms
	Atomic van der Waals radii will be scaled by 1.20
 Removing interior tesserae...
 Keep 534 surface tesserae and discard 372 interior tesserae
 Molecular Surface Area = 46.313 Angst**2
 A restricted Hartree-Fock SCF calculation will be
 performed using Pulay DIIS extrapolation
 Polarizable Continuum solvation model will be applied
 SCF converges when DIIS error is below 1.0E-08

 Citation of the SMD model:
 Marenich, A.V.; Cramer, C.J.; Truhlar, D.G.
 J. Phys. Chem. B 2009, 113, 6378-6396.
 iSolventCode=           1
 Solvent: water                                                           

 vradii
            1           2           3
    1   1.5200000   1.5200000   1.2000000
 ---------------------------------------
  Cycle       Energy         DIIS Error
 ---------------------------------------
    1    -150.1901750601      6.75E-10
 Time req'd to invert C: 0.20 s (CPU) 0.20 s (wall)
    2    -150.3386972432      1.56E-03
    3    -150.3386972434      1.56E-03
    4    -150.3386972433      1.56E-03
    5    -150.3386972434      1.56E-03
    6    -150.3386972434      1.56E-03
    7    -150.3386972434      1.56E-03
    8    -150.3423979926      7.26E-04
    9    -150.3431157650      3.57E-04
   10    -150.3433502239      1.42E-04
   11    -150.3434006828      3.78E-05
   12    -150.3434037675      1.63E-05
   13    -150.3434040264      5.72E-06
   14    -150.3434040727      1.35E-06
   15    -150.3434040760      2.45E-07
   16    -150.3434040761      5.66E-08
   17    -150.3434040761      1.03E-08
   18    -150.3434040761      2.36E-09 Convergence criterion met
 ---------------------------------------
 SCF time:  CPU 7.48 s  wall 7.51 s
(0)  E-EN(g) gas-phase elect-nuc energy                 -150.190175060 a.u.
(3)  G-ENP(liq) elect-nuc-pol free energy of system     -150.343404076 a.u.
(4)  G-CDS(liq) cavity-dispersion-solvent structure 
     free energy                                                0.6729 kcal/mol
(6)  G-S(liq) free energy of system                     -150.342331682 a.u.
(9)  DeltaG-S(liq) free energy of  solvation
     (9) = (6) - (0)                                          -95.4797 kcal/mol
 SCF   energy in the final basis set = -150.3423316823
 Total energy in the final basis set = -150.3423316823

 Components of the MP2 correlation energy:
        aaaa  correlation energy =        -0.0659251377 au
        abab  correlation energy =        -0.3873174032 au
        bbbb  correlation energy =        -0.0659251377 au
        non-Brillouin singles    =        -0.0000000000 au

 Total  MP2   correlation energy =        -0.5191676786 au
        MP2         total energy =      -150.8614993609 au

  Entering Z-vector solver.
 This version supports only Gaussian blurring of the apparent surface charges
 No PCM contribution added !! 
   1         0           1      0.000305    0.000305
 This version supports only Gaussian blurring of the apparent surface charges
 No PCM contribution added !! 
   2         0           1      0.000138    0.000138
 This version supports only Gaussian blurring of the apparent surface charges
 No PCM contribution added !! 
   3         0           1      0.000038    0.000038
 This version supports only Gaussian blurring of the apparent surface charges
 No PCM contribution added !! 
   4         0           1      0.000020    0.000020
 This version supports only Gaussian blurring of the apparent surface charges
 No PCM contribution added !! 
   5         0           1      0.000005    0.000005
 This version supports only Gaussian blurring of the apparent surface charges
 No PCM contribution added !! 
   6         0           1      0.000002    0.000002
 This version supports only Gaussian blurring of the apparent surface charges
 No PCM contribution added !! 
   7         1           0      0.000000    0.000000    Roots Converged

 --------------------------------------------------------------

                    Orbital Energies (a.u.)
 --------------------------------------------------------------

 Alpha MOs
 -- Occupied --
-20.552 -20.462  -1.388  -1.036  -0.638  -0.556  -0.522  -0.368
 -0.337
 -- Virtual --
  0.187   0.376   0.580   0.685   0.791   0.800   0.845   0.868
  0.886   0.915   0.996   1.218   1.409   1.599   1.605   1.791
  1.801   1.924   2.097   2.229   2.273   2.468   2.486   2.632
  2.908   3.535   3.599   3.790   3.908   4.035   4.063   4.094
  4.203   4.260   4.419   4.492   4.710   5.017   5.238   5.285
  5.374   5.452   5.542   5.700   5.708   5.833   6.079   6.490
  6.561   6.629   6.760   6.830   6.881   6.922   6.924   7.025
  7.126   7.156   7.354   7.533   7.598   7.671   8.011   9.380
 11.317
 --------------------------------------------------------------

          Ground-State Mulliken Net Atomic Charges

     Atom                 Charge (a.u.)
  ----------------------------------------
      1 O                    -0.853471
      2 O                    -0.433152
      3 H                     0.286623
  ----------------------------------------
  Sum of atomic charges =    -1.000000

 -----------------------------------------------------------------
                    Cartesian Multipole Moments
 -----------------------------------------------------------------
    Charge (ESU x 10^10)
                -4.8032
    Dipole Moment (Debye)
         X      10.2290      Y      -6.8319      Z      -6.8551
       Tot      14.0819
    Quadrupole Moments (Debye-Ang)
        XX     -36.9060     XY      15.7284     YY     -24.4871
        XZ      13.6978     YZ     -10.4039     ZZ     -19.4410
    Octopole Moments (Debye-Ang^2)
       XXX     127.7195    XXY     -55.1664    XYY      50.2738
       YYY     -73.0953    XXZ     -40.7287    XYZ      21.4759
       YYZ     -27.9748    XZZ      37.6558    YZZ     -27.8605
       ZZZ     -41.3176
    Hexadecapole Moments (Debye-Ang^3)
      XXXX    -425.6429   XXXY     191.5949   XXYY    -138.0903
      XYYY     149.4715   YYYY    -200.4118   XXXZ     132.1688
      XXYZ     -62.3951   XYYZ      57.0416   YYYZ     -76.6832
      XXZZ     -92.8917   XYZZ      56.7236   YYZZ     -57.0625
      XZZZ      84.0122   YZZZ     -61.5382   ZZZZ     -86.5466
 -----------------------------------------------------------------
 DrvMan is completing analytic gradient of the MP2 energy
 MP2 relaxed dipole moment
            1
    1   4.0244079
    2  -2.6878708
    3  -2.6970124
	Magnitude:	 5.540 au	14.082 Debye
 MP2 energy read as -150.861499
 Full Analytical Gradient of MP2 Energy (in au.)
             1             2             3
    1   -0.00006045    0.00006005    0.00000040
    2   -0.00000494   -0.00004899    0.00005394
    3    0.00015566    0.00000486   -0.00016052
 Gradient time:  CPU 0.09 s  wall 0.09 s
 ----------------------------------------------------------------
             Standard Nuclear Orientation (Angstroms)
    I     Atom           X                Y                Z
 ----------------------------------------------------------------
    1      O      -2.3205215292     1.6733332985     1.1250275325
    2      O      -1.2456167436     0.9611992300     0.6220913688
    3      H      -1.3419247272     1.3354434715    -0.3176666013
 ----------------------------------------------------------------
 Nuclear Repulsion Energy =    31.0206956601 hartrees
 There are        9 alpha and        9 beta electrons
 Discretize the solute cavity surface with Lebedev spheres
	Using 302 Lebedev grid points for each H atom
	Using 302 Lebedev grid points for other atoms
	Atomic van der Waals radii will be scaled by 1.20
 Removing interior tesserae...
 Keep 534 surface tesserae and discard 372 interior tesserae
 Molecular Surface Area = 46.313 Angst**2

                       Distance Matrix (Angstroms)
             O (  1)   O (  2)
   O (  2)  1.384016
   H (  3)  1.775722  1.016110

 Requested basis set is cc-pVTZ
 There are 26 shells and 74 basis functions
 A cutoff of  1.0D-11 yielded    351 shell pairs
 There are      2891 function pairs (      3844 Cartesian)
 Smallest overlap matrix eigenvalue = 3.80E-03
 Guess MOs from SCF MO coefficient file
 Reading MOs from coefficient file
 Reading MOs from coefficient file
 A restricted Hartree-Fock SCF calculation will be
 performed using Pulay DIIS extrapolation
 SCF converges when DIIS error is below 1.0E-08
 ---------------------------------------
  Cycle       Energy         DIIS Error
 ---------------------------------------
    1    -150.1843940562      1.93E-03
    2    -150.1892922054      8.07E-04
    3    -150.1898633976      3.31E-04
    4    -150.1900399691      1.48E-04
    5    -150.1900851350      4.67E-05
    6    -150.1900896249      1.99E-05
    7    -150.1900900469      6.23E-06
    8    -150.1900901281      1.60E-06
    9    -150.1900901367      5.07E-07
   10    -150.1900901375      1.79E-07
   11    -150.1900901376      5.41E-08
   12    -150.1900901376      1.39E-08
   13    -150.1900901376      3.60E-09 Convergence criterion met
 ---------------------------------------
 SCF time:  CPU 3.12 s  wall 3.14 s
 Discretize the solute cavity surface with Lebedev spheres
	Using 302 Lebedev grid points for each H atom
	Using 302 Lebedev grid points for other atoms
	Atomic van der Waals radii will be scaled by 1.20
 Removing interior tesserae...
 Keep 534 surface tesserae and discard 372 interior tesserae
 Molecular Surface Area = 46.313 Angst**2
 A restricted Hartree-Fock SCF calculation will be
 performed using Pulay DIIS extrapolation
 Polarizable Continuum solvation model will be applied
 SCF converges when DIIS error is below 1.0E-08

 Citation of the SMD model:
 Marenich, A.V.; Cramer, C.J.; Truhlar, D.G.
 J. Phys. Chem. B 2009, 113, 6378-6396.
 iSolventCode=           1
 Solvent: water                                                           

 vradii
            1           2           3
    1   1.5200000   1.5200000   1.2000000
 ---------------------------------------
  Cycle       Energy         DIIS Error
 ---------------------------------------
    1    -150.1900901376      6.80E-10
 Time req'd to invert C: 0.20 s (CPU) 0.20 s (wall)
    2    -150.3386191587      1.56E-03
    3    -150.3386191588      1.56E-03
    4    -150.3386191590      1.56E-03
    5    -150.3386191593      1.56E-03
    6    -150.3423171282      7.26E-04
    7    -150.3430346315      3.57E-04
    8    -150.3432693993      1.42E-04
    9    -150.3433199080      3.77E-05
   10    -150.3433229858      1.63E-05
   11    -150.3433232441      5.71E-06
   12    -150.3433232903      1.35E-06
   13    -150.3433232935      2.45E-07
   14    -150.3433232937      5.65E-08
   15    -150.3433232937      1.02E-08
   16    -150.3433232937      2.26E-09 Convergence criterion met
 ---------------------------------------
 SCF time:  CPU 6.68 s  wall 7.03 s
(0)  E-EN(g) gas-phase elect-nuc energy                 -150.190090138 a.u.
(3)  G-ENP(liq) elect-nuc-pol free energy of system     -150.343323294 a.u.
(4)  G-CDS(liq) cavity-dispersion-solvent structure 
     free energy                                                0.6727 kcal/mol
(6)  G-S(liq) free energy of system                     -150.342251340 a.u.
(9)  DeltaG-S(liq) free energy of  solvation
     (9) = (6) - (0)                                          -95.4826 kcal/mol
 SCF   energy in the final basis set = -150.3422513400
 Total energy in the final basis set = -150.3422513400

 Components of the MP2 correlation energy:
        aaaa  correlation energy =        -0.0659293229 au
        abab  correlation energy =        -0.3873325392 au
        bbbb  correlation energy =        -0.0659293229 au
        non-Brillouin singles    =        -0.0000000000 au

 Total  MP2   correlation energy =        -0.5191911850 au
        MP2         total energy =      -150.8614425251 au

  Entering Z-vector solver.
 This version supports only Gaussian blurring of the apparent surface charges
 No PCM contribution added !! 
   1         0           1      0.000305    0.000305
 This version supports only Gaussian blurring of the apparent surface charges
 No PCM contribution added !! 
   2         0           1      0.000138    0.000138
 This version supports only Gaussian blurring of the apparent surface charges
 No PCM contribution added !! 
   3         0           1      0.000038    0.000038
 This version supports only Gaussian blurring of the apparent surface charges
 No PCM contribution added !! 
   4         0           1      0.000020    0.000020
 This version supports only Gaussian blurring of the apparent surface charges
 No PCM contribution added !! 
   5         0           1      0.000005    0.000005
 This version supports only Gaussian blurring of the apparent surface charges
 No PCM contribution added !! 
   6         0           1      0.000002    0.000002
 This version supports only Gaussian blurring of the apparent surface charges
 No PCM contribution added !! 
   7         1           0      0.000000    0.000000    Roots Converged

 --------------------------------------------------------------

                    Orbital Energies (a.u.)
 --------------------------------------------------------------

 Alpha MOs
 -- Occupied --
-20.552 -20.463  -1.388  -1.036  -0.638  -0.556  -0.522  -0.368
 -0.337
 -- Virtual --
  0.187   0.376   0.579   0.685   0.791   0.800   0.846   0.868
  0.886   0.915   0.996   1.218   1.409   1.599   1.604   1.790
  1.801   1.925   2.097   2.229   2.273   2.468   2.485   2.632
  2.908   3.534   3.599   3.790   3.907   4.035   4.063   4.094
  4.203   4.260   4.419   4.492   4.709   5.018   5.237   5.285
  5.373   5.452   5.542   5.700   5.708   5.834   6.079   6.490
  6.561   6.627   6.760   6.830   6.880   6.922   6.924   7.025
  7.125   7.157   7.354   7.533   7.598   7.671   8.011   9.380
 11.316
 --------------------------------------------------------------

          Ground-State Mulliken Net Atomic Charges

     Atom                 Charge (a.u.)
  ----------------------------------------
      1 O                    -0.853525
      2 O                    -0.433167
      3 H                     0.286693
  ----------------------------------------
  Sum of atomic charges =    -1.000000

 -----------------------------------------------------------------
                    Cartesian Multipole Moments
 -----------------------------------------------------------------
    Charge (ESU x 10^10)
                -4.8032
    Dipole Moment (Debye)
         X      10.2255      Y      -6.8332      Z      -6.8547
       Tot      14.0798
    Quadrupole Moments (Debye-Ang)
        XX     -36.8958     XY      15.7250     YY     -24.4906
        XZ      13.6996     YZ     -10.4043     ZZ     -19.4397
    Octopole Moments (Debye-Ang^2)
       XXX     127.6993    XXY     -55.1541    XYY      50.2720
       YYY     -73.1030    XXZ     -40.7336    XYZ      21.4791
       YYZ     -27.9762    XZZ      37.6554    YZZ     -27.8598
       ZZZ     -41.3152
    Hexadecapole Moments (Debye-Ang^3)
      XXXX    -425.6091   XXXY     191.5688   XXYY    -138.0776
      XYYY     149.4744   YYYY    -200.4281   XXXZ     132.1778
      XXYZ     -62.4027   XYYZ      57.0467   YYYZ     -76.6863
      XXZZ     -92.8928   XYZZ      56.7241   YYZZ     -57.0625
      XZZZ      84.0106   YZZZ     -61.5365   ZZZZ     -86.5426
 -----------------------------------------------------------------
 DrvMan is completing analytic gradient of the MP2 energy
 MP2 relaxed dipole moment
            1
    1   4.0230111
    2  -2.6883985
    3  -2.6968660
	Magnitude:	 5.539 au	14.080 Debye
 MP2 energy read as -150.861443
 Full Analytical Gradient of MP2 Energy (in au.)
             1             2             3
    1    0.00002948    0.00005186   -0.00008134
    2   -0.00004630   -0.00007520    0.00012150
    3    0.00004467    0.00016192   -0.00020659
 Gradient time:  CPU 0.09 s  wall 0.09 s
 ----------------------------------------------------------------
             Standard Nuclear Orientation (Angstroms)
    I     Atom           X                Y                Z
 ----------------------------------------------------------------
    1      O      -2.3205215292     1.6733332985     1.1250275325
    2      O      -1.2456167436     0.9611992300     0.6220913688
    3      H      -1.3409247272     1.3364434715    -0.3176666013
 ----------------------------------------------------------------
 Nuclear Repulsion Energy =    31.0190855093 hartrees
 There are        9 alpha and        9 beta electrons
 Discretize the solute cavity surface with Lebedev spheres
	Using 302 Lebedev grid points for each H atom
	Using 302 Lebedev grid points for other atoms
	Atomic van der Waals radii will be scaled by 1.20
 Removing interior tesserae...
 Keep 534 surface tesserae and discard 372 interior tesserae
 Molecular Surface Area = 46.313 Angst**2

                       Distance Matrix (Angstroms)
             O (  1)   O (  2)
   O (  2)  1.384016
   H (  3)  1.776083  1.016384

 Requested basis set is cc-pVTZ
 There are 26 shells and 74 basis functions
 A cutoff of  1.0D-11 yielded    351 shell pairs
 There are      2891 function pairs (      3844 Cartesian)
 Smallest overlap matrix eigenvalue = 3.80E-03
 Guess MOs from SCF MO coefficient file
 Reading MOs from coefficient file
 Reading MOs from coefficient file
 A restricted Hartree-Fock SCF calculation will be
 performed using Pulay DIIS extrapolation
 SCF converges when DIIS error is below 1.0E-08
 ---------------------------------------
  Cycle       Energy         DIIS Error
 ---------------------------------------
    1    -150.1843242072      1.93E-03
    2    -150.1892607198      8.09E-04
    3    -150.1898349783      3.32E-04
    4    -150.1900129011      1.48E-04
    5    -150.1900584089      4.66E-05
    6    -150.1900628869      1.99E-05
    7    -150.1900633108      6.26E-06
    8    -150.1900633932      1.63E-06
    9    -150.1900634022      5.21E-07
   10    -150.1900634030      1.84E-07
   11    -150.1900634031      5.44E-08
   12    -150.1900634031      1.39E-08
   13    -150.1900634031      3.59E-09 Convergence criterion met
 ---------------------------------------
 SCF time:  CPU 3.11 s  wall 3.11 s
 Discretize the solute cavity surface with Lebedev spheres
	Using 302 Lebedev grid points for each H atom
	Using 302 Lebedev grid points for other atoms
	Atomic van der Waals radii will be scaled by 1.20
 Removing interior tesserae...
 Keep 534 surface tesserae and discard 372 interior tesserae
 Molecular Surface Area = 46.313 Angst**2
 A restricted Hartree-Fock SCF calculation will be
 performed using Pulay DIIS extrapolation
 Polarizable Continuum solvation model will be applied
 SCF converges when DIIS error is below 1.0E-08

 Citation of the SMD model:
 Marenich, A.V.; Cramer, C.J.; Truhlar, D.G.
 J. Phys. Chem. B 2009, 113, 6378-6396.
 iSolventCode=           1
 Solvent: water                                                           

 vradii
            1           2           3
    1   1.5200000   1.5200000   1.2000000
 ---------------------------------------
  Cycle       Energy         DIIS Error
 ---------------------------------------
    1    -150.1900634031      6.70E-10
 Time req'd to invert C: 0.20 s (CPU) 0.20 s (wall)
    2    -150.3385906778      1.56E-03
    3    -150.3385906780      1.56E-03
    4    -150.3385906773      1.56E-03
    5    -150.3385906780      1.56E-03
    6    -150.3385906780      1.56E-03
    7    -150.3422909687      7.27E-04
    8    -150.3430092873      3.57E-04
    9    -150.3432444474      1.42E-04
   10    -150.3432950378      3.77E-05
   11    -150.3432981159      1.62E-05
   12    -150.3432983734      5.72E-06
   13    -150.3432984195      1.35E-06
   14    -150.3432984228      2.45E-07
   15    -150.3432984229      5.66E-08
   16    -150.3432984229      1.02E-08
   17    -150.3432984229      2.24E-09 Convergence criterion met
 ---------------------------------------
 SCF time:  CPU 7.08 s  wall 7.19 s
(0)  E-EN(g) gas-phase elect-nuc energy                 -150.190063403 a.u.
(3)  G-ENP(liq) elect-nuc-pol free energy of system     -150.343298423 a.u.
(4)  G-CDS(liq) cavity-dispersion-solvent structure 
     free energy                                                0.6729 kcal/mol
(6)  G-S(liq) free energy of system                     -150.342226153 a.u.
(9)  DeltaG-S(liq) free energy of  solvation
     (9) = (6) - (0)                                          -95.4836 kcal/mol
 SCF   energy in the final basis set = -150.3422261526
 Total energy in the final basis set = -150.3422261526

 Components of the MP2 correlation energy:
        aaaa  correlation energy =        -0.0659301322 au
        abab  correlation energy =        -0.3873395664 au
        bbbb  correlation energy =        -0.0659301322 au
        non-Brillouin singles    =        -0.0000000000 au

 Total  MP2   correlation energy =        -0.5191998309 au
        MP2         total energy =      -150.8614259835 au

  Entering Z-vector solver.
 This version supports only Gaussian blurring of the apparent surface charges
 No PCM contribution added !! 
   1         0           1      0.000305    0.000305
 This version supports only Gaussian blurring of the apparent surface charges
 No PCM contribution added !! 
   2         0           1      0.000138    0.000138
 This version supports only Gaussian blurring of the apparent surface charges
 No PCM contribution added !! 
   3         0           1      0.000038    0.000038
 This version supports only Gaussian blurring of the apparent surface charges
 No PCM contribution added !! 
   4         0           1      0.000020    0.000020
 This version supports only Gaussian blurring of the apparent surface charges
 No PCM contribution added !! 
   5         0           1      0.000005    0.000005
 This version supports only Gaussian blurring of the apparent surface charges
 No PCM contribution added !! 
   6         0           1      0.000002    0.000002
 This version supports only Gaussian blurring of the apparent surface charges
 No PCM contribution added !! 
   7         1           0      0.000000    0.000000    Roots Converged

 --------------------------------------------------------------

                    Orbital Energies (a.u.)
 --------------------------------------------------------------

 Alpha MOs
 -- Occupied --
-20.552 -20.463  -1.388  -1.036  -0.638  -0.556  -0.522  -0.368
 -0.337
 -- Virtual --
  0.187   0.376   0.579   0.685   0.791   0.800   0.846   0.868
  0.886   0.915   0.996   1.218   1.409   1.599   1.604   1.790
  1.801   1.925   2.097   2.229   2.273   2.468   2.486   2.632
  2.908   3.534   3.599   3.790   3.907   4.035   4.063   4.094
  4.203   4.260   4.419   4.491   4.709   5.018   5.237   5.285
  5.373   5.452   5.542   5.700   5.708   5.833   6.079   6.490
  6.561   6.627   6.759   6.829   6.880   6.921   6.924   7.025
  7.125   7.157   7.354   7.533   7.598   7.671   8.010   9.380
 11.314
 --------------------------------------------------------------

          Ground-State Mulliken Net Atomic Charges

     Atom                 Charge (a.u.)
  ----------------------------------------
      1 O                    -0.853522
      2 O                    -0.433212
      3 H                     0.286734
  ----------------------------------------
  Sum of atomic charges =    -1.000000

 -----------------------------------------------------------------
                    Cartesian Multipole Moments
 -----------------------------------------------------------------
    Charge (ESU x 10^10)
                -4.8032
    Dipole Moment (Debye)
         X      10.2273      Y      -6.8312      Z      -6.8544
       Tot      14.0800
    Quadrupole Moments (Debye-Ang)
        XX     -36.9012     XY      15.7249     YY     -24.4849
        XZ      13.6980     YZ     -10.4051     ZZ     -19.4402
    Octopole Moments (Debye-Ang^2)
       XXX     127.7100    XXY     -55.1585    XYY      50.2674
       YYY     -73.0925    XXZ     -40.7299    XYZ      21.4787
       YYZ     -27.9782    XZZ      37.6552    YZZ     -27.8610
       ZZZ     -41.3156
    Hexadecapole Moments (Debye-Ang^3)
      XXXX    -425.6260   XXXY     191.5805   XXYY    -138.0773
      XYYY     149.4629   YYYY    -200.4129   XXXZ     132.1708
      XXYZ     -62.4002   XYYZ      57.0476   YYYZ     -76.6898
      XXZZ     -92.8916   XYZZ      56.7248   YYZZ     -57.0642
      XZZZ      84.0102   YZZZ     -61.5373   ZZZZ     -86.5444
 -----------------------------------------------------------------
 DrvMan is completing analytic gradient of the MP2 energy
 MP2 relaxed dipole moment
            1
    1   4.0237478
    2  -2.6876117
    3  -2.6967444
	Magnitude:	 5.540 au	14.080 Debye
 MP2 energy read as -150.861426
 Full Analytical Gradient of MP2 Energy (in au.)
             1             2             3
    1    0.00001023    0.00007192   -0.00008216
    2   -0.00003891   -0.00014179    0.00018071
    3    0.00006630    0.00031976   -0.00038606
 Gradient time:  CPU 0.09 s  wall 0.09 s
 ----------------------------------------------------------------
             Standard Nuclear Orientation (Angstroms)
    I     Atom           X                Y                Z
 ----------------------------------------------------------------
    1      O      -2.3205215292     1.6733332985     1.1250275325
    2      O      -1.2456167436     0.9611992300     0.6220913688
    3      H      -1.3409247272     1.3344434715    -0.3176666013
 ----------------------------------------------------------------
 Nuclear Repulsion Energy =    31.0215962108 hartrees
 There are        9 alpha and        9 beta electrons
 Discretize the solute cavity surface with Lebedev spheres
	Using 302 Lebedev grid points for each H atom
	Using 302 Lebedev grid points for other atoms
	Atomic van der Waals radii will be scaled by 1.20
 Removing interior tesserae...
 Keep 534 surface tesserae and discard 372 interior tesserae
 Molecular Surface Area = 46.313 Angst**2

                       Distance Matrix (Angstroms)
             O (  1)   O (  2)
   O (  2)  1.384016
   H (  3)  1.776464  1.015648

 Requested basis set is cc-pVTZ
 There are 26 shells and 74 basis functions
 A cutoff of  1.0D-11 yielded    351 shell pairs
 There are      2891 function pairs (      3844 Cartesian)
 Smallest overlap matrix eigenvalue = 3.79E-03
 Guess MOs from SCF MO coefficient file
 Reading MOs from coefficient file
 Reading MOs from coefficient file
 A restricted Hartree-Fock SCF calculation will be
 performed using Pulay DIIS extrapolation
 SCF converges when DIIS error is below 1.0E-08
 ---------------------------------------
  Cycle       Energy         DIIS Error
 ---------------------------------------
    1    -150.1849540649      1.93E-03
    2    -150.1894037998      8.07E-04
    3    -150.1899751622      3.32E-04
    4    -150.1901515282      1.47E-04
    5    -150.1901968667      4.59E-05
    6    -150.1902012193      1.97E-05
    7    -150.1902016348      6.21E-06
    8    -150.1902017153      1.62E-06
    9    -150.1902017241      5.18E-07
   10    -150.1902017249      1.82E-07
   11    -150.1902017250      5.38E-08
   12    -150.1902017250      1.37E-08
   13    -150.1902017250      3.56E-09 Convergence criterion met
 ---------------------------------------
 SCF time:  CPU 3.11 s  wall 3.11 s
 Discretize the solute cavity surface with Lebedev spheres
	Using 302 Lebedev grid points for each H atom
	Using 302 Lebedev grid points for other atoms
	Atomic van der Waals radii will be scaled by 1.20
 Removing interior tesserae...
 Keep 534 surface tesserae and discard 372 interior tesserae
 Molecular Surface Area = 46.313 Angst**2
 A restricted Hartree-Fock SCF calculation will be
 performed using Pulay DIIS extrapolation
 Polarizable Continuum solvation model will be applied
 SCF converges when DIIS error is below 1.0E-08

 Citation of the SMD model:
 Marenich, A.V.; Cramer, C.J.; Truhlar, D.G.
 J. Phys. Chem. B 2009, 113, 6378-6396.
 iSolventCode=           1
 Solvent: water                                                           

 vradii
            1           2           3
    1   1.5200000   1.5200000   1.2000000
 ---------------------------------------
  Cycle       Energy         DIIS Error
 ---------------------------------------
    1    -150.1902017250      6.65E-10
 Time req'd to invert C: 0.20 s (CPU) 0.20 s (wall)
    2    -150.3387367219      1.56E-03
    3    -150.3387367220      1.56E-03
    4    -150.3387367219      1.56E-03
    5    -150.3387367220      1.56E-03
    6    -150.3387367220      1.56E-03
    7    -150.3387367221      1.56E-03
    8    -150.3387367220      1.56E-03
    9    -150.3387367220      1.56E-03
   10    -150.3387367219      1.56E-03
   11    -150.3387367220      1.56E-03
   12    -150.3387367221      1.56E-03
   13    -150.3387367221      1.56E-03
   14    -150.3387367221      1.56E-03
   15    -150.3387367220      1.56E-03
   16    -150.3387367220      1.56E-03
   17    -150.3424354836      7.26E-04
   18    -150.3431526672      3.57E-04
   19    -150.3433870807      1.42E-04
   20    -150.3434374872      3.78E-05
   21    -150.3434405645      1.63E-05
   22    -150.3434408240      5.71E-06
   23    -150.3434408704      1.35E-06
   24    -150.3434408736      2.45E-07
   25    -150.3434408738      5.65E-08
   26    -150.3434408738      1.03E-08
   27    -150.3434408738      2.31E-09 Convergence criterion met
 ---------------------------------------
 SCF time:  CPU 11.12 s  wall 11.71 s
(0)  E-EN(g) gas-phase elect-nuc energy                 -150.190201725 a.u.
(3)  G-ENP(liq) elect-nuc-pol free energy of system     -150.343440874 a.u.
(4)  G-CDS(liq) cavity-dispersion-solvent structure 
     free energy                                                0.6727 kcal/mol
(6)  G-S(liq) free energy of system                     -150.342368797 a.u.
(9)  DeltaG-S(liq) free energy of  solvation
     (9) = (6) - (0)                                          -95.4863 kcal/mol
 SCF   energy in the final basis set = -150.3423687966
 Total energy in the final basis set = -150.3423687966

 Components of the MP2 correlation energy:
        aaaa  correlation energy =        -0.0659245323 au
        abab  correlation energy =        -0.3873098708 au
        bbbb  correlation energy =        -0.0659245323 au
        non-Brillouin singles    =        -0.0000000000 au

 Total  MP2   correlation energy =        -0.5191589354 au
        MP2         total energy =      -150.8615277320 au

  Entering Z-vector solver.
 This version supports only Gaussian blurring of the apparent surface charges
 No PCM contribution added !! 
   1         0           1      0.000305    0.000305
 This version supports only Gaussian blurring of the apparent surface charges
 No PCM contribution added !! 
   2         0           1      0.000138    0.000138
 This version supports only Gaussian blurring of the apparent surface charges
 No PCM contribution added !! 
   3         0           1      0.000038    0.000038
 This version supports only Gaussian blurring of the apparent surface charges
 No PCM contribution added !! 
   4         0           1      0.000020    0.000020
 This version supports only Gaussian blurring of the apparent surface charges
 No PCM contribution added !! 
   5         0           1      0.000005    0.000005
 This version supports only Gaussian blurring of the apparent surface charges
 No PCM contribution added !! 
   6         0           1      0.000002    0.000002
 This version supports only Gaussian blurring of the apparent surface charges
 No PCM contribution added !! 
   7         1           0      0.000000    0.000000    Roots Converged

 --------------------------------------------------------------

                    Orbital Energies (a.u.)
 --------------------------------------------------------------

 Alpha MOs
 -- Occupied --
-20.552 -20.463  -1.388  -1.036  -0.638  -0.556  -0.522  -0.368
 -0.337
 -- Virtual --
  0.187   0.376   0.580   0.685   0.791   0.800   0.845   0.868
  0.886   0.915   0.996   1.218   1.409   1.599   1.605   1.791
  1.801   1.924   2.097   2.229   2.273   2.468   2.486   2.632
  2.908   3.535   3.599   3.790   3.908   4.035   4.063   4.094
  4.203   4.260   4.419   4.492   4.711   5.017   5.237   5.285
  5.374   5.452   5.542   5.700   5.708   5.833   6.079   6.490
  6.561   6.629   6.761   6.830   6.881   6.922   6.924   7.025
  7.126   7.157   7.354   7.533   7.598   7.671   8.011   9.380
 11.319
 --------------------------------------------------------------

          Ground-State Mulliken Net Atomic Charges

     Atom                 Charge (a.u.)
  ----------------------------------------
      1 O                    -0.853484
      2 O                    -0.433072
      3 H                     0.286556
  ----------------------------------------
  Sum of atomic charges =    -1.000000

 -----------------------------------------------------------------
                    Cartesian Multipole Moments
 -----------------------------------------------------------------
    Charge (ESU x 10^10)
                -4.8032
    Dipole Moment (Debye)
         X      10.2270      Y      -6.8345      Z      -6.8552
       Tot      14.0817
    Quadrupole Moments (Debye-Ang)
        XX     -36.8992     XY      15.7290     YY     -24.4942
        XZ      13.6986     YZ     -10.4031     ZZ     -19.4395
    Octopole Moments (Debye-Ang^2)
       XXX     127.7034    XXY     -55.1612    XYY      50.2797
       YYY     -73.1087    XXZ     -40.7296    XYZ      21.4753
       YYZ     -27.9728    XZZ      37.6538    YZZ     -27.8582
       ZZZ     -41.3155
    Hexadecapole Moments (Debye-Ang^3)
      XXXX    -425.6068   XXXY     191.5767   XXYY    -138.0892
      XYYY     149.4852   YYYY    -200.4325   XXXZ     132.1672
      XXYZ     -62.3937   XYYZ      57.0389   YYYZ     -76.6794
      XXZZ     -92.8873   XYZZ      56.7200   YYZZ     -57.0588
      XZZZ      84.0086   YZZZ     -61.5350   ZZZZ     -86.5408
 -----------------------------------------------------------------
 DrvMan is completing analytic gradient of the MP2 energy
 MP2 relaxed dipole moment
            1
    1   4.0235948
    2  -2.6888930
    3  -2.6970474
	Magnitude:	 5.540 au	14.082 Debye
 MP2 energy read as -150.861528
 Full Analytical Gradient of MP2 Energy (in au.)
             1             2             3
    1   -0.00002203    0.00002615   -0.00000412
    2   -0.00002693    0.00004010   -0.00001317
    3    0.00012216   -0.00015412    0.00003196
 Gradient time:  CPU 0.09 s  wall 0.09 s
 ----------------------------------------------------------------
             Standard Nuclear Orientation (Angstroms)
    I     Atom           X                Y                Z
 ----------------------------------------------------------------
    1      O      -2.3205215292     1.6733332985     1.1250275325
    2      O      -1.2456167436     0.9611992300     0.6220913688
    3      H      -1.3409247272     1.3354434715    -0.3166666013
 ----------------------------------------------------------------
 Nuclear Repulsion Energy =    31.0252289047 hartrees
 There are        9 alpha and        9 beta electrons
 Discretize the solute cavity surface with Lebedev spheres
	Using 302 Lebedev grid points for each H atom
	Using 302 Lebedev grid points for other atoms
	Atomic van der Waals radii will be scaled by 1.20
 Removing interior tesserae...
 Keep 534 surface tesserae and discard 372 interior tesserae
 Molecular Surface Area = 46.313 Angst**2

                       Distance Matrix (Angstroms)
             O (  1)   O (  2)
   O (  2)  1.384016
   H (  3)  1.775461  1.015091

 Requested basis set is cc-pVTZ
 There are 26 shells and 74 basis functions
 A cutoff of  1.0D-11 yielded    351 shell pairs
 There are      2891 function pairs (      3844 Cartesian)
 Smallest overlap matrix eigenvalue = 3.79E-03
 Guess MOs from SCF MO coefficient file
 Reading MOs from coefficient file
 Reading MOs from coefficient file
 A restricted Hartree-Fock SCF calculation will be
 performed using Pulay DIIS extrapolation
 SCF converges when DIIS error is below 1.0E-08
 ---------------------------------------
  Cycle       Energy         DIIS Error
 ---------------------------------------
    1    -150.1849157870      1.93E-03
    2    -150.1894486071      8.05E-04
    3    -150.1900171039      3.31E-04
    4    -150.1901923098      1.47E-04
    5    -150.1902372663      4.62E-05
    6    -150.1902416536      1.98E-05
    7    -150.1902420705      6.17E-06
    8    -150.1902421502      1.59E-06
    9    -150.1902421587      5.04E-07
   10    -150.1902421595      1.78E-07
   11    -150.1902421596      5.35E-08
   12    -150.1902421596      1.37E-08
   13    -150.1902421596      3.56E-09 Convergence criterion met
 ---------------------------------------
 SCF time:  CPU 3.12 s  wall 3.12 s
 Discretize the solute cavity surface with Lebedev spheres
	Using 302 Lebedev grid points for each H atom
	Using 302 Lebedev grid points for other atoms
	Atomic van der Waals radii will be scaled by 1.20
 Removing interior tesserae...
 Keep 534 surface tesserae and discard 372 interior tesserae
 Molecular Surface Area = 46.313 Angst**2
 A restricted Hartree-Fock SCF calculation will be
 performed using Pulay DIIS extrapolation
 Polarizable Continuum solvation model will be applied
 SCF converges when DIIS error is below 1.0E-08

 Citation of the SMD model:
 Marenich, A.V.; Cramer, C.J.; Truhlar, D.G.
 J. Phys. Chem. B 2009, 113, 6378-6396.
 iSolventCode=           1
 Solvent: water                                                           

 vradii
            1           2           3
    1   1.5200000   1.5200000   1.2000000
 ---------------------------------------
  Cycle       Energy         DIIS Error
 ---------------------------------------
    1    -150.1902421596      6.65E-10
 Time req'd to invert C: 0.20 s (CPU) 0.20 s (wall)
    2    -150.3387823595      1.56E-03
    3    -150.3387823597      1.56E-03
    4    -150.3387823597      1.56E-03
    5    -150.3387823596      1.56E-03
    6    -150.3387823595      1.56E-03
    7    -150.3387823593      1.56E-03
    8    -150.3387823593      1.56E-03
    9    -150.3387823597      1.56E-03
   10    -150.3387823597      1.56E-03
   11    -150.3387823596      1.56E-03
   12    -150.3387823596      1.56E-03
   13    -150.3387823595      1.56E-03
   14    -150.3387823590      1.56E-03
   15    -150.3387823591      1.56E-03
   16    -150.3387823595      1.56E-03
   17    -150.3424755081      7.26E-04
   18    -150.3431909543      3.56E-04
   19    -150.3434246440      1.42E-04
   20    -150.3434748960      3.78E-05
   21    -150.3434779721      1.64E-05
   22    -150.3434782337      5.69E-06
   23    -150.3434782804      1.34E-06
   24    -150.3434782836      2.44E-07
   25    -150.3434782837      5.64E-08
   26    -150.3434782837      1.03E-08
   27    -150.3434782837      2.35E-09 Convergence criterion met
 ---------------------------------------
 SCF time:  CPU 11.09 s  wall 11.10 s
(0)  E-EN(g) gas-phase elect-nuc energy                 -150.190242160 a.u.
(3)  G-ENP(liq) elect-nuc-pol free energy of system     -150.343478284 a.u.
(4)  G-CDS(liq) cavity-dispersion-solvent structure 
     free energy                                                0.6723 kcal/mol
(6)  G-S(liq) free energy of system                     -150.342406981 a.u.
(9)  DeltaG-S(liq) free energy of  solvation
     (9) = (6) - (0)                                          -95.4849 kcal/mol
 SCF   energy in the final basis set = -150.3424069805
 Total energy in the final basis set = -150.3424069805

 Components of the MP2 correlation energy:
        aaaa  correlation energy =        -0.0659236029 au
        abab  correlation energy =        -0.3872978618 au
        bbbb  correlation energy =        -0.0659236029 au
        non-Brillouin singles    =        -0.0000000000 au

 Total  MP2   correlation energy =        -0.5191450675 au
        MP2         total energy =      -150.8615520480 au

  Entering Z-vector solver.
 This version supports only Gaussian blurring of the apparent surface charges
 No PCM contribution added !! 
   1         0           1      0.000305    0.000305
 This version supports only Gaussian blurring of the apparent surface charges
 No PCM contribution added !! 
   2         0           1      0.000138    0.000138
 This version supports only Gaussian blurring of the apparent surface charges
 No PCM contribution added !! 
   3         0           1      0.000038    0.000038
 This version supports only Gaussian blurring of the apparent surface charges
 No PCM contribution added !! 
   4         0           1      0.000020    0.000020
 This version supports only Gaussian blurring of the apparent surface charges
 No PCM contribution added !! 
   5         0           1      0.000005    0.000005
 This version supports only Gaussian blurring of the apparent surface charges
 No PCM contribution added !! 
   6         0           1      0.000002    0.000002
 This version supports only Gaussian blurring of the apparent surface charges
 No PCM contribution added !! 
   7         1           0      0.000000    0.000000    Roots Converged

 --------------------------------------------------------------

                    Orbital Energies (a.u.)
 --------------------------------------------------------------

 Alpha MOs
 -- Occupied --
-20.552 -20.463  -1.388  -1.036  -0.638  -0.556  -0.522  -0.368
 -0.338
 -- Virtual --
  0.187   0.376   0.580   0.685   0.791   0.800   0.846   0.868
  0.886   0.915   0.996   1.218   1.409   1.599   1.605   1.791
  1.801   1.925   2.097   2.228   2.272   2.468   2.486   2.632
  2.909   3.535   3.600   3.791   3.908   4.035   4.064   4.094
  4.203   4.260   4.420   4.492   4.712   5.017   5.237   5.285
  5.374   5.452   5.542   5.700   5.708   5.834   6.079   6.490
  6.561   6.630   6.762   6.831   6.881   6.922   6.924   7.025
  7.126   7.157   7.355   7.533   7.599   7.671   8.012   9.382
 11.323
 --------------------------------------------------------------

          Ground-State Mulliken Net Atomic Charges

     Atom                 Charge (a.u.)
  ----------------------------------------
      1 O                    -0.853532
      2 O                    -0.432938
      3 H                     0.286469
  ----------------------------------------
  Sum of atomic charges =    -1.000000

 -----------------------------------------------------------------
                    Cartesian Multipole Moments
 -----------------------------------------------------------------
    Charge (ESU x 10^10)
                -4.8032
    Dipole Moment (Debye)
         X      10.2274      Y      -6.8328      Z      -6.8538
       Tot      14.0805
    Quadrupole Moments (Debye-Ang)
        XX     -36.8999     XY      15.7275     YY     -24.4887
        XZ      13.6964     YZ     -10.4023     ZZ     -19.4405
    Octopole Moments (Debye-Ang^2)
       XXX     127.7043    XXY     -55.1600    XYY      50.2733
       YYY     -73.0976    XXZ     -40.7271    XYZ      21.4742
       YYZ     -27.9734    XZZ      37.6551    YZZ     -27.8605
       ZZZ     -41.3165
    Hexadecapole Moments (Debye-Ang^3)
      XXXX    -425.6077   XXXY     191.5767   XXYY    -138.0821
      XYYY     149.4717   YYYY    -200.4148   XXXZ     132.1652
      XXYZ     -62.3928   XYYZ      57.0394   YYYZ     -76.6825
      XXZZ     -92.8890   XYZZ      56.7235   YYZZ     -57.0620
      XZZZ      84.0100   YZZZ     -61.5373   ZZZZ     -86.5390
 -----------------------------------------------------------------
 DrvMan is completing analytic gradient of the MP2 energy
 MP2 relaxed dipole moment
            1
    1   4.0237554
    2  -2.6882472
    3  -2.6964843
	Magnitude:	 5.540 au	14.081 Debye
 MP2 energy read as -150.861552
 Full Analytical Gradient of MP2 Energy (in au.)
             1             2             3
    1    0.00003153   -0.00001130   -0.00002023
    2   -0.00005058    0.00017469   -0.00012410
    3    0.00004826   -0.00046214    0.00041387
 Gradient time:  CPU 0.09 s  wall 0.09 s
 ----------------------------------------------------------------
             Standard Nuclear Orientation (Angstroms)
    I     Atom           X                Y                Z
 ----------------------------------------------------------------
    1      O      -2.3205215292     1.6733332985     1.1250275325
    2      O      -1.2456167436     0.9611992300     0.6220913688
    3      H      -1.3409247272     1.3354434715    -0.3186666013
 ----------------------------------------------------------------
 Nuclear Repulsion Energy =    31.0154629450 hartrees
 There are        9 alpha and        9 beta electrons
 Discretize the solute cavity surface with Lebedev spheres
	Using 302 Lebedev grid points for each H atom
	Using 302 Lebedev grid points for other atoms
	Atomic van der Waals radii will be scaled by 1.20
 Removing interior tesserae...
 Keep 534 surface tesserae and discard 372 interior tesserae
 Molecular Surface Area = 46.313 Angst**2

                       Distance Matrix (Angstroms)
             O (  1)   O (  2)
   O (  2)  1.384016
   H (  3)  1.777085  1.016940

 Requested basis set is cc-pVTZ
 There are 26 shells and 74 basis functions
 A cutoff of  1.0D-11 yielded    351 shell pairs
 There are      2891 function pairs (      3844 Cartesian)
 Smallest overlap matrix eigenvalue = 3.81E-03
 Guess MOs from SCF MO coefficient file
 Reading MOs from coefficient file
 Reading MOs from coefficient file
 A restricted Hartree-Fock SCF calculation will be
 performed using Pulay DIIS extrapolation
 SCF converges when DIIS error is below 1.0E-08
 ---------------------------------------
  Cycle       Energy         DIIS Error
 ---------------------------------------
    1    -150.1835163745      1.94E-03
    2    -150.1892097099      8.14E-04
    3    -150.1897903753      3.33E-04
    4    -150.1899711449      1.49E-04
    5    -150.1900170650      4.75E-05
    6    -150.1900217174      2.03E-05
    7    -150.1900221560      6.33E-06
    8    -150.1900222417      1.67E-06
    9    -150.1900222511      5.37E-07
   10    -150.1900222520      1.89E-07
   11    -150.1900222521      5.55E-08
   12    -150.1900222521      1.41E-08
   13    -150.1900222521      3.63E-09 Convergence criterion met
 ---------------------------------------
 SCF time:  CPU 3.12 s  wall 3.13 s
 Discretize the solute cavity surface with Lebedev spheres
	Using 302 Lebedev grid points for each H atom
	Using 302 Lebedev grid points for other atoms
	Atomic van der Waals radii will be scaled by 1.20
 Removing interior tesserae...
 Keep 534 surface tesserae and discard 372 interior tesserae
 Molecular Surface Area = 46.313 Angst**2
 A restricted Hartree-Fock SCF calculation will be
 performed using Pulay DIIS extrapolation
 Polarizable Continuum solvation model will be applied
 SCF converges when DIIS error is below 1.0E-08

 Citation of the SMD model:
 Marenich, A.V.; Cramer, C.J.; Truhlar, D.G.
 J. Phys. Chem. B 2009, 113, 6378-6396.
 iSolventCode=           1
 Solvent: water                                                           

 vradii
            1           2           3
    1   1.5200000   1.5200000   1.2000000
 ---------------------------------------
  Cycle       Energy         DIIS Error
 ---------------------------------------
    1    -150.1900222521      6.82E-10
 Time req'd to invert C: 0.20 s (CPU) 0.20 s (wall)
    2    -150.3385387925      1.56E-03
    3    -150.3385387927      1.56E-03
    4    -150.3385387927      1.56E-03
    5    -150.3385387927      1.56E-03
    6    -150.3385387927      1.56E-03
    7    -150.3385387927      1.56E-03
    8    -150.3385387927      1.56E-03
    9    -150.3385387927      1.56E-03
   10    -150.3385387927      1.56E-03
   11    -150.3385387927      1.56E-03
   12    -150.3385387927      1.56E-03
   13    -150.3385387927      1.56E-03
   14    -150.3385387927      1.56E-03
   15    -150.3385387927      1.56E-03
   16    -150.3385387927      1.56E-03
   17    -150.3422444604      7.27E-04
   18    -150.3429644047      3.57E-04
   19    -150.3432001281      1.43E-04
   20    -150.3432508598      3.77E-05
   21    -150.3432539425      1.61E-05
   22    -150.3432541980      5.73E-06
   23    -150.3432542439      1.35E-06
   24    -150.3432542471      2.46E-07
   25    -150.3432542472      5.67E-08
   26    -150.3432542473      1.02E-08
   27    -150.3432542472      2.24E-09 Convergence criterion met
 ---------------------------------------
 SCF time:  CPU 11.12 s  wall 11.11 s
(0)  E-EN(g) gas-phase elect-nuc energy                 -150.190022252 a.u.
(3)  G-ENP(liq) elect-nuc-pol free energy of system     -150.343254247 a.u.
(4)  G-CDS(liq) cavity-dispersion-solvent structure 
     free energy                                                0.6733 kcal/mol
(6)  G-S(liq) free energy of system                     -150.342181204 a.u.
(9)  DeltaG-S(liq) free energy of  solvation
     (9) = (6) - (0)                                          -95.4812 kcal/mol
 SCF   energy in the final basis set = -150.3421812043
 Total energy in the final basis set = -150.3421812043

 Components of the MP2 correlation energy:
        aaaa  correlation energy =        -0.0659309554 au
        abab  correlation energy =        -0.3873518341 au
        bbbb  correlation energy =        -0.0659309554 au
        non-Brillouin singles    =        -0.0000000000 au

 Total  MP2   correlation energy =        -0.5192137449 au
        MP2         total energy =      -150.8613949493 au

  Entering Z-vector solver.
 This version supports only Gaussian blurring of the apparent surface charges
 No PCM contribution added !! 
   1         0           1      0.000306    0.000306
 This version supports only Gaussian blurring of the apparent surface charges
 No PCM contribution added !! 
   2         0           1      0.000138    0.000138
 This version supports only Gaussian blurring of the apparent surface charges
 No PCM contribution added !! 
   3         0           1      0.000038    0.000038
 This version supports only Gaussian blurring of the apparent surface charges
 No PCM contribution added !! 
   4         0           1      0.000020    0.000020
 This version supports only Gaussian blurring of the apparent surface charges
 No PCM contribution added !! 
   5         0           1      0.000005    0.000005
 This version supports only Gaussian blurring of the apparent surface charges
 No PCM contribution added !! 
   6         0           1      0.000002    0.000002
 This version supports only Gaussian blurring of the apparent surface charges
 No PCM contribution added !! 
   7         1           0      0.000000    0.000000    Roots Converged

 --------------------------------------------------------------

                    Orbital Energies (a.u.)
 --------------------------------------------------------------

 Alpha MOs
 -- Occupied --
-20.552 -20.462  -1.387  -1.035  -0.638  -0.556  -0.522  -0.368
 -0.337
 -- Virtual --
  0.187   0.376   0.579   0.685   0.791   0.800   0.845   0.868
  0.886   0.915   0.996   1.219   1.409   1.599   1.604   1.790
  1.801   1.924   2.097   2.230   2.273   2.468   2.486   2.632
  2.907   3.534   3.599   3.790   3.907   4.035   4.063   4.094
  4.203   4.259   4.418   4.491   4.708   5.018   5.238   5.285
  5.373   5.451   5.542   5.700   5.708   5.833   6.078   6.489
  6.561   6.626   6.758   6.829   6.880   6.921   6.924   7.024
  7.125   7.157   7.353   7.533   7.597   7.671   8.010   9.378
 11.311
 --------------------------------------------------------------

          Ground-State Mulliken Net Atomic Charges

     Atom                 Charge (a.u.)
  ----------------------------------------
      1 O                    -0.853471
      2 O                    -0.433355
      3 H                     0.286826
  ----------------------------------------
  Sum of atomic charges =    -1.000000

 -----------------------------------------------------------------
                    Cartesian Multipole Moments
 -----------------------------------------------------------------
    Charge (ESU x 10^10)
                -4.8032
    Dipole Moment (Debye)
         X      10.2271      Y      -6.8326      Z      -6.8560
       Tot      14.0812
    Quadrupole Moments (Debye-Ang)
        XX     -36.9013     XY      15.7262     YY     -24.4897
        XZ      13.7005     YZ     -10.4058     ZZ     -19.4397
    Octopole Moments (Debye-Ang^2)
       XXX     127.7119    XXY     -55.1601    XYY      50.2731
       YYY     -73.1020    XXZ     -40.7337    XYZ      21.4803
       YYZ     -27.9776    XZZ      37.6550    YZZ     -27.8592
       ZZZ     -41.3155
    Hexadecapole Moments (Debye-Ang^3)
      XXXX    -425.6348   XXXY     191.5838   XXYY    -138.0851
      XYYY     149.4752   YYYY    -200.4276   XXXZ     132.1769
      XXYZ     -62.4029   XYYZ      57.0479   YYYZ     -76.6866
      XXZZ     -92.8925   XYZZ      56.7226   YYZZ     -57.0619
      XZZZ      84.0107   YZZZ     -61.5361   ZZZZ     -86.5480
 -----------------------------------------------------------------
 DrvMan is completing analytic gradient of the MP2 energy
 MP2 relaxed dipole moment
            1
    1   4.0236324
    2  -2.6881387
    3  -2.6973399
	Magnitude:	 5.540 au	14.081 Debye
 MP2 energy read as -150.861395
 Full Analytical Gradient of MP2 Energy (in au.)
             1             2             3
    1   -0.00005265    0.00011609   -0.00006344
    2   -0.00000800   -0.00028584    0.00029384
    3    0.00014536    0.00062454   -0.00076990
 Gradient time:  CPU 0.09 s  wall 0.09 s
Dipole drv :
gprntSymmMtrx error report: 
 Final Hessian.
            1           2           3           4           5           6
    1   0.1655150  -0.1046330  -0.0940424  -0.1450664   0.0947159   0.0787465
    2  -0.1046330   0.0691323   0.0568436   0.0950870  -0.0647835  -0.0494289
    3  -0.0940424   0.0568436   0.0694444   0.0671272  -0.0418812  -0.0477330
    4  -0.1450664   0.0950870   0.0671272   0.1462203  -0.1046963  -0.0400186
    5   0.0947159  -0.0647835  -0.0418812  -0.1046963   0.1118381  -0.0758358
    6   0.0787465  -0.0494289  -0.0477330  -0.0400186  -0.0758358   0.3393243
    7  -0.0204986   0.0095889   0.0269419  -0.0011160   0.0099156  -0.0387217
    8   0.0098966  -0.0041350  -0.0144746   0.0093877  -0.0472162   0.1250674
    9   0.0152853  -0.0073846  -0.0216475  -0.0271303   0.1176879  -0.2916100
            7           8           9
    1  -0.0204986   0.0098966   0.0152853
    2   0.0095889  -0.0041350  -0.0073846
    3   0.0269419  -0.0144746  -0.0216475
    4  -0.0011160   0.0093877  -0.0271303
    5   0.0099156  -0.0472162   0.1176879
    6  -0.0387217   0.1250674  -0.2916100
    7   0.0216266  -0.0192624   0.0118120
    8  -0.0192624   0.0512991  -0.1105938
    9   0.0118120  -0.1105938   0.3132124
 ----------------------------------------------------------------
             Standard Nuclear Orientation (Angstroms)
    I     Atom           X                Y                Z
 ----------------------------------------------------------------
    1      O      -2.3205215292     1.6733332985     1.1250275325
    2      O      -1.2456167436     0.9611992300     0.6220913688
    3      H      -1.3409247272     1.3354434715    -0.3176666013
 ----------------------------------------------------------------
 Nuclear Repulsion Energy =    31.0203423934 hartrees
 There are        9 alpha and        9 beta electrons
 old dipole drv.
            1           2           3           4           5           6
    1  -0.6401985  -0.1513833  -0.1691480  -0.7289368   0.1042115   0.1357120
    2  -0.1468709  -0.7602386   0.1114159   0.0084382  -0.5761394  -0.0822895
    3  -0.0834249   0.0207127  -0.8199639   0.1217841  -0.1089077  -0.4076233
            7           8           9
    1   0.3695849   0.0404846   0.0325432
    2   0.1396189   0.3390091  -0.0286977
    3  -0.0387558   0.0801712   0.2263763
 New transposed dipole drv.
            1           2           3
    1  -0.6401985  -0.1468709  -0.0834249
    2  -0.1513833  -0.7602386   0.0207127
    3  -0.1691480   0.1114159  -0.8199639
    4  -0.7289368   0.0084382   0.1217841
    5   0.1042115  -0.5761394  -0.1089077
    6   0.1357120  -0.0822895  -0.4076233
    7   0.3695849   0.1396189  -0.0387558
    8   0.0404846   0.3390091   0.0801712
    9   0.0325432  -0.0286977   0.2263763
FINAL TENSOR RESULT:
Order 2, Length 9
    Atom      X          Y          Z
     1 Order 1, Length 9
    Atom      X          Y          Z
     1    1.655150340190407e-01  -1.046329740799431e-01  -9.404235577225556e-02
     2   -1.450664383778330e-01   9.471586142293120e-02   7.874650443323383e-02
     3   -2.049857099860203e-02   9.896610374689176e-03   1.528529079498965e-02

Order 1, Length 9
    Atom      X          Y          Z
     1   -1.046329740799431e-01   6.913233440304303e-02   5.684360302111274e-02
     2    9.508696636629813e-02  -6.478353984355892e-02  -4.942893174771890e-02
     3    9.588905229069963e-03  -4.134983094647766e-03  -7.384562734824361e-03

Order 1, Length 9
    Atom      X          Y          Z
     1   -9.404235577225556e-02   5.684360302111274e-02   6.944441927383742e-02
     2    6.712721924378272e-02  -4.188121247231307e-02  -4.773304882369340e-02
     3    2.694188939251160e-02  -1.447457981535086e-02  -2.164754622695486e-02


     2 Order 1, Length 9
    Atom      X          Y          Z
     1   -1.450664383778330e-01   9.508696636629813e-02   6.712721924378272e-02
     2    1.462203289011811e-01  -1.046962707112591e-01  -4.001856834609589e-02
     3   -1.115987649764000e-03   9.387662926314343e-03  -2.713033760313290e-02

Order 1, Length 9
    Atom      X          Y          Z
     1    9.471586142293120e-02  -6.478353984355892e-02  -4.188121247231307e-02
     2   -1.046962707112591e-01   1.118381037916087e-01  -7.583578883948772e-02
     3    9.915596813301519e-03  -4.721622695929766e-02   1.176879439334220e-01

Order 1, Length 9
    Atom      X          Y          Z
     1    7.874650443323383e-02  -4.942893174771890e-02  -4.773304882369340e-02
     2   -4.001856834609589e-02  -7.583578883948772e-02   3.393243232893730e-01
     3   -3.872169016790342e-02   1.250673586412450e-01  -2.916099794765822e-01


     3 Order 1, Length 9
    Atom      X          Y          Z
     1   -2.049857099860203e-02   9.588905229069963e-03   2.694188939251160e-02
     2   -1.115987649764000e-03   9.915596813301519e-03  -3.872169016790342e-02
     3    2.162663017272231e-02  -1.926235865435854e-02   1.181204792459024e-02

Order 1, Length 9
    Atom      X          Y          Z
     1    9.896610374689176e-03  -4.134983094647766e-03  -1.447457981535086e-02
     2    9.387662926314343e-03  -4.721622695929766e-02   1.250673586412450e-01
     3   -1.926235865435854e-02   5.129906221382936e-02  -1.105938296657185e-01

Order 1, Length 9
    Atom      X          Y          Z
     1    1.528529079498965e-02  -7.384562734824361e-03  -2.164754622695486e-02
     2   -2.713033760313290e-02   1.176879439334220e-01  -2.916099794765822e-01
     3    1.181204792459024e-02  -1.105938296657185e-01   3.132124069048832e-01


 # Finishing finite difference calculation for IDERIV #
 ######################################################
 ######################################################
 Requested basis set is cc-pVTZ
 There are 26 shells and 74 basis functions
 **********************************************************************
 **                                                                  **
 **                       VIBRATIONAL ANALYSIS                       **
 **                       --------------------                       **
 **                                                                  **
 **        VIBRATIONAL FREQUENCIES (CM**-1) AND NORMAL MODES         **
 **     FORCE CONSTANTS (mDYN/ANGSTROM) AND REDUCED MASSES (AMU)     **
 **                  INFRARED INTENSITIES (KM/MOL)                   **
 **                                                                  **
 **********************************************************************


 Mode:                 1                      2                      3
 Frequency:       798.37                1044.81                3138.87
 Force Cnst:      0.8642                 1.2114                 6.1717
 Red. Mass:       2.3013                 1.8835                 1.0632
 IR Active:          YES                    YES                    YES
 IR Intens:       64.980                 41.162                 58.144
 Raman Active:       YES                    YES                    YES
               X      Y      Z        X      Y      Z        X      Y      Z
 O          0.139 -0.106 -0.022   -0.142  0.081  0.110    0.001 -0.000 -0.003
 O         -0.186  0.138  0.039    0.094 -0.047 -0.092   -0.005  0.022 -0.056
 H          0.752 -0.522 -0.276    0.762 -0.524 -0.295    0.060 -0.344  0.935
 TransDip   0.220 -0.060 -0.121    0.164 -0.040 -0.117    0.036 -0.139  0.198

 STANDARD THERMODYNAMIC QUANTITIES AT   298.15 K  AND     1.00 ATM

   This Molecule has  0 Imaginary Frequencies
   Zero point vibrational energy:        7.122 kcal/mol

   Atom    1 Element O  Has Mass   15.99491
   Atom    2 Element O  Has Mass   15.99491
   Atom    3 Element H  Has Mass    1.00783
   Molecular Mass:    32.997650 amu
   Principal axes and moments of inertia in amu*Bohr^2:
                             1           2           3
    Eigenvalues --        3.44429    56.89565    60.33994
          X               0.76796     0.19073     0.61144
          Y              -0.49319    -0.43300     0.75451
          Z              -0.40866     0.88098     0.23846
   Rotational Symmetry Number is   1
   The Molecule is an Asymmetric Top
   Translational Enthalpy:        0.889 kcal/mol
   Rotational Enthalpy:           0.889 kcal/mol
   Vibrational Enthalpy:          7.191 kcal/mol
   gas constant (RT):             0.592 kcal/mol
   Translational Entropy:        36.413  cal/mol.K
   Rotational Entropy:           17.121  cal/mol.K
   Vibrational Entropy:           0.287  cal/mol.K

   Total Enthalpy:                9.561 kcal/mol
   Total Entropy:                53.820  cal/mol.K

 ======================================================================

 STANDARD THERMODYNAMIC QUANTITIES FOR ANHARMONIC VIBRATION -- TOSH

   Zero point vibrational energy: ************ kcal/mol

   Vibrational Enthalpy:   ************ kcal/mol
   Vibrational Entropy:           0.000  cal/mol.K

   Total Enthalpy:         ************ kcal/mol
   Total Entropy:                53.534  cal/mol.K

 ======================================================================

 STANDARD THERMODYNAMIC QUANTITIES FOR ANHARMONIC VIBRATION -- VPT2

   Zero point vibrational energy: ************ kcal/mol

   Vibrational Enthalpy:   ************ kcal/mol
   Vibrational Entropy:           0.000  cal/mol.K

   Total Enthalpy:         ************ kcal/mol
   Total Entropy:                53.534  cal/mol.K

 ======================================================================

Archival summary:
1\1\pikachu\FREQ\MP2\BasisUnspecified\21(1-,1)\pakpong\MonDec1212:22:032016MonDec1212:22:032016\0\\#,FREQ,MP2,BasisUnspecified,\\-1,1\O\H,1,1.01602\O,1,1.38402,2,94.2283\\HF=-150.342181\MP2=-150.861395\\@

 Total job time:  397.82s(wall), 394.96s(cpu) 
 Mon Dec 12 12:22:03 2016

        *************************************************************
        *                                                           *
        *  Thank you very much for using Q-Chem.  Have a nice day.  *
        *                                                           *
        *************************************************************


 
User input: 3 of 3 
 
pikachu 127.0.1
Q-Chem Developer Version! Running on 127.0.1.*
                  Welcome to Q-Chem
     A Quantum Leap Into The Future Of Chemistry


 Q-Chem 4.4, Q-Chem, Inc., Pleasanton, CA (2016)

 Y. Shao,  Z. Gan,  E. Epifanovsky,  A. T. B. Gilbert,  M. Wormit,  
 J. Kussmann,  A. W. Lange,  A. Behn,  J. Deng,  X. Feng,  D. Ghosh,  
 M. Goldey,  P. R. Horn,  L. D. Jacobson,  I. Kaliman,  F. Rob,  
 R. Z. Khaliullin,  T. Kus,  A. Landau,  J. Liu,  E. I. Proynov,  Y. M. Rhee,  
 R. M. Richard,  M. A. Rohrdanz,  R. P. Steele,  E. J. Sundstrom,  
 H. L. Woodcock III,  P. M. Zimmerman,  D. Zuev,  B. Albrecht,  E. Alguire,  
 B. Austin,  S. A. Baeppler,  G. J. O. Beran,  Y. A. Bernard,  E. Berquist,  
 K. Brandhorst,  K. B. Bravaya,  S. T. Brown,  D. Casanova,  C.-M. Chang,  
 Y. Chen,  S. H. Chien,  K. D. Closser,  M. P. Coons,  D. L. Crittenden,  
 S. Dasgupta,  M. Diedenhofen,  R. A. DiStasio Jr.,  H. Do,  A. D. Dutoi,  
 R. G. Edgar,  P.-T. Fang,  S. Fatehi,  Q. Feng,  L. Fusti-Molnar,  
 A. Ghysels,  A. Golubeva-Zadorozhnaya,  J. Gomes,  A. Gunina,  
 M. W. D. Hanson-Heine,  P. H. P. Harbach,  A. W. Hauser,  J. E. Herr,  
 E. G. Hohenstein,  Z. C. Holden,  K. Hui,  T.-C. Jagau,  H. Ji,  B. Kaduk,  
 K. Khistyaev,  Jaehoon Kim,  Jihan Kim,  R. A. King,  P. Klunzinger,  
 K. Koh,  D. Kosenkov,  T. Kowalczyk,  C. M. Krauter,  A. Kunitsa,  
 K. U. Lao,  A. Laurent,  K. V. Lawler,  J. Lee,  D. Lefrancois,  S. Lehtola,  
 S. V. Levchenko,  C. Y. Lin,  Y.-S. Lin,  F. Liu,  E. Livshits,  
 R. C. Lochan,  A. Luenser,  P. Manohar,  S. F. Manzer,  S.-P. Mao,  Y. Mao,  
 N. Mardirossian,  A. V. Marenich,  L. A. Martinez-Martinez,  S. A. Maurer,  
 N. J. Mayhall,  J.-M. Mewes,  A. F. Morrison,  K. Nanda,  T. S. Nguyen-Beck,  
 C. M. Oana,  R. Olivares-Amaya,  D. P. O'Neill,  J. A. Parkhill,  
 T. M. Perrine,  R. Peverati,  P. A. Pieniazek,  F. Plasser,  A. Prociuk,  
 D. R. Rehn,  E. Rosta,  N. J. Russ,  N. Sergueev,  S. M. Sharada,  
 S. Sharma,  D. W. Small,  A. Sodt,  T. Stauch,  T. Stein,  D. Stuck,  
 Y.-C. Su,  A. J. W. Thom,  T. Tsuchimochi,  L. Vogt,  O. Vydrov,  T. Wang,  
 M. A. Watson,  J. Wenzel,  A. White,  C. F. Williams,  V. Vanovschi,  
 K. Yao,  S. Yeganeh,  S. R. Yost,  Z.-Q. You,  I. Y. Zhang,  X. Zhang,  
 Y. Zhao,  B. R. Brooks,  G. K. L. Chan,  D. M. Chipman,  C. J. Cramer,  
 W. A. Goddard III,  M. S. Gordon,  W. J. Hehre,  A. Klamt,  
 H. F. Schaefer III,  M. W. Schmidt,  C. D. Sherrill,  D. G. Truhlar,  
 A. Warshel,  X. Xu,  A. Aspuru-Guzik,  R. Baer,  A. T. Bell,  N. A. Besley,  
 J.-D. Chai,  A. Dreuw,  B. D. Dunietz,  T. R. Furlani,  S. R. Gwaltney,  
 C.-P. Hsu,  Y. Jung,  J. Kong,  D. S. Lambrecht,  W. Liang,  C. Ochsenfeld,  
 V. A. Rassolov,  L. V. Slipchenko,  J. E. Subotnik,  T. Van Voorhis,  
 J. M. Herbert,  A. I. Krylov,  P. M. W. Gill,  M. Head-Gordon

 Contributors to earlier versions of Q-Chem not listed above: 
 R. D. Adamson,  J. Baker,  E. F. C. Byrd,  A. K. Chakraborty,  C.-L. Cheng,  
 H. Dachsel,  R. J. Doerksen,  G. Hawkins,  A. Heyden,  S. Hirata,  
 G. Kedziora,  F. J. Keil,  C. Kelley,  P. P. Korambath,  W. Kurlancheek,  
 A. M. Lee,  M. S. Lee,  D. Liotard,  I. Lotan,  P. E. Maslen,  N. Nair,  
 D. Neuhauser,  R. Olson,  B. Peters,  J. Ritchie,  N. E. Schultz,  
 N. Shenvi,  A. C. Simmonett,  K. S. Thanthiriwatte,  Q. Wu,  W. Zhang

 Please cite Q-Chem as follows:
 Y. Shao et al., Mol. Phys. 113, 184-215 (2015)
 DOI: 10.1080/00268976.2014.952696

 Q-Chem 4.4.2 for Intel X86 EM64T Linux

 Parts of Q-Chem use Armadillo 5.200.1 (Boston Tea Smuggler).
 http://arma.sourceforge.net/

 Q-Chem begins on Mon Dec 12 12:22:03 2016  


Host: 0

     Scratch files written to /scratch/pakpong/qchem7358//
The previous job contains 0 fragments, simply inherited here
FILE_GEOM_ORG=        593

Checking the input file for inconsistencies... 	...done.

--------------------------------------------------------------
User input:
--------------------------------------------------------------

$molecule
read
$end

$rem
   BASIS  =  cc-pVTZ
   method =MP2
   JOBTYPE	= SP
   SOLVENT_METHOD = smd
$end


--------------------------------------------------------------
 ----------------------------------------------------------------
             Standard Nuclear Orientation (Angstroms)
    I     Atom           X                Y                Z
 ----------------------------------------------------------------
    1      O      -2.3205215292     1.6733332985     1.1250275325
    2      O      -1.2456167436     0.9611992300     0.6220913688
    3      H      -1.3409247272     1.3354434715    -0.3176666013
 ----------------------------------------------------------------
 Nuclear Repulsion Energy =    31.0203423934 hartrees
 There are        9 alpha and        9 beta electrons
 Requested basis set is cc-pVTZ
 There are 26 shells and 74 basis functions

 Total QAlloc Memory Limit   2000 MB
 Mega-Array Size        61 MB
 MEM_STATIC part        62 MB

                       Distance Matrix (Angstroms)
             O (  1)   O (  2)
   O (  2)  1.384016
   H (  3)  1.776273  1.016015

 A cutoff of  1.0D-08 yielded    350 shell pairs
 There are      2890 function pairs (      3843 Cartesian)

 -------------------------------------------------------
 OpenMP Integral Computing Module                       
 Release: version 1.0, May 2013, Q-Chem Inc. Pittsburgh 
 -------------------------------------------------------
 Integral Job Info:
 Integral job number is                      11
 Integral operator is                         1
 short-range coefficients                     0
 long-range coefficients              100000000
 Omega coefficients                           0
 if combine SR and LR in K                    0
 Integral screening is                        0
 Integral computing path is                   2
 max size of driver memory is            800000
 size of driver memory is                776718
 size of scratch memory is              4556032
 max col of scratch BK array              10000
 max len of scratch array in speh3          662
 max len of scratch index in speh4           32
 max int batch size is                      520
 min int batch size is                       52
 fixed nKL is                                52
 max L of basis functions is                  3
 order of int derivative is                   0
 number of shells is                         26
 number of basis is                          85
 number of cartesian basis is                85
 number of contracted shell pairs           350
 number of primitive shell pairs           1397
 maxK2 (contraction) of shell pair           49
 max number of K2 of shell pair               1
 max number of CS2 of shell pair             36
 max number of PS2 of shell pair            294
 mem total for path MDJ                   34384
 -------------------------------------------------------
 Smallest overlap matrix eigenvalue = 3.80E-03

 Scale SEOQF with 1.000000e-01/1.000000e-01/1.000000e+00

 Standard Electronic Orientation quadrupole field applied
 Nucleus-field energy     =    -0.0000000100 hartrees
 Guess from superposition of atomic densities
 Warning:  Energy on first SCF cycle will be non-variational
 A restricted Hartree-Fock SCF calculation will be
 performed using Pulay DIIS extrapolation
 SCF converges when DIIS error is below 1.0E-05
 ---------------------------------------
  Cycle       Energy         DIIS Error
 ---------------------------------------
    1    -149.9481393137      4.56E-02
    2    -150.1187386244      1.08E-02
    3    -150.1729483137      6.17E-03
    4    -150.1890848651      9.24E-04
    5    -150.1898511433      4.71E-04
    6    -150.1900692762      1.90E-04
    7    -150.1901269384      5.48E-05
    8    -150.1901323855      1.19E-05
    9    -150.1901326903      3.14E-06 Convergence criterion met
 ---------------------------------------
 SCF time:  CPU 2.20 s  wall 2.20 s

 Citation of the SMD model:
 Marenich, A.V.; Cramer, C.J.; Truhlar, D.G.
 J. Phys. Chem. B 2009, 113, 6378-6396.
 iSolventCode=           1
 Solvent: water                                                           

 vradii
            1           2           3
    1   1.5200000   1.5200000   1.2000000
Changing PCM_TESSEL_METHOD to VTN
Changing PCM_VDW_RADII to SMD_RADIUS
 Discretize the solute cavity surface with Lebedev spheres
	Using 302 Lebedev grid points for each H atom
	Using 302 Lebedev grid points for other atoms
	Atomic van der Waals radii will be scaled by 1.20
 Removing interior tesserae...
 Keep 534 surface tesserae and discard 372 interior tesserae
 Molecular Surface Area = 46.313 Angst**2
 A restricted Hartree-Fock SCF calculation will be
 performed using Pulay DIIS extrapolation
 Polarizable Continuum solvation model will be applied
 SCF converges when DIIS error is below 1.0E-05

 Citation of the SMD model:
 Marenich, A.V.; Cramer, C.J.; Truhlar, D.G.
 J. Phys. Chem. B 2009, 113, 6378-6396.
 iSolventCode=           1
 Solvent: water                                                           

 vradii
            1           2           3
    1   1.5200000   1.5200000   1.2000000
 ---------------------------------------
  Cycle       Energy         DIIS Error
 ---------------------------------------
    1    -150.1901327199      1.02E-06
 Time req'd to invert C: 0.20 s (CPU) 0.20 s (wall)
    2    -150.3386637484      1.56E-03
    3    -150.3386636975      1.56E-03
    4    -150.3386629826      1.56E-03
    5    -150.3386643659      1.56E-03
    6    -150.3386632971      1.56E-03
    7    -150.3386651664      1.56E-03
    8    -150.3386648921      1.56E-03
    9    -150.3386643852      1.56E-03
   10    -150.3386643711      1.56E-03
   11    -150.3423634989      7.27E-04
   12    -150.3430811529      3.57E-04
   13    -150.3433158949      1.42E-04
   14    -150.3433663847      3.78E-05
   15    -150.3433694623      1.63E-05
   16    -150.3433697208      5.71E-06 Convergence criterion met
 ---------------------------------------
 SCF time:  CPU 6.31 s  wall 6.32 s
(0)  E-EN(g) gas-phase elect-nuc energy                 -150.190132720 a.u.
(3)  G-ENP(liq) elect-nuc-pol free energy of system     -150.343369721 a.u.
(4)  G-CDS(liq) cavity-dispersion-solvent structure 
     free energy                                                0.6728 kcal/mol
(6)  G-S(liq) free energy of system                     -150.342297547 a.u.
(9)  DeltaG-S(liq) free energy of  solvation
     (9) = (6) - (0)                                          -95.4849 kcal/mol
 SCF   energy in the final basis set = -150.3422975474
 Total energy in the final basis set = -150.3422975474

 Components of the MP2 correlation energy:
        aaaa  correlation energy =        -0.0659273353 au
        abab  correlation energy =        -0.3873241116 au
        bbbb  correlation energy =        -0.0659273353 au
        non-Brillouin singles    =        -0.0000000000 au

 Total  MP2   correlation energy =        -0.5191787822 au
        MP2         total energy =      -150.8614763296 au


 --------------------------------------------------------------

                    Orbital Energies (a.u.)
 --------------------------------------------------------------

 Alpha MOs
 -- Occupied --
-20.552 -20.463  -1.388  -1.036  -0.638  -0.556  -0.522  -0.368
 -0.337
 -- Virtual --
  0.187   0.376   0.579   0.685   0.791   0.800   0.846   0.868
  0.886   0.915   0.996   1.218   1.409   1.599   1.604   1.790
  1.801   1.925   2.097   2.229   2.273   2.468   2.486   2.632
  2.908   3.535   3.599   3.790   3.908   4.035   4.063   4.094
  4.203   4.260   4.419   4.492   4.710   5.017   5.237   5.285
  5.373   5.452   5.542   5.700   5.708   5.833   6.079   6.490
  6.561   6.628   6.760   6.830   6.880   6.922   6.924   7.025
  7.125   7.157   7.354   7.533   7.598   7.671   8.011   9.380
 11.317
 --------------------------------------------------------------

          Ground-State Mulliken Net Atomic Charges

     Atom                 Charge (a.u.)
  ----------------------------------------
      1 O                    -0.826489
      2 O                    -0.472756
      3 H                     0.299246
  ----------------------------------------
  Sum of atomic charges =    -1.000000

 -----------------------------------------------------------------
                    Cartesian Multipole Moments
 -----------------------------------------------------------------
    Charge (ESU x 10^10)
                -4.8032
    Dipole Moment (Debye)
         X      10.0926      Y      -6.7210      Z      -6.8640
       Tot      13.9336
    Quadrupole Moments (Debye-Ang)
        XX     -36.3179     XY      15.4521     YY     -24.0169
        XZ      13.6419     YZ     -10.3650     ZZ     -19.1777
    Octopole Moments (Debye-Ang^2)
       XXX     125.6477    XXY     -54.2949    XYY      49.3760
       YYY     -71.6618    XXZ     -40.3876    XYZ      21.3756
       YYZ     -27.7055    XZZ      37.1086    YZZ     -27.4313
       ZZZ     -40.7430
    Hexadecapole Moments (Debye-Ang^3)
      XXXX    -418.4453   XXXY     188.7053   XXYY    -135.7784
      XYYY     146.7921   YYYY    -196.1720   XXXZ     130.7394
      XXYZ     -61.9540   XYYZ      56.5276   YYYZ     -75.6967
      XXZZ     -91.4723   XYZZ      55.9184   YYZZ     -56.0525
      XZZZ      82.8027   YZZZ     -60.6366   ZZZZ     -84.8788
 -----------------------------------------------------------------
Archival summary:
1\1\pikachu\SP\MP2\BasisUnspecified\21(1-,1)\pakpong\MonDec1212:22:132016MonDec1212:22:132016\0\\#,MP2,BasisUnspecified,\\-1,1\O\H,1,1.01602\O,1,1.38402,2,94.2283\\HF=-150.342298\MP2=-150.861476\\@

 Total job time:  9.85s(wall), 9.84s(cpu) 
 Mon Dec 12 12:22:13 2016

        *************************************************************
        *                                                           *
        *  Thank you very much for using Q-Chem.  Have a nice day.  *
        *                                                           *
        *************************************************************
