# Supplementary material for: A DFT investigation of the blue bottle experiment: E∘half-cell analysis of autoxidation catalysed by redox indicators
Source: R Soc Open Sci. 2017 Nov 8;4(11):170708. doi: 10.1098/rsos.170708 (PMC5717635; doi:10.1098/rsos.170708)
Supplement: output.zip [file rsos170708supp2.zip › MP2_cc-pVTZ/O2.out]

pikachu 127.0.1
Q-Chem Developer Version! Running on 127.0.1.*
                  Welcome to Q-Chem
     A Quantum Leap Into The Future Of Chemistry


 Q-Chem 4.4, Q-Chem, Inc., Pleasanton, CA (2016)

 Y. Shao,  Z. Gan,  E. Epifanovsky,  A. T. B. Gilbert,  M. Wormit,  
 J. Kussmann,  A. W. Lange,  A. Behn,  J. Deng,  X. Feng,  D. Ghosh,  
 M. Goldey,  P. R. Horn,  L. D. Jacobson,  I. Kaliman,  F. Rob,  
 R. Z. Khaliullin,  T. Kus,  A. Landau,  J. Liu,  E. I. Proynov,  Y. M. Rhee,  
 R. M. Richard,  M. A. Rohrdanz,  R. P. Steele,  E. J. Sundstrom,  
 H. L. Woodcock III,  P. M. Zimmerman,  D. Zuev,  B. Albrecht,  E. Alguire,  
 B. Austin,  S. A. Baeppler,  G. J. O. Beran,  Y. A. Bernard,  E. Berquist,  
 K. Brandhorst,  K. B. Bravaya,  S. T. Brown,  D. Casanova,  C.-M. Chang,  
 Y. Chen,  S. H. Chien,  K. D. Closser,  M. P. Coons,  D. L. Crittenden,  
 S. Dasgupta,  M. Diedenhofen,  R. A. DiStasio Jr.,  H. Do,  A. D. Dutoi,  
 R. G. Edgar,  P.-T. Fang,  S. Fatehi,  Q. Feng,  L. Fusti-Molnar,  
 A. Ghysels,  A. Golubeva-Zadorozhnaya,  J. Gomes,  A. Gunina,  
 M. W. D. Hanson-Heine,  P. H. P. Harbach,  A. W. Hauser,  J. E. Herr,  
 E. G. Hohenstein,  Z. C. Holden,  K. Hui,  T.-C. Jagau,  H. Ji,  B. Kaduk,  
 K. Khistyaev,  Jaehoon Kim,  Jihan Kim,  R. A. King,  P. Klunzinger,  
 K. Koh,  D. Kosenkov,  T. Kowalczyk,  C. M. Krauter,  A. Kunitsa,  
 K. U. Lao,  A. Laurent,  K. V. Lawler,  J. Lee,  D. Lefrancois,  S. Lehtola,  
 S. V. Levchenko,  C. Y. Lin,  Y.-S. Lin,  F. Liu,  E. Livshits,  
 R. C. Lochan,  A. Luenser,  P. Manohar,  S. F. Manzer,  S.-P. Mao,  Y. Mao,  
 N. Mardirossian,  A. V. Marenich,  L. A. Martinez-Martinez,  S. A. Maurer,  
 N. J. Mayhall,  J.-M. Mewes,  A. F. Morrison,  K. Nanda,  T. S. Nguyen-Beck,  
 C. M. Oana,  R. Olivares-Amaya,  D. P. O'Neill,  J. A. Parkhill,  
 T. M. Perrine,  R. Peverati,  P. A. Pieniazek,  F. Plasser,  A. Prociuk,  
 D. R. Rehn,  E. Rosta,  N. J. Russ,  N. Sergueev,  S. M. Sharada,  
 S. Sharma,  D. W. Small,  A. Sodt,  T. Stauch,  T. Stein,  D. Stuck,  
 Y.-C. Su,  A. J. W. Thom,  T. Tsuchimochi,  L. Vogt,  O. Vydrov,  T. Wang,  
 M. A. Watson,  J. Wenzel,  A. White,  C. F. Williams,  V. Vanovschi,  
 K. Yao,  S. Yeganeh,  S. R. Yost,  Z.-Q. You,  I. Y. Zhang,  X. Zhang,  
 Y. Zhao,  B. R. Brooks,  G. K. L. Chan,  D. M. Chipman,  C. J. Cramer,  
 W. A. Goddard III,  M. S. Gordon,  W. J. Hehre,  A. Klamt,  
 H. F. Schaefer III,  M. W. Schmidt,  C. D. Sherrill,  D. G. Truhlar,  
 A. Warshel,  X. Xu,  A. Aspuru-Guzik,  R. Baer,  A. T. Bell,  N. A. Besley,  
 J.-D. Chai,  A. Dreuw,  B. D. Dunietz,  T. R. Furlani,  S. R. Gwaltney,  
 C.-P. Hsu,  Y. Jung,  J. Kong,  D. S. Lambrecht,  W. Liang,  C. Ochsenfeld,  
 V. A. Rassolov,  L. V. Slipchenko,  J. E. Subotnik,  T. Van Voorhis,  
 J. M. Herbert,  A. I. Krylov,  P. M. W. Gill,  M. Head-Gordon

 Contributors to earlier versions of Q-Chem not listed above: 
 R. D. Adamson,  J. Baker,  E. F. C. Byrd,  A. K. Chakraborty,  C.-L. Cheng,  
 H. Dachsel,  R. J. Doerksen,  G. Hawkins,  A. Heyden,  S. Hirata,  
 G. Kedziora,  F. J. Keil,  C. Kelley,  P. P. Korambath,  W. Kurlancheek,  
 A. M. Lee,  M. S. Lee,  D. Liotard,  I. Lotan,  P. E. Maslen,  N. Nair,  
 D. Neuhauser,  R. Olson,  B. Peters,  J. Ritchie,  N. E. Schultz,  
 N. Shenvi,  A. C. Simmonett,  K. S. Thanthiriwatte,  Q. Wu,  W. Zhang

 Please cite Q-Chem as follows:
 Y. Shao et al., Mol. Phys. 113, 184-215 (2015)
 DOI: 10.1080/00268976.2014.952696

 Q-Chem 4.4.2 for Intel X86 EM64T Linux

 Parts of Q-Chem use Armadillo 5.200.1 (Boston Tea Smuggler).
 http://arma.sourceforge.net/

 Q-Chem begins on Mon Dec 12 12:07:50 2016  


Host: 0

     Scratch files written to /scratch/pakpong/qchem7299//
FILE_GEOM_ORG=        593

Checking the input file for inconsistencies... 	...done.

--------------------------------------------------------------
User input:
--------------------------------------------------------------
$molecule
0 1
  O    0.0000000    0.0000000   -0.60792
  O    0.0000000    0.0000000    0.60792
$end

$rem
   BASIS  =   cc-pVTZ
   method  =  MP2
   JOBTYPE = optimization
   SOLVENT_METHOD = SMD
$end

--------------------------------------------------------------
 ----------------------------------------------------------------
             Standard Nuclear Orientation (Angstroms)
    I     Atom           X                Y                Z
 ----------------------------------------------------------------
    1      O       0.0000000000     0.0000000000    -0.6079200000
    2      O       0.0000000000     0.0000000000     0.6079200000
 ----------------------------------------------------------------
 Nuclear Repulsion Energy =    27.8550972917 hartrees
 There are        8 alpha and        8 beta electrons
 Requested basis set is cc-pVTZ
 There are 20 shells and 60 basis functions

 Total QAlloc Memory Limit   2000 MB
 Mega-Array Size        61 MB
 MEM_STATIC part        62 MB
 A cutoff of  1.0D-11 yielded    210 shell pairs
 There are      1930 function pairs (      2653 Cartesian)

 -------------------------------------------------------
 OpenMP Integral Computing Module                       
 Release: version 1.0, May 2013, Q-Chem Inc. Pittsburgh 
 -------------------------------------------------------
 Integral Job Info:
 Integral job number is                      11
 Integral operator is                         1
 short-range coefficients                     0
 long-range coefficients              100000000
 Omega coefficients                           0
 if combine SR and LR in K                    0
 Integral screening is                        0
 Integral computing path is                   2
 max size of driver memory is            800000
 size of driver memory is                776718
 size of scratch memory is              4556032
 max col of scratch BK array              10000
 max len of scratch array in speh3          662
 max len of scratch index in speh4           32
 max int batch size is                      520
 min int batch size is                       52
 fixed nKL is                                52
 max L of basis functions is                  3
 order of int derivative is                   0
 number of shells is                         20
 number of basis is                          70
 number of cartesian basis is                70
 number of contracted shell pairs           210
 number of primitive shell pairs           1056
 maxK2 (contraction) of shell pair           49
 max number of K2 of shell pair               1
 max number of CS2 of shell pair             16
 max number of PS2 of shell pair            294
 mem total for path MDJ                   34326
 -------------------------------------------------------
 Smallest overlap matrix eigenvalue = 4.59E-03

 Scale SEOQF with 1.000000e+00/1.000000e+00/1.000000e+00

 Standard Electronic Orientation quadrupole field applied
 Nucleus-field energy     =    -0.0000000063 hartrees
 Guess from superposition of atomic densities
 Warning:  Energy on first SCF cycle will be non-variational
 A restricted Hartree-Fock SCF calculation will be
 performed using Pulay DIIS extrapolation
 SCF converges when DIIS error is below 1.0E-08
 ---------------------------------------
  Cycle       Energy         DIIS Error
 ---------------------------------------
    1    -149.5709603649      6.13E-02
    2    -149.5533362886      1.03E-02
    3    -149.5843463048      3.45E-03
    4    -149.5874382114      5.43E-04
    5    -149.5876181787      1.03E-04
    6    -149.5876249383      1.56E-05
    7    -149.5876251210      2.23E-06
    8    -149.5876251239      1.64E-07
    9    -149.5876251239      2.31E-08
   10    -149.5876251239      3.08E-09 Convergence criterion met
 ---------------------------------------
 SCF time:  CPU 1.11 s  wall 1.11 s

 Citation of the SMD model:
 Marenich, A.V.; Cramer, C.J.; Truhlar, D.G.
 J. Phys. Chem. B 2009, 113, 6378-6396.
 iSolventCode=           1
 Solvent: water                                                           

 vradii
            1           2
    1   1.5200000   1.5200000
Changing PCM_TESSEL_METHOD to VTN
Changing PCM_VDW_RADII to SMD_RADIUS
 Discretize the solute cavity surface with Lebedev spheres
	Using 302 Lebedev grid points for each H atom
	Using 302 Lebedev grid points for other atoms
	Atomic van der Waals radii will be scaled by 1.20
 Removing interior tesserae...
 Keep 426 surface tesserae and discard 178 interior tesserae
 Molecular Surface Area = 40.414 Angst**2
 A restricted Hartree-Fock SCF calculation will be
 performed using Pulay DIIS extrapolation
 Polarizable Continuum solvation model will be applied
 SCF converges when DIIS error is below 1.0E-08

 Citation of the SMD model:
 Marenich, A.V.; Cramer, C.J.; Truhlar, D.G.
 J. Phys. Chem. B 2009, 113, 6378-6396.
 iSolventCode=           1
 Solvent: water                                                           

 vradii
            1           2
    1   1.5200000   1.5200000
 ---------------------------------------
  Cycle       Energy         DIIS Error
 ---------------------------------------
    1    -149.5876251239      5.86E-10
 Time req'd to invert C: 0.11 s (CPU) 0.10 s (wall)
    2    -149.5896284015      3.34E-04
    3    -149.5896284015      3.34E-04
    4    -149.5896284016      3.34E-04
    5    -149.5896284008      3.34E-04
    6    -149.5896284008      3.34E-04
    7    -149.5896284024      3.34E-04
    8    -149.5896830427      8.65E-05
    9    -149.5896876034      2.56E-05
   10    -149.5896879707      5.53E-06
   11    -149.5896879918      7.43E-07
   12    -149.5896879921      1.17E-07
   13    -149.5896879921      1.57E-08
   14    -149.5896879921      1.09E-09 Convergence criterion met
 ---------------------------------------
 SCF time:  CPU 3.34 s  wall 3.34 s
(0)  E-EN(g) gas-phase elect-nuc energy                 -149.587625124 a.u.
(3)  G-ENP(liq) elect-nuc-pol free energy of system     -149.589687992 a.u.
(4)  G-CDS(liq) cavity-dispersion-solvent structure 
     free energy                                                0.0000 kcal/mol
(6)  G-S(liq) free energy of system                     -149.589687992 a.u.
(9)  DeltaG-S(liq) free energy of  solvation
     (9) = (6) - (0)                                           -1.2945 kcal/mol
 SCF   energy in the final basis set = -149.5896879921
 Total energy in the final basis set = -149.5896879921

 Components of the MP2 correlation energy:
        aaaa  correlation energy =        -0.0635511301 au
        abab  correlation energy =        -0.3726378680 au
        bbbb  correlation energy =        -0.0635511301 au
        non-Brillouin singles    =        -0.0000000000 au

 Total  MP2   correlation energy =        -0.4997401283 au
        MP2         total energy =      -150.0894281203 au

  Entering Z-vector solver.
 This version supports only Gaussian blurring of the apparent surface charges
 No PCM contribution added !! 
   1         0           1      0.000573    0.000573
 This version supports only Gaussian blurring of the apparent surface charges
 No PCM contribution added !! 
   2         0           1      0.000103    0.000103
 This version supports only Gaussian blurring of the apparent surface charges
 No PCM contribution added !! 
   3         0           1      0.000015    0.000015
 This version supports only Gaussian blurring of the apparent surface charges
 No PCM contribution added !! 
   4         0           1      0.000002    0.000002
 This version supports only Gaussian blurring of the apparent surface charges
 No PCM contribution added !! 
   5         1           0      0.000000    0.000000    Roots Converged

 --------------------------------------------------------------

                    Orbital Energies (a.u.)
 --------------------------------------------------------------

 Alpha MOs
 -- Occupied --
-20.734 -20.733  -1.639  -1.099  -0.760  -0.730  -0.637  -0.466
 -- Virtual --
  0.033   0.399   0.712   0.728   0.740   0.748   0.819   0.853
  0.893   1.454   1.481   1.482   1.564   1.566   1.907   1.908
  2.398   2.463   2.470   2.483   3.904   3.908   4.067   4.183
  4.191   5.005   5.005   5.048   5.090   5.195   5.324   5.351
  5.352   5.591   5.591   6.128   6.128   6.281   6.551   6.551
  6.760   6.761   6.778   6.807   6.879   6.913   7.152   7.505
  7.620   7.663   8.099  12.671
 --------------------------------------------------------------

          Ground-State Mulliken Net Atomic Charges

     Atom                 Charge (a.u.)
  ----------------------------------------
      1 O                    -0.000000
      2 O                     0.000000
  ----------------------------------------
  Sum of atomic charges =    -0.000000

 -----------------------------------------------------------------
                    Cartesian Multipole Moments
 -----------------------------------------------------------------
    Charge (ESU x 10^10)
                 0.0000
    Dipole Moment (Debye)
         X      -0.0000      Y       0.0000      Z       0.0000
       Tot       0.0000
    Quadrupole Moments (Debye-Ang)
        XX      -8.9809     XY      -0.0009     YY     -11.0096
        XZ      -0.0000     YZ      -0.0000     ZZ     -10.5404
    Octopole Moments (Debye-Ang^2)
       XXX      -0.0000    XXY       0.0000    XYY      -0.0000
       YYY       0.0000    XXZ      -0.0000    XYZ       0.0000
       YYZ      -0.0000    XZZ      -0.0000    YZZ       0.0000
       ZZZ       0.0000
    Hexadecapole Moments (Debye-Ang^3)
      XXXX      -5.7919   XXXY      -0.0005   XXYY      -2.3255
      XYYY      -0.0005   YYYY      -8.1549   XXXZ      -0.0000
      XXYZ      -0.0000   XYYZ      -0.0000   YYYZ      -0.0000
      XXZZ      -5.4577   XYZZ      -0.0007   YYZZ      -7.0543
      XZZZ      -0.0000   YZZZ      -0.0000   ZZZZ     -28.8214
 -----------------------------------------------------------------
 DrvMan is completing analytic gradient of the MP2 energy
 MP2 relaxed dipole moment
            1
    1  -0.0000000
    2   0.0000000
    3   0.0000000
	Magnitude:	 0.000 au	 0.000 Debye
 MP2 energy read as -150.089428
 Full Analytical Gradient of MP2 Energy (in au.)
             1             2
    1    0.00000000   -0.00000000
    2    0.00000000   -0.00000000
    3    0.02586674   -0.02586674
 Gradient time:  CPU 0.10 s  wall 0.10 s
 Geometry Optimization Parameters
   NAtoms,    NIC,     NZ,  NCons,   NDum,   NFix, NCnnct, MaxDiis
        2       5       0       0       0       0       0       0


** GEOMETRY OPTIMIZATION IN DELOCALIZED INTERNAL COORDINATES **
   Searching for a Minimum

   Optimization Cycle:   1

                       Coordinates (Angstroms)
     ATOM                X               Y               Z
      1  O         0.0000000000    0.0000000000   -0.6079200000
      2  O         0.0000000000    0.0000000000    0.6079200000
   Point Group: c1    Number of degrees of freedom:     1


   Energy is   -150.089428120


 Attempting to Generate Delocalized Internal Coordinates

  ***ERROR*** Wrong Number of Internal Coordinates
              Should be:   0  Found:   1
**WARNING** Problems with Internal Coordinates
  Switching to Cartesian Coordinates

 Translations and Rotations Projected Out of Hessian

  1 Hessian modes will be used to form the next step
  Hessian Eigenvalues:
     1.000000

 Minimum Search - Taking Simple RFO Step
 Searching for Lamda that Minimizes Along All modes
 Value Taken    Lamda =  -0.00133639
 Step Taken.  Stepsize is  0.036532

                             Maximum     Tolerance    Cnvgd?
         Gradient           0.025867      0.000300      NO
         Displacement       0.025832      0.001200      NO
         Energy change     *********      0.000001      NO

 ----------------------------------------------------------------
             Standard Nuclear Orientation (Angstroms)
    I     Atom           X                Y                Z
 ----------------------------------------------------------------
    1      O       0.0000000000     0.0000000000    -0.6215898230
    2      O       0.0000000000     0.0000000000     0.6215898230
 ----------------------------------------------------------------
 Nuclear Repulsion Energy =    27.2425160778 hartrees
 There are        8 alpha and        8 beta electrons
 Discretize the solute cavity surface with Lebedev spheres
	Using 302 Lebedev grid points for each H atom
	Using 302 Lebedev grid points for other atoms
	Atomic van der Waals radii will be scaled by 1.20
 Removing interior tesserae...
 Keep 426 surface tesserae and discard 178 interior tesserae
 Molecular Surface Area = 40.414 Angst**2
 Applying Cartesian multipole field
    Component          Value
    ---------          -----
     (2,0,0)        1.00000E-10
     (0,2,0)        2.00000E-10
     (0,0,2)       -3.00000E-10
 Nucleus-field energy     =    -0.0000000066 hartrees
 Requested basis set is cc-pVTZ
 There are 20 shells and 60 basis functions
 A cutoff of  1.0D-11 yielded    210 shell pairs
 There are      1930 function pairs (      2653 Cartesian)
 Smallest overlap matrix eigenvalue = 5.15E-03
 Guess MOs from SCF MO coefficient file
 Reading MOs from coefficient file
 Reading MOs from coefficient file
 A restricted Hartree-Fock SCF calculation will be
 performed using Pulay DIIS extrapolation
 SCF converges when DIIS error is below 1.0E-08
 Geometry optimization detected.  Setting ReadMinima to 0
 Setting SaveMinima to 0
 ---------------------------------------
  Cycle       Energy         DIIS Error
 ---------------------------------------
    1    -149.5457338073      3.58E-03
    2    -149.5808100478      5.47E-04
    3    -149.5808980984      1.43E-04
    4    -149.5809048258      3.17E-05
    5    -149.5809054355      7.25E-06
    6    -149.5809054647      1.05E-06
    7    -149.5809054651      1.07E-07
    8    -149.5809054651      8.71E-09 Convergence criterion met
 ---------------------------------------
 SCF time:  CPU 0.91 s  wall 0.91 s
 Discretize the solute cavity surface with Lebedev spheres
	Using 302 Lebedev grid points for each H atom
	Using 302 Lebedev grid points for other atoms
	Atomic van der Waals radii will be scaled by 1.20
 Removing interior tesserae...
 Keep 426 surface tesserae and discard 178 interior tesserae
 Molecular Surface Area = 40.414 Angst**2
 A restricted Hartree-Fock SCF calculation will be
 performed using Pulay DIIS extrapolation
 Polarizable Continuum solvation model will be applied
 SCF converges when DIIS error is below 1.0E-08
 Geometry optimization detected.  Setting ReadMinima to 0
 Setting SaveMinima to 0

 Citation of the SMD model:
 Marenich, A.V.; Cramer, C.J.; Truhlar, D.G.
 J. Phys. Chem. B 2009, 113, 6378-6396.
 iSolventCode=           1
 Solvent: water                                                           

 vradii
            1           2
    1   1.5200000   1.5200000
 ---------------------------------------
  Cycle       Energy         DIIS Error
 ---------------------------------------
    1    -149.5809054651      7.53E-10
 Time req'd to invert C: 0.10 s (CPU) 0.10 s (wall)
    2    -149.5827958529      3.17E-04
    3    -149.5827958530      3.17E-04
    4    -149.5827958532      3.17E-04
    5    -149.5827958540      3.17E-04
    6    -149.5827958647      3.17E-04
    7    -149.5828452036      8.19E-05
    8    -149.5828494411      2.40E-05
    9    -149.5828497673      5.27E-06
   10    -149.5828497864      6.74E-07
   11    -149.5828497866      1.06E-07
   12    -149.5828497867      1.45E-08
   13    -149.5828497867      1.04E-09 Convergence criterion met
 ---------------------------------------
 SCF time:  CPU 3.08 s  wall 3.08 s
(0)  E-EN(g) gas-phase elect-nuc energy                 -149.580905465 a.u.
(3)  G-ENP(liq) elect-nuc-pol free energy of system     -149.582849787 a.u.
(4)  G-CDS(liq) cavity-dispersion-solvent structure 
     free energy                                                0.0000 kcal/mol
(6)  G-S(liq) free energy of system                     -149.582849787 a.u.
(9)  DeltaG-S(liq) free energy of  solvation
     (9) = (6) - (0)                                           -1.2201 kcal/mol
 SCF   energy in the final basis set = -149.5828497867
 Total energy in the final basis set = -149.5828497867

 Components of the MP2 correlation energy:
        aaaa  correlation energy =        -0.0645918086 au
        abab  correlation energy =        -0.3781259140 au
        bbbb  correlation energy =        -0.0645918086 au
        non-Brillouin singles    =        -0.0000000000 au

 Total  MP2   correlation energy =        -0.5073095311 au
        MP2         total energy =      -150.0901593178 au

  Entering Z-vector solver.
 This version supports only Gaussian blurring of the apparent surface charges
 No PCM contribution added !! 
   1         0           1      0.000616    0.000616
 This version supports only Gaussian blurring of the apparent surface charges
 No PCM contribution added !! 
   2         0           1      0.000108    0.000108
 This version supports only Gaussian blurring of the apparent surface charges
 No PCM contribution added !! 
   3         0           1      0.000016    0.000016
 This version supports only Gaussian blurring of the apparent surface charges
 No PCM contribution added !! 
   4         0           1      0.000002    0.000002
 This version supports only Gaussian blurring of the apparent surface charges
 No PCM contribution added !! 
   5         1           0      0.000000    0.000000    Roots Converged

 --------------------------------------------------------------

                    Orbital Energies (a.u.)
 --------------------------------------------------------------

 Alpha MOs
 -- Occupied --
-20.738 -20.738  -1.616  -1.108  -0.751  -0.722  -0.625  -0.477
 -- Virtual --
  0.021   0.377   0.714   0.729   0.731   0.745   0.818   0.851
  0.894   1.455   1.488   1.489   1.548   1.550   1.896   1.896
  2.367   2.451   2.463   2.464   3.897   3.901   4.049   4.167
  4.175   5.024   5.025   5.039   5.080   5.162   5.281   5.366
  5.366   5.577   5.577   6.069   6.070   6.397   6.550   6.550
  6.729   6.753   6.753   6.759   6.843   6.876   7.067   7.438
  7.550   7.593   8.105  12.104
 --------------------------------------------------------------

          Ground-State Mulliken Net Atomic Charges

     Atom                 Charge (a.u.)
  ----------------------------------------
      1 O                     0.000000
      2 O                    -0.000000
  ----------------------------------------
  Sum of atomic charges =     0.000000

 -----------------------------------------------------------------
                    Cartesian Multipole Moments
 -----------------------------------------------------------------
    Charge (ESU x 10^10)
                -0.0000
    Dipole Moment (Debye)
         X      -0.0000      Y      -0.0000      Z      -0.0000
       Tot       0.0000
    Quadrupole Moments (Debye-Ang)
        XX      -9.0168     XY      -0.0009     YY     -11.0595
        XZ      -0.0000     YZ       0.0000     ZZ     -10.4771
    Octopole Moments (Debye-Ang^2)
       XXX      -0.0000    XXY      -0.0000    XYY      -0.0000
       YYY      -0.0000    XXZ       0.0000    XYZ      -0.0000
       YYZ       0.0000    XZZ      -0.0000    YZZ       0.0000
       ZZZ      -0.0000
    Hexadecapole Moments (Debye-Ang^3)
      XXXX      -5.8367   XXXY      -0.0005   XXYY      -2.3449
      XYYY      -0.0005   YYYY      -8.2265   XXXZ      -0.0000
      XXYZ       0.0000   XYYZ      -0.0000   YYYZ       0.0000
      XXZZ      -5.6115   XYZZ      -0.0007   YYZZ      -7.2347
      XZZZ      -0.0000   YZZZ       0.0000   ZZZZ     -29.6700
 -----------------------------------------------------------------
 DrvMan is completing analytic gradient of the MP2 energy
 MP2 relaxed dipole moment
            1
    1  -0.0000000
    2  -0.0000000
    3  -0.0000000
	Magnitude:	 0.000 au	 0.000 Debye
 MP2 energy read as -150.090159
 Full Analytical Gradient of MP2 Energy (in au.)
             1             2
    1    0.00000000   -0.00000000
    2    0.00000000   -0.00000000
    3   -0.00302281    0.00302281
 Gradient time:  CPU 0.09 s  wall 0.09 s
 Geometry Optimization Parameters
   NAtoms,    NIC,     NZ,  NCons,   NDum,   NFix, NCnnct, MaxDiis
        2       5       0       0       0       0       0       0

 Cartesian Hessian Update
 Hessian Updated using BFGS Update


** GEOMETRY OPTIMIZATION IN CARTESIAN COORDINATES **
   Searching for a Minimum

   Optimization Cycle:   2

                       Coordinates (Angstroms)
     ATOM                X               Y               Z
      1  O         0.0000000000    0.0000000000   -0.6215898230
      2  O         0.0000000000    0.0000000000    0.6215898230
   Point Group: c1    Number of degrees of freedom:     1


   Energy is   -150.090159318


 Translations and Rotations Projected Out of Hessian

  1 Hessian modes will be used to form the next step
  Hessian Eigenvalues:
     1.118353

 Minimum Search - Taking Simple RFO Step
 Searching for Lamda that Minimizes Along All modes
 Value Taken    Lamda =  -0.00001634
 Step Taken.  Stepsize is  0.003822

                             Maximum     Tolerance    Cnvgd?
         Gradient           0.003023      0.000300      NO
         Displacement       0.002703      0.001200      NO
         Energy change     -0.000731      0.000001      NO

 ----------------------------------------------------------------
             Standard Nuclear Orientation (Angstroms)
    I     Atom           X                Y                Z
 ----------------------------------------------------------------
    1      O       0.0000000000     0.0000000000    -0.6201595268
    2      O       0.0000000000     0.0000000000     0.6201595268
 ----------------------------------------------------------------
 Nuclear Repulsion Energy =    27.3053464700 hartrees
 There are        8 alpha and        8 beta electrons
 Discretize the solute cavity surface with Lebedev spheres
	Using 302 Lebedev grid points for each H atom
	Using 302 Lebedev grid points for other atoms
	Atomic van der Waals radii will be scaled by 1.20
 Removing interior tesserae...
 Keep 426 surface tesserae and discard 178 interior tesserae
 Molecular Surface Area = 40.414 Angst**2
 Applying Cartesian multipole field
    Component          Value
    ---------          -----
     (2,0,0)        1.00000E-10
     (0,2,0)        2.00000E-10
     (0,0,2)       -3.00000E-10
 Nucleus-field energy     =    -0.0000000066 hartrees
 Requested basis set is cc-pVTZ
 There are 20 shells and 60 basis functions
 A cutoff of  1.0D-11 yielded    210 shell pairs
 There are      1930 function pairs (      2653 Cartesian)
 Smallest overlap matrix eigenvalue = 5.09E-03
 Guess MOs from SCF MO coefficient file
 Reading MOs from coefficient file
 Reading MOs from coefficient file
 A restricted Hartree-Fock SCF calculation will be
 performed using Pulay DIIS extrapolation
 SCF converges when DIIS error is below 1.0E-08
 Geometry optimization detected.  Setting ReadMinima to 0
 Setting SaveMinima to 0
 ---------------------------------------
  Cycle       Energy         DIIS Error
 ---------------------------------------
    1    -149.5853362245      4.64E-04
    2    -149.5816903651      7.14E-05
    3    -149.5816937303      1.86E-05
    4    -149.5816940077      3.55E-06
    5    -149.5816940152      4.38E-07
    6    -149.5816940153      9.31E-08
    7    -149.5816940153      1.88E-08
    8    -149.5816940153      2.52E-09 Convergence criterion met
 ---------------------------------------
 SCF time:  CPU 0.91 s  wall 0.91 s
 Discretize the solute cavity surface with Lebedev spheres
	Using 302 Lebedev grid points for each H atom
	Using 302 Lebedev grid points for other atoms
	Atomic van der Waals radii will be scaled by 1.20
 Removing interior tesserae...
 Keep 426 surface tesserae and discard 178 interior tesserae
 Molecular Surface Area = 40.414 Angst**2
 A restricted Hartree-Fock SCF calculation will be
 performed using Pulay DIIS extrapolation
 Polarizable Continuum solvation model will be applied
 SCF converges when DIIS error is below 1.0E-08
 Geometry optimization detected.  Setting ReadMinima to 0
 Setting SaveMinima to 0

 Citation of the SMD model:
 Marenich, A.V.; Cramer, C.J.; Truhlar, D.G.
 J. Phys. Chem. B 2009, 113, 6378-6396.
 iSolventCode=           1
 Solvent: water                                                           

 vradii
            1           2
    1   1.5200000   1.5200000
 ---------------------------------------
  Cycle       Energy         DIIS Error
 ---------------------------------------
    1    -149.5816940153      1.73E-10
 Time req'd to invert C: 0.10 s (CPU) 0.10 s (wall)
    2    -149.5835955426      3.19E-04
    3    -149.5835955426      3.19E-04
    4    -149.5835955425      3.19E-04
    5    -149.5835955426      3.19E-04
    6    -149.5835955426      3.19E-04
    7    -149.5835955425      3.19E-04
    8    -149.5835955425      3.19E-04
    9    -149.5835955425      3.19E-04
   10    -149.5835955425      3.19E-04
   11    -149.5835955425      3.19E-04
   12    -149.5835955425      3.19E-04
   13    -149.5835955425      3.19E-04
   14    -149.5835955425      3.19E-04
   15    -149.5835955424      3.19E-04
   16    -149.5835955424      3.19E-04
   17    -149.5836454179      8.24E-05
   18    -149.5836496881      2.41E-05
   19    -149.5836500186      5.30E-06
   20    -149.5836500379      6.82E-07
   21    -149.5836500381      1.07E-07
   22    -149.5836500381      1.46E-08
   23    -149.5836500381      1.05E-09 Convergence criterion met
 ---------------------------------------
 SCF time:  CPU 5.33 s  wall 5.33 s
(0)  E-EN(g) gas-phase elect-nuc energy                 -149.581694015 a.u.
(3)  G-ENP(liq) elect-nuc-pol free energy of system     -149.583650038 a.u.
(4)  G-CDS(liq) cavity-dispersion-solvent structure 
     free energy                                                0.0000 kcal/mol
(6)  G-S(liq) free energy of system                     -149.583650038 a.u.
(9)  DeltaG-S(liq) free energy of  solvation
     (9) = (6) - (0)                                           -1.2274 kcal/mol
 SCF   energy in the final basis set = -149.5836500381
 Total energy in the final basis set = -149.5836500381

 Components of the MP2 correlation energy:
        aaaa  correlation energy =        -0.0644806973 au
        abab  correlation energy =        -0.3775399565 au
        bbbb  correlation energy =        -0.0644806973 au
        non-Brillouin singles    =        -0.0000000000 au

 Total  MP2   correlation energy =        -0.5065013512 au
        MP2         total energy =      -150.0901513894 au

  Entering Z-vector solver.
 This version supports only Gaussian blurring of the apparent surface charges
 No PCM contribution added !! 
   1         0           1      0.000612    0.000612
 This version supports only Gaussian blurring of the apparent surface charges
 No PCM contribution added !! 
   2         0           1      0.000107    0.000107
 This version supports only Gaussian blurring of the apparent surface charges
 No PCM contribution added !! 
   3         0           1      0.000016    0.000016
 This version supports only Gaussian blurring of the apparent surface charges
 No PCM contribution added !! 
   4         0           1      0.000002    0.000002
 This version supports only Gaussian blurring of the apparent surface charges
 No PCM contribution added !! 
   5         1           0      0.000000    0.000000    Roots Converged

 --------------------------------------------------------------

                    Orbital Energies (a.u.)
 --------------------------------------------------------------

 Alpha MOs
 -- Occupied --
-20.738 -20.737  -1.619  -1.107  -0.752  -0.723  -0.626  -0.476
 -- Virtual --
  0.023   0.379   0.714   0.730   0.731   0.745   0.818   0.851
  0.894   1.455   1.488   1.488   1.549   1.551   1.897   1.897
  2.370   2.453   2.463   2.466   3.898   3.902   4.051   4.169
  4.176   5.022   5.023   5.040   5.081   5.166   5.286   5.365
  5.365   5.578   5.578   6.075   6.076   6.384   6.550   6.550
  6.735   6.753   6.754   6.765   6.846   6.880   7.076   7.445
  7.557   7.599   8.105  12.160
 --------------------------------------------------------------

          Ground-State Mulliken Net Atomic Charges

     Atom                 Charge (a.u.)
  ----------------------------------------
      1 O                    -0.000000
      2 O                     0.000000
  ----------------------------------------
  Sum of atomic charges =     0.000000

 -----------------------------------------------------------------
                    Cartesian Multipole Moments
 -----------------------------------------------------------------
    Charge (ESU x 10^10)
                 0.0000
    Dipole Moment (Debye)
         X      -0.0000      Y      -0.0000      Z       0.0000
       Tot       0.0000
    Quadrupole Moments (Debye-Ang)
        XX      -9.0133     XY      -0.0009     YY     -11.0544
        XZ      -0.0000     YZ      -0.0000     ZZ     -10.4838
    Octopole Moments (Debye-Ang^2)
       XXX      -0.0000    XXY      -0.0000    XYY      -0.0000
       YYY      -0.0000    XXZ      -0.0000    XYZ      -0.0000
       YYZ      -0.0000    XZZ      -0.0000    YZZ      -0.0000
       ZZZ       0.0000
    Hexadecapole Moments (Debye-Ang^3)
      XXXX      -5.8323   XXXY      -0.0005   XXYY      -2.3429
      XYYY      -0.0005   YYYY      -8.2190   XXXZ      -0.0000
      XXYZ      -0.0000   XYYZ      -0.0000   YYYZ      -0.0000
      XXZZ      -5.5953   XYZZ      -0.0007   YYZZ      -7.2156
      XZZZ       0.0000   YZZZ      -0.0000   ZZZZ     -29.5805
 -----------------------------------------------------------------
 DrvMan is completing analytic gradient of the MP2 energy
 MP2 relaxed dipole moment
            1
    1  -0.0000000
    2  -0.0000000
    3   0.0000000
	Magnitude:	 0.000 au	 0.000 Debye
 MP2 energy read as -150.090151
 Full Analytical Gradient of MP2 Energy (in au.)
             1             2
    1    0.00000000   -0.00000000
    2   -0.00000000    0.00000000
    3   -0.00032337    0.00032337
 Gradient time:  CPU 0.09 s  wall 0.09 s
 Geometry Optimization Parameters
   NAtoms,    NIC,     NZ,  NCons,   NDum,   NFix, NCnnct, MaxDiis
        2       5       0       0       0       0       0       0

 Cartesian Hessian Update
 Hessian Updated using BFGS Update


** GEOMETRY OPTIMIZATION IN CARTESIAN COORDINATES **
   Searching for a Minimum

   Optimization Cycle:   3

                       Coordinates (Angstroms)
     ATOM                X               Y               Z
      1  O         0.0000000000    0.0000000000   -0.6201595268
      2  O         0.0000000000    0.0000000000    0.6201595268
   Point Group: c1    Number of degrees of freedom:     1


   Energy is   -150.090151389


 Translations and Rotations Projected Out of Hessian

  1 Hessian modes will be used to form the next step
  Hessian Eigenvalues:
     0.998730

 Minimum Search - Taking Simple RFO Step
 Searching for Lamda that Minimizes Along All modes
 Value Taken    Lamda =   0.00000000
 Step Taken.  Stepsize is  0.000458

                             Maximum     Tolerance    Cnvgd?
         Gradient           0.000323      0.000300      NO
         Displacement       0.000324      0.001200     YES
         Energy change      0.000008      0.000001      NO

 ----------------------------------------------------------------
             Standard Nuclear Orientation (Angstroms)
    I     Atom           X                Y                Z
 ----------------------------------------------------------------
    1      O       0.0000000000     0.0000000000    -0.6199881884
    2      O       0.0000000000     0.0000000000     0.6199881884
 ----------------------------------------------------------------
 Nuclear Repulsion Energy =    27.3128925057 hartrees
 There are        8 alpha and        8 beta electrons
 Discretize the solute cavity surface with Lebedev spheres
	Using 302 Lebedev grid points for each H atom
	Using 302 Lebedev grid points for other atoms
	Atomic van der Waals radii will be scaled by 1.20
 Removing interior tesserae...
 Keep 426 surface tesserae and discard 178 interior tesserae
 Molecular Surface Area = 40.414 Angst**2
 Applying Cartesian multipole field
    Component          Value
    ---------          -----
     (2,0,0)        1.00000E-10
     (0,2,0)        2.00000E-10
     (0,0,2)       -3.00000E-10
 Nucleus-field energy     =    -0.0000000066 hartrees
 Requested basis set is cc-pVTZ
 There are 20 shells and 60 basis functions
 A cutoff of  1.0D-11 yielded    210 shell pairs
 There are      1930 function pairs (      2653 Cartesian)
 Smallest overlap matrix eigenvalue = 5.08E-03
 Guess MOs from SCF MO coefficient file
 Reading MOs from coefficient file
 Reading MOs from coefficient file
 A restricted Hartree-Fock SCF calculation will be
 performed using Pulay DIIS extrapolation
 SCF converges when DIIS error is below 1.0E-08
 Geometry optimization detected.  Setting ReadMinima to 0
 Setting SaveMinima to 0
 ---------------------------------------
  Cycle       Energy         DIIS Error
 ---------------------------------------
    1    -149.5821740889      3.30E-04
    2    -149.5817831219      7.86E-05
    3    -149.5817868908      2.34E-05
    4    -149.5817871971      5.26E-06
    5    -149.5817872155      6.47E-07
    6    -149.5817872157      9.58E-08
    7    -149.5817872157      1.34E-08
    8    -149.5817872157      9.12E-10 Convergence criterion met
 ---------------------------------------
 SCF time:  CPU 0.91 s  wall 0.91 s
 Discretize the solute cavity surface with Lebedev spheres
	Using 302 Lebedev grid points for each H atom
	Using 302 Lebedev grid points for other atoms
	Atomic van der Waals radii will be scaled by 1.20
 Removing interior tesserae...
 Keep 426 surface tesserae and discard 178 interior tesserae
 Molecular Surface Area = 40.414 Angst**2
 A restricted Hartree-Fock SCF calculation will be
 performed using Pulay DIIS extrapolation
 Polarizable Continuum solvation model will be applied
 SCF converges when DIIS error is below 1.0E-08
 Geometry optimization detected.  Setting ReadMinima to 0
 Setting SaveMinima to 0

 Citation of the SMD model:
 Marenich, A.V.; Cramer, C.J.; Truhlar, D.G.
 J. Phys. Chem. B 2009, 113, 6378-6396.
 iSolventCode=           1
 Solvent: water                                                           

 vradii
            1           2
    1   1.5200000   1.5200000
 ---------------------------------------
  Cycle       Energy         DIIS Error
 ---------------------------------------
    1    -149.5817872157      1.45E-10
 Time req'd to invert C: 0.10 s (CPU) 0.10 s (wall)
    2    -149.5836900881      3.19E-04
    3    -149.5836900880      3.19E-04
    4    -149.5836900881      3.19E-04
    5    -149.5836900880      3.19E-04
    6    -149.5837400268      8.24E-05
    7    -149.5837443009      2.42E-05
    8    -149.5837446318      5.30E-06
    9    -149.5837446512      6.83E-07
   10    -149.5837446514      1.08E-07
   11    -149.5837446514      1.46E-08
   12    -149.5837446514      1.05E-09 Convergence criterion met
 ---------------------------------------
 SCF time:  CPU 2.86 s  wall 2.86 s
(0)  E-EN(g) gas-phase elect-nuc energy                 -149.581787216 a.u.
(3)  G-ENP(liq) elect-nuc-pol free energy of system     -149.583744651 a.u.
(4)  G-CDS(liq) cavity-dispersion-solvent structure 
     free energy                                                0.0000 kcal/mol
(6)  G-S(liq) free energy of system                     -149.583744651 a.u.
(9)  DeltaG-S(liq) free energy of  solvation
     (9) = (6) - (0)                                           -1.2283 kcal/mol
 SCF   energy in the final basis set = -149.5837446514
 Total energy in the final basis set = -149.5837446514

 Components of the MP2 correlation energy:
        aaaa  correlation energy =        -0.0644674215 au
        abab  correlation energy =        -0.3774699465 au
        bbbb  correlation energy =        -0.0644674215 au
        non-Brillouin singles    =        -0.0000000000 au

 Total  MP2   correlation energy =        -0.5064047896 au
        MP2         total energy =      -150.0901494410 au

  Entering Z-vector solver.
 This version supports only Gaussian blurring of the apparent surface charges
 No PCM contribution added !! 
   1         0           1      0.000611    0.000611
 This version supports only Gaussian blurring of the apparent surface charges
 No PCM contribution added !! 
   2         0           1      0.000107    0.000107
 This version supports only Gaussian blurring of the apparent surface charges
 No PCM contribution added !! 
   3         0           1      0.000016    0.000016
 This version supports only Gaussian blurring of the apparent surface charges
 No PCM contribution added !! 
   4         0           1      0.000002    0.000002
 This version supports only Gaussian blurring of the apparent surface charges
 No PCM contribution added !! 
   5         1           0      0.000000    0.000000    Roots Converged

 --------------------------------------------------------------

                    Orbital Energies (a.u.)
 --------------------------------------------------------------

 Alpha MOs
 -- Occupied --
-20.738 -20.737  -1.619  -1.107  -0.752  -0.723  -0.626  -0.475
 -- Virtual --
  0.023   0.380   0.714   0.731   0.731   0.745   0.818   0.851
  0.894   1.455   1.488   1.488   1.549   1.551   1.897   1.898
  2.370   2.453   2.463   2.466   3.898   3.902   4.051   4.169
  4.177   5.021   5.022   5.040   5.081   5.167   5.286   5.365
  5.365   5.579   5.579   6.076   6.076   6.382   6.550   6.550
  6.735   6.753   6.754   6.765   6.847   6.880   7.077   7.446
  7.558   7.600   8.104  12.167
 --------------------------------------------------------------

          Ground-State Mulliken Net Atomic Charges

     Atom                 Charge (a.u.)
  ----------------------------------------
      1 O                     0.000000
      2 O                    -0.000000
  ----------------------------------------
  Sum of atomic charges =     0.000000

 -----------------------------------------------------------------
                    Cartesian Multipole Moments
 -----------------------------------------------------------------
    Charge (ESU x 10^10)
                 0.0000
    Dipole Moment (Debye)
         X       0.0000      Y      -0.0000      Z      -0.0000
       Tot       0.0000
    Quadrupole Moments (Debye-Ang)
        XX      -9.0128     XY      -0.0009     YY     -11.0537
        XZ       0.0000     YZ       0.0000     ZZ     -10.4846
    Octopole Moments (Debye-Ang^2)
       XXX       0.0000    XXY       0.0000    XYY       0.0000
       YYY       0.0000    XXZ       0.0000    XYZ       0.0000
       YYZ       0.0000    XZZ       0.0000    YZZ       0.0000
       ZZZ      -0.0000
    Hexadecapole Moments (Debye-Ang^3)
      XXXX      -5.8317   XXXY      -0.0005   XXYY      -2.3426
      XYYY      -0.0005   YYYY      -8.2181   XXXZ       0.0000
      XXYZ       0.0000   XYYZ       0.0000   YYYZ       0.0000
      XXZZ      -5.5933   XYZZ      -0.0007   YYZZ      -7.2133
      XZZZ      -0.0000   YZZZ       0.0000   ZZZZ     -29.5698
 -----------------------------------------------------------------
 DrvMan is completing analytic gradient of the MP2 energy
 MP2 relaxed dipole moment
            1
    1   0.0000000
    2  -0.0000000
    3  -0.0000000
	Magnitude:	 0.000 au	 0.000 Debye
 MP2 energy read as -150.090149
 Full Analytical Gradient of MP2 Energy (in au.)
             1             2
    1   -0.00000000    0.00000000
    2    0.00000000   -0.00000000
    3    0.00000481   -0.00000481
 Gradient time:  CPU 0.09 s  wall 0.09 s
 Geometry Optimization Parameters
   NAtoms,    NIC,     NZ,  NCons,   NDum,   NFix, NCnnct, MaxDiis
        2       5       0       0       0       0       0       0

 Cartesian Hessian Update
 Hessian Updated using BFGS Update


** GEOMETRY OPTIMIZATION IN CARTESIAN COORDINATES **
   Searching for a Minimum

   Optimization Cycle:   4

                       Coordinates (Angstroms)
     ATOM                X               Y               Z
      1  O         0.0000000000    0.0000000000   -0.6199881884
      2  O         0.0000000000    0.0000000000    0.6199881884
   Point Group: c1    Number of degrees of freedom:     1


   Energy is   -150.090149441


 Translations and Rotations Projected Out of Hessian

  1 Hessian modes will be used to form the next step
  Hessian Eigenvalues:
     1.013574

 Minimum Search - Taking Simple RFO Step
 Searching for Lamda that Minimizes Along All modes
 Value Taken    Lamda =   0.00000000
 Step Taken.  Stepsize is  0.000007

                             Maximum     Tolerance    Cnvgd?
         Gradient           0.000005      0.000300     YES
         Displacement       0.000005      0.001200     YES
         Energy change      0.000002      0.000001      NO


                       Distance Matrix (Angstroms)
             O (  1)
   O (  2)  1.239976

 Final energy is   -150.09014944104217     


 ******************************
 **  OPTIMIZATION CONVERGED  **
 ******************************

                       Coordinates (Angstroms)
     ATOM                X               Y               Z
      1  O         0.0000000000    0.0000000000   -0.6199881884
      2  O         0.0000000000    0.0000000000    0.6199881884

Z-matrix Print:
$molecule
0 1
O 
O  1 1.239976
$end


 --------------------------------------------------------------

                    Orbital Energies (a.u.)
 --------------------------------------------------------------

 Alpha MOs
 -- Occupied --
-20.738 -20.737  -1.619  -1.107  -0.752  -0.723  -0.626  -0.475
 -- Virtual --
  0.023   0.380   0.714   0.731   0.731   0.745   0.818   0.851
  0.894   1.455   1.488   1.488   1.549   1.551   1.897   1.898
  2.370   2.453   2.463   2.466   3.898   3.902   4.051   4.169
  4.177   5.021   5.022   5.040   5.081   5.167   5.286   5.365
  5.365   5.579   5.579   6.076   6.076   6.382   6.550   6.550
  6.735   6.753   6.754   6.765   6.847   6.880   7.077   7.446
  7.558   7.600   8.104  12.167
 --------------------------------------------------------------

          Ground-State Mulliken Net Atomic Charges

     Atom                 Charge (a.u.)
  ----------------------------------------
      1 O                     0.000000
      2 O                    -0.000000
  ----------------------------------------
  Sum of atomic charges =     0.000000

 -----------------------------------------------------------------
                    Cartesian Multipole Moments
 -----------------------------------------------------------------
    Charge (ESU x 10^10)
                 0.0000
    Dipole Moment (Debye)
         X       0.0000      Y      -0.0000      Z      -0.0000
       Tot       0.0000
    Quadrupole Moments (Debye-Ang)
        XX      -9.0128     XY      -0.0009     YY     -11.0537
        XZ       0.0000     YZ       0.0000     ZZ     -10.4846
    Octopole Moments (Debye-Ang^2)
       XXX       0.0000    XXY       0.0000    XYY       0.0000
       YYY       0.0000    XXZ       0.0000    XYZ       0.0000
       YYZ       0.0000    XZZ       0.0000    YZZ       0.0000
       ZZZ      -0.0000
    Hexadecapole Moments (Debye-Ang^3)
      XXXX      -5.8317   XXXY      -0.0005   XXYY      -2.3426
      XYYY      -0.0005   YYYY      -8.2181   XXXZ       0.0000
      XXYZ       0.0000   XYYZ       0.0000   YYYZ       0.0000
      XXZZ      -5.5933   XYZZ      -0.0007   YYZZ      -7.2133
      XZZZ      -0.0000   YZZZ       0.0000   ZZZZ     -29.5698
 -----------------------------------------------------------------
Archival summary:
1\1\pikachu\OPT\MP2\BasisUnspecified\2\pakpong\MonDec1212:08:232016MonDec1212:08:232016\0\\#,OPT,MP2,BasisUnspecified,\\0,1\O\O,1,1.23998\\HF=-149.583745\MP2=-150.090149\\@

 Total job time:  33.51s(wall), 33.48s(cpu) 
 Mon Dec 12 12:08:23 2016

        *************************************************************
        *                                                           *
        *  Thank you very much for using Q-Chem.  Have a nice day.  *
        *                                                           *
        *************************************************************


 
User input: 2 of 3 
 
pikachu 127.0.1
Q-Chem Developer Version! Running on 127.0.1.*
                  Welcome to Q-Chem
     A Quantum Leap Into The Future Of Chemistry


 Q-Chem 4.4, Q-Chem, Inc., Pleasanton, CA (2016)

 Y. Shao,  Z. Gan,  E. Epifanovsky,  A. T. B. Gilbert,  M. Wormit,  
 J. Kussmann,  A. W. Lange,  A. Behn,  J. Deng,  X. Feng,  D. Ghosh,  
 M. Goldey,  P. R. Horn,  L. D. Jacobson,  I. Kaliman,  F. Rob,  
 R. Z. Khaliullin,  T. Kus,  A. Landau,  J. Liu,  E. I. Proynov,  Y. M. Rhee,  
 R. M. Richard,  M. A. Rohrdanz,  R. P. Steele,  E. J. Sundstrom,  
 H. L. Woodcock III,  P. M. Zimmerman,  D. Zuev,  B. Albrecht,  E. Alguire,  
 B. Austin,  S. A. Baeppler,  G. J. O. Beran,  Y. A. Bernard,  E. Berquist,  
 K. Brandhorst,  K. B. Bravaya,  S. T. Brown,  D. Casanova,  C.-M. Chang,  
 Y. Chen,  S. H. Chien,  K. D. Closser,  M. P. Coons,  D. L. Crittenden,  
 S. Dasgupta,  M. Diedenhofen,  R. A. DiStasio Jr.,  H. Do,  A. D. Dutoi,  
 R. G. Edgar,  P.-T. Fang,  S. Fatehi,  Q. Feng,  L. Fusti-Molnar,  
 A. Ghysels,  A. Golubeva-Zadorozhnaya,  J. Gomes,  A. Gunina,  
 M. W. D. Hanson-Heine,  P. H. P. Harbach,  A. W. Hauser,  J. E. Herr,  
 E. G. Hohenstein,  Z. C. Holden,  K. Hui,  T.-C. Jagau,  H. Ji,  B. Kaduk,  
 K. Khistyaev,  Jaehoon Kim,  Jihan Kim,  R. A. King,  P. Klunzinger,  
 K. Koh,  D. Kosenkov,  T. Kowalczyk,  C. M. Krauter,  A. Kunitsa,  
 K. U. Lao,  A. Laurent,  K. V. Lawler,  J. Lee,  D. Lefrancois,  S. Lehtola,  
 S. V. Levchenko,  C. Y. Lin,  Y.-S. Lin,  F. Liu,  E. Livshits,  
 R. C. Lochan,  A. Luenser,  P. Manohar,  S. F. Manzer,  S.-P. Mao,  Y. Mao,  
 N. Mardirossian,  A. V. Marenich,  L. A. Martinez-Martinez,  S. A. Maurer,  
 N. J. Mayhall,  J.-M. Mewes,  A. F. Morrison,  K. Nanda,  T. S. Nguyen-Beck,  
 C. M. Oana,  R. Olivares-Amaya,  D. P. O'Neill,  J. A. Parkhill,  
 T. M. Perrine,  R. Peverati,  P. A. Pieniazek,  F. Plasser,  A. Prociuk,  
 D. R. Rehn,  E. Rosta,  N. J. Russ,  N. Sergueev,  S. M. Sharada,  
 S. Sharma,  D. W. Small,  A. Sodt,  T. Stauch,  T. Stein,  D. Stuck,  
 Y.-C. Su,  A. J. W. Thom,  T. Tsuchimochi,  L. Vogt,  O. Vydrov,  T. Wang,  
 M. A. Watson,  J. Wenzel,  A. White,  C. F. Williams,  V. Vanovschi,  
 K. Yao,  S. Yeganeh,  S. R. Yost,  Z.-Q. You,  I. Y. Zhang,  X. Zhang,  
 Y. Zhao,  B. R. Brooks,  G. K. L. Chan,  D. M. Chipman,  C. J. Cramer,  
 W. A. Goddard III,  M. S. Gordon,  W. J. Hehre,  A. Klamt,  
 H. F. Schaefer III,  M. W. Schmidt,  C. D. Sherrill,  D. G. Truhlar,  
 A. Warshel,  X. Xu,  A. Aspuru-Guzik,  R. Baer,  A. T. Bell,  N. A. Besley,  
 J.-D. Chai,  A. Dreuw,  B. D. Dunietz,  T. R. Furlani,  S. R. Gwaltney,  
 C.-P. Hsu,  Y. Jung,  J. Kong,  D. S. Lambrecht,  W. Liang,  C. Ochsenfeld,  
 V. A. Rassolov,  L. V. Slipchenko,  J. E. Subotnik,  T. Van Voorhis,  
 J. M. Herbert,  A. I. Krylov,  P. M. W. Gill,  M. Head-Gordon

 Contributors to earlier versions of Q-Chem not listed above: 
 R. D. Adamson,  J. Baker,  E. F. C. Byrd,  A. K. Chakraborty,  C.-L. Cheng,  
 H. Dachsel,  R. J. Doerksen,  G. Hawkins,  A. Heyden,  S. Hirata,  
 G. Kedziora,  F. J. Keil,  C. Kelley,  P. P. Korambath,  W. Kurlancheek,  
 A. M. Lee,  M. S. Lee,  D. Liotard,  I. Lotan,  P. E. Maslen,  N. Nair,  
 D. Neuhauser,  R. Olson,  B. Peters,  J. Ritchie,  N. E. Schultz,  
 N. Shenvi,  A. C. Simmonett,  K. S. Thanthiriwatte,  Q. Wu,  W. Zhang

 Please cite Q-Chem as follows:
 Y. Shao et al., Mol. Phys. 113, 184-215 (2015)
 DOI: 10.1080/00268976.2014.952696

 Q-Chem 4.4.2 for Intel X86 EM64T Linux

 Parts of Q-Chem use Armadillo 5.200.1 (Boston Tea Smuggler).
 http://arma.sourceforge.net/

 Q-Chem begins on Mon Dec 12 12:08:23 2016  


Host: 0

     Scratch files written to /scratch/pakpong/qchem7299//
The previous job contains 0 fragments, simply inherited here
FILE_GEOM_ORG=        593


!!********************************************.
!!******************Warning*******************.
!!Desired Analytical derivatives not available.
!!Finite difference job might take a long time.
!!********************************************.
!!********************************************.


 2-order derivative to be evaluated numerically with 1-order analytical derivatives

Checking the input file for inconsistencies... 	...done.

--------------------------------------------------------------
User input:
--------------------------------------------------------------

$molecule
   read
$end

$rem
   BASIS  =   cc-pVTZ
   method  =  MP2
   JOBTYPE	= FREQUENCY
   SOLVENT_METHOD = SMD
$end


--------------------------------------------------------------
 ----------------------------------------------------------------
             Standard Nuclear Orientation (Angstroms)
    I     Atom           X                Y                Z
 ----------------------------------------------------------------
    1      O       0.0000000000     0.0000000000    -0.6199881884
    2      O       0.0000000000     0.0000000000     0.6199881884
 ----------------------------------------------------------------
 Nuclear Repulsion Energy =    27.3128925057 hartrees
 There are        8 alpha and        8 beta electrons
 Requested basis set is cc-pVTZ
 There are 20 shells and 60 basis functions

 Total QAlloc Memory Limit   2000 MB
 Mega-Array Size        61 MB
 MEM_STATIC part        62 MB

                       Distance Matrix (Angstroms)
             O (  1)
   O (  2)  1.239976

 A cutoff of  1.0D-11 yielded    210 shell pairs
 There are      1930 function pairs (      2653 Cartesian)

 -------------------------------------------------------
 OpenMP Integral Computing Module                       
 Release: version 1.0, May 2013, Q-Chem Inc. Pittsburgh 
 -------------------------------------------------------
 Integral Job Info:
 Integral job number is                      11
 Integral operator is                         1
 short-range coefficients                     0
 long-range coefficients              100000000
 Omega coefficients                           0
 if combine SR and LR in K                    0
 Integral screening is                        0
 Integral computing path is                   2
 max size of driver memory is            800000
 size of driver memory is                776718
 size of scratch memory is              4556032
 max col of scratch BK array              10000
 max len of scratch array in speh3          662
 max len of scratch index in speh4           32
 max int batch size is                      520
 min int batch size is                       52
 fixed nKL is                                52
 max L of basis functions is                  3
 order of int derivative is                   0
 number of shells is                         20
 number of basis is                          70
 number of cartesian basis is                70
 number of contracted shell pairs           210
 number of primitive shell pairs           1054
 maxK2 (contraction) of shell pair           49
 max number of K2 of shell pair               1
 max number of CS2 of shell pair             16
 max number of PS2 of shell pair            294
 mem total for path MDJ                   34326
 -------------------------------------------------------
 Smallest overlap matrix eigenvalue = 5.08E-03
 Guess from superposition of atomic densities
 Warning:  Energy on first SCF cycle will be non-variational
 A restricted Hartree-Fock SCF calculation will be
 performed using Pulay DIIS extrapolation
 SCF converges when DIIS error is below 1.0E-08
 ---------------------------------------
  Cycle       Energy         DIIS Error
 ---------------------------------------
    1    -149.4942246398      5.78E-02
    2    -149.5473525009      1.03E-02
    3    -149.5785213777      3.40E-03
    4    -149.5815903598      5.52E-04
    5    -149.5817801113      1.04E-04
    6    -149.5817870321      1.57E-05
    7    -149.5817872128      2.21E-06
    8    -149.5817872157      1.63E-07
    9    -149.5817872157      2.35E-08
   10    -149.5817872157      3.85E-09 Convergence criterion met
 ---------------------------------------
 SCF time:  CPU 1.46 s  wall 1.46 s

 Citation of the SMD model:
 Marenich, A.V.; Cramer, C.J.; Truhlar, D.G.
 J. Phys. Chem. B 2009, 113, 6378-6396.
 iSolventCode=           1
 Solvent: water                                                           

 vradii
            1           2
    1   1.5200000   1.5200000
Changing PCM_TESSEL_METHOD to VTN
Changing PCM_VDW_RADII to SMD_RADIUS
 Discretize the solute cavity surface with Lebedev spheres
	Using 302 Lebedev grid points for each H atom
	Using 302 Lebedev grid points for other atoms
	Atomic van der Waals radii will be scaled by 1.20
 Removing interior tesserae...
 Keep 426 surface tesserae and discard 178 interior tesserae
 Molecular Surface Area = 40.414 Angst**2
 A restricted Hartree-Fock SCF calculation will be
 performed using Pulay DIIS extrapolation
 Polarizable Continuum solvation model will be applied
 SCF converges when DIIS error is below 1.0E-08

 Citation of the SMD model:
 Marenich, A.V.; Cramer, C.J.; Truhlar, D.G.
 J. Phys. Chem. B 2009, 113, 6378-6396.
 iSolventCode=           1
 Solvent: water                                                           

 vradii
            1           2
    1   1.5200000   1.5200000
 ---------------------------------------
  Cycle       Energy         DIIS Error
 ---------------------------------------
    1    -149.5817872157      7.76E-10
 Time req'd to invert C: 0.14 s (CPU) 0.14 s (wall)
    2    -149.5836900881      3.19E-04
    3    -149.5836900881      3.19E-04
    4    -149.5836900883      3.19E-04
    5    -149.5836900879      3.19E-04
    6    -149.5836900875      3.19E-04
    7    -149.5836900875      3.19E-04
    8    -149.5836900884      3.19E-04
    9    -149.5836900887      3.19E-04
   10    -149.5836900874      3.19E-04
   11    -149.5836900881      3.19E-04
   12    -149.5836900886      3.19E-04
   13    -149.5836900857      3.19E-04
   14    -149.5836900846      3.19E-04
   15    -149.5836900933      3.19E-04
   16    -149.5836900882      3.19E-04
   17    -149.5837400268      8.24E-05
   18    -149.5837443009      2.42E-05
   19    -149.5837446318      5.30E-06
   20    -149.5837446512      6.83E-07
   21    -149.5837446514      1.08E-07
   22    -149.5837446514      1.46E-08
   23    -149.5837446514      1.05E-09 Convergence criterion met
 ---------------------------------------
 SCF time:  CPU 7.10 s  wall 7.09 s
(0)  E-EN(g) gas-phase elect-nuc energy                 -149.581787216 a.u.
(3)  G-ENP(liq) elect-nuc-pol free energy of system     -149.583744651 a.u.
(4)  G-CDS(liq) cavity-dispersion-solvent structure 
     free energy                                                0.0000 kcal/mol
(6)  G-S(liq) free energy of system                     -149.583744651 a.u.
(9)  DeltaG-S(liq) free energy of  solvation
     (9) = (6) - (0)                                           -1.2283 kcal/mol
 SCF   energy in the final basis set = -149.5837446514
 Total energy in the final basis set = -149.5837446514

 Components of the MP2 correlation energy:
        aaaa  correlation energy =        -0.0644674215 au
        abab  correlation energy =        -0.3774699465 au
        bbbb  correlation energy =        -0.0644674215 au
        non-Brillouin singles    =        -0.0000000000 au

 Total  MP2   correlation energy =        -0.5064047896 au
        MP2         total energy =      -150.0901494411 au

  Entering Z-vector solver.
 This version supports only Gaussian blurring of the apparent surface charges
 No PCM contribution added !! 
   1         0           1      0.000611    0.000611
 This version supports only Gaussian blurring of the apparent surface charges
 No PCM contribution added !! 
   2         0           1      0.000107    0.000107
 This version supports only Gaussian blurring of the apparent surface charges
 No PCM contribution added !! 
   3         0           1      0.000016    0.000016
 This version supports only Gaussian blurring of the apparent surface charges
 No PCM contribution added !! 
   4         0           1      0.000002    0.000002
 This version supports only Gaussian blurring of the apparent surface charges
 No PCM contribution added !! 
   5         1           0      0.000000    0.000000    Roots Converged

 --------------------------------------------------------------

                    Orbital Energies (a.u.)
 --------------------------------------------------------------

 Alpha MOs
 -- Occupied --
-20.738 -20.737  -1.619  -1.107  -0.752  -0.723  -0.626  -0.475
 -- Virtual --
  0.023   0.380   0.714   0.731   0.731   0.745   0.818   0.851
  0.894   1.455   1.488   1.488   1.549   1.551   1.897   1.898
  2.370   2.453   2.463   2.466   3.898   3.902   4.051   4.169
  4.177   5.021   5.022   5.040   5.081   5.167   5.286   5.365
  5.365   5.579   5.579   6.076   6.076   6.382   6.550   6.550
  6.735   6.753   6.754   6.765   6.847   6.880   7.077   7.446
  7.558   7.600   8.104  12.167
 --------------------------------------------------------------

          Ground-State Mulliken Net Atomic Charges

     Atom                 Charge (a.u.)
  ----------------------------------------
      1 O                     0.000000
      2 O                    -0.000000
  ----------------------------------------
  Sum of atomic charges =    -0.000000

 -----------------------------------------------------------------
                    Cartesian Multipole Moments
 -----------------------------------------------------------------
    Charge (ESU x 10^10)
                -0.0000
    Dipole Moment (Debye)
         X       0.0000      Y      -0.0000      Z      -0.0000
       Tot       0.0000
    Quadrupole Moments (Debye-Ang)
        XX      -9.0128     XY      -0.0009     YY     -11.0537
        XZ      -0.0000     YZ      -0.0000     ZZ     -10.4846
    Octopole Moments (Debye-Ang^2)
       XXX       0.0000    XXY      -0.0000    XYY       0.0000
       YYY      -0.0000    XXZ       0.0000    XYZ       0.0000
       YYZ       0.0000    XZZ       0.0000    YZZ      -0.0000
       ZZZ      -0.0000
    Hexadecapole Moments (Debye-Ang^3)
      XXXX      -5.8317   XXXY      -0.0005   XXYY      -2.3426
      XYYY      -0.0005   YYYY      -8.2181   XXXZ      -0.0000
      XXYZ      -0.0000   XYYZ      -0.0000   YYYZ      -0.0000
      XXZZ      -5.5933   XYZZ      -0.0007   YYZZ      -7.2133
      XZZZ      -0.0000   YZZZ      -0.0000   ZZZZ     -29.5698
 -----------------------------------------------------------------
 DrvMan is completing analytic gradient of the MP2 energy
 MP2 relaxed dipole moment
            1
    1   0.0000000
    2  -0.0000000
    3  -0.0000000
	Magnitude:	 0.000 au	 0.000 Debye
 MP2 energy read as -150.090149
 Full Analytical Gradient of MP2 Energy (in au.)
             1             2
    1    0.00000000   -0.00000000
    2    0.00000000   -0.00000000
    3    0.00000481   -0.00000481
 Gradient time:  CPU 0.12 s  wall 0.12 s
 ######################################################
 ######################################################
 # Starting finite difference calculation for IDERIV  #
 Finite diff step size: 1.89e-03 a.u.
 ----------------------------------------------------------------
             Standard Nuclear Orientation (Angstroms)
    I     Atom           X                Y                Z
 ----------------------------------------------------------------
    1      O       0.0010000000     0.0000000000    -0.6199881884
    2      O       0.0000000000     0.0000000000     0.6199881884
 ----------------------------------------------------------------
 Nuclear Repulsion Energy =    27.3128836237 hartrees
 There are        8 alpha and        8 beta electrons
 Discretize the solute cavity surface with Lebedev spheres
	Using 302 Lebedev grid points for each H atom
	Using 302 Lebedev grid points for other atoms
	Atomic van der Waals radii will be scaled by 1.20
 Removing interior tesserae...
 Keep 426 surface tesserae and discard 178 interior tesserae
 Molecular Surface Area = 40.414 Angst**2

                       Distance Matrix (Angstroms)
             O (  1)
   O (  2)  1.239977

 Requested basis set is cc-pVTZ
 There are 20 shells and 60 basis functions
 A cutoff of  1.0D-11 yielded    210 shell pairs
 There are      1930 function pairs (      2653 Cartesian)
 Smallest overlap matrix eigenvalue = 5.08E-03
 Guess MOs from SCF MO coefficient file
 Reading MOs from coefficient file
 Reading MOs from coefficient file
 A restricted Hartree-Fock SCF calculation will be
 performed using Pulay DIIS extrapolation
 SCF converges when DIIS error is below 1.0E-08
 ---------------------------------------
  Cycle       Energy         DIIS Error
 ---------------------------------------
    1    -149.5817285249      3.35E-04
    2    -149.5817827359      8.21E-05
    3    -149.5817867281      2.50E-05
    4    -149.5817870779      5.65E-06
    5    -149.5817871027      1.21E-06
    6    -149.5817871045      7.02E-07
    7    -149.5817871058      3.55E-07
    8    -149.5817871062      3.76E-08
    9    -149.5817871062      4.54E-09 Convergence criterion met
 ---------------------------------------
 SCF time:  CPU 1.33 s  wall 1.33 s
 Discretize the solute cavity surface with Lebedev spheres
	Using 302 Lebedev grid points for each H atom
	Using 302 Lebedev grid points for other atoms
	Atomic van der Waals radii will be scaled by 1.20
 Removing interior tesserae...
 Keep 426 surface tesserae and discard 178 interior tesserae
 Molecular Surface Area = 40.414 Angst**2
 A restricted Hartree-Fock SCF calculation will be
 performed using Pulay DIIS extrapolation
 Polarizable Continuum solvation model will be applied
 SCF converges when DIIS error is below 1.0E-08

 Citation of the SMD model:
 Marenich, A.V.; Cramer, C.J.; Truhlar, D.G.
 J. Phys. Chem. B 2009, 113, 6378-6396.
 iSolventCode=           1
 Solvent: water                                                           

 vradii
            1           2
    1   1.5200000   1.5200000
 ---------------------------------------
  Cycle       Energy         DIIS Error
 ---------------------------------------
    1    -149.5817871062      1.18E-09
 Time req'd to invert C: 0.14 s (CPU) 0.14 s (wall)
    2    -149.5836899821      3.19E-04
    3    -149.5836899821      3.19E-04
    4    -149.5836899823      3.19E-04
    5    -149.5836899826      3.19E-04
    6    -149.5836899829      3.19E-04
    7    -149.5836899835      3.19E-04
    8    -149.5836899796      3.19E-04
    9    -149.5836899760      3.19E-04
   10    -149.5836899831      3.19E-04
   11    -149.5836899863      3.19E-04
   12    -149.5836899869      3.19E-04
   13    -149.5836899885      3.19E-04
   14    -149.5837399215      8.24E-05
   15    -149.5837441951      2.42E-05
   16    -149.5837445260      5.30E-06
   17    -149.5837445454      6.83E-07
   18    -149.5837445456      1.08E-07
   19    -149.5837445456      1.46E-08
   20    -149.5837445456      1.12E-09 Convergence criterion met
 ---------------------------------------
 SCF time:  CPU 6.14 s  wall 6.13 s
(0)  E-EN(g) gas-phase elect-nuc energy                 -149.581787106 a.u.
(3)  G-ENP(liq) elect-nuc-pol free energy of system     -149.583744546 a.u.
(4)  G-CDS(liq) cavity-dispersion-solvent structure 
     free energy                                                0.0000 kcal/mol
(6)  G-S(liq) free energy of system                     -149.583744546 a.u.
(9)  DeltaG-S(liq) free energy of  solvation
     (9) = (6) - (0)                                           -1.2283 kcal/mol
 SCF   energy in the final basis set = -149.5837445456
 Total energy in the final basis set = -149.5837445456

 Components of the MP2 correlation energy:
        aaaa  correlation energy =        -0.0644674374 au
        abab  correlation energy =        -0.3774700304 au
        bbbb  correlation energy =        -0.0644674374 au
        non-Brillouin singles    =        -0.0000000000 au

 Total  MP2   correlation energy =        -0.5064049051 au
        MP2         total energy =      -150.0901494507 au

  Entering Z-vector solver.
 This version supports only Gaussian blurring of the apparent surface charges
 No PCM contribution added !! 
   1         0           1      0.000611    0.000611
 This version supports only Gaussian blurring of the apparent surface charges
 No PCM contribution added !! 
   2         0           1      0.000107    0.000107
 This version supports only Gaussian blurring of the apparent surface charges
 No PCM contribution added !! 
   3         0           1      0.000016    0.000016
 This version supports only Gaussian blurring of the apparent surface charges
 No PCM contribution added !! 
   4         0           1      0.000002    0.000002
 This version supports only Gaussian blurring of the apparent surface charges
 No PCM contribution added !! 
   5         1           0      0.000000    0.000000    Roots Converged

 --------------------------------------------------------------

                    Orbital Energies (a.u.)
 --------------------------------------------------------------

 Alpha MOs
 -- Occupied --
-20.738 -20.737  -1.619  -1.107  -0.752  -0.723  -0.626  -0.475
 -- Virtual --
  0.023   0.380   0.714   0.731   0.731   0.745   0.818   0.851
  0.894   1.455   1.488   1.488   1.549   1.551   1.897   1.898
  2.370   2.453   2.463   2.466   3.898   3.902   4.051   4.169
  4.177   5.021   5.022   5.040   5.081   5.167   5.286   5.365
  5.365   5.579   5.579   6.076   6.076   6.382   6.550   6.550
  6.735   6.753   6.754   6.765   6.847   6.880   7.077   7.446
  7.558   7.600   8.104  12.167
 --------------------------------------------------------------

          Ground-State Mulliken Net Atomic Charges

     Atom                 Charge (a.u.)
  ----------------------------------------
      1 O                     0.000000
      2 O                    -0.000000
  ----------------------------------------
  Sum of atomic charges =    -0.000000

 -----------------------------------------------------------------
                    Cartesian Multipole Moments
 -----------------------------------------------------------------
    Charge (ESU x 10^10)
                -0.0000
    Dipole Moment (Debye)
         X       0.0000      Y       0.0000      Z      -0.0000
       Tot       0.0000
    Quadrupole Moments (Debye-Ang)
        XX      -9.0128     XY      -0.0009     YY     -11.0537
        XZ       0.0012     YZ      -0.0000     ZZ     -10.4846
    Octopole Moments (Debye-Ang^2)
       XXX      -0.0135    XXY      -0.0000    XYY      -0.0055
       YYY       0.0000    XXZ       0.0000    XYZ      -0.0000
       YYZ       0.0000    XZZ      -0.0052    YZZ       0.0000
       ZZZ      -0.0000
    Hexadecapole Moments (Debye-Ang^3)
      XXXX      -5.8318   XXXY      -0.0005   XXYY      -2.3426
      XYYY      -0.0005   YYYY      -8.2181   XXXZ       0.0088
      XXYZ       0.0000   XYYZ       0.0039   YYYZ      -0.0000
      XXZZ      -5.5933   XYZZ      -0.0007   YYZZ      -7.2133
      XZZZ       0.0103   YZZZ      -0.0000   ZZZZ     -29.5698
 -----------------------------------------------------------------
 DrvMan is completing analytic gradient of the MP2 energy
 MP2 relaxed dipole moment
            1
    1   0.0000000
    2   0.0000000
    3  -0.0000000
	Magnitude:	 0.000 au	 0.000 Debye
 MP2 energy read as -150.090149
 Full Analytical Gradient of MP2 Energy (in au.)
             1             2
    1    0.00000004   -0.00000004
    2   -0.00000000    0.00000000
    3    0.00000440   -0.00000440
 Gradient time:  CPU 0.12 s  wall 0.11 s
 ----------------------------------------------------------------
             Standard Nuclear Orientation (Angstroms)
    I     Atom           X                Y                Z
 ----------------------------------------------------------------
    1      O      -0.0010000000     0.0000000000    -0.6199881884
    2      O       0.0000000000     0.0000000000     0.6199881884
 ----------------------------------------------------------------
 Nuclear Repulsion Energy =    27.3128836237 hartrees
 There are        8 alpha and        8 beta electrons
 Discretize the solute cavity surface with Lebedev spheres
	Using 302 Lebedev grid points for each H atom
	Using 302 Lebedev grid points for other atoms
	Atomic van der Waals radii will be scaled by 1.20
 Removing interior tesserae...
 Keep 426 surface tesserae and discard 178 interior tesserae
 Molecular Surface Area = 40.414 Angst**2

                       Distance Matrix (Angstroms)
             O (  1)
   O (  2)  1.239977

 Requested basis set is cc-pVTZ
 There are 20 shells and 60 basis functions
 A cutoff of  1.0D-11 yielded    210 shell pairs
 There are      1930 function pairs (      2653 Cartesian)
 Smallest overlap matrix eigenvalue = 5.08E-03
 Guess MOs from SCF MO coefficient file
 Reading MOs from coefficient file
 Reading MOs from coefficient file
 A restricted Hartree-Fock SCF calculation will be
 performed using Pulay DIIS extrapolation
 SCF converges when DIIS error is below 1.0E-08
 ---------------------------------------
  Cycle       Energy         DIIS Error
 ---------------------------------------
    1    -149.5817245864      3.45E-04
    2    -149.5817823921      8.35E-05
    3    -149.5817866553      2.58E-05
    4    -149.5817870531      6.41E-06
    5    -149.5817870928      2.05E-06
    6    -149.5817870999      1.35E-06
    7    -149.5817871056      4.59E-07
    8    -149.5817871062      5.52E-08
    9    -149.5817871062      1.54E-08
   10    -149.5817871062      1.07E-08
   11    -149.5817871062      1.10E-09 Convergence criterion met
 ---------------------------------------
 SCF time:  CPU 1.59 s  wall 1.59 s
 Discretize the solute cavity surface with Lebedev spheres
	Using 302 Lebedev grid points for each H atom
	Using 302 Lebedev grid points for other atoms
	Atomic van der Waals radii will be scaled by 1.20
 Removing interior tesserae...
 Keep 426 surface tesserae and discard 178 interior tesserae
 Molecular Surface Area = 40.414 Angst**2
 A restricted Hartree-Fock SCF calculation will be
 performed using Pulay DIIS extrapolation
 Polarizable Continuum solvation model will be applied
 SCF converges when DIIS error is below 1.0E-08

 Citation of the SMD model:
 Marenich, A.V.; Cramer, C.J.; Truhlar, D.G.
 J. Phys. Chem. B 2009, 113, 6378-6396.
 iSolventCode=           1
 Solvent: water                                                           

 vradii
            1           2
    1   1.5200000   1.5200000
 ---------------------------------------
  Cycle       Energy         DIIS Error
 ---------------------------------------
    1    -149.5817871062      1.22E-10
 Time req'd to invert C: 0.14 s (CPU) 0.14 s (wall)
    2    -149.5836899821      3.19E-04
    3    -149.5836899821      3.19E-04
    4    -149.5836899821      3.19E-04
    5    -149.5836899821      3.19E-04
    6    -149.5836899821      3.19E-04
    7    -149.5836899821      3.19E-04
    8    -149.5836899821      3.19E-04
    9    -149.5836899821      3.19E-04
   10    -149.5836899821      3.19E-04
   11    -149.5836899821      3.19E-04
   12    -149.5836899821      3.19E-04
   13    -149.5836899821      3.19E-04
   14    -149.5836899821      3.19E-04
   15    -149.5836899821      3.19E-04
   16    -149.5836899821      3.19E-04
   17    -149.5837399210      8.24E-05
   18    -149.5837441951      2.42E-05
   19    -149.5837445260      5.30E-06
   20    -149.5837445454      6.83E-07
   21    -149.5837445456      1.08E-07
   22    -149.5837445456      1.46E-08
   23    -149.5837445456      1.06E-09 Convergence criterion met
 ---------------------------------------
 SCF time:  CPU 7.03 s  wall 7.02 s
(0)  E-EN(g) gas-phase elect-nuc energy                 -149.581787106 a.u.
(3)  G-ENP(liq) elect-nuc-pol free energy of system     -149.583744546 a.u.
(4)  G-CDS(liq) cavity-dispersion-solvent structure 
     free energy                                                0.0000 kcal/mol
(6)  G-S(liq) free energy of system                     -149.583744546 a.u.
(9)  DeltaG-S(liq) free energy of  solvation
     (9) = (6) - (0)                                           -1.2283 kcal/mol
 SCF   energy in the final basis set = -149.5837445456
 Total energy in the final basis set = -149.5837445456

 Components of the MP2 correlation energy:
        aaaa  correlation energy =        -0.0644674374 au
        abab  correlation energy =        -0.3774700304 au
        bbbb  correlation energy =        -0.0644674374 au
        non-Brillouin singles    =        -0.0000000000 au

 Total  MP2   correlation energy =        -0.5064049051 au
        MP2         total energy =      -150.0901494507 au

  Entering Z-vector solver.
 This version supports only Gaussian blurring of the apparent surface charges
 No PCM contribution added !! 
   1         0           1      0.000611    0.000611
 This version supports only Gaussian blurring of the apparent surface charges
 No PCM contribution added !! 
   2         0           1      0.000107    0.000107
 This version supports only Gaussian blurring of the apparent surface charges
 No PCM contribution added !! 
   3         0           1      0.000016    0.000016
 This version supports only Gaussian blurring of the apparent surface charges
 No PCM contribution added !! 
   4         0           1      0.000002    0.000002
 This version supports only Gaussian blurring of the apparent surface charges
 No PCM contribution added !! 
   5         1           0      0.000000    0.000000    Roots Converged

 --------------------------------------------------------------

                    Orbital Energies (a.u.)
 --------------------------------------------------------------

 Alpha MOs
 -- Occupied --
-20.738 -20.737  -1.619  -1.107  -0.752  -0.723  -0.626  -0.475
 -- Virtual --
  0.023   0.380   0.714   0.731   0.731   0.745   0.818   0.851
  0.894   1.455   1.488   1.488   1.549   1.551   1.897   1.898
  2.370   2.453   2.463   2.466   3.898   3.902   4.051   4.169
  4.177   5.021   5.022   5.040   5.081   5.167   5.286   5.365
  5.365   5.579   5.579   6.076   6.076   6.382   6.550   6.550
  6.735   6.753   6.754   6.765   6.847   6.880   7.077   7.446
  7.558   7.600   8.104  12.167
 --------------------------------------------------------------

          Ground-State Mulliken Net Atomic Charges

     Atom                 Charge (a.u.)
  ----------------------------------------
      1 O                     0.000000
      2 O                    -0.000000
  ----------------------------------------
  Sum of atomic charges =    -0.000000

 -----------------------------------------------------------------
                    Cartesian Multipole Moments
 -----------------------------------------------------------------
    Charge (ESU x 10^10)
                -0.0000
    Dipole Moment (Debye)
         X      -0.0000      Y      -0.0000      Z      -0.0000
       Tot       0.0000
    Quadrupole Moments (Debye-Ang)
        XX      -9.0128     XY      -0.0009     YY     -11.0537
        XZ      -0.0012     YZ       0.0000     ZZ     -10.4846
    Octopole Moments (Debye-Ang^2)
       XXX       0.0135    XXY       0.0000    XYY       0.0055
       YYY      -0.0000    XXZ       0.0000    XYZ      -0.0000
       YYZ       0.0000    XZZ       0.0052    YZZ       0.0000
       ZZZ      -0.0000
    Hexadecapole Moments (Debye-Ang^3)
      XXXX      -5.8318   XXXY      -0.0005   XXYY      -2.3426
      XYYY      -0.0005   YYYY      -8.2181   XXXZ      -0.0088
      XXYZ      -0.0000   XYYZ      -0.0039   YYYZ       0.0000
      XXZZ      -5.5933   XYZZ      -0.0007   YYZZ      -7.2133
      XZZZ      -0.0103   YZZZ       0.0000   ZZZZ     -29.5698
 -----------------------------------------------------------------
 DrvMan is completing analytic gradient of the MP2 energy
 MP2 relaxed dipole moment
            1
    1  -0.0000000
    2  -0.0000000
    3  -0.0000000
	Magnitude:	 0.000 au	 0.000 Debye
 MP2 energy read as -150.090149
 Full Analytical Gradient of MP2 Energy (in au.)
             1             2
    1   -0.00000004    0.00000004
    2    0.00000000   -0.00000000
    3    0.00000440   -0.00000440
 Gradient time:  CPU 0.11 s  wall 0.11 s
 ----------------------------------------------------------------
             Standard Nuclear Orientation (Angstroms)
    I     Atom           X                Y                Z
 ----------------------------------------------------------------
    1      O       0.0000000000     0.0010000000    -0.6199881884
    2      O       0.0000000000     0.0000000000     0.6199881884
 ----------------------------------------------------------------
 Nuclear Repulsion Energy =    27.3128836237 hartrees
 There are        8 alpha and        8 beta electrons
 Discretize the solute cavity surface with Lebedev spheres
	Using 302 Lebedev grid points for each H atom
	Using 302 Lebedev grid points for other atoms
	Atomic van der Waals radii will be scaled by 1.20
 Removing interior tesserae...
 Keep 426 surface tesserae and discard 178 interior tesserae
 Molecular Surface Area = 40.414 Angst**2

                       Distance Matrix (Angstroms)
             O (  1)
   O (  2)  1.239977

 Requested basis set is cc-pVTZ
 There are 20 shells and 60 basis functions
 A cutoff of  1.0D-11 yielded    210 shell pairs
 There are      1930 function pairs (      2653 Cartesian)
 Smallest overlap matrix eigenvalue = 5.08E-03
 Guess MOs from SCF MO coefficient file
 Reading MOs from coefficient file
 Reading MOs from coefficient file
 A restricted Hartree-Fock SCF calculation will be
 performed using Pulay DIIS extrapolation
 SCF converges when DIIS error is below 1.0E-08
 ---------------------------------------
  Cycle       Energy         DIIS Error
 ---------------------------------------
    1    -149.5817292395      3.42E-04
    2    -149.5817826512      8.26E-05
    3    -149.5817867120      2.53E-05
    4    -149.5817870754      5.90E-06
    5    -149.5817871025      1.26E-06
    6    -149.5817871045      7.12E-07
    7    -149.5817871058      3.63E-07
    8    -149.5817871062      7.24E-08
    9    -149.5817871062      1.07E-08
   10    -149.5817871062      2.34E-09 Convergence criterion met
 ---------------------------------------
 SCF time:  CPU 1.46 s  wall 1.46 s
 Discretize the solute cavity surface with Lebedev spheres
	Using 302 Lebedev grid points for each H atom
	Using 302 Lebedev grid points for other atoms
	Atomic van der Waals radii will be scaled by 1.20
 Removing interior tesserae...
 Keep 426 surface tesserae and discard 178 interior tesserae
 Molecular Surface Area = 40.414 Angst**2
 A restricted Hartree-Fock SCF calculation will be
 performed using Pulay DIIS extrapolation
 Polarizable Continuum solvation model will be applied
 SCF converges when DIIS error is below 1.0E-08

 Citation of the SMD model:
 Marenich, A.V.; Cramer, C.J.; Truhlar, D.G.
 J. Phys. Chem. B 2009, 113, 6378-6396.
 iSolventCode=           1
 Solvent: water                                                           

 vradii
            1           2
    1   1.5200000   1.5200000
 ---------------------------------------
  Cycle       Energy         DIIS Error
 ---------------------------------------
    1    -149.5817871062      1.61E-09
 Time req'd to invert C: 0.14 s (CPU) 0.14 s (wall)
    2    -149.5836899807      3.19E-04
    3    -149.5836899807      3.19E-04
    4    -149.5836899807      3.19E-04
    5    -149.5836899806      3.19E-04
    6    -149.5836899807      3.19E-04
    7    -149.5836899807      3.19E-04
    8    -149.5836899813      3.19E-04
    9    -149.5836899807      3.19E-04
   10    -149.5836899807      3.19E-04
   11    -149.5836899807      3.19E-04
   12    -149.5836899806      3.19E-04
   13    -149.5836899809      3.19E-04
   14    -149.5836899807      3.19E-04
   15    -149.5836899805      3.19E-04
   16    -149.5836899805      3.19E-04
   17    -149.5837399195      8.24E-05
   18    -149.5837441936      2.42E-05
   19    -149.5837445245      5.30E-06
   20    -149.5837445439      6.83E-07
   21    -149.5837445441      1.08E-07
   22    -149.5837445441      1.48E-08
   23    -149.5837445441      3.49E-09 Convergence criterion met
 ---------------------------------------
 SCF time:  CPU 7.04 s  wall 7.05 s
(0)  E-EN(g) gas-phase elect-nuc energy                 -149.581787106 a.u.
(3)  G-ENP(liq) elect-nuc-pol free energy of system     -149.583744544 a.u.
(4)  G-CDS(liq) cavity-dispersion-solvent structure 
     free energy                                                0.0000 kcal/mol
(6)  G-S(liq) free energy of system                     -149.583744544 a.u.
(9)  DeltaG-S(liq) free energy of  solvation
     (9) = (6) - (0)                                           -1.2283 kcal/mol
 SCF   energy in the final basis set = -149.5837445441
 Total energy in the final basis set = -149.5837445441

 Components of the MP2 correlation energy:
        aaaa  correlation energy =        -0.0644674373 au
        abab  correlation energy =        -0.3774700301 au
        bbbb  correlation energy =        -0.0644674373 au
        non-Brillouin singles    =        -0.0000000000 au

 Total  MP2   correlation energy =        -0.5064049048 au
        MP2         total energy =      -150.0901494489 au

  Entering Z-vector solver.
 This version supports only Gaussian blurring of the apparent surface charges
 No PCM contribution added !! 
   1         0           1      0.000611    0.000611
 This version supports only Gaussian blurring of the apparent surface charges
 No PCM contribution added !! 
   2         0           1      0.000107    0.000107
 This version supports only Gaussian blurring of the apparent surface charges
 No PCM contribution added !! 
   3         0           1      0.000016    0.000016
 This version supports only Gaussian blurring of the apparent surface charges
 No PCM contribution added !! 
   4         0           1      0.000002    0.000002
 This version supports only Gaussian blurring of the apparent surface charges
 No PCM contribution added !! 
   5         1           0      0.000000    0.000000    Roots Converged

 --------------------------------------------------------------

                    Orbital Energies (a.u.)
 --------------------------------------------------------------

 Alpha MOs
 -- Occupied --
-20.738 -20.737  -1.619  -1.107  -0.752  -0.723  -0.626  -0.475
 -- Virtual --
  0.023   0.380   0.714   0.731   0.731   0.745   0.818   0.851
  0.894   1.455   1.488   1.488   1.549   1.551   1.897   1.898
  2.370   2.453   2.463   2.466   3.898   3.902   4.051   4.169
  4.177   5.021   5.022   5.040   5.081   5.167   5.286   5.365
  5.365   5.579   5.579   6.076   6.076   6.382   6.550   6.550
  6.735   6.753   6.754   6.765   6.847   6.880   7.077   7.446
  7.558   7.600   8.104  12.167
 --------------------------------------------------------------

          Ground-State Mulliken Net Atomic Charges

     Atom                 Charge (a.u.)
  ----------------------------------------
      1 O                    -0.000000
      2 O                     0.000000
  ----------------------------------------
  Sum of atomic charges =     0.000000

 -----------------------------------------------------------------
                    Cartesian Multipole Moments
 -----------------------------------------------------------------
    Charge (ESU x 10^10)
                -0.0000
    Dipole Moment (Debye)
         X       0.0000      Y      -0.0000      Z       0.0000
       Tot       0.0000
    Quadrupole Moments (Debye-Ang)
        XX      -9.0128     XY      -0.0009     YY     -11.0537
        XZ      -0.0000     YZ      -0.0005     ZZ     -10.4846
    Octopole Moments (Debye-Ang^2)
       XXX       0.0000    XXY      -0.0045    XYY      -0.0000
       YYY      -0.0166    XXZ      -0.0000    XYZ      -0.0000
       YYZ      -0.0000    XZZ      -0.0000    YZZ      -0.0052
       ZZZ       0.0000
    Hexadecapole Moments (Debye-Ang^3)
      XXXX      -5.8317   XXXY      -0.0005   XXYY      -2.3426
      XYYY      -0.0005   YYYY      -8.2182   XXXZ      -0.0000
      XXYZ       0.0026   XYYZ       0.0000   YYYZ       0.0108
      XXZZ      -5.5933   XYZZ      -0.0007   YYZZ      -7.2133
      XZZZ      -0.0000   YZZZ       0.0064   ZZZZ     -29.5698
 -----------------------------------------------------------------
 DrvMan is completing analytic gradient of the MP2 energy
 MP2 relaxed dipole moment
            1
    1   0.0000000
    2  -0.0000000
    3   0.0000000
	Magnitude:	 0.000 au	 0.000 Debye
 MP2 energy read as -150.090149
 Full Analytical Gradient of MP2 Energy (in au.)
             1             2
    1   -0.00000000    0.00000000
    2   -0.00000011    0.00000011
    3    0.00000440   -0.00000440
 Gradient time:  CPU 0.12 s  wall 0.12 s
 ----------------------------------------------------------------
             Standard Nuclear Orientation (Angstroms)
    I     Atom           X                Y                Z
 ----------------------------------------------------------------
    1      O       0.0000000000    -0.0010000000    -0.6199881884
    2      O       0.0000000000     0.0000000000     0.6199881884
 ----------------------------------------------------------------
 Nuclear Repulsion Energy =    27.3128836237 hartrees
 There are        8 alpha and        8 beta electrons
 Discretize the solute cavity surface with Lebedev spheres
	Using 302 Lebedev grid points for each H atom
	Using 302 Lebedev grid points for other atoms
	Atomic van der Waals radii will be scaled by 1.20
 Removing interior tesserae...
 Keep 426 surface tesserae and discard 178 interior tesserae
 Molecular Surface Area = 40.414 Angst**2

                       Distance Matrix (Angstroms)
             O (  1)
   O (  2)  1.239977

 Requested basis set is cc-pVTZ
 There are 20 shells and 60 basis functions
 A cutoff of  1.0D-11 yielded    210 shell pairs
 There are      1930 function pairs (      2653 Cartesian)
 Smallest overlap matrix eigenvalue = 5.08E-03
 Guess MOs from SCF MO coefficient file
 Reading MOs from coefficient file
 Reading MOs from coefficient file
 A restricted Hartree-Fock SCF calculation will be
 performed using Pulay DIIS extrapolation
 SCF converges when DIIS error is below 1.0E-08
 ---------------------------------------
  Cycle       Energy         DIIS Error
 ---------------------------------------
    1    -149.5817313014      3.58E-04
    2    -149.5817825111      8.36E-05
    3    -149.5817866884      2.57E-05
    4    -149.5817870762      6.34E-06
    5    -149.5817871054      1.03E-06
    6    -149.5817871061      2.96E-07
    7    -149.5817871062      6.03E-08
    8    -149.5817871062      8.70E-09 Convergence criterion met
 ---------------------------------------
 SCF time:  CPU 1.20 s  wall 1.20 s
 Discretize the solute cavity surface with Lebedev spheres
	Using 302 Lebedev grid points for each H atom
	Using 302 Lebedev grid points for other atoms
	Atomic van der Waals radii will be scaled by 1.20
 Removing interior tesserae...
 Keep 426 surface tesserae and discard 178 interior tesserae
 Molecular Surface Area = 40.414 Angst**2
 A restricted Hartree-Fock SCF calculation will be
 performed using Pulay DIIS extrapolation
 Polarizable Continuum solvation model will be applied
 SCF converges when DIIS error is below 1.0E-08

 Citation of the SMD model:
 Marenich, A.V.; Cramer, C.J.; Truhlar, D.G.
 J. Phys. Chem. B 2009, 113, 6378-6396.
 iSolventCode=           1
 Solvent: water                                                           

 vradii
            1           2
    1   1.5200000   1.5200000
 ---------------------------------------
  Cycle       Energy         DIIS Error
 ---------------------------------------
    1    -149.5817871062      6.99E-09
 Time req'd to invert C: 0.14 s (CPU) 0.14 s (wall)
    2    -149.5836899807      3.19E-04
    3    -149.5836899806      3.19E-04
    4    -149.5836899806      3.19E-04
    5    -149.5836899807      3.19E-04
    6    -149.5836899808      3.19E-04
    7    -149.5836899807      3.19E-04
    8    -149.5836899808      3.19E-04
    9    -149.5836899806      3.19E-04
   10    -149.5836899799      3.19E-04
   11    -149.5837399194      8.24E-05
   12    -149.5837441936      2.42E-05
   13    -149.5837445245      5.30E-06
   14    -149.5837445439      6.83E-07
   15    -149.5837445441      1.08E-07
   16    -149.5837445441      1.74E-08
   17    -149.5837445441      1.22E-08
   18    -149.5837445441      7.62E-10 Convergence criterion met
 ---------------------------------------
 SCF time:  CPU 5.54 s  wall 5.54 s
(0)  E-EN(g) gas-phase elect-nuc energy                 -149.581787106 a.u.
(3)  G-ENP(liq) elect-nuc-pol free energy of system     -149.583744544 a.u.
(4)  G-CDS(liq) cavity-dispersion-solvent structure 
     free energy                                                0.0000 kcal/mol
(6)  G-S(liq) free energy of system                     -149.583744544 a.u.
(9)  DeltaG-S(liq) free energy of  solvation
     (9) = (6) - (0)                                           -1.2283 kcal/mol
 SCF   energy in the final basis set = -149.5837445441
 Total energy in the final basis set = -149.5837445441

 Components of the MP2 correlation energy:
        aaaa  correlation energy =        -0.0644674372 au
        abab  correlation energy =        -0.3774700296 au
        bbbb  correlation energy =        -0.0644674372 au
        non-Brillouin singles    =        -0.0000000000 au

 Total  MP2   correlation energy =        -0.5064049039 au
        MP2         total energy =      -150.0901494481 au

  Entering Z-vector solver.
 This version supports only Gaussian blurring of the apparent surface charges
 No PCM contribution added !! 
   1         0           1      0.000611    0.000611
 This version supports only Gaussian blurring of the apparent surface charges
 No PCM contribution added !! 
   2         0           1      0.000107    0.000107
 This version supports only Gaussian blurring of the apparent surface charges
 No PCM contribution added !! 
   3         0           1      0.000016    0.000016
 This version supports only Gaussian blurring of the apparent surface charges
 No PCM contribution added !! 
   4         0           1      0.000002    0.000002
 This version supports only Gaussian blurring of the apparent surface charges
 No PCM contribution added !! 
   5         1           0      0.000000    0.000000    Roots Converged

 --------------------------------------------------------------

                    Orbital Energies (a.u.)
 --------------------------------------------------------------

 Alpha MOs
 -- Occupied --
-20.738 -20.737  -1.619  -1.107  -0.752  -0.723  -0.626  -0.475
 -- Virtual --
  0.023   0.380   0.714   0.731   0.731   0.745   0.818   0.851
  0.894   1.455   1.488   1.488   1.549   1.551   1.897   1.898
  2.370   2.453   2.463   2.466   3.898   3.902   4.051   4.169
  4.177   5.021   5.022   5.040   5.081   5.167   5.286   5.365
  5.365   5.579   5.579   6.076   6.076   6.382   6.550   6.550
  6.735   6.753   6.754   6.765   6.847   6.880   7.077   7.446
  7.558   7.600   8.104  12.167
 --------------------------------------------------------------

          Ground-State Mulliken Net Atomic Charges

     Atom                 Charge (a.u.)
  ----------------------------------------
      1 O                    -0.000000
      2 O                     0.000000
  ----------------------------------------
  Sum of atomic charges =    -0.000000

 -----------------------------------------------------------------
                    Cartesian Multipole Moments
 -----------------------------------------------------------------
    Charge (ESU x 10^10)
                 0.0000
    Dipole Moment (Debye)
         X       0.0000      Y       0.0000      Z       0.0000
       Tot       0.0000
    Quadrupole Moments (Debye-Ang)
        XX      -9.0128     XY      -0.0009     YY     -11.0537
        XZ       0.0000     YZ       0.0005     ZZ     -10.4846
    Octopole Moments (Debye-Ang^2)
       XXX       0.0000    XXY       0.0045    XYY       0.0000
       YYY       0.0166    XXZ      -0.0000    XYZ      -0.0000
       YYZ      -0.0000    XZZ       0.0000    YZZ       0.0052
       ZZZ      -0.0000
    Hexadecapole Moments (Debye-Ang^3)
      XXXX      -5.8317   XXXY      -0.0005   XXYY      -2.3426
      XYYY      -0.0005   YYYY      -8.2182   XXXZ       0.0000
      XXYZ      -0.0026   XYYZ      -0.0000   YYYZ      -0.0108
      XXZZ      -5.5933   XYZZ      -0.0007   YYZZ      -7.2133
      XZZZ       0.0000   YZZZ      -0.0064   ZZZZ     -29.5698
 -----------------------------------------------------------------
 DrvMan is completing analytic gradient of the MP2 energy
 MP2 relaxed dipole moment
            1
    1   0.0000000
    2   0.0000000
    3   0.0000000
	Magnitude:	 0.000 au	 0.000 Debye
 MP2 energy read as -150.090149
 Full Analytical Gradient of MP2 Energy (in au.)
             1             2
    1    0.00000000   -0.00000000
    2    0.00000011   -0.00000011
    3    0.00000440   -0.00000440
 Gradient time:  CPU 0.11 s  wall 0.11 s
 ----------------------------------------------------------------
             Standard Nuclear Orientation (Angstroms)
    I     Atom           X                Y                Z
 ----------------------------------------------------------------
    1      O       0.0000000000     0.0000000000    -0.6189881884
    2      O       0.0000000000     0.0000000000     0.6199881884
 ----------------------------------------------------------------
 Nuclear Repulsion Energy =    27.3349372299 hartrees
 There are        8 alpha and        8 beta electrons
 Discretize the solute cavity surface with Lebedev spheres
	Using 302 Lebedev grid points for each H atom
	Using 302 Lebedev grid points for other atoms
	Atomic van der Waals radii will be scaled by 1.20
 Removing interior tesserae...
 Keep 426 surface tesserae and discard 178 interior tesserae
 Molecular Surface Area = 40.414 Angst**2

                       Distance Matrix (Angstroms)
             O (  1)
   O (  2)  1.238976

 Requested basis set is cc-pVTZ
 There are 20 shells and 60 basis functions
 A cutoff of  1.0D-11 yielded    210 shell pairs
 There are      1930 function pairs (      2653 Cartesian)
 Smallest overlap matrix eigenvalue = 5.06E-03
 Guess MOs from SCF MO coefficient file
 Reading MOs from coefficient file
 Reading MOs from coefficient file
 A restricted Hartree-Fock SCF calculation will be
 performed using Pulay DIIS extrapolation
 SCF converges when DIIS error is below 1.0E-08
 ---------------------------------------
  Cycle       Energy         DIIS Error
 ---------------------------------------
    1    -149.5832983895      3.50E-04
    2    -149.5820536880      7.48E-05
    3    -149.5820573300      2.12E-05
    4    -149.5820576157      5.40E-06
    5    -149.5820576338      6.80E-07
    6    -149.5820576341      1.50E-07
    7    -149.5820576341      3.70E-08
    8    -149.5820576341      5.63E-09 Convergence criterion met
 ---------------------------------------
 SCF time:  CPU 1.20 s  wall 1.20 s
 Discretize the solute cavity surface with Lebedev spheres
	Using 302 Lebedev grid points for each H atom
	Using 302 Lebedev grid points for other atoms
	Atomic van der Waals radii will be scaled by 1.20
 Removing interior tesserae...
 Keep 426 surface tesserae and discard 178 interior tesserae
 Molecular Surface Area = 40.414 Angst**2
 A restricted Hartree-Fock SCF calculation will be
 performed using Pulay DIIS extrapolation
 Polarizable Continuum solvation model will be applied
 SCF converges when DIIS error is below 1.0E-08

 Citation of the SMD model:
 Marenich, A.V.; Cramer, C.J.; Truhlar, D.G.
 J. Phys. Chem. B 2009, 113, 6378-6396.
 iSolventCode=           1
 Solvent: water                                                           

 vradii
            1           2
    1   1.5200000   1.5200000
 ---------------------------------------
  Cycle       Energy         DIIS Error
 ---------------------------------------
    1    -149.5820576341      8.29E-10
 Time req'd to invert C: 0.14 s (CPU) 0.14 s (wall)
    2    -149.5839644446      3.20E-04
    3    -149.5839644446      3.20E-04
    4    -149.5839644446      3.20E-04
    5    -149.5839644446      3.20E-04
    6    -149.5839644446      3.20E-04
    7    -149.5839644446      3.20E-04
    8    -149.5839644445      3.20E-04
    9    -149.5839644446      3.20E-04
   10    -149.5839644446      3.20E-04
   11    -149.5840145690      8.26E-05
   12    -149.5840188543      2.42E-05
   13    -149.5840191867      5.31E-06
   14    -149.5840192062      6.85E-07
   15    -149.5840192064      1.08E-07
   16    -149.5840192064      1.47E-08
   17    -149.5840192064      1.05E-09 Convergence criterion met
 ---------------------------------------
 SCF time:  CPU 5.25 s  wall 5.27 s
(0)  E-EN(g) gas-phase elect-nuc energy                 -149.582057634 a.u.
(3)  G-ENP(liq) elect-nuc-pol free energy of system     -149.584019206 a.u.
(4)  G-CDS(liq) cavity-dispersion-solvent structure 
     free energy                                                0.0000 kcal/mol
(6)  G-S(liq) free energy of system                     -149.584019206 a.u.
(9)  DeltaG-S(liq) free energy of  solvation
     (9) = (6) - (0)                                           -1.2309 kcal/mol
 SCF   energy in the final basis set = -149.5840192064
 Total energy in the final basis set = -149.5840192064

 Components of the MP2 correlation energy:
        aaaa  correlation energy =        -0.0644287223 au
        abab  correlation energy =        -0.3772658673 au
        bbbb  correlation energy =        -0.0644287223 au
        non-Brillouin singles    =        -0.0000000000 au

 Total  MP2   correlation energy =        -0.5061233119 au
        MP2         total energy =      -150.0901425184 au

  Entering Z-vector solver.
 This version supports only Gaussian blurring of the apparent surface charges
 No PCM contribution added !! 
   1         0           1      0.000609    0.000609
 This version supports only Gaussian blurring of the apparent surface charges
 No PCM contribution added !! 
   2         0           1      0.000107    0.000107
 This version supports only Gaussian blurring of the apparent surface charges
 No PCM contribution added !! 
   3         0           1      0.000016    0.000016
 This version supports only Gaussian blurring of the apparent surface charges
 No PCM contribution added !! 
   4         0           1      0.000002    0.000002
 This version supports only Gaussian blurring of the apparent surface charges
 No PCM contribution added !! 
   5         1           0      0.000000    0.000000    Roots Converged

 --------------------------------------------------------------

                    Orbital Energies (a.u.)
 --------------------------------------------------------------

 Alpha MOs
 -- Occupied --
-20.738 -20.737  -1.620  -1.107  -0.752  -0.723  -0.627  -0.475
 -- Virtual --
  0.023   0.381   0.714   0.731   0.731   0.745   0.819   0.851
  0.894   1.455   1.487   1.488   1.550   1.552   1.897   1.898
  2.372   2.454   2.463   2.467   3.898   3.902   4.052   4.170
  4.177   5.021   5.022   5.041   5.082   5.168   5.288   5.364
  5.364   5.579   5.579   6.078   6.079   6.378   6.550   6.550
  6.737   6.754   6.755   6.767   6.848   6.882   7.080   7.448
  7.560   7.603   8.104  12.187
 --------------------------------------------------------------

          Ground-State Mulliken Net Atomic Charges

     Atom                 Charge (a.u.)
  ----------------------------------------
      1 O                     0.000000
      2 O                    -0.000000
  ----------------------------------------
  Sum of atomic charges =    -0.000000

 -----------------------------------------------------------------
                    Cartesian Multipole Moments
 -----------------------------------------------------------------
    Charge (ESU x 10^10)
                 0.0000
    Dipole Moment (Debye)
         X      -0.0000      Y      -0.0000      Z      -0.0000
       Tot       0.0000
    Quadrupole Moments (Debye-Ang)
        XX      -9.0116     XY      -0.0009     YY     -11.0519
        XZ       0.0000     YZ      -0.0000     ZZ     -10.4870
    Octopole Moments (Debye-Ang^2)
       XXX      -0.0000    XXY      -0.0000    XYY      -0.0000
       YYY      -0.0000    XXZ      -0.0045    XYZ      -0.0000
       YYZ      -0.0055    XZZ       0.0000    YZZ      -0.0000
       ZZZ      -0.0157
    Hexadecapole Moments (Debye-Ang^3)
      XXXX      -5.8302   XXXY      -0.0005   XXYY      -2.3419
      XYYY      -0.0005   YYYY      -8.2155   XXXZ       0.0000
      XXYZ      -0.0000   XYYZ       0.0000   YYYZ      -0.0000
      XXZZ      -5.5877   XYZZ      -0.0007   YYZZ      -7.2066
      XZZZ       0.0000   YZZZ      -0.0000   ZZZZ     -29.5386
 -----------------------------------------------------------------
 DrvMan is completing analytic gradient of the MP2 energy
 MP2 relaxed dipole moment
            1
    1  -0.0000000
    2  -0.0000000
    3  -0.0000000
	Magnitude:	 0.000 au	 0.000 Debye
 MP2 energy read as -150.090143
 Full Analytical Gradient of MP2 Energy (in au.)
             1             2
    1   -0.00000000    0.00000000
    2    0.00000000   -0.00000000
    3    0.00096843   -0.00096843
 Gradient time:  CPU 0.12 s  wall 0.11 s
 ----------------------------------------------------------------
             Standard Nuclear Orientation (Angstroms)
    I     Atom           X                Y                Z
 ----------------------------------------------------------------
    1      O       0.0000000000     0.0000000000    -0.6209881884
    2      O       0.0000000000     0.0000000000     0.6199881884
 ----------------------------------------------------------------
 Nuclear Repulsion Energy =    27.2908833096 hartrees
 There are        8 alpha and        8 beta electrons
 Discretize the solute cavity surface with Lebedev spheres
	Using 302 Lebedev grid points for each H atom
	Using 302 Lebedev grid points for other atoms
	Atomic van der Waals radii will be scaled by 1.20
 Removing interior tesserae...
 Keep 426 surface tesserae and discard 178 interior tesserae
 Molecular Surface Area = 40.414 Angst**2

                       Distance Matrix (Angstroms)
             O (  1)
   O (  2)  1.240976

 Requested basis set is cc-pVTZ
 There are 20 shells and 60 basis functions
 A cutoff of  1.0D-11 yielded    210 shell pairs
 There are      1930 function pairs (      2653 Cartesian)
 Smallest overlap matrix eigenvalue = 5.10E-03
 Guess MOs from SCF MO coefficient file
 Reading MOs from coefficient file
 Reading MOs from coefficient file
 A restricted Hartree-Fock SCF calculation will be
 performed using Pulay DIIS extrapolation
 SCF converges when DIIS error is below 1.0E-08
 ---------------------------------------
  Cycle       Energy         DIIS Error
 ---------------------------------------
    1    -149.5788753489      4.36E-04
    2    -149.5815088099      1.05E-04
    3    -149.5815139221      3.19E-05
    4    -149.5815144373      7.47E-06
    5    -149.5815144776      1.20E-06
    6    -149.5815144784      1.80E-07
    7    -149.5815144784      1.96E-08
    8    -149.5815144784      1.92E-09 Convergence criterion met
 ---------------------------------------
 SCF time:  CPU 1.20 s  wall 1.20 s
 Discretize the solute cavity surface with Lebedev spheres
	Using 302 Lebedev grid points for each H atom
	Using 302 Lebedev grid points for other atoms
	Atomic van der Waals radii will be scaled by 1.20
 Removing interior tesserae...
 Keep 426 surface tesserae and discard 178 interior tesserae
 Molecular Surface Area = 40.414 Angst**2
 A restricted Hartree-Fock SCF calculation will be
 performed using Pulay DIIS extrapolation
 Polarizable Continuum solvation model will be applied
 SCF converges when DIIS error is below 1.0E-08

 Citation of the SMD model:
 Marenich, A.V.; Cramer, C.J.; Truhlar, D.G.
 J. Phys. Chem. B 2009, 113, 6378-6396.
 iSolventCode=           1
 Solvent: water                                                           

 vradii
            1           2
    1   1.5200000   1.5200000
 ---------------------------------------
  Cycle       Energy         DIIS Error
 ---------------------------------------
    1    -149.5815144784      2.83E-10
 Time req'd to invert C: 0.14 s (CPU) 0.14 s (wall)
    2    -149.5834134319      3.19E-04
    3    -149.5834134319      3.19E-04
    4    -149.5834134319      3.19E-04
    5    -149.5834134319      3.19E-04
    6    -149.5834134319      3.19E-04
    7    -149.5834134319      3.19E-04
    8    -149.5834134319      3.19E-04
    9    -149.5834134319      3.19E-04
   10    -149.5834134319      3.19E-04
   11    -149.5834134319      3.19E-04
   12    -149.5834134319      3.19E-04
   13    -149.5834134319      3.19E-04
   14    -149.5834134319      3.19E-04
   15    -149.5834134319      3.19E-04
   16    -149.5834134319      3.19E-04
   17    -149.5834631858      8.23E-05
   18    -149.5834674487      2.41E-05
   19    -149.5834677782      5.29E-06
   20    -149.5834677975      6.80E-07
   21    -149.5834677977      1.07E-07
   22    -149.5834677977      1.46E-08
   23    -149.5834677977      1.17E-09 Convergence criterion met
 ---------------------------------------
 SCF time:  CPU 7.03 s  wall 7.04 s
(0)  E-EN(g) gas-phase elect-nuc energy                 -149.581514478 a.u.
(3)  G-ENP(liq) elect-nuc-pol free energy of system     -149.583467798 a.u.
(4)  G-CDS(liq) cavity-dispersion-solvent structure 
     free energy                                                0.0000 kcal/mol
(6)  G-S(liq) free energy of system                     -149.583467798 a.u.
(9)  DeltaG-S(liq) free energy of  solvation
     (9) = (6) - (0)                                           -1.2257 kcal/mol
 SCF   energy in the final basis set = -149.5834677977
 Total energy in the final basis set = -149.5834677977

 Components of the MP2 correlation energy:
        aaaa  correlation energy =        -0.0645061837 au
        abab  correlation energy =        -0.3776743597 au
        bbbb  correlation energy =        -0.0645061837 au
        non-Brillouin singles    =        -0.0000000000 au

 Total  MP2   correlation energy =        -0.5066867270 au
        MP2         total energy =      -150.0901545248 au

  Entering Z-vector solver.
 This version supports only Gaussian blurring of the apparent surface charges
 No PCM contribution added !! 
   1         0           1      0.000613    0.000613
 This version supports only Gaussian blurring of the apparent surface charges
 No PCM contribution added !! 
   2         0           1      0.000107    0.000107
 This version supports only Gaussian blurring of the apparent surface charges
 No PCM contribution added !! 
   3         0           1      0.000016    0.000016
 This version supports only Gaussian blurring of the apparent surface charges
 No PCM contribution added !! 
   4         0           1      0.000002    0.000002
 This version supports only Gaussian blurring of the apparent surface charges
 No PCM contribution added !! 
   5         1           0      0.000000    0.000000    Roots Converged

 --------------------------------------------------------------

                    Orbital Energies (a.u.)
 --------------------------------------------------------------

 Alpha MOs
 -- Occupied --
-20.738 -20.737  -1.618  -1.108  -0.751  -0.723  -0.626  -0.476
 -- Virtual --
  0.022   0.379   0.714   0.730   0.731   0.745   0.818   0.851
  0.894   1.455   1.488   1.488   1.549   1.551   1.897   1.897
  2.369   2.452   2.463   2.465   3.898   3.902   4.051   4.169
  4.176   5.022   5.023   5.040   5.081   5.165   5.285   5.365
  5.365   5.578   5.578   6.074   6.074   6.387   6.550   6.550
  6.733   6.753   6.754   6.763   6.845   6.879   7.074   7.443
  7.556   7.598   8.105  12.147
 --------------------------------------------------------------

          Ground-State Mulliken Net Atomic Charges

     Atom                 Charge (a.u.)
  ----------------------------------------
      1 O                    -0.000000
      2 O                     0.000000
  ----------------------------------------
  Sum of atomic charges =    -0.000000

 -----------------------------------------------------------------
                    Cartesian Multipole Moments
 -----------------------------------------------------------------
    Charge (ESU x 10^10)
                 0.0000
    Dipole Moment (Debye)
         X      -0.0000      Y       0.0000      Z       0.0000
       Tot       0.0000
    Quadrupole Moments (Debye-Ang)
        XX      -9.0141     XY      -0.0009     YY     -11.0555
        XZ       0.0000     YZ      -0.0000     ZZ     -10.4823
    Octopole Moments (Debye-Ang^2)
       XXX      -0.0000    XXY       0.0000    XYY      -0.0000
       YYY       0.0000    XXZ       0.0045    XYZ       0.0000
       YYZ       0.0055    XZZ      -0.0000    YZZ      -0.0000
       ZZZ       0.0157
    Hexadecapole Moments (Debye-Ang^3)
      XXXX      -5.8333   XXXY      -0.0005   XXYY      -2.3433
      XYYY      -0.0005   YYYY      -8.2207   XXXZ       0.0000
      XXYZ      -0.0000   XYYZ       0.0000   YYYZ      -0.0000
      XXZZ      -5.5990   XYZZ      -0.0007   YYZZ      -7.2200
      XZZZ       0.0000   YZZZ      -0.0000   ZZZZ     -29.6011
 -----------------------------------------------------------------
 DrvMan is completing analytic gradient of the MP2 energy
 MP2 relaxed dipole moment
            1
    1  -0.0000000
    2   0.0000000
    3   0.0000000
	Magnitude:	 0.000 au	 0.000 Debye
 MP2 energy read as -150.090155
 Full Analytical Gradient of MP2 Energy (in au.)
             1             2
    1   -0.00000000    0.00000000
    2   -0.00000000    0.00000000
    3   -0.00094999    0.00094999
 Gradient time:  CPU 0.12 s  wall 0.12 s
 ----------------------------------------------------------------
             Standard Nuclear Orientation (Angstroms)
    I     Atom           X                Y                Z
 ----------------------------------------------------------------
    1      O       0.0000000000     0.0000000000    -0.6199881884
    2      O       0.0010000000     0.0000000000     0.6199881884
 ----------------------------------------------------------------
 Nuclear Repulsion Energy =    27.3128836237 hartrees
 There are        8 alpha and        8 beta electrons
 Discretize the solute cavity surface with Lebedev spheres
	Using 302 Lebedev grid points for each H atom
	Using 302 Lebedev grid points for other atoms
	Atomic van der Waals radii will be scaled by 1.20
 Removing interior tesserae...
 Keep 426 surface tesserae and discard 178 interior tesserae
 Molecular Surface Area = 40.414 Angst**2

                       Distance Matrix (Angstroms)
             O (  1)
   O (  2)  1.239977

 Requested basis set is cc-pVTZ
 There are 20 shells and 60 basis functions
 A cutoff of  1.0D-11 yielded    210 shell pairs
 There are      1930 function pairs (      2653 Cartesian)
 Smallest overlap matrix eigenvalue = 5.08E-03
 Guess MOs from SCF MO coefficient file
 Reading MOs from coefficient file
 Reading MOs from coefficient file
 A restricted Hartree-Fock SCF calculation will be
 performed using Pulay DIIS extrapolation
 SCF converges when DIIS error is below 1.0E-08
 ---------------------------------------
  Cycle       Energy         DIIS Error
 ---------------------------------------
    1    -149.5830225633      3.46E-04
    2    -149.5817831397      7.46E-05
    3    -149.5817867958      2.11E-05
    4    -149.5817870821      5.43E-06
    5    -149.5817871028      1.11E-06
    6    -149.5817871047      6.70E-07
    7    -149.5817871059      2.96E-07
    8    -149.5817871062      4.04E-08
    9    -149.5817871062      1.84E-08
   10    -149.5817871062      6.53E-09 Convergence criterion met
 ---------------------------------------
 SCF time:  CPU 1.46 s  wall 1.46 s
 Discretize the solute cavity surface with Lebedev spheres
	Using 302 Lebedev grid points for each H atom
	Using 302 Lebedev grid points for other atoms
	Atomic van der Waals radii will be scaled by 1.20
 Removing interior tesserae...
 Keep 426 surface tesserae and discard 178 interior tesserae
 Molecular Surface Area = 40.414 Angst**2
 A restricted Hartree-Fock SCF calculation will be
 performed using Pulay DIIS extrapolation
 Polarizable Continuum solvation model will be applied
 SCF converges when DIIS error is below 1.0E-08

 Citation of the SMD model:
 Marenich, A.V.; Cramer, C.J.; Truhlar, D.G.
 J. Phys. Chem. B 2009, 113, 6378-6396.
 iSolventCode=           1
 Solvent: water                                                           

 vradii
            1           2
    1   1.5200000   1.5200000
 ---------------------------------------
  Cycle       Energy         DIIS Error
 ---------------------------------------
    1    -149.5817871062      7.06E-10
 Time req'd to invert C: 0.14 s (CPU) 0.14 s (wall)
    2    -149.5836899821      3.19E-04
    3    -149.5836899821      3.19E-04
    4    -149.5836899821      3.19E-04
    5    -149.5836899820      3.19E-04
    6    -149.5837399210      8.24E-05
    7    -149.5837441951      2.42E-05
    8    -149.5837445260      5.30E-06
    9    -149.5837445454      6.83E-07
   10    -149.5837445456      1.08E-07
   11    -149.5837445456      1.46E-08
   12    -149.5837445456      1.08E-09 Convergence criterion met
 ---------------------------------------
 SCF time:  CPU 3.78 s  wall 3.77 s
(0)  E-EN(g) gas-phase elect-nuc energy                 -149.581787106 a.u.
(3)  G-ENP(liq) elect-nuc-pol free energy of system     -149.583744546 a.u.
(4)  G-CDS(liq) cavity-dispersion-solvent structure 
     free energy                                                0.0000 kcal/mol
(6)  G-S(liq) free energy of system                     -149.583744546 a.u.
(9)  DeltaG-S(liq) free energy of  solvation
     (9) = (6) - (0)                                           -1.2283 kcal/mol
 SCF   energy in the final basis set = -149.5837445456
 Total energy in the final basis set = -149.5837445456

 Components of the MP2 correlation energy:
        aaaa  correlation energy =        -0.0644674374 au
        abab  correlation energy =        -0.3774700304 au
        bbbb  correlation energy =        -0.0644674374 au
        non-Brillouin singles    =        -0.0000000000 au

 Total  MP2   correlation energy =        -0.5064049051 au
        MP2         total energy =      -150.0901494507 au

  Entering Z-vector solver.
 This version supports only Gaussian blurring of the apparent surface charges
 No PCM contribution added !! 
   1         0           1      0.000611    0.000611
 This version supports only Gaussian blurring of the apparent surface charges
 No PCM contribution added !! 
   2         0           1      0.000107    0.000107
 This version supports only Gaussian blurring of the apparent surface charges
 No PCM contribution added !! 
   3         0           1      0.000016    0.000016
 This version supports only Gaussian blurring of the apparent surface charges
 No PCM contribution added !! 
   4         0           1      0.000002    0.000002
 This version supports only Gaussian blurring of the apparent surface charges
 No PCM contribution added !! 
   5         1           0      0.000000    0.000000    Roots Converged

 --------------------------------------------------------------

                    Orbital Energies (a.u.)
 --------------------------------------------------------------

 Alpha MOs
 -- Occupied --
-20.738 -20.737  -1.619  -1.107  -0.752  -0.723  -0.626  -0.475
 -- Virtual --
  0.023   0.380   0.714   0.731   0.731   0.745   0.818   0.851
  0.894   1.455   1.488   1.488   1.549   1.551   1.897   1.898
  2.370   2.453   2.463   2.466   3.898   3.902   4.051   4.169
  4.177   5.021   5.022   5.040   5.081   5.167   5.286   5.365
  5.365   5.579   5.579   6.076   6.076   6.382   6.550   6.550
  6.735   6.753   6.754   6.765   6.847   6.880   7.077   7.446
  7.558   7.600   8.104  12.167
 --------------------------------------------------------------

          Ground-State Mulliken Net Atomic Charges

     Atom                 Charge (a.u.)
  ----------------------------------------
      1 O                     0.000000
      2 O                    -0.000000
  ----------------------------------------
  Sum of atomic charges =    -0.000000

 -----------------------------------------------------------------
                    Cartesian Multipole Moments
 -----------------------------------------------------------------
    Charge (ESU x 10^10)
                -0.0000
    Dipole Moment (Debye)
         X      -0.0000      Y       0.0000      Z      -0.0000
       Tot       0.0000
    Quadrupole Moments (Debye-Ang)
        XX      -9.0128     XY      -0.0009     YY     -11.0537
        XZ      -0.0012     YZ       0.0000     ZZ     -10.4846
    Octopole Moments (Debye-Ang^2)
       XXX      -0.0135    XXY      -0.0000    XYY      -0.0055
       YYY       0.0000    XXZ      -0.0000    XYZ       0.0000
       YYZ       0.0000    XZZ      -0.0052    YZZ       0.0000
       ZZZ      -0.0000
    Hexadecapole Moments (Debye-Ang^3)
      XXXX      -5.8318   XXXY      -0.0005   XXYY      -2.3426
      XYYY      -0.0005   YYYY      -8.2181   XXXZ      -0.0088
      XXYZ      -0.0000   XYYZ      -0.0039   YYYZ       0.0000
      XXZZ      -5.5933   XYZZ      -0.0007   YYZZ      -7.2133
      XZZZ      -0.0103   YZZZ       0.0000   ZZZZ     -29.5698
 -----------------------------------------------------------------
 DrvMan is completing analytic gradient of the MP2 energy
 MP2 relaxed dipole moment
            1
    1  -0.0000000
    2   0.0000000
    3  -0.0000000
	Magnitude:	 0.000 au	 0.000 Debye
 MP2 energy read as -150.090149
 Full Analytical Gradient of MP2 Energy (in au.)
             1             2
    1   -0.00000004    0.00000004
    2    0.00000000   -0.00000000
    3    0.00000440   -0.00000440
 Gradient time:  CPU 0.11 s  wall 0.11 s
 ----------------------------------------------------------------
             Standard Nuclear Orientation (Angstroms)
    I     Atom           X                Y                Z
 ----------------------------------------------------------------
    1      O       0.0000000000     0.0000000000    -0.6199881884
    2      O      -0.0010000000     0.0000000000     0.6199881884
 ----------------------------------------------------------------
 Nuclear Repulsion Energy =    27.3128836237 hartrees
 There are        8 alpha and        8 beta electrons
 Discretize the solute cavity surface with Lebedev spheres
	Using 302 Lebedev grid points for each H atom
	Using 302 Lebedev grid points for other atoms
	Atomic van der Waals radii will be scaled by 1.20
 Removing interior tesserae...
 Keep 426 surface tesserae and discard 178 interior tesserae
 Molecular Surface Area = 40.414 Angst**2

                       Distance Matrix (Angstroms)
             O (  1)
   O (  2)  1.239977

 Requested basis set is cc-pVTZ
 There are 20 shells and 60 basis functions
 A cutoff of  1.0D-11 yielded    210 shell pairs
 There are      1930 function pairs (      2653 Cartesian)
 Smallest overlap matrix eigenvalue = 5.08E-03
 Guess MOs from SCF MO coefficient file
 Reading MOs from coefficient file
 Reading MOs from coefficient file
 A restricted Hartree-Fock SCF calculation will be
 performed using Pulay DIIS extrapolation
 SCF converges when DIIS error is below 1.0E-08
 ---------------------------------------
  Cycle       Energy         DIIS Error
 ---------------------------------------
    1    -149.5817245864      3.45E-04
    2    -149.5817823921      8.35E-05
    3    -149.5817866553      2.58E-05
    4    -149.5817870531      6.41E-06
    5    -149.5817870928      2.05E-06
    6    -149.5817870999      1.35E-06
    7    -149.5817871056      4.59E-07
    8    -149.5817871062      5.49E-08
    9    -149.5817871062      1.12E-08
   10    -149.5817871062      8.84E-09 Convergence criterion met
 ---------------------------------------
 SCF time:  CPU 1.46 s  wall 1.46 s
 Discretize the solute cavity surface with Lebedev spheres
	Using 302 Lebedev grid points for each H atom
	Using 302 Lebedev grid points for other atoms
	Atomic van der Waals radii will be scaled by 1.20
 Removing interior tesserae...
 Keep 426 surface tesserae and discard 178 interior tesserae
 Molecular Surface Area = 40.414 Angst**2
 A restricted Hartree-Fock SCF calculation will be
 performed using Pulay DIIS extrapolation
 Polarizable Continuum solvation model will be applied
 SCF converges when DIIS error is below 1.0E-08

 Citation of the SMD model:
 Marenich, A.V.; Cramer, C.J.; Truhlar, D.G.
 J. Phys. Chem. B 2009, 113, 6378-6396.
 iSolventCode=           1
 Solvent: water                                                           

 vradii
            1           2
    1   1.5200000   1.5200000
 ---------------------------------------
  Cycle       Energy         DIIS Error
 ---------------------------------------
    1    -149.5817871062      1.18E-09
 Time req'd to invert C: 0.14 s (CPU) 0.14 s (wall)
    2    -149.5836899821      3.19E-04
    3    -149.5836899821      3.19E-04
    4    -149.5836899825      3.19E-04
    5    -149.5837399210      8.24E-05
    6    -149.5837441951      2.42E-05
    7    -149.5837445260      5.30E-06
    8    -149.5837445454      6.83E-07
    9    -149.5837445456      1.08E-07
   10    -149.5837445456      1.46E-08
   11    -149.5837445456      1.70E-09 Convergence criterion met
 ---------------------------------------
 SCF time:  CPU 3.48 s  wall 3.50 s
(0)  E-EN(g) gas-phase elect-nuc energy                 -149.581787106 a.u.
(3)  G-ENP(liq) elect-nuc-pol free energy of system     -149.583744546 a.u.
(4)  G-CDS(liq) cavity-dispersion-solvent structure 
     free energy                                                0.0000 kcal/mol
(6)  G-S(liq) free energy of system                     -149.583744546 a.u.
(9)  DeltaG-S(liq) free energy of  solvation
     (9) = (6) - (0)                                           -1.2283 kcal/mol
 SCF   energy in the final basis set = -149.5837445456
 Total energy in the final basis set = -149.5837445456

 Components of the MP2 correlation energy:
        aaaa  correlation energy =        -0.0644674374 au
        abab  correlation energy =        -0.3774700306 au
        bbbb  correlation energy =        -0.0644674374 au
        non-Brillouin singles    =        -0.0000000000 au

 Total  MP2   correlation energy =        -0.5064049054 au
        MP2         total energy =      -150.0901494510 au

  Entering Z-vector solver.
 This version supports only Gaussian blurring of the apparent surface charges
 No PCM contribution added !! 
   1         0           1      0.000611    0.000611
 This version supports only Gaussian blurring of the apparent surface charges
 No PCM contribution added !! 
   2         0           1      0.000107    0.000107
 This version supports only Gaussian blurring of the apparent surface charges
 No PCM contribution added !! 
   3         0           1      0.000016    0.000016
 This version supports only Gaussian blurring of the apparent surface charges
 No PCM contribution added !! 
   4         0           1      0.000002    0.000002
 This version supports only Gaussian blurring of the apparent surface charges
 No PCM contribution added !! 
   5         1           0      0.000000    0.000000    Roots Converged

 --------------------------------------------------------------

                    Orbital Energies (a.u.)
 --------------------------------------------------------------

 Alpha MOs
 -- Occupied --
-20.738 -20.737  -1.619  -1.107  -0.752  -0.723  -0.626  -0.475
 -- Virtual --
  0.023   0.380   0.714   0.731   0.731   0.745   0.818   0.851
  0.894   1.455   1.488   1.488   1.549   1.551   1.897   1.898
  2.370   2.453   2.463   2.466   3.898   3.902   4.051   4.169
  4.177   5.021   5.022   5.040   5.081   5.167   5.286   5.365
  5.365   5.579   5.579   6.076   6.076   6.382   6.550   6.550
  6.735   6.753   6.754   6.765   6.847   6.880   7.077   7.446
  7.558   7.600   8.104  12.167
 --------------------------------------------------------------

          Ground-State Mulliken Net Atomic Charges

     Atom                 Charge (a.u.)
  ----------------------------------------
      1 O                    -0.000000
      2 O                     0.000000
  ----------------------------------------
  Sum of atomic charges =    -0.000000

 -----------------------------------------------------------------
                    Cartesian Multipole Moments
 -----------------------------------------------------------------
    Charge (ESU x 10^10)
                -0.0000
    Dipole Moment (Debye)
         X      -0.0000      Y       0.0000      Z       0.0000
       Tot       0.0000
    Quadrupole Moments (Debye-Ang)
        XX      -9.0128     XY      -0.0009     YY     -11.0537
        XZ       0.0012     YZ      -0.0000     ZZ     -10.4846
    Octopole Moments (Debye-Ang^2)
       XXX       0.0135    XXY       0.0000    XYY       0.0055
       YYY       0.0000    XXZ      -0.0000    XYZ       0.0000
       YYZ      -0.0000    XZZ       0.0052    YZZ      -0.0000
       ZZZ       0.0000
    Hexadecapole Moments (Debye-Ang^3)
      XXXX      -5.8318   XXXY      -0.0005   XXYY      -2.3426
      XYYY      -0.0005   YYYY      -8.2181   XXXZ       0.0088
      XXYZ       0.0000   XYYZ       0.0039   YYYZ      -0.0000
      XXZZ      -5.5933   XYZZ      -0.0007   YYZZ      -7.2133
      XZZZ       0.0103   YZZZ      -0.0000   ZZZZ     -29.5698
 -----------------------------------------------------------------
 DrvMan is completing analytic gradient of the MP2 energy
 MP2 relaxed dipole moment
            1
    1  -0.0000000
    2   0.0000000
    3   0.0000000
	Magnitude:	 0.000 au	 0.000 Debye
 MP2 energy read as -150.090149
 Full Analytical Gradient of MP2 Energy (in au.)
             1             2
    1    0.00000004   -0.00000004
    2   -0.00000000    0.00000000
    3    0.00000440   -0.00000440
 Gradient time:  CPU 0.12 s  wall 0.12 s
 ----------------------------------------------------------------
             Standard Nuclear Orientation (Angstroms)
    I     Atom           X                Y                Z
 ----------------------------------------------------------------
    1      O       0.0000000000     0.0000000000    -0.6199881884
    2      O       0.0000000000     0.0010000000     0.6199881884
 ----------------------------------------------------------------
 Nuclear Repulsion Energy =    27.3128836237 hartrees
 There are        8 alpha and        8 beta electrons
 Discretize the solute cavity surface with Lebedev spheres
	Using 302 Lebedev grid points for each H atom
	Using 302 Lebedev grid points for other atoms
	Atomic van der Waals radii will be scaled by 1.20
 Removing interior tesserae...
 Keep 426 surface tesserae and discard 178 interior tesserae
 Molecular Surface Area = 40.414 Angst**2

                       Distance Matrix (Angstroms)
             O (  1)
   O (  2)  1.239977

 Requested basis set is cc-pVTZ
 There are 20 shells and 60 basis functions
 A cutoff of  1.0D-11 yielded    210 shell pairs
 There are      1930 function pairs (      2653 Cartesian)
 Smallest overlap matrix eigenvalue = 5.08E-03
 Guess MOs from SCF MO coefficient file
 Reading MOs from coefficient file
 Reading MOs from coefficient file
 A restricted Hartree-Fock SCF calculation will be
 performed using Pulay DIIS extrapolation
 SCF converges when DIIS error is below 1.0E-08
 ---------------------------------------
  Cycle       Energy         DIIS Error
 ---------------------------------------
    1    -149.5817292395      3.42E-04
    2    -149.5817826512      8.26E-05
    3    -149.5817867120      2.53E-05
    4    -149.5817870754      5.90E-06
    5    -149.5817871025      1.26E-06
    6    -149.5817871045      7.12E-07
    7    -149.5817871058      3.63E-07
    8    -149.5817871062      7.48E-08
    9    -149.5817871062      3.77E-08
   10    -149.5817871062      9.16E-09 Convergence criterion met
 ---------------------------------------
 SCF time:  CPU 1.46 s  wall 1.46 s
 Discretize the solute cavity surface with Lebedev spheres
	Using 302 Lebedev grid points for each H atom
	Using 302 Lebedev grid points for other atoms
	Atomic van der Waals radii will be scaled by 1.20
 Removing interior tesserae...
 Keep 426 surface tesserae and discard 178 interior tesserae
 Molecular Surface Area = 40.414 Angst**2
 A restricted Hartree-Fock SCF calculation will be
 performed using Pulay DIIS extrapolation
 Polarizable Continuum solvation model will be applied
 SCF converges when DIIS error is below 1.0E-08

 Citation of the SMD model:
 Marenich, A.V.; Cramer, C.J.; Truhlar, D.G.
 J. Phys. Chem. B 2009, 113, 6378-6396.
 iSolventCode=           1
 Solvent: water                                                           

 vradii
            1           2
    1   1.5200000   1.5200000
 ---------------------------------------
  Cycle       Energy         DIIS Error
 ---------------------------------------
    1    -149.5817871062      1.22E-09
 Time req'd to invert C: 0.14 s (CPU) 0.14 s (wall)
    2    -149.5836899807      3.19E-04
    3    -149.5836899807      3.19E-04
    4    -149.5836899807      3.19E-04
    5    -149.5836899807      3.19E-04
    6    -149.5836899807      3.19E-04
    7    -149.5836899807      3.19E-04
    8    -149.5836899807      3.19E-04
    9    -149.5836899807      3.19E-04
   10    -149.5836899807      3.19E-04
   11    -149.5836899807      3.19E-04
   12    -149.5836899806      3.19E-04
   13    -149.5836899807      3.19E-04
   14    -149.5836899808      3.19E-04
   15    -149.5836899800      3.19E-04
   16    -149.5836899813      3.19E-04
   17    -149.5837399196      8.24E-05
   18    -149.5837441936      2.42E-05
   19    -149.5837445245      5.30E-06
   20    -149.5837445439      6.83E-07
   21    -149.5837445441      1.08E-07
   22    -149.5837445441      1.46E-08
   23    -149.5837445441      1.17E-09 Convergence criterion met
 ---------------------------------------
 SCF time:  CPU 7.02 s  wall 7.06 s
(0)  E-EN(g) gas-phase elect-nuc energy                 -149.581787106 a.u.
(3)  G-ENP(liq) elect-nuc-pol free energy of system     -149.583744544 a.u.
(4)  G-CDS(liq) cavity-dispersion-solvent structure 
     free energy                                                0.0000 kcal/mol
(6)  G-S(liq) free energy of system                     -149.583744544 a.u.
(9)  DeltaG-S(liq) free energy of  solvation
     (9) = (6) - (0)                                           -1.2283 kcal/mol
 SCF   energy in the final basis set = -149.5837445441
 Total energy in the final basis set = -149.5837445441

 Components of the MP2 correlation energy:
        aaaa  correlation energy =        -0.0644674372 au
        abab  correlation energy =        -0.3774700297 au
        bbbb  correlation energy =        -0.0644674372 au
        non-Brillouin singles    =        -0.0000000000 au

 Total  MP2   correlation energy =        -0.5064049041 au
        MP2         total energy =      -150.0901494482 au

  Entering Z-vector solver.
 This version supports only Gaussian blurring of the apparent surface charges
 No PCM contribution added !! 
   1         0           1      0.000611    0.000611
 This version supports only Gaussian blurring of the apparent surface charges
 No PCM contribution added !! 
   2         0           1      0.000107    0.000107
 This version supports only Gaussian blurring of the apparent surface charges
 No PCM contribution added !! 
   3         0           1      0.000016    0.000016
 This version supports only Gaussian blurring of the apparent surface charges
 No PCM contribution added !! 
   4         0           1      0.000002    0.000002
 This version supports only Gaussian blurring of the apparent surface charges
 No PCM contribution added !! 
   5         1           0      0.000000    0.000000    Roots Converged

 --------------------------------------------------------------

                    Orbital Energies (a.u.)
 --------------------------------------------------------------

 Alpha MOs
 -- Occupied --
-20.738 -20.737  -1.619  -1.107  -0.752  -0.723  -0.626  -0.475
 -- Virtual --
  0.023   0.380   0.714   0.731   0.731   0.745   0.818   0.851
  0.894   1.455   1.488   1.488   1.549   1.551   1.897   1.898
  2.370   2.453   2.463   2.466   3.898   3.902   4.051   4.169
  4.177   5.021   5.022   5.040   5.081   5.167   5.286   5.365
  5.365   5.579   5.579   6.076   6.076   6.382   6.550   6.550
  6.735   6.753   6.754   6.765   6.847   6.880   7.077   7.446
  7.558   7.600   8.104  12.167
 --------------------------------------------------------------

          Ground-State Mulliken Net Atomic Charges

     Atom                 Charge (a.u.)
  ----------------------------------------
      1 O                     0.000000
      2 O                    -0.000000
  ----------------------------------------
  Sum of atomic charges =     0.000000

 -----------------------------------------------------------------
                    Cartesian Multipole Moments
 -----------------------------------------------------------------
    Charge (ESU x 10^10)
                -0.0000
    Dipole Moment (Debye)
         X       0.0000      Y      -0.0000      Z      -0.0000
       Tot       0.0000
    Quadrupole Moments (Debye-Ang)
        XX      -9.0128     XY      -0.0009     YY     -11.0537
        XZ       0.0000     YZ       0.0005     ZZ     -10.4846
    Octopole Moments (Debye-Ang^2)
       XXX       0.0000    XXY      -0.0045    XYY      -0.0000
       YYY      -0.0166    XXZ       0.0000    XYZ       0.0000
       YYZ       0.0000    XZZ      -0.0000    YZZ      -0.0052
       ZZZ      -0.0000
    Hexadecapole Moments (Debye-Ang^3)
      XXXX      -5.8317   XXXY      -0.0005   XXYY      -2.3426
      XYYY      -0.0005   YYYY      -8.2182   XXXZ       0.0000
      XXYZ      -0.0026   XYYZ      -0.0000   YYYZ      -0.0108
      XXZZ      -5.5933   XYZZ      -0.0007   YYZZ      -7.2133
      XZZZ       0.0000   YZZZ      -0.0064   ZZZZ     -29.5698
 -----------------------------------------------------------------
 DrvMan is completing analytic gradient of the MP2 energy
 MP2 relaxed dipole moment
            1
    1   0.0000000
    2  -0.0000000
    3  -0.0000000
	Magnitude:	 0.000 au	 0.000 Debye
 MP2 energy read as -150.090149
 Full Analytical Gradient of MP2 Energy (in au.)
             1             2
    1    0.00000000   -0.00000000
    2    0.00000011   -0.00000011
    3    0.00000440   -0.00000440
 Gradient time:  CPU 0.12 s  wall 0.11 s
 ----------------------------------------------------------------
             Standard Nuclear Orientation (Angstroms)
    I     Atom           X                Y                Z
 ----------------------------------------------------------------
    1      O       0.0000000000     0.0000000000    -0.6199881884
    2      O       0.0000000000    -0.0010000000     0.6199881884
 ----------------------------------------------------------------
 Nuclear Repulsion Energy =    27.3128836237 hartrees
 There are        8 alpha and        8 beta electrons
 Discretize the solute cavity surface with Lebedev spheres
	Using 302 Lebedev grid points for each H atom
	Using 302 Lebedev grid points for other atoms
	Atomic van der Waals radii will be scaled by 1.20
 Removing interior tesserae...
 Keep 426 surface tesserae and discard 178 interior tesserae
 Molecular Surface Area = 40.414 Angst**2

                       Distance Matrix (Angstroms)
             O (  1)
   O (  2)  1.239977

 Requested basis set is cc-pVTZ
 There are 20 shells and 60 basis functions
 A cutoff of  1.0D-11 yielded    210 shell pairs
 There are      1930 function pairs (      2653 Cartesian)
 Smallest overlap matrix eigenvalue = 5.08E-03
 Guess MOs from SCF MO coefficient file
 Reading MOs from coefficient file
 Reading MOs from coefficient file
 A restricted Hartree-Fock SCF calculation will be
 performed using Pulay DIIS extrapolation
 SCF converges when DIIS error is below 1.0E-08
 ---------------------------------------
  Cycle       Energy         DIIS Error
 ---------------------------------------
    1    -149.5817313014      3.58E-04
    2    -149.5817825111      8.36E-05
    3    -149.5817866884      2.57E-05
    4    -149.5817870762      6.34E-06
    5    -149.5817871054      1.03E-06
    6    -149.5817871061      2.96E-07
    7    -149.5817871062      6.03E-08
    8    -149.5817871062      7.06E-09 Convergence criterion met
 ---------------------------------------
 SCF time:  CPU 1.20 s  wall 1.20 s
 Discretize the solute cavity surface with Lebedev spheres
	Using 302 Lebedev grid points for each H atom
	Using 302 Lebedev grid points for other atoms
	Atomic van der Waals radii will be scaled by 1.20
 Removing interior tesserae...
 Keep 426 surface tesserae and discard 178 interior tesserae
 Molecular Surface Area = 40.414 Angst**2
 A restricted Hartree-Fock SCF calculation will be
 performed using Pulay DIIS extrapolation
 Polarizable Continuum solvation model will be applied
 SCF converges when DIIS error is below 1.0E-08

 Citation of the SMD model:
 Marenich, A.V.; Cramer, C.J.; Truhlar, D.G.
 J. Phys. Chem. B 2009, 113, 6378-6396.
 iSolventCode=           1
 Solvent: water                                                           

 vradii
            1           2
    1   1.5200000   1.5200000
 ---------------------------------------
  Cycle       Energy         DIIS Error
 ---------------------------------------
    1    -149.5817871062      5.04E-09
 Time req'd to invert C: 0.14 s (CPU) 0.14 s (wall)
    2    -149.5836899807      3.19E-04
    3    -149.5836899807      3.19E-04
    4    -149.5836899807      3.19E-04
    5    -149.5836899807      3.19E-04
    6    -149.5836899807      3.19E-04
    7    -149.5836899807      3.19E-04
    8    -149.5836899807      3.19E-04
    9    -149.5836899807      3.19E-04
   10    -149.5836899807      3.19E-04
   11    -149.5836899807      3.19E-04
   12    -149.5836899807      3.19E-04
   13    -149.5836899807      3.19E-04
   14    -149.5836899807      3.19E-04
   15    -149.5836899807      3.19E-04
   16    -149.5836899807      3.19E-04
   17    -149.5837399195      8.24E-05
   18    -149.5837441936      2.42E-05
   19    -149.5837445245      5.30E-06
   20    -149.5837445439      6.83E-07
   21    -149.5837445441      1.08E-07
   22    -149.5837445441      1.61E-08
   23    -149.5837445441      9.64E-09 Convergence criterion met
 ---------------------------------------
 SCF time:  CPU 7.03 s  wall 7.04 s
(0)  E-EN(g) gas-phase elect-nuc energy                 -149.581787106 a.u.
(3)  G-ENP(liq) elect-nuc-pol free energy of system     -149.583744544 a.u.
(4)  G-CDS(liq) cavity-dispersion-solvent structure 
     free energy                                                0.0000 kcal/mol
(6)  G-S(liq) free energy of system                     -149.583744544 a.u.
(9)  DeltaG-S(liq) free energy of  solvation
     (9) = (6) - (0)                                           -1.2283 kcal/mol
 SCF   energy in the final basis set = -149.5837445441
 Total energy in the final basis set = -149.5837445441

 Components of the MP2 correlation energy:
        aaaa  correlation energy =        -0.0644674374 au
        abab  correlation energy =        -0.3774700303 au
        bbbb  correlation energy =        -0.0644674374 au
        non-Brillouin singles    =        -0.0000000000 au

 Total  MP2   correlation energy =        -0.5064049050 au
        MP2         total energy =      -150.0901494491 au

  Entering Z-vector solver.
 This version supports only Gaussian blurring of the apparent surface charges
 No PCM contribution added !! 
   1         0           1      0.000611    0.000611
 This version supports only Gaussian blurring of the apparent surface charges
 No PCM contribution added !! 
   2         0           1      0.000107    0.000107
 This version supports only Gaussian blurring of the apparent surface charges
 No PCM contribution added !! 
   3         0           1      0.000016    0.000016
 This version supports only Gaussian blurring of the apparent surface charges
 No PCM contribution added !! 
   4         0           1      0.000002    0.000002
 This version supports only Gaussian blurring of the apparent surface charges
 No PCM contribution added !! 
   5         1           0      0.000000    0.000000    Roots Converged

 --------------------------------------------------------------

                    Orbital Energies (a.u.)
 --------------------------------------------------------------

 Alpha MOs
 -- Occupied --
-20.738 -20.737  -1.619  -1.107  -0.752  -0.723  -0.626  -0.475
 -- Virtual --
  0.023   0.380   0.714   0.731   0.731   0.745   0.818   0.851
  0.894   1.455   1.488   1.488   1.549   1.551   1.897   1.898
  2.370   2.453   2.463   2.466   3.898   3.902   4.051   4.169
  4.177   5.021   5.022   5.040   5.081   5.167   5.286   5.365
  5.365   5.579   5.579   6.076   6.076   6.382   6.550   6.550
  6.735   6.753   6.754   6.765   6.847   6.880   7.077   7.446
  7.558   7.600   8.104  12.167
 --------------------------------------------------------------

          Ground-State Mulliken Net Atomic Charges

     Atom                 Charge (a.u.)
  ----------------------------------------
      1 O                    -0.000000
      2 O                     0.000000
  ----------------------------------------
  Sum of atomic charges =    -0.000000

 -----------------------------------------------------------------
                    Cartesian Multipole Moments
 -----------------------------------------------------------------
    Charge (ESU x 10^10)
                -0.0000
    Dipole Moment (Debye)
         X       0.0000      Y      -0.0000      Z       0.0000
       Tot       0.0000
    Quadrupole Moments (Debye-Ang)
        XX      -9.0128     XY      -0.0009     YY     -11.0537
        XZ      -0.0000     YZ      -0.0005     ZZ     -10.4846
    Octopole Moments (Debye-Ang^2)
       XXX       0.0000    XXY       0.0045    XYY       0.0000
       YYY       0.0166    XXZ      -0.0000    XYZ       0.0000
       YYZ       0.0000    XZZ       0.0000    YZZ       0.0052
       ZZZ       0.0000
    Hexadecapole Moments (Debye-Ang^3)
      XXXX      -5.8317   XXXY      -0.0005   XXYY      -2.3426
      XYYY      -0.0005   YYYY      -8.2182   XXXZ      -0.0000
      XXYZ       0.0026   XYYZ       0.0000   YYYZ       0.0108
      XXZZ      -5.5933   XYZZ      -0.0007   YYZZ      -7.2133
      XZZZ      -0.0000   YZZZ       0.0064   ZZZZ     -29.5698
 -----------------------------------------------------------------
 DrvMan is completing analytic gradient of the MP2 energy
 MP2 relaxed dipole moment
            1
    1   0.0000000
    2  -0.0000000
    3   0.0000000
	Magnitude:	 0.000 au	 0.000 Debye
 MP2 energy read as -150.090149
 Full Analytical Gradient of MP2 Energy (in au.)
             1             2
    1   -0.00000000    0.00000000
    2   -0.00000011    0.00000011
    3    0.00000440   -0.00000440
 Gradient time:  CPU 0.12 s  wall 0.12 s
 ----------------------------------------------------------------
             Standard Nuclear Orientation (Angstroms)
    I     Atom           X                Y                Z
 ----------------------------------------------------------------
    1      O       0.0000000000     0.0000000000    -0.6199881884
    2      O       0.0000000000     0.0000000000     0.6209881884
 ----------------------------------------------------------------
 Nuclear Repulsion Energy =    27.2908833096 hartrees
 There are        8 alpha and        8 beta electrons
 Discretize the solute cavity surface with Lebedev spheres
	Using 302 Lebedev grid points for each H atom
	Using 302 Lebedev grid points for other atoms
	Atomic van der Waals radii will be scaled by 1.20
 Removing interior tesserae...
 Keep 426 surface tesserae and discard 178 interior tesserae
 Molecular Surface Area = 40.414 Angst**2

                       Distance Matrix (Angstroms)
             O (  1)
   O (  2)  1.240976

 Requested basis set is cc-pVTZ
 There are 20 shells and 60 basis functions
 A cutoff of  1.0D-11 yielded    210 shell pairs
 There are      1930 function pairs (      2653 Cartesian)
 Smallest overlap matrix eigenvalue = 5.10E-03
 Guess MOs from SCF MO coefficient file
 Reading MOs from coefficient file
 Reading MOs from coefficient file
 A restricted Hartree-Fock SCF calculation will be
 performed using Pulay DIIS extrapolation
 SCF converges when DIIS error is below 1.0E-08
 ---------------------------------------
  Cycle       Energy         DIIS Error
 ---------------------------------------
    1    -149.5801674787      3.72E-04
    2    -149.5815095409      9.25E-05
    3    -149.5815140096      2.87E-05
    4    -149.5815144476      6.46E-06
    5    -149.5815144777      1.05E-06
    6    -149.5815144783      2.17E-07
    7    -149.5815144784      4.96E-08
    8    -149.5815144784      7.10E-09 Convergence criterion met
 ---------------------------------------
 SCF time:  CPU 1.20 s  wall 1.20 s
 Discretize the solute cavity surface with Lebedev spheres
	Using 302 Lebedev grid points for each H atom
	Using 302 Lebedev grid points for other atoms
	Atomic van der Waals radii will be scaled by 1.20
 Removing interior tesserae...
 Keep 426 surface tesserae and discard 178 interior tesserae
 Molecular Surface Area = 40.414 Angst**2
 A restricted Hartree-Fock SCF calculation will be
 performed using Pulay DIIS extrapolation
 Polarizable Continuum solvation model will be applied
 SCF converges when DIIS error is below 1.0E-08

 Citation of the SMD model:
 Marenich, A.V.; Cramer, C.J.; Truhlar, D.G.
 J. Phys. Chem. B 2009, 113, 6378-6396.
 iSolventCode=           1
 Solvent: water                                                           

 vradii
            1           2
    1   1.5200000   1.5200000
 ---------------------------------------
  Cycle       Energy         DIIS Error
 ---------------------------------------
    1    -149.5815144784      3.79E-09
 Time req'd to invert C: 0.14 s (CPU) 0.14 s (wall)
    2    -149.5834134319      3.19E-04
    3    -149.5834134319      3.19E-04
    4    -149.5834631858      8.23E-05
    5    -149.5834674487      2.41E-05
    6    -149.5834677782      5.29E-06
    7    -149.5834677975      6.80E-07
    8    -149.5834677977      1.07E-07
    9    -149.5834677977      1.54E-08
   10    -149.5834677977      7.58E-09 Convergence criterion met
 ---------------------------------------
 SCF time:  CPU 3.18 s  wall 3.18 s
(0)  E-EN(g) gas-phase elect-nuc energy                 -149.581514478 a.u.
(3)  G-ENP(liq) elect-nuc-pol free energy of system     -149.583467798 a.u.
(4)  G-CDS(liq) cavity-dispersion-solvent structure 
     free energy                                                0.0000 kcal/mol
(6)  G-S(liq) free energy of system                     -149.583467798 a.u.
(9)  DeltaG-S(liq) free energy of  solvation
     (9) = (6) - (0)                                           -1.2257 kcal/mol
 SCF   energy in the final basis set = -149.5834677977
 Total energy in the final basis set = -149.5834677977

 Components of the MP2 correlation energy:
        aaaa  correlation energy =        -0.0645061838 au
        abab  correlation energy =        -0.3776743603 au
        bbbb  correlation energy =        -0.0645061838 au
        non-Brillouin singles    =        -0.0000000000 au

 Total  MP2   correlation energy =        -0.5066867279 au
        MP2         total energy =      -150.0901545256 au

  Entering Z-vector solver.
 This version supports only Gaussian blurring of the apparent surface charges
 No PCM contribution added !! 
   1         0           1      0.000613    0.000613
 This version supports only Gaussian blurring of the apparent surface charges
 No PCM contribution added !! 
   2         0           1      0.000107    0.000107
 This version supports only Gaussian blurring of the apparent surface charges
 No PCM contribution added !! 
   3         0           1      0.000016    0.000016
 This version supports only Gaussian blurring of the apparent surface charges
 No PCM contribution added !! 
   4         0           1      0.000002    0.000002
 This version supports only Gaussian blurring of the apparent surface charges
 No PCM contribution added !! 
   5         1           0      0.000000    0.000000    Roots Converged

 --------------------------------------------------------------

                    Orbital Energies (a.u.)
 --------------------------------------------------------------

 Alpha MOs
 -- Occupied --
-20.738 -20.737  -1.618  -1.108  -0.751  -0.723  -0.626  -0.476
 -- Virtual --
  0.022   0.379   0.714   0.730   0.731   0.745   0.818   0.851
  0.894   1.455   1.488   1.488   1.549   1.551   1.897   1.897
  2.369   2.452   2.463   2.465   3.898   3.902   4.051   4.169
  4.176   5.022   5.023   5.040   5.081   5.165   5.285   5.365
  5.365   5.578   5.578   6.074   6.074   6.387   6.550   6.550
  6.733   6.753   6.754   6.763   6.845   6.879   7.074   7.443
  7.556   7.598   8.105  12.147
 --------------------------------------------------------------

          Ground-State Mulliken Net Atomic Charges

     Atom                 Charge (a.u.)
  ----------------------------------------
      1 O                     0.000000
      2 O                    -0.000000
  ----------------------------------------
  Sum of atomic charges =     0.000000

 -----------------------------------------------------------------
                    Cartesian Multipole Moments
 -----------------------------------------------------------------
    Charge (ESU x 10^10)
                 0.0000
    Dipole Moment (Debye)
         X      -0.0000      Y      -0.0000      Z      -0.0000
       Tot       0.0000
    Quadrupole Moments (Debye-Ang)
        XX      -9.0141     XY      -0.0009     YY     -11.0555
        XZ      -0.0000     YZ       0.0000     ZZ     -10.4823
    Octopole Moments (Debye-Ang^2)
       XXX      -0.0000    XXY       0.0000    XYY      -0.0000
       YYY       0.0000    XXZ      -0.0045    XYZ      -0.0000
       YYZ      -0.0055    XZZ      -0.0000    YZZ      -0.0000
       ZZZ      -0.0157
    Hexadecapole Moments (Debye-Ang^3)
      XXXX      -5.8333   XXXY      -0.0005   XXYY      -2.3433
      XYYY      -0.0005   YYYY      -8.2207   XXXZ      -0.0000
      XXYZ       0.0000   XYYZ      -0.0000   YYYZ       0.0000
      XXZZ      -5.5990   XYZZ      -0.0007   YYZZ      -7.2200
      XZZZ      -0.0000   YZZZ       0.0000   ZZZZ     -29.6011
 -----------------------------------------------------------------
 DrvMan is completing analytic gradient of the MP2 energy
 MP2 relaxed dipole moment
            1
    1  -0.0000000
    2  -0.0000000
    3  -0.0000000
	Magnitude:	 0.000 au	 0.000 Debye
 MP2 energy read as -150.090155
 Full Analytical Gradient of MP2 Energy (in au.)
             1             2
    1    0.00000000   -0.00000000
    2   -0.00000000    0.00000000
    3   -0.00094999    0.00094999
 Gradient time:  CPU 0.12 s  wall 0.11 s
 ----------------------------------------------------------------
             Standard Nuclear Orientation (Angstroms)
    I     Atom           X                Y                Z
 ----------------------------------------------------------------
    1      O       0.0000000000     0.0000000000    -0.6199881884
    2      O       0.0000000000     0.0000000000     0.6189881884
 ----------------------------------------------------------------
 Nuclear Repulsion Energy =    27.3349372299 hartrees
 There are        8 alpha and        8 beta electrons
 Discretize the solute cavity surface with Lebedev spheres
	Using 302 Lebedev grid points for each H atom
	Using 302 Lebedev grid points for other atoms
	Atomic van der Waals radii will be scaled by 1.20
 Removing interior tesserae...
 Keep 426 surface tesserae and discard 178 interior tesserae
 Molecular Surface Area = 40.414 Angst**2

                       Distance Matrix (Angstroms)
             O (  1)
   O (  2)  1.238976

 Requested basis set is cc-pVTZ
 There are 20 shells and 60 basis functions
 A cutoff of  1.0D-11 yielded    210 shell pairs
 There are      1930 function pairs (      2653 Cartesian)
 Smallest overlap matrix eigenvalue = 5.06E-03
 Guess MOs from SCF MO coefficient file
 Reading MOs from coefficient file
 Reading MOs from coefficient file
 A restricted Hartree-Fock SCF calculation will be
 performed using Pulay DIIS extrapolation
 SCF converges when DIIS error is below 1.0E-08
 ---------------------------------------
  Cycle       Energy         DIIS Error
 ---------------------------------------
    1    -149.5845944125      3.96E-04
    2    -149.5820539711      7.08E-05
    3    -149.5820573611      1.86E-05
    4    -149.5820576237      4.37E-06
    5    -149.5820576339      6.39E-07
    6    -149.5820576341      9.07E-08
    7    -149.5820576341      1.67E-08
    8    -149.5820576341      2.93E-09 Convergence criterion met
 ---------------------------------------
 SCF time:  CPU 1.20 s  wall 1.20 s
 Discretize the solute cavity surface with Lebedev spheres
	Using 302 Lebedev grid points for each H atom
	Using 302 Lebedev grid points for other atoms
	Atomic van der Waals radii will be scaled by 1.20
 Removing interior tesserae...
 Keep 426 surface tesserae and discard 178 interior tesserae
 Molecular Surface Area = 40.414 Angst**2
 A restricted Hartree-Fock SCF calculation will be
 performed using Pulay DIIS extrapolation
 Polarizable Continuum solvation model will be applied
 SCF converges when DIIS error is below 1.0E-08

 Citation of the SMD model:
 Marenich, A.V.; Cramer, C.J.; Truhlar, D.G.
 J. Phys. Chem. B 2009, 113, 6378-6396.
 iSolventCode=           1
 Solvent: water                                                           

 vradii
            1           2
    1   1.5200000   1.5200000
 ---------------------------------------
  Cycle       Energy         DIIS Error
 ---------------------------------------
    1    -149.5820576341      2.38E-09
 Time req'd to invert C: 0.14 s (CPU) 0.14 s (wall)
    2    -149.5839644446      3.20E-04
    3    -149.5839644446      3.20E-04
    4    -149.5839644446      3.20E-04
    5    -149.5839644446      3.20E-04
    6    -149.5839644446      3.20E-04
    7    -149.5839644446      3.20E-04
    8    -149.5839644446      3.20E-04
    9    -149.5839644446      3.20E-04
   10    -149.5839644446      3.20E-04
   11    -149.5839644446      3.20E-04
   12    -149.5839644446      3.20E-04
   13    -149.5839644446      3.20E-04
   14    -149.5840145690      8.26E-05
   15    -149.5840188543      2.42E-05
   16    -149.5840191867      5.31E-06
   17    -149.5840192062      6.86E-07
   18    -149.5840192064      1.08E-07
   19    -149.5840192064      1.50E-08
   20    -149.5840192064      5.03E-09 Convergence criterion met
 ---------------------------------------
 SCF time:  CPU 6.13 s  wall 6.16 s
(0)  E-EN(g) gas-phase elect-nuc energy                 -149.582057634 a.u.
(3)  G-ENP(liq) elect-nuc-pol free energy of system     -149.584019206 a.u.
(4)  G-CDS(liq) cavity-dispersion-solvent structure 
     free energy                                                0.0000 kcal/mol
(6)  G-S(liq) free energy of system                     -149.584019206 a.u.
(9)  DeltaG-S(liq) free energy of  solvation
     (9) = (6) - (0)                                           -1.2309 kcal/mol
 SCF   energy in the final basis set = -149.5840192064
 Total energy in the final basis set = -149.5840192064

 Components of the MP2 correlation energy:
        aaaa  correlation energy =        -0.0644287225 au
        abab  correlation energy =        -0.3772658679 au
        bbbb  correlation energy =        -0.0644287225 au
        non-Brillouin singles    =        -0.0000000000 au

 Total  MP2   correlation energy =        -0.5061233128 au
        MP2         total energy =      -150.0901425192 au

  Entering Z-vector solver.
 This version supports only Gaussian blurring of the apparent surface charges
 No PCM contribution added !! 
   1         0           1      0.000609    0.000609
 This version supports only Gaussian blurring of the apparent surface charges
 No PCM contribution added !! 
   2         0           1      0.000107    0.000107
 This version supports only Gaussian blurring of the apparent surface charges
 No PCM contribution added !! 
   3         0           1      0.000016    0.000016
 This version supports only Gaussian blurring of the apparent surface charges
 No PCM contribution added !! 
   4         0           1      0.000002    0.000002
 This version supports only Gaussian blurring of the apparent surface charges
 No PCM contribution added !! 
   5         1           0      0.000000    0.000000    Roots Converged

 --------------------------------------------------------------

                    Orbital Energies (a.u.)
 --------------------------------------------------------------

 Alpha MOs
 -- Occupied --
-20.738 -20.737  -1.620  -1.107  -0.752  -0.723  -0.627  -0.475
 -- Virtual --
  0.023   0.381   0.714   0.731   0.731   0.745   0.819   0.851
  0.894   1.455   1.487   1.488   1.550   1.552   1.897   1.898
  2.372   2.454   2.463   2.467   3.898   3.902   4.052   4.170
  4.177   5.021   5.022   5.041   5.082   5.168   5.288   5.364
  5.364   5.579   5.579   6.078   6.079   6.378   6.550   6.550
  6.737   6.754   6.755   6.767   6.848   6.882   7.080   7.448
  7.560   7.603   8.104  12.187
 --------------------------------------------------------------

          Ground-State Mulliken Net Atomic Charges

     Atom                 Charge (a.u.)
  ----------------------------------------
      1 O                    -0.000000
      2 O                     0.000000
  ----------------------------------------
  Sum of atomic charges =     0.000000

 -----------------------------------------------------------------
                    Cartesian Multipole Moments
 -----------------------------------------------------------------
    Charge (ESU x 10^10)
                 0.0000
    Dipole Moment (Debye)
         X      -0.0000      Y       0.0000      Z       0.0000
       Tot       0.0000
    Quadrupole Moments (Debye-Ang)
        XX      -9.0116     XY      -0.0009     YY     -11.0519
        XZ      -0.0000     YZ       0.0000     ZZ     -10.4870
    Octopole Moments (Debye-Ang^2)
       XXX      -0.0000    XXY      -0.0000    XYY      -0.0000
       YYY       0.0000    XXZ       0.0045    XYZ       0.0000
       YYZ       0.0055    XZZ       0.0000    YZZ       0.0000
       ZZZ       0.0157
    Hexadecapole Moments (Debye-Ang^3)
      XXXX      -5.8302   XXXY      -0.0005   XXYY      -2.3419
      XYYY      -0.0005   YYYY      -8.2155   XXXZ      -0.0000
      XXYZ       0.0000   XYYZ      -0.0000   YYYZ       0.0000
      XXZZ      -5.5877   XYZZ      -0.0007   YYZZ      -7.2066
      XZZZ      -0.0000   YZZZ       0.0000   ZZZZ     -29.5386
 -----------------------------------------------------------------
 DrvMan is completing analytic gradient of the MP2 energy
 MP2 relaxed dipole moment
            1
    1  -0.0000000
    2   0.0000000
    3   0.0000000
	Magnitude:	 0.000 au	 0.000 Debye
 MP2 energy read as -150.090143
 Full Analytical Gradient of MP2 Energy (in au.)
             1             2
    1    0.00000000   -0.00000000
    2    0.00000000   -0.00000000
    3    0.00096843   -0.00096843
 Gradient time:  CPU 0.12 s  wall 0.11 s
Dipole drv :
gprntSymmMtrx error report: 
 Final Hessian.
            1           2           3           4           5           6
    1   0.0000197  -0.0000000   0.0000000  -0.0000197   0.0000001  -0.0000000
    2  -0.0000000  -0.0000564   0.0000000   0.0000000   0.0000564   0.0000000
    3   0.0000000   0.0000000   0.5075918  -0.0000001  -0.0000003  -0.5075918
    4  -0.0000197   0.0000000  -0.0000001   0.0000197  -0.0000001   0.0000001
    5   0.0000001   0.0000564  -0.0000003  -0.0000001  -0.0000564   0.0000000
    6  -0.0000000   0.0000000  -0.5075918   0.0000001   0.0000000   0.5075918
 ----------------------------------------------------------------
             Standard Nuclear Orientation (Angstroms)
    I     Atom           X                Y                Z
 ----------------------------------------------------------------
    1      O       0.0000000000     0.0000000000    -0.6199881884
    2      O       0.0000000000     0.0000000000     0.6199881884
 ----------------------------------------------------------------
 Nuclear Repulsion Energy =    27.3128925057 hartrees
 There are        8 alpha and        8 beta electrons
 old dipole drv.
            1           2           3           4           5           6
    1   0.0000000  -0.0000000  -0.0000000   0.0000000  -0.0000000   0.0000000
    2   0.0000000  -0.0000000  -0.0000000   0.0000000  -0.0000000  -0.0000000
    3  -0.0000030   0.0000075  -0.0000048  -0.0000102  -0.0000075  -0.0000098
 New transposed dipole drv.
            1           2           3
    1   0.0000000   0.0000000  -0.0000030
    2  -0.0000000  -0.0000000   0.0000075
    3  -0.0000000  -0.0000000  -0.0000048
    4   0.0000000   0.0000000  -0.0000102
    5  -0.0000000  -0.0000000  -0.0000075
    6   0.0000000  -0.0000000  -0.0000098
FINAL TENSOR RESULT:
Order 2, Length 6
    Atom      X          Y          Z
     1 Order 1, Length 6
    Atom      X          Y          Z
     1    1.972371008269074e-05  -4.301080159270379e-08   6.276922221418373e-09
     2   -1.970375334105205e-05   5.253733004934455e-08  -4.555136286131495e-09

Order 1, Length 6
    Atom      X          Y          Z
     1   -4.301080159270379e-08  -5.642454911161877e-05   0.000000000000000e+00
     2    4.306060518405610e-08   5.642351081107845e-05   0.000000000000000e+00

Order 1, Length 6
    Atom      X          Y          Z
     1    6.276922221418373e-09   0.000000000000000e+00   5.075917578461080e-01
     2   -1.040268981310752e-07  -3.169848109862967e-07  -5.075917624183047e-01


     2 Order 1, Length 6
    Atom      X          Y          Z
     1   -1.970375334105205e-05   4.306060518405610e-08  -1.040268981310752e-07
     2    1.968379659482347e-05  -5.258713364066876e-08   1.023011171636684e-07

Order 1, Length 6
    Atom      X          Y          Z
     1    5.253733004934455e-08   5.642351081107845e-05  -3.169848109862967e-07
     2   -5.258713364066876e-08  -5.642247251466903e-05   0.000000000000000e+00

Order 1, Length 6
    Atom      X          Y          Z
     1   -4.555136286131495e-09   0.000000000000000e+00  -5.075917624183047e-01
     2    1.023011171636684e-07   0.000000000000000e+00   5.075917669792214e-01


 # Finishing finite difference calculation for IDERIV #
 ######################################################
 ######################################################
 Requested basis set is cc-pVTZ
 There are 20 shells and 60 basis functions
 **********************************************************************
 **                                                                  **
 **                       VIBRATIONAL ANALYSIS                       **
 **                       --------------------                       **
 **                                                                  **
 **        VIBRATIONAL FREQUENCIES (CM**-1) AND NORMAL MODES         **
 **     FORCE CONSTANTS (mDYN/ANGSTROM) AND REDUCED MASSES (AMU)     **
 **                  INFRARED INTENSITIES (KM/MOL)                   **
 **                                                                  **
 **********************************************************************


 Mode:                 1
 Frequency:      1295.05
 Force Cnst:     15.8054
 Red. Mass:      15.9949
 IR Active:          YES
 IR Intens:        0.000
 Raman Active:       YES
               X      Y      Z        X      Y      Z        X      Y      Z
 O         -0.000 -0.000  0.707
 O          0.000 -0.000 -0.707
 TransDip  -0.000 -0.000  0.000

 STANDARD THERMODYNAMIC QUANTITIES AT   298.15 K  AND     1.00 ATM

   This Molecule has  0 Imaginary Frequencies
   Zero point vibrational energy:        1.851 kcal/mol

   Atom    1 Element O  Has Mass   15.99491
   Atom    2 Element O  Has Mass   15.99491
   Molecular Mass:    31.989820 amu
   Principal axes and moments of inertia in amu*Bohr^2:
                             1           2           3
    Eigenvalues --        0.00000    43.91131    43.91131
          X               0.00000     0.00000     1.00000
          Y               0.00000     1.00000     0.00000
          Z               1.00000     0.00000     0.00000
   Rotational Symmetry Number is   1
   The Molecule is a Symmetric Top
   Translational Enthalpy:        0.889 kcal/mol
   Rotational Enthalpy:           0.889 kcal/mol
   Vibrational Enthalpy:          1.859 kcal/mol
   gas constant (RT):             0.592 kcal/mol
   Translational Entropy:        36.321  cal/mol.K
   Rotational Entropy:          -42.776  cal/mol.K
   Vibrational Entropy:           0.028  cal/mol.K

   Total Enthalpy:                4.228 kcal/mol
   Total Entropy:                -6.428  cal/mol.K

 ======================================================================

 STANDARD THERMODYNAMIC QUANTITIES FOR ANHARMONIC VIBRATION -- TOSH

   Zero point vibrational energy: ************ kcal/mol

   Vibrational Enthalpy:   ************ kcal/mol
   Vibrational Entropy:           0.000  cal/mol.K

   Total Enthalpy:         ************ kcal/mol
   Total Entropy:                -6.455  cal/mol.K

 ======================================================================

 STANDARD THERMODYNAMIC QUANTITIES FOR ANHARMONIC VIBRATION -- VPT2

   Zero point vibrational energy: ************ kcal/mol

   Vibrational Enthalpy:   ************ kcal/mol
   Vibrational Entropy:           0.000  cal/mol.K

   Total Enthalpy:         ************ kcal/mol
   Total Entropy:                -6.455  cal/mol.K

 ======================================================================

Archival summary:
1\1\pikachu\FREQ\MP2\BasisUnspecified\2\pakpong\MonDec1212:11:002016MonDec1212:11:002016\0\\#,FREQ,MP2,BasisUnspecified,\\0,1\O\O,1,1.23998\\HF=-149.584019\MP2=-150.090143\\@

 Total job time:  157.30s(wall), 157.12s(cpu) 
 Mon Dec 12 12:11:00 2016

        *************************************************************
        *                                                           *
        *  Thank you very much for using Q-Chem.  Have a nice day.  *
        *                                                           *
        *************************************************************


 
User input: 3 of 3 
 
pikachu 127.0.1
Q-Chem Developer Version! Running on 127.0.1.*
                  Welcome to Q-Chem
     A Quantum Leap Into The Future Of Chemistry


 Q-Chem 4.4, Q-Chem, Inc., Pleasanton, CA (2016)

 Y. Shao,  Z. Gan,  E. Epifanovsky,  A. T. B. Gilbert,  M. Wormit,  
 J. Kussmann,  A. W. Lange,  A. Behn,  J. Deng,  X. Feng,  D. Ghosh,  
 M. Goldey,  P. R. Horn,  L. D. Jacobson,  I. Kaliman,  F. Rob,  
 R. Z. Khaliullin,  T. Kus,  A. Landau,  J. Liu,  E. I. Proynov,  Y. M. Rhee,  
 R. M. Richard,  M. A. Rohrdanz,  R. P. Steele,  E. J. Sundstrom,  
 H. L. Woodcock III,  P. M. Zimmerman,  D. Zuev,  B. Albrecht,  E. Alguire,  
 B. Austin,  S. A. Baeppler,  G. J. O. Beran,  Y. A. Bernard,  E. Berquist,  
 K. Brandhorst,  K. B. Bravaya,  S. T. Brown,  D. Casanova,  C.-M. Chang,  
 Y. Chen,  S. H. Chien,  K. D. Closser,  M. P. Coons,  D. L. Crittenden,  
 S. Dasgupta,  M. Diedenhofen,  R. A. DiStasio Jr.,  H. Do,  A. D. Dutoi,  
 R. G. Edgar,  P.-T. Fang,  S. Fatehi,  Q. Feng,  L. Fusti-Molnar,  
 A. Ghysels,  A. Golubeva-Zadorozhnaya,  J. Gomes,  A. Gunina,  
 M. W. D. Hanson-Heine,  P. H. P. Harbach,  A. W. Hauser,  J. E. Herr,  
 E. G. Hohenstein,  Z. C. Holden,  K. Hui,  T.-C. Jagau,  H. Ji,  B. Kaduk,  
 K. Khistyaev,  Jaehoon Kim,  Jihan Kim,  R. A. King,  P. Klunzinger,  
 K. Koh,  D. Kosenkov,  T. Kowalczyk,  C. M. Krauter,  A. Kunitsa,  
 K. U. Lao,  A. Laurent,  K. V. Lawler,  J. Lee,  D. Lefrancois,  S. Lehtola,  
 S. V. Levchenko,  C. Y. Lin,  Y.-S. Lin,  F. Liu,  E. Livshits,  
 R. C. Lochan,  A. Luenser,  P. Manohar,  S. F. Manzer,  S.-P. Mao,  Y. Mao,  
 N. Mardirossian,  A. V. Marenich,  L. A. Martinez-Martinez,  S. A. Maurer,  
 N. J. Mayhall,  J.-M. Mewes,  A. F. Morrison,  K. Nanda,  T. S. Nguyen-Beck,  
 C. M. Oana,  R. Olivares-Amaya,  D. P. O'Neill,  J. A. Parkhill,  
 T. M. Perrine,  R. Peverati,  P. A. Pieniazek,  F. Plasser,  A. Prociuk,  
 D. R. Rehn,  E. Rosta,  N. J. Russ,  N. Sergueev,  S. M. Sharada,  
 S. Sharma,  D. W. Small,  A. Sodt,  T. Stauch,  T. Stein,  D. Stuck,  
 Y.-C. Su,  A. J. W. Thom,  T. Tsuchimochi,  L. Vogt,  O. Vydrov,  T. Wang,  
 M. A. Watson,  J. Wenzel,  A. White,  C. F. Williams,  V. Vanovschi,  
 K. Yao,  S. Yeganeh,  S. R. Yost,  Z.-Q. You,  I. Y. Zhang,  X. Zhang,  
 Y. Zhao,  B. R. Brooks,  G. K. L. Chan,  D. M. Chipman,  C. J. Cramer,  
 W. A. Goddard III,  M. S. Gordon,  W. J. Hehre,  A. Klamt,  
 H. F. Schaefer III,  M. W. Schmidt,  C. D. Sherrill,  D. G. Truhlar,  
 A. Warshel,  X. Xu,  A. Aspuru-Guzik,  R. Baer,  A. T. Bell,  N. A. Besley,  
 J.-D. Chai,  A. Dreuw,  B. D. Dunietz,  T. R. Furlani,  S. R. Gwaltney,  
 C.-P. Hsu,  Y. Jung,  J. Kong,  D. S. Lambrecht,  W. Liang,  C. Ochsenfeld,  
 V. A. Rassolov,  L. V. Slipchenko,  J. E. Subotnik,  T. Van Voorhis,  
 J. M. Herbert,  A. I. Krylov,  P. M. W. Gill,  M. Head-Gordon

 Contributors to earlier versions of Q-Chem not listed above: 
 R. D. Adamson,  J. Baker,  E. F. C. Byrd,  A. K. Chakraborty,  C.-L. Cheng,  
 H. Dachsel,  R. J. Doerksen,  G. Hawkins,  A. Heyden,  S. Hirata,  
 G. Kedziora,  F. J. Keil,  C. Kelley,  P. P. Korambath,  W. Kurlancheek,  
 A. M. Lee,  M. S. Lee,  D. Liotard,  I. Lotan,  P. E. Maslen,  N. Nair,  
 D. Neuhauser,  R. Olson,  B. Peters,  J. Ritchie,  N. E. Schultz,  
 N. Shenvi,  A. C. Simmonett,  K. S. Thanthiriwatte,  Q. Wu,  W. Zhang

 Please cite Q-Chem as follows:
 Y. Shao et al., Mol. Phys. 113, 184-215 (2015)
 DOI: 10.1080/00268976.2014.952696

 Q-Chem 4.4.2 for Intel X86 EM64T Linux

 Parts of Q-Chem use Armadillo 5.200.1 (Boston Tea Smuggler).
 http://arma.sourceforge.net/

 Q-Chem begins on Mon Dec 12 12:11:01 2016  


Host: 0

     Scratch files written to /scratch/pakpong/qchem7299//
The previous job contains 0 fragments, simply inherited here
FILE_GEOM_ORG=        593

Checking the input file for inconsistencies... 	...done.

--------------------------------------------------------------
User input:
--------------------------------------------------------------

$molecule
   read
$end
$rem
  BASIS  =  cc-pVTZ
   method =MP2
   JOBTYPE	= SP
   SOLVENT_METHOD = smd
$end

--------------------------------------------------------------
 ----------------------------------------------------------------
             Standard Nuclear Orientation (Angstroms)
    I     Atom           X                Y                Z
 ----------------------------------------------------------------
    1      O       0.0000000000     0.0000000000    -0.6199881884
    2      O       0.0000000000     0.0000000000     0.6199881884
 ----------------------------------------------------------------
 Nuclear Repulsion Energy =    27.3128925057 hartrees
 There are        8 alpha and        8 beta electrons
 Requested basis set is cc-pVTZ
 There are 20 shells and 60 basis functions

 Total QAlloc Memory Limit   2000 MB
 Mega-Array Size        61 MB
 MEM_STATIC part        62 MB

                       Distance Matrix (Angstroms)
             O (  1)
   O (  2)  1.239976

 A cutoff of  1.0D-08 yielded    210 shell pairs
 There are      1930 function pairs (      2653 Cartesian)

 -------------------------------------------------------
 OpenMP Integral Computing Module                       
 Release: version 1.0, May 2013, Q-Chem Inc. Pittsburgh 
 -------------------------------------------------------
 Integral Job Info:
 Integral job number is                      11
 Integral operator is                         1
 short-range coefficients                     0
 long-range coefficients              100000000
 Omega coefficients                           0
 if combine SR and LR in K                    0
 Integral screening is                        0
 Integral computing path is                   2
 max size of driver memory is            800000
 size of driver memory is                776718
 size of scratch memory is              4556032
 max col of scratch BK array              10000
 max len of scratch array in speh3          662
 max len of scratch index in speh4           32
 max int batch size is                      520
 min int batch size is                       52
 fixed nKL is                                52
 max L of basis functions is                  3
 order of int derivative is                   0
 number of shells is                         20
 number of basis is                          70
 number of cartesian basis is                70
 number of contracted shell pairs           210
 number of primitive shell pairs           1049
 maxK2 (contraction) of shell pair           49
 max number of K2 of shell pair               1
 max number of CS2 of shell pair             16
 max number of PS2 of shell pair            294
 mem total for path MDJ                   34326
 -------------------------------------------------------
 Smallest overlap matrix eigenvalue = 5.08E-03

 Scale SEOQF with 1.000000e+00/1.000000e+00/1.000000e+00

 Standard Electronic Orientation quadrupole field applied
 Nucleus-field energy     =    -0.0000000066 hartrees
 Guess from superposition of atomic densities
 Warning:  Energy on first SCF cycle will be non-variational
 A restricted Hartree-Fock SCF calculation will be
 performed using Pulay DIIS extrapolation
 SCF converges when DIIS error is below 1.0E-05
 ---------------------------------------
  Cycle       Energy         DIIS Error
 ---------------------------------------
    1    -149.4942246334      5.78E-02
    2    -149.5473525046      1.03E-02
    3    -149.5785213796      3.40E-03
    4    -149.5815903617      5.52E-04
    5    -149.5817801132      1.04E-04
    6    -149.5817870340      1.57E-05
    7    -149.5817872147      2.21E-06 Convergence criterion met
 ---------------------------------------
 SCF time:  CPU 1.06 s  wall 1.06 s

 Citation of the SMD model:
 Marenich, A.V.; Cramer, C.J.; Truhlar, D.G.
 J. Phys. Chem. B 2009, 113, 6378-6396.
 iSolventCode=           1
 Solvent: water                                                           

 vradii
            1           2
    1   1.5200000   1.5200000
Changing PCM_TESSEL_METHOD to VTN
Changing PCM_VDW_RADII to SMD_RADIUS
 Discretize the solute cavity surface with Lebedev spheres
	Using 302 Lebedev grid points for each H atom
	Using 302 Lebedev grid points for other atoms
	Atomic van der Waals radii will be scaled by 1.20
 Removing interior tesserae...
 Keep 426 surface tesserae and discard 178 interior tesserae
 Molecular Surface Area = 40.414 Angst**2
 A restricted Hartree-Fock SCF calculation will be
 performed using Pulay DIIS extrapolation
 Polarizable Continuum solvation model will be applied
 SCF converges when DIIS error is below 1.0E-05

 Citation of the SMD model:
 Marenich, A.V.; Cramer, C.J.; Truhlar, D.G.
 J. Phys. Chem. B 2009, 113, 6378-6396.
 iSolventCode=           1
 Solvent: water                                                           

 vradii
            1           2
    1   1.5200000   1.5200000
 ---------------------------------------
  Cycle       Energy         DIIS Error
 ---------------------------------------
    1    -149.5817872176      1.63E-07
 Time req'd to invert C: 0.14 s (CPU) 0.14 s (wall)
    2    -149.5836900913      3.19E-04
    3    -149.5836901006      3.19E-04
    4    -149.5836900679      3.19E-04
    5    -149.5836904126      3.18E-04
    6    -149.5836905322      3.18E-04
    7    -149.5837400660      8.21E-05
    8    -149.5837443054      2.41E-05
    9    -149.5837446337      5.28E-06 Convergence criterion met
 ---------------------------------------
 SCF time:  CPU 2.61 s  wall 2.61 s
(0)  E-EN(g) gas-phase elect-nuc energy                 -149.581787218 a.u.
(3)  G-ENP(liq) elect-nuc-pol free energy of system     -149.583744634 a.u.
(4)  G-CDS(liq) cavity-dispersion-solvent structure 
     free energy                                                0.0000 kcal/mol
(6)  G-S(liq) free energy of system                     -149.583744634 a.u.
(9)  DeltaG-S(liq) free energy of  solvation
     (9) = (6) - (0)                                           -1.2283 kcal/mol
 SCF   energy in the final basis set = -149.5837446337
 Total energy in the final basis set = -149.5837446337

 Components of the MP2 correlation energy:
        aaaa  correlation energy =        -0.0644672623 au
        abab  correlation energy =        -0.3774693396 au
        bbbb  correlation energy =        -0.0644672623 au
        non-Brillouin singles    =        -0.0000000000 au

 Total  MP2   correlation energy =        -0.5064038641 au
        MP2         total energy =      -150.0901484978 au


 --------------------------------------------------------------

                    Orbital Energies (a.u.)
 --------------------------------------------------------------

 Alpha MOs
 -- Occupied --
-20.738 -20.737  -1.619  -1.107  -0.752  -0.723  -0.626  -0.475
 -- Virtual --
  0.023   0.380   0.714   0.731   0.731   0.745   0.818   0.851
  0.894   1.455   1.488   1.488   1.549   1.551   1.897   1.898
  2.370   2.453   2.463   2.466   3.898   3.902   4.051   4.169
  4.177   5.021   5.022   5.040   5.081   5.167   5.286   5.365
  5.365   5.579   5.579   6.076   6.076   6.382   6.550   6.550
  6.735   6.753   6.754   6.765   6.847   6.880   7.077   7.446
  7.558   7.600   8.104  12.167
 --------------------------------------------------------------

          Ground-State Mulliken Net Atomic Charges

     Atom                 Charge (a.u.)
  ----------------------------------------
      1 O                     0.000000
      2 O                    -0.000000
  ----------------------------------------
  Sum of atomic charges =    -0.000000

 -----------------------------------------------------------------
                    Cartesian Multipole Moments
 -----------------------------------------------------------------
    Charge (ESU x 10^10)
                -0.0000
    Dipole Moment (Debye)
         X       0.0000      Y       0.0000      Z      -0.0000
       Tot       0.0000
    Quadrupole Moments (Debye-Ang)
        XX      -9.2355     XY      -0.0007     YY     -10.8522
        XZ      -0.0000     YZ      -0.0000     ZZ     -10.3916
    Octopole Moments (Debye-Ang^2)
       XXX      -0.0000    XXY       0.0000    XYY       0.0000
       YYY       0.0000    XXZ       0.0000    XYZ      -0.0000
       YYZ       0.0000    XZZ      -0.0000    YZZ      -0.0000
       ZZZ      -0.0000
    Hexadecapole Moments (Debye-Ang^3)
      XXXX      -6.2788   XXXY      -0.0003   XXYY      -2.3293
      XYYY      -0.0003   YYYY      -7.6917   XXXZ      -0.0000
      XXYZ      -0.0000   XYYZ      -0.0000   YYYZ      -0.0000
      XXZZ      -5.6174   XYZZ      -0.0006   YYZZ      -6.9967
      XZZZ      -0.0000   YZZZ      -0.0000   ZZZZ     -29.2993
 -----------------------------------------------------------------
Archival summary:
1\1\pikachu\SP\MP2\BasisUnspecified\2\pakpong\MonDec1212:11:052016MonDec1212:11:052016\0\\#,MP2,BasisUnspecified,\\0,1\O\O,1,1.23998\\HF=-149.583745\MP2=-150.090148\\@

 Total job time:  4.63s(wall), 4.63s(cpu) 
 Mon Dec 12 12:11:05 2016

        *************************************************************
        *                                                           *
        *  Thank you very much for using Q-Chem.  Have a nice day.  *
        *                                                           *
        *************************************************************
