# Supplementary material for: A DFT investigation of the blue bottle experiment: E∘half-cell analysis of autoxidation catalysed by redox indicators
Source: R Soc Open Sci. 2017 Nov 8;4(11):170708. doi: 10.1098/rsos.170708 (PMC5717635; doi:10.1098/rsos.170708)
Supplement: output.zip [file rsos170708supp2.zip › MP2_cc-pVTZ/unused/C3H2O3_2i_freq.out]

TWL01 127.0.1
Q-Chem Developer Version! Running on 127.0.1.*
                  Welcome to Q-Chem
     A Quantum Leap Into The Future Of Chemistry


 Q-Chem 4.4, Q-Chem, Inc., Pleasanton, CA (2016)

 Y. Shao,  Z. Gan,  E. Epifanovsky,  A. T. B. Gilbert,  M. Wormit,  
 J. Kussmann,  A. W. Lange,  A. Behn,  J. Deng,  X. Feng,  D. Ghosh,  
 M. Goldey,  P. R. Horn,  L. D. Jacobson,  I. Kaliman,  F. Rob,  
 R. Z. Khaliullin,  T. Kus,  A. Landau,  J. Liu,  E. I. Proynov,  Y. M. Rhee,  
 R. M. Richard,  M. A. Rohrdanz,  R. P. Steele,  E. J. Sundstrom,  
 H. L. Woodcock III,  P. M. Zimmerman,  D. Zuev,  B. Albrecht,  E. Alguire,  
 B. Austin,  S. A. Baeppler,  G. J. O. Beran,  Y. A. Bernard,  E. Berquist,  
 K. Brandhorst,  K. B. Bravaya,  S. T. Brown,  D. Casanova,  C.-M. Chang,  
 Y. Chen,  S. H. Chien,  K. D. Closser,  M. P. Coons,  D. L. Crittenden,  
 S. Dasgupta,  M. Diedenhofen,  R. A. DiStasio Jr.,  H. Do,  A. D. Dutoi,  
 R. G. Edgar,  P.-T. Fang,  S. Fatehi,  Q. Feng,  L. Fusti-Molnar,  
 A. Ghysels,  A. Golubeva-Zadorozhnaya,  J. Gomes,  A. Gunina,  
 M. W. D. Hanson-Heine,  P. H. P. Harbach,  A. W. Hauser,  J. E. Herr,  
 E. G. Hohenstein,  Z. C. Holden,  K. Hui,  T.-C. Jagau,  H. Ji,  B. Kaduk,  
 K. Khistyaev,  Jaehoon Kim,  Jihan Kim,  R. A. King,  P. Klunzinger,  
 K. Koh,  D. Kosenkov,  T. Kowalczyk,  C. M. Krauter,  A. Kunitsa,  
 K. U. Lao,  A. Laurent,  K. V. Lawler,  J. Lee,  D. Lefrancois,  S. Lehtola,  
 S. V. Levchenko,  C. Y. Lin,  Y.-S. Lin,  F. Liu,  E. Livshits,  
 R. C. Lochan,  A. Luenser,  P. Manohar,  S. F. Manzer,  S.-P. Mao,  Y. Mao,  
 N. Mardirossian,  A. V. Marenich,  L. A. Martinez-Martinez,  S. A. Maurer,  
 N. J. Mayhall,  J.-M. Mewes,  A. F. Morrison,  K. Nanda,  T. S. Nguyen-Beck,  
 C. M. Oana,  R. Olivares-Amaya,  D. P. O'Neill,  J. A. Parkhill,  
 T. M. Perrine,  R. Peverati,  P. A. Pieniazek,  F. Plasser,  A. Prociuk,  
 D. R. Rehn,  E. Rosta,  N. J. Russ,  N. Sergueev,  S. M. Sharada,  
 S. Sharma,  D. W. Small,  A. Sodt,  T. Stauch,  T. Stein,  D. Stuck,  
 Y.-C. Su,  A. J. W. Thom,  T. Tsuchimochi,  L. Vogt,  O. Vydrov,  T. Wang,  
 M. A. Watson,  J. Wenzel,  A. White,  C. F. Williams,  V. Vanovschi,  
 K. Yao,  S. Yeganeh,  S. R. Yost,  Z.-Q. You,  I. Y. Zhang,  X. Zhang,  
 Y. Zhao,  B. R. Brooks,  G. K. L. Chan,  D. M. Chipman,  C. J. Cramer,  
 W. A. Goddard III,  M. S. Gordon,  W. J. Hehre,  A. Klamt,  
 H. F. Schaefer III,  M. W. Schmidt,  C. D. Sherrill,  D. G. Truhlar,  
 A. Warshel,  X. Xu,  A. Aspuru-Guzik,  R. Baer,  A. T. Bell,  N. A. Besley,  
 J.-D. Chai,  A. Dreuw,  B. D. Dunietz,  T. R. Furlani,  S. R. Gwaltney,  
 C.-P. Hsu,  Y. Jung,  J. Kong,  D. S. Lambrecht,  W. Liang,  C. Ochsenfeld,  
 V. A. Rassolov,  L. V. Slipchenko,  J. E. Subotnik,  T. Van Voorhis,  
 J. M. Herbert,  A. I. Krylov,  P. M. W. Gill,  M. Head-Gordon

 Contributors to earlier versions of Q-Chem not listed above: 
 R. D. Adamson,  J. Baker,  E. F. C. Byrd,  A. K. Chakraborty,  C.-L. Cheng,  
 H. Dachsel,  R. J. Doerksen,  G. Hawkins,  A. Heyden,  S. Hirata,  
 G. Kedziora,  F. J. Keil,  C. Kelley,  P. P. Korambath,  W. Kurlancheek,  
 A. M. Lee,  M. S. Lee,  D. Liotard,  I. Lotan,  P. E. Maslen,  N. Nair,  
 D. Neuhauser,  R. Olson,  B. Peters,  J. Ritchie,  N. E. Schultz,  
 N. Shenvi,  A. C. Simmonett,  K. S. Thanthiriwatte,  Q. Wu,  W. Zhang

 Please cite Q-Chem as follows:
 Y. Shao et al., Mol. Phys. 113, 184-215 (2015)
 DOI: 10.1080/00268976.2014.952696

 Q-Chem 4.4.2 for Intel X86 EM64T Linux

 Parts of Q-Chem use Armadillo 5.200.1 (Boston Tea Smuggler).
 http://arma.sourceforge.net/

 Q-Chem begins on Sun Jun 11 11:58:31 2017  


Host: 0

     Scratch files written to /scratch/taweetham/qchem40444//
FILE_GEOM_ORG=        593

Checking the input file for inconsistencies... 	...done.

--------------------------------------------------------------
User input:
--------------------------------------------------------------
$molecule
0 1
  O    2.3916255    0.0751556    0.0002641
  C    1.3181005    0.6247528   -0.0005790
  C    0.0000000   -0.1787707    0.0000424
  O   -0.0000002   -1.3863159   -0.0000623
  C   -1.3181002    0.6247530    0.0004015
  O   -2.3916256    0.0751558   -0.0000945
  H    1.2249233    1.7318127    0.0003413
  H   -1.2249231    1.7318129   -0.0003885
$end

$rem
   BASIS  =   cc-pVTZ
   method  =  MP2
   JOBTYPE = optimization
   SOLVENT_METHOD = SMD
   MEM_STATIC = 3000
   MEM_TOTAL  = 4000
$end

--------------------------------------------------------------
 ----------------------------------------------------------------
             Standard Nuclear Orientation (Angstroms)
    I     Atom           X                Y                Z
 ----------------------------------------------------------------
    1      O       2.3916255000     0.0751556000     0.0002641000
    2      C       1.3181005000     0.6247528000    -0.0005790000
    3      C       0.0000000000    -0.1787707000     0.0000424000
    4      O      -0.0000002000    -1.3863159000    -0.0000623000
    5      C      -1.3181002000     0.6247530000     0.0004015000
    6      O      -2.3916256000     0.0751558000    -0.0000945000
    7      H       1.2249233000     1.7318127000     0.0003413000
    8      H      -1.2249231000     1.7318129000    -0.0003885000
 ----------------------------------------------------------------
 Nuclear Repulsion Energy =   201.9615909651 hartrees
 There are       22 alpha and       22 beta electrons
 Requested basis set is cc-pVTZ
 There are 72 shells and 208 basis functions

 Total QAlloc Memory Limit   4000 MB
 Mega-Array Size      2933 MB
 MEM_STATIC part      3000 MB
 A cutoff of  1.0D-11 yielded   2397 shell pairs
 There are     20065 function pairs (     26744 Cartesian)

 -------------------------------------------------------
 OpenMP Integral Computing Module                       
 Release: version 1.0, May 2013, Q-Chem Inc. Pittsburgh 
 -------------------------------------------------------
 Integral Job Info:
 Integral job number is                      11
 Integral operator is                         1
 short-range coefficients                     0
 long-range coefficients              100000000
 Omega coefficients                           0
 if combine SR and LR in K                    0
 Integral screening is                        0
 Integral computing path is                   2
 max size of driver memory is            800000
 size of driver memory is                776718
 size of scratch memory is              4556032
 max col of scratch BK array              10000
 max len of scratch array in speh3          662
 max len of scratch index in speh4           32
 max int batch size is                      520
 min int batch size is                       52
 fixed nKL is                                52
 max L of basis functions is                  3
 order of int derivative is                   0
 number of shells is                         72
 number of basis is                         240
 number of cartesian basis is               240
 number of contracted shell pairs          2397
 number of primitive shell pairs           8053
 maxK2 (contraction) of shell pair           49
 max number of K2 of shell pair               1
 max number of CS2 of shell pair            262
 max number of PS2 of shell pair           1246
 mem total for path MDJ                   91140
 -------------------------------------------------------
 Smallest overlap matrix eigenvalue = 6.43E-04

 Scale SEOQF with 1.000000e-01/1.000000e-01/1.000000e+00

 Standard Electronic Orientation quadrupole field applied
 Nucleus-field energy     =     0.0000000060 hartrees
 Guess from superposition of atomic densities
 Warning:  Energy on first SCF cycle will be non-variational
 A restricted Hartree-Fock SCF calculation will be
 performed using Pulay DIIS extrapolation
 SCF converges when DIIS error is below 1.0E-08
 ---------------------------------------
  Cycle       Energy         DIIS Error
 ---------------------------------------
    1    -340.6243111896      3.91E-02
    2    -339.1523585710      7.15E-03
    3    -339.2067511446      7.29E-03
    4    -339.4106791718      5.64E-04
    5    -339.4139658616      2.22E-04
    6    -339.4145382639      1.03E-04
    7    -339.4146729300      5.83E-05
    8    -339.4147045117      1.76E-05
    9    -339.4147070477      2.69E-06
   10    -339.4147071267      5.45E-07
   11    -339.4147071309      1.80E-07
   12    -339.4147071317      8.04E-08
   13    -339.4147071320      3.70E-08
   14    -339.4147071321      1.27E-08
   15    -339.4147071321      7.87E-09 Convergence criterion met
 ---------------------------------------
 SCF time:  CPU 78.13 s  wall 78.44 s

 Citation of the SMD model:
 Marenich, A.V.; Cramer, C.J.; Truhlar, D.G.
 J. Phys. Chem. B 2009, 113, 6378-6396.
 iSolventCode=           1
 Solvent: water                                                           

 vradii
            1           2           3           4           5           6
    1   1.5200000   1.8500000   1.8500000   1.5200000   1.8500000   1.5200000
            7           8
    1   1.2000000   1.2000000
Changing PCM_TESSEL_METHOD to VTN
Changing PCM_VDW_RADII to SMD_RADIUS
 Discretize the solute cavity surface with Lebedev spheres
	Using 302 Lebedev grid points for each H atom
	Using 302 Lebedev grid points for other atoms
	Atomic van der Waals radii will be scaled by 1.20
 Removing interior tesserae...
 Keep 1005 surface tesserae and discard 1411 interior tesserae
 Molecular Surface Area = 102.964 Angst**2
 A restricted Hartree-Fock SCF calculation will be
 performed using Pulay DIIS extrapolation
 Polarizable Continuum solvation model will be applied
 SCF converges when DIIS error is below 1.0E-08

 Citation of the SMD model:
 Marenich, A.V.; Cramer, C.J.; Truhlar, D.G.
 J. Phys. Chem. B 2009, 113, 6378-6396.
 iSolventCode=           1
 Solvent: water                                                           

 vradii
            1           2           3           4           5           6
    1   1.5200000   1.8500000   1.8500000   1.5200000   1.8500000   1.5200000
            7           8
    1   1.2000000   1.2000000
 ---------------------------------------
  Cycle       Energy         DIIS Error
 ---------------------------------------
    1    -339.4147071316      3.73E-09
 Time req'd to invert C: 0.64 s (CPU) 0.66 s (wall)
    2    -339.4394472298      8.11E-04
    3    -339.4394472322      8.11E-04
    4    -339.4394472310      8.11E-04
    5    -339.4394472268      8.11E-04
    6    -339.4394471893      8.11E-04
    7    -339.4394471697      8.11E-04
    8    -339.4394471925      8.11E-04
    9    -339.4394471197      8.11E-04
   10    -339.4394471068      8.11E-04
   11    -339.4394471151      8.11E-04
   12    -339.4394470835      8.11E-04
   13    -339.4394471096      8.11E-04
   14    -339.4394473539      8.11E-04
   15    -339.4394471988      8.11E-04
   16    -339.4394471985      8.11E-04
   17    -339.4467009346      5.84E-04
   18    -339.4483081385      1.86E-04
   19    -339.4489558652      7.27E-05
   20    -339.4490550933      2.70E-05
   21    -339.4490661390      1.14E-05
   22    -339.4490675933      4.60E-06
   23    -339.4490677762      9.21E-07
   24    -339.4490677870      2.20E-07
   25    -339.4490677874      7.75E-08
   26    -339.4490677875      3.50E-08
   27    -339.4490677878      1.41E-08
   28    -339.4490677879      3.28E-09 Convergence criterion met
 ---------------------------------------
 SCF time:  CPU 139.93 s  wall 140.05 s
(0)  E-EN(g) gas-phase elect-nuc energy                 -339.414707132 a.u.
(3)  G-ENP(liq) elect-nuc-pol free energy of system     -339.449067788 a.u.
(4)  G-CDS(liq) cavity-dispersion-solvent structure 
     free energy                                                6.0420 kcal/mol
(6)  G-S(liq) free energy of system                     -339.439439172 a.u.
(9)  DeltaG-S(liq) free energy of  solvation
     (9) = (6) - (0)                                          -15.5196 kcal/mol
 SCF   energy in the final basis set = -339.4394391724
 Total energy in the final basis set = -339.4394391724

 Components of the MP2 correlation energy:
        aaaa  correlation energy =        -0.1527802392 au
        abab  correlation energy =        -0.9123321975 au
        bbbb  correlation energy =        -0.1527802392 au
        non-Brillouin singles    =        -0.0000000000 au

 Total  MP2   correlation energy =        -1.2178926758 au
        MP2         total energy =      -340.6573318482 au

  Entering Z-vector solver.
 This version supports only Gaussian blurring of the apparent surface charges
 No PCM contribution added !! 
   1         0           1      0.000430    0.000430
 This version supports only Gaussian blurring of the apparent surface charges
 No PCM contribution added !! 
   2         0           1      0.000132    0.000132
 This version supports only Gaussian blurring of the apparent surface charges
 No PCM contribution added !! 
   3         0           1      0.000037    0.000037
 This version supports only Gaussian blurring of the apparent surface charges
 No PCM contribution added !! 
   4         0           1      0.000011    0.000011
 This version supports only Gaussian blurring of the apparent surface charges
 No PCM contribution added !! 
   5         0           1      0.000004    0.000004
 This version supports only Gaussian blurring of the apparent surface charges
 No PCM contribution added !! 
   6         0           1      0.000002    0.000002
 This version supports only Gaussian blurring of the apparent surface charges
 No PCM contribution added !! 
   7         1           0      0.000000    0.000000    Roots Converged

 --------------------------------------------------------------

                    Orbital Energies (a.u.)
 --------------------------------------------------------------

 Alpha MOs
 -- Occupied --
-20.611 -20.598 -20.598 -11.378 -11.366 -11.366  -1.457  -1.431
 -1.416  -1.004  -0.871  -0.780  -0.746  -0.701  -0.677  -0.663
 -0.610  -0.560  -0.540  -0.528  -0.494  -0.424
 -- Virtual --
  0.013   0.133   0.172   0.224   0.251   0.255   0.328   0.334
  0.385   0.423   0.447   0.475   0.478   0.509   0.533   0.539
  0.581   0.587   0.593   0.637   0.639   0.689   0.708   0.713
  0.764   0.783   0.813   0.833   0.854   0.875   0.891   0.896
  0.913   0.960   0.976   1.000   1.018   1.074   1.141   1.151
  1.166   1.202   1.248   1.301   1.333   1.353   1.390   1.461
  1.469   1.478   1.542   1.620   1.637   1.728   1.738   1.826
  1.889   1.916   1.950   1.978   2.032   2.063   2.092   2.208
  2.258   2.271   2.297   2.385   2.393   2.400   2.419   2.436
  2.454   2.461   2.488   2.554   2.636   2.729   2.747   2.774
  2.802   2.835   2.894   2.912   3.045   3.092   3.099   3.118
  3.129   3.137   3.207   3.262   3.318   3.325   3.368   3.369
  3.375   3.409   3.418   3.428   3.470   3.492   3.534   3.547
  3.593   3.618   3.742   3.767   3.800   3.803   3.831   3.933
  3.935   4.012   4.023   4.124   4.150   4.190   4.221   4.240
  4.265   4.272   4.298   4.394   4.467   4.510   4.589   4.636
  4.640   4.656   4.727   4.753   4.970   4.983   4.991   5.046
  5.156   5.183   5.283   5.346   5.443   5.462   5.564   5.578
  5.609   5.634   5.649   5.650   5.691   5.866   5.901   6.011
  6.014   6.162   6.176   6.280   6.462   6.551   6.565   6.673
  6.750   6.797   6.799   6.814   6.831   6.875   6.886   6.928
  6.951   7.167   7.220   7.288   7.344   7.351   7.442   7.499
  7.502   7.518   7.553   7.785   8.849  10.528  11.037  13.045
 13.668  14.340
 --------------------------------------------------------------

          Ground-State Mulliken Net Atomic Charges

     Atom                 Charge (a.u.)
  ----------------------------------------
      1 O                    -0.280523
      2 C                     0.155227
      3 C                     0.222530
      4 O                    -0.251101
      5 C                     0.155227
      6 O                    -0.280523
      7 H                     0.139581
      8 H                     0.139581
  ----------------------------------------
  Sum of atomic charges =     0.000000

 -----------------------------------------------------------------
                    Cartesian Multipole Moments
 -----------------------------------------------------------------
    Charge (ESU x 10^10)
                 0.0000
    Dipole Moment (Debye)
         X       0.0000      Y       5.8032      Z      -0.0004
       Tot       5.8032
    Quadrupole Moments (Debye-Ang)
        XX     -48.9852     XY      -0.0000     YY     -31.8366
        XZ      -0.0028     YZ      -0.0001     ZZ     -30.7063
    Octopole Moments (Debye-Ang^2)
       XXX       0.0000    XXY       3.8477    XYY      -0.0000
       YYY      11.8173    XXZ      -0.0024    XYZ      -0.0009
       YYZ       0.0005    XZZ       0.0000    YZZ      -0.7501
       ZZZ       0.0002
    Hexadecapole Moments (Debye-Ang^3)
      XXXX    -657.8042   XXXY       0.0000   XXYY    -107.5111
      XYYY      -0.0000   YYYY    -133.8534   XXXZ      -0.0129
      XXYZ       0.0001   XYYZ       0.0054   YYYZ       0.0007
      XXZZ     -88.4487   XYZZ       0.0000   YYZZ     -27.4882
      XZZZ       0.0031   YZZZ       0.0004   ZZZZ     -25.6411
 -----------------------------------------------------------------
 DrvMan is completing analytic gradient of the MP2 energy
 MP2 relaxed dipole moment
            1
    1   0.0000008
    2   2.2831533
    3  -0.0001586
	Magnitude:	 2.283 au	 5.803 Debye
 MP2 energy read as -340.657332
 Full Analytical Gradient of MP2 Energy (in au.)
             1             2             3             4             5
    1   -0.00028474    0.01244768   -0.00000004   -0.00000000   -0.01244733
    2    0.00399777   -0.03793278   -0.00095597    0.00509223   -0.03793266
    3    0.00007792   -0.00027793    0.00005335   -0.00001113    0.00017251
             6             7             8
    1    0.00028446   -0.00130191    0.00130188
    2    0.00399762    0.03186689    0.03186690
    3   -0.00005292    0.00012404   -0.00008583
 Gradient time:  CPU 0.08 s  wall 0.12 s
 Geometry Optimization Parameters
   NAtoms,    NIC,     NZ,  NCons,   NDum,   NFix, NCnnct, MaxDiis
        8      40       0       0       0       0       0       0


** GEOMETRY OPTIMIZATION IN DELOCALIZED INTERNAL COORDINATES **
   Searching for a Minimum

   Optimization Cycle:   1

                       Coordinates (Angstroms)
     ATOM                X               Y               Z
      1  O         2.3916255000    0.0751556000    0.0002641000
      2  C         1.3181005000    0.6247528000   -0.0005790000
      3  C         0.0000000000   -0.1787707000    0.0000424000
      4  O        -0.0000002000   -1.3863159000   -0.0000623000
      5  C        -1.3181002000    0.6247530000    0.0004015000
      6  O        -2.3916256000    0.0751558000   -0.0000945000
      7  H         1.2249233000    1.7318127000    0.0003413000
      8  H        -1.2249231000    1.7318129000   -0.0003885000
   Point Group: c1    Number of degrees of freedom:    18


   Energy is   -340.657331848


 Attempting to Generate Delocalized Internal Coordinates

 17 Hessian modes will be used to form the next step
  Hessian Eigenvalues:
     0.003397    0.003397    0.003397    0.003397    0.003397    0.160000
     0.160000    0.220000    0.220000    0.250000    0.281928    0.281929
     0.324971    0.324971    1.011214    1.018495    1.018495

 Minimum Search - Taking Simple RFO Step
 Searching for Lamda that Minimizes Along All modes
 Value Taken    Lamda =  -0.00761795
 Step Taken.  Stepsize is  0.156475

                             Maximum     Tolerance    Cnvgd?
         Gradient           0.030905      0.000300      NO
         Displacement       0.088257      0.001200      NO
         Energy change     *********      0.000001      NO


 New Cartesian Coordinates Obtained by Inverse Iteration

 Displacement from previous Coordinates is:  0.206897
 ----------------------------------------------------------------
             Standard Nuclear Orientation (Angstroms)
    I     Atom           X                Y                Z
 ----------------------------------------------------------------
    1      O       2.3638854085     0.0957253059    -0.0002526740
    2      C       1.2877910247     0.6426288726     0.0034407018
    3      C       0.0000024905    -0.1811421419    -0.0000260039
    4      O       0.0000035504    -1.3913322274    -0.0000611382
    5      C      -1.2877900533     0.6426266970    -0.0022508536
    6      O      -2.3638910242     0.0957266512    -0.0004165405
    7      H       1.1767944423     1.6970577808    -0.0032927944
    8      H      -1.1767956389     1.6970652618     0.0027843027
 ----------------------------------------------------------------
 Nuclear Repulsion Energy =   203.4522412961 hartrees
 There are       22 alpha and       22 beta electrons
 Discretize the solute cavity surface with Lebedev spheres
	Using 302 Lebedev grid points for each H atom
	Using 302 Lebedev grid points for other atoms
	Atomic van der Waals radii will be scaled by 1.20
 Removing interior tesserae...
 Keep 973 surface tesserae and discard 1443 interior tesserae
 Molecular Surface Area = 100.254 Angst**2
 Applying Cartesian multipole field
    Component          Value
    ---------          -----
     (2,0,0)        1.00000E-11
     (0,2,0)        2.00000E-11
     (0,0,2)       -3.00000E-10
 Nucleus-field energy     =     0.0000000059 hartrees
 Requested basis set is cc-pVTZ
 There are 72 shells and 208 basis functions
 A cutoff of  1.0D-11 yielded   2409 shell pairs
 There are     20113 function pairs (     26794 Cartesian)
 Smallest overlap matrix eigenvalue = 6.20E-04
 Guess MOs from SCF MO coefficient file
 Reading MOs from coefficient file
 Reading MOs from coefficient file
 A restricted Hartree-Fock SCF calculation will be
 performed using Pulay DIIS extrapolation
 SCF converges when DIIS error is below 1.0E-08
 Geometry optimization detected.  Setting ReadMinima to 0
 Setting SaveMinima to 0
 ---------------------------------------
  Cycle       Energy         DIIS Error
 ---------------------------------------
    1    -339.4484591497      1.56E-03
    2    -339.4103729277      7.59E-04
    3    -339.4123057397      3.32E-04
    4    -339.4129405491      9.17E-05
    5    -339.4130408982      3.13E-05
    6    -339.4130570042      1.09E-05
    7    -339.4130586756      3.08E-06
    8    -339.4130588071      1.47E-06
    9    -339.4130588414      8.01E-07
   10    -339.4130588651      5.15E-07
   11    -339.4130588809      2.13E-07
   12    -339.4130588836      9.16E-08
   13    -339.4130588838      3.65E-08
   14    -339.4130588842      1.10E-08
   15    -339.4130588841      2.23E-09 Convergence criterion met
 ---------------------------------------
 SCF time:  CPU 80.72 s  wall 80.86 s
 Discretize the solute cavity surface with Lebedev spheres
	Using 302 Lebedev grid points for each H atom
	Using 302 Lebedev grid points for other atoms
	Atomic van der Waals radii will be scaled by 1.20
 Removing interior tesserae...
 Keep 973 surface tesserae and discard 1443 interior tesserae
 Molecular Surface Area = 100.254 Angst**2
 A restricted Hartree-Fock SCF calculation will be
 performed using Pulay DIIS extrapolation
 Polarizable Continuum solvation model will be applied
 SCF converges when DIIS error is below 1.0E-08
 Geometry optimization detected.  Setting ReadMinima to 0
 Setting SaveMinima to 0

 Citation of the SMD model:
 Marenich, A.V.; Cramer, C.J.; Truhlar, D.G.
 J. Phys. Chem. B 2009, 113, 6378-6396.
 iSolventCode=           1
 Solvent: water                                                           

 vradii
            1           2           3           4           5           6
    1   1.5200000   1.8500000   1.8500000   1.5200000   1.8500000   1.5200000
            7           8
    1   1.2000000   1.2000000
 ---------------------------------------
  Cycle       Energy         DIIS Error
 ---------------------------------------
    1    -339.4130588835      7.34E-10
 Time req'd to invert C: 0.70 s (CPU) 0.69 s (wall)
    2    -339.4386349360      8.22E-04
    3    -339.4386349361      8.22E-04
    4    -339.4386349377      8.22E-04
    5    -339.4386349300      8.22E-04
    6    -339.4386349314      8.22E-04
    7    -339.4386349233      8.22E-04
    8    -339.4386349232      8.22E-04
    9    -339.4386349236      8.22E-04
   10    -339.4386349223      8.22E-04
   11    -339.4386349245      8.22E-04
   12    -339.4386349228      8.22E-04
   13    -339.4386349217      8.22E-04
   14    -339.4386349227      8.22E-04
   15    -339.4386349223      8.22E-04
   16    -339.4386349360      8.22E-04
   17    -339.4460090389      5.91E-04
   18    -339.4476296986      1.86E-04
   19    -339.4482645880      7.35E-05
   20    -339.4483627117      2.79E-05
   21    -339.4483744025      1.17E-05
   22    -339.4483759231      4.68E-06
   23    -339.4483761062      8.86E-07
   24    -339.4483761163      2.33E-07
   25    -339.4483761169      9.41E-08
   26    -339.4483761172      4.43E-08
   27    -339.4483761175      1.70E-08
   28    -339.4483761177      5.76E-09 Convergence criterion met
 ---------------------------------------
 SCF time:  CPU 119.24 s  wall 119.50 s
(0)  E-EN(g) gas-phase elect-nuc energy                 -339.413058883 a.u.
(3)  G-ENP(liq) elect-nuc-pol free energy of system     -339.448376118 a.u.
(4)  G-CDS(liq) cavity-dispersion-solvent structure 
     free energy                                                5.9841 kcal/mol
(6)  G-S(liq) free energy of system                     -339.438839834 a.u.
(9)  DeltaG-S(liq) free energy of  solvation
     (9) = (6) - (0)                                          -16.1778 kcal/mol
 SCF   energy in the final basis set = -339.4388398341
 Total energy in the final basis set = -339.4388398341

 Components of the MP2 correlation energy:
        aaaa  correlation energy =        -0.1527832033 au
        abab  correlation energy =        -0.9123463456 au
        bbbb  correlation energy =        -0.1527832033 au
        non-Brillouin singles    =        -0.0000000000 au

 Total  MP2   correlation energy =        -1.2179127522 au
        MP2         total energy =      -340.6567525863 au

  Entering Z-vector solver.
 This version supports only Gaussian blurring of the apparent surface charges
 No PCM contribution added !! 
   1         0           1      0.000423    0.000423
 This version supports only Gaussian blurring of the apparent surface charges
 No PCM contribution added !! 
   2         0           1      0.000131    0.000131
 This version supports only Gaussian blurring of the apparent surface charges
 No PCM contribution added !! 
   3         0           1      0.000037    0.000037
 This version supports only Gaussian blurring of the apparent surface charges
 No PCM contribution added !! 
   4         0           1      0.000010    0.000010
 This version supports only Gaussian blurring of the apparent surface charges
 No PCM contribution added !! 
   5         0           1      0.000004    0.000004
 This version supports only Gaussian blurring of the apparent surface charges
 No PCM contribution added !! 
   6         0           1      0.000002    0.000002
 This version supports only Gaussian blurring of the apparent surface charges
 No PCM contribution added !! 
   7         1           0      0.000000    0.000000    Roots Converged

 --------------------------------------------------------------

                    Orbital Energies (a.u.)
 --------------------------------------------------------------

 Alpha MOs
 -- Occupied --
-20.611 -20.598 -20.598 -11.375 -11.359 -11.359  -1.456  -1.430
 -1.414  -1.018  -0.877  -0.791  -0.754  -0.702  -0.681  -0.666
 -0.611  -0.559  -0.540  -0.526  -0.499  -0.427
 -- Virtual --
  0.010   0.134   0.173   0.227   0.250   0.256   0.333   0.334
  0.392   0.422   0.462   0.478   0.478   0.507   0.530   0.541
  0.576   0.584   0.605   0.631   0.661   0.683   0.709   0.713
  0.761   0.779   0.816   0.832   0.864   0.877   0.895   0.901
  0.924   0.958   0.978   0.998   1.032   1.079   1.142   1.157
  1.168   1.208   1.260   1.304   1.348   1.359   1.402   1.465
  1.473   1.490   1.553   1.638   1.688   1.739   1.756   1.829
  1.897   1.914   1.950   1.992   2.039   2.089   2.107   2.220
  2.226   2.259   2.296   2.394   2.400   2.401   2.414   2.417
  2.461   2.464   2.484   2.560   2.628   2.732   2.747   2.780
  2.809   2.831   2.890   2.924   3.049   3.085   3.107   3.130
  3.132   3.145   3.216   3.256   3.341   3.350   3.354   3.361
  3.379   3.417   3.419   3.437   3.495   3.503   3.562   3.568
  3.633   3.644   3.755   3.766   3.837   3.838   3.872   3.953
  3.982   4.053   4.056   4.138   4.194   4.216   4.244   4.271
  4.301   4.312   4.393   4.408   4.518   4.523   4.652   4.664
  4.677   4.691   4.784   4.813   5.054   5.080   5.084   5.099
  5.255   5.266   5.377   5.380   5.474   5.495   5.565   5.581
  5.618   5.660   5.660   5.694   5.755   5.872   5.930   6.021
  6.038   6.187   6.223   6.296   6.459   6.572   6.573   6.690
  6.767   6.799   6.801   6.836   6.851   6.877   6.885   6.934
  6.958   7.220   7.251   7.290   7.345   7.361   7.437   7.508
  7.514   7.535   7.565   7.854   9.023  11.023  11.266  13.191
 13.785  14.476
 --------------------------------------------------------------

          Ground-State Mulliken Net Atomic Charges

     Atom                 Charge (a.u.)
  ----------------------------------------
      1 O                    -0.288059
      2 C                     0.145533
      3 C                     0.224566
      4 O                    -0.255097
      5 C                     0.145537
      6 O                    -0.288063
      7 H                     0.157793
      8 H                     0.157791
  ----------------------------------------
  Sum of atomic charges =    -0.000000

 -----------------------------------------------------------------
                    Cartesian Multipole Moments
 -----------------------------------------------------------------
    Charge (ESU x 10^10)
                -0.0000
    Dipole Moment (Debye)
         X       0.0000      Y       5.8682      Z       0.0028
       Tot       5.8682
    Quadrupole Moments (Debye-Ang)
        XX     -48.9300     XY       0.0000     YY     -31.6735
        XZ       0.0034     YZ      -0.0006     ZZ     -30.5613
    Octopole Moments (Debye-Ang^2)
       XXX       0.0004    XXY       3.0128    XYY      -0.0000
       YYY      11.2754    XXZ       0.0099    XYZ       0.0073
       YYZ      -0.0030    XZZ       0.0001    YZZ      -0.8061
       ZZZ      -0.0030
    Hexadecapole Moments (Debye-Ang^3)
      XXXX    -639.8694   XXXY       0.0002   XXYY    -105.3859
      XYYY       0.0000   YYYY    -134.1774   XXXZ      -0.0796
      XXYZ      -0.0015   XYYZ      -0.0613   YYYZ      -0.0184
      XXZZ     -85.9155   XYZZ       0.0001   YYZZ     -27.2189
      XZZZ      -0.0991   YZZZ      -0.0094   ZZZZ     -25.4195
 -----------------------------------------------------------------
 DrvMan is completing analytic gradient of the MP2 energy
 MP2 relaxed dipole moment
            1
    1   0.0000132
    2   2.3087305
    3   0.0011003
	Magnitude:	 2.309 au	 5.868 Debye
 MP2 energy read as -340.656753
 Full Analytical Gradient of MP2 Energy (in au.)
             1             2             3             4             5
    1   -0.00492522    0.00487478    0.00000211    0.00000002   -0.00487213
    2    0.00072291   -0.00016710   -0.00068511    0.00151875   -0.00016807
    3   -0.00045909    0.00150051   -0.00027921    0.00004360   -0.00086171
             6             7             8
    1    0.00492105   -0.00040802    0.00040740
    2    0.00072179   -0.00097293   -0.00097024
    3    0.00029235   -0.00061113    0.00037468
 Gradient time:  CPU 0.07 s  wall 0.07 s
 Geometry Optimization Parameters
   NAtoms,    NIC,     NZ,  NCons,   NDum,   NFix, NCnnct, MaxDiis
        8      40       0       0       0       0       0       0

 Cartesian Hessian Update
 Hessian Updated using BFGS Update


** GEOMETRY OPTIMIZATION IN DELOCALIZED INTERNAL COORDINATES **
   Searching for a Minimum

   Optimization Cycle:   2

                       Coordinates (Angstroms)
     ATOM                X               Y               Z
      1  O         2.3638854085    0.0957253059   -0.0002526740
      2  C         1.2877910247    0.6426288726    0.0034407018
      3  C         0.0000024905   -0.1811421419   -0.0000260039
      4  O         0.0000035504   -1.3913322274   -0.0000611382
      5  C        -1.2877900533    0.6426266970   -0.0022508536
      6  O        -2.3638910242    0.0957266512   -0.0004165405
      7  H         1.1767944423    1.6970577808   -0.0032927944
      8  H        -1.1767956389    1.6970652618    0.0027843027
   Point Group: c1    Number of degrees of freedom:    18


   Energy is   -340.656752586

 Hessian Updated using BFGS Update

 17 Hessian modes will be used to form the next step
  Hessian Eigenvalues:
     0.003397    0.003397    0.003397    0.003397    0.003417    0.160000
     0.160574    0.220000    0.222048    0.242712    0.281928    0.283931
     0.324971    0.343331    1.008816    1.018495    1.022545

 Minimum Search - Taking Simple RFO Step
 Searching for Lamda that Minimizes Along All modes
 Value Taken    Lamda =  -0.00050349
 Calculated Step too Large.  Step scaled by  0.976339
 Step Taken.  Stepsize is  0.300000

                             Maximum     Tolerance    Cnvgd?
         Gradient           0.005157      0.000300      NO
         Displacement       0.271943      0.001200      NO
         Energy change      0.000579      0.000001      NO


 New Cartesian Coordinates Obtained by Inverse Iteration

 Displacement from previous Coordinates is:  0.217937
 ----------------------------------------------------------------
             Standard Nuclear Orientation (Angstroms)
    I     Atom           X                Y                Z
 ----------------------------------------------------------------
    1      O       2.3640768302     0.1069667499     0.0098722777
    2      C       1.2828267014     0.6441562176    -0.0624046182
    3      C       0.0008617152    -0.1865194268    -0.0018250642
    4      O       0.0011923778    -1.3976461167     0.0002077484
    5      C      -1.2822500726     0.6436231646     0.0382354219
    6      O      -2.3658592342     0.1071833526     0.0079355437
    7      H       1.1650213734     1.6888939326     0.0573495304
    8      H      -1.1658694912     1.6916983263    -0.0494458397
 ----------------------------------------------------------------
 Nuclear Repulsion Energy =   203.3034970273 hartrees
 There are       22 alpha and       22 beta electrons
 Discretize the solute cavity surface with Lebedev spheres
	Using 302 Lebedev grid points for each H atom
	Using 302 Lebedev grid points for other atoms
	Atomic van der Waals radii will be scaled by 1.20
 Removing interior tesserae...
 Keep 989 surface tesserae and discard 1427 interior tesserae
 Molecular Surface Area = 101.595 Angst**2
 Applying Cartesian multipole field
    Component          Value
    ---------          -----
     (2,0,0)        1.00000E-11
     (0,2,0)        2.00000E-11
     (0,0,2)       -3.00000E-10
 Nucleus-field energy     =     0.0000000059 hartrees
 Requested basis set is cc-pVTZ
 There are 72 shells and 208 basis functions
 A cutoff of  1.0D-11 yielded   2409 shell pairs
 There are     20113 function pairs (     26794 Cartesian)
 Smallest overlap matrix eigenvalue = 6.30E-04
 Guess MOs from SCF MO coefficient file
 Reading MOs from coefficient file
 Reading MOs from coefficient file
 A restricted Hartree-Fock SCF calculation will be
 performed using Pulay DIIS extrapolation
 SCF converges when DIIS error is below 1.0E-08
 Geometry optimization detected.  Setting ReadMinima to 0
 Setting SaveMinima to 0
 ---------------------------------------
  Cycle       Energy         DIIS Error
 ---------------------------------------
    1    -339.3722772927      1.88E-03
    2    -339.4041402127      9.54E-04
    3    -339.4075223623      4.38E-04
    4    -339.4086496203      1.12E-04
    5    -339.4089071889      5.77E-05
    6    -339.4090149935      3.26E-05
    7    -339.4090698018      1.82E-05
    8    -339.4090844715      1.14E-05
    9    -339.4090900178      4.42E-06
   10    -339.4090907737      1.09E-06
   11    -339.4090907968      3.13E-07
   12    -339.4090907986      1.31E-07
   13    -339.4090907990      7.73E-08
   14    -339.4090907994      3.38E-08
   15    -339.4090907998      1.39E-08
   16    -339.4090907986      5.52E-09 Convergence criterion met
 ---------------------------------------
 SCF time:  CPU 84.92 s  wall 85.00 s
 Discretize the solute cavity surface with Lebedev spheres
	Using 302 Lebedev grid points for each H atom
	Using 302 Lebedev grid points for other atoms
	Atomic van der Waals radii will be scaled by 1.20
 Removing interior tesserae...
 Keep 989 surface tesserae and discard 1427 interior tesserae
 Molecular Surface Area = 101.595 Angst**2
 A restricted Hartree-Fock SCF calculation will be
 performed using Pulay DIIS extrapolation
 Polarizable Continuum solvation model will be applied
 SCF converges when DIIS error is below 1.0E-08
 Geometry optimization detected.  Setting ReadMinima to 0
 Setting SaveMinima to 0

 Citation of the SMD model:
 Marenich, A.V.; Cramer, C.J.; Truhlar, D.G.
 J. Phys. Chem. B 2009, 113, 6378-6396.
 iSolventCode=           1
 Solvent: water                                                           

 vradii
            1           2           3           4           5           6
    1   1.5200000   1.8500000   1.8500000   1.5200000   1.8500000   1.5200000
            7           8
    1   1.2000000   1.2000000
 ---------------------------------------
  Cycle       Energy         DIIS Error
 ---------------------------------------
    1    -339.4090907986      2.11E-09
 Time req'd to invert C: 0.56 s (CPU) 0.57 s (wall)
    2    -339.4346713042      8.24E-04
    3    -339.4346713070      8.24E-04
    4    -339.4346713048      8.24E-04
    5    -339.4346713063      8.24E-04
    6    -339.4346713113      8.24E-04
    7    -339.4346713111      8.24E-04
    8    -339.4346713006      8.24E-04
    9    -339.4346713358      8.24E-04
   10    -339.4346713337      8.24E-04
   11    -339.4346713352      8.24E-04
   12    -339.4346713183      8.24E-04
   13    -339.4346713384      8.24E-04
   14    -339.4346713376      8.24E-04
   15    -339.4346713023      8.24E-04
   16    -339.4346710909      8.24E-04
   17    -339.4420851759      5.94E-04
   18    -339.4437199384      1.87E-04
   19    -339.4443629124      7.42E-05
   20    -339.4444636382      2.83E-05
   21    -339.4444760100      1.19E-05
   22    -339.4444776858      4.89E-06
   23    -339.4444779192      1.18E-06
   24    -339.4444779523      6.02E-07
   25    -339.4444779676      3.36E-07
   26    -339.4444779742      1.27E-07
   27    -339.4444779753      4.70E-08
   28    -339.4444779754      2.13E-08
   29    -339.4444779751      8.11E-09 Convergence criterion met
 ---------------------------------------
 SCF time:  CPU 133.54 s  wall 133.67 s
(0)  E-EN(g) gas-phase elect-nuc energy                 -339.409090799 a.u.
(3)  G-ENP(liq) elect-nuc-pol free energy of system     -339.444477975 a.u.
(4)  G-CDS(liq) cavity-dispersion-solvent structure 
     free energy                                                5.9761 kcal/mol
(6)  G-S(liq) free energy of system                     -339.434954433 a.u.
(9)  DeltaG-S(liq) free energy of  solvation
     (9) = (6) - (0)                                          -16.2297 kcal/mol
 SCF   energy in the final basis set = -339.4349544334
 Total energy in the final basis set = -339.4349544334

 Components of the MP2 correlation energy:
        aaaa  correlation energy =        -0.1529338154 au
        abab  correlation energy =        -0.9130896474 au
        bbbb  correlation energy =        -0.1529338154 au
        non-Brillouin singles    =        -0.0000000000 au

 Total  MP2   correlation energy =        -1.2189572782 au
        MP2         total energy =      -340.6539117115 au

  Entering Z-vector solver.
 This version supports only Gaussian blurring of the apparent surface charges
 No PCM contribution added !! 
   1         0           1      0.000428    0.000428
 This version supports only Gaussian blurring of the apparent surface charges
 No PCM contribution added !! 
   2         0           1      0.000134    0.000134
 This version supports only Gaussian blurring of the apparent surface charges
 No PCM contribution added !! 
   3         0           1      0.000039    0.000039
 This version supports only Gaussian blurring of the apparent surface charges
 No PCM contribution added !! 
   4         0           1      0.000012    0.000012
 This version supports only Gaussian blurring of the apparent surface charges
 No PCM contribution added !! 
   5         0           1      0.000006    0.000006
 This version supports only Gaussian blurring of the apparent surface charges
 No PCM contribution added !! 
   6         0           1      0.000003    0.000003
 This version supports only Gaussian blurring of the apparent surface charges
 No PCM contribution added !! 
   7         0           1      0.000002    0.000002
 This version supports only Gaussian blurring of the apparent surface charges
 No PCM contribution added !! 
   8         1           0      0.000000    0.000000    Roots Converged

 --------------------------------------------------------------

                    Orbital Energies (a.u.)
 --------------------------------------------------------------

 Alpha MOs
 -- Occupied --
-20.612 -20.598 -20.598 -11.376 -11.360 -11.359  -1.455  -1.429
 -1.414  -1.019  -0.877  -0.791  -0.753  -0.702  -0.681  -0.664
 -0.610  -0.558  -0.540  -0.525  -0.499  -0.427
 -- Virtual --
  0.009   0.131   0.174   0.227   0.247   0.258   0.333   0.337
  0.394   0.418   0.461   0.473   0.479   0.508   0.530   0.544
  0.573   0.584   0.606   0.630   0.663   0.683   0.694   0.723
  0.750   0.781   0.805   0.827   0.876   0.877   0.894   0.913
  0.925   0.958   0.978   1.000   1.031   1.083   1.134   1.144
  1.170   1.225   1.265   1.305   1.345   1.360   1.407   1.457
  1.483   1.491   1.551   1.638   1.687   1.732   1.750   1.831
  1.894   1.912   1.946   1.976   2.037   2.053   2.136   2.213
  2.228   2.252   2.299   2.382   2.402   2.408   2.416   2.425
  2.453   2.471   2.484   2.560   2.621   2.702   2.742   2.796
  2.813   2.839   2.879   2.932   3.033   3.095   3.108   3.123
  3.131   3.151   3.220   3.261   3.318   3.339   3.364   3.368
  3.376   3.413   3.440   3.454   3.468   3.499   3.556   3.581
  3.642   3.659   3.752   3.761   3.833   3.841   3.853   3.939
  4.008   4.054   4.071   4.133   4.192   4.216   4.227   4.268
  4.295   4.316   4.394   4.428   4.487   4.547   4.640   4.662
  4.689   4.702   4.782   4.803   5.030   5.055   5.114   5.131
  5.253   5.268   5.374   5.382   5.472   5.486   5.566   5.581
  5.619   5.655   5.659   5.694   5.742   5.877   5.922   6.012
  6.051   6.183   6.214   6.282   6.462   6.568   6.577   6.672
  6.748   6.791   6.807   6.837   6.868   6.869   6.885   6.930
  6.958   7.224   7.227   7.291   7.340   7.367   7.436   7.503
  7.506   7.527   7.559   7.815   9.027  11.034  11.234  13.179
 13.638  14.402
 --------------------------------------------------------------

          Ground-State Mulliken Net Atomic Charges

     Atom                 Charge (a.u.)
  ----------------------------------------
      1 O                    -0.287734
      2 C                     0.143621
      3 C                     0.223375
      4 O                    -0.254897
      5 C                     0.144000
      6 O                    -0.288775
      7 H                     0.160299
      8 H                     0.160111
  ----------------------------------------
  Sum of atomic charges =     0.000000

 -----------------------------------------------------------------
                    Cartesian Multipole Moments
 -----------------------------------------------------------------
    Charge (ESU x 10^10)
                 0.0000
    Dipole Moment (Debye)
         X       0.0094      Y       5.8212      Z      -0.0685
       Tot       5.8216
    Quadrupole Moments (Debye-Ang)
        XX     -49.0060     XY      -0.0016     YY     -31.7485
        XZ      -0.0874     YZ       0.0062     ZZ     -30.5560
    Octopole Moments (Debye-Ang^2)
       XXX       0.0983    XXY       2.6173    XYY      -0.0288
       YYY      11.0082    XXZ      -0.2710    XYZ      -0.1325
       YYZ       0.0508    XZZ       0.0172    YZZ      -0.8318
       ZZZ       0.0438
    Hexadecapole Moments (Debye-Ang^3)
      XXXX    -639.4413   XXXY       0.0555   XXYY    -105.7097
      XYYY      -0.0226   YYYY    -135.2917   XXXZ       1.0435
      XXYZ       0.0038   XYYZ       1.0026   YYYZ       0.3188
      XXZZ     -85.8298   XYZZ       0.0227   YYZZ     -27.3191
      XZZZ       1.5656   YZZZ       0.1601   ZZZZ     -25.6222
 -----------------------------------------------------------------
 DrvMan is completing analytic gradient of the MP2 energy
 MP2 relaxed dipole moment
            1
    1   0.0036796
    2   2.2902181
    3  -0.0269558
	Magnitude:	 2.290 au	 5.822 Debye
 MP2 energy read as -340.653912
 Full Analytical Gradient of MP2 Energy (in au.)
             1             2             3             4             5
    1   -0.00296407    0.00205211    0.00047647    0.00003408   -0.00108256
    2    0.00066845    0.00260371    0.00153577   -0.00053196    0.00209422
    3    0.00839124   -0.02684705    0.00505204   -0.00071369    0.01473204
             6             7             8
    1    0.00170191    0.00008809   -0.00030603
    2    0.00034035   -0.00386043   -0.00285010
    3   -0.00512488    0.01078916   -0.00627886
 Gradient time:  CPU 0.07 s  wall 0.07 s
 Geometry Optimization Parameters
   NAtoms,    NIC,     NZ,  NCons,   NDum,   NFix, NCnnct, MaxDiis
        8      40       0       0       0       0       0       0

 Cartesian Hessian Update
 Hessian Updated using BFGS Update


** GEOMETRY OPTIMIZATION IN DELOCALIZED INTERNAL COORDINATES **
   Searching for a Minimum

   Optimization Cycle:   3

                       Coordinates (Angstroms)
     ATOM                X               Y               Z
      1  O         2.3640768302    0.1069667499    0.0098722777
      2  C         1.2828267014    0.6441562176   -0.0624046182
      3  C         0.0008617152   -0.1865194268   -0.0018250642
      4  O         0.0011923778   -1.3976461167    0.0002077484
      5  C        -1.2822500726    0.6436231646    0.0382354219
      6  O        -2.3658592342    0.1071833526    0.0079355437
      7  H         1.1650213734    1.6888939326    0.0573495304
      8  H        -1.1658694912    1.6916983263   -0.0494458397
   Point Group: c1    Number of degrees of freedom:    18


   Energy is   -340.653911712

 Hessian Updated using BFGS Update

 18 Hessian modes will be used to form the next step
  Hessian Eigenvalues:
     0.003395    0.003397    0.003397    0.003397    0.077815    0.155693
     0.160262    0.186226    0.220057    0.241249    0.250001    0.281940
     0.282729    0.324978    0.336660    0.923170    1.011918    1.018556

 Minimum Search - Taking Simple RFO Step
 Searching for Lamda that Minimizes Along All modes
 Value Taken    Lamda =  -0.00587214
 Step Taken.  Stepsize is  0.262552

                             Maximum     Tolerance    Cnvgd?
         Gradient           0.020033      0.000300      NO
         Displacement       0.236847      0.001200      NO
         Energy change      0.002841      0.000001      NO


 New Cartesian Coordinates Obtained by Inverse Iteration

 Displacement from previous Coordinates is:  0.188021
 ----------------------------------------------------------------
             Standard Nuclear Orientation (Angstroms)
    I     Atom           X                Y                Z
 ----------------------------------------------------------------
    1      O       2.3728746142     0.1119907264    -0.0013005179
    2      C       1.2836580337     0.6402620040    -0.0033059746
    3      C      -0.0001511968    -0.1919138946     0.0010398603
    4      O      -0.0001954001    -1.4032069122    -0.0001096268
    5      C      -1.2838631497     0.6402524616     0.0047785941
    6      O      -2.3728338272     0.1116452933    -0.0009174671
    7      H       1.1649760220     1.6947484668     0.0046150678
    8      H      -1.1644648960     1.6945780548    -0.0048749358
 ----------------------------------------------------------------
 Nuclear Repulsion Energy =   202.9450278463 hartrees
 There are       22 alpha and       22 beta electrons
 Discretize the solute cavity surface with Lebedev spheres
	Using 302 Lebedev grid points for each H atom
	Using 302 Lebedev grid points for other atoms
	Atomic van der Waals radii will be scaled by 1.20
 Removing interior tesserae...
 Keep 975 surface tesserae and discard 1441 interior tesserae
 Molecular Surface Area = 100.064 Angst**2
 Applying Cartesian multipole field
    Component          Value
    ---------          -----
     (2,0,0)        1.00000E-11
     (0,2,0)        2.00000E-11
     (0,0,2)       -3.00000E-10
 Nucleus-field energy     =     0.0000000059 hartrees
 Requested basis set is cc-pVTZ
 There are 72 shells and 208 basis functions
 A cutoff of  1.0D-11 yielded   2409 shell pairs
 There are     20113 function pairs (     26794 Cartesian)
 Smallest overlap matrix eigenvalue = 6.23E-04
 Guess MOs from SCF MO coefficient file
 Reading MOs from coefficient file
 Reading MOs from coefficient file
 A restricted Hartree-Fock SCF calculation will be
 performed using Pulay DIIS extrapolation
 SCF converges when DIIS error is below 1.0E-08
 Geometry optimization detected.  Setting ReadMinima to 0
 Setting SaveMinima to 0
 ---------------------------------------
  Cycle       Energy         DIIS Error
 ---------------------------------------
    1    -339.3852732222      1.74E-03
    2    -339.4077230066      9.33E-04
    3    -339.4109197815      4.02E-04
    4    -339.4118656957      9.87E-05
    5    -339.4120597318      4.93E-05
    6    -339.4121307946      2.82E-05
    7    -339.4121656573      1.70E-05
    8    -339.4121777706      9.98E-06
    9    -339.4121828244      4.15E-06
   10    -339.4121835600      9.85E-07
   11    -339.4121835800      2.64E-07
   12    -339.4121835813      1.23E-07
   13    -339.4121835816      6.98E-08
   14    -339.4121835818      3.52E-08
   15    -339.4121835821      1.37E-08
   16    -339.4121835812      4.53E-09 Convergence criterion met
 ---------------------------------------
 SCF time:  CPU 81.36 s  wall 81.45 s
 Discretize the solute cavity surface with Lebedev spheres
	Using 302 Lebedev grid points for each H atom
	Using 302 Lebedev grid points for other atoms
	Atomic van der Waals radii will be scaled by 1.20
 Removing interior tesserae...
 Keep 975 surface tesserae and discard 1441 interior tesserae
 Molecular Surface Area = 100.064 Angst**2
 A restricted Hartree-Fock SCF calculation will be
 performed using Pulay DIIS extrapolation
 Polarizable Continuum solvation model will be applied
 SCF converges when DIIS error is below 1.0E-08
 Geometry optimization detected.  Setting ReadMinima to 0
 Setting SaveMinima to 0

 Citation of the SMD model:
 Marenich, A.V.; Cramer, C.J.; Truhlar, D.G.
 J. Phys. Chem. B 2009, 113, 6378-6396.
 iSolventCode=           1
 Solvent: water                                                           

 vradii
            1           2           3           4           5           6
    1   1.5200000   1.8500000   1.8500000   1.5200000   1.8500000   1.5200000
            7           8
    1   1.2000000   1.2000000
 ---------------------------------------
  Cycle       Energy         DIIS Error
 ---------------------------------------
    1    -339.4121835812      1.57E-09
 Time req'd to invert C: 0.53 s (CPU) 0.53 s (wall)
    2    -339.4376206294      8.18E-04
    3    -339.4376206317      8.18E-04
    4    -339.4376206233      8.18E-04
    5    -339.4376206730      8.18E-04
    6    -339.4376206568      8.18E-04
    7    -339.4376205919      8.18E-04
    8    -339.4376205994      8.18E-04
    9    -339.4376206359      8.18E-04
   10    -339.4376206164      8.18E-04
   11    -339.4376206158      8.18E-04
   12    -339.4376206084      8.18E-04
   13    -339.4376206024      8.18E-04
   14    -339.4376205228      8.18E-04
   15    -339.4376206522      8.18E-04
   16    -339.4376206485      8.18E-04
   17    -339.4449104228      5.91E-04
   18    -339.4465243512      1.86E-04
   19    -339.4471576009      7.37E-05
   20    -339.4472567571      2.81E-05
   21    -339.4472687743      1.18E-05
   22    -339.4472703322      4.74E-06
   23    -339.4472705192      8.95E-07
   24    -339.4472705300      2.54E-07
   25    -339.4472705309      1.07E-07
   26    -339.4472705312      4.92E-08
   27    -339.4472705316      1.81E-08
   28    -339.4472705318      6.74E-09 Convergence criterion met
 ---------------------------------------
 SCF time:  CPU 126.20 s  wall 126.26 s
(0)  E-EN(g) gas-phase elect-nuc energy                 -339.412183581 a.u.
(3)  G-ENP(liq) elect-nuc-pol free energy of system     -339.447270532 a.u.
(4)  G-CDS(liq) cavity-dispersion-solvent structure 
     free energy                                                5.9753 kcal/mol
(6)  G-S(liq) free energy of system                     -339.437748321 a.u.
(9)  DeltaG-S(liq) free energy of  solvation
     (9) = (6) - (0)                                          -16.0421 kcal/mol
 SCF   energy in the final basis set = -339.4377483210
 Total energy in the final basis set = -339.4377483210

 Components of the MP2 correlation energy:
        aaaa  correlation energy =        -0.1528984325 au
        abab  correlation energy =        -0.9130774612 au
        bbbb  correlation energy =        -0.1528984325 au
        non-Brillouin singles    =        -0.0000000000 au

 Total  MP2   correlation energy =        -1.2188743261 au
        MP2         total energy =      -340.6566226472 au

  Entering Z-vector solver.
 This version supports only Gaussian blurring of the apparent surface charges
 No PCM contribution added !! 
   1         0           1      0.000428    0.000428
 This version supports only Gaussian blurring of the apparent surface charges
 No PCM contribution added !! 
   2         0           1      0.000133    0.000133
 This version supports only Gaussian blurring of the apparent surface charges
 No PCM contribution added !! 
   3         0           1      0.000038    0.000038
 This version supports only Gaussian blurring of the apparent surface charges
 No PCM contribution added !! 
   4         0           1      0.000011    0.000011
 This version supports only Gaussian blurring of the apparent surface charges
 No PCM contribution added !! 
   5         0           1      0.000004    0.000004
 This version supports only Gaussian blurring of the apparent surface charges
 No PCM contribution added !! 
   6         0           1      0.000002    0.000002
 This version supports only Gaussian blurring of the apparent surface charges
 No PCM contribution added !! 
   7         1           0      0.000000    0.000000    Roots Converged

 --------------------------------------------------------------

                    Orbital Energies (a.u.)
 --------------------------------------------------------------

 Alpha MOs
 -- Occupied --
-20.613 -20.598 -20.598 -11.377 -11.361 -11.361  -1.455  -1.428
 -1.414  -1.019  -0.877  -0.791  -0.753  -0.702  -0.682  -0.664
 -0.610  -0.558  -0.541  -0.526  -0.499  -0.428
 -- Virtual --
  0.008   0.133   0.173   0.228   0.249   0.257   0.333   0.334
  0.392   0.422   0.460   0.479   0.479   0.507   0.529   0.541
  0.575   0.583   0.603   0.630   0.662   0.682   0.709   0.713
  0.759   0.778   0.816   0.830   0.863   0.877   0.894   0.899
  0.923   0.960   0.977   0.997   1.034   1.077   1.142   1.153
  1.166   1.209   1.261   1.304   1.344   1.359   1.410   1.462
  1.479   1.489   1.550   1.631   1.686   1.730   1.750   1.827
  1.894   1.914   1.949   1.993   2.042   2.086   2.106   2.218
  2.228   2.260   2.296   2.393   2.398   2.404   2.417   2.419
  2.459   2.462   2.477   2.560   2.625   2.727   2.745   2.779
  2.808   2.825   2.889   2.925   3.044   3.086   3.108   3.128
  3.130   3.141   3.216   3.258   3.338   3.346   3.352   3.361
  3.375   3.412   3.416   3.442   3.494   3.502   3.561   3.566
  3.631   3.641   3.748   3.763   3.836   3.843   3.867   3.949
  3.978   4.056   4.056   4.137   4.196   4.216   4.244   4.270
  4.292   4.303   4.390   4.403   4.509   4.514   4.651   4.661
  4.670   4.692   4.785   4.805   5.052   5.078   5.084   5.099
  5.250   5.267   5.376   5.380   5.470   5.493   5.564   5.580
  5.618   5.657   5.659   5.693   5.747   5.869   5.929   6.019
  6.029   6.178   6.212   6.281   6.452   6.563   6.565   6.686
  6.763   6.795   6.799   6.834   6.846   6.876   6.882   6.932
  6.958   7.219   7.235   7.288   7.344   7.359   7.434   7.506
  7.511   7.527   7.561   7.843   9.026  11.015  11.242  13.130
 13.716  14.445
 --------------------------------------------------------------

          Ground-State Mulliken Net Atomic Charges

     Atom                 Charge (a.u.)
  ----------------------------------------
      1 O                    -0.289008
      2 C                     0.145313
      3 C                     0.225152
      4 O                    -0.253250
      5 C                     0.145424
      6 O                    -0.288948
      7 H                     0.157664
      8 H                     0.157652
  ----------------------------------------
  Sum of atomic charges =    -0.000000

 -----------------------------------------------------------------
                    Cartesian Multipole Moments
 -----------------------------------------------------------------
    Charge (ESU x 10^10)
                -0.0000
    Dipole Moment (Debye)
         X      -0.0009      Y       5.7727      Z       0.0086
       Tot       5.7727
    Quadrupole Moments (Debye-Ang)
        XX     -49.1581     XY      -0.0011     YY     -31.7636
        XZ      -0.0037     YZ       0.0001     ZZ     -30.5848
    Octopole Moments (Debye-Ang^2)
       XXX       0.0007    XXY       2.5114    XYY       0.0038
       YYY      11.1565    XXZ       0.0369    XYZ      -0.0112
       YYZ       0.0014    XZZ       0.0010    YZZ      -0.8634
       ZZZ       0.0049
    Hexadecapole Moments (Debye-Ang^3)
      XXXX    -643.6823   XXXY      -0.0235   XXYY    -106.3429
      XYYY      -0.0153   YYYY    -135.6301   XXXZ       0.1244
      XXYZ       0.0065   XYYZ       0.0888   YYYZ      -0.0156
      XXZZ     -86.3054   XYZZ      -0.0065   YYZZ     -27.4287
      XZZZ       0.1448   YZZZ      -0.0064   ZZZZ     -25.4631
 -----------------------------------------------------------------
 DrvMan is completing analytic gradient of the MP2 energy
 MP2 relaxed dipole moment
            1
    1  -0.0003427
    2   2.2711519
    3   0.0033863
	Magnitude:	 2.271 au	 5.773 Debye
 MP2 energy read as -340.656623
 Full Analytical Gradient of MP2 Energy (in au.)
             1             2             3             4             5
    1    0.00117633   -0.00074074   -0.00005109   -0.00001374    0.00056988
    2    0.00017673   -0.00005426    0.00112743   -0.00108824    0.00004884
    3    0.00047694   -0.00148666   -0.00005389   -0.00003745    0.00198475
             6             7             8
    1   -0.00107438    0.00047103   -0.00033729
    2    0.00009118   -0.00011575   -0.00018592
    3   -0.00065313    0.00060425   -0.00083481
 Gradient time:  CPU 0.06 s  wall 0.07 s
 Geometry Optimization Parameters
   NAtoms,    NIC,     NZ,  NCons,   NDum,   NFix, NCnnct, MaxDiis
        8      40       0       0       0       0       0       0

 Cartesian Hessian Update
 Hessian Updated using BFGS Update


** GEOMETRY OPTIMIZATION IN DELOCALIZED INTERNAL COORDINATES **
   Searching for a Minimum

   Optimization Cycle:   4

                       Coordinates (Angstroms)
     ATOM                X               Y               Z
      1  O         2.3728746142    0.1119907264   -0.0013005179
      2  C         1.2836580337    0.6402620040   -0.0033059746
      3  C        -0.0001511968   -0.1919138946    0.0010398603
      4  O        -0.0001954001   -1.4032069122   -0.0001096268
      5  C        -1.2838631497    0.6402524616    0.0047785941
      6  O        -2.3728338272    0.1116452933   -0.0009174671
      7  H         1.1649760220    1.6947484668    0.0046150678
      8  H        -1.1644648960    1.6945780548   -0.0048749358
   Point Group: c1    Number of degrees of freedom:    18


   Energy is   -340.656622647

 Hessian Updated using BFGS Update

 18 Hessian modes will be used to form the next step
  Hessian Eigenvalues:
     0.003392    0.003397    0.003397    0.003397    0.076543    0.157270
     0.160498    0.186621    0.220079    0.241413    0.250001    0.281943
     0.283192    0.324982    0.336585    0.925065    1.011677    1.018563

 Minimum Search - Taking Simple RFO Step
 Searching for Lamda that Minimizes Along All modes
 Value Taken    Lamda =  -0.00020623
 Step Taken.  Stepsize is  0.205679

                             Maximum     Tolerance    Cnvgd?
         Gradient           0.002111      0.000300      NO
         Displacement       0.129667      0.001200      NO
         Energy change     -0.002711      0.000001      NO


 New Cartesian Coordinates Obtained by Inverse Iteration

 Displacement from previous Coordinates is:  0.154007
 ----------------------------------------------------------------
             Standard Nuclear Orientation (Angstroms)
    I     Atom           X                Y                Z
 ----------------------------------------------------------------
    1      O       2.3669112905     0.1091937599     0.0324647745
    2      C       1.2819030656     0.6410379516    -0.0260794194
    3      C      -0.0003905631    -0.1906216384    -0.0161322778
    4      O      -0.0005892761    -1.4011189843     0.0010671554
    5      C      -1.2822875813     0.6413779646    -0.0466165209
    6      O      -2.3658233450     0.1092667725     0.0329405991
    7      H       1.1602298400     1.6954024582     0.0002459986
    8      H      -1.1599532307     1.6938179159     0.0220346904
 ----------------------------------------------------------------
 Nuclear Repulsion Energy =   203.2117406608 hartrees
 There are       22 alpha and       22 beta electrons
 Discretize the solute cavity surface with Lebedev spheres
	Using 302 Lebedev grid points for each H atom
	Using 302 Lebedev grid points for other atoms
	Atomic van der Waals radii will be scaled by 1.20
 Removing interior tesserae...
 Keep 986 surface tesserae and discard 1430 interior tesserae
 Molecular Surface Area = 101.355 Angst**2
 Applying Cartesian multipole field
    Component          Value
    ---------          -----
     (2,0,0)        1.00000E-11
     (0,2,0)        2.00000E-11
     (0,0,2)       -3.00000E-10
 Nucleus-field energy     =     0.0000000059 hartrees
 Requested basis set is cc-pVTZ
 There are 72 shells and 208 basis functions
 A cutoff of  1.0D-11 yielded   2409 shell pairs
 There are     20113 function pairs (     26794 Cartesian)
 Smallest overlap matrix eigenvalue = 6.26E-04
 Guess MOs from SCF MO coefficient file
 Reading MOs from coefficient file
 Reading MOs from coefficient file
 A restricted Hartree-Fock SCF calculation will be
 performed using Pulay DIIS extrapolation
 SCF converges when DIIS error is below 1.0E-08
 Geometry optimization detected.  Setting ReadMinima to 0
 Setting SaveMinima to 0
 ---------------------------------------
  Cycle       Energy         DIIS Error
 ---------------------------------------
    1    -339.3847058092      2.01E-03
    2    -339.4064278486      9.38E-04
    3    -339.4095034079      4.74E-04
    4    -339.4106513784      1.02E-04
    5    -339.4108032473      4.26E-05
    6    -339.4108360523      1.88E-05
    7    -339.4108451953      9.17E-06
    8    -339.4108470582      5.13E-06
    9    -339.4108481144      3.04E-06
   10    -339.4108486629      1.03E-06
   11    -339.4108487125      4.11E-07
   12    -339.4108487184      2.40E-07
   13    -339.4108487208      1.42E-07
   14    -339.4108487217      6.58E-08
   15    -339.4108487220      2.08E-08
   16    -339.4108487209      7.87E-09 Convergence criterion met
 ---------------------------------------
 SCF time:  CPU 81.75 s  wall 81.84 s
 Discretize the solute cavity surface with Lebedev spheres
	Using 302 Lebedev grid points for each H atom
	Using 302 Lebedev grid points for other atoms
	Atomic van der Waals radii will be scaled by 1.20
 Removing interior tesserae...
 Keep 986 surface tesserae and discard 1430 interior tesserae
 Molecular Surface Area = 101.355 Angst**2
 A restricted Hartree-Fock SCF calculation will be
 performed using Pulay DIIS extrapolation
 Polarizable Continuum solvation model will be applied
 SCF converges when DIIS error is below 1.0E-08
 Geometry optimization detected.  Setting ReadMinima to 0
 Setting SaveMinima to 0

 Citation of the SMD model:
 Marenich, A.V.; Cramer, C.J.; Truhlar, D.G.
 J. Phys. Chem. B 2009, 113, 6378-6396.
 iSolventCode=           1
 Solvent: water                                                           

 vradii
            1           2           3           4           5           6
    1   1.5200000   1.8500000   1.8500000   1.5200000   1.8500000   1.5200000
            7           8
    1   1.2000000   1.2000000
 ---------------------------------------
  Cycle       Energy         DIIS Error
 ---------------------------------------
    1    -339.4108487209      2.33E-09
 Time req'd to invert C: 0.56 s (CPU) 0.56 s (wall)
    2    -339.4363235033      8.20E-04
    3    -339.4363235084      8.20E-04
    4    -339.4363234985      8.20E-04
    5    -339.4363234979      8.20E-04
    6    -339.4363234913      8.20E-04
    7    -339.4363234878      8.20E-04
    8    -339.4363234891      8.20E-04
    9    -339.4363234920      8.20E-04
   10    -339.4363234861      8.20E-04
   11    -339.4363234886      8.20E-04
   12    -339.4363234918      8.20E-04
   13    -339.4363234963      8.20E-04
   14    -339.4363234713      8.20E-04
   15    -339.4363235180      8.20E-04
   16    -339.4363235205      8.20E-04
   17    -339.4436571887      5.91E-04
   18    -339.4452771073      1.86E-04
   19    -339.4459137361      7.38E-05
   20    -339.4460131177      2.81E-05
   21    -339.4460251461      1.18E-05
   22    -339.4460267204      4.76E-06
   23    -339.4460269144      9.49E-07
   24    -339.4460269284      3.28E-07
   25    -339.4460269309      1.63E-07
   26    -339.4460269318      7.56E-08
   27    -339.4460269323      2.92E-08
   28    -339.4460269325      1.37E-08
   29    -339.4460269325      6.55E-09 Convergence criterion met
 ---------------------------------------
 SCF time:  CPU 125.93 s  wall 125.97 s
(0)  E-EN(g) gas-phase elect-nuc energy                 -339.410848721 a.u.
(3)  G-ENP(liq) elect-nuc-pol free energy of system     -339.446026933 a.u.
(4)  G-CDS(liq) cavity-dispersion-solvent structure 
     free energy                                                5.9770 kcal/mol
(6)  G-S(liq) free energy of system                     -339.436502056 a.u.
(9)  DeltaG-S(liq) free energy of  solvation
     (9) = (6) - (0)                                          -16.0977 kcal/mol
 SCF   energy in the final basis set = -339.4365020562
 Total energy in the final basis set = -339.4365020562

 Components of the MP2 correlation energy:
        aaaa  correlation energy =        -0.1529105112 au
        abab  correlation energy =        -0.9130268037 au
        bbbb  correlation energy =        -0.1529105112 au
        non-Brillouin singles    =        -0.0000000000 au

 Total  MP2   correlation energy =        -1.2188478261 au
        MP2         total energy =      -340.6553498823 au

  Entering Z-vector solver.
 This version supports only Gaussian blurring of the apparent surface charges
 No PCM contribution added !! 
   1         0           1      0.000427    0.000427
 This version supports only Gaussian blurring of the apparent surface charges
 No PCM contribution added !! 
   2         0           1      0.000133    0.000133
 This version supports only Gaussian blurring of the apparent surface charges
 No PCM contribution added !! 
   3         0           1      0.000038    0.000038
 This version supports only Gaussian blurring of the apparent surface charges
 No PCM contribution added !! 
   4         0           1      0.000011    0.000011
 This version supports only Gaussian blurring of the apparent surface charges
 No PCM contribution added !! 
   5         0           1      0.000004    0.000004
 This version supports only Gaussian blurring of the apparent surface charges
 No PCM contribution added !! 
   6         0           1      0.000002    0.000002
 This version supports only Gaussian blurring of the apparent surface charges
 No PCM contribution added !! 
   7         1           0      0.000000    0.000000    Roots Converged

 --------------------------------------------------------------

                    Orbital Energies (a.u.)
 --------------------------------------------------------------

 Alpha MOs
 -- Occupied --
-20.612 -20.598 -20.598 -11.376 -11.360 -11.360  -1.456  -1.429
 -1.414  -1.019  -0.877  -0.791  -0.753  -0.702  -0.682  -0.664
 -0.611  -0.558  -0.541  -0.525  -0.499  -0.427
 -- Virtual --
  0.008   0.133   0.173   0.228   0.246   0.259   0.333   0.335
  0.392   0.423   0.461   0.472   0.485   0.507   0.530   0.539
  0.575   0.583   0.603   0.630   0.660   0.683   0.707   0.713
  0.761   0.772   0.820   0.829   0.865   0.876   0.893   0.901
  0.923   0.959   0.980   0.996   1.038   1.078   1.134   1.160
  1.168   1.209   1.264   1.304   1.346   1.358   1.410   1.463
  1.478   1.489   1.550   1.633   1.685   1.731   1.750   1.829
  1.895   1.912   1.949   1.989   2.037   2.082   2.106   2.225
  2.226   2.255   2.298   2.383   2.402   2.406   2.416   2.419
  2.455   2.463   2.488   2.560   2.625   2.708   2.758   2.766
  2.826   2.834   2.884   2.925   3.038   3.092   3.109   3.124
  3.127   3.151   3.210   3.262   3.326   3.346   3.357   3.362
  3.384   3.415   3.421   3.444   3.495   3.504   3.560   3.566
  3.639   3.643   3.749   3.759   3.836   3.838   3.863   3.945
  3.985   4.056   4.065   4.136   4.190   4.219   4.249   4.272
  4.289   4.305   4.388   4.408   4.510   4.522   4.651   4.660
  4.673   4.695   4.782   4.810   5.036   5.065   5.094   5.115
  5.250   5.265   5.372   5.379   5.469   5.489   5.565   5.580
  5.619   5.651   5.664   5.693   5.738   5.874   5.934   6.003
  6.049   6.174   6.221   6.281   6.459   6.565   6.567   6.688
  6.756   6.799   6.801   6.835   6.853   6.875   6.882   6.932
  6.956   7.222   7.235   7.290   7.343   7.362   7.436   7.505
  7.507   7.527   7.562   7.828   9.021  11.024  11.227  13.159
 13.708  14.413
 --------------------------------------------------------------

          Ground-State Mulliken Net Atomic Charges

     Atom                 Charge (a.u.)
  ----------------------------------------
      1 O                    -0.288452
      2 C                     0.144919
      3 C                     0.224879
      4 O                    -0.253585
      5 C                     0.144488
      6 O                    -0.287910
      7 H                     0.157649
      8 H                     0.158011
  ----------------------------------------
  Sum of atomic charges =     0.000000

 -----------------------------------------------------------------
                    Cartesian Multipole Moments
 -----------------------------------------------------------------
    Charge (ESU x 10^10)
                 0.0000
    Dipole Moment (Debye)
         X      -0.0048      Y       5.7904      Z      -0.2557
       Tot       5.7960
    Quadrupole Moments (Debye-Ang)
        XX     -49.0595     XY       0.0000     YY     -31.7532
        XZ       0.0182     YZ       0.0097     ZZ     -30.5721
    Octopole Moments (Debye-Ang^2)
       XXX      -0.0558    XXY       2.5328    XYY       0.0126
       YYY      11.1494    XXZ      -1.0228    XYZ       0.0268
       YYZ       0.1151    XZZ      -0.0098    YZZ      -0.8510
       ZZZ       0.0692
    Hexadecapole Moments (Debye-Ang^3)
      XXXX    -640.0295   XXXY      -0.0211   XXYY    -105.9404
      XYYY       0.0176   YYYY    -135.4958   XXXZ      -0.2067
      XXYZ      -0.0751   XYYZ      -0.2043   YYYZ       0.8953
      XXZZ     -85.9364   XYZZ      -0.0093   YYZZ     -27.4203
      XZZZ      -0.3170   YZZZ       0.4194   ZZZZ     -25.5928
 -----------------------------------------------------------------
 DrvMan is completing analytic gradient of the MP2 energy
 MP2 relaxed dipole moment
            1
    1  -0.0018781
    2   2.2781056
    3  -0.1005982
	Magnitude:	 2.280 au	 5.796 Debye
 MP2 energy read as -340.655350
 Full Analytical Gradient of MP2 Energy (in au.)
             1             2             3             4             5
    1   -0.00090326    0.00083056   -0.00020815   -0.00001306   -0.00145926
    2   -0.00004164   -0.00030453    0.00041680    0.00013829   -0.00016185
    3    0.00348856   -0.01286334    0.01240569   -0.00124861   -0.02139329
             6             7             8
    1    0.00170052   -0.00042692    0.00047958
    2    0.00026122    0.00009580   -0.00040408
    3    0.00621947    0.00491370    0.00847781
 Gradient time:  CPU 0.07 s  wall 0.06 s
 Geometry Optimization Parameters
   NAtoms,    NIC,     NZ,  NCons,   NDum,   NFix, NCnnct, MaxDiis
        8      40       0       0       0       0       0       0

 Cartesian Hessian Update
 Hessian Updated using BFGS Update


** GEOMETRY OPTIMIZATION IN DELOCALIZED INTERNAL COORDINATES **
   Searching for a Minimum

   Optimization Cycle:   5

                       Coordinates (Angstroms)
     ATOM                X               Y               Z
      1  O         2.3669112905    0.1091937599    0.0324647745
      2  C         1.2819030656    0.6410379516   -0.0260794194
      3  C        -0.0003905631   -0.1906216384   -0.0161322778
      4  O        -0.0005892761   -1.4011189843    0.0010671554
      5  C        -1.2822875813    0.6413779646   -0.0466165209
      6  O        -2.3658233450    0.1092667725    0.0329405991
      7  H         1.1602298400    1.6954024582    0.0002459986
      8  H        -1.1599532307    1.6938179159    0.0220346904
   Point Group: c1    Number of degrees of freedom:    18


   Energy is   -340.655349882

 Hessian Updated using BFGS Update

 18 Hessian modes will be used to form the next step
  Hessian Eigenvalues:
     0.003374    0.003397    0.003397    0.060146    0.081095    0.157527
     0.160432    0.185426    0.220079    0.236948    0.250000    0.279434
     0.281952    0.324978    0.336551    0.915572    1.009700    1.018611

 Minimum Search - Taking Simple RFO Step
 Searching for Lamda that Minimizes Along All modes
 Value Taken    Lamda =  -0.00306744
 Step Taken.  Stepsize is  0.190069

                             Maximum     Tolerance    Cnvgd?
         Gradient           0.010555      0.000300      NO
         Displacement       0.127249      0.001200      NO
         Energy change      0.001273      0.000001      NO


 New Cartesian Coordinates Obtained by Inverse Iteration

 Displacement from previous Coordinates is:  0.129906
 ----------------------------------------------------------------
             Standard Nuclear Orientation (Angstroms)
    I     Atom           X                Y                Z
 ----------------------------------------------------------------
    1      O       2.3675916200     0.1082593217     0.0044770120
    2      C       1.2816993897     0.6410602991     0.0001625154
    3      C       0.0002456046    -0.1911065076    -0.0060780200
    4      O       0.0003772287    -1.4015183078     0.0000063893
    5      C      -1.2814528462     0.6410991652    -0.0029191167
    6      O      -2.3676580486     0.1088665798     0.0045335242
    7      H       1.1599946502     1.6957147816    -0.0018538871
    8      H      -1.1607973984     1.6959808680     0.0015965829
 ----------------------------------------------------------------
 Nuclear Repulsion Energy =   203.2080519562 hartrees
 There are       22 alpha and       22 beta electrons
 Discretize the solute cavity surface with Lebedev spheres
	Using 302 Lebedev grid points for each H atom
	Using 302 Lebedev grid points for other atoms
	Atomic van der Waals radii will be scaled by 1.20
 Removing interior tesserae...
 Keep 977 surface tesserae and discard 1439 interior tesserae
 Molecular Surface Area = 100.268 Angst**2
 Applying Cartesian multipole field
    Component          Value
    ---------          -----
     (2,0,0)        1.00000E-11
     (0,2,0)        2.00000E-11
     (0,0,2)       -3.00000E-10
 Nucleus-field energy     =     0.0000000059 hartrees
 Requested basis set is cc-pVTZ
 There are 72 shells and 208 basis functions
 A cutoff of  1.0D-11 yielded   2409 shell pairs
 There are     20113 function pairs (     26794 Cartesian)
 Smallest overlap matrix eigenvalue = 6.20E-04
 Guess MOs from SCF MO coefficient file
 Reading MOs from coefficient file
 Reading MOs from coefficient file
 A restricted Hartree-Fock SCF calculation will be
 performed using Pulay DIIS extrapolation
 SCF converges when DIIS error is below 1.0E-08
 Geometry optimization detected.  Setting ReadMinima to 0
 Setting SaveMinima to 0
 ---------------------------------------
  Cycle       Energy         DIIS Error
 ---------------------------------------
    1    -339.3902021167      1.84E-03
    2    -339.4084068690      9.14E-04
    3    -339.4113366941      4.26E-04
    4    -339.4122879554      9.22E-05
    5    -339.4124071555      3.74E-05
    6    -339.4124292194      1.59E-05
    7    -339.4124342116      7.47E-06
    8    -339.4124351144      3.38E-06
    9    -339.4124355098      2.10E-06
   10    -339.4124357600      8.49E-07
   11    -339.4124357979      2.96E-07
   12    -339.4124358013      1.66E-07
   13    -339.4124358024      9.83E-08
   14    -339.4124358030      5.27E-08
   15    -339.4124358033      1.70E-08
   16    -339.4124358022      6.29E-09 Convergence criterion met
 ---------------------------------------
 SCF time:  CPU 80.47 s  wall 80.55 s
 Discretize the solute cavity surface with Lebedev spheres
	Using 302 Lebedev grid points for each H atom
	Using 302 Lebedev grid points for other atoms
	Atomic van der Waals radii will be scaled by 1.20
 Removing interior tesserae...
 Keep 977 surface tesserae and discard 1439 interior tesserae
 Molecular Surface Area = 100.268 Angst**2
 A restricted Hartree-Fock SCF calculation will be
 performed using Pulay DIIS extrapolation
 Polarizable Continuum solvation model will be applied
 SCF converges when DIIS error is below 1.0E-08
 Geometry optimization detected.  Setting ReadMinima to 0
 Setting SaveMinima to 0

 Citation of the SMD model:
 Marenich, A.V.; Cramer, C.J.; Truhlar, D.G.
 J. Phys. Chem. B 2009, 113, 6378-6396.
 iSolventCode=           1
 Solvent: water                                                           

 vradii
            1           2           3           4           5           6
    1   1.5200000   1.8500000   1.8500000   1.5200000   1.8500000   1.5200000
            7           8
    1   1.2000000   1.2000000
 ---------------------------------------
  Cycle       Energy         DIIS Error
 ---------------------------------------
    1    -339.4124358022      1.84E-09
 Time req'd to invert C: 0.51 s (CPU) 0.51 s (wall)
    2    -339.4379085810      8.18E-04
    3    -339.4379085851      8.18E-04
    4    -339.4379085736      8.18E-04
    5    -339.4379085115      8.18E-04
    6    -339.4379084988      8.18E-04
    7    -339.4379084298      8.18E-04
    8    -339.4379084187      8.18E-04
    9    -339.4379084296      8.18E-04
   10    -339.4379086179      8.18E-04
   11    -339.4379085855      8.18E-04
   12    -339.4379085451      8.18E-04
   13    -339.4379085448      8.18E-04
   14    -339.4379085368      8.18E-04
   15    -339.4379085308      8.18E-04
   16    -339.4379085178      8.18E-04
   17    -339.4452151689      5.90E-04
   18    -339.4468291754      1.86E-04
   19    -339.4474621664      7.36E-05
   20    -339.4475607481      2.80E-05
   21    -339.4475726171      1.17E-05
   22    -339.4475741551      4.71E-06
   23    -339.4475743391      8.92E-07
   24    -339.4475743497      2.49E-07
   25    -339.4475743505      1.03E-07
   26    -339.4475743507      4.60E-08
   27    -339.4475743510      1.55E-08
   28    -339.4475743513      3.57E-09 Convergence criterion met
 ---------------------------------------
 SCF time:  CPU 125.36 s  wall 125.40 s
(0)  E-EN(g) gas-phase elect-nuc energy                 -339.412435802 a.u.
(3)  G-ENP(liq) elect-nuc-pol free energy of system     -339.447574351 a.u.
(4)  G-CDS(liq) cavity-dispersion-solvent structure 
     free energy                                                5.9755 kcal/mol
(6)  G-S(liq) free energy of system                     -339.438051738 a.u.
(9)  DeltaG-S(liq) free energy of  solvation
     (9) = (6) - (0)                                          -16.0742 kcal/mol
 SCF   energy in the final basis set = -339.4380517379
 Total energy in the final basis set = -339.4380517379

 Components of the MP2 correlation energy:
        aaaa  correlation energy =        -0.1528751488 au
        abab  correlation energy =        -0.9128660055 au
        bbbb  correlation energy =        -0.1528751488 au
        non-Brillouin singles    =        -0.0000000000 au

 Total  MP2   correlation energy =        -1.2186163030 au
        MP2         total energy =      -340.6566680409 au

  Entering Z-vector solver.
 This version supports only Gaussian blurring of the apparent surface charges
 No PCM contribution added !! 
   1         0           1      0.000426    0.000426
 This version supports only Gaussian blurring of the apparent surface charges
 No PCM contribution added !! 
   2         0           1      0.000132    0.000132
 This version supports only Gaussian blurring of the apparent surface charges
 No PCM contribution added !! 
   3         0           1      0.000037    0.000037
 This version supports only Gaussian blurring of the apparent surface charges
 No PCM contribution added !! 
   4         0           1      0.000011    0.000011
 This version supports only Gaussian blurring of the apparent surface charges
 No PCM contribution added !! 
   5         0           1      0.000004    0.000004
 This version supports only Gaussian blurring of the apparent surface charges
 No PCM contribution added !! 
   6         0           1      0.000002    0.000002
 This version supports only Gaussian blurring of the apparent surface charges
 No PCM contribution added !! 
   7         1           0      0.000000    0.000000    Roots Converged

 --------------------------------------------------------------

                    Orbital Energies (a.u.)
 --------------------------------------------------------------

 Alpha MOs
 -- Occupied --
-20.612 -20.598 -20.598 -11.376 -11.360 -11.360  -1.456  -1.429
 -1.414  -1.020  -0.877  -0.791  -0.753  -0.702  -0.682  -0.665
 -0.611  -0.558  -0.541  -0.526  -0.499  -0.428
 -- Virtual --
  0.008   0.134   0.173   0.228   0.250   0.257   0.333   0.334
  0.393   0.422   0.462   0.479   0.479   0.506   0.529   0.541
  0.574   0.583   0.603   0.630   0.662   0.683   0.708   0.713
  0.759   0.778   0.816   0.831   0.864   0.877   0.894   0.900
  0.924   0.960   0.977   0.998   1.034   1.077   1.141   1.152
  1.168   1.209   1.262   1.304   1.346   1.359   1.408   1.463
  1.478   1.489   1.551   1.634   1.686   1.733   1.751   1.828
  1.895   1.914   1.950   1.994   2.040   2.087   2.111   2.220
  2.226   2.259   2.296   2.394   2.398   2.404   2.416   2.417
  2.460   2.463   2.478   2.561   2.625   2.728   2.746   2.780
  2.808   2.826   2.890   2.926   3.046   3.085   3.109   3.129
  3.131   3.142   3.216   3.257   3.340   3.347   3.352   3.361
  3.376   3.415   3.416   3.441   3.495   3.504   3.563   3.567
  3.630   3.642   3.747   3.760   3.839   3.840   3.871   3.951
  3.979   4.057   4.058   4.139   4.198   4.217   4.247   4.272
  4.292   4.305   4.391   4.408   4.515   4.517   4.652   4.663
  4.672   4.691   4.784   4.810   5.056   5.078   5.081   5.097
  5.250   5.266   5.375   5.382   5.471   5.494   5.564   5.580
  5.617   5.659   5.659   5.694   5.749   5.871   5.932   6.019
  6.032   6.182   6.216   6.284   6.454   6.566   6.567   6.689
  6.767   6.798   6.800   6.834   6.850   6.876   6.882   6.933
  6.959   7.220   7.243   7.289   7.345   7.360   7.435   7.507
  7.511   7.530   7.564   7.849   9.030  11.028  11.252  13.154
 13.737  14.464
 --------------------------------------------------------------

          Ground-State Mulliken Net Atomic Charges

     Atom                 Charge (a.u.)
  ----------------------------------------
      1 O                    -0.288482
      2 C                     0.145301
      3 C                     0.225792
      4 O                    -0.253455
      5 C                     0.145115
      6 O                    -0.288580
      7 H                     0.157088
      8 H                     0.157219
  ----------------------------------------
  Sum of atomic charges =    -0.000000

 -----------------------------------------------------------------
                    Cartesian Multipole Moments
 -----------------------------------------------------------------
    Charge (ESU x 10^10)
                 0.0000
    Dipole Moment (Debye)
         X       0.0012      Y       5.7921      Z      -0.0344
       Tot       5.7922
    Quadrupole Moments (Debye-Ang)
        XX     -49.0926     XY       0.0013     YY     -31.7376
        XZ       0.0028     YZ      -0.0037     ZZ     -30.5748
    Octopole Moments (Debye-Ang^2)
       XXX       0.0007    XXY       2.5585    XYY      -0.0070
       YYY      11.2194    XXZ      -0.1540    XYZ       0.0047
       YYZ      -0.0160    XZZ      -0.0018    YZZ      -0.8489
       ZZZ      -0.0310
    Hexadecapole Moments (Debye-Ang^3)
      XXXX    -640.6927   XXXY       0.0419   XXYY    -105.9615
      XYYY       0.0279   YYYY    -135.4427   XXXZ      -0.0319
      XXYZ      -0.0459   XYYZ      -0.0301   YYYZ      -0.0060
      XXZZ     -85.9550   XYZZ       0.0116   YYZZ     -27.4058
      XZZZ      -0.0475   YZZZ      -0.0153   ZZZZ     -25.4458
 -----------------------------------------------------------------
 DrvMan is completing analytic gradient of the MP2 energy
 MP2 relaxed dipole moment
            1
    1   0.0004813
    2   2.2787863
    3  -0.0135536
	Magnitude:	 2.279 au	 5.792 Debye
 MP2 energy read as -340.656668
 Full Analytical Gradient of MP2 Energy (in au.)
             1             2             3             4             5
    1   -0.00089891    0.00053754    0.00010416    0.00002899   -0.00036382
    2   -0.00032373    0.00007117   -0.00031498    0.00046485   -0.00015647
    3   -0.00012575    0.00074489   -0.00095086    0.00040197   -0.00057283
             6             7             8
    1    0.00081012   -0.00047190    0.00025381
    2   -0.00013663    0.00012655    0.00026925
    3    0.00030114   -0.00017451    0.00037596
 Gradient time:  CPU 0.06 s  wall 0.07 s
 Geometry Optimization Parameters
   NAtoms,    NIC,     NZ,  NCons,   NDum,   NFix, NCnnct, MaxDiis
        8      40       0       0       0       0       0       0

 Cartesian Hessian Update
 Hessian Updated using BFGS Update


** GEOMETRY OPTIMIZATION IN DELOCALIZED INTERNAL COORDINATES **
   Searching for a Minimum

   Optimization Cycle:   6

                       Coordinates (Angstroms)
     ATOM                X               Y               Z
      1  O         2.3675916200    0.1082593217    0.0044770120
      2  C         1.2816993897    0.6410602991    0.0001625154
      3  C         0.0002456046   -0.1911065076   -0.0060780200
      4  O         0.0003772287   -1.4015183078    0.0000063893
      5  C        -1.2814528462    0.6410991652   -0.0029191167
      6  O        -2.3676580486    0.1088665798    0.0045335242
      7  H         1.1599946502    1.6957147816   -0.0018538871
      8  H        -1.1607973984    1.6959808680    0.0015965829
   Point Group: c1    Number of degrees of freedom:    18


   Energy is   -340.656668041

 Hessian Updated using BFGS Update

 18 Hessian modes will be used to form the next step
  Hessian Eigenvalues:
     0.003373    0.003397    0.003397    0.060734    0.083092    0.155880
     0.160580    0.185278    0.220121    0.236602    0.250001    0.279122
     0.281960    0.324985    0.336546    0.915067    1.009730    1.018606

 Minimum Search - Taking Simple RFO Step
 Searching for Lamda that Minimizes Along All modes
 Value Taken    Lamda =  -0.00014976
 Step Taken.  Stepsize is  0.185645

                             Maximum     Tolerance    Cnvgd?
         Gradient           0.001850      0.000300      NO
         Displacement       0.125843      0.001200      NO
         Energy change     -0.001318      0.000001      NO


 New Cartesian Coordinates Obtained by Inverse Iteration

 Displacement from previous Coordinates is:  0.163059
 ----------------------------------------------------------------
             Standard Nuclear Orientation (Angstroms)
    I     Atom           X                Y                Z
 ----------------------------------------------------------------
    1      O       2.3704896282     0.1125804168    -0.0378244745
    2      C       1.2822167515     0.6402041156     0.0090059055
    3      C      -0.0001735894    -0.1928207934     0.0532202977
    4      O      -0.0003436141    -1.4025432882    -0.0006548761
    5      C      -1.2824333174     0.6401759552     0.0111747785
    6      O      -2.3704177228     0.1121149440    -0.0376253442
    7      H       1.1621313275     1.6944746449     0.0026218145
    8      H      -1.1614692634     1.6941702052     0.0000068987
 ----------------------------------------------------------------
 Nuclear Repulsion Energy =   203.0309498861 hartrees
 There are       22 alpha and       22 beta electrons
 Discretize the solute cavity surface with Lebedev spheres
	Using 302 Lebedev grid points for each H atom
	Using 302 Lebedev grid points for other atoms
	Atomic van der Waals radii will be scaled by 1.20
 Removing interior tesserae...
 Keep 983 surface tesserae and discard 1433 interior tesserae
 Molecular Surface Area = 100.844 Angst**2
 Applying Cartesian multipole field
    Component          Value
    ---------          -----
     (2,0,0)        1.00000E-11
     (0,2,0)        2.00000E-11
     (0,0,2)       -3.00000E-10
 Nucleus-field energy     =     0.0000000059 hartrees
 Requested basis set is cc-pVTZ
 There are 72 shells and 208 basis functions
 A cutoff of  1.0D-11 yielded   2409 shell pairs
 There are     20113 function pairs (     26794 Cartesian)
 Smallest overlap matrix eigenvalue = 6.25E-04
 Guess MOs from SCF MO coefficient file
 Reading MOs from coefficient file
 Reading MOs from coefficient file
 A restricted Hartree-Fock SCF calculation will be
 performed using Pulay DIIS extrapolation
 SCF converges when DIIS error is below 1.0E-08
 Geometry optimization detected.  Setting ReadMinima to 0
 Setting SaveMinima to 0
 ---------------------------------------
  Cycle       Energy         DIIS Error
 ---------------------------------------
    1    -339.3816761914      1.91E-03
    2    -339.4073744659      9.27E-04
    3    -339.4104440305      4.51E-04
    4    -339.4115252901      1.02E-04
    5    -339.4116836651      4.33E-05
    6    -339.4117184862      1.94E-05
    7    -339.4117270230      1.00E-05
    8    -339.4117289012      4.45E-06
    9    -339.4117296258      2.38E-06
   10    -339.4117298760      6.06E-07
   11    -339.4117298887      1.76E-07
   12    -339.4117298895      9.33E-08
   13    -339.4117298899      5.36E-08
   14    -339.4117298903      3.12E-08
   15    -339.4117298905      1.74E-08
   16    -339.4117298896      6.81E-09 Convergence criterion met
 ---------------------------------------
 SCF time:  CPU 79.77 s  wall 79.82 s
 Discretize the solute cavity surface with Lebedev spheres
	Using 302 Lebedev grid points for each H atom
	Using 302 Lebedev grid points for other atoms
	Atomic van der Waals radii will be scaled by 1.20
 Removing interior tesserae...
 Keep 983 surface tesserae and discard 1433 interior tesserae
 Molecular Surface Area = 100.844 Angst**2
 A restricted Hartree-Fock SCF calculation will be
 performed using Pulay DIIS extrapolation
 Polarizable Continuum solvation model will be applied
 SCF converges when DIIS error is below 1.0E-08
 Geometry optimization detected.  Setting ReadMinima to 0
 Setting SaveMinima to 0

 Citation of the SMD model:
 Marenich, A.V.; Cramer, C.J.; Truhlar, D.G.
 J. Phys. Chem. B 2009, 113, 6378-6396.
 iSolventCode=           1
 Solvent: water                                                           

 vradii
            1           2           3           4           5           6
    1   1.5200000   1.8500000   1.8500000   1.5200000   1.8500000   1.5200000
            7           8
    1   1.2000000   1.2000000
 ---------------------------------------
  Cycle       Energy         DIIS Error
 ---------------------------------------
    1    -339.4117298895      1.95E-09
 Time req'd to invert C: 0.52 s (CPU) 0.52 s (wall)
    2    -339.4371507413      8.17E-04
    3    -339.4371507469      8.17E-04
    4    -339.4371507368      8.17E-04
    5    -339.4371507428      8.17E-04
    6    -339.4371507361      8.17E-04
    7    -339.4371507364      8.17E-04
    8    -339.4444351246      5.90E-04
    9    -339.4460470200      1.86E-04
   10    -339.4466794043      7.37E-05
   11    -339.4467783350      2.81E-05
   12    -339.4467903237      1.18E-05
   13    -339.4467918784      4.73E-06
   14    -339.4467920644      8.93E-07
   15    -339.4467920751      2.51E-07
   16    -339.4467920831      1.04E-07
   17    -339.4467920834      4.64E-08
   18    -339.4467920836      1.56E-08
   19    -339.4467920839      3.62E-09 Convergence criterion met
 ---------------------------------------
 SCF time:  CPU 91.51 s  wall 91.53 s
(0)  E-EN(g) gas-phase elect-nuc energy                 -339.411729890 a.u.
(3)  G-ENP(liq) elect-nuc-pol free energy of system     -339.446792084 a.u.
(4)  G-CDS(liq) cavity-dispersion-solvent structure 
     free energy                                                5.9751 kcal/mol
(6)  G-S(liq) free energy of system                     -339.437270084 a.u.
(9)  DeltaG-S(liq) free energy of  solvation
     (9) = (6) - (0)                                          -16.0267 kcal/mol
 SCF   energy in the final basis set = -339.4372700841
 Total energy in the final basis set = -339.4372700841

 Components of the MP2 correlation energy:
        aaaa  correlation energy =        -0.1529066849 au
        abab  correlation energy =        -0.9130701937 au
        bbbb  correlation energy =        -0.1529066849 au
        non-Brillouin singles    =        -0.0000000000 au

 Total  MP2   correlation energy =        -1.2188835636 au
        MP2         total energy =      -340.6561536476 au

  Entering Z-vector solver.
 This version supports only Gaussian blurring of the apparent surface charges
 No PCM contribution added !! 
   1         0           1      0.000428    0.000428
 This version supports only Gaussian blurring of the apparent surface charges
 No PCM contribution added !! 
   2         0           1      0.000133    0.000133
 This version supports only Gaussian blurring of the apparent surface charges
 No PCM contribution added !! 
   3         0           1      0.000038    0.000038
 This version supports only Gaussian blurring of the apparent surface charges
 No PCM contribution added !! 
   4         0           1      0.000011    0.000011
 This version supports only Gaussian blurring of the apparent surface charges
 No PCM contribution added !! 
   5         0           1      0.000004    0.000004
 This version supports only Gaussian blurring of the apparent surface charges
 No PCM contribution added !! 
   6         0           1      0.000002    0.000002
 This version supports only Gaussian blurring of the apparent surface charges
 No PCM contribution added !! 
   7         1           0      0.000000    0.000000    Roots Converged

 --------------------------------------------------------------

                    Orbital Energies (a.u.)
 --------------------------------------------------------------

 Alpha MOs
 -- Occupied --
-20.613 -20.598 -20.598 -11.377 -11.361 -11.361  -1.455  -1.428
 -1.414  -1.019  -0.877  -0.791  -0.753  -0.702  -0.682  -0.664
 -0.610  -0.558  -0.541  -0.526  -0.499  -0.428
 -- Virtual --
  0.008   0.134   0.173   0.228   0.246   0.258   0.334   0.335
  0.392   0.422   0.461   0.478   0.479   0.506   0.529   0.540
  0.575   0.582   0.603   0.628   0.662   0.682   0.709   0.712
  0.759   0.776   0.817   0.831   0.861   0.875   0.888   0.900
  0.927   0.959   0.979   0.994   1.039   1.079   1.139   1.155
  1.166   1.206   1.265   1.305   1.345   1.358   1.411   1.461
  1.479   1.489   1.552   1.631   1.685   1.729   1.749   1.830
  1.892   1.914   1.951   1.990   2.040   2.084   2.105   2.221
  2.228   2.260   2.297   2.387   2.397   2.403   2.417   2.419
  2.453   2.464   2.482   2.554   2.629   2.716   2.758   2.780
  2.806   2.831   2.891   2.925   3.041   3.088   3.104   3.121
  3.130   3.154   3.214   3.257   3.336   3.345   3.352   3.364
  3.376   3.409   3.419   3.442   3.494   3.501   3.563   3.566
  3.625   3.642   3.752   3.762   3.837   3.843   3.867   3.947
  3.979   4.055   4.057   4.138   4.199   4.216   4.244   4.272
  4.283   4.312   4.392   4.404   4.514   4.515   4.651   4.659
  4.669   4.693   4.785   4.806   5.051   5.071   5.082   5.107
  5.250   5.267   5.376   5.379   5.471   5.492   5.564   5.580
  5.618   5.657   5.658   5.693   5.746   5.870   5.929   6.016
  6.032   6.179   6.212   6.282   6.454   6.564   6.565   6.686
  6.759   6.799   6.801   6.834   6.846   6.876   6.881   6.932
  6.956   7.219   7.239   7.289   7.344   7.359   7.435   7.506
  7.509   7.527   7.561   7.839   9.021  11.018  11.241  13.116
 13.713  14.438
 --------------------------------------------------------------

          Ground-State Mulliken Net Atomic Charges

     Atom                 Charge (a.u.)
  ----------------------------------------
      1 O                    -0.288981
      2 C                     0.145768
      3 C                     0.224025
      4 O                    -0.252769
      5 C                     0.145885
      6 O                    -0.288948
      7 H                     0.157526
      8 H                     0.157493
  ----------------------------------------
  Sum of atomic charges =    -0.000000

 -----------------------------------------------------------------
                    Cartesian Multipole Moments
 -----------------------------------------------------------------
    Charge (ESU x 10^10)
                 0.0000
    Dipole Moment (Debye)
         X      -0.0005      Y       5.7649      Z       0.2889
       Tot       5.7721
    Quadrupole Moments (Debye-Ang)
        XX     -49.1298     XY      -0.0016     YY     -31.7566
        XZ      -0.0001     YZ       0.0299     ZZ     -30.5858
    Octopole Moments (Debye-Ang^2)
       XXX       0.0018    XXY       2.4810    XYY       0.0056
       YYY      11.1313    XXZ       1.2899    XYZ      -0.0023
       YYZ       0.1415    XZZ       0.0018    YZZ      -0.8738
       ZZZ       0.2772
    Hexadecapole Moments (Debye-Ang^3)
      XXXX    -642.1018   XXXY      -0.0358   XXYY    -106.1861
      XYYY      -0.0240   YYYY    -135.5532   XXXZ       0.0405
      XXYZ       0.4003   XYYZ       0.0262   YYYZ       0.0796
      XXZZ     -86.2274   XYZZ      -0.0095   YYZZ     -27.4463
      XZZZ       0.0428   YZZZ       0.1564   ZZZZ     -25.6294
 -----------------------------------------------------------------
 DrvMan is completing analytic gradient of the MP2 energy
 MP2 relaxed dipole moment
            1
    1  -0.0002117
    2   2.2680687
    3   0.1136499
	Magnitude:	 2.271 au	 5.772 Debye
 MP2 energy read as -340.656154
 Full Analytical Gradient of MP2 Energy (in au.)
             1             2             3             4             5
    1    0.00082261   -0.00080159   -0.00005869   -0.00003057    0.00069999
    2    0.00022720   -0.00001627    0.00011401   -0.00007116    0.00018644
    3   -0.00040454   -0.00221660    0.00936290   -0.00370369   -0.00129743
             6             7             8
    1   -0.00078722    0.00040906   -0.00025359
    2    0.00007818   -0.00019262   -0.00032577
    3   -0.00070394   -0.00033062   -0.00070609
 Gradient time:  CPU 0.06 s  wall 0.06 s
 Geometry Optimization Parameters
   NAtoms,    NIC,     NZ,  NCons,   NDum,   NFix, NCnnct, MaxDiis
        8      40       0       0       0       0       0       0

 Cartesian Hessian Update
 Hessian Updated using BFGS Update


** GEOMETRY OPTIMIZATION IN DELOCALIZED INTERNAL COORDINATES **
   Searching for a Minimum

   Optimization Cycle:   7

                       Coordinates (Angstroms)
     ATOM                X               Y               Z
      1  O         2.3704896282    0.1125804168   -0.0378244745
      2  C         1.2822167515    0.6402041156    0.0090059055
      3  C        -0.0001735894   -0.1928207934    0.0532202977
      4  O        -0.0003436141   -1.4025432882   -0.0006548761
      5  C        -1.2824333174    0.6401759552    0.0111747785
      6  O        -2.3704177228    0.1121149440   -0.0376253442
      7  H         1.1621313275    1.6944746449    0.0026218145
      8  H        -1.1614692634    1.6941702052    0.0000068987
   Point Group: c1    Number of degrees of freedom:    18


   Energy is   -340.656153648

 Hessian Updated using BFGS Update

 18 Hessian modes will be used to form the next step
  Hessian Eigenvalues:
     0.003397    0.003397    0.032219    0.057316    0.082943    0.152710
     0.160469    0.183581    0.220036    0.233731    0.249997    0.275851
     0.281955    0.324965    0.336557    0.911913    1.009625    1.018608

 Minimum Search - Taking Simple RFO Step
 Searching for Lamda that Minimizes Along All modes
 Value Taken    Lamda =  -0.00094296
 Step Taken.  Stepsize is  0.165231

                             Maximum     Tolerance    Cnvgd?
         Gradient           0.003884      0.000300      NO
         Displacement       0.112457      0.001200      NO
         Energy change      0.000514      0.000001      NO


 New Cartesian Coordinates Obtained by Inverse Iteration

 Displacement from previous Coordinates is:  0.144942
 ----------------------------------------------------------------
             Standard Nuclear Orientation (Angstroms)
    I     Atom           X                Y                Z
 ----------------------------------------------------------------
    1      O       2.3722776361     0.1124295534    -0.0001312001
    2      C       1.2831672683     0.6403163372    -0.0013397677
    3      C      -0.0001791926    -0.1924678300     0.0002117768
    4      O      -0.0003047177    -1.4033757719     0.0001590121
    5      C      -1.2833148101     0.6402924655     0.0008404525
    6      O      -2.3722321328     0.1119895059     0.0000698672
    7      H       1.1635747863     1.6947063156     0.0013687230
    8      H      -1.1629886376     1.6944656244    -0.0012538637
 ----------------------------------------------------------------
 Nuclear Repulsion Energy =   202.9813683328 hartrees
 There are       22 alpha and       22 beta electrons
 Discretize the solute cavity surface with Lebedev spheres
	Using 302 Lebedev grid points for each H atom
	Using 302 Lebedev grid points for other atoms
	Atomic van der Waals radii will be scaled by 1.20
 Removing interior tesserae...
 Keep 980 surface tesserae and discard 1436 interior tesserae
 Molecular Surface Area = 100.746 Angst**2
 Applying Cartesian multipole field
    Component          Value
    ---------          -----
     (2,0,0)        1.00000E-11
     (0,2,0)        2.00000E-11
     (0,0,2)       -3.00000E-10
 Nucleus-field energy     =     0.0000000059 hartrees
 Requested basis set is cc-pVTZ
 There are 72 shells and 208 basis functions
 A cutoff of  1.0D-11 yielded   2409 shell pairs
 There are     20113 function pairs (     26794 Cartesian)
 Smallest overlap matrix eigenvalue = 6.23E-04
 Guess MOs from SCF MO coefficient file
 Reading MOs from coefficient file
 Reading MOs from coefficient file
 A restricted Hartree-Fock SCF calculation will be
 performed using Pulay DIIS extrapolation
 SCF converges when DIIS error is below 1.0E-08
 Geometry optimization detected.  Setting ReadMinima to 0
 Setting SaveMinima to 0
 ---------------------------------------
  Cycle       Energy         DIIS Error
 ---------------------------------------
    1    -339.3889158284      1.78E-03
    2    -339.4081065734      9.19E-04
    3    -339.4111589289      4.11E-04
    4    -339.4120956877      9.61E-05
    5    -339.4122373388      4.08E-05
    6    -339.4122667314      1.82E-05
    7    -339.4122735868      9.31E-06
    8    -339.4122751645      3.96E-06
    9    -339.4122757260      2.15E-06
   10    -339.4122759297      5.78E-07
   11    -339.4122759408      1.45E-07
   12    -339.4122759413      5.72E-08
   13    -339.4122759415      2.13E-08
   14    -339.4122759419      6.66E-09 Convergence criterion met
 ---------------------------------------
 SCF time:  CPU 69.16 s  wall 69.21 s
 Discretize the solute cavity surface with Lebedev spheres
	Using 302 Lebedev grid points for each H atom
	Using 302 Lebedev grid points for other atoms
	Atomic van der Waals radii will be scaled by 1.20
 Removing interior tesserae...
 Keep 980 surface tesserae and discard 1436 interior tesserae
 Molecular Surface Area = 100.746 Angst**2
 A restricted Hartree-Fock SCF calculation will be
 performed using Pulay DIIS extrapolation
 Polarizable Continuum solvation model will be applied
 SCF converges when DIIS error is below 1.0E-08
 Geometry optimization detected.  Setting ReadMinima to 0
 Setting SaveMinima to 0

 Citation of the SMD model:
 Marenich, A.V.; Cramer, C.J.; Truhlar, D.G.
 J. Phys. Chem. B 2009, 113, 6378-6396.
 iSolventCode=           1
 Solvent: water                                                           

 vradii
            1           2           3           4           5           6
    1   1.5200000   1.8500000   1.8500000   1.5200000   1.8500000   1.5200000
            7           8
    1   1.2000000   1.2000000
 ---------------------------------------
  Cycle       Energy         DIIS Error
 ---------------------------------------
    1    -339.4122759408      1.55E-09
 Time req'd to invert C: 0.51 s (CPU) 0.51 s (wall)
    2    -339.4377135569      8.18E-04
    3    -339.4377135549      8.18E-04
    4    -339.4377135538      8.18E-04
    5    -339.4377135570      8.18E-04
    6    -339.4377135597      8.18E-04
    7    -339.4377135592      8.18E-04
    8    -339.4377135567      8.18E-04
    9    -339.4377135584      8.18E-04
   10    -339.4377135585      8.18E-04
   11    -339.4377135591      8.18E-04
   12    -339.4377135580      8.18E-04
   13    -339.4377135606      8.18E-04
   14    -339.4377135615      8.18E-04
   15    -339.4377135616      8.18E-04
   16    -339.4377135567      8.18E-04
   17    -339.4450053331      5.90E-04
   18    -339.4466187199      1.86E-04
   19    -339.4472517438      7.37E-05
   20    -339.4473507274      2.81E-05
   21    -339.4473627105      1.18E-05
   22    -339.4473642631      4.73E-06
   23    -339.4473644490      8.93E-07
   24    -339.4473644597      2.52E-07
   25    -339.4473644606      1.04E-07
   26    -339.4473644609      4.61E-08
   27    -339.4473644611      1.53E-08
   28    -339.4473644614      3.11E-09 Convergence criterion met
 ---------------------------------------
 SCF time:  CPU 113.45 s  wall 113.50 s
(0)  E-EN(g) gas-phase elect-nuc energy                 -339.412275941 a.u.
(3)  G-ENP(liq) elect-nuc-pol free energy of system     -339.447364461 a.u.
(4)  G-CDS(liq) cavity-dispersion-solvent structure 
     free energy                                                5.9767 kcal/mol
(6)  G-S(liq) free energy of system                     -339.437840037 a.u.
(9)  DeltaG-S(liq) free energy of  solvation
     (9) = (6) - (0)                                          -16.0417 kcal/mol
 SCF   energy in the final basis set = -339.4378400373
 Total energy in the final basis set = -339.4378400373

 Components of the MP2 correlation energy:
        aaaa  correlation energy =        -0.1528872349 au
        abab  correlation energy =        -0.9130117252 au
        bbbb  correlation energy =        -0.1528872349 au
        non-Brillouin singles    =        -0.0000000000 au

 Total  MP2   correlation energy =        -1.2187861950 au
        MP2         total energy =      -340.6566262323 au

  Entering Z-vector solver.
 This version supports only Gaussian blurring of the apparent surface charges
 No PCM contribution added !! 
   1         0           1      0.000427    0.000427
 This version supports only Gaussian blurring of the apparent surface charges
 No PCM contribution added !! 
   2         0           1      0.000133    0.000133
 This version supports only Gaussian blurring of the apparent surface charges
 No PCM contribution added !! 
   3         0           1      0.000037    0.000037
 This version supports only Gaussian blurring of the apparent surface charges
 No PCM contribution added !! 
   4         0           1      0.000011    0.000011
 This version supports only Gaussian blurring of the apparent surface charges
 No PCM contribution added !! 
   5         0           1      0.000004    0.000004
 This version supports only Gaussian blurring of the apparent surface charges
 No PCM contribution added !! 
   6         0           1      0.000002    0.000002
 This version supports only Gaussian blurring of the apparent surface charges
 No PCM contribution added !! 
   7         1           0      0.000000    0.000000    Roots Converged

 --------------------------------------------------------------

                    Orbital Energies (a.u.)
 --------------------------------------------------------------

 Alpha MOs
 -- Occupied --
-20.613 -20.598 -20.598 -11.377 -11.361 -11.360  -1.455  -1.428
 -1.414  -1.019  -0.877  -0.791  -0.753  -0.702  -0.682  -0.664
 -0.610  -0.558  -0.541  -0.526  -0.499  -0.428
 -- Virtual --
  0.008   0.134   0.173   0.228   0.250   0.257   0.333   0.334
  0.392   0.422   0.460   0.479   0.479   0.506   0.529   0.541
  0.575   0.583   0.603   0.630   0.662   0.682   0.709   0.712
  0.759   0.778   0.816   0.831   0.863   0.877   0.894   0.899
  0.923   0.960   0.977   0.997   1.034   1.077   1.142   1.153
  1.167   1.209   1.262   1.304   1.344   1.359   1.410   1.462
  1.479   1.489   1.550   1.632   1.686   1.731   1.750   1.827
  1.894   1.914   1.950   1.993   2.042   2.086   2.107   2.219
  2.228   2.260   2.296   2.394   2.398   2.404   2.418   2.419
  2.459   2.462   2.477   2.560   2.625   2.727   2.745   2.779
  2.808   2.824   2.889   2.925   3.045   3.085   3.109   3.128
  3.130   3.141   3.216   3.258   3.338   3.346   3.352   3.360
  3.375   3.413   3.416   3.442   3.494   3.502   3.561   3.566
  3.631   3.641   3.747   3.763   3.837   3.843   3.868   3.950
  3.978   4.056   4.056   4.137   4.197   4.216   4.245   4.270
  4.291   4.303   4.390   4.404   4.512   4.513   4.652   4.662
  4.670   4.693   4.785   4.806   5.053   5.080   5.082   5.098
  5.250   5.267   5.376   5.381   5.470   5.493   5.564   5.580
  5.618   5.658   5.659   5.694   5.748   5.870   5.929   6.019
  6.029   6.179   6.213   6.282   6.453   6.563   6.566   6.687
  6.765   6.796   6.799   6.834   6.847   6.876   6.882   6.932
  6.959   7.219   7.237   7.288   7.344   7.359   7.434   7.506
  7.511   7.528   7.562   7.845   9.027  11.018  11.243  13.136
 13.722  14.453
 --------------------------------------------------------------

          Ground-State Mulliken Net Atomic Charges

     Atom                 Charge (a.u.)
  ----------------------------------------
      1 O                    -0.288917
      2 C                     0.145222
      3 C                     0.225131
      4 O                    -0.253092
      5 C                     0.145332
      6 O                    -0.288921
      7 H                     0.157607
      8 H                     0.157638
  ----------------------------------------
  Sum of atomic charges =    -0.000000

 -----------------------------------------------------------------
                    Cartesian Multipole Moments
 -----------------------------------------------------------------
    Charge (ESU x 10^10)
                -0.0000
    Dipole Moment (Debye)
         X      -0.0002      Y       5.7705      Z      -0.0004
       Tot       5.7705
    Quadrupole Moments (Debye-Ang)
        XX     -49.1577     XY      -0.0015     YY     -31.7628
        XZ      -0.0012     YZ       0.0007     ZZ     -30.5825
    Octopole Moments (Debye-Ang^2)
       XXX       0.0049    XXY       2.4894    XYY       0.0049
       YYY      11.1541    XXZ       0.0011    XYZ      -0.0047
       YYZ       0.0009    XZZ       0.0017    YZZ      -0.8648
       ZZZ       0.0023
    Hexadecapole Moments (Debye-Ang^3)
      XXXX    -643.3062   XXXY      -0.0316   XXYY    -106.3163
      XYYY      -0.0232   YYYY    -135.6629   XXXZ       0.0398
      XXYZ       0.0036   XYYZ       0.0230   YYYZ       0.0129
      XXZZ     -86.2547   XYZZ      -0.0090   YYZZ     -27.4314
      XZZZ       0.0422   YZZZ       0.0087   ZZZZ     -25.4576
 -----------------------------------------------------------------
 DrvMan is completing analytic gradient of the MP2 energy
 MP2 relaxed dipole moment
            1
    1  -0.0000875
    2   2.2702720
    3  -0.0001668
	Magnitude:	 2.270 au	 5.770 Debye
 MP2 energy read as -340.656626
 Full Analytical Gradient of MP2 Energy (in au.)
             1             2             3             4             5
    1    0.00075679   -0.00045721   -0.00007233   -0.00002718    0.00038707
    2    0.00027223   -0.00007791    0.00051159   -0.00054478    0.00009284
    3    0.00018909   -0.00061593    0.00014719   -0.00002979    0.00033130
             6             7             8
    1   -0.00073522    0.00040331   -0.00025522
    2    0.00012821   -0.00013406   -0.00024813
    3   -0.00011920    0.00024496   -0.00014763
 Gradient time:  CPU 0.07 s  wall 0.07 s
 Geometry Optimization Parameters
   NAtoms,    NIC,     NZ,  NCons,   NDum,   NFix, NCnnct, MaxDiis
        8      40       0       0       0       0       0       0

 Cartesian Hessian Update
 Hessian Updated using BFGS Update


** GEOMETRY OPTIMIZATION IN DELOCALIZED INTERNAL COORDINATES **
   Searching for a Minimum

   Optimization Cycle:   8

                       Coordinates (Angstroms)
     ATOM                X               Y               Z
      1  O         2.3722776361    0.1124295534   -0.0001312001
      2  C         1.2831672683    0.6403163372   -0.0013397677
      3  C        -0.0001791926   -0.1924678300    0.0002117768
      4  O        -0.0003047177   -1.4033757719    0.0001590121
      5  C        -1.2833148101    0.6402924655    0.0008404525
      6  O        -2.3722321328    0.1119895059    0.0000698672
      7  H         1.1635747863    1.6947063156    0.0013687230
      8  H        -1.1629886376    1.6944656244   -0.0012538637
   Point Group: c1    Number of degrees of freedom:    18


   Energy is   -340.656626232

 Hessian Updated using BFGS Update

 18 Hessian modes will be used to form the next step
  Hessian Eigenvalues:
     0.003397    0.003397    0.034340    0.055657    0.082966    0.151559
     0.160464    0.183090    0.220024    0.233711    0.249995    0.275676
     0.281954    0.324959    0.336492    0.911086    1.009732    1.018606

 Minimum Search - Taking Simple RFO Step
 Searching for Lamda that Minimizes Along All modes
 Value Taken    Lamda =  -0.00002437
 Step Taken.  Stepsize is  0.017273

                             Maximum     Tolerance    Cnvgd?
         Gradient           0.001592      0.000300      NO
         Displacement       0.011680      0.001200      NO
         Energy change     -0.000473      0.000001      NO


 New Cartesian Coordinates Obtained by Inverse Iteration

 Displacement from previous Coordinates is:  0.020648
 ----------------------------------------------------------------
             Standard Nuclear Orientation (Angstroms)
    I     Atom           X                Y                Z
 ----------------------------------------------------------------
    1      O       2.3678438462     0.1086521455    -0.0001627899
    2      C       1.2817024137     0.6410279618     0.0014257445
    3      C       0.0001623516    -0.1913657193    -0.0000433810
    4      O       0.0002900131    -1.4017465123     0.0000625776
    5      C      -1.2815486751     0.6410767303    -0.0009309651
    6      O      -2.3678862170     0.1090673473    -0.0000681438
    7      H       1.1599305960     1.6957078164    -0.0014801363
    8      H      -1.1604941285     1.6959364303     0.0011220938
 ----------------------------------------------------------------
 Nuclear Repulsion Energy =   203.1953297713 hartrees
 There are       22 alpha and       22 beta electrons
 Discretize the solute cavity surface with Lebedev spheres
	Using 302 Lebedev grid points for each H atom
	Using 302 Lebedev grid points for other atoms
	Atomic van der Waals radii will be scaled by 1.20
 Removing interior tesserae...
 Keep 970 surface tesserae and discard 1446 interior tesserae
 Molecular Surface Area = 99.636 Angst**2
 Applying Cartesian multipole field
    Component          Value
    ---------          -----
     (2,0,0)        1.00000E-11
     (0,2,0)        2.00000E-11
     (0,0,2)       -3.00000E-10
 Nucleus-field energy     =     0.0000000059 hartrees
 Requested basis set is cc-pVTZ
 There are 72 shells and 208 basis functions
 A cutoff of  1.0D-11 yielded   2409 shell pairs
 There are     20113 function pairs (     26794 Cartesian)
 Smallest overlap matrix eigenvalue = 6.20E-04
 Guess MOs from SCF MO coefficient file
 Reading MOs from coefficient file
 Reading MOs from coefficient file
 A restricted Hartree-Fock SCF calculation will be
 performed using Pulay DIIS extrapolation
 SCF converges when DIIS error is below 1.0E-08
 Geometry optimization detected.  Setting ReadMinima to 0
 Setting SaveMinima to 0
 ---------------------------------------
  Cycle       Energy         DIIS Error
 ---------------------------------------
    1    -339.4024360364      1.14E-03
    2    -339.4088283519      9.09E-04
    3    -339.4119964715      1.79E-04
    4    -339.4123535858      7.45E-05
    5    -339.4124322080      3.11E-05
    6    -339.4124447033      1.38E-05
    7    -339.4124466143      5.59E-06
    8    -339.4124468865      1.19E-06
    9    -339.4124469148      6.13E-07
   10    -339.4124469285      3.83E-07
   11    -339.4124469374      1.68E-07
   12    -339.4124469391      6.75E-08
   13    -339.4124469393      2.84E-08
   14    -339.4124469396      8.47E-09 Convergence criterion met
 ---------------------------------------
 SCF time:  CPU 69.10 s  wall 69.16 s
 Discretize the solute cavity surface with Lebedev spheres
	Using 302 Lebedev grid points for each H atom
	Using 302 Lebedev grid points for other atoms
	Atomic van der Waals radii will be scaled by 1.20
 Removing interior tesserae...
 Keep 970 surface tesserae and discard 1446 interior tesserae
 Molecular Surface Area = 99.636 Angst**2
 A restricted Hartree-Fock SCF calculation will be
 performed using Pulay DIIS extrapolation
 Polarizable Continuum solvation model will be applied
 SCF converges when DIIS error is below 1.0E-08
 Geometry optimization detected.  Setting ReadMinima to 0
 Setting SaveMinima to 0

 Citation of the SMD model:
 Marenich, A.V.; Cramer, C.J.; Truhlar, D.G.
 J. Phys. Chem. B 2009, 113, 6378-6396.
 iSolventCode=           1
 Solvent: water                                                           

 vradii
            1           2           3           4           5           6
    1   1.5200000   1.8500000   1.8500000   1.5200000   1.8500000   1.5200000
            7           8
    1   1.2000000   1.2000000
 ---------------------------------------
  Cycle       Energy         DIIS Error
 ---------------------------------------
    1    -339.4124469390      2.21E-09
 Time req'd to invert C: 0.50 s (CPU) 0.50 s (wall)
    2    -339.4379182307      8.18E-04
    3    -339.4379182300      8.18E-04
    4    -339.4379182286      8.18E-04
    5    -339.4379182295      8.18E-04
    6    -339.4379182340      8.18E-04
    7    -339.4379182318      8.18E-04
    8    -339.4379182298      8.18E-04
    9    -339.4379182307      8.18E-04
   10    -339.4379182318      8.18E-04
   11    -339.4379182323      8.18E-04
   12    -339.4379182317      8.18E-04
   13    -339.4379182292      8.18E-04
   14    -339.4379182270      8.18E-04
   15    -339.4379182249      8.18E-04
   16    -339.4379182294      8.18E-04
   17    -339.4452229180      5.90E-04
   18    -339.4468365391      1.86E-04
   19    -339.4474692507      7.36E-05
   20    -339.4475677994      2.80E-05
   21    -339.4475796673      1.17E-05
   22    -339.4475812048      4.71E-06
   23    -339.4475813887      8.92E-07
   24    -339.4475813993      2.50E-07
   25    -339.4475814001      1.03E-07
   26    -339.4475814003      4.60E-08
   27    -339.4475814006      1.54E-08
   28    -339.4475814009      3.44E-09 Convergence criterion met
 ---------------------------------------
 SCF time:  CPU 106.93 s  wall 106.98 s
(0)  E-EN(g) gas-phase elect-nuc energy                 -339.412446939 a.u.
(3)  G-ENP(liq) elect-nuc-pol free energy of system     -339.447581401 a.u.
(4)  G-CDS(liq) cavity-dispersion-solvent structure 
     free energy                                                5.9761 kcal/mol
(6)  G-S(liq) free energy of system                     -339.438057819 a.u.
(9)  DeltaG-S(liq) free energy of  solvation
     (9) = (6) - (0)                                          -16.0711 kcal/mol
 SCF   energy in the final basis set = -339.4380578195
 Total energy in the final basis set = -339.4380578195

 Components of the MP2 correlation energy:
        aaaa  correlation energy =        -0.1528740183 au
        abab  correlation energy =        -0.9128654395 au
        bbbb  correlation energy =        -0.1528740183 au
        non-Brillouin singles    =        -0.0000000000 au

 Total  MP2   correlation energy =        -1.2186134762 au
        MP2         total energy =      -340.6566712957 au

  Entering Z-vector solver.
 This version supports only Gaussian blurring of the apparent surface charges
 No PCM contribution added !! 
   1         0           1      0.000426    0.000426
 This version supports only Gaussian blurring of the apparent surface charges
 No PCM contribution added !! 
   2         0           1      0.000132    0.000132
 This version supports only Gaussian blurring of the apparent surface charges
 No PCM contribution added !! 
   3         0           1      0.000037    0.000037
 This version supports only Gaussian blurring of the apparent surface charges
 No PCM contribution added !! 
   4         0           1      0.000011    0.000011
 This version supports only Gaussian blurring of the apparent surface charges
 No PCM contribution added !! 
   5         0           1      0.000004    0.000004
 This version supports only Gaussian blurring of the apparent surface charges
 No PCM contribution added !! 
   6         0           1      0.000002    0.000002
 This version supports only Gaussian blurring of the apparent surface charges
 No PCM contribution added !! 
   7         1           0      0.000000    0.000000    Roots Converged

 --------------------------------------------------------------

                    Orbital Energies (a.u.)
 --------------------------------------------------------------

 Alpha MOs
 -- Occupied --
-20.612 -20.598 -20.598 -11.376 -11.360 -11.360  -1.456  -1.429
 -1.414  -1.020  -0.877  -0.791  -0.753  -0.702  -0.682  -0.665
 -0.611  -0.558  -0.541  -0.526  -0.499  -0.428
 -- Virtual --
  0.008   0.134   0.173   0.228   0.250   0.257   0.333   0.334
  0.393   0.422   0.462   0.479   0.479   0.506   0.529   0.541
  0.574   0.583   0.603   0.630   0.662   0.683   0.709   0.712
  0.759   0.778   0.816   0.831   0.864   0.877   0.894   0.900
  0.924   0.960   0.977   0.998   1.034   1.077   1.141   1.152
  1.168   1.209   1.262   1.304   1.346   1.360   1.408   1.463
  1.478   1.489   1.550   1.634   1.686   1.733   1.751   1.828
  1.895   1.914   1.950   1.994   2.041   2.087   2.111   2.220
  2.226   2.259   2.296   2.394   2.398   2.405   2.417   2.417
  2.460   2.463   2.478   2.561   2.625   2.729   2.745   2.780
  2.808   2.826   2.890   2.926   3.046   3.085   3.109   3.129
  3.130   3.141   3.216   3.257   3.340   3.347   3.352   3.361
  3.376   3.415   3.416   3.441   3.495   3.504   3.563   3.567
  3.630   3.642   3.747   3.760   3.840   3.840   3.871   3.951
  3.979   4.057   4.058   4.139   4.198   4.217   4.247   4.272
  4.292   4.305   4.391   4.408   4.515   4.516   4.652   4.663
  4.671   4.691   4.784   4.810   5.056   5.079   5.080   5.097
  5.250   5.266   5.375   5.382   5.471   5.494   5.564   5.580
  5.617   5.659   5.659   5.694   5.749   5.871   5.932   6.019
  6.032   6.182   6.216   6.284   6.454   6.566   6.567   6.689
  6.767   6.798   6.800   6.834   6.850   6.876   6.882   6.933
  6.959   7.220   7.243   7.289   7.345   7.360   7.435   7.507
  7.511   7.530   7.564   7.849   9.029  11.027  11.251  13.154
 13.737  14.464
 --------------------------------------------------------------

          Ground-State Mulliken Net Atomic Charges

     Atom                 Charge (a.u.)
  ----------------------------------------
      1 O                    -0.288545
      2 C                     0.145270
      3 C                     0.225784
      4 O                    -0.253408
      5 C                     0.145167
      6 O                    -0.288508
      7 H                     0.157188
      8 H                     0.157054
  ----------------------------------------
  Sum of atomic charges =    -0.000000

 -----------------------------------------------------------------
                    Cartesian Multipole Moments
 -----------------------------------------------------------------
    Charge (ESU x 10^10)
                 0.0000
    Dipole Moment (Debye)
         X      -0.0001      Y       5.7899      Z       0.0013
       Tot       5.7899
    Quadrupole Moments (Debye-Ang)
        XX     -49.0978     XY       0.0016     YY     -31.7401
        XZ       0.0026     YZ       0.0008     ZZ     -30.5752
    Octopole Moments (Debye-Ang^2)
       XXX      -0.0097    XXY       2.5484    XYY      -0.0043
       YYY      11.2167    XXZ       0.0033    XYZ       0.0043
       YYZ      -0.0011    XZZ      -0.0018    YZZ      -0.8499
       ZZZ      -0.0023
    Hexadecapole Moments (Debye-Ang^3)
      XXXX    -640.8303   XXXY       0.0296   XXYY    -105.9875
      XYYY       0.0229   YYYY    -135.4787   XXXZ      -0.0212
      XXYZ       0.0014   XYYZ      -0.0216   YYYZ      -0.0027
      XXZZ     -85.9679   XYZZ       0.0086   YYZZ     -27.4102
      XZZZ      -0.0344   YZZZ      -0.0009   ZZZZ     -25.4441
 -----------------------------------------------------------------
 DrvMan is completing analytic gradient of the MP2 energy
 MP2 relaxed dipole moment
            1
    1  -0.0000587
    2   2.2779274
    3   0.0005084
	Magnitude:	 2.278 au	 5.790 Debye
 MP2 energy read as -340.656671
 Full Analytical Gradient of MP2 Energy (in au.)
             1             2             3             4             5
    1   -0.00081629    0.00050684    0.00005353    0.00003354   -0.00040444
    2   -0.00027979    0.00000977   -0.00039942    0.00047178   -0.00005263
    3   -0.00020516    0.00066430   -0.00014206    0.00002448   -0.00035432
             6             7             8
    1    0.00076639   -0.00042910    0.00028953
    2   -0.00017667    0.00018512    0.00024185
    3    0.00012318   -0.00026804    0.00015762
 Gradient time:  CPU 0.06 s  wall 0.07 s
 Geometry Optimization Parameters
   NAtoms,    NIC,     NZ,  NCons,   NDum,   NFix, NCnnct, MaxDiis
        8      40       0       0       0       0       0       0

 Cartesian Hessian Update
 Hessian Updated using BFGS Update


** GEOMETRY OPTIMIZATION IN DELOCALIZED INTERNAL COORDINATES **
   Searching for a Minimum

   Optimization Cycle:   9

                       Coordinates (Angstroms)
     ATOM                X               Y               Z
      1  O         2.3678438462    0.1086521455   -0.0001627899
      2  C         1.2817024137    0.6410279618    0.0014257445
      3  C         0.0001623516   -0.1913657193   -0.0000433810
      4  O         0.0002900131   -1.4017465123    0.0000625776
      5  C        -1.2815486751    0.6410767303   -0.0009309651
      6  O        -2.3678862170    0.1090673473   -0.0000681438
      7  H         1.1599305960    1.6957078164   -0.0014801363
      8  H        -1.1604941285    1.6959364303    0.0011220938
   Point Group: c1    Number of degrees of freedom:    18


   Energy is   -340.656671296

 Hessian Updated using BFGS Update

 18 Hessian modes will be used to form the next step
  Hessian Eigenvalues:
     0.003397    0.003397    0.034354    0.073525    0.083628    0.160412
     0.167909    0.197883    0.220136    0.249773    0.253095    0.281950
     0.315904    0.324972    0.341140    0.942371    1.011093    1.018590

 Minimum Search - Taking Simple RFO Step
 Searching for Lamda that Minimizes Along All modes
 Value Taken    Lamda =  -0.00001361
 Step Taken.  Stepsize is  0.008987

                             Maximum     Tolerance    Cnvgd?
         Gradient           0.001707      0.000300      NO
         Displacement       0.006008      0.001200      NO
         Energy change     -0.000045      0.000001      NO


 New Cartesian Coordinates Obtained by Inverse Iteration

 Displacement from previous Coordinates is:  0.010785
 ----------------------------------------------------------------
             Standard Nuclear Orientation (Angstroms)
    I     Atom           X                Y                Z
 ----------------------------------------------------------------
    1      O       2.3701437865     0.1106703467    -0.0000690012
    2      C       1.2824282018     0.6406634273    -0.0000157485
    3      C       0.0000062876    -0.1920089472     0.0000033092
    4      O       0.0000043247    -1.4026345947     0.0000547540
    5      C      -1.2824189405     0.6406530418    -0.0000418604
    6      O      -2.3701457820     0.1106847983     0.0001652015
    7      H       1.1617052314     1.6951539795     0.0000417241
    8      H      -1.1617229095     1.6951741483    -0.0002133788
 ----------------------------------------------------------------
 Nuclear Repulsion Energy =   203.0846681985 hartrees
 There are       22 alpha and       22 beta electrons
 Discretize the solute cavity surface with Lebedev spheres
	Using 302 Lebedev grid points for each H atom
	Using 302 Lebedev grid points for other atoms
	Atomic van der Waals radii will be scaled by 1.20
 Removing interior tesserae...
 Keep 965 surface tesserae and discard 1451 interior tesserae
 Molecular Surface Area = 98.899 Angst**2
 Applying Cartesian multipole field
    Component          Value
    ---------          -----
     (2,0,0)        1.00000E-11
     (0,2,0)        2.00000E-11
     (0,0,2)       -3.00000E-10
 Nucleus-field energy     =     0.0000000059 hartrees
 Requested basis set is cc-pVTZ
 There are 72 shells and 208 basis functions
 A cutoff of  1.0D-11 yielded   2409 shell pairs
 There are     20113 function pairs (     26794 Cartesian)
 Smallest overlap matrix eigenvalue = 6.21E-04
 Guess MOs from SCF MO coefficient file
 Reading MOs from coefficient file
 Reading MOs from coefficient file
 A restricted Hartree-Fock SCF calculation will be
 performed using Pulay DIIS extrapolation
 SCF converges when DIIS error is below 1.0E-08
 Geometry optimization detected.  Setting ReadMinima to 0
 Setting SaveMinima to 0
 ---------------------------------------
  Cycle       Energy         DIIS Error
 ---------------------------------------
    1    -339.3974023561      1.13E-03
    2    -339.4087957918      9.04E-04
    3    -339.4119257224      1.77E-04
    4    -339.4122756939      7.42E-05
    5    -339.4123522372      3.10E-05
    6    -339.4123648833      1.36E-05
    7    -339.4123667318      5.54E-06
    8    -339.4123669714      1.03E-06
    9    -339.4123669861      3.98E-07
   10    -339.4123669900      2.32E-07
   11    -339.4123669923      1.24E-07
   12    -339.4123669932      5.68E-08
   13    -339.4123669933      2.59E-08
   14    -339.4123669937      7.85E-09 Convergence criterion met
 ---------------------------------------
 SCF time:  CPU 68.45 s  wall 68.50 s
 Discretize the solute cavity surface with Lebedev spheres
	Using 302 Lebedev grid points for each H atom
	Using 302 Lebedev grid points for other atoms
	Atomic van der Waals radii will be scaled by 1.20
 Removing interior tesserae...
 Keep 965 surface tesserae and discard 1451 interior tesserae
 Molecular Surface Area = 98.899 Angst**2
 A restricted Hartree-Fock SCF calculation will be
 performed using Pulay DIIS extrapolation
 Polarizable Continuum solvation model will be applied
 SCF converges when DIIS error is below 1.0E-08
 Geometry optimization detected.  Setting ReadMinima to 0
 Setting SaveMinima to 0

 Citation of the SMD model:
 Marenich, A.V.; Cramer, C.J.; Truhlar, D.G.
 J. Phys. Chem. B 2009, 113, 6378-6396.
 iSolventCode=           1
 Solvent: water                                                           

 vradii
            1           2           3           4           5           6
    1   1.5200000   1.8500000   1.8500000   1.5200000   1.8500000   1.5200000
            7           8
    1   1.2000000   1.2000000
 ---------------------------------------
  Cycle       Energy         DIIS Error
 ---------------------------------------
    1    -339.4123669930      1.13E-09
 Time req'd to invert C: 0.49 s (CPU) 0.49 s (wall)
    2    -339.4377061543      8.15E-04
    3    -339.4377061540      8.15E-04
    4    -339.4377061521      8.15E-04
    5    -339.4377061543      8.15E-04
    6    -339.4377061497      8.15E-04
    7    -339.4377061455      8.15E-04
    8    -339.4377061448      8.15E-04
    9    -339.4377061491      8.15E-04
   10    -339.4377061528      8.15E-04
   11    -339.4377061526      8.15E-04
   12    -339.4377061538      8.15E-04
   13    -339.4377061544      8.15E-04
   14    -339.4377061536      8.15E-04
   15    -339.4377061588      8.15E-04
   16    -339.4377061539      8.15E-04
   17    -339.4449528927      5.88E-04
   18    -339.4465532340      1.85E-04
   19    -339.4471799772      7.32E-05
   20    -339.4472774260      2.79E-05
   21    -339.4472891840      1.17E-05
   22    -339.4472907238      4.72E-06
   23    -339.4472909093      8.91E-07
   24    -339.4472909200      2.54E-07
   25    -339.4472909208      1.05E-07
   26    -339.4472909210      4.66E-08
   27    -339.4472909213      1.52E-08
   28    -339.4472909216      2.89E-09 Convergence criterion met
 ---------------------------------------
 SCF time:  CPU 110.76 s  wall 110.79 s
(0)  E-EN(g) gas-phase elect-nuc energy                 -339.412366993 a.u.
(3)  G-ENP(liq) elect-nuc-pol free energy of system     -339.447290922 a.u.
(4)  G-CDS(liq) cavity-dispersion-solvent structure 
     free energy                                                5.9765 kcal/mol
(6)  G-S(liq) free energy of system                     -339.437766799 a.u.
(9)  DeltaG-S(liq) free energy of  solvation
     (9) = (6) - (0)                                          -15.9386 kcal/mol
 SCF   energy in the final basis set = -339.4377667988
 Total energy in the final basis set = -339.4377667988

 Components of the MP2 correlation energy:
        aaaa  correlation energy =        -0.1528924285 au
        abab  correlation energy =        -0.9129947338 au
        bbbb  correlation energy =        -0.1528924285 au
        non-Brillouin singles    =        -0.0000000000 au

 Total  MP2   correlation energy =        -1.2187795909 au
        MP2         total energy =      -340.6565463897 au

  Entering Z-vector solver.
 This version supports only Gaussian blurring of the apparent surface charges
 No PCM contribution added !! 
   1         0           1      0.000427    0.000427
 This version supports only Gaussian blurring of the apparent surface charges
 No PCM contribution added !! 
   2         0           1      0.000133    0.000133
 This version supports only Gaussian blurring of the apparent surface charges
 No PCM contribution added !! 
   3         0           1      0.000037    0.000037
 This version supports only Gaussian blurring of the apparent surface charges
 No PCM contribution added !! 
   4         0           1      0.000011    0.000011
 This version supports only Gaussian blurring of the apparent surface charges
 No PCM contribution added !! 
   5         0           1      0.000004    0.000004
 This version supports only Gaussian blurring of the apparent surface charges
 No PCM contribution added !! 
   6         0           1      0.000002    0.000002
 This version supports only Gaussian blurring of the apparent surface charges
 No PCM contribution added !! 
   7         1           0      0.000000    0.000000    Roots Converged

 --------------------------------------------------------------

                    Orbital Energies (a.u.)
 --------------------------------------------------------------

 Alpha MOs
 -- Occupied --
-20.613 -20.598 -20.598 -11.377 -11.360 -11.360  -1.456  -1.429
 -1.414  -1.020  -0.877  -0.791  -0.753  -0.702  -0.682  -0.665
 -0.611  -0.558  -0.541  -0.526  -0.500  -0.428
 -- Virtual --
  0.008   0.134   0.173   0.228   0.249   0.256   0.333   0.334
  0.392   0.422   0.461   0.478   0.479   0.506   0.529   0.540
  0.574   0.583   0.603   0.630   0.662   0.682   0.709   0.712
  0.759   0.778   0.816   0.830   0.863   0.877   0.894   0.900
  0.923   0.960   0.977   0.997   1.034   1.077   1.141   1.152
  1.167   1.209   1.262   1.304   1.345   1.359   1.409   1.463
  1.478   1.489   1.550   1.633   1.686   1.732   1.750   1.827
  1.894   1.914   1.950   1.993   2.041   2.086   2.108   2.219
  2.227   2.259   2.296   2.394   2.398   2.404   2.417   2.418
  2.459   2.462   2.477   2.560   2.625   2.728   2.745   2.779
  2.808   2.825   2.890   2.925   3.045   3.085   3.109   3.128
  3.130   3.141   3.216   3.257   3.339   3.347   3.352   3.360
  3.375   3.413   3.416   3.441   3.495   3.503   3.562   3.566
  3.630   3.641   3.747   3.761   3.838   3.841   3.869   3.950
  3.978   4.057   4.057   4.138   4.197   4.217   4.245   4.271
  4.291   4.304   4.390   4.406   4.514   4.514   4.652   4.662
  4.670   4.692   4.784   4.808   5.055   5.080   5.081   5.097
  5.250   5.266   5.376   5.381   5.470   5.493   5.564   5.580
  5.617   5.658   5.658   5.694   5.748   5.870   5.931   6.019
  6.031   6.180   6.214   6.283   6.453   6.564   6.566   6.688
  6.766   6.797   6.799   6.834   6.848   6.876   6.882   6.933
  6.959   7.219   7.240   7.289   7.344   7.360   7.434   7.506
  7.511   7.529   7.563   7.847   9.028  11.022  11.247  13.145
 13.729  14.459
 --------------------------------------------------------------

          Ground-State Mulliken Net Atomic Charges

     Atom                 Charge (a.u.)
  ----------------------------------------
      1 O                    -0.288307
      2 C                     0.145205
      3 C                     0.223934
      4 O                    -0.252574
      5 C                     0.145205
      6 O                    -0.288304
      7 H                     0.157427
      8 H                     0.157414
  ----------------------------------------
  Sum of atomic charges =     0.000000

 -----------------------------------------------------------------
                    Cartesian Multipole Moments
 -----------------------------------------------------------------
    Charge (ESU x 10^10)
                -0.0000
    Dipole Moment (Debye)
         X       0.0001      Y       5.7744      Z      -0.0005
       Tot       5.7744
    Quadrupole Moments (Debye-Ang)
        XX     -49.1059     XY       0.0001     YY     -31.7449
        XZ       0.0015     YZ       0.0000     ZZ     -30.5807
    Octopole Moments (Debye-Ang^2)
       XXX       0.0000    XXY       2.5173    XYY      -0.0000
       YYY      11.1720    XXZ      -0.0020    XYZ       0.0002
       YYZ      -0.0011    XZZ      -0.0000    YZZ      -0.8610
       ZZZ      -0.0014
    Hexadecapole Moments (Debye-Ang^3)
      XXXX    -641.9031   XXXY       0.0008   XXYY    -106.1409
      XYYY       0.0006   YYYY    -135.5449   XXXZ       0.0161
      XXYZ       0.0006   XYYZ       0.0036   YYYZ       0.0020
      XXZZ     -86.1051   XYZZ       0.0002   YYZZ     -27.4193
      XZZZ       0.0079   YZZZ       0.0022   ZZZZ     -25.4561
 -----------------------------------------------------------------
 DrvMan is completing analytic gradient of the MP2 energy
 MP2 relaxed dipole moment
            1
    1   0.0000209
    2   2.2718095
    3  -0.0001887
	Magnitude:	 2.272 au	 5.774 Debye
 MP2 energy read as -340.656546
 Full Analytical Gradient of MP2 Energy (in au.)
             1             2             3             4             5
    1   -0.00004867    0.00000589    0.00000171   -0.00000079   -0.00000224
    2    0.00002497    0.00001393   -0.00007176    0.00013463   -0.00001537
    3    0.00000091   -0.00000301    0.00000181    0.00000003   -0.00000486
             6             7             8
    1    0.00004806   -0.00000041   -0.00000355
    2    0.00003243   -0.00006957   -0.00004926
    3    0.00000167    0.00000107    0.00000239
 Gradient time:  CPU 0.07 s  wall 0.07 s
 Geometry Optimization Parameters
   NAtoms,    NIC,     NZ,  NCons,   NDum,   NFix, NCnnct, MaxDiis
        8      40       0       0       0       0       0       0

 Cartesian Hessian Update
 Hessian Updated using BFGS Update


** GEOMETRY OPTIMIZATION IN DELOCALIZED INTERNAL COORDINATES **
   Searching for a Minimum

   Optimization Cycle:  10

                       Coordinates (Angstroms)
     ATOM                X               Y               Z
      1  O         2.3701437865    0.1106703467   -0.0000690012
      2  C         1.2824282018    0.6406634273   -0.0000157485
      3  C         0.0000062876   -0.1920089472    0.0000033092
      4  O         0.0000043247   -1.4026345947    0.0000547540
      5  C        -1.2824189405    0.6406530418   -0.0000418604
      6  O        -2.3701457820    0.1106847983    0.0001652015
      7  H         1.1617052314    1.6951539795    0.0000417241
      8  H        -1.1617229095    1.6951741483   -0.0002133788
   Point Group: c1    Number of degrees of freedom:    18


   Energy is   -340.656546390

 Hessian Updated using BFGS Update

 18 Hessian modes will be used to form the next step
  Hessian Eigenvalues:
     0.003397    0.003397    0.034352    0.073427    0.083711    0.160424
     0.167542    0.199929    0.220106    0.249848    0.256032    0.281936
     0.303795    0.324919    0.349318    0.927239    1.008975    1.018585

 Minimum Search - Taking Simple RFO Step
 Searching for Lamda that Minimizes Along All modes
 Value Taken    Lamda =   0.00000000
 Step Taken.  Stepsize is  0.000437

                             Maximum     Tolerance    Cnvgd?
         Gradient           0.000121      0.000300     YES
         Displacement       0.000249      0.001200     YES
         Energy change      0.000125      0.000001      NO


                       Distance Matrix (Angstroms)
             O (  1)   C (  2)   C (  3)   O (  4)   C (  5)   O (  6)
   C (  2)  1.209966
   C (  3)  2.389386  1.529035
   O (  4)  2.812055  2.412401  1.210626
   C (  5)  3.690812  2.564847  1.529033  2.412392
   O (  6)  4.740290  3.690823  2.389403  2.812072  1.209965
   H (  7)  1.992715  1.061379  2.216061  3.308450  2.661901  3.870984
   H (  8)  3.871012  2.661929  2.216094  3.308478  1.061406  1.992710
             H (  7)
   H (  8)  2.323428

 Final energy is   -340.65654638971046     


 ******************************
 **  OPTIMIZATION CONVERGED  **
 ******************************

                       Coordinates (Angstroms)
     ATOM                X               Y               Z
      1  O         2.3701437865    0.1106703467   -0.0000690012
      2  C         1.2824282018    0.6406634273   -0.0000157485
      3  C         0.0000062876   -0.1920089472    0.0000033092
      4  O         0.0000043247   -1.4026345947    0.0000547540
      5  C        -1.2824189405    0.6406530418   -0.0000418604
      6  O        -2.3701457820    0.1106847983    0.0001652015
      7  H         1.1617052314    1.6951539795    0.0000417241
      8  H        -1.1617229095    1.6951741483   -0.0002133788

Z-matrix Print:
$molecule
0 1
C 
O  1 1.210626
C  1 1.529033 2 122.995046
H  3 1.061406 1 116.465719 2 -179.992304 0
O  3 1.209965 1 121.028336 2 0.010656 0
C  1 1.529035 2 122.995625 3 180.000000 0
H  6 1.061379 1 116.464480 2 -179.993740 0
O  6 1.209966 1 121.026653 2 0.004952 0
$end


 --------------------------------------------------------------

                    Orbital Energies (a.u.)
 --------------------------------------------------------------

 Alpha MOs
 -- Occupied --
-20.613 -20.598 -20.598 -11.377 -11.360 -11.360  -1.456  -1.429
 -1.414  -1.020  -0.877  -0.791  -0.753  -0.702  -0.682  -0.665
 -0.611  -0.558  -0.541  -0.526  -0.500  -0.428
 -- Virtual --
  0.008   0.134   0.173   0.228   0.249   0.256   0.333   0.334
  0.392   0.422   0.461   0.478   0.479   0.506   0.529   0.540
  0.574   0.583   0.603   0.630   0.662   0.682   0.709   0.712
  0.759   0.778   0.816   0.830   0.863   0.877   0.894   0.900
  0.923   0.960   0.977   0.997   1.034   1.077   1.141   1.152
  1.167   1.209   1.262   1.304   1.345   1.359   1.409   1.463
  1.478   1.489   1.550   1.633   1.686   1.732   1.750   1.827
  1.894   1.914   1.950   1.993   2.041   2.086   2.108   2.219
  2.227   2.259   2.296   2.394   2.398   2.404   2.417   2.418
  2.459   2.462   2.477   2.560   2.625   2.728   2.745   2.779
  2.808   2.825   2.890   2.925   3.045   3.085   3.109   3.128
  3.130   3.141   3.216   3.257   3.339   3.347   3.352   3.360
  3.375   3.413   3.416   3.441   3.495   3.503   3.562   3.566
  3.630   3.641   3.747   3.761   3.838   3.841   3.869   3.950
  3.978   4.057   4.057   4.138   4.197   4.217   4.245   4.271
  4.291   4.304   4.390   4.406   4.514   4.514   4.652   4.662
  4.670   4.692   4.784   4.808   5.055   5.080   5.081   5.097
  5.250   5.266   5.376   5.381   5.470   5.493   5.564   5.580
  5.617   5.658   5.658   5.694   5.748   5.870   5.931   6.019
  6.031   6.180   6.214   6.283   6.453   6.564   6.566   6.688
  6.766   6.797   6.799   6.834   6.848   6.876   6.882   6.933
  6.959   7.219   7.240   7.289   7.344   7.360   7.434   7.506
  7.511   7.529   7.563   7.847   9.028  11.022  11.247  13.145
 13.729  14.459
 --------------------------------------------------------------

          Ground-State Mulliken Net Atomic Charges

     Atom                 Charge (a.u.)
  ----------------------------------------
      1 O                    -0.288307
      2 C                     0.145205
      3 C                     0.223934
      4 O                    -0.252574
      5 C                     0.145205
      6 O                    -0.288304
      7 H                     0.157427
      8 H                     0.157414
  ----------------------------------------
  Sum of atomic charges =     0.000000

 -----------------------------------------------------------------
                    Cartesian Multipole Moments
 -----------------------------------------------------------------
    Charge (ESU x 10^10)
                -0.0000
    Dipole Moment (Debye)
         X       0.0001      Y       5.7744      Z      -0.0005
       Tot       5.7744
    Quadrupole Moments (Debye-Ang)
        XX     -49.1059     XY       0.0001     YY     -31.7449
        XZ       0.0015     YZ       0.0000     ZZ     -30.5807
    Octopole Moments (Debye-Ang^2)
       XXX       0.0000    XXY       2.5173    XYY      -0.0000
       YYY      11.1720    XXZ      -0.0020    XYZ       0.0002
       YYZ      -0.0011    XZZ      -0.0000    YZZ      -0.8610
       ZZZ      -0.0014
    Hexadecapole Moments (Debye-Ang^3)
      XXXX    -641.9031   XXXY       0.0008   XXYY    -106.1409
      XYYY       0.0006   YYYY    -135.5449   XXXZ       0.0161
      XXYZ       0.0006   XYYZ       0.0036   YYYZ       0.0020
      XXZZ     -86.1051   XYZZ       0.0002   YYZZ     -27.4193
      XZZZ       0.0079   YZZZ       0.0022   ZZZZ     -25.4561
 -----------------------------------------------------------------
Archival summary:
1\1\TWL01\OPT\MP2\BasisUnspecified\332\taweetha\SunJun1113:01:372017SunJun1113:01:372017\0\\#,OPT,MP2,BasisUnspecified,\\0,1\C\O,1,1.21063\C,1,1.52903,2,122.995\H,3,1.06141,1,116.466,2,-179.992,0\O,3,1.20997,1,121.028,2,0.0106565,0\C,1,1.52904,2,122.996,3,180,0\H,6,1.06138,1,116.464,2,-179.994,0\O,6,1.20997,1,121.027,2,0.00495244,0\\HF=-339.437767\MP2=-340.656546\\@

 Total job time:  3786.18s(wall), 3778.22s(cpu) 
 Sun Jun 11 13:01:37 2017

        *************************************************************
        *                                                           *
        *  Thank you very much for using Q-Chem.  Have a nice day.  *
        *                                                           *
        *************************************************************


 
User input: 2 of 2 
 
TWL01 127.0.1
Q-Chem Developer Version! Running on 127.0.1.*
                  Welcome to Q-Chem
     A Quantum Leap Into The Future Of Chemistry


 Q-Chem 4.4, Q-Chem, Inc., Pleasanton, CA (2016)

 Y. Shao,  Z. Gan,  E. Epifanovsky,  A. T. B. Gilbert,  M. Wormit,  
 J. Kussmann,  A. W. Lange,  A. Behn,  J. Deng,  X. Feng,  D. Ghosh,  
 M. Goldey,  P. R. Horn,  L. D. Jacobson,  I. Kaliman,  F. Rob,  
 R. Z. Khaliullin,  T. Kus,  A. Landau,  J. Liu,  E. I. Proynov,  Y. M. Rhee,  
 R. M. Richard,  M. A. Rohrdanz,  R. P. Steele,  E. J. Sundstrom,  
 H. L. Woodcock III,  P. M. Zimmerman,  D. Zuev,  B. Albrecht,  E. Alguire,  
 B. Austin,  S. A. Baeppler,  G. J. O. Beran,  Y. A. Bernard,  E. Berquist,  
 K. Brandhorst,  K. B. Bravaya,  S. T. Brown,  D. Casanova,  C.-M. Chang,  
 Y. Chen,  S. H. Chien,  K. D. Closser,  M. P. Coons,  D. L. Crittenden,  
 S. Dasgupta,  M. Diedenhofen,  R. A. DiStasio Jr.,  H. Do,  A. D. Dutoi,  
 R. G. Edgar,  P.-T. Fang,  S. Fatehi,  Q. Feng,  L. Fusti-Molnar,  
 A. Ghysels,  A. Golubeva-Zadorozhnaya,  J. Gomes,  A. Gunina,  
 M. W. D. Hanson-Heine,  P. H. P. Harbach,  A. W. Hauser,  J. E. Herr,  
 E. G. Hohenstein,  Z. C. Holden,  K. Hui,  T.-C. Jagau,  H. Ji,  B. Kaduk,  
 K. Khistyaev,  Jaehoon Kim,  Jihan Kim,  R. A. King,  P. Klunzinger,  
 K. Koh,  D. Kosenkov,  T. Kowalczyk,  C. M. Krauter,  A. Kunitsa,  
 K. U. Lao,  A. Laurent,  K. V. Lawler,  J. Lee,  D. Lefrancois,  S. Lehtola,  
 S. V. Levchenko,  C. Y. Lin,  Y.-S. Lin,  F. Liu,  E. Livshits,  
 R. C. Lochan,  A. Luenser,  P. Manohar,  S. F. Manzer,  S.-P. Mao,  Y. Mao,  
 N. Mardirossian,  A. V. Marenich,  L. A. Martinez-Martinez,  S. A. Maurer,  
 N. J. Mayhall,  J.-M. Mewes,  A. F. Morrison,  K. Nanda,  T. S. Nguyen-Beck,  
 C. M. Oana,  R. Olivares-Amaya,  D. P. O'Neill,  J. A. Parkhill,  
 T. M. Perrine,  R. Peverati,  P. A. Pieniazek,  F. Plasser,  A. Prociuk,  
 D. R. Rehn,  E. Rosta,  N. J. Russ,  N. Sergueev,  S. M. Sharada,  
 S. Sharma,  D. W. Small,  A. Sodt,  T. Stauch,  T. Stein,  D. Stuck,  
 Y.-C. Su,  A. J. W. Thom,  T. Tsuchimochi,  L. Vogt,  O. Vydrov,  T. Wang,  
 M. A. Watson,  J. Wenzel,  A. White,  C. F. Williams,  V. Vanovschi,  
 K. Yao,  S. Yeganeh,  S. R. Yost,  Z.-Q. You,  I. Y. Zhang,  X. Zhang,  
 Y. Zhao,  B. R. Brooks,  G. K. L. Chan,  D. M. Chipman,  C. J. Cramer,  
 W. A. Goddard III,  M. S. Gordon,  W. J. Hehre,  A. Klamt,  
 H. F. Schaefer III,  M. W. Schmidt,  C. D. Sherrill,  D. G. Truhlar,  
 A. Warshel,  X. Xu,  A. Aspuru-Guzik,  R. Baer,  A. T. Bell,  N. A. Besley,  
 J.-D. Chai,  A. Dreuw,  B. D. Dunietz,  T. R. Furlani,  S. R. Gwaltney,  
 C.-P. Hsu,  Y. Jung,  J. Kong,  D. S. Lambrecht,  W. Liang,  C. Ochsenfeld,  
 V. A. Rassolov,  L. V. Slipchenko,  J. E. Subotnik,  T. Van Voorhis,  
 J. M. Herbert,  A. I. Krylov,  P. M. W. Gill,  M. Head-Gordon

 Contributors to earlier versions of Q-Chem not listed above: 
 R. D. Adamson,  J. Baker,  E. F. C. Byrd,  A. K. Chakraborty,  C.-L. Cheng,  
 H. Dachsel,  R. J. Doerksen,  G. Hawkins,  A. Heyden,  S. Hirata,  
 G. Kedziora,  F. J. Keil,  C. Kelley,  P. P. Korambath,  W. Kurlancheek,  
 A. M. Lee,  M. S. Lee,  D. Liotard,  I. Lotan,  P. E. Maslen,  N. Nair,  
 D. Neuhauser,  R. Olson,  B. Peters,  J. Ritchie,  N. E. Schultz,  
 N. Shenvi,  A. C. Simmonett,  K. S. Thanthiriwatte,  Q. Wu,  W. Zhang

 Please cite Q-Chem as follows:
 Y. Shao et al., Mol. Phys. 113, 184-215 (2015)
 DOI: 10.1080/00268976.2014.952696

 Q-Chem 4.4.2 for Intel X86 EM64T Linux

 Parts of Q-Chem use Armadillo 5.200.1 (Boston Tea Smuggler).
 http://arma.sourceforge.net/

 Q-Chem begins on Sun Jun 11 13:01:37 2017  


Host: 0

     Scratch files written to /scratch/taweetham/qchem40444//
The previous job contains 0 fragments, simply inherited here
FILE_GEOM_ORG=        593


!!********************************************.
!!******************Warning*******************.
!!Desired Analytical derivatives not available.
!!Finite difference job might take a long time.
!!********************************************.
!!********************************************.


 2-order derivative to be evaluated numerically with 1-order analytical derivatives

Checking the input file for inconsistencies... 	...done.

--------------------------------------------------------------
User input:
--------------------------------------------------------------

$molecule
read
$end

$rem
   BASIS  =   cc-pVTZ
   method  =  MP2
   JOBTYPE	= FREQUENCY
   SOLVENT_METHOD = SMD
   MEM_STATIC = 3000
   MEM_TOTAL  = 4000
$end


--------------------------------------------------------------
 ----------------------------------------------------------------
             Standard Nuclear Orientation (Angstroms)
    I     Atom           X                Y                Z
 ----------------------------------------------------------------
    1      O       2.3701437865     0.1106703467    -0.0000690012
    2      C       1.2824282018     0.6406634273    -0.0000157485
    3      C       0.0000062876    -0.1920089472     0.0000033092
    4      O       0.0000043247    -1.4026345947     0.0000547540
    5      C      -1.2824189405     0.6406530418    -0.0000418604
    6      O      -2.3701457820     0.1106847983     0.0001652015
    7      H       1.1617052314     1.6951539795     0.0000417241
    8      H      -1.1617229095     1.6951741483    -0.0002133788
 ----------------------------------------------------------------
 Nuclear Repulsion Energy =   203.0846681985 hartrees
 There are       22 alpha and       22 beta electrons
 Requested basis set is cc-pVTZ
 There are 72 shells and 208 basis functions

 Total QAlloc Memory Limit   4000 MB
 Mega-Array Size      2933 MB
 MEM_STATIC part      3000 MB

                       Distance Matrix (Angstroms)
             O (  1)   C (  2)   C (  3)   O (  4)   C (  5)   O (  6)
   C (  2)  1.209966
   C (  3)  2.389386  1.529035
   O (  4)  2.812055  2.412401  1.210626
   C (  5)  3.690812  2.564847  1.529033  2.412392
   O (  6)  4.740290  3.690823  2.389403  2.812072  1.209965
   H (  7)  1.992715  1.061379  2.216061  3.308450  2.661901  3.870984
   H (  8)  3.871012  2.661929  2.216094  3.308478  1.061406  1.992710
             H (  7)
   H (  8)  2.323428

 A cutoff of  1.0D-11 yielded   2409 shell pairs
 There are     20113 function pairs (     26794 Cartesian)

 -------------------------------------------------------
 OpenMP Integral Computing Module                       
 Release: version 1.0, May 2013, Q-Chem Inc. Pittsburgh 
 -------------------------------------------------------
 Integral Job Info:
 Integral job number is                      11
 Integral operator is                         1
 short-range coefficients                     0
 long-range coefficients              100000000
 Omega coefficients                           0
 if combine SR and LR in K                    0
 Integral screening is                        0
 Integral computing path is                   2
 max size of driver memory is            800000
 size of driver memory is                776718
 size of scratch memory is              4556032
 max col of scratch BK array              10000
 max len of scratch array in speh3          662
 max len of scratch index in speh4           32
 max int batch size is                      520
 min int batch size is                       52
 fixed nKL is                                52
 max L of basis functions is                  3
 order of int derivative is                   0
 number of shells is                         72
 number of basis is                         240
 number of cartesian basis is               240
 number of contracted shell pairs          2409
 number of primitive shell pairs           8117
 maxK2 (contraction) of shell pair           49
 max number of K2 of shell pair               1
 max number of CS2 of shell pair            266
 max number of PS2 of shell pair           1274
 mem total for path MDJ                   91140
 -------------------------------------------------------
 Smallest overlap matrix eigenvalue = 6.21E-04
 Guess from superposition of atomic densities
 Warning:  Energy on first SCF cycle will be non-variational
 A restricted Hartree-Fock SCF calculation will be
 performed using Pulay DIIS extrapolation
 SCF converges when DIIS error is below 1.0E-08
 ---------------------------------------
  Cycle       Energy         DIIS Error
 ---------------------------------------
    1    -340.7167800622      3.96E-02
    2    -339.1534214704      7.10E-03
    3    -339.2072993311      7.25E-03
    4    -339.4084155074      5.63E-04
    5    -339.4116528153      2.20E-04
    6    -339.4122022875      1.04E-04
    7    -339.4123321523      5.85E-05
    8    -339.4123643743      1.74E-05
    9    -339.4123669155      2.64E-06
   10    -339.4123669936      5.46E-07
   11    -339.4123669980      1.89E-07
   12    -339.4123669988      8.87E-08
   13    -339.4123669991      4.26E-08
   14    -339.4123669992      1.64E-08
   15    -339.4123669992      7.35E-09 Convergence criterion met
 ---------------------------------------
 SCF time:  CPU 72.42 s  wall 72.44 s

 Citation of the SMD model:
 Marenich, A.V.; Cramer, C.J.; Truhlar, D.G.
 J. Phys. Chem. B 2009, 113, 6378-6396.
 iSolventCode=           1
 Solvent: water                                                           

 vradii
            1           2           3           4           5           6
    1   1.5200000   1.8500000   1.8500000   1.5200000   1.8500000   1.5200000
            7           8
    1   1.2000000   1.2000000
Changing PCM_TESSEL_METHOD to VTN
Changing PCM_VDW_RADII to SMD_RADIUS
 Discretize the solute cavity surface with Lebedev spheres
	Using 302 Lebedev grid points for each H atom
	Using 302 Lebedev grid points for other atoms
	Atomic van der Waals radii will be scaled by 1.20
 Removing interior tesserae...
 Keep 965 surface tesserae and discard 1451 interior tesserae
 Molecular Surface Area = 98.899 Angst**2
 A restricted Hartree-Fock SCF calculation will be
 performed using Pulay DIIS extrapolation
 Polarizable Continuum solvation model will be applied
 SCF converges when DIIS error is below 1.0E-08

 Citation of the SMD model:
 Marenich, A.V.; Cramer, C.J.; Truhlar, D.G.
 J. Phys. Chem. B 2009, 113, 6378-6396.
 iSolventCode=           1
 Solvent: water                                                           

 vradii
            1           2           3           4           5           6
    1   1.5200000   1.8500000   1.8500000   1.5200000   1.8500000   1.5200000
            7           8
    1   1.2000000   1.2000000
 ---------------------------------------
  Cycle       Energy         DIIS Error
 ---------------------------------------
    1    -339.4123669991      4.07E-09
 Time req'd to invert C: 0.50 s (CPU) 0.50 s (wall)
    2    -339.4377061585      8.15E-04
    3    -339.4377061600      8.15E-04
    4    -339.4377061605      8.15E-04
    5    -339.4377061575      8.15E-04
    6    -339.4377061480      8.15E-04
    7    -339.4449528966      5.88E-04
    8    -339.4465532400      1.85E-04
    9    -339.4471799842      7.32E-05
   10    -339.4472774331      2.79E-05
   11    -339.4472891912      1.17E-05
   12    -339.4472907310      4.72E-06
   13    -339.4472909165      8.91E-07
   14    -339.4472909272      2.54E-07
   15    -339.4472909280      1.05E-07
   16    -339.4472909273      4.66E-08
   17    -339.4472909275      1.52E-08
   18    -339.4472909278      2.89E-09 Convergence criterion met
 ---------------------------------------
 SCF time:  CPU 90.84 s  wall 90.90 s
(0)  E-EN(g) gas-phase elect-nuc energy                 -339.412366999 a.u.
(3)  G-ENP(liq) elect-nuc-pol free energy of system     -339.447290928 a.u.
(4)  G-CDS(liq) cavity-dispersion-solvent structure 
     free energy                                                5.9765 kcal/mol
(6)  G-S(liq) free energy of system                     -339.437766805 a.u.
(9)  DeltaG-S(liq) free energy of  solvation
     (9) = (6) - (0)                                          -15.9386 kcal/mol
 SCF   energy in the final basis set = -339.4377668050
 Total energy in the final basis set = -339.4377668050

 Components of the MP2 correlation energy:
        aaaa  correlation energy =        -0.1528924285 au
        abab  correlation energy =        -0.9129947338 au
        bbbb  correlation energy =        -0.1528924285 au
        non-Brillouin singles    =        -0.0000000000 au

 Total  MP2   correlation energy =        -1.2187795909 au
        MP2         total energy =      -340.6565463959 au

  Entering Z-vector solver.
 This version supports only Gaussian blurring of the apparent surface charges
 No PCM contribution added !! 
   1         0           1      0.000427    0.000427
 This version supports only Gaussian blurring of the apparent surface charges
 No PCM contribution added !! 
   2         0           1      0.000133    0.000133
 This version supports only Gaussian blurring of the apparent surface charges
 No PCM contribution added !! 
   3         0           1      0.000037    0.000037
 This version supports only Gaussian blurring of the apparent surface charges
 No PCM contribution added !! 
   4         0           1      0.000011    0.000011
 This version supports only Gaussian blurring of the apparent surface charges
 No PCM contribution added !! 
   5         0           1      0.000004    0.000004
 This version supports only Gaussian blurring of the apparent surface charges
 No PCM contribution added !! 
   6         0           1      0.000002    0.000002
 This version supports only Gaussian blurring of the apparent surface charges
 No PCM contribution added !! 
   7         1           0      0.000000    0.000000    Roots Converged

 --------------------------------------------------------------

                    Orbital Energies (a.u.)
 --------------------------------------------------------------

 Alpha MOs
 -- Occupied --
-20.613 -20.598 -20.598 -11.377 -11.360 -11.360  -1.456  -1.429
 -1.414  -1.020  -0.877  -0.791  -0.753  -0.702  -0.682  -0.665
 -0.611  -0.558  -0.541  -0.526  -0.500  -0.428
 -- Virtual --
  0.008   0.134   0.173   0.228   0.249   0.256   0.333   0.334
  0.392   0.422   0.461   0.478   0.479   0.506   0.529   0.540
  0.574   0.583   0.603   0.630   0.662   0.682   0.709   0.712
  0.759   0.778   0.816   0.830   0.863   0.877   0.894   0.900
  0.923   0.960   0.977   0.997   1.034   1.077   1.141   1.152
  1.167   1.209   1.262   1.304   1.345   1.359   1.409   1.463
  1.478   1.489   1.550   1.633   1.686   1.732   1.750   1.827
  1.894   1.914   1.950   1.993   2.041   2.086   2.108   2.219
  2.227   2.259   2.296   2.394   2.398   2.404   2.417   2.418
  2.459   2.462   2.477   2.560   2.625   2.728   2.745   2.779
  2.808   2.825   2.890   2.925   3.045   3.085   3.109   3.128
  3.130   3.141   3.216   3.257   3.339   3.347   3.352   3.360
  3.375   3.413   3.416   3.441   3.495   3.503   3.562   3.566
  3.630   3.641   3.747   3.761   3.838   3.841   3.869   3.950
  3.978   4.057   4.057   4.138   4.197   4.217   4.245   4.271
  4.291   4.304   4.390   4.406   4.514   4.514   4.652   4.662
  4.670   4.692   4.784   4.808   5.055   5.080   5.081   5.097
  5.250   5.266   5.376   5.381   5.470   5.493   5.564   5.580
  5.617   5.658   5.658   5.694   5.748   5.870   5.931   6.019
  6.031   6.180   6.214   6.283   6.453   6.564   6.566   6.688
  6.766   6.797   6.799   6.834   6.848   6.876   6.882   6.933
  6.959   7.219   7.240   7.289   7.344   7.360   7.434   7.506
  7.511   7.529   7.563   7.847   9.028  11.022  11.247  13.145
 13.729  14.459
 --------------------------------------------------------------

          Ground-State Mulliken Net Atomic Charges

     Atom                 Charge (a.u.)
  ----------------------------------------
      1 O                    -0.288307
      2 C                     0.145205
      3 C                     0.223934
      4 O                    -0.252574
      5 C                     0.145205
      6 O                    -0.288304
      7 H                     0.157427
      8 H                     0.157414
  ----------------------------------------
  Sum of atomic charges =     0.000000

 -----------------------------------------------------------------
                    Cartesian Multipole Moments
 -----------------------------------------------------------------
    Charge (ESU x 10^10)
                -0.0000
    Dipole Moment (Debye)
         X       0.0001      Y       5.7744      Z      -0.0005
       Tot       5.7744
    Quadrupole Moments (Debye-Ang)
        XX     -49.1059     XY       0.0001     YY     -31.7449
        XZ       0.0015     YZ       0.0000     ZZ     -30.5807
    Octopole Moments (Debye-Ang^2)
       XXX       0.0000    XXY       2.5173    XYY      -0.0000
       YYY      11.1720    XXZ      -0.0020    XYZ       0.0002
       YYZ      -0.0011    XZZ      -0.0000    YZZ      -0.8610
       ZZZ      -0.0014
    Hexadecapole Moments (Debye-Ang^3)
      XXXX    -641.9031   XXXY       0.0008   XXYY    -106.1409
      XYYY       0.0006   YYYY    -135.5449   XXXZ       0.0161
      XXYZ       0.0006   XYYZ       0.0036   YYYZ       0.0020
      XXZZ     -86.1051   XYZZ       0.0002   YYZZ     -27.4193
      XZZZ       0.0079   YZZZ       0.0022   ZZZZ     -25.4561
 -----------------------------------------------------------------
 DrvMan is completing analytic gradient of the MP2 energy
 MP2 relaxed dipole moment
            1
    1   0.0000209
    2   2.2718095
    3  -0.0001887
	Magnitude:	 2.272 au	 5.774 Debye
 MP2 energy read as -340.656546
 Full Analytical Gradient of MP2 Energy (in au.)
             1             2             3             4             5
    1   -0.00004867    0.00000590    0.00000171   -0.00000079   -0.00000224
    2    0.00002497    0.00001393   -0.00007176    0.00013463   -0.00001537
    3    0.00000091   -0.00000301    0.00000181    0.00000003   -0.00000486
             6             7             8
    1    0.00004806   -0.00000041   -0.00000355
    2    0.00003243   -0.00006957   -0.00004926
    3    0.00000167    0.00000107    0.00000239
 Gradient time:  CPU 0.10 s  wall 0.99 s
 ######################################################
 ######################################################
 # Starting finite difference calculation for IDERIV  #
 Finite diff step size: 1.89e-03 a.u.
 ----------------------------------------------------------------
             Standard Nuclear Orientation (Angstroms)
    I     Atom           X                Y                Z
 ----------------------------------------------------------------
    1      O       2.3711437865     0.1106703467    -0.0000690012
    2      C       1.2824282018     0.6406634273    -0.0000157485
    3      C       0.0000062876    -0.1920089472     0.0000033092
    4      O       0.0000043247    -1.4026345947     0.0000547540
    5      C      -1.2824189405     0.6406530418    -0.0000418604
    6      O      -2.3701457820     0.1106847983     0.0001652015
    7      H       1.1617052314     1.6951539795     0.0000417241
    8      H      -1.1617229095     1.6951741483    -0.0002133788
 ----------------------------------------------------------------
 Nuclear Repulsion Energy =   203.0568052274 hartrees
 There are       22 alpha and       22 beta electrons
 Discretize the solute cavity surface with Lebedev spheres
	Using 302 Lebedev grid points for each H atom
	Using 302 Lebedev grid points for other atoms
	Atomic van der Waals radii will be scaled by 1.20
 Removing interior tesserae...
 Keep 965 surface tesserae and discard 1451 interior tesserae
 Molecular Surface Area = 98.899 Angst**2

                       Distance Matrix (Angstroms)
             O (  1)   C (  2)   C (  3)   O (  4)   C (  5)   O (  6)
   C (  2)  1.210865
   C (  3)  2.390378  1.529035
   O (  4)  2.812898  2.412401  1.210626
   C (  5)  3.691802  2.564847  1.529033  2.412392
   O (  6)  4.741290  3.690823  2.389403  2.812072  1.209965
   H (  7)  1.993321  1.061379  2.216061  3.308450  2.661901  3.870984
   H (  8)  3.871925  2.661929  2.216094  3.308478  1.061406  1.992710
             H (  7)
   H (  8)  2.323428

 Requested basis set is cc-pVTZ
 There are 72 shells and 208 basis functions
 A cutoff of  1.0D-11 yielded   2409 shell pairs
 There are     20113 function pairs (     26794 Cartesian)
 Smallest overlap matrix eigenvalue = 6.21E-04
 Guess MOs from SCF MO coefficient file
 Reading MOs from coefficient file
 Reading MOs from coefficient file
 A restricted Hartree-Fock SCF calculation will be
 performed using Pulay DIIS extrapolation
 SCF converges when DIIS error is below 1.0E-08
 ---------------------------------------
  Cycle       Energy         DIIS Error
 ---------------------------------------
    1    -339.3979496659      1.12E-03
    2    -339.4087191680      9.00E-04
    3    -339.4118220636      1.76E-04
    4    -339.4121699282      7.38E-05
    5    -339.4122459320      3.08E-05
    6    -339.4122583715      1.35E-05
    7    -339.4122601871      5.52E-06
    8    -339.4122604175      9.77E-07
    9    -339.4122604280      2.93E-07
   10    -339.4122604291      1.25E-07
   11    -339.4122604293      5.11E-08
   12    -339.4122604291      1.62E-08
   13    -339.4122604287      4.87E-09 Convergence criterion met
 ---------------------------------------
 SCF time:  CPU 64.39 s  wall 64.65 s
 Discretize the solute cavity surface with Lebedev spheres
	Using 302 Lebedev grid points for each H atom
	Using 302 Lebedev grid points for other atoms
	Atomic van der Waals radii will be scaled by 1.20
 Removing interior tesserae...
 Keep 965 surface tesserae and discard 1451 interior tesserae
 Molecular Surface Area = 98.899 Angst**2
 A restricted Hartree-Fock SCF calculation will be
 performed using Pulay DIIS extrapolation
 Polarizable Continuum solvation model will be applied
 SCF converges when DIIS error is below 1.0E-08

 Citation of the SMD model:
 Marenich, A.V.; Cramer, C.J.; Truhlar, D.G.
 J. Phys. Chem. B 2009, 113, 6378-6396.
 iSolventCode=           1
 Solvent: water                                                           

 vradii
            1           2           3           4           5           6
    1   1.5200000   1.8500000   1.8500000   1.5200000   1.8500000   1.5200000
            7           8
    1   1.2000000   1.2000000
 ---------------------------------------
  Cycle       Energy         DIIS Error
 ---------------------------------------
    1    -339.4122604289      2.02E-09
 Time req'd to invert C: 0.58 s (CPU) 0.58 s (wall)
    2    -339.4376110099      8.15E-04
    3    -339.4376110105      8.15E-04
    4    -339.4376110108      8.15E-04
    5    -339.4376110121      8.15E-04
    6    -339.4376110075      8.15E-04
    7    -339.4376110106      8.15E-04
    8    -339.4376110161      8.15E-04
    9    -339.4376110131      8.15E-04
   10    -339.4448621815      5.88E-04
   11    -339.4464643183      1.85E-04
   12    -339.4470919000      7.32E-05
   13    -339.4471895800      2.79E-05
   14    -339.4472013851      1.17E-05
   15    -339.4472029281      4.73E-06
   16    -339.4472031113      8.93E-07
   17    -339.4472031221      2.57E-07
   18    -339.4472031229      1.07E-07
   19    -339.4472031232      4.71E-08
   20    -339.4472031234      1.52E-08
   21    -339.4472031237      2.90E-09 Convergence criterion met
 ---------------------------------------
 SCF time:  CPU 96.33 s  wall 96.59 s
(0)  E-EN(g) gas-phase elect-nuc energy                 -339.412260429 a.u.
(3)  G-ENP(liq) elect-nuc-pol free energy of system     -339.447203124 a.u.
(4)  G-CDS(liq) cavity-dispersion-solvent structure 
     free energy                                                5.9750 kcal/mol
(6)  G-S(liq) free energy of system                     -339.437681430 a.u.
(9)  DeltaG-S(liq) free energy of  solvation
     (9) = (6) - (0)                                          -15.9519 kcal/mol
 SCF   energy in the final basis set = -339.4376814295
 Total energy in the final basis set = -339.4376814295

 Components of the MP2 correlation energy:
        aaaa  correlation energy =        -0.1529041634 au
        abab  correlation energy =        -0.9130613749 au
        bbbb  correlation energy =        -0.1529041634 au
        non-Brillouin singles    =        -0.0000000000 au

 Total  MP2   correlation energy =        -1.2188697017 au
        MP2         total energy =      -340.6565511312 au

  Entering Z-vector solver.
 This version supports only Gaussian blurring of the apparent surface charges
 No PCM contribution added !! 
   1         0           1      0.000427    0.000427
 This version supports only Gaussian blurring of the apparent surface charges
 No PCM contribution added !! 
   2         0           1      0.000133    0.000133
 This version supports only Gaussian blurring of the apparent surface charges
 No PCM contribution added !! 
   3         0           1      0.000037    0.000037
 This version supports only Gaussian blurring of the apparent surface charges
 No PCM contribution added !! 
   4         0           1      0.000011    0.000011
 This version supports only Gaussian blurring of the apparent surface charges
 No PCM contribution added !! 
   5         0           1      0.000004    0.000004
 This version supports only Gaussian blurring of the apparent surface charges
 No PCM contribution added !! 
   6         0           1      0.000002    0.000002
 This version supports only Gaussian blurring of the apparent surface charges
 No PCM contribution added !! 
   7         1           0      0.000000    0.000000    Roots Converged

 --------------------------------------------------------------

                    Orbital Energies (a.u.)
 --------------------------------------------------------------

 Alpha MOs
 -- Occupied --
-20.613 -20.598 -20.598 -11.377 -11.361 -11.360  -1.456  -1.428
 -1.414  -1.020  -0.877  -0.791  -0.753  -0.702  -0.682  -0.665
 -0.611  -0.558  -0.541  -0.526  -0.500  -0.428
 -- Virtual --
  0.008   0.133   0.173   0.228   0.249   0.256   0.333   0.334
  0.392   0.422   0.460   0.478   0.479   0.506   0.529   0.541
  0.574   0.583   0.603   0.630   0.662   0.682   0.709   0.712
  0.759   0.778   0.816   0.830   0.863   0.877   0.894   0.900
  0.923   0.960   0.977   0.997   1.034   1.077   1.141   1.152
  1.167   1.209   1.262   1.304   1.345   1.359   1.410   1.463
  1.478   1.489   1.550   1.633   1.686   1.731   1.750   1.827
  1.894   1.914   1.950   1.993   2.041   2.086   2.108   2.219
  2.227   2.260   2.296   2.394   2.398   2.404   2.417   2.418
  2.459   2.462   2.477   2.560   2.625   2.727   2.745   2.779
  2.807   2.824   2.890   2.925   3.045   3.085   3.109   3.128
  3.130   3.141   3.216   3.257   3.339   3.347   3.352   3.361
  3.375   3.413   3.416   3.441   3.495   3.503   3.562   3.566
  3.630   3.641   3.747   3.761   3.838   3.841   3.869   3.950
  3.978   4.056   4.057   4.138   4.197   4.217   4.245   4.271
  4.291   4.304   4.390   4.405   4.513   4.513   4.651   4.662
  4.670   4.692   4.784   4.808   5.055   5.080   5.081   5.097
  5.250   5.267   5.375   5.381   5.470   5.493   5.564   5.580
  5.617   5.658   5.658   5.694   5.748   5.870   5.931   6.019
  6.030   6.180   6.213   6.282   6.453   6.563   6.565   6.687
  6.765   6.797   6.799   6.834   6.848   6.876   6.882   6.932
  6.959   7.219   7.238   7.288   7.344   7.359   7.434   7.506
  7.510   7.528   7.563   7.846   9.028  11.022  11.246  13.142
 13.721  14.454
 --------------------------------------------------------------

          Ground-State Mulliken Net Atomic Charges

     Atom                 Charge (a.u.)
  ----------------------------------------
      1 O                    -0.288804
      2 C                     0.145173
      3 C                     0.224044
      4 O                    -0.252489
      5 C                     0.145235
      6 O                    -0.288262
      7 H                     0.157675
      8 H                     0.157429
  ----------------------------------------
  Sum of atomic charges =    -0.000000

 -----------------------------------------------------------------
                    Cartesian Multipole Moments
 -----------------------------------------------------------------
    Charge (ESU x 10^10)
                 0.0000
    Dipole Moment (Debye)
         X      -0.0052      Y       5.7746      Z      -0.0005
       Tot       5.7746
    Quadrupole Moments (Debye-Ang)
        XX     -49.1195     XY      -0.0009     YY     -31.7433
        XZ       0.0015     YZ       0.0000     ZZ     -30.5829
    Octopole Moments (Debye-Ang^2)
       XXX      -0.0737    XXY       2.5130    XYY      -0.0097
       YYY      11.1750    XXZ      -0.0020    XYZ       0.0002
       YYZ      -0.0011    XZZ      -0.0109    YZZ      -0.8619
       ZZZ      -0.0014
    Hexadecapole Moments (Debye-Ang^3)
      XXXX    -642.2065   XXXY      -0.0201   XXYY    -106.1772
      XYYY      -0.0005   YYYY    -135.5276   XXXZ       0.0161
      XXYZ       0.0006   XYYZ       0.0036   YYYZ       0.0020
      XXZZ     -86.1403   XYZZ      -0.0021   YYZZ     -27.4195
      XZZZ       0.0079   YZZZ       0.0022   ZZZZ     -25.4601
 -----------------------------------------------------------------
 DrvMan is completing analytic gradient of the MP2 energy
 MP2 relaxed dipole moment
            1
    1  -0.0020522
    2   2.2718889
    3  -0.0001886
	Magnitude:	 2.272 au	 5.775 Debye
 MP2 energy read as -340.656551
 Full Analytical Gradient of MP2 Energy (in au.)
             1             2             3             4             5
    1    0.00122084   -0.00107788   -0.00013036    0.00000999    0.00001786
    2   -0.00052649    0.00048325   -0.00001886    0.00012488   -0.00004064
    3    0.00000085   -0.00000296    0.00000181    0.00000003   -0.00000487
             6             7             8
    1    0.00000845   -0.00004256   -0.00000635
    2    0.00002782   -0.00001130   -0.00003866
    3    0.00000168    0.00000107    0.00000239
 Gradient time:  CPU 0.07 s  wall 0.61 s
 ----------------------------------------------------------------
             Standard Nuclear Orientation (Angstroms)
    I     Atom           X                Y                Z
 ----------------------------------------------------------------
    1      O       2.3691437865     0.1106703467    -0.0000690012
    2      C       1.2824282018     0.6406634273    -0.0000157485
    3      C       0.0000062876    -0.1920089472     0.0000033092
    4      O       0.0000043247    -1.4026345947     0.0000547540
    5      C      -1.2824189405     0.6406530418    -0.0000418604
    6      O      -2.3701457820     0.1106847983     0.0001652015
    7      H       1.1617052314     1.6951539795     0.0000417241
    8      H      -1.1617229095     1.6951741483    -0.0002133788
 ----------------------------------------------------------------
 Nuclear Repulsion Energy =   203.1125587313 hartrees
 There are       22 alpha and       22 beta electrons
 Discretize the solute cavity surface with Lebedev spheres
	Using 302 Lebedev grid points for each H atom
	Using 302 Lebedev grid points for other atoms
	Atomic van der Waals radii will be scaled by 1.20
 Removing interior tesserae...
 Keep 965 surface tesserae and discard 1451 interior tesserae
 Molecular Surface Area = 98.899 Angst**2

                       Distance Matrix (Angstroms)
             O (  1)   C (  2)   C (  3)   O (  4)   C (  5)   O (  6)
   C (  2)  1.209067
   C (  3)  2.388394  1.529035
   O (  4)  2.811212  2.412401  1.210626
   C (  5)  3.689823  2.564847  1.529033  2.412392
   O (  6)  4.739290  3.690823  2.389403  2.812072  1.209965
   H (  7)  1.992108  1.061379  2.216061  3.308450  2.661901  3.870984
   H (  8)  3.870100  2.661929  2.216094  3.308478  1.061406  1.992710
             H (  7)
   H (  8)  2.323428

 Requested basis set is cc-pVTZ
 There are 72 shells and 208 basis functions
 A cutoff of  1.0D-11 yielded   2409 shell pairs
 There are     20113 function pairs (     26794 Cartesian)
 Smallest overlap matrix eigenvalue = 6.21E-04
 Guess MOs from SCF MO coefficient file
 Reading MOs from coefficient file
 Reading MOs from coefficient file
 A restricted Hartree-Fock SCF calculation will be
 performed using Pulay DIIS extrapolation
 SCF converges when DIIS error is below 1.0E-08
 ---------------------------------------
  Cycle       Energy         DIIS Error
 ---------------------------------------
    1    -339.4015047886      1.12E-03
    2    -339.4089076870      9.03E-04
    3    -339.4120321702      1.77E-04
    4    -339.4123803147      7.36E-05
    5    -339.4124566473      3.09E-05
    6    -339.4124688870      1.39E-05
    7    -339.4124707580      5.48E-06
    8    -339.4124709944      9.49E-07
    9    -339.4124710043      2.89E-07
   10    -339.4124710055      1.24E-07
   11    -339.4124710056      5.02E-08
   12    -339.4124710054      1.73E-08
   13    -339.4124710051      6.47E-09 Convergence criterion met
 ---------------------------------------
 SCF time:  CPU 64.05 s  wall 64.20 s
 Discretize the solute cavity surface with Lebedev spheres
	Using 302 Lebedev grid points for each H atom
	Using 302 Lebedev grid points for other atoms
	Atomic van der Waals radii will be scaled by 1.20
 Removing interior tesserae...
 Keep 965 surface tesserae and discard 1451 interior tesserae
 Molecular Surface Area = 98.899 Angst**2
 A restricted Hartree-Fock SCF calculation will be
 performed using Pulay DIIS extrapolation
 Polarizable Continuum solvation model will be applied
 SCF converges when DIIS error is below 1.0E-08

 Citation of the SMD model:
 Marenich, A.V.; Cramer, C.J.; Truhlar, D.G.
 J. Phys. Chem. B 2009, 113, 6378-6396.
 iSolventCode=           1
 Solvent: water                                                           

 vradii
            1           2           3           4           5           6
    1   1.5200000   1.8500000   1.8500000   1.5200000   1.8500000   1.5200000
            7           8
    1   1.2000000   1.2000000
 ---------------------------------------
  Cycle       Energy         DIIS Error
 ---------------------------------------
    1    -339.4124710052      1.83E-09
 Time req'd to invert C: 0.50 s (CPU) 0.50 s (wall)
    2    -339.4377987521      8.15E-04
    3    -339.4377987527      8.15E-04
    4    -339.4377987528      8.15E-04
    5    -339.4377987573      8.15E-04
    6    -339.4377987603      8.15E-04
    7    -339.4377987625      8.15E-04
    8    -339.4377987671      8.15E-04
    9    -339.4377987629      8.15E-04
   10    -339.4377987618      8.15E-04
   11    -339.4377987619      8.15E-04
   12    -339.4377987658      8.15E-04
   13    -339.4377987652      8.15E-04
   14    -339.4377987654      8.15E-04
   15    -339.4377987650      8.15E-04
   16    -339.4377987511      8.15E-04
   17    -339.4450410638      5.87E-04
   18    -339.4466396155      1.85E-04
   19    -339.4472655243      7.31E-05
   20    -339.4473627436      2.79E-05
   21    -339.4473744554      1.17E-05
   22    -339.4473759921      4.71E-06
   23    -339.4473761775      8.89E-07
   24    -339.4473761881      2.50E-07
   25    -339.4473761889      1.03E-07
   26    -339.4473761892      4.60E-08
   27    -339.4473761894      1.51E-08
   28    -339.4473761897      2.92E-09 Convergence criterion met
 ---------------------------------------
 SCF time:  CPU 108.21 s  wall 108.95 s
(0)  E-EN(g) gas-phase elect-nuc energy                 -339.412471005 a.u.
(3)  G-ENP(liq) elect-nuc-pol free energy of system     -339.447376190 a.u.
(4)  G-CDS(liq) cavity-dispersion-solvent structure 
     free energy                                                5.9780 kcal/mol
(6)  G-S(liq) free energy of system                     -339.437849662 a.u.
(9)  DeltaG-S(liq) free energy of  solvation
     (9) = (6) - (0)                                          -15.9253 kcal/mol
 SCF   energy in the final basis set = -339.4378496618
 Total energy in the final basis set = -339.4378496618

 Components of the MP2 correlation energy:
        aaaa  correlation energy =        -0.1528807108 au
        abab  correlation energy =        -0.9129281502 au
        bbbb  correlation energy =        -0.1528807108 au
        non-Brillouin singles    =        -0.0000000000 au

 Total  MP2   correlation energy =        -1.2186895719 au
        MP2         total energy =      -340.6565392337 au

  Entering Z-vector solver.
 This version supports only Gaussian blurring of the apparent surface charges
 No PCM contribution added !! 
   1         0           1      0.000426    0.000426
 This version supports only Gaussian blurring of the apparent surface charges
 No PCM contribution added !! 
   2         0           1      0.000132    0.000132
 This version supports only Gaussian blurring of the apparent surface charges
 No PCM contribution added !! 
   3         0           1      0.000037    0.000037
 This version supports only Gaussian blurring of the apparent surface charges
 No PCM contribution added !! 
   4         0           1      0.000011    0.000011
 This version supports only Gaussian blurring of the apparent surface charges
 No PCM contribution added !! 
   5         0           1      0.000004    0.000004
 This version supports only Gaussian blurring of the apparent surface charges
 No PCM contribution added !! 
   6         0           1      0.000002    0.000002
 This version supports only Gaussian blurring of the apparent surface charges
 No PCM contribution added !! 
   7         1           0      0.000000    0.000000    Roots Converged

 --------------------------------------------------------------

                    Orbital Energies (a.u.)
 --------------------------------------------------------------

 Alpha MOs
 -- Occupied --
-20.613 -20.598 -20.598 -11.377 -11.360 -11.360  -1.456  -1.429
 -1.414  -1.020  -0.877  -0.791  -0.753  -0.702  -0.682  -0.665
 -0.611  -0.558  -0.541  -0.526  -0.499  -0.428
 -- Virtual --
  0.008   0.134   0.173   0.228   0.250   0.256   0.333   0.334
  0.392   0.422   0.461   0.478   0.479   0.506   0.529   0.540
  0.574   0.583   0.603   0.630   0.662   0.682   0.709   0.712
  0.759   0.778   0.816   0.830   0.863   0.877   0.894   0.900
  0.923   0.960   0.977   0.997   1.034   1.077   1.141   1.153
  1.167   1.209   1.262   1.304   1.345   1.359   1.409   1.463
  1.478   1.489   1.550   1.633   1.686   1.732   1.751   1.827
  1.894   1.914   1.950   1.994   2.041   2.087   2.109   2.220
  2.227   2.259   2.296   2.394   2.398   2.404   2.417   2.418
  2.459   2.462   2.477   2.560   2.625   2.728   2.745   2.780
  2.808   2.825   2.890   2.925   3.046   3.085   3.109   3.128
  3.130   3.141   3.216   3.257   3.339   3.347   3.352   3.360
  3.375   3.414   3.416   3.441   3.495   3.503   3.562   3.566
  3.630   3.642   3.747   3.761   3.838   3.841   3.870   3.950
  3.978   4.057   4.057   4.138   4.197   4.217   4.245   4.271
  4.291   4.304   4.390   4.406   4.514   4.514   4.652   4.663
  4.671   4.692   4.785   4.808   5.055   5.080   5.081   5.097
  5.250   5.266   5.376   5.381   5.470   5.493   5.564   5.580
  5.618   5.658   5.659   5.694   5.749   5.870   5.931   6.019
  6.031   6.181   6.215   6.283   6.454   6.566   6.567   6.689
  6.767   6.797   6.799   6.834   6.849   6.876   6.882   6.933
  6.959   7.219   7.241   7.289   7.344   7.360   7.435   7.506
  7.511   7.529   7.563   7.848   9.028  11.023  11.248  13.148
 13.738  14.463
 --------------------------------------------------------------

          Ground-State Mulliken Net Atomic Charges

     Atom                 Charge (a.u.)
  ----------------------------------------
      1 O                    -0.287807
      2 C                     0.145236
      3 C                     0.223824
      4 O                    -0.252659
      5 C                     0.145174
      6 O                    -0.288347
      7 H                     0.157180
      8 H                     0.157400
  ----------------------------------------
  Sum of atomic charges =    -0.000000

 -----------------------------------------------------------------
                    Cartesian Multipole Moments
 -----------------------------------------------------------------
    Charge (ESU x 10^10)
                 0.0000
    Dipole Moment (Debye)
         X       0.0053      Y       5.7742      Z      -0.0005
       Tot       5.7742
    Quadrupole Moments (Debye-Ang)
        XX     -49.0924     XY       0.0011     YY     -31.7465
        XZ       0.0015     YZ       0.0000     ZZ     -30.5785
    Octopole Moments (Debye-Ang^2)
       XXX       0.0737    XXY       2.5215    XYY       0.0096
       YYY      11.1690    XXZ      -0.0020    XYZ       0.0002
       YYZ      -0.0011    XZZ       0.0109    YZZ      -0.8600
       ZZZ      -0.0014
    Hexadecapole Moments (Debye-Ang^3)
      XXXX    -641.5997   XXXY       0.0218   XXYY    -106.1045
      XYYY       0.0016   YYYY    -135.5623   XXXZ       0.0161
      XXYZ       0.0006   XYYZ       0.0036   YYYZ       0.0020
      XXZZ     -86.0700   XYZZ       0.0026   YYZZ     -27.4192
      XZZZ       0.0079   YZZZ       0.0022   ZZZZ     -25.4520
 -----------------------------------------------------------------
 DrvMan is completing analytic gradient of the MP2 energy
 MP2 relaxed dipole moment
            1
    1   0.0020978
    2   2.2717291
    3  -0.0001888
	Magnitude:	 2.272 au	 5.774 Debye
 MP2 energy read as -340.656539
 Full Analytical Gradient of MP2 Energy (in au.)
             1             2             3             4             5
    1   -0.00132533    0.00109644    0.00013415   -0.00001158   -0.00002234
    2    0.00058061   -0.00045931   -0.00012474    0.00014437    0.00000991
    3    0.00000097   -0.00000307    0.00000181    0.00000003   -0.00000486
             6             7             8
    1    0.00008771    0.00004170   -0.00000075
    2    0.00003704   -0.00012801   -0.00005986
    3    0.00000167    0.00000106    0.00000239
 Gradient time:  CPU 0.10 s  wall 0.88 s
 ----------------------------------------------------------------
             Standard Nuclear Orientation (Angstroms)
    I     Atom           X                Y                Z
 ----------------------------------------------------------------
    1      O       2.3701437865     0.1116703467    -0.0000690012
    2      C       1.2824282018     0.6406634273    -0.0000157485
    3      C       0.0000062876    -0.1920089472     0.0000033092
    4      O       0.0000043247    -1.4026345947     0.0000547540
    5      C      -1.2824189405     0.6406530418    -0.0000418604
    6      O      -2.3701457820     0.1106847983     0.0001652015
    7      H       1.1617052314     1.6951539795     0.0000417241
    8      H      -1.1617229095     1.6951741483    -0.0002133788
 ----------------------------------------------------------------
 Nuclear Repulsion Energy =   203.0906263244 hartrees
 There are       22 alpha and       22 beta electrons
 Discretize the solute cavity surface with Lebedev spheres
	Using 302 Lebedev grid points for each H atom
	Using 302 Lebedev grid points for other atoms
	Atomic van der Waals radii will be scaled by 1.20
 Removing interior tesserae...
 Keep 965 surface tesserae and discard 1451 interior tesserae
 Molecular Surface Area = 98.899 Angst**2

                       Distance Matrix (Angstroms)
             O (  1)   C (  2)   C (  3)   O (  4)   C (  5)   O (  6)
   C (  2)  1.209528
   C (  3)  2.389513  1.529035
   O (  4)  2.812593  2.412401  1.210626
   C (  5)  3.690669  2.564847  1.529033  2.412392
   O (  6)  4.740290  3.690823  2.389403  2.812072  1.209965
   H (  7)  1.991920  1.061379  2.216061  3.308450  2.661901  3.870984
   H (  8)  3.870603  2.661929  2.216094  3.308478  1.061406  1.992710
             H (  7)
   H (  8)  2.323428

 Requested basis set is cc-pVTZ
 There are 72 shells and 208 basis functions
 A cutoff of  1.0D-11 yielded   2409 shell pairs
 There are     20113 function pairs (     26794 Cartesian)
 Smallest overlap matrix eigenvalue = 6.21E-04
 Guess MOs from SCF MO coefficient file
 Reading MOs from coefficient file
 Reading MOs from coefficient file
 A restricted Hartree-Fock SCF calculation will be
 performed using Pulay DIIS extrapolation
 SCF converges when DIIS error is below 1.0E-08
 ---------------------------------------
  Cycle       Energy         DIIS Error
 ---------------------------------------
    1    -339.3986344432      1.12E-03
    2    -339.4088900870      8.99E-04
    3    -339.4119891899      1.76E-04
    4    -339.4123363501      7.37E-05
    5    -339.4124121673      3.07E-05
    6    -339.4124245334      1.36E-05
    7    -339.4124263556      5.50E-06
    8    -339.4124265864      9.70E-07
    9    -339.4124265966      2.88E-07
   10    -339.4124265978      1.22E-07
   11    -339.4124265979      5.02E-08
   12    -339.4124265977      1.56E-08
   13    -339.4124265974      3.71E-09 Convergence criterion met
 ---------------------------------------
 SCF time:  CPU 68.22 s  wall 70.03 s
 Discretize the solute cavity surface with Lebedev spheres
	Using 302 Lebedev grid points for each H atom
	Using 302 Lebedev grid points for other atoms
	Atomic van der Waals radii will be scaled by 1.20
 Removing interior tesserae...
 Keep 965 surface tesserae and discard 1451 interior tesserae
 Molecular Surface Area = 98.899 Angst**2
 A restricted Hartree-Fock SCF calculation will be
 performed using Pulay DIIS extrapolation
 Polarizable Continuum solvation model will be applied
 SCF converges when DIIS error is below 1.0E-08

 Citation of the SMD model:
 Marenich, A.V.; Cramer, C.J.; Truhlar, D.G.
 J. Phys. Chem. B 2009, 113, 6378-6396.
 iSolventCode=           1
 Solvent: water                                                           

 vradii
            1           2           3           4           5           6
    1   1.5200000   1.8500000   1.8500000   1.5200000   1.8500000   1.5200000
            7           8
    1   1.2000000   1.2000000
 ---------------------------------------
  Cycle       Energy         DIIS Error
 ---------------------------------------
    1    -339.4124265975      1.85E-09
 Time req'd to invert C: 0.50 s (CPU) 0.51 s (wall)
    2    -339.4377524419      8.15E-04
    3    -339.4377524425      8.15E-04
    4    -339.4377524449      8.15E-04
    5    -339.4377524433      8.15E-04
    6    -339.4377524450      8.15E-04
    7    -339.4377524442      8.15E-04
    8    -339.4377524446      8.15E-04
    9    -339.4377524460      8.15E-04
   10    -339.4377524476      8.15E-04
   11    -339.4377524469      8.15E-04
   12    -339.4377524496      8.15E-04
   13    -339.4377524496      8.15E-04
   14    -339.4377524488      8.15E-04
   15    -339.4377524510      8.15E-04
   16    -339.4377524423      8.15E-04
   17    -339.4449932997      5.88E-04
   18    -339.4465921009      1.85E-04
   19    -339.4472181683      7.31E-05
   20    -339.4473154852      2.79E-05
   21    -339.4473272199      1.17E-05
   22    -339.4473287579      4.72E-06
   23    -339.4473289433      8.90E-07
   24    -339.4473289539      2.52E-07
   25    -339.4473289547      1.04E-07
   26    -339.4473289550      4.63E-08
   27    -339.4473289552      1.52E-08
   28    -339.4473289556      2.90E-09 Convergence criterion met
 ---------------------------------------
 SCF time:  CPU 109.84 s  wall 110.09 s
(0)  E-EN(g) gas-phase elect-nuc energy                 -339.412426597 a.u.
(3)  G-ENP(liq) elect-nuc-pol free energy of system     -339.447328956 a.u.
(4)  G-CDS(liq) cavity-dispersion-solvent structure 
     free energy                                                5.9772 kcal/mol
(6)  G-S(liq) free energy of system                     -339.437803705 a.u.
(9)  DeltaG-S(liq) free energy of  solvation
     (9) = (6) - (0)                                          -15.9244 kcal/mol
 SCF   energy in the final basis set = -339.4378037052
 Total energy in the final basis set = -339.4378037052

 Components of the MP2 correlation energy:
        aaaa  correlation energy =        -0.1528865807 au
        abab  correlation energy =        -0.9129647224 au
        bbbb  correlation energy =        -0.1528865807 au
        non-Brillouin singles    =        -0.0000000000 au

 Total  MP2   correlation energy =        -1.2187378838 au
        MP2         total energy =      -340.6565415890 au

  Entering Z-vector solver.
 This version supports only Gaussian blurring of the apparent surface charges
 No PCM contribution added !! 
   1         0           1      0.000427    0.000427
 This version supports only Gaussian blurring of the apparent surface charges
 No PCM contribution added !! 
   2         0           1      0.000132    0.000132
 This version supports only Gaussian blurring of the apparent surface charges
 No PCM contribution added !! 
   3         0           1      0.000037    0.000037
 This version supports only Gaussian blurring of the apparent surface charges
 No PCM contribution added !! 
   4         0           1      0.000011    0.000011
 This version supports only Gaussian blurring of the apparent surface charges
 No PCM contribution added !! 
   5         0           1      0.000004    0.000004
 This version supports only Gaussian blurring of the apparent surface charges
 No PCM contribution added !! 
   6         0           1      0.000002    0.000002
 This version supports only Gaussian blurring of the apparent surface charges
 No PCM contribution added !! 
   7         1           0      0.000000    0.000000    Roots Converged

 --------------------------------------------------------------

                    Orbital Energies (a.u.)
 --------------------------------------------------------------

 Alpha MOs
 -- Occupied --
-20.613 -20.598 -20.598 -11.377 -11.360 -11.360  -1.456  -1.429
 -1.414  -1.020  -0.877  -0.791  -0.753  -0.702  -0.682  -0.665
 -0.611  -0.558  -0.541  -0.526  -0.499  -0.428
 -- Virtual --
  0.008   0.134   0.173   0.228   0.249   0.256   0.333   0.334
  0.392   0.422   0.461   0.478   0.479   0.506   0.529   0.540
  0.574   0.583   0.603   0.630   0.662   0.682   0.709   0.712
  0.759   0.778   0.816   0.830   0.863   0.877   0.894   0.900
  0.923   0.960   0.977   0.997   1.034   1.077   1.141   1.153
  1.167   1.209   1.262   1.304   1.345   1.359   1.409   1.463
  1.479   1.489   1.550   1.633   1.686   1.732   1.750   1.827
  1.894   1.914   1.950   1.993   2.041   2.086   2.108   2.219
  2.227   2.260   2.296   2.394   2.398   2.404   2.417   2.418
  2.459   2.462   2.477   2.560   2.625   2.727   2.745   2.779
  2.808   2.825   2.890   2.925   3.045   3.085   3.109   3.128
  3.130   3.141   3.216   3.258   3.339   3.347   3.352   3.360
  3.375   3.414   3.416   3.441   3.495   3.503   3.562   3.566
  3.631   3.641   3.747   3.761   3.838   3.842   3.869   3.950
  3.978   4.057   4.057   4.138   4.197   4.217   4.245   4.271
  4.291   4.304   4.390   4.406   4.514   4.514   4.652   4.663
  4.671   4.692   4.785   4.808   5.055   5.080   5.081   5.097
  5.250   5.266   5.376   5.381   5.470   5.493   5.564   5.580
  5.618   5.658   5.659   5.694   5.748   5.870   5.931   6.019
  6.031   6.181   6.215   6.283   6.453   6.565   6.567   6.688
  6.766   6.797   6.799   6.834   6.849   6.876   6.882   6.933
  6.959   7.219   7.240   7.289   7.344   7.360   7.434   7.506
  7.511   7.529   7.563   7.847   9.028  11.023  11.248  13.146
 13.733  14.461
 --------------------------------------------------------------

          Ground-State Mulliken Net Atomic Charges

     Atom                 Charge (a.u.)
  ----------------------------------------
      1 O                    -0.288061
      2 C                     0.145187
      3 C                     0.223889
      4 O                    -0.252566
      5 C                     0.145202
      6 O                    -0.288304
      7 H                     0.157235
      8 H                     0.157418
  ----------------------------------------
  Sum of atomic charges =     0.000000

 -----------------------------------------------------------------
                    Cartesian Multipole Moments
 -----------------------------------------------------------------
    Charge (ESU x 10^10)
                 0.0000
    Dipole Moment (Debye)
         X       0.0008      Y       5.7712      Z      -0.0005
       Tot       5.7712
    Quadrupole Moments (Debye-Ang)
        XX     -49.1028     XY      -0.0046     YY     -31.7474
        XZ       0.0015     YZ       0.0000     ZZ     -30.5797
    Octopole Moments (Debye-Ang^2)
       XXX       0.0102    XXY       2.5033    XYY      -0.0015
       YYY      11.1485    XXZ      -0.0020    XYZ       0.0002
       YYZ      -0.0011    XZZ       0.0022    YZZ      -0.8663
       ZZZ      -0.0014
    Hexadecapole Moments (Debye-Ang^3)
      XXXX    -641.8652   XXXY      -0.0546   XXYY    -106.1432
      XYYY      -0.0443   YYYY    -135.5657   XXXZ       0.0161
      XXYZ       0.0006   XYYZ       0.0036   YYYZ       0.0020
      XXZZ     -86.1001   XYZZ      -0.0118   YYZZ     -27.4208
      XZZZ       0.0079   YZZZ       0.0022   ZZZZ     -25.4541
 -----------------------------------------------------------------
 DrvMan is completing analytic gradient of the MP2 energy
 MP2 relaxed dipole moment
            1
    1   0.0003098
    2   2.2705778
    3  -0.0001887
	Magnitude:	 2.271 au	 5.771 Debye
 MP2 energy read as -340.656542
 Full Analytical Gradient of MP2 Energy (in au.)
             1             2             3             4             5
    1   -0.00059946    0.00045616   -0.00000824   -0.00000029   -0.00000953
    2    0.00045762   -0.00042581   -0.00001975    0.00013600   -0.00001954
    3    0.00000094   -0.00000304    0.00000181    0.00000003   -0.00000486
             6             7             8
    1    0.00004793    0.00011641   -0.00000297
    2    0.00003613   -0.00011080   -0.00005384
    3    0.00000167    0.00000106    0.00000239
 Gradient time:  CPU 0.11 s  wall 0.74 s
 ----------------------------------------------------------------
             Standard Nuclear Orientation (Angstroms)
    I     Atom           X                Y                Z
 ----------------------------------------------------------------
    1      O       2.3701437865     0.1096703467    -0.0000690012
    2      C       1.2824282018     0.6406634273    -0.0000157485
    3      C       0.0000062876    -0.1920089472     0.0000033092
    4      O       0.0000043247    -1.4026345947     0.0000547540
    5      C      -1.2824189405     0.6406530418    -0.0000418604
    6      O      -2.3701457820     0.1106847983     0.0001652015
    7      H       1.1617052314     1.6951539795     0.0000417241
    8      H      -1.1617229095     1.6951741483    -0.0002133788
 ----------------------------------------------------------------
 Nuclear Repulsion Energy =   203.0787016664 hartrees
 There are       22 alpha and       22 beta electrons
 Discretize the solute cavity surface with Lebedev spheres
	Using 302 Lebedev grid points for each H atom
	Using 302 Lebedev grid points for other atoms
	Atomic van der Waals radii will be scaled by 1.20
 Removing interior tesserae...
 Keep 965 surface tesserae and discard 1451 interior tesserae
 Molecular Surface Area = 98.899 Angst**2

                       Distance Matrix (Angstroms)
             O (  1)   C (  2)   C (  3)   O (  4)   C (  5)   O (  6)
   C (  2)  1.210404
   C (  3)  2.389260  1.529035
   O (  4)  2.811517  2.412401  1.210626
   C (  5)  3.690956  2.564847  1.529033  2.412392
   O (  6)  4.740290  3.690823  2.389403  2.812072  1.209965
   H (  7)  1.993510  1.061379  2.216061  3.308450  2.661901  3.870984
   H (  8)  3.871422  2.661929  2.216094  3.308478  1.061406  1.992710
             H (  7)
   H (  8)  2.323428

 Requested basis set is cc-pVTZ
 There are 72 shells and 208 basis functions
 A cutoff of  1.0D-11 yielded   2409 shell pairs
 There are     20113 function pairs (     26794 Cartesian)
 Smallest overlap matrix eigenvalue = 6.21E-04
 Guess MOs from SCF MO coefficient file
 Reading MOs from coefficient file
 Reading MOs from coefficient file
 A restricted Hartree-Fock SCF calculation will be
 performed using Pulay DIIS extrapolation
 SCF converges when DIIS error is below 1.0E-08
 ---------------------------------------
  Cycle       Energy         DIIS Error
 ---------------------------------------
    1    -339.3981049601      1.12E-03
    2    -339.4087670901      9.00E-04
    3    -339.4118682911      1.76E-04
    4    -339.4122161440      7.37E-05
    5    -339.4122920570      3.07E-05
    6    -339.4123044308      1.35E-05
    7    -339.4123062417      5.52E-06
    8    -339.4123064729      9.74E-07
    9    -339.4123064834      2.92E-07
   10    -339.4123064846      1.24E-07
   11    -339.4123064847      5.09E-08
   12    -339.4123064845      1.62E-08
   13    -339.4123064842      4.82E-09 Convergence criterion met
 ---------------------------------------
 SCF time:  CPU 66.14 s  wall 66.82 s
 Discretize the solute cavity surface with Lebedev spheres
	Using 302 Lebedev grid points for each H atom
	Using 302 Lebedev grid points for other atoms
	Atomic van der Waals radii will be scaled by 1.20
 Removing interior tesserae...
 Keep 965 surface tesserae and discard 1451 interior tesserae
 Molecular Surface Area = 98.899 Angst**2
 A restricted Hartree-Fock SCF calculation will be
 performed using Pulay DIIS extrapolation
 Polarizable Continuum solvation model will be applied
 SCF converges when DIIS error is below 1.0E-08

 Citation of the SMD model:
 Marenich, A.V.; Cramer, C.J.; Truhlar, D.G.
 J. Phys. Chem. B 2009, 113, 6378-6396.
 iSolventCode=           1
 Solvent: water                                                           

 vradii
            1           2           3           4           5           6
    1   1.5200000   1.8500000   1.8500000   1.5200000   1.8500000   1.5200000
            7           8
    1   1.2000000   1.2000000
 ---------------------------------------
  Cycle       Energy         DIIS Error
 ---------------------------------------
    1    -339.4123064843      2.03E-09
 Time req'd to invert C: 0.50 s (CPU) 0.50 s (wall)
    2    -339.4376589668      8.15E-04
    3    -339.4376589675      8.15E-04
    4    -339.4376589674      8.15E-04
    5    -339.4376589691      8.15E-04
    6    -339.4376589627      8.15E-04
    7    -339.4376589620      8.15E-04
    8    -339.4376589624      8.15E-04
    9    -339.4376589575      8.15E-04
   10    -339.4376589596      8.15E-04
   11    -339.4376589619      8.15E-04
   12    -339.4376589592      8.15E-04
   13    -339.4376589619      8.15E-04
   14    -339.4376589627      8.15E-04
   15    -339.4376589622      8.15E-04
   16    -339.4376589676      8.15E-04
   17    -339.4449115889      5.88E-04
   18    -339.4465134723      1.85E-04
   19    -339.4471408923      7.32E-05
   20    -339.4472384733      2.79E-05
   21    -339.4472502550      1.17E-05
   22    -339.4472517966      4.72E-06
   23    -339.4472519822      8.92E-07
   24    -339.4472519929      2.56E-07
   25    -339.4472519937      1.06E-07
   26    -339.4472519940      4.69E-08
   27    -339.4472519942      1.52E-08
   28    -339.4472519945      2.90E-09 Convergence criterion met
 ---------------------------------------
 SCF time:  CPU 107.90 s  wall 109.14 s
(0)  E-EN(g) gas-phase elect-nuc energy                 -339.412306484 a.u.
(3)  G-ENP(liq) elect-nuc-pol free energy of system     -339.447251995 a.u.
(4)  G-CDS(liq) cavity-dispersion-solvent structure 
     free energy                                                5.9758 kcal/mol
(6)  G-S(liq) free energy of system                     -339.437729006 a.u.
(9)  DeltaG-S(liq) free energy of  solvation
     (9) = (6) - (0)                                          -15.9529 kcal/mol
 SCF   energy in the final basis set = -339.4377290061
 Total energy in the final basis set = -339.4377290061

 Components of the MP2 correlation energy:
        aaaa  correlation energy =        -0.1528982924 au
        abab  correlation energy =        -0.9130248204 au
        bbbb  correlation energy =        -0.1528982924 au
        non-Brillouin singles    =        -0.0000000000 au

 Total  MP2   correlation energy =        -1.2188214052 au
        MP2         total energy =      -340.6565504113 au

  Entering Z-vector solver.
 This version supports only Gaussian blurring of the apparent surface charges
 No PCM contribution added !! 
   1         0           1      0.000427    0.000427
 This version supports only Gaussian blurring of the apparent surface charges
 No PCM contribution added !! 
   2         0           1      0.000133    0.000133
 This version supports only Gaussian blurring of the apparent surface charges
 No PCM contribution added !! 
   3         0           1      0.000037    0.000037
 This version supports only Gaussian blurring of the apparent surface charges
 No PCM contribution added !! 
   4         0           1      0.000011    0.000011
 This version supports only Gaussian blurring of the apparent surface charges
 No PCM contribution added !! 
   5         0           1      0.000004    0.000004
 This version supports only Gaussian blurring of the apparent surface charges
 No PCM contribution added !! 
   6         0           1      0.000002    0.000002
 This version supports only Gaussian blurring of the apparent surface charges
 No PCM contribution added !! 
   7         1           0      0.000000    0.000000    Roots Converged

 --------------------------------------------------------------

                    Orbital Energies (a.u.)
 --------------------------------------------------------------

 Alpha MOs
 -- Occupied --
-20.613 -20.598 -20.598 -11.377 -11.361 -11.360  -1.456  -1.428
 -1.414  -1.020  -0.877  -0.791  -0.753  -0.702  -0.682  -0.665
 -0.611  -0.558  -0.541  -0.526  -0.500  -0.428
 -- Virtual --
  0.008   0.133   0.173   0.228   0.249   0.256   0.333   0.334
  0.392   0.422   0.461   0.478   0.479   0.506   0.529   0.541
  0.574   0.583   0.603   0.630   0.662   0.682   0.709   0.712
  0.759   0.778   0.816   0.830   0.863   0.877   0.894   0.900
  0.923   0.960   0.977   0.997   1.034   1.077   1.141   1.152
  1.167   1.209   1.262   1.304   1.345   1.359   1.409   1.463
  1.478   1.489   1.550   1.633   1.686   1.732   1.750   1.827
  1.894   1.914   1.950   1.993   2.041   2.086   2.108   2.219
  2.227   2.259   2.296   2.394   2.398   2.404   2.417   2.418
  2.459   2.462   2.477   2.560   2.625   2.728   2.745   2.779
  2.807   2.825   2.890   2.925   3.045   3.085   3.109   3.128
  3.130   3.141   3.216   3.257   3.339   3.347   3.352   3.361
  3.375   3.413   3.416   3.441   3.495   3.503   3.562   3.566
  3.630   3.641   3.747   3.761   3.838   3.841   3.869   3.950
  3.978   4.056   4.057   4.138   4.197   4.217   4.245   4.271
  4.291   4.304   4.390   4.406   4.514   4.514   4.651   4.662
  4.670   4.692   4.784   4.808   5.055   5.080   5.081   5.097
  5.250   5.266   5.375   5.381   5.470   5.493   5.564   5.580
  5.617   5.658   5.658   5.694   5.748   5.870   5.931   6.019
  6.030   6.180   6.214   6.283   6.453   6.564   6.566   6.687
  6.765   6.797   6.799   6.834   6.848   6.876   6.882   6.932
  6.958   7.219   7.239   7.288   7.344   7.360   7.434   7.506
  7.510   7.529   7.563   7.846   9.028  11.022  11.246  13.144
 13.725  14.456
 --------------------------------------------------------------

          Ground-State Mulliken Net Atomic Charges

     Atom                 Charge (a.u.)
  ----------------------------------------
      1 O                    -0.288553
      2 C                     0.145222
      3 C                     0.223979
      4 O                    -0.252582
      5 C                     0.145208
      6 O                    -0.288304
      7 H                     0.157620
      8 H                     0.157410
  ----------------------------------------
  Sum of atomic charges =    -0.000000

 -----------------------------------------------------------------
                    Cartesian Multipole Moments
 -----------------------------------------------------------------
    Charge (ESU x 10^10)
                 0.0000
    Dipole Moment (Debye)
         X      -0.0007      Y       5.7775      Z      -0.0005
       Tot       5.7775
    Quadrupole Moments (Debye-Ang)
        XX     -49.1091     XY       0.0048     YY     -31.7424
        XZ       0.0015     YZ       0.0000     ZZ     -30.5818
    Octopole Moments (Debye-Ang^2)
       XXX      -0.0102    XXY       2.5313    XYY       0.0015
       YYY      11.1954    XXZ      -0.0020    XYZ       0.0002
       YYZ      -0.0011    XZZ      -0.0022    YZZ      -0.8556
       ZZZ      -0.0014
    Hexadecapole Moments (Debye-Ang^3)
      XXXX    -641.9410   XXXY       0.0563   XXYY    -106.1386
      XYYY       0.0455   YYYY    -135.5242   XXXZ       0.0161
      XXYZ       0.0006   XYYZ       0.0036   YYYZ       0.0020
      XXZZ     -86.1102   XYZZ       0.0123   YYZZ     -27.4179
      XZZZ       0.0079   YZZZ       0.0022   ZZZZ     -25.4580
 -----------------------------------------------------------------
 DrvMan is completing analytic gradient of the MP2 energy
 MP2 relaxed dipole moment
            1
    1  -0.0002676
    2   2.2730409
    3  -0.0001887
	Magnitude:	 2.273 au	 5.777 Debye
 MP2 energy read as -340.656550
 Full Analytical Gradient of MP2 Energy (in au.)
             1             2             3             4             5
    1    0.00050059   -0.00044296    0.00001156   -0.00000123    0.00000504
    2   -0.00040768    0.00045365   -0.00012366    0.00013328   -0.00001124
    3    0.00000088   -0.00000299    0.00000181    0.00000003   -0.00000486
             6             7             8
    1    0.00004816   -0.00011703   -0.00000414
    2    0.00002872   -0.00002840   -0.00004467
    3    0.00000167    0.00000107    0.00000239
 Gradient time:  CPU 0.07 s  wall 0.21 s
 ----------------------------------------------------------------
             Standard Nuclear Orientation (Angstroms)
    I     Atom           X                Y                Z
 ----------------------------------------------------------------
    1      O       2.3701437865     0.1106703467     0.0009309988
    2      C       1.2824282018     0.6406634273    -0.0000157485
    3      C       0.0000062876    -0.1920089472     0.0000033092
    4      O       0.0000043247    -1.4026345947     0.0000547540
    5      C      -1.2824189405     0.6406530418    -0.0000418604
    6      O      -2.3701457820     0.1106847983     0.0001652015
    7      H       1.1617052314     1.6951539795     0.0000417241
    8      H      -1.1617229095     1.6951741483    -0.0002133788
 ----------------------------------------------------------------
 Nuclear Repulsion Energy =   203.0846598445 hartrees
 There are       22 alpha and       22 beta electrons
 Discretize the solute cavity surface with Lebedev spheres
	Using 302 Lebedev grid points for each H atom
	Using 302 Lebedev grid points for other atoms
	Atomic van der Waals radii will be scaled by 1.20
 Removing interior tesserae...
 Keep 965 surface tesserae and discard 1451 interior tesserae
 Molecular Surface Area = 98.899 Angst**2

                       Distance Matrix (Angstroms)
             O (  1)   C (  2)   C (  3)   O (  4)   C (  5)   O (  6)
   C (  2)  1.209966
   C (  3)  2.389386  1.529035
   O (  4)  2.812055  2.412401  1.210626
   C (  5)  3.690813  2.564847  1.529033  2.412392
   O (  6)  4.740290  3.690823  2.389403  2.812072  1.209965
   H (  7)  1.992715  1.061379  2.216061  3.308450  2.661901  3.870984
   H (  8)  3.871012  2.661929  2.216094  3.308478  1.061406  1.992710
             H (  7)
   H (  8)  2.323428

 Requested basis set is cc-pVTZ
 There are 72 shells and 208 basis functions
 A cutoff of  1.0D-11 yielded   2409 shell pairs
 There are     20113 function pairs (     26794 Cartesian)
 Smallest overlap matrix eigenvalue = 6.21E-04
 Guess MOs from SCF MO coefficient file
 Reading MOs from coefficient file
 Reading MOs from coefficient file
 A restricted Hartree-Fock SCF calculation will be
 performed using Pulay DIIS extrapolation
 SCF converges when DIIS error is below 1.0E-08
 ---------------------------------------
  Cycle       Energy         DIIS Error
 ---------------------------------------
    1    -339.3996695541      1.12E-03
    2    -339.4088146035      9.01E-04
    3    -339.4119285217      1.76E-04
    4    -339.4122763226      7.37E-05
    5    -339.4123524804      3.08E-05
    6    -339.4123648338      1.37E-05
    7    -339.4123666736      5.50E-06
    8    -339.4123669067      9.63E-07
    9    -339.4123669169      2.91E-07
   10    -339.4123669181      1.25E-07
   11    -339.4123669182      5.09E-08
   12    -339.4123669180      1.62E-08
   13    -339.4123669178      4.85E-09 Convergence criterion met
 ---------------------------------------
 SCF time:  CPU 64.19 s  wall 64.35 s
 Discretize the solute cavity surface with Lebedev spheres
	Using 302 Lebedev grid points for each H atom
	Using 302 Lebedev grid points for other atoms
	Atomic van der Waals radii will be scaled by 1.20
 Removing interior tesserae...
 Keep 965 surface tesserae and discard 1451 interior tesserae
 Molecular Surface Area = 98.899 Angst**2
 A restricted Hartree-Fock SCF calculation will be
 performed using Pulay DIIS extrapolation
 Polarizable Continuum solvation model will be applied
 SCF converges when DIIS error is below 1.0E-08

 Citation of the SMD model:
 Marenich, A.V.; Cramer, C.J.; Truhlar, D.G.
 J. Phys. Chem. B 2009, 113, 6378-6396.
 iSolventCode=           1
 Solvent: water                                                           

 vradii
            1           2           3           4           5           6
    1   1.5200000   1.8500000   1.8500000   1.5200000   1.8500000   1.5200000
            7           8
    1   1.2000000   1.2000000
 ---------------------------------------
  Cycle       Energy         DIIS Error
 ---------------------------------------
    1    -339.4123669177      3.04E-09
 Time req'd to invert C: 0.52 s (CPU) 0.52 s (wall)
    2    -339.4377060847      8.15E-04
    3    -339.4377060840      8.15E-04
    4    -339.4377060797      8.15E-04
    5    -339.4377060762      8.15E-04
    6    -339.4377060686      8.15E-04
    7    -339.4377060669      8.15E-04
    8    -339.4377060709      8.15E-04
    9    -339.4377060695      8.15E-04
   10    -339.4377060668      8.15E-04
   11    -339.4377060702      8.15E-04
   12    -339.4377060710      8.15E-04
   13    -339.4377060742      8.15E-04
   14    -339.4377060747      8.15E-04
   15    -339.4377060743      8.15E-04
   16    -339.4377060848      8.15E-04
   17    -339.4449528244      5.88E-04
   18    -339.4465531659      1.85E-04
   19    -339.4471799091      7.32E-05
   20    -339.4472773579      2.79E-05
   21    -339.4472891160      1.17E-05
   22    -339.4472906558      4.72E-06
   23    -339.4472908413      8.91E-07
   24    -339.4472908519      2.54E-07
   25    -339.4472908528      1.05E-07
   26    -339.4472908530      4.66E-08
   27    -339.4472908533      1.52E-08
   28    -339.4472908536      2.90E-09 Convergence criterion met
 ---------------------------------------
 SCF time:  CPU 108.74 s  wall 108.87 s
(0)  E-EN(g) gas-phase elect-nuc energy                 -339.412366918 a.u.
(3)  G-ENP(liq) elect-nuc-pol free energy of system     -339.447290854 a.u.
(4)  G-CDS(liq) cavity-dispersion-solvent structure 
     free energy                                                5.9765 kcal/mol
(6)  G-S(liq) free energy of system                     -339.437766732 a.u.
(9)  DeltaG-S(liq) free energy of  solvation
     (9) = (6) - (0)                                          -15.9386 kcal/mol
 SCF   energy in the final basis set = -339.4377667317
 Total energy in the final basis set = -339.4377667317

 Components of the MP2 correlation energy:
        aaaa  correlation energy =        -0.1528924343 au
        abab  correlation energy =        -0.9129947639 au
        bbbb  correlation energy =        -0.1528924343 au
        non-Brillouin singles    =        -0.0000000000 au

 Total  MP2   correlation energy =        -1.2187796325 au
        MP2         total energy =      -340.6565463643 au

  Entering Z-vector solver.
 This version supports only Gaussian blurring of the apparent surface charges
 No PCM contribution added !! 
   1         0           1      0.000427    0.000427
 This version supports only Gaussian blurring of the apparent surface charges
 No PCM contribution added !! 
   2         0           1      0.000133    0.000133
 This version supports only Gaussian blurring of the apparent surface charges
 No PCM contribution added !! 
   3         0           1      0.000037    0.000037
 This version supports only Gaussian blurring of the apparent surface charges
 No PCM contribution added !! 
   4         0           1      0.000011    0.000011
 This version supports only Gaussian blurring of the apparent surface charges
 No PCM contribution added !! 
   5         0           1      0.000004    0.000004
 This version supports only Gaussian blurring of the apparent surface charges
 No PCM contribution added !! 
   6         0           1      0.000002    0.000002
 This version supports only Gaussian blurring of the apparent surface charges
 No PCM contribution added !! 
   7         1           0      0.000000    0.000000    Roots Converged

 --------------------------------------------------------------

                    Orbital Energies (a.u.)
 --------------------------------------------------------------

 Alpha MOs
 -- Occupied --
-20.613 -20.598 -20.598 -11.377 -11.360 -11.360  -1.456  -1.429
 -1.414  -1.020  -0.877  -0.791  -0.753  -0.702  -0.682  -0.665
 -0.611  -0.558  -0.541  -0.526  -0.500  -0.428
 -- Virtual --
  0.008   0.134   0.173   0.228   0.249   0.256   0.333   0.334
  0.392   0.422   0.461   0.478   0.479   0.506   0.529   0.540
  0.574   0.583   0.603   0.630   0.662   0.682   0.709   0.712
  0.759   0.778   0.816   0.830   0.863   0.877   0.894   0.900
  0.923   0.960   0.977   0.997   1.034   1.077   1.141   1.152
  1.167   1.209   1.262   1.304   1.345   1.359   1.409   1.463
  1.478   1.489   1.550   1.633   1.686   1.732   1.750   1.827
  1.894   1.914   1.950   1.993   2.041   2.086   2.108   2.219
  2.227   2.259   2.296   2.394   2.398   2.404   2.417   2.418
  2.459   2.462   2.477   2.560   2.625   2.728   2.745   2.779
  2.808   2.825   2.890   2.925   3.045   3.085   3.109   3.128
  3.130   3.141   3.216   3.257   3.339   3.347   3.352   3.360
  3.375   3.413   3.416   3.441   3.495   3.503   3.562   3.566
  3.630   3.641   3.747   3.761   3.838   3.841   3.869   3.950
  3.978   4.057   4.057   4.138   4.197   4.217   4.245   4.271
  4.291   4.304   4.390   4.406   4.514   4.514   4.652   4.662
  4.670   4.692   4.784   4.808   5.055   5.080   5.081   5.097
  5.250   5.266   5.376   5.381   5.470   5.493   5.564   5.580
  5.617   5.658   5.658   5.694   5.748   5.870   5.931   6.019
  6.031   6.180   6.214   6.283   6.453   6.564   6.566   6.688
  6.766   6.797   6.799   6.834   6.848   6.876   6.882   6.933
  6.959   7.219   7.240   7.289   7.344   7.360   7.434   7.506
  7.511   7.529   7.563   7.847   9.028  11.022  11.247  13.145
 13.729  14.459
 --------------------------------------------------------------

          Ground-State Mulliken Net Atomic Charges

     Atom                 Charge (a.u.)
  ----------------------------------------
      1 O                    -0.288307
      2 C                     0.145205
      3 C                     0.223934
      4 O                    -0.252574
      5 C                     0.145205
      6 O                    -0.288304
      7 H                     0.157428
      8 H                     0.157414
  ----------------------------------------
  Sum of atomic charges =     0.000000

 -----------------------------------------------------------------
                    Cartesian Multipole Moments
 -----------------------------------------------------------------
    Charge (ESU x 10^10)
                -0.0000
    Dipole Moment (Debye)
         X       0.0001      Y       5.7744      Z      -0.0025
       Tot       5.7744
    Quadrupole Moments (Debye-Ang)
        XX     -49.1059     XY       0.0001     YY     -31.7449
        XZ      -0.0037     YZ       0.0001     ZZ     -30.5807
    Octopole Moments (Debye-Ang^2)
       XXX      -0.0000    XXY       2.5173    XYY      -0.0000
       YYY      11.1720    XXZ      -0.0206    XYZ      -0.0002
       YYZ      -0.0066    XZZ      -0.0000    YZZ      -0.8610
       ZZZ      -0.0175
    Hexadecapole Moments (Debye-Ang^3)
      XXXX    -641.9031   XXXY       0.0008   XXYY    -106.1409
      XYYY       0.0006   YYYY    -135.5449   XXXZ      -0.0563
      XXYZ      -0.0013   XYYZ      -0.0100   YYYZ       0.0011
      XXZZ     -86.1052   XYZZ       0.0002   YYZZ     -27.4193
      XZZZ      -0.0302   YZZZ       0.0005   ZZZZ     -25.4561
 -----------------------------------------------------------------
 DrvMan is completing analytic gradient of the MP2 energy
 MP2 relaxed dipole moment
            1
    1   0.0000205
    2   2.2718096
    3  -0.0009834
	Magnitude:	 2.272 au	 5.774 Debye
 MP2 energy read as -340.656546
 Full Analytical Gradient of MP2 Energy (in au.)
             1             2             3             4             5
    1   -0.00004821    0.00000552    0.00000166   -0.00000078   -0.00000223
    2    0.00002475    0.00001413   -0.00007174    0.00013462   -0.00001539
    3    0.00003500   -0.00011086    0.00003620   -0.00000223   -0.00001073
             6             7             8
    1    0.00004804   -0.00000044   -0.00000356
    2    0.00003243   -0.00006955   -0.00004925
    3    0.00000233    0.00004623    0.00000406
 Gradient time:  CPU 0.08 s  wall 0.97 s
 ----------------------------------------------------------------
             Standard Nuclear Orientation (Angstroms)
    I     Atom           X                Y                Z
 ----------------------------------------------------------------
    1      O       2.3701437865     0.1106703467    -0.0010690012
    2      C       1.2824282018     0.6406634273    -0.0000157485
    3      C       0.0000062876    -0.1920089472     0.0000033092
    4      O       0.0000043247    -1.4026345947     0.0000547540
    5      C      -1.2824189405     0.6406530418    -0.0000418604
    6      O      -2.3701457820     0.1106847983     0.0001652015
    7      H       1.1617052314     1.6951539795     0.0000417241
    8      H      -1.1617229095     1.6951741483    -0.0002133788
 ----------------------------------------------------------------
 Nuclear Repulsion Energy =   203.0846573973 hartrees
 There are       22 alpha and       22 beta electrons
 Discretize the solute cavity surface with Lebedev spheres
	Using 302 Lebedev grid points for each H atom
	Using 302 Lebedev grid points for other atoms
	Atomic van der Waals radii will be scaled by 1.20
 Removing interior tesserae...
 Keep 965 surface tesserae and discard 1451 interior tesserae
 Molecular Surface Area = 98.899 Angst**2

                       Distance Matrix (Angstroms)
             O (  1)   C (  2)   C (  3)   O (  4)   C (  5)   O (  6)
   C (  2)  1.209967
   C (  3)  2.389386  1.529035
   O (  4)  2.812055  2.412401  1.210626
   C (  5)  3.690813  2.564847  1.529033  2.412392
   O (  6)  4.740290  3.690823  2.389403  2.812072  1.209965
   H (  7)  1.992715  1.061379  2.216061  3.308450  2.661901  3.870984
   H (  8)  3.871012  2.661929  2.216094  3.308478  1.061406  1.992710
             H (  7)
   H (  8)  2.323428

 Requested basis set is cc-pVTZ
 There are 72 shells and 208 basis functions
 A cutoff of  1.0D-11 yielded   2409 shell pairs
 There are     20113 function pairs (     26794 Cartesian)
 Smallest overlap matrix eigenvalue = 6.21E-04
 Guess MOs from SCF MO coefficient file
 Reading MOs from coefficient file
 Reading MOs from coefficient file
 A restricted Hartree-Fock SCF calculation will be
 performed using Pulay DIIS extrapolation
 SCF converges when DIIS error is below 1.0E-08
 ---------------------------------------
  Cycle       Energy         DIIS Error
 ---------------------------------------
    1    -339.3991681364      1.12E-03
    2    -339.4088203331      9.01E-04
    3    -339.4119286862      1.76E-04
    4    -339.4122764344      7.37E-05
    5    -339.4123524840      3.08E-05
    6    -339.4123648373      1.36E-05
    7    -339.4123666665      5.51E-06
    8    -339.4123668991      9.67E-07
    9    -339.4123669094      2.92E-07
   10    -339.4123669106      1.26E-07
   11    -339.4123669107      5.23E-08
   12    -339.4123669105      1.78E-08
   13    -339.4123669102      6.69E-09 Convergence criterion met
 ---------------------------------------
 SCF time:  CPU 64.38 s  wall 64.74 s
 Discretize the solute cavity surface with Lebedev spheres
	Using 302 Lebedev grid points for each H atom
	Using 302 Lebedev grid points for other atoms
	Atomic van der Waals radii will be scaled by 1.20
 Removing interior tesserae...
 Keep 965 surface tesserae and discard 1451 interior tesserae
 Molecular Surface Area = 98.899 Angst**2
 A restricted Hartree-Fock SCF calculation will be
 performed using Pulay DIIS extrapolation
 Polarizable Continuum solvation model will be applied
 SCF converges when DIIS error is below 1.0E-08

 Citation of the SMD model:
 Marenich, A.V.; Cramer, C.J.; Truhlar, D.G.
 J. Phys. Chem. B 2009, 113, 6378-6396.
 iSolventCode=           1
 Solvent: water                                                           

 vradii
            1           2           3           4           5           6
    1   1.5200000   1.8500000   1.8500000   1.5200000   1.8500000   1.5200000
            7           8
    1   1.2000000   1.2000000
 ---------------------------------------
  Cycle       Energy         DIIS Error
 ---------------------------------------
    1    -339.4123669103      3.84E-09
 Time req'd to invert C: 0.57 s (CPU) 0.57 s (wall)
    2    -339.4377060794      8.15E-04
    3    -339.4377060787      8.15E-04
    4    -339.4377060783      8.15E-04
    5    -339.4377060846      8.15E-04
    6    -339.4377060833      8.15E-04
    7    -339.4377060817      8.15E-04
    8    -339.4377060785      8.15E-04
    9    -339.4377060770      8.15E-04
   10    -339.4377060785      8.15E-04
   11    -339.4377060757      8.15E-04
   12    -339.4377060770      8.15E-04
   13    -339.4377060771      8.15E-04
   14    -339.4377060760      8.15E-04
   15    -339.4377060783      8.15E-04
   16    -339.4377060784      8.15E-04
   17    -339.4449528189      5.88E-04
   18    -339.4465531605      1.85E-04
   19    -339.4471799039      7.32E-05
   20    -339.4472773527      2.79E-05
   21    -339.4472891108      1.17E-05
   22    -339.4472906506      4.72E-06
   23    -339.4472908360      8.91E-07
   24    -339.4472908467      2.54E-07
   25    -339.4472908475      1.05E-07
   26    -339.4472908478      4.66E-08
   27    -339.4472908480      1.52E-08
   28    -339.4472908484      2.90E-09 Convergence criterion met
 ---------------------------------------
 SCF time:  CPU 119.45 s  wall 119.64 s
(0)  E-EN(g) gas-phase elect-nuc energy                 -339.412366910 a.u.
(3)  G-ENP(liq) elect-nuc-pol free energy of system     -339.447290848 a.u.
(4)  G-CDS(liq) cavity-dispersion-solvent structure 
     free energy                                                5.9765 kcal/mol
(6)  G-S(liq) free energy of system                     -339.437766727 a.u.
(9)  DeltaG-S(liq) free energy of  solvation
     (9) = (6) - (0)                                          -15.9386 kcal/mol
 SCF   energy in the final basis set = -339.4377667267
 Total energy in the final basis set = -339.4377667267

 Components of the MP2 correlation energy:
        aaaa  correlation energy =        -0.1528924353 au
        abab  correlation energy =        -0.9129947695 au
        bbbb  correlation energy =        -0.1528924353 au
        non-Brillouin singles    =        -0.0000000000 au

 Total  MP2   correlation energy =        -1.2187796402 au
        MP2         total energy =      -340.6565463669 au

  Entering Z-vector solver.
 This version supports only Gaussian blurring of the apparent surface charges
 No PCM contribution added !! 
   1         0           1      0.000427    0.000427
 This version supports only Gaussian blurring of the apparent surface charges
 No PCM contribution added !! 
   2         0           1      0.000133    0.000133
 This version supports only Gaussian blurring of the apparent surface charges
 No PCM contribution added !! 
   3         0           1      0.000037    0.000037
 This version supports only Gaussian blurring of the apparent surface charges
 No PCM contribution added !! 
   4         0           1      0.000011    0.000011
 This version supports only Gaussian blurring of the apparent surface charges
 No PCM contribution added !! 
   5         0           1      0.000004    0.000004
 This version supports only Gaussian blurring of the apparent surface charges
 No PCM contribution added !! 
   6         0           1      0.000002    0.000002
 This version supports only Gaussian blurring of the apparent surface charges
 No PCM contribution added !! 
   7         1           0      0.000000    0.000000    Roots Converged

 --------------------------------------------------------------

                    Orbital Energies (a.u.)
 --------------------------------------------------------------

 Alpha MOs
 -- Occupied --
-20.613 -20.598 -20.598 -11.377 -11.360 -11.360  -1.456  -1.429
 -1.414  -1.020  -0.877  -0.791  -0.753  -0.702  -0.682  -0.665
 -0.611  -0.558  -0.541  -0.526  -0.500  -0.428
 -- Virtual --
  0.008   0.134   0.173   0.228   0.249   0.256   0.333   0.334
  0.392   0.422   0.461   0.478   0.479   0.506   0.529   0.540
  0.574   0.583   0.603   0.630   0.662   0.682   0.709   0.712
  0.759   0.778   0.816   0.830   0.863   0.877   0.894   0.900
  0.923   0.960   0.977   0.997   1.034   1.077   1.141   1.152
  1.167   1.209   1.262   1.304   1.345   1.359   1.409   1.463
  1.478   1.489   1.550   1.633   1.686   1.732   1.750   1.827
  1.894   1.914   1.950   1.993   2.041   2.086   2.108   2.219
  2.227   2.259   2.296   2.394   2.398   2.404   2.417   2.418
  2.459   2.462   2.477   2.560   2.625   2.728   2.745   2.779
  2.808   2.825   2.890   2.925   3.045   3.085   3.109   3.128
  3.130   3.141   3.216   3.257   3.339   3.347   3.352   3.360
  3.375   3.413   3.416   3.441   3.495   3.503   3.562   3.566
  3.630   3.641   3.747   3.761   3.838   3.841   3.869   3.950
  3.978   4.057   4.057   4.138   4.197   4.217   4.245   4.271
  4.291   4.304   4.390   4.406   4.514   4.514   4.652   4.662
  4.670   4.692   4.784   4.808   5.055   5.080   5.081   5.097
  5.250   5.266   5.376   5.381   5.470   5.493   5.564   5.580
  5.617   5.658   5.658   5.694   5.748   5.870   5.931   6.019
  6.031   6.180   6.214   6.283   6.453   6.564   6.566   6.688
  6.766   6.797   6.799   6.834   6.848   6.876   6.882   6.933
  6.959   7.219   7.240   7.289   7.344   7.360   7.434   7.506
  7.511   7.529   7.563   7.847   9.028  11.022  11.247  13.145
 13.729  14.459
 --------------------------------------------------------------

          Ground-State Mulliken Net Atomic Charges

     Atom                 Charge (a.u.)
  ----------------------------------------
      1 O                    -0.288307
      2 C                     0.145205
      3 C                     0.223934
      4 O                    -0.252574
      5 C                     0.145205
      6 O                    -0.288304
      7 H                     0.157428
      8 H                     0.157414
  ----------------------------------------
  Sum of atomic charges =    -0.000000

 -----------------------------------------------------------------
                    Cartesian Multipole Moments
 -----------------------------------------------------------------
    Charge (ESU x 10^10)
                -0.0000
    Dipole Moment (Debye)
         X       0.0001      Y       5.7744      Z       0.0015
       Tot       5.7744
    Quadrupole Moments (Debye-Ang)
        XX     -49.1059     XY       0.0001     YY     -31.7449
        XZ       0.0066     YZ      -0.0001     ZZ     -30.5807
    Octopole Moments (Debye-Ang^2)
       XXX      -0.0000    XXY       2.5173    XYY      -0.0000
       YYY      11.1720    XXZ       0.0166    XYZ       0.0006
       YYZ       0.0044    XZZ      -0.0000    YZZ      -0.8610
       ZZZ       0.0148
    Hexadecapole Moments (Debye-Ang^3)
      XXXX    -641.9031   XXXY       0.0008   XXYY    -106.1409
      XYYY       0.0006   YYYY    -135.5449   XXXZ       0.0885
      XXYZ       0.0025   XYYZ       0.0171   YYYZ       0.0029
      XXZZ     -86.1052   XYZZ       0.0002   YYZZ     -27.4193
      XZZZ       0.0461   YZZZ       0.0039   ZZZZ     -25.4561
 -----------------------------------------------------------------
 DrvMan is completing analytic gradient of the MP2 energy
 MP2 relaxed dipole moment
            1
    1   0.0000204
    2   2.2718097
    3   0.0006060
	Magnitude:	 2.272 au	 5.774 Debye
 MP2 energy read as -340.656546
 Full Analytical Gradient of MP2 Energy (in au.)
             1             2             3             4             5
    1   -0.00004809    0.00000543    0.00000165   -0.00000078   -0.00000223
    2    0.00002469    0.00001419   -0.00007174    0.00013462   -0.00001539
    3   -0.00003318    0.00010483   -0.00003258    0.00000228    0.00000101
             6             7             8
    1    0.00004804   -0.00000046   -0.00000356
    2    0.00003243   -0.00006954   -0.00004925
    3    0.00000102   -0.00004410    0.00000072
 Gradient time:  CPU 0.07 s  wall 0.23 s
 ----------------------------------------------------------------
             Standard Nuclear Orientation (Angstroms)
    I     Atom           X                Y                Z
 ----------------------------------------------------------------
    1      O       2.3701437865     0.1106703467    -0.0000690012
    2      C       1.2834282018     0.6406634273    -0.0000157485
    3      C       0.0000062876    -0.1920089472     0.0000033092
    4      O       0.0000043247    -1.4026345947     0.0000547540
    5      C      -1.2824189405     0.6406530418    -0.0000418604
    6      O      -2.3701457820     0.1106847983     0.0001652015
    7      H       1.1617052314     1.6951539795     0.0000417241
    8      H      -1.1617229095     1.6951741483    -0.0002133788
 ----------------------------------------------------------------
 Nuclear Repulsion Energy =   203.0856510903 hartrees
 There are       22 alpha and       22 beta electrons
 Discretize the solute cavity surface with Lebedev spheres
	Using 302 Lebedev grid points for each H atom
	Using 302 Lebedev grid points for other atoms
	Atomic van der Waals radii will be scaled by 1.20
 Removing interior tesserae...
 Keep 969 surface tesserae and discard 1447 interior tesserae
 Molecular Surface Area = 99.482 Angst**2

                       Distance Matrix (Angstroms)
             O (  1)   C (  2)   C (  3)   O (  4)   C (  5)   O (  6)
   C (  2)  1.209067
   C (  3)  2.389386  1.529874
   O (  4)  2.812055  2.412933  1.210626
   C (  5)  3.690812  2.565847  1.529033  2.412392
   O (  6)  4.740290  3.691813  2.389403  2.812072  1.209965
   H (  7)  1.992715  1.061493  2.216061  3.308450  2.661901  3.870984
   H (  8)  3.871012  2.662848  2.216094  3.308478  1.061406  1.992710
             H (  7)
   H (  8)  2.323428

 Requested basis set is cc-pVTZ
 There are 72 shells and 208 basis functions
 A cutoff of  1.0D-11 yielded   2409 shell pairs
 There are     20113 function pairs (     26794 Cartesian)
 Smallest overlap matrix eigenvalue = 6.22E-04
 Guess MOs from SCF MO coefficient file
 Reading MOs from coefficient file
 Reading MOs from coefficient file
 A restricted Hartree-Fock SCF calculation will be
 performed using Pulay DIIS extrapolation
 SCF converges when DIIS error is below 1.0E-08
 ---------------------------------------
  Cycle       Energy         DIIS Error
 ---------------------------------------
    1    -339.4002554151      1.12E-03
    2    -339.4089200046      9.02E-04
    3    -339.4120409965      1.76E-04
    4    -339.4123876872      7.34E-05
    5    -339.4124634319      3.07E-05
    6    -339.4124756414      1.38E-05
    7    -339.4124774960      5.49E-06
    8    -339.4124777315      9.51E-07
    9    -339.4124777414      2.85E-07
   10    -339.4124777426      1.22E-07
   11    -339.4124777427      5.01E-08
   12    -339.4124777425      1.71E-08
   13    -339.4124777422      6.47E-09 Convergence criterion met
 ---------------------------------------
 SCF time:  CPU 63.90 s  wall 64.04 s
 Discretize the solute cavity surface with Lebedev spheres
	Using 302 Lebedev grid points for each H atom
	Using 302 Lebedev grid points for other atoms
	Atomic van der Waals radii will be scaled by 1.20
 Removing interior tesserae...
 Keep 969 surface tesserae and discard 1447 interior tesserae
 Molecular Surface Area = 99.482 Angst**2
 A restricted Hartree-Fock SCF calculation will be
 performed using Pulay DIIS extrapolation
 Polarizable Continuum solvation model will be applied
 SCF converges when DIIS error is below 1.0E-08

 Citation of the SMD model:
 Marenich, A.V.; Cramer, C.J.; Truhlar, D.G.
 J. Phys. Chem. B 2009, 113, 6378-6396.
 iSolventCode=           1
 Solvent: water                                                           

 vradii
            1           2           3           4           5           6
    1   1.5200000   1.8500000   1.8500000   1.5200000   1.8500000   1.5200000
            7           8
    1   1.2000000   1.2000000
 ---------------------------------------
  Cycle       Energy         DIIS Error
 ---------------------------------------
    1    -339.4124777423      3.03E-09
 Time req'd to invert C: 0.50 s (CPU) 0.51 s (wall)
    2    -339.4379033259      8.17E-04
    3    -339.4379033264      8.17E-04
    4    -339.4379033283      8.17E-04
    5    -339.4379033320      8.17E-04
    6    -339.4379033323      8.17E-04
    7    -339.4379033322      8.17E-04
    8    -339.4379033334      8.17E-04
    9    -339.4379033347      8.17E-04
   10    -339.4379033353      8.17E-04
   11    -339.4379033349      8.17E-04
   12    -339.4379033353      8.17E-04
   13    -339.4379033369      8.17E-04
   14    -339.4379033345      8.17E-04
   15    -339.4379033351      8.17E-04
   16    -339.4379033264      8.17E-04
   17    -339.4451845543      5.90E-04
   18    -339.4467937202      1.85E-04
   19    -339.4474244164      7.35E-05
   20    -339.4475228174      2.80E-05
   21    -339.4475346842      1.17E-05
   22    -339.4475362238      4.71E-06
   23    -339.4475364084      8.89E-07
   24    -339.4475364189      2.47E-07
   25    -339.4475364197      1.01E-07
   26    -339.4475364199      4.52E-08
   27    -339.4475364202      1.51E-08
   28    -339.4475364205      2.99E-09 Convergence criterion met
 ---------------------------------------
 SCF time:  CPU 108.42 s  wall 108.86 s
(0)  E-EN(g) gas-phase elect-nuc energy                 -339.412477742 a.u.
(3)  G-ENP(liq) elect-nuc-pol free energy of system     -339.447536421 a.u.
(4)  G-CDS(liq) cavity-dispersion-solvent structure 
     free energy                                                5.9797 kcal/mol
(6)  G-S(liq) free energy of system                     -339.438007224 a.u.
(9)  DeltaG-S(liq) free energy of  solvation
     (9) = (6) - (0)                                          -16.0200 kcal/mol
 SCF   energy in the final basis set = -339.4380072236
 Total energy in the final basis set = -339.4380072236

 Components of the MP2 correlation energy:
        aaaa  correlation energy =        -0.1528685910 au
        abab  correlation energy =        -0.9128807525 au
        bbbb  correlation energy =        -0.1528685910 au
        non-Brillouin singles    =        -0.0000000000 au

 Total  MP2   correlation energy =        -1.2186179345 au
        MP2         total energy =      -340.6566251581 au

  Entering Z-vector solver.
 This version supports only Gaussian blurring of the apparent surface charges
 No PCM contribution added !! 
   1         0           1      0.000426    0.000426
 This version supports only Gaussian blurring of the apparent surface charges
 No PCM contribution added !! 
   2         0           1      0.000132    0.000132
 This version supports only Gaussian blurring of the apparent surface charges
 No PCM contribution added !! 
   3         0           1      0.000037    0.000037
 This version supports only Gaussian blurring of the apparent surface charges
 No PCM contribution added !! 
   4         0           1      0.000011    0.000011
 This version supports only Gaussian blurring of the apparent surface charges
 No PCM contribution added !! 
   5         0           1      0.000004    0.000004
 This version supports only Gaussian blurring of the apparent surface charges
 No PCM contribution added !! 
   6         0           1      0.000002    0.000002
 This version supports only Gaussian blurring of the apparent surface charges
 No PCM contribution added !! 
   7         1           0      0.000000    0.000000    Roots Converged

 --------------------------------------------------------------

                    Orbital Energies (a.u.)
 --------------------------------------------------------------

 Alpha MOs
 -- Occupied --
-20.612 -20.598 -20.598 -11.377 -11.360 -11.360  -1.456  -1.429
 -1.414  -1.019  -0.877  -0.791  -0.753  -0.702  -0.682  -0.665
 -0.610  -0.558  -0.541  -0.526  -0.499  -0.427
 -- Virtual --
  0.008   0.134   0.173   0.228   0.250   0.257   0.333   0.334
  0.392   0.422   0.461   0.479   0.479   0.506   0.529   0.540
  0.575   0.583   0.603   0.630   0.662   0.682   0.709   0.712
  0.760   0.778   0.816   0.831   0.863   0.877   0.894   0.900
  0.924   0.960   0.977   0.997   1.034   1.077   1.141   1.152
  1.168   1.209   1.262   1.304   1.345   1.359   1.409   1.463
  1.478   1.489   1.551   1.633   1.686   1.732   1.750   1.827
  1.894   1.914   1.950   1.993   2.041   2.087   2.108   2.220
  2.227   2.260   2.296   2.394   2.398   2.404   2.417   2.418
  2.459   2.462   2.478   2.560   2.625   2.727   2.746   2.780
  2.808   2.825   2.889   2.925   3.046   3.085   3.109   3.128
  3.130   3.141   3.215   3.258   3.339   3.347   3.352   3.361
  3.375   3.414   3.416   3.441   3.495   3.503   3.562   3.566
  3.630   3.642   3.747   3.761   3.838   3.841   3.870   3.951
  3.978   4.056   4.057   4.138   4.197   4.216   4.246   4.271
  4.291   4.304   4.391   4.406   4.514   4.514   4.652   4.663
  4.670   4.692   4.785   4.808   5.055   5.080   5.080   5.097
  5.250   5.266   5.376   5.381   5.470   5.493   5.564   5.580
  5.618   5.658   5.659   5.694   5.748   5.870   5.930   6.019
  6.031   6.181   6.215   6.283   6.454   6.566   6.567   6.689
  6.766   6.797   6.800   6.834   6.849   6.876   6.882   6.933
  6.959   7.220   7.241   7.289   7.345   7.360   7.435   7.507
  7.511   7.529   7.563   7.847   9.026  11.021  11.245  13.147
 13.737  14.462
 --------------------------------------------------------------

          Ground-State Mulliken Net Atomic Charges

     Atom                 Charge (a.u.)
  ----------------------------------------
      1 O                    -0.288354
      2 C                     0.145832
      3 C                     0.225072
      4 O                    -0.253245
      5 C                     0.144976
      6 O                    -0.288446
      7 H                     0.156803
      8 H                     0.157363
  ----------------------------------------
  Sum of atomic charges =    -0.000000

 -----------------------------------------------------------------
                    Cartesian Multipole Moments
 -----------------------------------------------------------------
    Charge (ESU x 10^10)
                 0.0000
    Dipole Moment (Debye)
         X       0.0034      Y       5.7774      Z      -0.0005
       Tot       5.7774
    Quadrupole Moments (Debye-Ang)
        XX     -49.1139     XY       0.0003     YY     -31.7567
        XZ       0.0015     YZ       0.0000     ZZ     -30.5776
    Octopole Moments (Debye-Ang^2)
       XXX      -0.0110    XXY       2.5183    XYY      -0.0054
       YYY      11.1724    XXZ      -0.0020    XYZ       0.0002
       YYZ      -0.0011    XZZ       0.0005    YZZ      -0.8577
       ZZZ      -0.0014
    Hexadecapole Moments (Debye-Ang^3)
      XXXX    -642.0682   XXXY       0.0014   XXYY    -106.1645
      XYYY      -0.0212   YYYY    -135.6134   XXXZ       0.0161
      XXYZ       0.0006   XYYZ       0.0036   YYYZ       0.0020
      XXZZ     -86.1156   XYZZ      -0.0010   YYZZ     -27.4231
      XZZZ       0.0079   YZZZ       0.0022   ZZZZ     -25.4484
 -----------------------------------------------------------------
 DrvMan is completing analytic gradient of the MP2 energy
 MP2 relaxed dipole moment
            1
    1   0.0013426
    2   2.2730125
    3  -0.0001888
	Magnitude:	 2.273 au	 5.777 Debye
 MP2 energy read as -340.656625
 Full Analytical Gradient of MP2 Energy (in au.)
             1             2             3             4             5
    1   -0.00105100    0.00148948   -0.00037046    0.00002792   -0.00005767
    2    0.00043266   -0.00027894   -0.00004029   -0.00002819   -0.00001881
    3    0.00000095   -0.00000306    0.00000181    0.00000003   -0.00000485
             6             7             8
    1    0.00007353   -0.00012327    0.00001147
    2    0.00002777   -0.00004914   -0.00004505
    3    0.00000167    0.00000107    0.00000239
 Gradient time:  CPU 0.12 s  wall 0.78 s
 ----------------------------------------------------------------
             Standard Nuclear Orientation (Angstroms)
    I     Atom           X                Y                Z
 ----------------------------------------------------------------
    1      O       2.3701437865     0.1106703467    -0.0000690012
    2      C       1.2814282018     0.6406634273    -0.0000157485
    3      C       0.0000062876    -0.1920089472     0.0000033092
    4      O       0.0000043247    -1.4026345947     0.0000547540
    5      C      -1.2824189405     0.6406530418    -0.0000418604
    6      O      -2.3701457820     0.1106847983     0.0001652015
    7      H       1.1617052314     1.6951539795     0.0000417241
    8      H      -1.1617229095     1.6951741483    -0.0002133788
 ----------------------------------------------------------------
 Nuclear Repulsion Energy =   203.0837123154 hartrees
 There are       22 alpha and       22 beta electrons
 Discretize the solute cavity surface with Lebedev spheres
	Using 302 Lebedev grid points for each H atom
	Using 302 Lebedev grid points for other atoms
	Atomic van der Waals radii will be scaled by 1.20
 Removing interior tesserae...
 Keep 965 surface tesserae and discard 1451 interior tesserae
 Molecular Surface Area = 98.899 Angst**2

                       Distance Matrix (Angstroms)
             O (  1)   C (  2)   C (  3)   O (  4)   C (  5)   O (  6)
   C (  2)  1.210865
   C (  3)  2.389386  1.528197
   O (  4)  2.812055  2.411869  1.210626
   C (  5)  3.690812  2.563847  1.529033  2.412392
   O (  6)  4.740290  3.689833  2.389403  2.812072  1.209965
   H (  7)  1.992715  1.061265  2.216061  3.308450  2.661901  3.870984
   H (  8)  3.871012  2.661011  2.216094  3.308478  1.061406  1.992710
             H (  7)
   H (  8)  2.323428

 Requested basis set is cc-pVTZ
 There are 72 shells and 208 basis functions
 A cutoff of  1.0D-11 yielded   2409 shell pairs
 There are     20113 function pairs (     26794 Cartesian)
 Smallest overlap matrix eigenvalue = 6.21E-04
 Guess MOs from SCF MO coefficient file
 Reading MOs from coefficient file
 Reading MOs from coefficient file
 A restricted Hartree-Fock SCF calculation will be
 performed using Pulay DIIS extrapolation
 SCF converges when DIIS error is below 1.0E-08
 ---------------------------------------
  Cycle       Energy         DIIS Error
 ---------------------------------------
    1    -339.3970478100      1.13E-03
    2    -339.4087003437      9.01E-04
    3    -339.4118083912      1.77E-04
    4    -339.4121608845      7.48E-05
    5    -339.4122383007      3.10E-05
    6    -339.4122510745      1.34E-05
    7    -339.4122528808      5.53E-06
    8    -339.4122531062      9.95E-07
    9    -339.4122531170      2.94E-07
   10    -339.4122531182      1.25E-07
   11    -339.4122531183      5.21E-08
   12    -339.4122531181      1.90E-08
   13    -339.4122531178      7.44E-09 Convergence criterion met
 ---------------------------------------
 SCF time:  CPU 68.48 s  wall 68.70 s
 Discretize the solute cavity surface with Lebedev spheres
	Using 302 Lebedev grid points for each H atom
	Using 302 Lebedev grid points for other atoms
	Atomic van der Waals radii will be scaled by 1.20
 Removing interior tesserae...
 Keep 965 surface tesserae and discard 1451 interior tesserae
 Molecular Surface Area = 98.899 Angst**2
 A restricted Hartree-Fock SCF calculation will be
 performed using Pulay DIIS extrapolation
 Polarizable Continuum solvation model will be applied
 SCF converges when DIIS error is below 1.0E-08

 Citation of the SMD model:
 Marenich, A.V.; Cramer, C.J.; Truhlar, D.G.
 J. Phys. Chem. B 2009, 113, 6378-6396.
 iSolventCode=           1
 Solvent: water                                                           

 vradii
            1           2           3           4           5           6
    1   1.5200000   1.8500000   1.8500000   1.5200000   1.8500000   1.5200000
            7           8
    1   1.2000000   1.2000000
 ---------------------------------------
  Cycle       Energy         DIIS Error
 ---------------------------------------
    1    -339.4122531178      1.76E-09
 Time req'd to invert C: 0.50 s (CPU) 0.51 s (wall)
    2    -339.4376039949      8.15E-04
    3    -339.4376039956      8.15E-04
    4    -339.4376039942      8.15E-04
    5    -339.4376039974      8.15E-04
    6    -339.4376040003      8.15E-04
    7    -339.4376040023      8.15E-04
    8    -339.4376040044      8.15E-04
    9    -339.4376040057      8.15E-04
   10    -339.4376040044      8.15E-04
   11    -339.4376040047      8.15E-04
   12    -339.4376040039      8.15E-04
   13    -339.4376040044      8.15E-04
   14    -339.4376040057      8.15E-04
   15    -339.4376040040      8.15E-04
   16    -339.4376039988      8.15E-04
   17    -339.4448542301      5.88E-04
   18    -339.4464562131      1.85E-04
   19    -339.4470837110      7.32E-05
   20    -339.4471813737      2.79E-05
   21    -339.4471931762      1.17E-05
   22    -339.4471947189      4.73E-06
   23    -339.4471949045      8.94E-07
   24    -339.4471949153      2.58E-07
   25    -339.4471949161      1.08E-07
   26    -339.4471949164      4.72E-08
   27    -339.4471949166      1.52E-08
   28    -339.4471949169      2.90E-09 Convergence criterion met
 ---------------------------------------
 SCF time:  CPU 111.06 s  wall 111.36 s
(0)  E-EN(g) gas-phase elect-nuc energy                 -339.412253118 a.u.
(3)  G-ENP(liq) elect-nuc-pol free energy of system     -339.447194917 a.u.
(4)  G-CDS(liq) cavity-dispersion-solvent structure 
     free energy                                                5.9733 kcal/mol
(6)  G-S(liq) free energy of system                     -339.437675888 a.u.
(9)  DeltaG-S(liq) free energy of  solvation
     (9) = (6) - (0)                                          -15.9530 kcal/mol
 SCF   energy in the final basis set = -339.4376758883
 Total energy in the final basis set = -339.4376758883

 Components of the MP2 correlation energy:
        aaaa  correlation energy =        -0.1529058897 au
        abab  correlation energy =        -0.9130618821 au
        bbbb  correlation energy =        -0.1529058897 au
        non-Brillouin singles    =        -0.0000000000 au

 Total  MP2   correlation energy =        -1.2188736616 au
        MP2         total energy =      -340.6565495498 au

  Entering Z-vector solver.
 This version supports only Gaussian blurring of the apparent surface charges
 No PCM contribution added !! 
   1         0           1      0.000427    0.000427
 This version supports only Gaussian blurring of the apparent surface charges
 No PCM contribution added !! 
   2         0           1      0.000133    0.000133
 This version supports only Gaussian blurring of the apparent surface charges
 No PCM contribution added !! 
   3         0           1      0.000037    0.000037
 This version supports only Gaussian blurring of the apparent surface charges
 No PCM contribution added !! 
   4         0           1      0.000011    0.000011
 This version supports only Gaussian blurring of the apparent surface charges
 No PCM contribution added !! 
   5         0           1      0.000004    0.000004
 This version supports only Gaussian blurring of the apparent surface charges
 No PCM contribution added !! 
   6         0           1      0.000002    0.000002
 This version supports only Gaussian blurring of the apparent surface charges
 No PCM contribution added !! 
   7         1           0      0.000000    0.000000    Roots Converged

 --------------------------------------------------------------

                    Orbital Energies (a.u.)
 --------------------------------------------------------------

 Alpha MOs
 -- Occupied --
-20.613 -20.598 -20.598 -11.377 -11.361 -11.360  -1.456  -1.428
 -1.414  -1.020  -0.877  -0.791  -0.753  -0.702  -0.682  -0.664
 -0.611  -0.558  -0.541  -0.526  -0.500  -0.428
 -- Virtual --
  0.008   0.133   0.173   0.228   0.249   0.256   0.333   0.334
  0.392   0.422   0.461   0.478   0.479   0.506   0.529   0.541
  0.574   0.583   0.603   0.630   0.662   0.682   0.709   0.712
  0.759   0.778   0.816   0.830   0.863   0.877   0.894   0.900
  0.923   0.960   0.977   0.997   1.034   1.077   1.141   1.152
  1.167   1.209   1.262   1.304   1.345   1.359   1.410   1.462
  1.478   1.489   1.550   1.633   1.686   1.732   1.750   1.827
  1.894   1.914   1.950   1.993   2.041   2.086   2.109   2.219
  2.227   2.260   2.296   2.394   2.398   2.404   2.417   2.418
  2.459   2.462   2.477   2.560   2.625   2.728   2.745   2.779
  2.808   2.824   2.890   2.925   3.045   3.085   3.109   3.129
  3.130   3.141   3.216   3.257   3.339   3.347   3.352   3.361
  3.375   3.413   3.416   3.441   3.495   3.503   3.562   3.566
  3.631   3.641   3.747   3.761   3.838   3.842   3.869   3.950
  3.978   4.057   4.057   4.138   4.198   4.217   4.245   4.271
  4.292   4.304   4.390   4.405   4.513   4.514   4.651   4.662
  4.670   4.692   4.784   4.808   5.055   5.080   5.081   5.098
  5.250   5.267   5.376   5.381   5.470   5.493   5.564   5.580
  5.617   5.658   5.658   5.694   5.748   5.870   5.931   6.019
  6.030   6.180   6.214   6.282   6.453   6.563   6.566   6.687
  6.765   6.797   6.799   6.834   6.848   6.876   6.882   6.932
  6.959   7.219   7.239   7.288   7.344   7.360   7.434   7.506
  7.510   7.528   7.563   7.846   9.029  11.024  11.249  13.143
 13.721  14.456
 --------------------------------------------------------------

          Ground-State Mulliken Net Atomic Charges

     Atom                 Charge (a.u.)
  ----------------------------------------
      1 O                    -0.288842
      2 C                     0.144887
      3 C                     0.224352
      4 O                    -0.252488
      5 C                     0.145130
      6 O                    -0.288280
      7 H                     0.157821
      8 H                     0.157420
  ----------------------------------------
  Sum of atomic charges =    -0.000000

 -----------------------------------------------------------------
                    Cartesian Multipole Moments
 -----------------------------------------------------------------
    Charge (ESU x 10^10)
                 0.0000
    Dipole Moment (Debye)
         X      -0.0045      Y       5.7743      Z      -0.0005
       Tot       5.7743
    Quadrupole Moments (Debye-Ang)
        XX     -49.1162     XY      -0.0003     YY     -31.7417
        XZ       0.0015     YZ       0.0000     ZZ     -30.5819
    Octopole Moments (Debye-Ang^2)
       XXX      -0.0178    XXY       2.5141    XYY       0.0035
       YYY      11.1766    XXZ      -0.0020    XYZ       0.0002
       YYZ      -0.0011    XZZ       0.0000    YZZ      -0.8619
       ZZZ      -0.0014
    Hexadecapole Moments (Debye-Ang^3)
      XXXX    -641.9004   XXXY      -0.0034   XXYY    -106.1330
      XYYY       0.0188   YYYY    -135.5178   XXXZ       0.0161
      XXYZ       0.0006   XYYZ       0.0036   YYYZ       0.0020
      XXZZ     -86.1024   XYZZ       0.0019   YYZZ     -27.4184
      XZZZ       0.0079   YZZZ       0.0022   ZZZZ     -25.4584
 -----------------------------------------------------------------
 DrvMan is completing analytic gradient of the MP2 energy
 MP2 relaxed dipole moment
            1
    1  -0.0017568
    2   2.2717954
    3  -0.0001886
	Magnitude:	 2.272 au	 5.774 Debye
 MP2 energy read as -340.656550
 Full Analytical Gradient of MP2 Energy (in au.)
             1             2             3             4             5
    1    0.00107081   -0.00150668    0.00025910   -0.00001867    0.00005225
    2   -0.00044972    0.00039442   -0.00000603    0.00014091    0.00000352
    3    0.00000086   -0.00000297    0.00000181    0.00000002   -0.00000487
             6             7             8
    1    0.00002625    0.00012652   -0.00000958
    2    0.00002227   -0.00006193   -0.00004343
    3    0.00000168    0.00000107    0.00000239
 Gradient time:  CPU 0.08 s  wall 0.27 s
 ----------------------------------------------------------------
             Standard Nuclear Orientation (Angstroms)
    I     Atom           X                Y                Z
 ----------------------------------------------------------------
    1      O       2.3701437865     0.1106703467    -0.0000690012
    2      C       1.2824282018     0.6416634273    -0.0000157485
    3      C       0.0000062876    -0.1920089472     0.0000033092
    4      O       0.0000043247    -1.4026345947     0.0000547540
    5      C      -1.2824189405     0.6406530418    -0.0000418604
    6      O      -2.3701457820     0.1106847983     0.0001652015
    7      H       1.1617052314     1.6951539795     0.0000417241
    8      H      -1.1617229095     1.6951741483    -0.0002133788
 ----------------------------------------------------------------
 Nuclear Repulsion Energy =   203.0716437807 hartrees
 There are       22 alpha and       22 beta electrons
 Discretize the solute cavity surface with Lebedev spheres
	Using 302 Lebedev grid points for each H atom
	Using 302 Lebedev grid points for other atoms
	Atomic van der Waals radii will be scaled by 1.20
 Removing interior tesserae...
 Keep 969 surface tesserae and discard 1447 interior tesserae
 Molecular Surface Area = 99.482 Angst**2

                       Distance Matrix (Angstroms)
             O (  1)   C (  2)   C (  3)   O (  4)   C (  5)   O (  6)
   C (  2)  1.210404
   C (  3)  2.389386  1.529580
   O (  4)  2.812055  2.413248  1.210626
   C (  5)  3.690812  2.564847  1.529033  2.412392
   O (  6)  4.740290  3.690967  2.389403  2.812072  1.209965
   H (  7)  1.992715  1.060385  2.216061  3.308450  2.661901  3.870984
   H (  8)  3.871012  2.661533  2.216094  3.308478  1.061406  1.992710
             H (  7)
   H (  8)  2.323428

 Requested basis set is cc-pVTZ
 There are 72 shells and 208 basis functions
 A cutoff of  1.0D-11 yielded   2409 shell pairs
 There are     20113 function pairs (     26794 Cartesian)
 Smallest overlap matrix eigenvalue = 6.22E-04
 Guess MOs from SCF MO coefficient file
 Reading MOs from coefficient file
 Reading MOs from coefficient file
 A restricted Hartree-Fock SCF calculation will be
 performed using Pulay DIIS extrapolation
 SCF converges when DIIS error is below 1.0E-08
 ---------------------------------------
  Cycle       Energy         DIIS Error
 ---------------------------------------
    1    -339.3998024144      1.12E-03
    2    -339.4087023810      9.02E-04
    3    -339.4118180876      1.76E-04
    4    -339.4121650155      7.34E-05
    5    -339.4122408120      3.07E-05
    6    -339.4122530840      1.36E-05
    7    -339.4122549068      5.50E-06
    8    -339.4122551402      9.54E-07
    9    -339.4122551503      2.92E-07
   10    -339.4122551515      1.25E-07
   11    -339.4122551516      5.05E-08
   12    -339.4122551514      1.58E-08
   13    -339.4122551511      4.16E-09 Convergence criterion met
 ---------------------------------------
 SCF time:  CPU 65.18 s  wall 66.04 s
 Discretize the solute cavity surface with Lebedev spheres
	Using 302 Lebedev grid points for each H atom
	Using 302 Lebedev grid points for other atoms
	Atomic van der Waals radii will be scaled by 1.20
 Removing interior tesserae...
 Keep 969 surface tesserae and discard 1447 interior tesserae
 Molecular Surface Area = 99.482 Angst**2
 A restricted Hartree-Fock SCF calculation will be
 performed using Pulay DIIS extrapolation
 Polarizable Continuum solvation model will be applied
 SCF converges when DIIS error is below 1.0E-08

 Citation of the SMD model:
 Marenich, A.V.; Cramer, C.J.; Truhlar, D.G.
 J. Phys. Chem. B 2009, 113, 6378-6396.
 iSolventCode=           1
 Solvent: water                                                           

 vradii
            1           2           3           4           5           6
    1   1.5200000   1.8500000   1.8500000   1.5200000   1.8500000   1.5200000
            7           8
    1   1.2000000   1.2000000
 ---------------------------------------
  Cycle       Energy         DIIS Error
 ---------------------------------------
    1    -339.4122551513      1.99E-09
 Time req'd to invert C: 0.51 s (CPU) 0.51 s (wall)
    2    -339.4377140571      8.18E-04
    3    -339.4377140578      8.18E-04
    4    -339.4377140592      8.18E-04
    5    -339.4377140626      8.18E-04
    6    -339.4377140604      8.18E-04
    7    -339.4377140579      8.18E-04
    8    -339.4377140599      8.18E-04
    9    -339.4377140597      8.18E-04
   10    -339.4377140636      8.18E-04
   11    -339.4377140630      8.18E-04
   12    -339.4377140640      8.18E-04
   13    -339.4377140655      8.18E-04
   14    -339.4377140629      8.18E-04
   15    -339.4377140635      8.18E-04
   16    -339.4377140575      8.18E-04
   17    -339.4450065567      5.90E-04
   18    -339.4466191705      1.86E-04
   19    -339.4472512900      7.36E-05
   20    -339.4473500499      2.81E-05
   21    -339.4473619957      1.17E-05
   22    -339.4473635414      4.72E-06
   23    -339.4473637262      8.92E-07
   24    -339.4473637368      2.53E-07
   25    -339.4473637376      1.04E-07
   26    -339.4473637379      4.63E-08
   27    -339.4473637381      1.52E-08
   28    -339.4473637384      3.18E-09 Convergence criterion met
 ---------------------------------------
 SCF time:  CPU 107.89 s  wall 108.86 s
(0)  E-EN(g) gas-phase elect-nuc energy                 -339.412255151 a.u.
(3)  G-ENP(liq) elect-nuc-pol free energy of system     -339.447363738 a.u.
(4)  G-CDS(liq) cavity-dispersion-solvent structure 
     free energy                                                5.9765 kcal/mol
(6)  G-S(liq) free energy of system                     -339.437839606 a.u.
(9)  DeltaG-S(liq) free energy of  solvation
     (9) = (6) - (0)                                          -16.0545 kcal/mol
 SCF   energy in the final basis set = -339.4378396063
 Total energy in the final basis set = -339.4378396063

 Components of the MP2 correlation energy:
        aaaa  correlation energy =        -0.1528855878 au
        abab  correlation energy =        -0.9129742045 au
        bbbb  correlation energy =        -0.1528855878 au
        non-Brillouin singles    =        -0.0000000000 au

 Total  MP2   correlation energy =        -1.2187453800 au
        MP2         total energy =      -340.6565849863 au

  Entering Z-vector solver.
 This version supports only Gaussian blurring of the apparent surface charges
 No PCM contribution added !! 
   1         0           1      0.000427    0.000427
 This version supports only Gaussian blurring of the apparent surface charges
 No PCM contribution added !! 
   2         0           1      0.000133    0.000133
 This version supports only Gaussian blurring of the apparent surface charges
 No PCM contribution added !! 
   3         0           1      0.000037    0.000037
 This version supports only Gaussian blurring of the apparent surface charges
 No PCM contribution added !! 
   4         0           1      0.000011    0.000011
 This version supports only Gaussian blurring of the apparent surface charges
 No PCM contribution added !! 
   5         0           1      0.000004    0.000004
 This version supports only Gaussian blurring of the apparent surface charges
 No PCM contribution added !! 
   6         0           1      0.000002    0.000002
 This version supports only Gaussian blurring of the apparent surface charges
 No PCM contribution added !! 
   7         1           0      0.000000    0.000000    Roots Converged

 --------------------------------------------------------------

                    Orbital Energies (a.u.)
 --------------------------------------------------------------

 Alpha MOs
 -- Occupied --
-20.613 -20.598 -20.598 -11.377 -11.360 -11.360  -1.456  -1.428
 -1.414  -1.020  -0.877  -0.791  -0.753  -0.702  -0.682  -0.665
 -0.610  -0.558  -0.541  -0.526  -0.499  -0.428
 -- Virtual --
  0.008   0.134   0.173   0.228   0.250   0.257   0.333   0.334
  0.392   0.422   0.461   0.479   0.479   0.506   0.529   0.541
  0.574   0.583   0.603   0.630   0.662   0.682   0.709   0.712
  0.759   0.778   0.816   0.831   0.863   0.877   0.894   0.900
  0.923   0.960   0.977   0.997   1.034   1.077   1.141   1.152
  1.168   1.209   1.262   1.304   1.345   1.359   1.409   1.463
  1.478   1.489   1.550   1.633   1.686   1.732   1.751   1.827
  1.894   1.914   1.950   1.993   2.041   2.086   2.109   2.219
  2.226   2.260   2.296   2.394   2.398   2.404   2.417   2.418
  2.459   2.462   2.477   2.560   2.625   2.728   2.745   2.779
  2.808   2.825   2.890   2.925   3.046   3.085   3.109   3.128
  3.130   3.141   3.216   3.258   3.339   3.347   3.352   3.361
  3.375   3.414   3.416   3.441   3.495   3.503   3.562   3.566
  3.630   3.642   3.747   3.761   3.838   3.842   3.870   3.950
  3.978   4.056   4.057   4.138   4.197   4.217   4.245   4.271
  4.291   4.304   4.390   4.407   4.514   4.514   4.652   4.662
  4.671   4.692   4.784   4.808   5.055   5.080   5.082   5.099
  5.251   5.267   5.376   5.382   5.470   5.494   5.564   5.580
  5.618   5.658   5.659   5.694   5.749   5.870   5.930   6.019
  6.031   6.180   6.214   6.283   6.453   6.564   6.566   6.687
  6.765   6.797   6.800   6.834   6.848   6.876   6.882   6.933
  6.959   7.219   7.240   7.289   7.344   7.360   7.434   7.506
  7.511   7.529   7.563   7.846   9.028  11.025  11.244  13.145
 13.726  14.456
 --------------------------------------------------------------

          Ground-State Mulliken Net Atomic Charges

     Atom                 Charge (a.u.)
  ----------------------------------------
      1 O                    -0.289288
      2 C                     0.145340
      3 C                     0.225359
      4 O                    -0.253168
      5 C                     0.144936
      6 O                    -0.288439
      7 H                     0.157917
      8 H                     0.157343
  ----------------------------------------
  Sum of atomic charges =    -0.000000

 -----------------------------------------------------------------
                    Cartesian Multipole Moments
 -----------------------------------------------------------------
    Charge (ESU x 10^10)
                -0.0000
    Dipole Moment (Debye)
         X      -0.0013      Y       5.7816      Z      -0.0005
       Tot       5.7816
    Quadrupole Moments (Debye-Ang)
        XX     -49.1290     XY       0.0046     YY     -31.7460
        XZ       0.0015     YZ       0.0000     ZZ     -30.5794
    Octopole Moments (Debye-Ang^2)
       XXX      -0.0377    XXY       2.5138    XYY       0.0055
       YYY      11.1784    XXZ      -0.0020    XYZ       0.0002
       YYZ      -0.0011    XZZ      -0.0004    YZZ      -0.8608
       ZZZ      -0.0014
    Hexadecapole Moments (Debye-Ang^3)
      XXXX    -642.1238   XXXY      -0.0211   XXYY    -106.1531
      XYYY      -0.0030   YYYY    -135.5853   XXXZ       0.0161
      XXYZ       0.0006   XYYZ       0.0036   YYYZ       0.0020
      XXZZ     -86.1172   XYZZ      -0.0029   YYZZ     -27.4239
      XZZZ       0.0079   YZZZ       0.0022   ZZZZ     -25.4522
 -----------------------------------------------------------------
 DrvMan is completing analytic gradient of the MP2 energy
 MP2 relaxed dipole moment
            1
    1  -0.0005034
    2   2.2746730
    3  -0.0001887
	Magnitude:	 2.275 au	 5.782 Debye
 MP2 energy read as -340.656585
 Full Analytical Gradient of MP2 Energy (in au.)
             1             2             3             4             5
    1    0.00057778   -0.00044155   -0.00019411   -0.00006528    0.00002937
    2   -0.00052003    0.00157217   -0.00026108   -0.00009301    0.00003769
    3    0.00000088   -0.00000296    0.00000180    0.00000004   -0.00000485
             6             7             8
    1    0.00007598    0.00001549    0.00000232
    2    0.00000957   -0.00071030   -0.00003500
    3    0.00000167    0.00000104    0.00000238
 Gradient time:  CPU 0.06 s  wall 0.11 s
 ----------------------------------------------------------------
             Standard Nuclear Orientation (Angstroms)
    I     Atom           X                Y                Z
 ----------------------------------------------------------------
    1      O       2.3701437865     0.1106703467    -0.0000690012
    2      C       1.2824282018     0.6396634273    -0.0000157485
    3      C       0.0000062876    -0.1920089472     0.0000033092
    4      O       0.0000043247    -1.4026345947     0.0000547540
    5      C      -1.2824189405     0.6406530418    -0.0000418604
    6      O      -2.3701457820     0.1106847983     0.0001652015
    7      H       1.1617052314     1.6951539795     0.0000417241
    8      H      -1.1617229095     1.6951741483    -0.0002133788
 ----------------------------------------------------------------
 Nuclear Repulsion Energy =   203.0976915433 hartrees
 There are       22 alpha and       22 beta electrons
 Discretize the solute cavity surface with Lebedev spheres
	Using 302 Lebedev grid points for each H atom
	Using 302 Lebedev grid points for other atoms
	Atomic van der Waals radii will be scaled by 1.20
 Removing interior tesserae...
 Keep 965 surface tesserae and discard 1451 interior tesserae
 Molecular Surface Area = 98.899 Angst**2

                       Distance Matrix (Angstroms)
             O (  1)   C (  2)   C (  3)   O (  4)   C (  5)   O (  6)
   C (  2)  1.209528
   C (  3)  2.389386  1.528491
   O (  4)  2.812055  2.411554  1.210626
   C (  5)  3.690812  2.564847  1.529033  2.412392
   O (  6)  4.740290  3.690679  2.389403  2.812072  1.209965
   H (  7)  1.992715  1.062372  2.216061  3.308450  2.661901  3.870984
   H (  8)  3.871012  2.662326  2.216094  3.308478  1.061406  1.992710
             H (  7)
   H (  8)  2.323428

 Requested basis set is cc-pVTZ
 There are 72 shells and 208 basis functions
 A cutoff of  1.0D-11 yielded   2409 shell pairs
 There are     20113 function pairs (     26794 Cartesian)
 Smallest overlap matrix eigenvalue = 6.21E-04
 Guess MOs from SCF MO coefficient file
 Reading MOs from coefficient file
 Reading MOs from coefficient file
 A restricted Hartree-Fock SCF calculation will be
 performed using Pulay DIIS extrapolation
 SCF converges when DIIS error is below 1.0E-08
 ---------------------------------------
  Cycle       Energy         DIIS Error
 ---------------------------------------
    1    -339.3996317668      1.13E-03
    2    -339.4088695215      9.08E-04
    3    -339.4120326062      1.77E-04
    4    -339.4123838897      7.43E-05
    5    -339.4124612521      3.11E-05
    6    -339.4124737642      1.40E-05
    7    -339.4124756614      5.52E-06
    8    -339.4124758989      9.66E-07
    9    -339.4124759090      2.85E-07
   10    -339.4124759102      1.21E-07
   11    -339.4124759103      5.01E-08
   12    -339.4124759101      1.75E-08
   13    -339.4124759097      6.69E-09 Convergence criterion met
 ---------------------------------------
 SCF time:  CPU 63.87 s  wall 64.05 s
 Discretize the solute cavity surface with Lebedev spheres
	Using 302 Lebedev grid points for each H atom
	Using 302 Lebedev grid points for other atoms
	Atomic van der Waals radii will be scaled by 1.20
 Removing interior tesserae...
 Keep 965 surface tesserae and discard 1451 interior tesserae
 Molecular Surface Area = 98.899 Angst**2
 A restricted Hartree-Fock SCF calculation will be
 performed using Pulay DIIS extrapolation
 Polarizable Continuum solvation model will be applied
 SCF converges when DIIS error is below 1.0E-08

 Citation of the SMD model:
 Marenich, A.V.; Cramer, C.J.; Truhlar, D.G.
 J. Phys. Chem. B 2009, 113, 6378-6396.
 iSolventCode=           1
 Solvent: water                                                           

 vradii
            1           2           3           4           5           6
    1   1.5200000   1.8500000   1.8500000   1.5200000   1.8500000   1.5200000
            7           8
    1   1.2000000   1.2000000
 ---------------------------------------
  Cycle       Energy         DIIS Error
 ---------------------------------------
    1    -339.4124759098      1.83E-09
 Time req'd to invert C: 0.50 s (CPU) 0.50 s (wall)
    2    -339.4377933168      8.15E-04
    3    -339.4377933174      8.15E-04
    4    -339.4377933177      8.15E-04
    5    -339.4377933204      8.15E-04
    6    -339.4377933194      8.15E-04
    7    -339.4377933142      8.15E-04
    8    -339.4377933199      8.15E-04
    9    -339.4377933215      8.15E-04
   10    -339.4377933197      8.15E-04
   11    -339.4377933184      8.15E-04
   12    -339.4377933195      8.15E-04
   13    -339.4377933211      8.15E-04
   14    -339.4377933207      8.15E-04
   15    -339.4377933225      8.15E-04
   16    -339.4377933187      8.15E-04
   17    -339.4450322896      5.88E-04
   18    -339.4466308343      1.85E-04
   19    -339.4472569186      7.31E-05
   20    -339.4473542263      2.79E-05
   21    -339.4473659504      1.17E-05
   22    -339.4473674868      4.72E-06
   23    -339.4473676721      8.90E-07
   24    -339.4473676827      2.52E-07
   25    -339.4473676835      1.04E-07
   26    -339.4473676838      4.62E-08
   27    -339.4473676840      1.51E-08
   28    -339.4473676843      2.90E-09 Convergence criterion met
 ---------------------------------------
 SCF time:  CPU 112.44 s  wall 112.53 s
(0)  E-EN(g) gas-phase elect-nuc energy                 -339.412475910 a.u.
(3)  G-ENP(liq) elect-nuc-pol free energy of system     -339.447367684 a.u.
(4)  G-CDS(liq) cavity-dispersion-solvent structure 
     free energy                                                5.9765 kcal/mol
(6)  G-S(liq) free energy of system                     -339.437843572 a.u.
(9)  DeltaG-S(liq) free energy of  solvation
     (9) = (6) - (0)                                          -15.9184 kcal/mol
 SCF   energy in the final basis set = -339.4378435716
 Total energy in the final basis set = -339.4378435716

 Components of the MP2 correlation energy:
        aaaa  correlation energy =        -0.1528888596 au
        abab  correlation energy =        -0.9129683645 au
        bbbb  correlation energy =        -0.1528888596 au
        non-Brillouin singles    =        -0.0000000000 au

 Total  MP2   correlation energy =        -1.2187460837 au
        MP2         total energy =      -340.6565896552 au

  Entering Z-vector solver.
 This version supports only Gaussian blurring of the apparent surface charges
 No PCM contribution added !! 
   1         0           1      0.000427    0.000427
 This version supports only Gaussian blurring of the apparent surface charges
 No PCM contribution added !! 
   2         0           1      0.000132    0.000132
 This version supports only Gaussian blurring of the apparent surface charges
 No PCM contribution added !! 
   3         0           1      0.000037    0.000037
 This version supports only Gaussian blurring of the apparent surface charges
 No PCM contribution added !! 
   4         0           1      0.000011    0.000011
 This version supports only Gaussian blurring of the apparent surface charges
 No PCM contribution added !! 
   5         0           1      0.000004    0.000004
 This version supports only Gaussian blurring of the apparent surface charges
 No PCM contribution added !! 
   6         0           1      0.000002    0.000002
 This version supports only Gaussian blurring of the apparent surface charges
 No PCM contribution added !! 
   7         1           0      0.000000    0.000000    Roots Converged

 --------------------------------------------------------------

                    Orbital Energies (a.u.)
 --------------------------------------------------------------

 Alpha MOs
 -- Occupied --
-20.613 -20.598 -20.598 -11.377 -11.360 -11.360  -1.456  -1.429
 -1.414  -1.020  -0.877  -0.791  -0.753  -0.702  -0.682  -0.665
 -0.611  -0.558  -0.541  -0.526  -0.499  -0.428
 -- Virtual --
  0.008   0.134   0.173   0.228   0.250   0.256   0.333   0.334
  0.392   0.422   0.461   0.478   0.479   0.506   0.529   0.540
  0.574   0.583   0.603   0.630   0.662   0.682   0.709   0.712
  0.759   0.778   0.816   0.830   0.863   0.877   0.894   0.900
  0.923   0.960   0.977   0.997   1.034   1.077   1.141   1.152
  1.167   1.209   1.262   1.304   1.345   1.359   1.409   1.463
  1.479   1.489   1.550   1.633   1.685   1.732   1.750   1.827
  1.894   1.914   1.950   1.993   2.041   2.086   2.108   2.219
  2.227   2.260   2.296   2.394   2.398   2.404   2.417   2.418
  2.459   2.462   2.477   2.560   2.625   2.727   2.745   2.779
  2.808   2.825   2.890   2.925   3.045   3.085   3.109   3.129
  3.130   3.141   3.216   3.257   3.339   3.347   3.352   3.361
  3.375   3.413   3.416   3.441   3.495   3.503   3.562   3.566
  3.631   3.641   3.748   3.761   3.838   3.841   3.869   3.950
  3.978   4.057   4.057   4.138   4.197   4.217   4.246   4.271
  4.292   4.304   4.390   4.405   4.513   4.514   4.652   4.663
  4.670   4.692   4.785   4.808   5.054   5.079   5.080   5.096
  5.249   5.266   5.375   5.380   5.470   5.493   5.564   5.580
  5.617   5.658   5.659   5.693   5.748   5.870   5.931   6.019
  6.031   6.181   6.214   6.283   6.453   6.565   6.567   6.688
  6.766   6.797   6.799   6.834   6.849   6.876   6.882   6.933
  6.959   7.219   7.240   7.289   7.344   7.360   7.435   7.506
  7.511   7.529   7.563   7.847   9.028  11.020  11.249  13.145
 13.732  14.461
 --------------------------------------------------------------

          Ground-State Mulliken Net Atomic Charges

     Atom                 Charge (a.u.)
  ----------------------------------------
      1 O                    -0.287911
      2 C                     0.145378
      3 C                     0.224064
      4 O                    -0.252564
      5 C                     0.145171
      6 O                    -0.288287
      7 H                     0.156709
      8 H                     0.157440
  ----------------------------------------
  Sum of atomic charges =    -0.000000

 -----------------------------------------------------------------
                    Cartesian Multipole Moments
 -----------------------------------------------------------------
    Charge (ESU x 10^10)
                 0.0000
    Dipole Moment (Debye)
         X       0.0002      Y       5.7701      Z      -0.0005
       Tot       5.7701
    Quadrupole Moments (Debye-Ang)
        XX     -49.1013     XY      -0.0046     YY     -31.7524
        XZ       0.0015     YZ       0.0000     ZZ     -30.5801
    Octopole Moments (Debye-Ang^2)
       XXX       0.0086    XXY       2.5186    XYY      -0.0075
       YYY      11.1706    XXZ      -0.0020    XYZ       0.0002
       YYZ      -0.0011    XZZ       0.0009    YZZ      -0.8589
       ZZZ      -0.0014
    Hexadecapole Moments (Debye-Ang^3)
      XXXX    -641.8452   XXXY       0.0189   XXYY    -106.1444
      XYYY       0.0006   YYYY    -135.5459   XXXZ       0.0161
      XXYZ       0.0006   XYYZ       0.0036   YYYZ       0.0020
      XXZZ     -86.1009   XYZZ       0.0038   YYZZ     -27.4176
      XZZZ       0.0079   YZZZ       0.0022   ZZZZ     -25.4547
 -----------------------------------------------------------------
 DrvMan is completing analytic gradient of the MP2 energy
 MP2 relaxed dipole moment
            1
    1   0.0000737
    2   2.2701295
    3  -0.0001888
	Magnitude:	 2.270 au	 5.770 Debye
 MP2 energy read as -340.656590
 Full Analytical Gradient of MP2 Energy (in au.)
             1             2             3             4             5
    1   -0.00055261    0.00041881    0.00008222    0.00007453   -0.00003473
    2    0.00049876   -0.00144719    0.00021437    0.00020547   -0.00005311
    3    0.00000094   -0.00000306    0.00000181    0.00000002   -0.00000487
             6             7             8
    1    0.00002350   -0.00001120   -0.00000051
    2    0.00004047    0.00059463   -0.00005339
    3    0.00000168    0.00000109    0.00000239
 Gradient time:  CPU 0.08 s  wall 1.03 s
 ----------------------------------------------------------------
             Standard Nuclear Orientation (Angstroms)
    I     Atom           X                Y                Z
 ----------------------------------------------------------------
    1      O       2.3701437865     0.1106703467    -0.0000690012
    2      C       1.2824282018     0.6406634273     0.0009842515
    3      C       0.0000062876    -0.1920089472     0.0000033092
    4      O       0.0000043247    -1.4026345947     0.0000547540
    5      C      -1.2824189405     0.6406530418    -0.0000418604
    6      O      -2.3701457820     0.1106847983     0.0001652015
    7      H       1.1617052314     1.6951539795     0.0000417241
    8      H      -1.1617229095     1.6951741483    -0.0002133788
 ----------------------------------------------------------------
 Nuclear Repulsion Energy =   203.0846548776 hartrees
 There are       22 alpha and       22 beta electrons
 Discretize the solute cavity surface with Lebedev spheres
	Using 302 Lebedev grid points for each H atom
	Using 302 Lebedev grid points for other atoms
	Atomic van der Waals radii will be scaled by 1.20
 Removing interior tesserae...
 Keep 967 surface tesserae and discard 1449 interior tesserae
 Molecular Surface Area = 99.190 Angst**2

                       Distance Matrix (Angstroms)
             O (  1)   C (  2)   C (  3)   O (  4)   C (  5)   O (  6)
   C (  2)  1.209967
   C (  3)  2.389386  1.529036
   O (  4)  2.812055  2.412401  1.210626
   C (  5)  3.690812  2.564847  1.529033  2.412392
   O (  6)  4.740290  3.690823  2.389403  2.812072  1.209965
   H (  7)  1.992715  1.061379  2.216061  3.308450  2.661901  3.870984
   H (  8)  3.871012  2.661930  2.216094  3.308478  1.061406  1.992710
             H (  7)
   H (  8)  2.323428

 Requested basis set is cc-pVTZ
 There are 72 shells and 208 basis functions
 A cutoff of  1.0D-11 yielded   2409 shell pairs
 There are     20113 function pairs (     26794 Cartesian)
 Smallest overlap matrix eigenvalue = 6.21E-04
 Guess MOs from SCF MO coefficient file
 Reading MOs from coefficient file
 Reading MOs from coefficient file
 A restricted Hartree-Fock SCF calculation will be
 performed using Pulay DIIS extrapolation
 SCF converges when DIIS error is below 1.0E-08
 ---------------------------------------
  Cycle       Energy         DIIS Error
 ---------------------------------------
    1    -339.3989636625      1.12E-03
    2    -339.4088357835      8.99E-04
    3    -339.4119293520      1.76E-04
    4    -339.4122764736      7.36E-05
    5    -339.4123522540      3.07E-05
    6    -339.4123645909      1.35E-05
    7    -339.4123663906      5.50E-06
    8    -339.4123666209      9.70E-07
    9    -339.4123666316      3.01E-07
   10    -339.4123666330      1.36E-07
   11    -339.4123666333      6.20E-08
   12    -339.4123666331      2.73E-08
   13    -339.4123666330      1.52E-08
   14    -339.4123666329      1.02E-08
   15    -339.4123666331      4.63E-09 Convergence criterion met
 ---------------------------------------
 SCF time:  CPU 73.05 s  wall 73.45 s
 Discretize the solute cavity surface with Lebedev spheres
	Using 302 Lebedev grid points for each H atom
	Using 302 Lebedev grid points for other atoms
	Atomic van der Waals radii will be scaled by 1.20
 Removing interior tesserae...
 Keep 967 surface tesserae and discard 1449 interior tesserae
 Molecular Surface Area = 99.190 Angst**2
 A restricted Hartree-Fock SCF calculation will be
 performed using Pulay DIIS extrapolation
 Polarizable Continuum solvation model will be applied
 SCF converges when DIIS error is below 1.0E-08

 Citation of the SMD model:
 Marenich, A.V.; Cramer, C.J.; Truhlar, D.G.
 J. Phys. Chem. B 2009, 113, 6378-6396.
 iSolventCode=           1
 Solvent: water                                                           

 vradii
            1           2           3           4           5           6
    1   1.5200000   1.8500000   1.8500000   1.5200000   1.8500000   1.5200000
            7           8
    1   1.2000000   1.2000000
 ---------------------------------------
  Cycle       Energy         DIIS Error
 ---------------------------------------
    1    -339.4123666329      6.53E-10
 Time req'd to invert C: 0.53 s (CPU) 0.53 s (wall)
    2    -339.4377569218      8.16E-04
    3    -339.4377569217      8.16E-04
    4    -339.4377569201      8.16E-04
    5    -339.4377569274      8.16E-04
    6    -339.4377569254      8.16E-04
    7    -339.4377569199      8.16E-04
    8    -339.4377569190      8.16E-04
    9    -339.4377569200      8.16E-04
   10    -339.4377569181      8.16E-04
   11    -339.4377569190      8.16E-04
   12    -339.4377569175      8.16E-04
   13    -339.4377569158      8.16E-04
   14    -339.4377569174      8.16E-04
   15    -339.4377569191      8.16E-04
   16    -339.4377569215      8.16E-04
   17    -339.4450233931      5.89E-04
   18    -339.4466291822      1.85E-04
   19    -339.4472583737      7.34E-05
   20    -339.4473564291      2.80E-05
   21    -339.4473682667      1.17E-05
   22    -339.4473698077      4.72E-06
   23    -339.4473699927      8.91E-07
   24    -339.4473700034      2.52E-07
   25    -339.4473700042      1.04E-07
   26    -339.4473700044      4.63E-08
   27    -339.4473700047      1.52E-08
   28    -339.4473700050      3.07E-09 Convergence criterion met
 ---------------------------------------
 SCF time:  CPU 115.80 s  wall 116.06 s
(0)  E-EN(g) gas-phase elect-nuc energy                 -339.412366633 a.u.
(3)  G-ENP(liq) elect-nuc-pol free energy of system     -339.447370005 a.u.
(4)  G-CDS(liq) cavity-dispersion-solvent structure 
     free energy                                                5.9765 kcal/mol
(6)  G-S(liq) free energy of system                     -339.437845882 a.u.
(9)  DeltaG-S(liq) free energy of  solvation
     (9) = (6) - (0)                                          -15.9885 kcal/mol
 SCF   energy in the final basis set = -339.4378458824
 Total energy in the final basis set = -339.4378458824

 Components of the MP2 correlation energy:
        aaaa  correlation energy =        -0.1528870096 au
        abab  correlation energy =        -0.9129703003 au
        bbbb  correlation energy =        -0.1528870096 au
        non-Brillouin singles    =        -0.0000000000 au

 Total  MP2   correlation energy =        -1.2187443195 au
        MP2         total energy =      -340.6565902020 au

  Entering Z-vector solver.
 This version supports only Gaussian blurring of the apparent surface charges
 No PCM contribution added !! 
   1         0           1      0.000427    0.000427
 This version supports only Gaussian blurring of the apparent surface charges
 No PCM contribution added !! 
   2         0           1      0.000133    0.000133
 This version supports only Gaussian blurring of the apparent surface charges
 No PCM contribution added !! 
   3         0           1      0.000037    0.000037
 This version supports only Gaussian blurring of the apparent surface charges
 No PCM contribution added !! 
   4         0           1      0.000011    0.000011
 This version supports only Gaussian blurring of the apparent surface charges
 No PCM contribution added !! 
   5         0           1      0.000004    0.000004
 This version supports only Gaussian blurring of the apparent surface charges
 No PCM contribution added !! 
   6         0           1      0.000002    0.000002
 This version supports only Gaussian blurring of the apparent surface charges
 No PCM contribution added !! 
   7         1           0      0.000000    0.000000    Roots Converged

 --------------------------------------------------------------

                    Orbital Energies (a.u.)
 --------------------------------------------------------------

 Alpha MOs
 -- Occupied --
-20.613 -20.598 -20.598 -11.377 -11.360 -11.360  -1.456  -1.429
 -1.414  -1.020  -0.877  -0.791  -0.753  -0.702  -0.682  -0.665
 -0.611  -0.558  -0.541  -0.526  -0.499  -0.428
 -- Virtual --
  0.008   0.134   0.173   0.228   0.250   0.256   0.333   0.334
  0.392   0.422   0.461   0.479   0.479   0.506   0.529   0.541
  0.574   0.583   0.603   0.630   0.662   0.682   0.709   0.712
  0.759   0.778   0.816   0.830   0.863   0.877   0.894   0.900
  0.923   0.960   0.977   0.997   1.034   1.077   1.141   1.152
  1.167   1.209   1.262   1.304   1.345   1.359   1.409   1.463
  1.478   1.489   1.550   1.633   1.686   1.732   1.750   1.827
  1.894   1.914   1.950   1.993   2.041   2.086   2.108   2.219
  2.227   2.260   2.296   2.394   2.398   2.404   2.417   2.418
  2.459   2.462   2.477   2.560   2.625   2.728   2.745   2.779
  2.808   2.825   2.890   2.925   3.045   3.085   3.109   3.128
  3.130   3.141   3.216   3.258   3.339   3.347   3.352   3.361
  3.375   3.414   3.416   3.441   3.495   3.503   3.562   3.566
  3.630   3.641   3.747   3.761   3.838   3.841   3.869   3.950
  3.978   4.057   4.057   4.138   4.197   4.217   4.246   4.271
  4.291   4.304   4.390   4.406   4.514   4.514   4.652   4.662
  4.670   4.692   4.784   4.808   5.055   5.080   5.081   5.097
  5.250   5.266   5.376   5.381   5.470   5.493   5.564   5.580
  5.618   5.658   5.659   5.694   5.748   5.870   5.931   6.019
  6.031   6.180   6.214   6.283   6.453   6.564   6.566   6.688
  6.766   6.797   6.799   6.834   6.848   6.876   6.882   6.933
  6.959   7.219   7.240   7.289   7.344   7.360   7.434   7.506
  7.511   7.529   7.563   7.847   9.028  11.023  11.247  13.145
 13.729  14.459
 --------------------------------------------------------------

          Ground-State Mulliken Net Atomic Charges

     Atom                 Charge (a.u.)
  ----------------------------------------
      1 O                    -0.288612
      2 C                     0.145366
      3 C                     0.224744
      4 O                    -0.252879
      5 C                     0.145047
      6 O                    -0.288365
      7 H                     0.157308
      8 H                     0.157391
  ----------------------------------------
  Sum of atomic charges =    -0.000000

 -----------------------------------------------------------------
                    Cartesian Multipole Moments
 -----------------------------------------------------------------
    Charge (ESU x 10^10)
                -0.0000
    Dipole Moment (Debye)
         X      -0.0006      Y       5.7759      Z       0.0011
       Tot       5.7759
    Quadrupole Moments (Debye-Ang)
        XX     -49.1155     XY      -0.0000     YY     -31.7494
        XZ       0.0030     YZ       0.0005     ZZ     -30.5797
    Octopole Moments (Debye-Ang^2)
       XXX      -0.0152    XXY       2.5161    XYY      -0.0010
       YYY      11.1746    XXZ      -0.0046    XYZ       0.0021
       YYZ      -0.0064    XZZ       0.0003    YZZ      -0.8598
       ZZZ      -0.0148
    Hexadecapole Moments (Debye-Ang^3)
      XXXX    -641.9879   XXXY      -0.0012   XXYY    -106.1491
      XYYY      -0.0013   YYYY    -135.5664   XXXZ       0.0016
      XXYZ      -0.0014   XYYZ      -0.0041   YYYZ      -0.0107
      XXZZ     -86.1092   XYZZ       0.0005   YYZZ     -27.4208
      XZZZ      -0.0106   YZZZ      -0.0064   ZZZZ     -25.4533
 -----------------------------------------------------------------
 DrvMan is completing analytic gradient of the MP2 energy
 MP2 relaxed dipole moment
            1
    1  -0.0002239
    2   2.2724276
    3   0.0004175
	Magnitude:	 2.272 au	 5.776 Debye
 MP2 energy read as -340.656590
 Full Analytical Gradient of MP2 Energy (in au.)
             1             2             3             4             5
    1    0.00001633   -0.00001249   -0.00005867    0.00000482   -0.00000272
    2   -0.00001215    0.00006218   -0.00002116    0.00005280   -0.00000747
    3   -0.00010085    0.00035305   -0.00018571    0.00003223    0.00005264
             6             7             8
    1    0.00004983    0.00000178    0.00000111
    2    0.00002472   -0.00005492   -0.00004400
    3   -0.00000384   -0.00013733   -0.00001018
 Gradient time:  CPU 0.07 s  wall 0.07 s
 ----------------------------------------------------------------
             Standard Nuclear Orientation (Angstroms)
    I     Atom           X                Y                Z
 ----------------------------------------------------------------
    1      O       2.3701437865     0.1106703467    -0.0000690012
    2      C       1.2824282018     0.6406634273    -0.0010157485
    3      C       0.0000062876    -0.1920089472     0.0000033092
    4      O       0.0000043247    -1.4026345947     0.0000547540
    5      C      -1.2824189405     0.6406530418    -0.0000418604
    6      O      -2.3701457820     0.1106847983     0.0001652015
    7      H       1.1617052314     1.6951539795     0.0000417241
    8      H      -1.1617229095     1.6951741483    -0.0002133788
 ----------------------------------------------------------------
 Nuclear Repulsion Energy =   203.0846555840 hartrees
 There are       22 alpha and       22 beta electrons
 Discretize the solute cavity surface with Lebedev spheres
	Using 302 Lebedev grid points for each H atom
	Using 302 Lebedev grid points for other atoms
	Atomic van der Waals radii will be scaled by 1.20
 Removing interior tesserae...
 Keep 967 surface tesserae and discard 1449 interior tesserae
 Molecular Surface Area = 99.190 Angst**2

                       Distance Matrix (Angstroms)
             O (  1)   C (  2)   C (  3)   O (  4)   C (  5)   O (  6)
   C (  2)  1.209966
   C (  3)  2.389386  1.529036
   O (  4)  2.812055  2.412401  1.210626
   C (  5)  3.690812  2.564847  1.529033  2.412392
   O (  6)  4.740290  3.690823  2.389403  2.812072  1.209965
   H (  7)  1.992715  1.061379  2.216061  3.308450  2.661901  3.870984
   H (  8)  3.871012  2.661929  2.216094  3.308478  1.061406  1.992710
             H (  7)
   H (  8)  2.323428

 Requested basis set is cc-pVTZ
 There are 72 shells and 208 basis functions
 A cutoff of  1.0D-11 yielded   2409 shell pairs
 There are     20113 function pairs (     26794 Cartesian)
 Smallest overlap matrix eigenvalue = 6.21E-04
 Guess MOs from SCF MO coefficient file
 Reading MOs from coefficient file
 Reading MOs from coefficient file
 A restricted Hartree-Fock SCF calculation will be
 performed using Pulay DIIS extrapolation
 SCF converges when DIIS error is below 1.0E-08
 ---------------------------------------
  Cycle       Energy         DIIS Error
 ---------------------------------------
    1    -339.3991251207      1.12E-03
    2    -339.4088026732      9.03E-04
    3    -339.4119264921      1.76E-04
    4    -339.4122755752      7.39E-05
    5    -339.4123521104      3.09E-05
    6    -339.4123645515      1.37E-05
    7    -339.4123663876      5.52E-06
    8    -339.4123666224      9.84E-07
    9    -339.4123666339      3.24E-07
   10    -339.4123666359      1.62E-07
   11    -339.4123666367      8.30E-08
   12    -339.4123666367      4.09E-08
   13    -339.4123666367      2.13E-08
   14    -339.4123666368      8.57E-09 Convergence criterion met
 ---------------------------------------
 SCF time:  CPU 68.40 s  wall 68.45 s
 Discretize the solute cavity surface with Lebedev spheres
	Using 302 Lebedev grid points for each H atom
	Using 302 Lebedev grid points for other atoms
	Atomic van der Waals radii will be scaled by 1.20
 Removing interior tesserae...
 Keep 967 surface tesserae and discard 1449 interior tesserae
 Molecular Surface Area = 99.190 Angst**2
 A restricted Hartree-Fock SCF calculation will be
 performed using Pulay DIIS extrapolation
 Polarizable Continuum solvation model will be applied
 SCF converges when DIIS error is below 1.0E-08

 Citation of the SMD model:
 Marenich, A.V.; Cramer, C.J.; Truhlar, D.G.
 J. Phys. Chem. B 2009, 113, 6378-6396.
 iSolventCode=           1
 Solvent: water                                                           

 vradii
            1           2           3           4           5           6
    1   1.5200000   1.8500000   1.8500000   1.5200000   1.8500000   1.5200000
            7           8
    1   1.2000000   1.2000000
 ---------------------------------------
  Cycle       Energy         DIIS Error
 ---------------------------------------
    1    -339.4123666364      4.40E-09
 Time req'd to invert C: 0.56 s (CPU) 0.56 s (wall)
    2    -339.4377569092      8.16E-04
    3    -339.4377569073      8.16E-04
    4    -339.4377569064      8.16E-04
    5    -339.4377569090      8.16E-04
    6    -339.4377569074      8.16E-04
    7    -339.4377569107      8.16E-04
    8    -339.4377569097      8.16E-04
    9    -339.4377569119      8.16E-04
   10    -339.4377569098      8.16E-04
   11    -339.4377569057      8.16E-04
   12    -339.4377569045      8.16E-04
   13    -339.4377569072      8.16E-04
   14    -339.4377569099      8.16E-04
   15    -339.4450233748      5.89E-04
   16    -339.4466291616      1.85E-04
   17    -339.4472583524      7.34E-05
   18    -339.4473564076      2.80E-05
   19    -339.4473682451      1.17E-05
   20    -339.4473697862      4.72E-06
   21    -339.4473699712      8.91E-07
   22    -339.4473699818      2.52E-07
   23    -339.4473699826      1.04E-07
   24    -339.4473699829      4.63E-08
   25    -339.4473699832      1.52E-08
   26    -339.4473699835      3.06E-09 Convergence criterion met
 ---------------------------------------
 SCF time:  CPU 105.87 s  wall 107.15 s
(0)  E-EN(g) gas-phase elect-nuc energy                 -339.412366636 a.u.
(3)  G-ENP(liq) elect-nuc-pol free energy of system     -339.447369983 a.u.
(4)  G-CDS(liq) cavity-dispersion-solvent structure 
     free energy                                                5.9765 kcal/mol
(6)  G-S(liq) free energy of system                     -339.437845861 a.u.
(9)  DeltaG-S(liq) free energy of  solvation
     (9) = (6) - (0)                                          -15.9885 kcal/mol
 SCF   energy in the final basis set = -339.4378458607
 Total energy in the final basis set = -339.4378458607

 Components of the MP2 correlation energy:
        aaaa  correlation energy =        -0.1528870104 au
        abab  correlation energy =        -0.9129703030 au
        bbbb  correlation energy =        -0.1528870104 au
        non-Brillouin singles    =        -0.0000000000 au

 Total  MP2   correlation energy =        -1.2187443238 au
        MP2         total energy =      -340.6565901845 au

  Entering Z-vector solver.
 This version supports only Gaussian blurring of the apparent surface charges
 No PCM contribution added !! 
   1         0           1      0.000427    0.000427
 This version supports only Gaussian blurring of the apparent surface charges
 No PCM contribution added !! 
   2         0           1      0.000133    0.000133
 This version supports only Gaussian blurring of the apparent surface charges
 No PCM contribution added !! 
   3         0           1      0.000037    0.000037
 This version supports only Gaussian blurring of the apparent surface charges
 No PCM contribution added !! 
   4         0           1      0.000011    0.000011
 This version supports only Gaussian blurring of the apparent surface charges
 No PCM contribution added !! 
   5         0           1      0.000004    0.000004
 This version supports only Gaussian blurring of the apparent surface charges
 No PCM contribution added !! 
   6         0           1      0.000002    0.000002
 This version supports only Gaussian blurring of the apparent surface charges
 No PCM contribution added !! 
   7         1           0      0.000000    0.000000    Roots Converged

 --------------------------------------------------------------

                    Orbital Energies (a.u.)
 --------------------------------------------------------------

 Alpha MOs
 -- Occupied --
-20.613 -20.598 -20.598 -11.377 -11.360 -11.360  -1.456  -1.429
 -1.414  -1.020  -0.877  -0.791  -0.753  -0.702  -0.682  -0.665
 -0.611  -0.558  -0.541  -0.526  -0.499  -0.428
 -- Virtual --
  0.008   0.134   0.173   0.228   0.250   0.256   0.333   0.334
  0.392   0.422   0.461   0.479   0.479   0.506   0.529   0.541
  0.574   0.583   0.603   0.630   0.662   0.682   0.709   0.712
  0.759   0.778   0.816   0.830   0.863   0.877   0.894   0.900
  0.923   0.960   0.977   0.997   1.034   1.077   1.141   1.152
  1.167   1.209   1.262   1.304   1.345   1.359   1.409   1.463
  1.478   1.489   1.550   1.633   1.686   1.732   1.750   1.827
  1.894   1.914   1.950   1.993   2.041   2.086   2.108   2.219
  2.227   2.260   2.296   2.394   2.398   2.404   2.417   2.418
  2.459   2.462   2.477   2.560   2.625   2.728   2.745   2.779
  2.808   2.825   2.890   2.925   3.045   3.085   3.109   3.128
  3.130   3.141   3.216   3.258   3.339   3.347   3.352   3.361
  3.375   3.414   3.416   3.441   3.495   3.503   3.562   3.566
  3.630   3.641   3.747   3.761   3.838   3.841   3.869   3.950
  3.978   4.057   4.057   4.138   4.197   4.217   4.246   4.271
  4.291   4.304   4.390   4.406   4.514   4.514   4.652   4.662
  4.670   4.692   4.784   4.808   5.055   5.080   5.081   5.097
  5.250   5.266   5.376   5.381   5.470   5.493   5.564   5.580
  5.618   5.658   5.659   5.694   5.748   5.870   5.931   6.019
  6.031   6.180   6.214   6.283   6.453   6.564   6.566   6.688
  6.766   6.797   6.799   6.834   6.848   6.876   6.882   6.933
  6.959   7.219   7.240   7.289   7.344   7.360   7.434   7.506
  7.511   7.529   7.563   7.847   9.028  11.023  11.247  13.145
 13.729  14.459
 --------------------------------------------------------------

          Ground-State Mulliken Net Atomic Charges

     Atom                 Charge (a.u.)
  ----------------------------------------
      1 O                    -0.288612
      2 C                     0.145366
      3 C                     0.224744
      4 O                    -0.252879
      5 C                     0.145047
      6 O                    -0.288365
      7 H                     0.157308
      8 H                     0.157391
  ----------------------------------------
  Sum of atomic charges =    -0.000000

 -----------------------------------------------------------------
                    Cartesian Multipole Moments
 -----------------------------------------------------------------
    Charge (ESU x 10^10)
                 0.0000
    Dipole Moment (Debye)
         X      -0.0006      Y       5.7759      Z      -0.0020
       Tot       5.7759
    Quadrupole Moments (Debye-Ang)
        XX     -49.1155     XY      -0.0000     YY     -31.7494
        XZ      -0.0001     YZ      -0.0005     ZZ     -30.5797
    Octopole Moments (Debye-Ang^2)
       XXX      -0.0152    XXY       2.5161    XYY      -0.0010
       YYY      11.1746    XXZ       0.0005    XYZ      -0.0016
       YYZ       0.0042    XZZ       0.0003    YZZ      -0.8598
       ZZZ       0.0120
    Hexadecapole Moments (Debye-Ang^3)
      XXXX    -641.9879   XXXY      -0.0012   XXYY    -106.1491
      XYYY      -0.0013   YYYY    -135.5664   XXXZ       0.0306
      XXYZ       0.0027   XYYZ       0.0113   YYYZ       0.0147
      XXZZ     -86.1092   XYZZ       0.0005   YYZZ     -27.4208
      XZZZ       0.0265   YZZZ       0.0109   ZZZZ     -25.4533
 -----------------------------------------------------------------
 DrvMan is completing analytic gradient of the MP2 energy
 MP2 relaxed dipole moment
            1
    1  -0.0002238
    2   2.2724273
    3  -0.0007949
	Magnitude:	 2.272 au	 5.776 Debye
 MP2 energy read as -340.656590
 Full Analytical Gradient of MP2 Energy (in au.)
             1             2             3             4             5
    1    0.00001621   -0.00001239   -0.00005864    0.00000482   -0.00000272
    2   -0.00001209    0.00006206   -0.00002117    0.00005281   -0.00000747
    3    0.00010267   -0.00035907    0.00018933   -0.00003217   -0.00006236
             6             7             8
    1    0.00004984    0.00000178    0.00000110
    2    0.00002472   -0.00005487   -0.00004400
    3    0.00000719    0.00013946    0.00001496
 Gradient time:  CPU 0.08 s  wall 1.34 s
 ----------------------------------------------------------------
             Standard Nuclear Orientation (Angstroms)
    I     Atom           X                Y                Z
 ----------------------------------------------------------------
    1      O       2.3701437865     0.1106703467    -0.0000690012
    2      C       1.2824282018     0.6406634273    -0.0000157485
    3      C       0.0010062876    -0.1920089472     0.0000033092
    4      O       0.0000043247    -1.4026345947     0.0000547540
    5      C      -1.2824189405     0.6406530418    -0.0000418604
    6      O      -2.3701457820     0.1106847983     0.0001652015
    7      H       1.1617052314     1.6951539795     0.0000417241
    8      H      -1.1617229095     1.6951741483    -0.0002133788
 ----------------------------------------------------------------
 Nuclear Repulsion Energy =   203.0846705260 hartrees
 There are       22 alpha and       22 beta electrons
 Discretize the solute cavity surface with Lebedev spheres
	Using 302 Lebedev grid points for each H atom
	Using 302 Lebedev grid points for other atoms
	Atomic van der Waals radii will be scaled by 1.20
 Removing interior tesserae...
 Keep 971 surface tesserae and discard 1445 interior tesserae
 Molecular Surface Area = 99.619 Angst**2

                       Distance Matrix (Angstroms)
             O (  1)   C (  2)   C (  3)   O (  4)   C (  5)   O (  6)
   C (  2)  1.209966
   C (  3)  2.388394  1.528197
   O (  4)  2.812055  2.412401  1.210626
   C (  5)  3.690812  2.564847  1.529871  2.412392
   O (  6)  4.740290  3.690823  2.390394  2.812072  1.209965
   H (  7)  1.992715  1.061379  2.215537  3.308450  2.661901  3.870984
   H (  8)  3.871012  2.661929  2.216619  3.308478  1.061406  1.992710
             H (  7)
   H (  8)  2.323428

 Requested basis set is cc-pVTZ
 There are 72 shells and 208 basis functions
 A cutoff of  1.0D-11 yielded   2409 shell pairs
 There are     20113 function pairs (     26794 Cartesian)
 Smallest overlap matrix eigenvalue = 6.21E-04
 Guess MOs from SCF MO coefficient file
 Reading MOs from coefficient file
 Reading MOs from coefficient file
 A restricted Hartree-Fock SCF calculation will be
 performed using Pulay DIIS extrapolation
 SCF converges when DIIS error is below 1.0E-08
 ---------------------------------------
  Cycle       Energy         DIIS Error
 ---------------------------------------
    1    -339.3991302346      1.12E-03
    2    -339.4088021935      9.03E-04
    3    -339.4119259298      1.76E-04
    4    -339.4122749525      7.39E-05
    5    -339.4123514694      3.09E-05
    6    -339.4123639023      1.36E-05
    7    -339.4123657349      5.51E-06
    8    -339.4123659678      9.70E-07
    9    -339.4123659783      2.98E-07
   10    -339.4123659797      1.33E-07
   11    -339.4123659799      6.01E-08
   12    -339.4123659798      2.57E-08
   13    -339.4123659796      1.37E-08
   14    -339.4123659796      8.64E-09 Convergence criterion met
 ---------------------------------------
 SCF time:  CPU 68.92 s  wall 69.01 s
 Discretize the solute cavity surface with Lebedev spheres
	Using 302 Lebedev grid points for each H atom
	Using 302 Lebedev grid points for other atoms
	Atomic van der Waals radii will be scaled by 1.20
 Removing interior tesserae...
 Keep 971 surface tesserae and discard 1445 interior tesserae
 Molecular Surface Area = 99.619 Angst**2
 A restricted Hartree-Fock SCF calculation will be
 performed using Pulay DIIS extrapolation
 Polarizable Continuum solvation model will be applied
 SCF converges when DIIS error is below 1.0E-08

 Citation of the SMD model:
 Marenich, A.V.; Cramer, C.J.; Truhlar, D.G.
 J. Phys. Chem. B 2009, 113, 6378-6396.
 iSolventCode=           1
 Solvent: water                                                           

 vradii
            1           2           3           4           5           6
    1   1.5200000   1.8500000   1.8500000   1.5200000   1.8500000   1.5200000
            7           8
    1   1.2000000   1.2000000
 ---------------------------------------
  Cycle       Energy         DIIS Error
 ---------------------------------------
    1    -339.4123659795      4.51E-09
 Time req'd to invert C: 0.51 s (CPU) 0.53 s (wall)
    2    -339.4378033744      8.17E-04
    3    -339.4378033723      8.17E-04
    4    -339.4378033756      8.17E-04
    5    -339.4378033762      8.17E-04
    6    -339.4378033711      8.17E-04
    7    -339.4378033729      8.17E-04
    8    -339.4378033457      8.17E-04
    9    -339.4378033638      8.17E-04
   10    -339.4378033651      8.17E-04
   11    -339.4378033481      8.17E-04
   12    -339.4378033684      8.17E-04
   13    -339.4378033648      8.17E-04
   14    -339.4378033637      8.17E-04
   15    -339.4378033683      8.17E-04
   16    -339.4378033526      8.17E-04
   17    -339.4450883112      5.90E-04
   18    -339.4466991906      1.86E-04
   19    -339.4473307041      7.36E-05
   20    -339.4474293316      2.80E-05
   21    -339.4474412439      1.17E-05
   22    -339.4474427863      4.72E-06
   23    -339.4474429708      8.91E-07
   24    -339.4474429815      2.51E-07
   25    -339.4474429823      1.03E-07
   26    -339.4474429825      4.59E-08
   27    -339.4474429828      1.52E-08
   28    -339.4474429831      3.12E-09 Convergence criterion met
 ---------------------------------------
 SCF time:  CPU 117.74 s  wall 117.95 s
(0)  E-EN(g) gas-phase elect-nuc energy                 -339.412365980 a.u.
(3)  G-ENP(liq) elect-nuc-pol free energy of system     -339.447442983 a.u.
(4)  G-CDS(liq) cavity-dispersion-solvent structure 
     free energy                                                5.9765 kcal/mol
(6)  G-S(liq) free energy of system                     -339.437918859 a.u.
(9)  DeltaG-S(liq) free energy of  solvation
     (9) = (6) - (0)                                          -16.0347 kcal/mol
 SCF   energy in the final basis set = -339.4379188590
 Total energy in the final basis set = -339.4379188590

 Components of the MP2 correlation energy:
        aaaa  correlation energy =        -0.1528820351 au
        abab  correlation energy =        -0.9129477649 au
        bbbb  correlation energy =        -0.1528820351 au
        non-Brillouin singles    =        -0.0000000000 au

 Total  MP2   correlation energy =        -1.2187118351 au
        MP2         total energy =      -340.6566306940 au

  Entering Z-vector solver.
 This version supports only Gaussian blurring of the apparent surface charges
 No PCM contribution added !! 
   1         0           1      0.000427    0.000427
 This version supports only Gaussian blurring of the apparent surface charges
 No PCM contribution added !! 
   2         0           1      0.000133    0.000133
 This version supports only Gaussian blurring of the apparent surface charges
 No PCM contribution added !! 
   3         0           1      0.000037    0.000037
 This version supports only Gaussian blurring of the apparent surface charges
 No PCM contribution added !! 
   4         0           1      0.000011    0.000011
 This version supports only Gaussian blurring of the apparent surface charges
 No PCM contribution added !! 
   5         0           1      0.000004    0.000004
 This version supports only Gaussian blurring of the apparent surface charges
 No PCM contribution added !! 
   6         0           1      0.000002    0.000002
 This version supports only Gaussian blurring of the apparent surface charges
 No PCM contribution added !! 
   7         1           0      0.000000    0.000000    Roots Converged

 --------------------------------------------------------------

                    Orbital Energies (a.u.)
 --------------------------------------------------------------

 Alpha MOs
 -- Occupied --
-20.613 -20.598 -20.598 -11.377 -11.360 -11.360  -1.456  -1.429
 -1.414  -1.020  -0.877  -0.791  -0.753  -0.702  -0.682  -0.665
 -0.610  -0.558  -0.541  -0.526  -0.499  -0.428
 -- Virtual --
  0.008   0.134   0.173   0.228   0.250   0.257   0.333   0.334
  0.392   0.422   0.461   0.479   0.479   0.506   0.529   0.541
  0.574   0.583   0.603   0.630   0.662   0.682   0.709   0.712
  0.759   0.778   0.816   0.831   0.863   0.877   0.894   0.900
  0.923   0.960   0.977   0.997   1.034   1.077   1.141   1.152
  1.167   1.209   1.262   1.304   1.345   1.359   1.409   1.463
  1.479   1.489   1.550   1.633   1.686   1.732   1.751   1.827
  1.894   1.914   1.950   1.993   2.041   2.086   2.108   2.219
  2.227   2.260   2.296   2.394   2.398   2.404   2.417   2.418
  2.459   2.462   2.477   2.560   2.625   2.728   2.745   2.779
  2.808   2.825   2.890   2.925   3.046   3.085   3.109   3.129
  3.130   3.141   3.216   3.258   3.339   3.347   3.352   3.361
  3.375   3.414   3.416   3.441   3.495   3.503   3.562   3.566
  3.631   3.641   3.747   3.761   3.838   3.841   3.869   3.950
  3.978   4.057   4.057   4.138   4.197   4.217   4.246   4.271
  4.292   4.304   4.390   4.406   4.514   4.514   4.652   4.663
  4.670   4.692   4.784   4.808   5.055   5.080   5.081   5.097
  5.250   5.266   5.376   5.381   5.470   5.493   5.564   5.580
  5.618   5.658   5.659   5.694   5.748   5.870   5.931   6.019
  6.031   6.181   6.214   6.283   6.453   6.564   6.567   6.688
  6.766   6.797   6.800   6.834   6.849   6.876   6.882   6.933
  6.959   7.219   7.240   7.289   7.345   7.360   7.435   7.506
  7.511   7.529   7.563   7.847   9.028  11.022  11.247  13.145
 13.729  14.459
 --------------------------------------------------------------

          Ground-State Mulliken Net Atomic Charges

     Atom                 Charge (a.u.)
  ----------------------------------------
      1 O                    -0.288345
      2 C                     0.144865
      3 C                     0.225495
      4 O                    -0.253167
      5 C                     0.145552
      6 O                    -0.288969
      7 H                     0.157484
      8 H                     0.157086
  ----------------------------------------
  Sum of atomic charges =    -0.000000

 -----------------------------------------------------------------
                    Cartesian Multipole Moments
 -----------------------------------------------------------------
    Charge (ESU x 10^10)
                 0.0000
    Dipole Moment (Debye)
         X       0.0064      Y       5.7775      Z      -0.0005
       Tot       5.7775
    Quadrupole Moments (Debye-Ang)
        XX     -49.1241     XY       0.0023     YY     -31.7535
        XZ       0.0015     YZ       0.0000     ZZ     -30.5788
    Octopole Moments (Debye-Ang^2)
       XXX       0.0282    XXY       2.5153    XYY       0.0021
       YYY      11.1772    XXZ      -0.0020    XYZ       0.0002
       YYZ      -0.0011    XZZ      -0.0015    YZZ      -0.8587
       ZZZ      -0.0014
    Hexadecapole Moments (Debye-Ang^3)
      XXXX    -642.0641   XXXY       0.0106   XXYY    -106.1564
      XYYY       0.0228   YYYY    -135.5857   XXXZ       0.0161
      XXYZ       0.0006   XYYZ       0.0036   YYYZ       0.0020
      XXZZ     -86.1128   XYZZ       0.0019   YYZZ     -27.4222
      XZZZ       0.0079   YZZZ       0.0022   ZZZZ     -25.4507
 -----------------------------------------------------------------
 DrvMan is completing analytic gradient of the MP2 energy
 MP2 relaxed dipole moment
            1
    1   0.0025228
    2   2.2730362
    3  -0.0001889
	Magnitude:	 2.273 au	 5.777 Debye
 MP2 energy read as -340.656631
 Full Analytical Gradient of MP2 Energy (in au.)
             1             2             3             4             5
    1   -0.00014825   -0.00029429    0.00104812   -0.00019982   -0.00027046
    2   -0.00001921   -0.00003671    0.00002088   -0.00001728    0.00013969
    3    0.00000092   -0.00000302    0.00000180    0.00000003   -0.00000490
             6             7             8
    1   -0.00016921    0.00001621    0.00001770
    2   -0.00000746   -0.00003291   -0.00004700
    3    0.00000171    0.00000107    0.00000240
 Gradient time:  CPU 0.07 s  wall 1.09 s
 ----------------------------------------------------------------
             Standard Nuclear Orientation (Angstroms)
    I     Atom           X                Y                Z
 ----------------------------------------------------------------
    1      O       2.3701437865     0.1106703467    -0.0000690012
    2      C       1.2824282018     0.6406634273    -0.0000157485
    3      C      -0.0009937124    -0.1920089472     0.0000033092
    4      O       0.0000043247    -1.4026345947     0.0000547540
    5      C      -1.2824189405     0.6406530418    -0.0000418604
    6      O      -2.3701457820     0.1106847983     0.0001652015
    7      H       1.1617052314     1.6951539795     0.0000417241
    8      H      -1.1617229095     1.6951741483    -0.0002133788
 ----------------------------------------------------------------
 Nuclear Repulsion Energy =   203.0846705557 hartrees
 There are       22 alpha and       22 beta electrons
 Discretize the solute cavity surface with Lebedev spheres
	Using 302 Lebedev grid points for each H atom
	Using 302 Lebedev grid points for other atoms
	Atomic van der Waals radii will be scaled by 1.20
 Removing interior tesserae...
 Keep 971 surface tesserae and discard 1445 interior tesserae
 Molecular Surface Area = 99.619 Angst**2

                       Distance Matrix (Angstroms)
             O (  1)   C (  2)   C (  3)   O (  4)   C (  5)   O (  6)
   C (  2)  1.209966
   C (  3)  2.390378  1.529874
   O (  4)  2.812055  2.412401  1.210626
   C (  5)  3.690812  2.564847  1.528194  2.412392
   O (  6)  4.740290  3.690823  2.388411  2.812072  1.209965
   H (  7)  1.992715  1.061379  2.216586  3.308450  2.661901  3.870984
   H (  8)  3.871012  2.661929  2.215570  3.308478  1.061406  1.992710
             H (  7)
   H (  8)  2.323428

 Requested basis set is cc-pVTZ
 There are 72 shells and 208 basis functions
 A cutoff of  1.0D-11 yielded   2409 shell pairs
 There are     20113 function pairs (     26794 Cartesian)
 Smallest overlap matrix eigenvalue = 6.21E-04
 Guess MOs from SCF MO coefficient file
 Reading MOs from coefficient file
 Reading MOs from coefficient file
 A restricted Hartree-Fock SCF calculation will be
 performed using Pulay DIIS extrapolation
 SCF converges when DIIS error is below 1.0E-08
 ---------------------------------------
  Cycle       Energy         DIIS Error
 ---------------------------------------
    1    -339.3990955501      1.13E-03
    2    -339.4087859844      9.05E-04
    3    -339.4119238656      1.77E-04
    4    -339.4122744073      7.42E-05
    5    -339.4123513939      3.09E-05
    6    -339.4123639068      1.37E-05
    7    -339.4123657421      5.52E-06
    8    -339.4123659745      9.66E-07
    9    -339.4123659847      2.88E-07
   10    -339.4123659859      1.23E-07
   11    -339.4123659860      5.04E-08
   12    -339.4123659858      1.62E-08
   13    -339.4123659854      5.04E-09 Convergence criterion met
 ---------------------------------------
 SCF time:  CPU 64.20 s  wall 65.23 s
 Discretize the solute cavity surface with Lebedev spheres
	Using 302 Lebedev grid points for each H atom
	Using 302 Lebedev grid points for other atoms
	Atomic van der Waals radii will be scaled by 1.20
 Removing interior tesserae...
 Keep 971 surface tesserae and discard 1445 interior tesserae
 Molecular Surface Area = 99.619 Angst**2
 A restricted Hartree-Fock SCF calculation will be
 performed using Pulay DIIS extrapolation
 Polarizable Continuum solvation model will be applied
 SCF converges when DIIS error is below 1.0E-08

 Citation of the SMD model:
 Marenich, A.V.; Cramer, C.J.; Truhlar, D.G.
 J. Phys. Chem. B 2009, 113, 6378-6396.
 iSolventCode=           1
 Solvent: water                                                           

 vradii
            1           2           3           4           5           6
    1   1.5200000   1.8500000   1.8500000   1.5200000   1.8500000   1.5200000
            7           8
    1   1.2000000   1.2000000
 ---------------------------------------
  Cycle       Energy         DIIS Error
 ---------------------------------------
    1    -339.4123659856      2.00E-09
 Time req'd to invert C: 0.50 s (CPU) 0.50 s (wall)
    2    -339.4378033785      8.17E-04
    3    -339.4378033792      8.17E-04
    4    -339.4378033791      8.17E-04
    5    -339.4378033781      8.17E-04
    6    -339.4378033809      8.17E-04
    7    -339.4378033821      8.17E-04
    8    -339.4378033879      8.17E-04
    9    -339.4378033876      8.17E-04
   10    -339.4378033910      8.17E-04
   11    -339.4378033929      8.17E-04
   12    -339.4378033907      8.17E-04
   13    -339.4378033901      8.17E-04
   14    -339.4378033906      8.17E-04
   15    -339.4378033919      8.17E-04
   16    -339.4378033798      8.17E-04
   17    -339.4450883222      5.90E-04
   18    -339.4466991980      1.86E-04
   19    -339.4473307101      7.36E-05
   20    -339.4474293374      2.80E-05
   21    -339.4474412496      1.17E-05
   22    -339.4474427920      4.72E-06
   23    -339.4474429765      8.91E-07
   24    -339.4474429872      2.51E-07
   25    -339.4474429879      1.03E-07
   26    -339.4474429882      4.59E-08
   27    -339.4474429884      1.52E-08
   28    -339.4474429888      3.12E-09 Convergence criterion met
 ---------------------------------------
 SCF time:  CPU 119.52 s  wall 119.76 s
(0)  E-EN(g) gas-phase elect-nuc energy                 -339.412365986 a.u.
(3)  G-ENP(liq) elect-nuc-pol free energy of system     -339.447442989 a.u.
(4)  G-CDS(liq) cavity-dispersion-solvent structure 
     free energy                                                5.9765 kcal/mol
(6)  G-S(liq) free energy of system                     -339.437918865 a.u.
(9)  DeltaG-S(liq) free energy of  solvation
     (9) = (6) - (0)                                          -16.0347 kcal/mol
 SCF   energy in the final basis set = -339.4379188646
 Total energy in the final basis set = -339.4379188646

 Components of the MP2 correlation energy:
        aaaa  correlation energy =        -0.1528820352 au
        abab  correlation energy =        -0.9129477653 au
        bbbb  correlation energy =        -0.1528820352 au
        non-Brillouin singles    =        -0.0000000000 au

 Total  MP2   correlation energy =        -1.2187118357 au
        MP2         total energy =      -340.6566307004 au

  Entering Z-vector solver.
 This version supports only Gaussian blurring of the apparent surface charges
 No PCM contribution added !! 
   1         0           1      0.000427    0.000427
 This version supports only Gaussian blurring of the apparent surface charges
 No PCM contribution added !! 
   2         0           1      0.000133    0.000133
 This version supports only Gaussian blurring of the apparent surface charges
 No PCM contribution added !! 
   3         0           1      0.000037    0.000037
 This version supports only Gaussian blurring of the apparent surface charges
 No PCM contribution added !! 
   4         0           1      0.000011    0.000011
 This version supports only Gaussian blurring of the apparent surface charges
 No PCM contribution added !! 
   5         0           1      0.000004    0.000004
 This version supports only Gaussian blurring of the apparent surface charges
 No PCM contribution added !! 
   6         0           1      0.000002    0.000002
 This version supports only Gaussian blurring of the apparent surface charges
 No PCM contribution added !! 
   7         1           0      0.000000    0.000000    Roots Converged

 --------------------------------------------------------------

                    Orbital Energies (a.u.)
 --------------------------------------------------------------

 Alpha MOs
 -- Occupied --
-20.613 -20.598 -20.598 -11.377 -11.360 -11.360  -1.456  -1.429
 -1.414  -1.020  -0.877  -0.791  -0.753  -0.702  -0.682  -0.665
 -0.610  -0.558  -0.541  -0.526  -0.499  -0.428
 -- Virtual --
  0.008   0.134   0.173   0.228   0.250   0.257   0.333   0.334
  0.392   0.422   0.461   0.479   0.479   0.506   0.529   0.541
  0.574   0.583   0.603   0.630   0.662   0.682   0.709   0.712
  0.759   0.778   0.816   0.831   0.863   0.877   0.894   0.900
  0.923   0.960   0.977   0.997   1.034   1.077   1.141   1.152
  1.167   1.209   1.262   1.304   1.345   1.359   1.409   1.463
  1.479   1.489   1.550   1.633   1.686   1.732   1.751   1.827
  1.894   1.914   1.950   1.993   2.041   2.086   2.108   2.219
  2.227   2.260   2.296   2.394   2.398   2.404   2.417   2.418
  2.459   2.462   2.477   2.560   2.625   2.728   2.745   2.779
  2.808   2.825   2.890   2.925   3.046   3.085   3.109   3.129
  3.130   3.141   3.216   3.258   3.339   3.347   3.352   3.361
  3.375   3.414   3.416   3.441   3.495   3.503   3.562   3.566
  3.631   3.641   3.747   3.761   3.838   3.841   3.869   3.950
  3.978   4.057   4.057   4.138   4.197   4.217   4.246   4.271
  4.292   4.304   4.390   4.406   4.514   4.514   4.652   4.663
  4.670   4.692   4.784   4.808   5.055   5.080   5.081   5.097
  5.250   5.266   5.376   5.381   5.470   5.493   5.564   5.580
  5.618   5.658   5.659   5.694   5.748   5.870   5.931   6.019
  6.031   6.181   6.214   6.283   6.453   6.564   6.567   6.688
  6.766   6.797   6.800   6.834   6.849   6.876   6.882   6.933
  6.959   7.219   7.240   7.289   7.345   7.360   7.435   7.506
  7.511   7.529   7.563   7.847   9.028  11.022  11.247  13.145
 13.729  14.459
 --------------------------------------------------------------

          Ground-State Mulliken Net Atomic Charges

     Atom                 Charge (a.u.)
  ----------------------------------------
      1 O                    -0.288971
      2 C                     0.145552
      3 C                     0.225495
      4 O                    -0.253167
      5 C                     0.144865
      6 O                    -0.288343
      7 H                     0.157099
      8 H                     0.157470
  ----------------------------------------
  Sum of atomic charges =    -0.000000

 -----------------------------------------------------------------
                    Cartesian Multipole Moments
 -----------------------------------------------------------------
    Charge (ESU x 10^10)
                -0.0000
    Dipole Moment (Debye)
         X      -0.0063      Y       5.7775      Z      -0.0005
       Tot       5.7775
    Quadrupole Moments (Debye-Ang)
        XX     -49.1241     XY      -0.0021     YY     -31.7535
        XZ       0.0015     YZ       0.0000     ZZ     -30.5788
    Octopole Moments (Debye-Ang^2)
       XXX      -0.0282    XXY       2.5153    XYY      -0.0021
       YYY      11.1772    XXZ      -0.0020    XYZ       0.0002
       YYZ      -0.0011    XZZ       0.0015    YZZ      -0.8587
       ZZZ      -0.0014
    Hexadecapole Moments (Debye-Ang^3)
      XXXX    -642.0641   XXXY      -0.0089   XXYY    -106.1564
      XYYY      -0.0216   YYYY    -135.5857   XXXZ       0.0161
      XXYZ       0.0006   XYYZ       0.0036   YYYZ       0.0020
      XXZZ     -86.1128   XYZZ      -0.0014   YYZZ     -27.4222
      XZZZ       0.0079   YZZZ       0.0022   ZZZZ     -25.4507
 -----------------------------------------------------------------
 DrvMan is completing analytic gradient of the MP2 energy
 MP2 relaxed dipole moment
            1
    1  -0.0024809
    2   2.2730363
    3  -0.0001887
	Magnitude:	 2.273 au	 5.777 Debye
 MP2 energy read as -340.656631
 Full Analytical Gradient of MP2 Energy (in au.)
             1             2             3             4             5
    1    0.00016860    0.00027411   -0.00104471    0.00019824    0.00029796
    2   -0.00001492    0.00016900    0.00002087   -0.00001727   -0.00006602
    3    0.00000090   -0.00000301    0.00000181    0.00000003   -0.00000484
             6             7             8
    1    0.00014763   -0.00002166   -0.00002018
    2   -0.00001176   -0.00006731   -0.00001260
    3    0.00000166    0.00000106    0.00000238
 Gradient time:  CPU 0.06 s  wall 0.06 s
 ----------------------------------------------------------------
             Standard Nuclear Orientation (Angstroms)
    I     Atom           X                Y                Z
 ----------------------------------------------------------------
    1      O       2.3701437865     0.1106703467    -0.0000690012
    2      C       1.2824282018     0.6406634273    -0.0000157485
    3      C       0.0000062876    -0.1910089472     0.0000033092
    4      O       0.0000043247    -1.4026345947     0.0000547540
    5      C      -1.2824189405     0.6406530418    -0.0000418604
    6      O      -2.3701457820     0.1106847983     0.0001652015
    7      H       1.1617052314     1.6951539795     0.0000417241
    8      H      -1.1617229095     1.6951741483    -0.0002133788
 ----------------------------------------------------------------
 Nuclear Repulsion Energy =   203.0784525552 hartrees
 There are       22 alpha and       22 beta electrons
 Discretize the solute cavity surface with Lebedev spheres
	Using 302 Lebedev grid points for each H atom
	Using 302 Lebedev grid points for other atoms
	Atomic van der Waals radii will be scaled by 1.20
 Removing interior tesserae...
 Keep 973 surface tesserae and discard 1443 interior tesserae
 Molecular Surface Area = 99.445 Angst**2

                       Distance Matrix (Angstroms)
             O (  1)   C (  2)   C (  3)   O (  4)   C (  5)   O (  6)
   C (  2)  1.209966
   C (  3)  2.389260  1.528491
   O (  4)  2.812055  2.412401  1.211626
   C (  5)  3.690812  2.564847  1.528488  2.412392
   O (  6)  4.740290  3.690823  2.389276  2.812072  1.209965
   H (  7)  1.992715  1.061379  2.215210  3.308450  2.661901  3.870984
   H (  8)  3.871012  2.661929  2.215243  3.308478  1.061406  1.992710
             H (  7)
   H (  8)  2.323428

 Requested basis set is cc-pVTZ
 There are 72 shells and 208 basis functions
 A cutoff of  1.0D-11 yielded   2409 shell pairs
 There are     20113 function pairs (     26794 Cartesian)
 Smallest overlap matrix eigenvalue = 6.20E-04
 Guess MOs from SCF MO coefficient file
 Reading MOs from coefficient file
 Reading MOs from coefficient file
 A restricted Hartree-Fock SCF calculation will be
 performed using Pulay DIIS extrapolation
 SCF converges when DIIS error is below 1.0E-08
 ---------------------------------------
  Cycle       Energy         DIIS Error
 ---------------------------------------
    1    -339.3979581408      1.13E-03
    2    -339.4086823864      9.03E-04
    3    -339.4118099119      1.77E-04
    4    -339.4121617762      7.44E-05
    5    -339.4122390118      3.12E-05
    6    -339.4122515195      1.40E-05
    7    -339.4122534297      5.54E-06
    8    -339.4122536711      9.51E-07
    9    -339.4122536810      2.77E-07
   10    -339.4122536821      1.19E-07
   11    -339.4122536823      4.87E-08
   12    -339.4122536821      1.55E-08
   13    -339.4122536818      3.49E-09 Convergence criterion met
 ---------------------------------------
 SCF time:  CPU 63.94 s  wall 64.00 s
 Discretize the solute cavity surface with Lebedev spheres
	Using 302 Lebedev grid points for each H atom
	Using 302 Lebedev grid points for other atoms
	Atomic van der Waals radii will be scaled by 1.20
 Removing interior tesserae...
 Keep 973 surface tesserae and discard 1443 interior tesserae
 Molecular Surface Area = 99.445 Angst**2
 A restricted Hartree-Fock SCF calculation will be
 performed using Pulay DIIS extrapolation
 Polarizable Continuum solvation model will be applied
 SCF converges when DIIS error is below 1.0E-08

 Citation of the SMD model:
 Marenich, A.V.; Cramer, C.J.; Truhlar, D.G.
 J. Phys. Chem. B 2009, 113, 6378-6396.
 iSolventCode=           1
 Solvent: water                                                           

 vradii
            1           2           3           4           5           6
    1   1.5200000   1.8500000   1.8500000   1.5200000   1.8500000   1.5200000
            7           8
    1   1.2000000   1.2000000
 ---------------------------------------
  Cycle       Energy         DIIS Error
 ---------------------------------------
    1    -339.4122536818      1.57E-09
 Time req'd to invert C: 0.51 s (CPU) 0.51 s (wall)
    2    -339.4376021884      8.15E-04
    3    -339.4376021887      8.15E-04
    4    -339.4376021888      8.15E-04
    5    -339.4376021903      8.15E-04
    6    -339.4376021868      8.15E-04
    7    -339.4376021856      8.15E-04
    8    -339.4376021918      8.15E-04
    9    -339.4376021933      8.15E-04
   10    -339.4376021938      8.15E-04
   11    -339.4376021940      8.15E-04
   12    -339.4376021949      8.15E-04
   13    -339.4376021952      8.15E-04
   14    -339.4376021952      8.15E-04
   15    -339.4376021948      8.15E-04
   16    -339.4376021888      8.15E-04
   17    -339.4448538418      5.88E-04
   18    -339.4464561595      1.85E-04
   19    -339.4470837711      7.33E-05
   20    -339.4471814166      2.79E-05
   21    -339.4471932013      1.18E-05
   22    -339.4471947523      4.73E-06
   23    -339.4471949398      8.90E-07
   24    -339.4471949504      2.48E-07
   25    -339.4471949512      1.02E-07
   26    -339.4471949514      4.57E-08
   27    -339.4471949517      1.52E-08
   28    -339.4471949520      2.93E-09 Convergence criterion met
 ---------------------------------------
 SCF time:  CPU 107.92 s  wall 108.04 s
(0)  E-EN(g) gas-phase elect-nuc energy                 -339.412253682 a.u.
(3)  G-ENP(liq) elect-nuc-pol free energy of system     -339.447194952 a.u.
(4)  G-CDS(liq) cavity-dispersion-solvent structure 
     free energy                                                5.9734 kcal/mol
(6)  G-S(liq) free energy of system                     -339.437675779 a.u.
(9)  DeltaG-S(liq) free energy of  solvation
     (9) = (6) - (0)                                          -15.9526 kcal/mol
 SCF   energy in the final basis set = -339.4376757789
 Total energy in the final basis set = -339.4376757789

 Components of the MP2 correlation energy:
        aaaa  correlation energy =        -0.1529087004 au
        abab  correlation energy =        -0.9130742349 au
        bbbb  correlation energy =        -0.1529087004 au
        non-Brillouin singles    =        -0.0000000000 au

 Total  MP2   correlation energy =        -1.2188916357 au
        MP2         total energy =      -340.6565674146 au

  Entering Z-vector solver.
 This version supports only Gaussian blurring of the apparent surface charges
 No PCM contribution added !! 
   1         0           1      0.000427    0.000427
 This version supports only Gaussian blurring of the apparent surface charges
 No PCM contribution added !! 
   2         0           1      0.000133    0.000133
 This version supports only Gaussian blurring of the apparent surface charges
 No PCM contribution added !! 
   3         0           1      0.000037    0.000037
 This version supports only Gaussian blurring of the apparent surface charges
 No PCM contribution added !! 
   4         0           1      0.000011    0.000011
 This version supports only Gaussian blurring of the apparent surface charges
 No PCM contribution added !! 
   5         0           1      0.000004    0.000004
 This version supports only Gaussian blurring of the apparent surface charges
 No PCM contribution added !! 
   6         0           1      0.000002    0.000002
 This version supports only Gaussian blurring of the apparent surface charges
 No PCM contribution added !! 
   7         1           0      0.000000    0.000000    Roots Converged

 --------------------------------------------------------------

                    Orbital Energies (a.u.)
 --------------------------------------------------------------

 Alpha MOs
 -- Occupied --
-20.613 -20.598 -20.598 -11.377 -11.361 -11.361  -1.455  -1.429
 -1.414  -1.020  -0.877  -0.791  -0.753  -0.702  -0.682  -0.665
 -0.610  -0.558  -0.541  -0.526  -0.500  -0.428
 -- Virtual --
  0.008   0.133   0.173   0.228   0.249   0.256   0.333   0.334
  0.392   0.422   0.460   0.478   0.479   0.506   0.529   0.540
  0.574   0.583   0.603   0.630   0.662   0.682   0.709   0.712
  0.759   0.777   0.816   0.830   0.863   0.877   0.894   0.900
  0.923   0.960   0.977   0.997   1.034   1.077   1.141   1.152
  1.167   1.209   1.262   1.304   1.345   1.359   1.409   1.463
  1.478   1.489   1.551   1.633   1.686   1.731   1.751   1.827
  1.894   1.914   1.949   1.993   2.041   2.086   2.108   2.219
  2.227   2.259   2.296   2.394   2.398   2.404   2.417   2.418
  2.459   2.462   2.477   2.560   2.625   2.727   2.745   2.779
  2.808   2.825   2.889   2.925   3.045   3.085   3.109   3.128
  3.130   3.141   3.216   3.257   3.339   3.347   3.352   3.360
  3.375   3.413   3.416   3.441   3.494   3.503   3.562   3.566
  3.631   3.641   3.748   3.761   3.838   3.841   3.869   3.950
  3.979   4.057   4.057   4.138   4.197   4.217   4.246   4.271
  4.292   4.304   4.390   4.405   4.513   4.514   4.652   4.662
  4.670   4.691   4.785   4.808   5.054   5.080   5.081   5.097
  5.250   5.267   5.376   5.382   5.470   5.493   5.564   5.580
  5.617   5.658   5.658   5.694   5.748   5.869   5.931   6.018
  6.030   6.180   6.214   6.282   6.452   6.564   6.566   6.688
  6.765   6.796   6.799   6.834   6.847   6.876   6.882   6.932
  6.958   7.219   7.240   7.288   7.344   7.359   7.434   7.506
  7.511   7.529   7.563   7.846   9.030  11.024  11.252  13.135
 13.729  14.451
 --------------------------------------------------------------

          Ground-State Mulliken Net Atomic Charges

     Atom                 Charge (a.u.)
  ----------------------------------------
      1 O                    -0.288214
      2 C                     0.145372
      3 C                     0.224119
      4 O                    -0.253188
      5 C                     0.145372
      6 O                    -0.288211
      7 H                     0.157381
      8 H                     0.157368
  ----------------------------------------
  Sum of atomic charges =     0.000000

 -----------------------------------------------------------------
                    Cartesian Multipole Moments
 -----------------------------------------------------------------
    Charge (ESU x 10^10)
                 0.0000
    Dipole Moment (Debye)
         X       0.0001      Y       5.7780      Z      -0.0005
       Tot       5.7780
    Quadrupole Moments (Debye-Ang)
        XX     -49.0997     XY       0.0001     YY     -31.7488
        XZ       0.0015     YZ       0.0000     ZZ     -30.5816
    Octopole Moments (Debye-Ang^2)
       XXX       0.0000    XXY       2.5164    XYY      -0.0000
       YYY      11.1622    XXZ      -0.0020    XYZ       0.0002
       YYZ      -0.0011    XZZ      -0.0000    YZZ      -0.8627
       ZZZ      -0.0014
    Hexadecapole Moments (Debye-Ang^3)
      XXXX    -641.8323   XXXY       0.0008   XXYY    -106.1427
      XYYY       0.0006   YYYY    -135.5482   XXXZ       0.0161
      XXYZ       0.0006   XYYZ       0.0036   YYYZ       0.0020
      XXZZ     -86.1009   XYZZ       0.0002   YYZZ     -27.4198
      XZZZ       0.0079   YZZZ       0.0022   ZZZZ     -25.4577
 -----------------------------------------------------------------
 DrvMan is completing analytic gradient of the MP2 energy
 MP2 relaxed dipole moment
            1
    1   0.0000209
    2   2.2732293
    3  -0.0001888
	Magnitude:	 2.273 au	 5.778 Debye
 MP2 energy read as -340.656567
 Full Analytical Gradient of MP2 Energy (in au.)
             1             2             3             4             5
    1   -0.00001194   -0.00002241    0.00000171   -0.00000079    0.00002606
    2    0.00006694   -0.00024455    0.00170781   -0.00118352   -0.00027385
    3    0.00000091   -0.00000301    0.00000174    0.00000008   -0.00000486
             6             7             8
    1    0.00001133   -0.00004362    0.00003965
    2    0.00007440   -0.00008378   -0.00006346
    3    0.00000168    0.00000106    0.00000240
 Gradient time:  CPU 0.07 s  wall 1.11 s
 ----------------------------------------------------------------
             Standard Nuclear Orientation (Angstroms)
    I     Atom           X                Y                Z
 ----------------------------------------------------------------
    1      O       2.3701437865     0.1106703467    -0.0000690012
    2      C       1.2824282018     0.6406634273    -0.0000157485
    3      C       0.0000062876    -0.1930089472     0.0000033092
    4      O       0.0000043247    -1.4026345947     0.0000547540
    5      C      -1.2824189405     0.6406530418    -0.0000418604
    6      O      -2.3701457820     0.1106847983     0.0001652015
    7      H       1.1617052314     1.6951539795     0.0000417241
    8      H      -1.1617229095     1.6951741483    -0.0002133788
 ----------------------------------------------------------------
 Nuclear Repulsion Energy =   203.0909084386 hartrees
 There are       22 alpha and       22 beta electrons
 Discretize the solute cavity surface with Lebedev spheres
	Using 302 Lebedev grid points for each H atom
	Using 302 Lebedev grid points for other atoms
	Atomic van der Waals radii will be scaled by 1.20
 Removing interior tesserae...
 Keep 973 surface tesserae and discard 1443 interior tesserae
 Molecular Surface Area = 100.066 Angst**2

                       Distance Matrix (Angstroms)
             O (  1)   C (  2)   C (  3)   O (  4)   C (  5)   O (  6)
   C (  2)  1.209966
   C (  3)  2.389513  1.529580
   O (  4)  2.812055  2.412401  1.209626
   C (  5)  3.690812  2.564847  1.529577  2.412392
   O (  6)  4.740290  3.690823  2.389529  2.812072  1.209965
   H (  7)  1.992715  1.061379  2.216913  3.308450  2.661901  3.870984
   H (  8)  3.871012  2.661929  2.216946  3.308478  1.061406  1.992710
             H (  7)
   H (  8)  2.323428

 Requested basis set is cc-pVTZ
 There are 72 shells and 208 basis functions
 A cutoff of  1.0D-11 yielded   2409 shell pairs
 There are     20113 function pairs (     26794 Cartesian)
 Smallest overlap matrix eigenvalue = 6.22E-04
 Guess MOs from SCF MO coefficient file
 Reading MOs from coefficient file
 Reading MOs from coefficient file
 A restricted Hartree-Fock SCF calculation will be
 performed using Pulay DIIS extrapolation
 SCF converges when DIIS error is below 1.0E-08
 ---------------------------------------
  Cycle       Energy         DIIS Error
 ---------------------------------------
    1    -339.4013221915      1.13E-03
    2    -339.4089049848      9.04E-04
    3    -339.4120408606      1.76E-04
    4    -339.4123867041      7.34E-05
    5    -339.4124624033      3.05E-05
    6    -339.4124748044      1.30E-05
    7    -339.4124765288      5.40E-06
    8    -339.4124767409      9.97E-07
    9    -339.4124767518      3.09E-07
   10    -339.4124767530      1.28E-07
   11    -339.4124767532      5.24E-08
   12    -339.4124767530      1.57E-08
   13    -339.4124767526      3.02E-09 Convergence criterion met
 ---------------------------------------
 SCF time:  CPU 69.00 s  wall 69.15 s
 Discretize the solute cavity surface with Lebedev spheres
	Using 302 Lebedev grid points for each H atom
	Using 302 Lebedev grid points for other atoms
	Atomic van der Waals radii will be scaled by 1.20
 Removing interior tesserae...
 Keep 973 surface tesserae and discard 1443 interior tesserae
 Molecular Surface Area = 100.066 Angst**2
 A restricted Hartree-Fock SCF calculation will be
 performed using Pulay DIIS extrapolation
 Polarizable Continuum solvation model will be applied
 SCF converges when DIIS error is below 1.0E-08

 Citation of the SMD model:
 Marenich, A.V.; Cramer, C.J.; Truhlar, D.G.
 J. Phys. Chem. B 2009, 113, 6378-6396.
 iSolventCode=           1
 Solvent: water                                                           

 vradii
            1           2           3           4           5           6
    1   1.5200000   1.8500000   1.8500000   1.5200000   1.8500000   1.5200000
            7           8
    1   1.2000000   1.2000000
 ---------------------------------------
  Cycle       Energy         DIIS Error
 ---------------------------------------
    1    -339.4124767527      3.92E-10
 Time req'd to invert C: 0.54 s (CPU) 0.54 s (wall)
    2    -339.4380024176      8.19E-04
    3    -339.4380024171      8.19E-04
    4    -339.4380024184      8.19E-04
    5    -339.4380024186      8.19E-04
    6    -339.4380024262      8.19E-04
    7    -339.4380024274      8.19E-04
    8    -339.4380024278      8.19E-04
    9    -339.4380024287      8.19E-04
   10    -339.4380024279      8.19E-04
   11    -339.4380024289      8.19E-04
   12    -339.4380024271      8.19E-04
   13    -339.4380024261      8.19E-04
   14    -339.4380024241      8.19E-04
   15    -339.4380024256      8.19E-04
   16    -339.4380024177      8.19E-04
   17    -339.4453202712      5.92E-04
   18    -339.4469395695      1.86E-04
   19    -339.4475749381      7.39E-05
   20    -339.4476745397      2.81E-05
   21    -339.4476865786      1.17E-05
   22    -339.4476881123      4.70E-06
   23    -339.4476882936      8.92E-07
   24    -339.4476883043      2.54E-07
   25    -339.4476883051      1.05E-07
   26    -339.4476883053      4.61E-08
   27    -339.4476883056      1.51E-08
   28    -339.4476883059      2.88E-09 Convergence criterion met
 ---------------------------------------
 SCF time:  CPU 111.83 s  wall 111.98 s
(0)  E-EN(g) gas-phase elect-nuc energy                 -339.412476753 a.u.
(3)  G-ENP(liq) elect-nuc-pol free energy of system     -339.447688306 a.u.
(4)  G-CDS(liq) cavity-dispersion-solvent structure 
     free energy                                                5.9796 kcal/mol
(6)  G-S(liq) free energy of system                     -339.438159256 a.u.
(9)  DeltaG-S(liq) free energy of  solvation
     (9) = (6) - (0)                                          -16.1160 kcal/mol
 SCF   energy in the final basis set = -339.4381592563
 Total energy in the final basis set = -339.4381592563

 Components of the MP2 correlation energy:
        aaaa  correlation energy =        -0.1528555197 au
        abab  correlation energy =        -0.9128220506 au
        bbbb  correlation energy =        -0.1528555197 au
        non-Brillouin singles    =        -0.0000000000 au

 Total  MP2   correlation energy =        -1.2185330901 au
        MP2         total energy =      -340.6566923464 au

  Entering Z-vector solver.
 This version supports only Gaussian blurring of the apparent surface charges
 No PCM contribution added !! 
   1         0           1      0.000426    0.000426
 This version supports only Gaussian blurring of the apparent surface charges
 No PCM contribution added !! 
   2         0           1      0.000132    0.000132
 This version supports only Gaussian blurring of the apparent surface charges
 No PCM contribution added !! 
   3         0           1      0.000037    0.000037
 This version supports only Gaussian blurring of the apparent surface charges
 No PCM contribution added !! 
   4         0           1      0.000011    0.000011
 This version supports only Gaussian blurring of the apparent surface charges
 No PCM contribution added !! 
   5         0           1      0.000004    0.000004
 This version supports only Gaussian blurring of the apparent surface charges
 No PCM contribution added !! 
   6         0           1      0.000002    0.000002
 This version supports only Gaussian blurring of the apparent surface charges
 No PCM contribution added !! 
   7         1           0      0.000000    0.000000    Roots Converged

 --------------------------------------------------------------

                    Orbital Energies (a.u.)
 --------------------------------------------------------------

 Alpha MOs
 -- Occupied --
-20.612 -20.598 -20.598 -11.376 -11.360 -11.360  -1.456  -1.428
 -1.414  -1.019  -0.877  -0.791  -0.753  -0.702  -0.682  -0.664
 -0.610  -0.558  -0.541  -0.526  -0.499  -0.427
 -- Virtual --
  0.009   0.134   0.173   0.228   0.250   0.257   0.333   0.334
  0.392   0.422   0.461   0.479   0.479   0.506   0.529   0.541
  0.575   0.583   0.603   0.630   0.662   0.683   0.709   0.712
  0.759   0.778   0.817   0.831   0.863   0.877   0.895   0.900
  0.924   0.960   0.977   0.998   1.034   1.077   1.141   1.153
  1.168   1.209   1.262   1.304   1.345   1.359   1.409   1.463
  1.479   1.489   1.550   1.633   1.686   1.732   1.751   1.828
  1.894   1.914   1.950   1.994   2.041   2.087   2.109   2.220
  2.227   2.260   2.296   2.394   2.398   2.404   2.417   2.418
  2.459   2.462   2.477   2.561   2.625   2.728   2.746   2.780
  2.808   2.824   2.890   2.925   3.046   3.086   3.109   3.129
  3.130   3.141   3.216   3.258   3.339   3.347   3.352   3.361
  3.375   3.414   3.416   3.442   3.496   3.503   3.562   3.566
  3.630   3.642   3.747   3.761   3.838   3.842   3.870   3.950
  3.978   4.057   4.057   4.138   4.197   4.217   4.245   4.271
  4.291   4.304   4.391   4.406   4.514   4.514   4.652   4.663
  4.671   4.692   4.784   4.808   5.056   5.080   5.081   5.098
  5.250   5.266   5.375   5.381   5.470   5.494   5.564   5.580
  5.618   5.658   5.659   5.694   5.749   5.871   5.930   6.020
  6.031   6.181   6.215   6.283   6.455   6.565   6.567   6.688
  6.767   6.798   6.800   6.834   6.850   6.876   6.882   6.933
  6.960   7.220   7.240   7.289   7.345   7.360   7.435   7.506
  7.511   7.529   7.564   7.847   9.026  11.021  11.241  13.155
 13.729  14.467
 --------------------------------------------------------------

          Ground-State Mulliken Net Atomic Charges

     Atom                 Charge (a.u.)
  ----------------------------------------
      1 O                    -0.289103
      2 C                     0.145044
      3 C                     0.226860
      4 O                    -0.253134
      5 C                     0.145043
      6 O                    -0.289101
      7 H                     0.157202
      8 H                     0.157189
  ----------------------------------------
  Sum of atomic charges =    -0.000000

 -----------------------------------------------------------------
                    Cartesian Multipole Moments
 -----------------------------------------------------------------
    Charge (ESU x 10^10)
                -0.0000
    Dipole Moment (Debye)
         X       0.0001      Y       5.7769      Z      -0.0005
       Tot       5.7769
    Quadrupole Moments (Debye-Ang)
        XX     -49.1486     XY       0.0001     YY     -31.7580
        XZ       0.0015     YZ       0.0000     ZZ     -30.5759
    Octopole Moments (Debye-Ang^2)
       XXX       0.0000    XXY       2.5142    XYY      -0.0000
       YYY      11.1919    XXZ      -0.0020    XYZ       0.0002
       YYZ      -0.0011    XZZ      -0.0000    YZZ      -0.8547
       ZZZ      -0.0014
    Hexadecapole Moments (Debye-Ang^3)
      XXXX    -642.2961   XXXY       0.0008   XXYY    -106.1701
      XYYY       0.0006   YYYY    -135.6229   XXXZ       0.0161
      XXYZ       0.0006   XYYZ       0.0036   YYYZ       0.0020
      XXZZ     -86.1248   XYZZ       0.0002   YYZZ     -27.4245
      XZZZ       0.0079   YZZZ       0.0022   ZZZZ     -25.4436
 -----------------------------------------------------------------
 DrvMan is completing analytic gradient of the MP2 energy
 MP2 relaxed dipole moment
            1
    1   0.0000210
    2   2.2727961
    3  -0.0001889
	Magnitude:	 2.273 au	 5.777 Debye
 MP2 energy read as -340.656692
 Full Analytical Gradient of MP2 Energy (in au.)
             1             2             3             4             5
    1    0.00003164    0.00000355    0.00000170   -0.00000079    0.00000011
    2   -0.00010077    0.00037760   -0.00167502    0.00115680    0.00034828
    3    0.00000091   -0.00000302    0.00000187   -0.00000002   -0.00000488
             6             7             8
    1   -0.00003226    0.00003801   -0.00004197
    2   -0.00009331   -0.00001694    0.00000337
    3    0.00000170    0.00000107    0.00000238
 Gradient time:  CPU 0.09 s  wall 0.09 s
 ----------------------------------------------------------------
             Standard Nuclear Orientation (Angstroms)
    I     Atom           X                Y                Z
 ----------------------------------------------------------------
    1      O       2.3701437865     0.1106703467    -0.0000690012
    2      C       1.2824282018     0.6406634273    -0.0000157485
    3      C       0.0000062876    -0.1920089472     0.0010033092
    4      O       0.0000043247    -1.4026345947     0.0000547540
    5      C      -1.2824189405     0.6406530418    -0.0000418604
    6      O      -2.3701457820     0.1106847983     0.0001652015
    7      H       1.1617052314     1.6951539795     0.0000417241
    8      H      -1.1617229095     1.6951741483    -0.0002133788
 ----------------------------------------------------------------
 Nuclear Repulsion Energy =   203.0846540668 hartrees
 There are       22 alpha and       22 beta electrons
 Discretize the solute cavity surface with Lebedev spheres
	Using 302 Lebedev grid points for each H atom
	Using 302 Lebedev grid points for other atoms
	Atomic van der Waals radii will be scaled by 1.20
 Removing interior tesserae...
 Keep 971 surface tesserae and discard 1445 interior tesserae
 Molecular Surface Area = 99.619 Angst**2

                       Distance Matrix (Angstroms)
             O (  1)   C (  2)   C (  3)   O (  4)   C (  5)   O (  6)
   C (  2)  1.209966
   C (  3)  2.389386  1.529036
   O (  4)  2.812055  2.412401  1.210626
   C (  5)  3.690812  2.564847  1.529033  2.412392
   O (  6)  4.740290  3.690823  2.389403  2.812072  1.209965
   H (  7)  1.992715  1.061379  2.216062  3.308450  2.661901  3.870984
   H (  8)  3.871012  2.661929  2.216095  3.308478  1.061406  1.992710
             H (  7)
   H (  8)  2.323428

 Requested basis set is cc-pVTZ
 There are 72 shells and 208 basis functions
 A cutoff of  1.0D-11 yielded   2409 shell pairs
 There are     20113 function pairs (     26794 Cartesian)
 Smallest overlap matrix eigenvalue = 6.21E-04
 Guess MOs from SCF MO coefficient file
 Reading MOs from coefficient file
 Reading MOs from coefficient file
 A restricted Hartree-Fock SCF calculation will be
 performed using Pulay DIIS extrapolation
 SCF converges when DIIS error is below 1.0E-08
 ---------------------------------------
  Cycle       Energy         DIIS Error
 ---------------------------------------
    1    -339.3979990419      1.13E-03
    2    -339.4087692358      9.07E-04
    3    -339.4119199729      1.77E-04
    4    -339.4122738502      7.47E-05
    5    -339.4123518530      3.13E-05
    6    -339.4123644937      1.40E-05
    7    -339.4123663894      5.55E-06
    8    -339.4123666289      9.53E-07
    9    -339.4123666390      2.85E-07
   10    -339.4123666401      1.26E-07
   11    -339.4123666404      5.28E-08
   12    -339.4123666401      1.84E-08
   13    -339.4123666398      6.61E-09 Convergence criterion met
 ---------------------------------------
 SCF time:  CPU 66.00 s  wall 66.73 s
 Discretize the solute cavity surface with Lebedev spheres
	Using 302 Lebedev grid points for each H atom
	Using 302 Lebedev grid points for other atoms
	Atomic van der Waals radii will be scaled by 1.20
 Removing interior tesserae...
 Keep 971 surface tesserae and discard 1445 interior tesserae
 Molecular Surface Area = 99.619 Angst**2
 A restricted Hartree-Fock SCF calculation will be
 performed using Pulay DIIS extrapolation
 Polarizable Continuum solvation model will be applied
 SCF converges when DIIS error is below 1.0E-08

 Citation of the SMD model:
 Marenich, A.V.; Cramer, C.J.; Truhlar, D.G.
 J. Phys. Chem. B 2009, 113, 6378-6396.
 iSolventCode=           1
 Solvent: water                                                           

 vradii
            1           2           3           4           5           6
    1   1.5200000   1.8500000   1.8500000   1.5200000   1.8500000   1.5200000
            7           8
    1   1.2000000   1.2000000
 ---------------------------------------
  Cycle       Energy         DIIS Error
 ---------------------------------------
    1    -339.4123666399      3.19E-09
 Time req'd to invert C: 0.50 s (CPU) 0.50 s (wall)
    2    -339.4378079886      8.17E-04
    3    -339.4378079874      8.17E-04
    4    -339.4378079872      8.17E-04
    5    -339.4378079917      8.17E-04
    6    -339.4378079887      8.17E-04
    7    -339.4378079919      8.17E-04
    8    -339.4378079899      8.17E-04
    9    -339.4378079868      8.17E-04
   10    -339.4378079846      8.17E-04
   11    -339.4378079873      8.17E-04
   12    -339.4378079893      8.17E-04
   13    -339.4378079897      8.17E-04
   14    -339.4378079918      8.17E-04
   15    -339.4378079957      8.17E-04
   16    -339.4378079876      8.17E-04
   17    -339.4450940927      5.90E-04
   18    -339.4467052940      1.86E-04
   19    -339.4473369263      7.36E-05
   20    -339.4474355885      2.80E-05
   21    -339.4474475057      1.17E-05
   22    -339.4474490479      4.72E-06
   23    -339.4474492324      8.91E-07
   24    -339.4474492430      2.51E-07
   25    -339.4474492438      1.03E-07
   26    -339.4474492440      4.59E-08
   27    -339.4474492443      1.51E-08
   28    -339.4474492446      2.91E-09 Convergence criterion met
 ---------------------------------------
 SCF time:  CPU 116.62 s  wall 116.74 s
(0)  E-EN(g) gas-phase elect-nuc energy                 -339.412366640 a.u.
(3)  G-ENP(liq) elect-nuc-pol free energy of system     -339.447449245 a.u.
(4)  G-CDS(liq) cavity-dispersion-solvent structure 
     free energy                                                5.9765 kcal/mol
(6)  G-S(liq) free energy of system                     -339.437925122 a.u.
(9)  DeltaG-S(liq) free energy of  solvation
     (9) = (6) - (0)                                          -16.0382 kcal/mol
 SCF   energy in the final basis set = -339.4379251219
 Total energy in the final basis set = -339.4379251219

 Components of the MP2 correlation energy:
        aaaa  correlation energy =        -0.1528816175 au
        abab  correlation energy =        -0.9129460065 au
        bbbb  correlation energy =        -0.1528816175 au
        non-Brillouin singles    =        -0.0000000000 au

 Total  MP2   correlation energy =        -1.2187092416 au
        MP2         total energy =      -340.6566343634 au

  Entering Z-vector solver.
 This version supports only Gaussian blurring of the apparent surface charges
 No PCM contribution added !! 
   1         0           1      0.000427    0.000427
 This version supports only Gaussian blurring of the apparent surface charges
 No PCM contribution added !! 
   2         0           1      0.000133    0.000133
 This version supports only Gaussian blurring of the apparent surface charges
 No PCM contribution added !! 
   3         0           1      0.000037    0.000037
 This version supports only Gaussian blurring of the apparent surface charges
 No PCM contribution added !! 
   4         0           1      0.000011    0.000011
 This version supports only Gaussian blurring of the apparent surface charges
 No PCM contribution added !! 
   5         0           1      0.000004    0.000004
 This version supports only Gaussian blurring of the apparent surface charges
 No PCM contribution added !! 
   6         0           1      0.000002    0.000002
 This version supports only Gaussian blurring of the apparent surface charges
 No PCM contribution added !! 
   7         1           0      0.000000    0.000000    Roots Converged

 --------------------------------------------------------------

                    Orbital Energies (a.u.)
 --------------------------------------------------------------

 Alpha MOs
 -- Occupied --
-20.613 -20.598 -20.598 -11.377 -11.360 -11.360  -1.456  -1.429
 -1.414  -1.020  -0.877  -0.791  -0.753  -0.702  -0.682  -0.665
 -0.610  -0.558  -0.541  -0.526  -0.499  -0.428
 -- Virtual --
  0.008   0.134   0.173   0.228   0.250   0.257   0.333   0.334
  0.392   0.422   0.461   0.479   0.479   0.506   0.529   0.541
  0.574   0.583   0.603   0.630   0.662   0.682   0.709   0.712
  0.759   0.778   0.816   0.831   0.863   0.877   0.894   0.900
  0.923   0.960   0.977   0.997   1.034   1.077   1.141   1.152
  1.167   1.209   1.262   1.304   1.345   1.359   1.409   1.463
  1.479   1.489   1.550   1.633   1.686   1.732   1.751   1.827
  1.894   1.914   1.950   1.993   2.041   2.086   2.108   2.219
  2.227   2.260   2.296   2.394   2.398   2.404   2.417   2.418
  2.459   2.462   2.477   2.560   2.625   2.728   2.745   2.779
  2.808   2.825   2.890   2.925   3.046   3.085   3.109   3.129
  3.130   3.141   3.216   3.258   3.339   3.347   3.352   3.361
  3.375   3.414   3.416   3.441   3.495   3.503   3.562   3.566
  3.631   3.641   3.747   3.761   3.838   3.841   3.869   3.950
  3.978   4.057   4.057   4.138   4.197   4.217   4.246   4.271
  4.292   4.304   4.390   4.406   4.514   4.514   4.652   4.663
  4.670   4.692   4.784   4.808   5.055   5.080   5.081   5.097
  5.250   5.266   5.376   5.381   5.470   5.493   5.564   5.580
  5.618   5.658   5.659   5.694   5.748   5.870   5.931   6.019
  6.031   6.181   6.214   6.283   6.453   6.565   6.567   6.688
  6.766   6.797   6.800   6.834   6.849   6.876   6.882   6.933
  6.959   7.219   7.240   7.289   7.345   7.360   7.435   7.506
  7.511   7.529   7.563   7.847   9.028  11.023  11.247  13.145
 13.729  14.459
 --------------------------------------------------------------

          Ground-State Mulliken Net Atomic Charges

     Atom                 Charge (a.u.)
  ----------------------------------------
      1 O                    -0.288674
      2 C                     0.145208
      3 C                     0.225554
      4 O                    -0.253182
      5 C                     0.145208
      6 O                    -0.288671
      7 H                     0.157284
      8 H                     0.157271
  ----------------------------------------
  Sum of atomic charges =    -0.000000

 -----------------------------------------------------------------
                    Cartesian Multipole Moments
 -----------------------------------------------------------------
    Charge (ESU x 10^10)
                 0.0000
    Dipole Moment (Debye)
         X       0.0001      Y       5.7775      Z       0.0012
       Tot       5.7775
    Quadrupole Moments (Debye-Ang)
        XX     -49.1251     XY       0.0001     YY     -31.7539
        XZ       0.0015     YZ      -0.0000     ZZ     -30.5787
    Octopole Moments (Debye-Ang^2)
       XXX       0.0000    XXY       2.5150    XYY      -0.0000
       YYY      11.1772    XXZ      -0.0031    XYZ       0.0002
       YYZ      -0.0046    XZZ      -0.0000    YZZ      -0.8586
       ZZZ      -0.0142
    Hexadecapole Moments (Debye-Ang^3)
      XXXX    -642.0731   XXXY       0.0008   XXYY    -106.1573
      XYYY       0.0006   YYYY    -135.5879   XXXZ       0.0161
      XXYZ       0.0060   XYYZ       0.0036   YYYZ       0.0064
      XXZZ     -86.1133   XYZZ       0.0002   YYZZ     -27.4223
      XZZZ       0.0079   YZZZ       0.0058   ZZZZ     -25.4506
 -----------------------------------------------------------------
 DrvMan is completing analytic gradient of the MP2 energy
 MP2 relaxed dipole moment
            1
    1   0.0000209
    2   2.2730337
    3   0.0004660
	Magnitude:	 2.273 au	 5.777 Debye
 MP2 energy read as -340.656634
 Full Analytical Gradient of MP2 Energy (in au.)
             1             2             3             4             5
    1    0.00001398   -0.00001152    0.00000169   -0.00000078    0.00001516
    2   -0.00001968    0.00007028    0.00003134   -0.00003106    0.00004097
    3    0.00003545   -0.00019356    0.00028976   -0.00008283   -0.00019541
             6             7             8
    1   -0.00001456   -0.00000284   -0.00000113
    2   -0.00001222   -0.00004998   -0.00002965
    3    0.00003623    0.00005452    0.00005584
 Gradient time:  CPU 0.07 s  wall 0.07 s
 ----------------------------------------------------------------
             Standard Nuclear Orientation (Angstroms)
    I     Atom           X                Y                Z
 ----------------------------------------------------------------
    1      O       2.3701437865     0.1106703467    -0.0000690012
    2      C       1.2824282018     0.6406634273    -0.0000157485
    3      C       0.0000062876    -0.1920089472    -0.0009966908
    4      O       0.0000043247    -1.4026345947     0.0000547540
    5      C      -1.2824189405     0.6406530418    -0.0000418604
    6      O      -2.3701457820     0.1106847983     0.0001652015
    7      H       1.1617052314     1.6951539795     0.0000417241
    8      H      -1.1617229095     1.6951741483    -0.0002133788
 ----------------------------------------------------------------
 Nuclear Repulsion Energy =   203.0846530489 hartrees
 There are       22 alpha and       22 beta electrons
 Discretize the solute cavity surface with Lebedev spheres
	Using 302 Lebedev grid points for each H atom
	Using 302 Lebedev grid points for other atoms
	Atomic van der Waals radii will be scaled by 1.20
 Removing interior tesserae...
 Keep 971 surface tesserae and discard 1445 interior tesserae
 Molecular Surface Area = 99.619 Angst**2

                       Distance Matrix (Angstroms)
             O (  1)   C (  2)   C (  3)   O (  4)   C (  5)   O (  6)
   C (  2)  1.209966
   C (  3)  2.389386  1.529036
   O (  4)  2.812055  2.412401  1.210626
   C (  5)  3.690812  2.564847  1.529033  2.412392
   O (  6)  4.740290  3.690823  2.389403  2.812072  1.209965
   H (  7)  1.992715  1.061379  2.216062  3.308450  2.661901  3.870984
   H (  8)  3.871012  2.661929  2.216095  3.308478  1.061406  1.992710
             H (  7)
   H (  8)  2.323428

 Requested basis set is cc-pVTZ
 There are 72 shells and 208 basis functions
 A cutoff of  1.0D-11 yielded   2409 shell pairs
 There are     20113 function pairs (     26794 Cartesian)
 Smallest overlap matrix eigenvalue = 6.21E-04
 Guess MOs from SCF MO coefficient file
 Reading MOs from coefficient file
 Reading MOs from coefficient file
 A restricted Hartree-Fock SCF calculation will be
 performed using Pulay DIIS extrapolation
 SCF converges when DIIS error is below 1.0E-08
 ---------------------------------------
  Cycle       Energy         DIIS Error
 ---------------------------------------
    1    -339.3990830086      1.13E-03
    2    -339.4087853715      9.05E-04
    3    -339.4119246063      1.76E-04
    4    -339.4122750176      7.41E-05
    5    -339.4123520335      3.09E-05
    6    -339.4123645550      1.37E-05
    7    -339.4123663932      5.52E-06
    8    -339.4123666274      9.77E-07
    9    -339.4123666383      3.10E-07
   10    -339.4123666399      1.43E-07
   11    -339.4123666403      6.40E-08
   12    -339.4123666402      2.46E-08
   13    -339.4123666400      1.07E-08
   14    -339.4123666401      4.51E-09 Convergence criterion met
 ---------------------------------------
 SCF time:  CPU 67.47 s  wall 67.53 s
 Discretize the solute cavity surface with Lebedev spheres
	Using 302 Lebedev grid points for each H atom
	Using 302 Lebedev grid points for other atoms
	Atomic van der Waals radii will be scaled by 1.20
 Removing interior tesserae...
 Keep 971 surface tesserae and discard 1445 interior tesserae
 Molecular Surface Area = 99.619 Angst**2
 A restricted Hartree-Fock SCF calculation will be
 performed using Pulay DIIS extrapolation
 Polarizable Continuum solvation model will be applied
 SCF converges when DIIS error is below 1.0E-08

 Citation of the SMD model:
 Marenich, A.V.; Cramer, C.J.; Truhlar, D.G.
 J. Phys. Chem. B 2009, 113, 6378-6396.
 iSolventCode=           1
 Solvent: water                                                           

 vradii
            1           2           3           4           5           6
    1   1.5200000   1.8500000   1.8500000   1.5200000   1.8500000   1.5200000
            7           8
    1   1.2000000   1.2000000
 ---------------------------------------
  Cycle       Energy         DIIS Error
 ---------------------------------------
    1    -339.4123666399      8.41E-10
 Time req'd to invert C: 0.52 s (CPU) 0.52 s (wall)
    2    -339.4378080368      8.17E-04
    3    -339.4378080362      8.17E-04
    4    -339.4378080339      8.17E-04
    5    -339.4378080322      8.17E-04
    6    -339.4378080360      8.17E-04
    7    -339.4378080336      8.17E-04
    8    -339.4378080347      8.17E-04
    9    -339.4378080335      8.17E-04
   10    -339.4378080357      8.17E-04
   11    -339.4378080364      8.17E-04
   12    -339.4378080378      8.17E-04
   13    -339.4378080368      8.17E-04
   14    -339.4378080391      8.17E-04
   15    -339.4378080364      8.17E-04
   16    -339.4378080366      8.17E-04
   17    -339.4450941605      5.90E-04
   18    -339.4467053675      1.86E-04
   19    -339.4473370023      7.36E-05
   20    -339.4474356652      2.80E-05
   21    -339.4474475824      1.17E-05
   22    -339.4474491247      4.72E-06
   23    -339.4474493091      8.91E-07
   24    -339.4474493197      2.51E-07
   25    -339.4474493205      1.03E-07
   26    -339.4474493208      4.59E-08
   27    -339.4474493210      1.51E-08
   28    -339.4474493214      2.91E-09 Convergence criterion met
 ---------------------------------------
 SCF time:  CPU 112.64 s  wall 112.69 s
(0)  E-EN(g) gas-phase elect-nuc energy                 -339.412366640 a.u.
(3)  G-ENP(liq) elect-nuc-pol free energy of system     -339.447449321 a.u.
(4)  G-CDS(liq) cavity-dispersion-solvent structure 
     free energy                                                5.9765 kcal/mol
(6)  G-S(liq) free energy of system                     -339.437925199 a.u.
(9)  DeltaG-S(liq) free energy of  solvation
     (9) = (6) - (0)                                          -16.0382 kcal/mol
 SCF   energy in the final basis set = -339.4379251991
 Total energy in the final basis set = -339.4379251991

 Components of the MP2 correlation energy:
        aaaa  correlation energy =        -0.1528816136 au
        abab  correlation energy =        -0.9129459888 au
        bbbb  correlation energy =        -0.1528816136 au
        non-Brillouin singles    =        -0.0000000000 au

 Total  MP2   correlation energy =        -1.2187092160 au
        MP2         total energy =      -340.6566344151 au

  Entering Z-vector solver.
 This version supports only Gaussian blurring of the apparent surface charges
 No PCM contribution added !! 
   1         0           1      0.000427    0.000427
 This version supports only Gaussian blurring of the apparent surface charges
 No PCM contribution added !! 
   2         0           1      0.000133    0.000133
 This version supports only Gaussian blurring of the apparent surface charges
 No PCM contribution added !! 
   3         0           1      0.000037    0.000037
 This version supports only Gaussian blurring of the apparent surface charges
 No PCM contribution added !! 
   4         0           1      0.000011    0.000011
 This version supports only Gaussian blurring of the apparent surface charges
 No PCM contribution added !! 
   5         0           1      0.000004    0.000004
 This version supports only Gaussian blurring of the apparent surface charges
 No PCM contribution added !! 
   6         0           1      0.000002    0.000002
 This version supports only Gaussian blurring of the apparent surface charges
 No PCM contribution added !! 
   7         1           0      0.000000    0.000000    Roots Converged

 --------------------------------------------------------------

                    Orbital Energies (a.u.)
 --------------------------------------------------------------

 Alpha MOs
 -- Occupied --
-20.613 -20.598 -20.598 -11.377 -11.360 -11.360  -1.456  -1.429
 -1.414  -1.020  -0.877  -0.791  -0.753  -0.702  -0.682  -0.665
 -0.610  -0.558  -0.541  -0.526  -0.499  -0.428
 -- Virtual --
  0.008   0.134   0.173   0.228   0.250   0.257   0.333   0.334
  0.392   0.422   0.461   0.479   0.479   0.506   0.529   0.541
  0.574   0.583   0.603   0.630   0.662   0.682   0.709   0.712
  0.759   0.778   0.816   0.831   0.863   0.877   0.894   0.900
  0.923   0.960   0.977   0.997   1.034   1.077   1.141   1.152
  1.167   1.209   1.262   1.304   1.345   1.359   1.409   1.463
  1.479   1.489   1.550   1.633   1.686   1.732   1.751   1.827
  1.894   1.914   1.950   1.993   2.041   2.086   2.108   2.219
  2.227   2.260   2.296   2.394   2.398   2.404   2.417   2.418
  2.459   2.462   2.477   2.560   2.625   2.728   2.745   2.779
  2.808   2.825   2.890   2.925   3.046   3.085   3.109   3.129
  3.130   3.141   3.216   3.258   3.339   3.347   3.352   3.361
  3.375   3.414   3.416   3.441   3.495   3.503   3.562   3.566
  3.631   3.641   3.747   3.761   3.838   3.841   3.869   3.950
  3.978   4.057   4.057   4.138   4.197   4.217   4.246   4.271
  4.292   4.304   4.390   4.406   4.514   4.514   4.652   4.663
  4.670   4.692   4.784   4.808   5.055   5.080   5.081   5.097
  5.250   5.266   5.376   5.381   5.470   5.493   5.564   5.580
  5.618   5.658   5.659   5.694   5.748   5.870   5.931   6.019
  6.031   6.181   6.214   6.283   6.453   6.565   6.567   6.688
  6.766   6.797   6.800   6.834   6.849   6.876   6.882   6.933
  6.959   7.219   7.240   7.289   7.345   7.360   7.435   7.506
  7.511   7.529   7.563   7.847   9.028  11.023  11.247  13.145
 13.729  14.459
 --------------------------------------------------------------

          Ground-State Mulliken Net Atomic Charges

     Atom                 Charge (a.u.)
  ----------------------------------------
      1 O                    -0.288674
      2 C                     0.145208
      3 C                     0.225555
      4 O                    -0.253182
      5 C                     0.145208
      6 O                    -0.288671
      7 H                     0.157284
      8 H                     0.157271
  ----------------------------------------
  Sum of atomic charges =    -0.000000

 -----------------------------------------------------------------
                    Cartesian Multipole Moments
 -----------------------------------------------------------------
    Charge (ESU x 10^10)
                 0.0000
    Dipole Moment (Debye)
         X       0.0001      Y       5.7775      Z      -0.0021
       Tot       5.7775
    Quadrupole Moments (Debye-Ang)
        XX     -49.1251     XY       0.0001     YY     -31.7539
        XZ       0.0015     YZ       0.0001     ZZ     -30.5787
    Octopole Moments (Debye-Ang^2)
       XXX       0.0000    XXY       2.5150    XYY      -0.0000
       YYY      11.1772    XXZ      -0.0010    XYZ       0.0002
       YYZ       0.0025    XZZ      -0.0000    YZZ      -0.8586
       ZZZ       0.0115
    Hexadecapole Moments (Debye-Ang^3)
      XXXX    -642.0731   XXXY       0.0008   XXYY    -106.1573
      XYYY       0.0006   YYYY    -135.5879   XXXZ       0.0161
      XXYZ      -0.0047   XYYZ       0.0036   YYYZ      -0.0024
      XXZZ     -86.1133   XYZZ       0.0002   YYZZ     -27.4223
      XZZZ       0.0079   YZZZ      -0.0013   ZZZZ     -25.4506
 -----------------------------------------------------------------
 DrvMan is completing analytic gradient of the MP2 energy
 MP2 relaxed dipole moment
            1
    1   0.0000210
    2   2.2730344
    3  -0.0008437
	Magnitude:	 2.273 au	 5.777 Debye
 MP2 energy read as -340.656634
 Full Analytical Gradient of MP2 Energy (in au.)
             1             2             3             4             5
    1    0.00001399   -0.00001152    0.00000173   -0.00000079    0.00001520
    2   -0.00001970    0.00007030    0.00003151   -0.00003122    0.00004098
    3   -0.00003363    0.00018752   -0.00028615    0.00008290    0.00018566
             6             7             8
    1   -0.00001464   -0.00000283   -0.00000112
    2   -0.00001224   -0.00004996   -0.00002967
    3   -0.00003285   -0.00005239   -0.00005106
 Gradient time:  CPU 0.06 s  wall 0.06 s
 ----------------------------------------------------------------
             Standard Nuclear Orientation (Angstroms)
    I     Atom           X                Y                Z
 ----------------------------------------------------------------
    1      O       2.3701437865     0.1106703467    -0.0000690012
    2      C       1.2824282018     0.6406634273    -0.0000157485
    3      C       0.0000062876    -0.1920089472     0.0000033092
    4      O       0.0010043247    -1.4026345947     0.0000547540
    5      C      -1.2824189405     0.6406530418    -0.0000418604
    6      O      -2.3701457820     0.1106847983     0.0001652015
    7      H       1.1617052314     1.6951539795     0.0000417241
    8      H      -1.1617229095     1.6951741483    -0.0002133788
 ----------------------------------------------------------------
 Nuclear Repulsion Energy =   203.0846624660 hartrees
 There are       22 alpha and       22 beta electrons
 Discretize the solute cavity surface with Lebedev spheres
	Using 302 Lebedev grid points for each H atom
	Using 302 Lebedev grid points for other atoms
	Atomic van der Waals radii will be scaled by 1.20
 Removing interior tesserae...
 Keep 967 surface tesserae and discard 1449 interior tesserae
 Molecular Surface Area = 99.035 Angst**2

                       Distance Matrix (Angstroms)
             O (  1)   C (  2)   C (  3)   O (  4)   C (  5)   O (  6)
   C (  2)  1.209966
   C (  3)  2.389386  1.529035
   O (  4)  2.811212  2.411869  1.210626
   C (  5)  3.690812  2.564847  1.529033  2.412923
   O (  6)  4.740290  3.690823  2.389403  2.812915  1.209965
   H (  7)  1.992715  1.061379  2.216061  3.308099  2.661901  3.870984
   H (  8)  3.871012  2.661929  2.216094  3.308830  1.061406  1.992710
             H (  7)
   H (  8)  2.323428

 Requested basis set is cc-pVTZ
 There are 72 shells and 208 basis functions
 A cutoff of  1.0D-11 yielded   2409 shell pairs
 There are     20113 function pairs (     26794 Cartesian)
 Smallest overlap matrix eigenvalue = 6.21E-04
 Guess MOs from SCF MO coefficient file
 Reading MOs from coefficient file
 Reading MOs from coefficient file
 A restricted Hartree-Fock SCF calculation will be
 performed using Pulay DIIS extrapolation
 SCF converges when DIIS error is below 1.0E-08
 ---------------------------------------
  Cycle       Energy         DIIS Error
 ---------------------------------------
    1    -339.3990882714      1.13E-03
    2    -339.4087858304      9.05E-04
    3    -339.4119249658      1.76E-04
    4    -339.4122752162      7.41E-05
    5    -339.4123521966      3.09E-05
    6    -339.4123647061      1.37E-05
    7    -339.4123665404      5.52E-06
    8    -339.4123667730      9.67E-07
    9    -339.4123667833      2.94E-07
   10    -339.4123667846      1.29E-07
   11    -339.4123667848      5.45E-08
   12    -339.4123667846      1.89E-08
   13    -339.4123667844      6.93E-09 Convergence criterion met
 ---------------------------------------
 SCF time:  CPU 67.37 s  wall 67.45 s
 Discretize the solute cavity surface with Lebedev spheres
	Using 302 Lebedev grid points for each H atom
	Using 302 Lebedev grid points for other atoms
	Atomic van der Waals radii will be scaled by 1.20
 Removing interior tesserae...
 Keep 967 surface tesserae and discard 1449 interior tesserae
 Molecular Surface Area = 99.035 Angst**2
 A restricted Hartree-Fock SCF calculation will be
 performed using Pulay DIIS extrapolation
 Polarizable Continuum solvation model will be applied
 SCF converges when DIIS error is below 1.0E-08

 Citation of the SMD model:
 Marenich, A.V.; Cramer, C.J.; Truhlar, D.G.
 J. Phys. Chem. B 2009, 113, 6378-6396.
 iSolventCode=           1
 Solvent: water                                                           

 vradii
            1           2           3           4           5           6
    1   1.5200000   1.8500000   1.8500000   1.5200000   1.8500000   1.5200000
            7           8
    1   1.2000000   1.2000000
 ---------------------------------------
  Cycle       Energy         DIIS Error
 ---------------------------------------
    1    -339.4123667844      3.41E-09
 Time req'd to invert C: 0.64 s (CPU) 0.64 s (wall)
    2    -339.4377060134      8.15E-04
    3    -339.4377060120      8.15E-04
    4    -339.4377060120      8.15E-04
    5    -339.4377060157      8.15E-04
    6    -339.4377060147      8.15E-04
    7    -339.4377060070      8.15E-04
    8    -339.4377060047      8.15E-04
    9    -339.4377060072      8.15E-04
   10    -339.4377060063      8.15E-04
   11    -339.4377060075      8.15E-04
   12    -339.4377060078      8.15E-04
   13    -339.4377060062      8.15E-04
   14    -339.4377060055      8.15E-04
   15    -339.4377060071      8.15E-04
   16    -339.4377060042      8.15E-04
   17    -339.4449529223      5.88E-04
   18    -339.4465533185      1.85E-04
   19    -339.4471801135      7.32E-05
   20    -339.4472775718      2.79E-05
   21    -339.4472893308      1.17E-05
   22    -339.4472908706      4.72E-06
   23    -339.4472910561      8.91E-07
   24    -339.4472910667      2.54E-07
   25    -339.4472910675      1.05E-07
   26    -339.4472910678      4.65E-08
   27    -339.4472910681      1.52E-08
   28    -339.4472910684      2.90E-09 Convergence criterion met
 ---------------------------------------
 SCF time:  CPU 112.26 s  wall 112.32 s
(0)  E-EN(g) gas-phase elect-nuc energy                 -339.412366784 a.u.
(3)  G-ENP(liq) elect-nuc-pol free energy of system     -339.447291068 a.u.
(4)  G-CDS(liq) cavity-dispersion-solvent structure 
     free energy                                                5.9765 kcal/mol
(6)  G-S(liq) free energy of system                     -339.437766947 a.u.
(9)  DeltaG-S(liq) free energy of  solvation
     (9) = (6) - (0)                                          -15.9388 kcal/mol
 SCF   energy in the final basis set = -339.4377669471
 Total energy in the final basis set = -339.4377669471

 Components of the MP2 correlation energy:
        aaaa  correlation energy =        -0.1528924647 au
        abab  correlation energy =        -0.9129948044 au
        bbbb  correlation energy =        -0.1528924647 au
        non-Brillouin singles    =        -0.0000000000 au

 Total  MP2   correlation energy =        -1.2187797339 au
        MP2         total energy =      -340.6565466810 au

  Entering Z-vector solver.
 This version supports only Gaussian blurring of the apparent surface charges
 No PCM contribution added !! 
   1         0           1      0.000427    0.000427
 This version supports only Gaussian blurring of the apparent surface charges
 No PCM contribution added !! 
   2         0           1      0.000133    0.000133
 This version supports only Gaussian blurring of the apparent surface charges
 No PCM contribution added !! 
   3         0           1      0.000037    0.000037
 This version supports only Gaussian blurring of the apparent surface charges
 No PCM contribution added !! 
   4         0           1      0.000011    0.000011
 This version supports only Gaussian blurring of the apparent surface charges
 No PCM contribution added !! 
   5         0           1      0.000004    0.000004
 This version supports only Gaussian blurring of the apparent surface charges
 No PCM contribution added !! 
   6         0           1      0.000002    0.000002
 This version supports only Gaussian blurring of the apparent surface charges
 No PCM contribution added !! 
   7         1           0      0.000000    0.000000    Roots Converged

 --------------------------------------------------------------

                    Orbital Energies (a.u.)
 --------------------------------------------------------------

 Alpha MOs
 -- Occupied --
-20.613 -20.598 -20.598 -11.377 -11.360 -11.360  -1.456  -1.429
 -1.414  -1.020  -0.877  -0.791  -0.753  -0.702  -0.682  -0.665
 -0.611  -0.558  -0.541  -0.526  -0.500  -0.428
 -- Virtual --
  0.008   0.134   0.173   0.228   0.249   0.256   0.333   0.334
  0.392   0.422   0.461   0.478   0.479   0.506   0.529   0.540
  0.574   0.583   0.603   0.630   0.662   0.682   0.709   0.712
  0.759   0.778   0.816   0.830   0.863   0.877   0.894   0.900
  0.923   0.960   0.977   0.997   1.034   1.077   1.141   1.152
  1.167   1.209   1.262   1.304   1.345   1.359   1.409   1.463
  1.478   1.489   1.550   1.633   1.686   1.732   1.750   1.827
  1.894   1.914   1.950   1.993   2.041   2.086   2.108   2.219
  2.227   2.259   2.296   2.394   2.398   2.404   2.417   2.418
  2.459   2.462   2.477   2.560   2.625   2.728   2.745   2.779
  2.808   2.825   2.890   2.925   3.045   3.085   3.109   3.128
  3.130   3.141   3.216   3.257   3.339   3.347   3.352   3.360
  3.375   3.413   3.416   3.441   3.495   3.503   3.562   3.566
  3.630   3.641   3.747   3.761   3.838   3.841   3.869   3.950
  3.978   4.057   4.057   4.138   4.197   4.217   4.245   4.271
  4.291   4.304   4.390   4.406   4.514   4.514   4.652   4.662
  4.670   4.692   4.784   4.808   5.055   5.080   5.081   5.097
  5.250   5.266   5.376   5.381   5.470   5.493   5.564   5.580
  5.617   5.658   5.658   5.694   5.748   5.870   5.931   6.019
  6.031   6.180   6.214   6.283   6.453   6.564   6.566   6.688
  6.766   6.797   6.799   6.834   6.848   6.876   6.882   6.933
  6.959   7.219   7.240   7.289   7.344   7.360   7.434   7.506
  7.511   7.529   7.563   7.847   9.028  11.022  11.247  13.145
 13.729  14.459
 --------------------------------------------------------------

          Ground-State Mulliken Net Atomic Charges

     Atom                 Charge (a.u.)
  ----------------------------------------
      1 O                    -0.288355
      2 C                     0.145223
      3 C                     0.223936
      4 O                    -0.252581
      5 C                     0.145188
      6 O                    -0.288255
      7 H                     0.157370
      8 H                     0.157474
  ----------------------------------------
  Sum of atomic charges =     0.000000

 -----------------------------------------------------------------
                    Cartesian Multipole Moments
 -----------------------------------------------------------------
    Charge (ESU x 10^10)
                 0.0000
    Dipole Moment (Debye)
         X      -0.0038      Y       5.7745      Z      -0.0005
       Tot       5.7745
    Quadrupole Moments (Debye-Ang)
        XX     -49.1058     XY       0.0007     YY     -31.7448
        XZ       0.0015     YZ       0.0000     ZZ     -30.5807
    Octopole Moments (Debye-Ang^2)
       XXX      -0.0278    XXY       2.5175    XYY      -0.0115
       YYY      11.1722    XXZ      -0.0020    XYZ       0.0002
       YYZ      -0.0011    XZZ      -0.0062    YZZ      -0.8609
       ZZZ      -0.0014
    Hexadecapole Moments (Debye-Ang^3)
      XXXX    -641.9009   XXXY       0.0211   XXYY    -106.1407
      XYYY       0.0194   YYYY    -135.5444   XXXZ       0.0161
      XXYZ       0.0006   XYYZ       0.0036   YYYZ       0.0020
      XXZZ     -86.1050   XYZZ       0.0069   YYZZ     -27.4193
      XZZZ       0.0079   YZZZ       0.0022   ZZZZ     -25.4560
 -----------------------------------------------------------------
 DrvMan is completing analytic gradient of the MP2 energy
 MP2 relaxed dipole moment
            1
    1  -0.0014760
    2   2.2718470
    3  -0.0001887
	Magnitude:	 2.272 au	 5.774 Debye
 MP2 energy read as -340.656547
 Full Analytical Gradient of MP2 Energy (in au.)
             1             2             3             4             5
    1   -0.00005824    0.00004831   -0.00018227    0.00015656    0.00003757
    2    0.00003580   -0.00006861   -0.00007678    0.00013972    0.00006447
    3    0.00000091   -0.00000301    0.00000182    0.00000002   -0.00000487
             6             7             8
    1    0.00004102   -0.00001990   -0.00002304
    2    0.00002325   -0.00008257   -0.00003528
    3    0.00000168    0.00000106    0.00000239
 Gradient time:  CPU 0.06 s  wall 0.06 s
 ----------------------------------------------------------------
             Standard Nuclear Orientation (Angstroms)
    I     Atom           X                Y                Z
 ----------------------------------------------------------------
    1      O       2.3701437865     0.1106703467    -0.0000690012
    2      C       1.2824282018     0.6406634273    -0.0000157485
    3      C       0.0000062876    -0.1920089472     0.0000033092
    4      O      -0.0009956753    -1.4026345947     0.0000547540
    5      C      -1.2824189405     0.6406530418    -0.0000418604
    6      O      -2.3701457820     0.1106847983     0.0001652015
    7      H       1.1617052314     1.6951539795     0.0000417241
    8      H      -1.1617229095     1.6951741483    -0.0002133788
 ----------------------------------------------------------------
 Nuclear Repulsion Energy =   203.0846623629 hartrees
 There are       22 alpha and       22 beta electrons
 Discretize the solute cavity surface with Lebedev spheres
	Using 302 Lebedev grid points for each H atom
	Using 302 Lebedev grid points for other atoms
	Atomic van der Waals radii will be scaled by 1.20
 Removing interior tesserae...
 Keep 967 surface tesserae and discard 1449 interior tesserae
 Molecular Surface Area = 99.035 Angst**2

                       Distance Matrix (Angstroms)
             O (  1)   C (  2)   C (  3)   O (  4)   C (  5)   O (  6)
   C (  2)  1.209966
   C (  3)  2.389386  1.529035
   O (  4)  2.812898  2.412933  1.210626
   C (  5)  3.690812  2.564847  1.529033  2.411860
   O (  6)  4.740290  3.690823  2.389403  2.811229  1.209965
   H (  7)  1.992715  1.061379  2.216061  3.308802  2.661901  3.870984
   H (  8)  3.871012  2.661929  2.216094  3.308127  1.061406  1.992710
             H (  7)
   H (  8)  2.323428

 Requested basis set is cc-pVTZ
 There are 72 shells and 208 basis functions
 A cutoff of  1.0D-11 yielded   2409 shell pairs
 There are     20113 function pairs (     26794 Cartesian)
 Smallest overlap matrix eigenvalue = 6.21E-04
 Guess MOs from SCF MO coefficient file
 Reading MOs from coefficient file
 Reading MOs from coefficient file
 A restricted Hartree-Fock SCF calculation will be
 performed using Pulay DIIS extrapolation
 SCF converges when DIIS error is below 1.0E-08
 ---------------------------------------
  Cycle       Energy         DIIS Error
 ---------------------------------------
    1    -339.3991709132      1.12E-03
    2    -339.4088202808      9.01E-04
    3    -339.4119285878      1.76E-04
    4    -339.4122763158      7.37E-05
    5    -339.4123523579      3.08E-05
    6    -339.4123647086      1.36E-05
    7    -339.4123665377      5.51E-06
    8    -339.4123667701      9.66E-07
    9    -339.4123667804      2.90E-07
   10    -339.4123667815      1.24E-07
   11    -339.4123667817      5.04E-08
   12    -339.4123667815      1.55E-08
[truncated: 382,760 more chars]
