# Supplementary material for: A DFT investigation of the blue bottle experiment: E∘half-cell analysis of autoxidation catalysed by redox indicators
Source: R Soc Open Sci. 2017 Nov 8;4(11):170708. doi: 10.1098/rsos.170708 (PMC5717635; doi:10.1098/rsos.170708)
Supplement: output.zip [file rsos170708supp2.zip › MP2_cc-pVTZ/unused/F-.out]

pikachu 127.0.1
Q-Chem Developer Version! Running on 127.0.1.*
                  Welcome to Q-Chem
     A Quantum Leap Into The Future Of Chemistry


 Q-Chem 4.4, Q-Chem, Inc., Pleasanton, CA (2016)

 Y. Shao,  Z. Gan,  E. Epifanovsky,  A. T. B. Gilbert,  M. Wormit,  
 J. Kussmann,  A. W. Lange,  A. Behn,  J. Deng,  X. Feng,  D. Ghosh,  
 M. Goldey,  P. R. Horn,  L. D. Jacobson,  I. Kaliman,  F. Rob,  
 R. Z. Khaliullin,  T. Kus,  A. Landau,  J. Liu,  E. I. Proynov,  Y. M. Rhee,  
 R. M. Richard,  M. A. Rohrdanz,  R. P. Steele,  E. J. Sundstrom,  
 H. L. Woodcock III,  P. M. Zimmerman,  D. Zuev,  B. Albrecht,  E. Alguire,  
 B. Austin,  S. A. Baeppler,  G. J. O. Beran,  Y. A. Bernard,  
 E. J. Berquist,  K. Brandhorst,  K. B. Bravaya,  S. T. Brown,  D. Casanova,  
 C.-M. Chang,  Y. Chen,  S. H. Chien,  K. D. Closser,  M. P. Coons,  
 D. L. Crittenden,  S. Dasgupta,  M. Diedenhofen,  R. A. DiStasio Jr.,  
 H. Do,  A. D. Dutoi,  R. G. Edgar,  P.-T. Fang,  S. Fatehi,  Q. Feng,  
 L. Fusti-Molnar,  A. Ghysels,  A. Golubeva-Zadorozhnaya,  J. Gomes,  
 A. Gunina,  M. W. D. Hanson-Heine,  P. H. P. Harbach,  A. W. Hauser,  
 J. E. Herr,  E. G. Hohenstein,  Z. C. Holden,  K. Hui,  T.-C. Jagau,  H. Ji,  
 B. Kaduk,  K. Khistyaev,  Jaehoon Kim,  Jihan Kim,  R. A. King,  
 P. Klunzinger,  K. Koh,  D. Kosenkov,  T. Kowalczyk,  C. M. Krauter,  
 A. Kunitsa,  K. U. Lao,  A. Laurent,  K. V. Lawler,  J. Lee,  D. Lefrancois,  
 S. Lehtola,  S. V. Levchenko,  C. Y. Lin,  Y.-S. Lin,  F. Liu,  E. Livshits,  
 R. C. Lochan,  A. Luenser,  P. Manohar,  S. F. Manzer,  S.-P. Mao,  Y. Mao,  
 N. Mardirossian,  A. V. Marenich,  L. A. Martinez-Martinez,  S. A. Maurer,  
 N. J. Mayhall,  J.-M. Mewes,  A. F. Morrison,  K. Nanda,  T. S. Nguyen-Beck,  
 C. M. Oana,  R. Olivares-Amaya,  D. P. O'Neill,  J. A. Parkhill,  
 T. M. Perrine,  R. Peverati,  P. A. Pieniazek,  F. Plasser,  A. Prociuk,  
 D. R. Rehn,  E. Rosta,  N. J. Russ,  N. Sergueev,  S. M. Sharada,  
 S. Sharma,  D. W. Small,  A. Sodt,  T. Stauch,  T. Stein,  D. Stuck,  
 Y.-C. Su,  A. J. W. Thom,  T. Tsuchimochi,  L. Vogt,  O. Vydrov,  T. Wang,  
 M. A. Watson,  J. Wenzel,  A. White,  C. F. Williams,  V. Vanovschi,  
 K. Yao,  S. Yeganeh,  S. R. Yost,  Z.-Q. You,  I. Y. Zhang,  X. Zhang,  
 Y. Zhao,  B. R. Brooks,  G. K. L. Chan,  D. M. Chipman,  C. J. Cramer,  
 W. A. Goddard III,  M. S. Gordon,  W. J. Hehre,  A. Klamt,  
 H. F. Schaefer III,  M. W. Schmidt,  C. D. Sherrill,  D. G. Truhlar,  
 A. Warshel,  X. Xu,  A. Aspuru-Guzik,  R. Baer,  A. T. Bell,  N. A. Besley,  
 J.-D. Chai,  A. Dreuw,  B. D. Dunietz,  T. R. Furlani,  S. R. Gwaltney,  
 C.-P. Hsu,  Y. Jung,  J. Kong,  D. S. Lambrecht,  W. Liang,  C. Ochsenfeld,  
 V. A. Rassolov,  L. V. Slipchenko,  J. E. Subotnik,  T. Van Voorhis,  
 J. M. Herbert,  A. I. Krylov,  P. M. W. Gill,  M. Head-Gordon

 Contributors to earlier versions of Q-Chem not listed above: 
 R. D. Adamson,  J. Baker,  E. F. C. Byrd,  A. K. Chakraborty,  C.-L. Cheng,  
 H. Dachsel,  R. J. Doerksen,  G. Hawkins,  A. Heyden,  S. Hirata,  
 G. Kedziora,  F. J. Keil,  C. Kelley,  P. P. Korambath,  W. Kurlancheek,  
 A. M. Lee,  M. S. Lee,  D. Liotard,  I. Lotan,  P. E. Maslen,  N. Nair,  
 D. Neuhauser,  R. Olson,  B. Peters,  J. Ritchie,  N. E. Schultz,  
 N. Shenvi,  A. C. Simmonett,  K. S. Thanthiriwatte,  Q. Wu,  W. Zhang

 Please cite Q-Chem as follows:
 Y. Shao et al., Mol. Phys. 113, 184-215 (2015)
 DOI: 10.1080/00268976.2014.952696

 Q-Chem 4.4.2 for Intel X86 EM64T Linux

 Parts of Q-Chem use Armadillo 5.200.1 (Boston Tea Smuggler).
 http://arma.sourceforge.net/

 Q-Chem begins on Tue Aug 15 07:54:47 2017  


Host: 0

     Scratch files written to /scratch/taweetham/qchem25108//


!!********************************************.
!!******************Warning*******************.
!!Desired Analytical derivatives not available.
!!Finite difference job might take a long time.
!!********************************************.
!!********************************************.


 2-order derivative to be evaluated numerically with 1-order analytical derivatives

Checking the input file for inconsistencies... 	...done.

--------------------------------------------------------------
User input:
--------------------------------------------------------------
$molecule
-1 1
F
$end

$rem
   BASIS  =   cc-pVTZ
   method  =  MP2
   JOBTYPE	= FREQUENCY
   SOLVENT_METHOD = SMD
   MEM_STATIC = 3000
   MEM_TOTAL  = 4000
$end
--------------------------------------------------------------
 ----------------------------------------------------------------
             Standard Nuclear Orientation (Angstroms)
    I     Atom           X                Y                Z
 ----------------------------------------------------------------
    1      F       0.0000000000     0.0000000000     0.0000000000
 ----------------------------------------------------------------
 Nuclear Repulsion Energy =     0.0000000000 hartrees
 There are        5 alpha and        5 beta electrons
 Requested basis set is cc-pVTZ
 There are 10 shells and 30 basis functions

 Total QAlloc Memory Limit   4000 MB
 Mega-Array Size      2933 MB
 MEM_STATIC part      3000 MB
 A cutoff of  1.0D-11 yielded     55 shell pairs
 There are       515 function pairs (       714 Cartesian)

 -------------------------------------------------------
 OpenMP Integral Computing Module                       
 Release: version 1.0, May 2013, Q-Chem Inc. Pittsburgh 
 -------------------------------------------------------
 Integral Job Info:
 Integral job number is                      11
 Integral operator is                         1
 short-range coefficients                     0
 long-range coefficients              100000000
 Omega coefficients                           0
 if combine SR and LR in K                    0
 Integral screening is                        0
 Integral computing path is                   2
 max size of driver memory is            800000
 size of driver memory is                776718
 size of scratch memory is              4556032
 max col of scratch BK array              10000
 max len of scratch array in speh3          662
 max len of scratch index in speh4           32
 max int batch size is                      520
 min int batch size is                       52
 fixed nKL is                                52
 max L of basis functions is                  3
 order of int derivative is                   0
 number of shells is                         10
 number of basis is                          35
 number of cartesian basis is                35
 number of contracted shell pairs            55
 number of primitive shell pairs            345
 maxK2 (contraction) of shell pair           49
 max number of K2 of shell pair               1
 max number of CS2 of shell pair              4
 max number of PS2 of shell pair            147
 mem total for path MDJ                   28466
 -------------------------------------------------------
 Smallest overlap matrix eigenvalue = 5.49E-02
 Guess from superposition of atomic densities
 Warning:  Energy on first SCF cycle will be non-variational
 A restricted Hartree-Fock SCF calculation will be
 performed using Pulay DIIS extrapolation
 SCF converges when DIIS error is below 1.0E-08
 ---------------------------------------
  Cycle       Energy         DIIS Error
 ---------------------------------------
    1     -99.0447417448      6.87E-03
    2     -99.3457872698      3.22E-02
    3     -99.3111607898      3.92E-02
    4     -99.3773462914      2.52E-02
    5     -99.4234859152      3.43E-03
    6     -99.4242973468      1.39E-04
    7     -99.4242987206      1.34E-05
    8     -99.4242987384      3.65E-06
    9     -99.4242987393      1.95E-07
   10     -99.4242987393      7.99E-09 Convergence criterion met
 ---------------------------------------
 SCF time:  CPU 0.26 s  wall 0.26 s

 Citation of the SMD model:
 Marenich, A.V.; Cramer, C.J.; Truhlar, D.G.
 J. Phys. Chem. B 2009, 113, 6378-6396.
 iSolventCode=           1
 Solvent: water                                                           

 vradii
            1
    1   1.7300000
Changing PCM_TESSEL_METHOD to VTN
Changing PCM_VDW_RADII to SMD_RADIUS
 Discretize the solute cavity surface with Lebedev spheres
	Using 302 Lebedev grid points for each H atom
	Using 302 Lebedev grid points for other atoms
	Atomic van der Waals radii will be scaled by 1.20
 Removing interior tesserae...
 Keep 302 surface tesserae and discard 0 interior tesserae
 Molecular Surface Area = 37.610 Angst**2
Using SCRF singleton
 A restricted Hartree-Fock SCF calculation will be
 performed using Pulay DIIS extrapolation
 Polarizable Continuum solvation model will be applied
 SCF converges when DIIS error is below 1.0E-08

 Citation of the SMD model:
 Marenich, A.V.; Cramer, C.J.; Truhlar, D.G.
 J. Phys. Chem. B 2009, 113, 6378-6396.
 iSolventCode=           1
 Solvent: water                                                           

 vradii
            1
    1   1.7300000
 ---------------------------------------
  Cycle       Energy         DIIS Error
 ---------------------------------------
    1     -99.4242987393      4.52E-10
 Time req'd to invert C: 0.04 s (CPU) 0.04 s (wall)
    2     -99.5739612720      1.03E-04
    3     -99.5739612720      1.03E-04
    4     -99.5739612720      1.03E-04
    5     -99.5739612720      1.03E-04
    6     -99.5739612720      1.03E-04
    7     -99.5739612720      1.03E-04
    8     -99.5739622346      6.41E-05
    9     -99.5739624277      7.67E-06
   10     -99.5739624327      8.30E-07
   11     -99.5739624328      1.06E-07
   12     -99.5739624328      4.41E-10 Convergence criterion met
 ---------------------------------------
 SCF time:  CPU 0.97 s  wall 0.97 s
(0)  E-EN(g) gas-phase elect-nuc energy                  -99.424298739 a.u.
(3)  G-ENP(liq) elect-nuc-pol free energy of system      -99.573962433 a.u.
(4)  G-CDS(liq) cavity-dispersion-solvent structure 
     free energy                                                1.6778 kcal/mol
(6)  G-S(liq) free energy of system                      -99.571288757 a.u.
(9)  DeltaG-S(liq) free energy of  solvation
     (9) = (6) - (0)                                          -92.2376 kcal/mol
 SCF   energy in the final basis set = -99.5712887570
 Total energy in the final basis set = -99.5712887570

 Components of the MP2 correlation energy:
        aaaa  correlation energy =        -0.0369675721 au
        abab  correlation energy =        -0.2073652006 au
        bbbb  correlation energy =        -0.0369675721 au
        non-Brillouin singles    =        -0.0000000000 au

 Total  MP2   correlation energy =        -0.2813003448 au
        MP2         total energy =       -99.8525891018 au

  Entering Z-vector solver.
 This version supports only Gaussian blurring of the apparent surface charges
 No PCM contribution added !! 
   1         0           1      0.000102    0.000102
 This version supports only Gaussian blurring of the apparent surface charges
 No PCM contribution added !! 
   2         0           1      0.000010    0.000010
 This version supports only Gaussian blurring of the apparent surface charges
 No PCM contribution added !! 
   3         0           1      0.000001    0.000001
 This version supports only Gaussian blurring of the apparent surface charges
 No PCM contribution added !! 
   4         1           0      0.000000    0.000000    Roots Converged

 --------------------------------------------------------------

                    Orbital Energies (a.u.)
 --------------------------------------------------------------

 Alpha MOs
 -- Occupied --
-26.049  -1.319  -0.430  -0.430  -0.430
 -- Virtual --
  1.065   1.065   1.065   1.333   2.440   2.440   2.440   2.440
  2.440   5.284   5.284   5.284   7.607   7.607   7.607   7.607
  7.607   7.607   7.607   9.080   9.080   9.080   9.080   9.080
  9.780
 --------------------------------------------------------------

          Ground-State Mulliken Net Atomic Charges

     Atom                 Charge (a.u.)
  ----------------------------------------
      1 F                    -1.000000
  ----------------------------------------
  Sum of atomic charges =    -1.000000

 -----------------------------------------------------------------
                    Cartesian Multipole Moments
 -----------------------------------------------------------------
    Charge (ESU x 10^10)
                -4.8032
    Dipole Moment (Debye)
         X      -0.0000      Y       0.0000      Z       0.0000
       Tot       0.0000
    Quadrupole Moments (Debye-Ang)
        XX      -6.3304     XY      -0.0000     YY      -6.3304
        XZ       0.0000     YZ       0.0000     ZZ      -6.3304
    Octopole Moments (Debye-Ang^2)
       XXX      -0.0000    XXY       0.0000    XYY       0.0000
       YYY       0.0000    XXZ       0.0000    XYZ      -0.0000
       YYZ      -0.0000    XZZ       0.0000    YZZ       0.0000
       ZZZ       0.0000
    Hexadecapole Moments (Debye-Ang^3)
      XXXX      -4.3224   XXXY      -0.0000   XXYY      -1.4408
      XYYY      -0.0000   YYYY      -4.3224   XXXZ       0.0000
      XXYZ       0.0000   XYYZ       0.0000   YYYZ       0.0000
      XXZZ      -1.4408   XYZZ      -0.0000   YYZZ      -1.4408
      XZZZ       0.0000   YZZZ       0.0000   ZZZZ      -4.3224
 -----------------------------------------------------------------
 DrvMan is completing analytic gradient of the MP2 energy
 MP2 relaxed dipole moment
            1
    1  -0.0000000
    2   0.0000000
    3   0.0000000
	Magnitude:	 0.000 au	 0.000 Debye
 MP2 energy read as -99.852589
 Full Analytical Gradient of MP2 Energy (in au.)
             1
    1   -0.00000000
    2   -0.00000000
    3   -0.00000000
 Gradient time:  CPU 0.08 s  wall 0.09 s
 ######################################################
 ######################################################
 # Starting finite difference calculation for IDERIV  #
 Finite diff step size:  1.88973e-03 a.u.
 ----------------------------------------------------------------
             Standard Nuclear Orientation (Angstroms)
    I     Atom           X                Y                Z
 ----------------------------------------------------------------
    1      F       0.0010000000     0.0000000000     0.0000000000
 ----------------------------------------------------------------
 Nuclear Repulsion Energy =     0.0000000000 hartrees
 There are        5 alpha and        5 beta electrons
 Discretize the solute cavity surface with Lebedev spheres
	Using 302 Lebedev grid points for each H atom
	Using 302 Lebedev grid points for other atoms
	Atomic van der Waals radii will be scaled by 1.20
 Removing interior tesserae...
 Keep 302 surface tesserae and discard 0 interior tesserae
 Molecular Surface Area = 37.610 Angst**2
 Requested basis set is cc-pVTZ
 There are 10 shells and 30 basis functions
 A cutoff of  1.0D-11 yielded     55 shell pairs
 There are       515 function pairs (       714 Cartesian)
 Smallest overlap matrix eigenvalue = 5.49E-02
 Guess MOs from SCF MO coefficient file
 Reading MOs from coefficient file
 Reading MOs from coefficient file
 A restricted Hartree-Fock SCF calculation will be
 performed using Pulay DIIS extrapolation
 SCF converges when DIIS error is below 1.0E-08
 ---------------------------------------
  Cycle       Energy         DIIS Error
 ---------------------------------------
    1     -99.4242975793      1.03E-04
    2     -99.4242985409      6.41E-05
    3     -99.4242987342      7.66E-06
    4     -99.4242987393      8.30E-07
    5     -99.4242987393      1.06E-07
    6     -99.4242987393      4.44E-10 Convergence criterion met
 ---------------------------------------
 SCF time:  CPU 0.12 s  wall 0.13 s
 Discretize the solute cavity surface with Lebedev spheres
	Using 302 Lebedev grid points for each H atom
	Using 302 Lebedev grid points for other atoms
	Atomic van der Waals radii will be scaled by 1.20
 Removing interior tesserae...
 Keep 302 surface tesserae and discard 0 interior tesserae
 Molecular Surface Area = 37.610 Angst**2
Using SCRF singleton
 A restricted Hartree-Fock SCF calculation will be
 performed using Pulay DIIS extrapolation
 Polarizable Continuum solvation model will be applied
 SCF converges when DIIS error is below 1.0E-08

 Citation of the SMD model:
 Marenich, A.V.; Cramer, C.J.; Truhlar, D.G.
 J. Phys. Chem. B 2009, 113, 6378-6396.
 iSolventCode=           1
 Solvent: water                                                           

 vradii
            1
    1   1.7300000
 ---------------------------------------
  Cycle       Energy         DIIS Error
 ---------------------------------------
    1     -99.4242987393      5.35E-12
 Time req'd to invert C: 0.04 s (CPU) 0.04 s (wall)
    2     -99.5739612720      1.03E-04
    3     -99.5739612720      1.03E-04
    4     -99.5739612720      1.03E-04
    5     -99.5739612720      1.03E-04
    6     -99.5739612720      1.03E-04
    7     -99.5739612720      1.03E-04
    8     -99.5739622346      6.41E-05
    9     -99.5739624277      7.67E-06
   10     -99.5739624327      8.30E-07
   11     -99.5739624328      1.06E-07
   12     -99.5739624328      4.41E-10 Convergence criterion met
 ---------------------------------------
 SCF time:  CPU 0.94 s  wall 0.94 s
(0)  E-EN(g) gas-phase elect-nuc energy                  -99.424298739 a.u.
(3)  G-ENP(liq) elect-nuc-pol free energy of system      -99.573962433 a.u.
(4)  G-CDS(liq) cavity-dispersion-solvent structure 
     free energy                                                1.6778 kcal/mol
(6)  G-S(liq) free energy of system                      -99.571288757 a.u.
(9)  DeltaG-S(liq) free energy of  solvation
     (9) = (6) - (0)                                          -92.2376 kcal/mol
 SCF   energy in the final basis set = -99.5712887570
 Total energy in the final basis set = -99.5712887570

 Components of the MP2 correlation energy:
        aaaa  correlation energy =        -0.0369675721 au
        abab  correlation energy =        -0.2073652006 au
        bbbb  correlation energy =        -0.0369675721 au
        non-Brillouin singles    =        -0.0000000000 au

 Total  MP2   correlation energy =        -0.2813003448 au
        MP2         total energy =       -99.8525891018 au

  Entering Z-vector solver.
 This version supports only Gaussian blurring of the apparent surface charges
 No PCM contribution added !! 
   1         0           1      0.000102    0.000102
 This version supports only Gaussian blurring of the apparent surface charges
 No PCM contribution added !! 
   2         0           1      0.000010    0.000010
 This version supports only Gaussian blurring of the apparent surface charges
 No PCM contribution added !! 
   3         0           1      0.000001    0.000001
 This version supports only Gaussian blurring of the apparent surface charges
 No PCM contribution added !! 
   4         1           0      0.000000    0.000000    Roots Converged

 --------------------------------------------------------------

                    Orbital Energies (a.u.)
 --------------------------------------------------------------

 Alpha MOs
 -- Occupied --
-26.049  -1.319  -0.430  -0.430  -0.430
 -- Virtual --
  1.065   1.065   1.065   1.333   2.440   2.440   2.440   2.440
  2.440   5.284   5.284   5.284   7.607   7.607   7.607   7.607
  7.607   7.607   7.607   9.080   9.080   9.080   9.080   9.080
  9.780
 --------------------------------------------------------------

          Ground-State Mulliken Net Atomic Charges

     Atom                 Charge (a.u.)
  ----------------------------------------
      1 F                    -1.000000
  ----------------------------------------
  Sum of atomic charges =    -1.000000

 -----------------------------------------------------------------
                    Cartesian Multipole Moments
 -----------------------------------------------------------------
    Charge (ESU x 10^10)
                -4.8032
    Dipole Moment (Debye)
         X      -0.0048      Y      -0.0000      Z       0.0000
       Tot       0.0048
    Quadrupole Moments (Debye-Ang)
        XX      -6.3304     XY      -0.0000     YY      -6.3304
        XZ      -0.0000     YZ       0.0000     ZZ      -6.3304
    Octopole Moments (Debye-Ang^2)
       XXX      -0.0190    XXY      -0.0000    XYY      -0.0063
       YYY      -0.0000    XXZ      -0.0000    XYZ       0.0000
       YYZ       0.0000    XZZ      -0.0063    YZZ      -0.0000
       ZZZ       0.0000
    Hexadecapole Moments (Debye-Ang^3)
      XXXX      -4.3225   XXXY      -0.0000   XXYY      -1.4408
      XYYY      -0.0000   YYYY      -4.3224   XXXZ      -0.0000
      XXYZ       0.0000   XYYZ      -0.0000   YYYZ       0.0000
      XXZZ      -1.4408   XYZZ      -0.0000   YYZZ      -1.4408
      XZZZ      -0.0000   YZZZ       0.0000   ZZZZ      -4.3224
 -----------------------------------------------------------------
 DrvMan is completing analytic gradient of the MP2 energy
 MP2 relaxed dipole moment
            1
    1  -0.0018897
    2  -0.0000000
    3   0.0000000
	Magnitude:	 0.002 au	 0.005 Debye
 MP2 energy read as -99.852589
 Full Analytical Gradient of MP2 Energy (in au.)
             1
    1    0.00000000
    2   -0.00000000
    3    0.00000000
 Gradient time:  CPU 0.08 s  wall 0.08 s
 ----------------------------------------------------------------
             Standard Nuclear Orientation (Angstroms)
    I     Atom           X                Y                Z
 ----------------------------------------------------------------
    1      F      -0.0010000000     0.0000000000     0.0000000000
 ----------------------------------------------------------------
 Nuclear Repulsion Energy =     0.0000000000 hartrees
 There are        5 alpha and        5 beta electrons
 Discretize the solute cavity surface with Lebedev spheres
	Using 302 Lebedev grid points for each H atom
	Using 302 Lebedev grid points for other atoms
	Atomic van der Waals radii will be scaled by 1.20
 Removing interior tesserae...
 Keep 302 surface tesserae and discard 0 interior tesserae
 Molecular Surface Area = 37.610 Angst**2
 Requested basis set is cc-pVTZ
 There are 10 shells and 30 basis functions
 A cutoff of  1.0D-11 yielded     55 shell pairs
 There are       515 function pairs (       714 Cartesian)
 Smallest overlap matrix eigenvalue = 5.49E-02
 Guess MOs from SCF MO coefficient file
 Reading MOs from coefficient file
 Reading MOs from coefficient file
 A restricted Hartree-Fock SCF calculation will be
 performed using Pulay DIIS extrapolation
 SCF converges when DIIS error is below 1.0E-08
 ---------------------------------------
  Cycle       Energy         DIIS Error
 ---------------------------------------
    1     -99.4242975793      1.03E-04
    2     -99.4242985409      6.41E-05
    3     -99.4242987342      7.66E-06
    4     -99.4242987393      8.30E-07
    5     -99.4242987393      1.06E-07
    6     -99.4242987393      4.44E-10 Convergence criterion met
 ---------------------------------------
 SCF time:  CPU 0.12 s  wall 0.13 s
 Discretize the solute cavity surface with Lebedev spheres
	Using 302 Lebedev grid points for each H atom
	Using 302 Lebedev grid points for other atoms
	Atomic van der Waals radii will be scaled by 1.20
 Removing interior tesserae...
 Keep 302 surface tesserae and discard 0 interior tesserae
 Molecular Surface Area = 37.610 Angst**2
Using SCRF singleton
 A restricted Hartree-Fock SCF calculation will be
 performed using Pulay DIIS extrapolation
 Polarizable Continuum solvation model will be applied
 SCF converges when DIIS error is below 1.0E-08

 Citation of the SMD model:
 Marenich, A.V.; Cramer, C.J.; Truhlar, D.G.
 J. Phys. Chem. B 2009, 113, 6378-6396.
 iSolventCode=           1
 Solvent: water                                                           

 vradii
            1
    1   1.7300000
 ---------------------------------------
  Cycle       Energy         DIIS Error
 ---------------------------------------
    1     -99.4242987393      5.35E-12
 Time req'd to invert C: 0.04 s (CPU) 0.04 s (wall)
    2     -99.5739612720      1.03E-04
    3     -99.5739612720      1.03E-04
    4     -99.5739612720      1.03E-04
    5     -99.5739612720      1.03E-04
    6     -99.5739612720      1.03E-04
    7     -99.5739612720      1.03E-04
    8     -99.5739612720      1.03E-04
    9     -99.5739622346      6.41E-05
   10     -99.5739624277      7.67E-06
   11     -99.5739624327      8.30E-07
   12     -99.5739624328      1.06E-07
   13     -99.5739624328      4.41E-10 Convergence criterion met
 ---------------------------------------
 SCF time:  CPU 1.02 s  wall 1.02 s
(0)  E-EN(g) gas-phase elect-nuc energy                  -99.424298739 a.u.
(3)  G-ENP(liq) elect-nuc-pol free energy of system      -99.573962433 a.u.
(4)  G-CDS(liq) cavity-dispersion-solvent structure 
     free energy                                                1.6778 kcal/mol
(6)  G-S(liq) free energy of system                      -99.571288757 a.u.
(9)  DeltaG-S(liq) free energy of  solvation
     (9) = (6) - (0)                                          -92.2376 kcal/mol
 SCF   energy in the final basis set = -99.5712887570
 Total energy in the final basis set = -99.5712887570

 Components of the MP2 correlation energy:
        aaaa  correlation energy =        -0.0369675721 au
        abab  correlation energy =        -0.2073652006 au
        bbbb  correlation energy =        -0.0369675721 au
        non-Brillouin singles    =        -0.0000000000 au

 Total  MP2   correlation energy =        -0.2813003448 au
        MP2         total energy =       -99.8525891018 au

  Entering Z-vector solver.
 This version supports only Gaussian blurring of the apparent surface charges
 No PCM contribution added !! 
   1         0           1      0.000102    0.000102
 This version supports only Gaussian blurring of the apparent surface charges
 No PCM contribution added !! 
   2         0           1      0.000010    0.000010
 This version supports only Gaussian blurring of the apparent surface charges
 No PCM contribution added !! 
   3         0           1      0.000001    0.000001
 This version supports only Gaussian blurring of the apparent surface charges
 No PCM contribution added !! 
   4         1           0      0.000000    0.000000    Roots Converged

 --------------------------------------------------------------

                    Orbital Energies (a.u.)
 --------------------------------------------------------------

 Alpha MOs
 -- Occupied --
-26.049  -1.319  -0.430  -0.430  -0.430
 -- Virtual --
  1.065   1.065   1.065   1.333   2.440   2.440   2.440   2.440
  2.440   5.284   5.284   5.284   7.607   7.607   7.607   7.607
  7.607   7.607   7.607   9.080   9.080   9.080   9.080   9.080
  9.780
 --------------------------------------------------------------

          Ground-State Mulliken Net Atomic Charges

     Atom                 Charge (a.u.)
  ----------------------------------------
      1 F                    -1.000000
  ----------------------------------------
  Sum of atomic charges =    -1.000000

 -----------------------------------------------------------------
                    Cartesian Multipole Moments
 -----------------------------------------------------------------
    Charge (ESU x 10^10)
                -4.8032
    Dipole Moment (Debye)
         X       0.0048      Y       0.0000      Z       0.0000
       Tot       0.0048
    Quadrupole Moments (Debye-Ang)
        XX      -6.3304     XY      -0.0000     YY      -6.3304
        XZ       0.0000     YZ      -0.0000     ZZ      -6.3304
    Octopole Moments (Debye-Ang^2)
       XXX       0.0190    XXY       0.0000    XYY       0.0063
       YYY       0.0000    XXZ       0.0000    XYZ       0.0000
       YYZ       0.0000    XZZ       0.0063    YZZ      -0.0000
       ZZZ       0.0000
    Hexadecapole Moments (Debye-Ang^3)
      XXXX      -4.3225   XXXY      -0.0000   XXYY      -1.4408
      XYYY      -0.0000   YYYY      -4.3224   XXXZ       0.0000
      XXYZ      -0.0000   XYYZ       0.0000   YYYZ      -0.0000
      XXZZ      -1.4408   XYZZ      -0.0000   YYZZ      -1.4408
      XZZZ       0.0000   YZZZ      -0.0000   ZZZZ      -4.3224
 -----------------------------------------------------------------
 DrvMan is completing analytic gradient of the MP2 energy
 MP2 relaxed dipole moment
            1
    1   0.0018897
    2   0.0000000
    3   0.0000000
	Magnitude:	 0.002 au	 0.005 Debye
 MP2 energy read as -99.852589
 Full Analytical Gradient of MP2 Energy (in au.)
             1
    1    0.00000000
    2   -0.00000000
    3   -0.00000000
 Gradient time:  CPU 0.08 s  wall 0.08 s
 ----------------------------------------------------------------
             Standard Nuclear Orientation (Angstroms)
    I     Atom           X                Y                Z
 ----------------------------------------------------------------
    1      F       0.0000000000     0.0010000000     0.0000000000
 ----------------------------------------------------------------
 Nuclear Repulsion Energy =     0.0000000000 hartrees
 There are        5 alpha and        5 beta electrons
 Discretize the solute cavity surface with Lebedev spheres
	Using 302 Lebedev grid points for each H atom
	Using 302 Lebedev grid points for other atoms
	Atomic van der Waals radii will be scaled by 1.20
 Removing interior tesserae...
 Keep 302 surface tesserae and discard 0 interior tesserae
 Molecular Surface Area = 37.610 Angst**2
 Requested basis set is cc-pVTZ
 There are 10 shells and 30 basis functions
 A cutoff of  1.0D-11 yielded     55 shell pairs
 There are       515 function pairs (       714 Cartesian)
 Smallest overlap matrix eigenvalue = 5.49E-02
 Guess MOs from SCF MO coefficient file
 Reading MOs from coefficient file
 Reading MOs from coefficient file
 A restricted Hartree-Fock SCF calculation will be
 performed using Pulay DIIS extrapolation
 SCF converges when DIIS error is below 1.0E-08
 ---------------------------------------
  Cycle       Energy         DIIS Error
 ---------------------------------------
    1     -99.4242975793      1.03E-04
    2     -99.4242985409      6.41E-05
    3     -99.4242987342      7.66E-06
    4     -99.4242987393      8.30E-07
    5     -99.4242987393      1.06E-07
    6     -99.4242987393      4.44E-10 Convergence criterion met
 ---------------------------------------
 SCF time:  CPU 0.13 s  wall 0.13 s
 Discretize the solute cavity surface with Lebedev spheres
	Using 302 Lebedev grid points for each H atom
	Using 302 Lebedev grid points for other atoms
	Atomic van der Waals radii will be scaled by 1.20
 Removing interior tesserae...
 Keep 302 surface tesserae and discard 0 interior tesserae
 Molecular Surface Area = 37.610 Angst**2
Using SCRF singleton
 A restricted Hartree-Fock SCF calculation will be
 performed using Pulay DIIS extrapolation
 Polarizable Continuum solvation model will be applied
 SCF converges when DIIS error is below 1.0E-08

 Citation of the SMD model:
 Marenich, A.V.; Cramer, C.J.; Truhlar, D.G.
 J. Phys. Chem. B 2009, 113, 6378-6396.
 iSolventCode=           1
 Solvent: water                                                           

 vradii
            1
    1   1.7300000
 ---------------------------------------
  Cycle       Energy         DIIS Error
 ---------------------------------------
    1     -99.4242987393      5.35E-12
 Time req'd to invert C: 0.03 s (CPU) 0.04 s (wall)
    2     -99.5739612720      1.03E-04
    3     -99.5739612720      1.03E-04
    4     -99.5739612720      1.03E-04
    5     -99.5739612720      1.03E-04
    6     -99.5739612720      1.03E-04
    7     -99.5739612720      1.03E-04
    8     -99.5739622346      6.41E-05
    9     -99.5739624277      7.67E-06
   10     -99.5739624327      8.30E-07
   11     -99.5739624328      1.06E-07
   12     -99.5739624328      4.41E-10 Convergence criterion met
 ---------------------------------------
 SCF time:  CPU 0.94 s  wall 0.95 s
(0)  E-EN(g) gas-phase elect-nuc energy                  -99.424298739 a.u.
(3)  G-ENP(liq) elect-nuc-pol free energy of system      -99.573962433 a.u.
(4)  G-CDS(liq) cavity-dispersion-solvent structure 
     free energy                                                1.6778 kcal/mol
(6)  G-S(liq) free energy of system                      -99.571288757 a.u.
(9)  DeltaG-S(liq) free energy of  solvation
     (9) = (6) - (0)                                          -92.2376 kcal/mol
 SCF   energy in the final basis set = -99.5712887570
 Total energy in the final basis set = -99.5712887570

 Components of the MP2 correlation energy:
        aaaa  correlation energy =        -0.0369675721 au
        abab  correlation energy =        -0.2073652006 au
        bbbb  correlation energy =        -0.0369675721 au
        non-Brillouin singles    =        -0.0000000000 au

 Total  MP2   correlation energy =        -0.2813003448 au
        MP2         total energy =       -99.8525891018 au

  Entering Z-vector solver.
 This version supports only Gaussian blurring of the apparent surface charges
 No PCM contribution added !! 
   1         0           1      0.000102    0.000102
 This version supports only Gaussian blurring of the apparent surface charges
 No PCM contribution added !! 
   2         0           1      0.000010    0.000010
 This version supports only Gaussian blurring of the apparent surface charges
 No PCM contribution added !! 
   3         0           1      0.000001    0.000001
 This version supports only Gaussian blurring of the apparent surface charges
 No PCM contribution added !! 
   4         1           0      0.000000    0.000000    Roots Converged

 --------------------------------------------------------------

                    Orbital Energies (a.u.)
 --------------------------------------------------------------

 Alpha MOs
 -- Occupied --
-26.049  -1.319  -0.430  -0.430  -0.430
 -- Virtual --
  1.065   1.065   1.065   1.333   2.440   2.440   2.440   2.440
  2.440   5.284   5.284   5.284   7.607   7.607   7.607   7.607
  7.607   7.607   7.607   9.080   9.080   9.080   9.080   9.080
  9.780
 --------------------------------------------------------------

          Ground-State Mulliken Net Atomic Charges

     Atom                 Charge (a.u.)
  ----------------------------------------
      1 F                    -1.000000
  ----------------------------------------
  Sum of atomic charges =    -1.000000

 -----------------------------------------------------------------
                    Cartesian Multipole Moments
 -----------------------------------------------------------------
    Charge (ESU x 10^10)
                -4.8032
    Dipole Moment (Debye)
         X       0.0000      Y      -0.0048      Z       0.0000
       Tot       0.0048
    Quadrupole Moments (Debye-Ang)
        XX      -6.3304     XY      -0.0000     YY      -6.3304
        XZ      -0.0000     YZ       0.0000     ZZ      -6.3304
    Octopole Moments (Debye-Ang^2)
       XXX       0.0000    XXY      -0.0063    XYY       0.0000
       YYY      -0.0190    XXZ       0.0000    XYZ      -0.0000
       YYZ       0.0000    XZZ      -0.0000    YZZ      -0.0063
       ZZZ       0.0000
    Hexadecapole Moments (Debye-Ang^3)
      XXXX      -4.3224   XXXY      -0.0000   XXYY      -1.4408
      XYYY      -0.0000   YYYY      -4.3225   XXXZ      -0.0000
      XXYZ       0.0000   XYYZ      -0.0000   YYYZ       0.0000
      XXZZ      -1.4408   XYZZ      -0.0000   YYZZ      -1.4408
      XZZZ      -0.0000   YZZZ       0.0000   ZZZZ      -4.3224
 -----------------------------------------------------------------
 DrvMan is completing analytic gradient of the MP2 energy
 MP2 relaxed dipole moment
            1
    1   0.0000000
    2  -0.0018897
    3   0.0000000
	Magnitude:	 0.002 au	 0.005 Debye
 MP2 energy read as -99.852589
 Full Analytical Gradient of MP2 Energy (in au.)
             1
    1    0.00000000
    2   -0.00000000
    3    0.00000000
 Gradient time:  CPU 0.08 s  wall 0.08 s
 ----------------------------------------------------------------
             Standard Nuclear Orientation (Angstroms)
    I     Atom           X                Y                Z
 ----------------------------------------------------------------
    1      F       0.0000000000    -0.0010000000     0.0000000000
 ----------------------------------------------------------------
 Nuclear Repulsion Energy =     0.0000000000 hartrees
 There are        5 alpha and        5 beta electrons
 Discretize the solute cavity surface with Lebedev spheres
	Using 302 Lebedev grid points for each H atom
	Using 302 Lebedev grid points for other atoms
	Atomic van der Waals radii will be scaled by 1.20
 Removing interior tesserae...
 Keep 302 surface tesserae and discard 0 interior tesserae
 Molecular Surface Area = 37.610 Angst**2
 Requested basis set is cc-pVTZ
 There are 10 shells and 30 basis functions
 A cutoff of  1.0D-11 yielded     55 shell pairs
 There are       515 function pairs (       714 Cartesian)
 Smallest overlap matrix eigenvalue = 5.49E-02
 Guess MOs from SCF MO coefficient file
 Reading MOs from coefficient file
 Reading MOs from coefficient file
 A restricted Hartree-Fock SCF calculation will be
 performed using Pulay DIIS extrapolation
 SCF converges when DIIS error is below 1.0E-08
 ---------------------------------------
  Cycle       Energy         DIIS Error
 ---------------------------------------
    1     -99.4242975793      1.03E-04
    2     -99.4242985409      6.41E-05
    3     -99.4242987342      7.66E-06
    4     -99.4242987393      8.30E-07
    5     -99.4242987393      1.06E-07
    6     -99.4242987393      4.44E-10 Convergence criterion met
 ---------------------------------------
 SCF time:  CPU 0.13 s  wall 0.13 s
 Discretize the solute cavity surface with Lebedev spheres
	Using 302 Lebedev grid points for each H atom
	Using 302 Lebedev grid points for other atoms
	Atomic van der Waals radii will be scaled by 1.20
 Removing interior tesserae...
 Keep 302 surface tesserae and discard 0 interior tesserae
 Molecular Surface Area = 37.610 Angst**2
Using SCRF singleton
 A restricted Hartree-Fock SCF calculation will be
 performed using Pulay DIIS extrapolation
 Polarizable Continuum solvation model will be applied
 SCF converges when DIIS error is below 1.0E-08

 Citation of the SMD model:
 Marenich, A.V.; Cramer, C.J.; Truhlar, D.G.
 J. Phys. Chem. B 2009, 113, 6378-6396.
 iSolventCode=           1
 Solvent: water                                                           

 vradii
            1
    1   1.7300000
 ---------------------------------------
  Cycle       Energy         DIIS Error
 ---------------------------------------
    1     -99.4242987393      5.35E-12
 Time req'd to invert C: 0.04 s (CPU) 0.04 s (wall)
    2     -99.5739612720      1.03E-04
    3     -99.5739612720      1.03E-04
    4     -99.5739612720      1.03E-04
    5     -99.5739612720      1.03E-04
    6     -99.5739612720      1.03E-04
    7     -99.5739612720      1.03E-04
    8     -99.5739612720      1.03E-04
    9     -99.5739612720      1.03E-04
   10     -99.5739622346      6.41E-05
   11     -99.5739624277      7.67E-06
   12     -99.5739624327      8.30E-07
   13     -99.5739624328      1.06E-07
   14     -99.5739624328      4.41E-10 Convergence criterion met
 ---------------------------------------
 SCF time:  CPU 1.10 s  wall 1.10 s
(0)  E-EN(g) gas-phase elect-nuc energy                  -99.424298739 a.u.
(3)  G-ENP(liq) elect-nuc-pol free energy of system      -99.573962433 a.u.
(4)  G-CDS(liq) cavity-dispersion-solvent structure 
     free energy                                                1.6778 kcal/mol
(6)  G-S(liq) free energy of system                      -99.571288757 a.u.
(9)  DeltaG-S(liq) free energy of  solvation
     (9) = (6) - (0)                                          -92.2376 kcal/mol
 SCF   energy in the final basis set = -99.5712887570
 Total energy in the final basis set = -99.5712887570

 Components of the MP2 correlation energy:
        aaaa  correlation energy =        -0.0369675721 au
        abab  correlation energy =        -0.2073652006 au
        bbbb  correlation energy =        -0.0369675721 au
        non-Brillouin singles    =        -0.0000000000 au

 Total  MP2   correlation energy =        -0.2813003448 au
        MP2         total energy =       -99.8525891018 au

  Entering Z-vector solver.
 This version supports only Gaussian blurring of the apparent surface charges
 No PCM contribution added !! 
   1         0           1      0.000102    0.000102
 This version supports only Gaussian blurring of the apparent surface charges
 No PCM contribution added !! 
   2         0           1      0.000010    0.000010
 This version supports only Gaussian blurring of the apparent surface charges
 No PCM contribution added !! 
   3         0           1      0.000001    0.000001
 This version supports only Gaussian blurring of the apparent surface charges
 No PCM contribution added !! 
   4         1           0      0.000000    0.000000    Roots Converged

 --------------------------------------------------------------

                    Orbital Energies (a.u.)
 --------------------------------------------------------------

 Alpha MOs
 -- Occupied --
-26.049  -1.319  -0.430  -0.430  -0.430
 -- Virtual --
  1.065   1.065   1.065   1.333   2.440   2.440   2.440   2.440
  2.440   5.284   5.284   5.284   7.607   7.607   7.607   7.607
  7.607   7.607   7.607   9.080   9.080   9.080   9.080   9.080
  9.780
 --------------------------------------------------------------

          Ground-State Mulliken Net Atomic Charges

     Atom                 Charge (a.u.)
  ----------------------------------------
      1 F                    -1.000000
  ----------------------------------------
  Sum of atomic charges =    -1.000000

 -----------------------------------------------------------------
                    Cartesian Multipole Moments
 -----------------------------------------------------------------
    Charge (ESU x 10^10)
                -4.8032
    Dipole Moment (Debye)
         X       0.0000      Y       0.0048      Z      -0.0000
       Tot       0.0048
    Quadrupole Moments (Debye-Ang)
        XX      -6.3304     XY      -0.0000     YY      -6.3304
        XZ      -0.0000     YZ      -0.0000     ZZ      -6.3304
    Octopole Moments (Debye-Ang^2)
       XXX       0.0000    XXY       0.0063    XYY       0.0000
       YYY       0.0190    XXZ      -0.0000    XYZ       0.0000
       YYZ      -0.0000    XZZ       0.0000    YZZ       0.0063
       ZZZ      -0.0000
    Hexadecapole Moments (Debye-Ang^3)
      XXXX      -4.3224   XXXY      -0.0000   XXYY      -1.4408
      XYYY      -0.0000   YYYY      -4.3225   XXXZ      -0.0000
      XXYZ      -0.0000   XYYZ      -0.0000   YYYZ      -0.0000
      XXZZ      -1.4408   XYZZ      -0.0000   YYZZ      -1.4408
      XZZZ      -0.0000   YZZZ      -0.0000   ZZZZ      -4.3224
 -----------------------------------------------------------------
 DrvMan is completing analytic gradient of the MP2 energy
 MP2 relaxed dipole moment
            1
    1   0.0000000
    2   0.0018897
    3  -0.0000000
	Magnitude:	 0.002 au	 0.005 Debye
 MP2 energy read as -99.852589
 Full Analytical Gradient of MP2 Energy (in au.)
             1
    1   -0.00000000
    2    0.00000000
    3   -0.00000000
 Gradient time:  CPU 0.08 s  wall 0.08 s
 ----------------------------------------------------------------
             Standard Nuclear Orientation (Angstroms)
    I     Atom           X                Y                Z
 ----------------------------------------------------------------
    1      F       0.0000000000     0.0000000000     0.0010000000
 ----------------------------------------------------------------
 Nuclear Repulsion Energy =     0.0000000000 hartrees
 There are        5 alpha and        5 beta electrons
 Discretize the solute cavity surface with Lebedev spheres
	Using 302 Lebedev grid points for each H atom
	Using 302 Lebedev grid points for other atoms
	Atomic van der Waals radii will be scaled by 1.20
 Removing interior tesserae...
 Keep 302 surface tesserae and discard 0 interior tesserae
 Molecular Surface Area = 37.610 Angst**2
 Requested basis set is cc-pVTZ
 There are 10 shells and 30 basis functions
 A cutoff of  1.0D-11 yielded     55 shell pairs
 There are       515 function pairs (       714 Cartesian)
 Smallest overlap matrix eigenvalue = 5.49E-02
 Guess MOs from SCF MO coefficient file
 Reading MOs from coefficient file
 Reading MOs from coefficient file
 A restricted Hartree-Fock SCF calculation will be
 performed using Pulay DIIS extrapolation
 SCF converges when DIIS error is below 1.0E-08
 ---------------------------------------
  Cycle       Energy         DIIS Error
 ---------------------------------------
    1     -99.4242975793      1.03E-04
    2     -99.4242985409      6.41E-05
    3     -99.4242987342      7.66E-06
    4     -99.4242987393      8.30E-07
    5     -99.4242987393      1.06E-07
    6     -99.4242987393      4.44E-10 Convergence criterion met
 ---------------------------------------
 SCF time:  CPU 0.13 s  wall 0.13 s
 Discretize the solute cavity surface with Lebedev spheres
	Using 302 Lebedev grid points for each H atom
	Using 302 Lebedev grid points for other atoms
	Atomic van der Waals radii will be scaled by 1.20
 Removing interior tesserae...
 Keep 302 surface tesserae and discard 0 interior tesserae
 Molecular Surface Area = 37.610 Angst**2
Using SCRF singleton
 A restricted Hartree-Fock SCF calculation will be
 performed using Pulay DIIS extrapolation
 Polarizable Continuum solvation model will be applied
 SCF converges when DIIS error is below 1.0E-08

 Citation of the SMD model:
 Marenich, A.V.; Cramer, C.J.; Truhlar, D.G.
 J. Phys. Chem. B 2009, 113, 6378-6396.
 iSolventCode=           1
 Solvent: water                                                           

 vradii
            1
    1   1.7300000
 ---------------------------------------
  Cycle       Energy         DIIS Error
 ---------------------------------------
    1     -99.4242987393      5.35E-12
 Time req'd to invert C: 0.03 s (CPU) 0.03 s (wall)
    2     -99.5739612720      1.03E-04
    3     -99.5739612720      1.03E-04
    4     -99.5739612720      1.03E-04
    5     -99.5739612720      1.03E-04
    6     -99.5739612720      1.03E-04
    7     -99.5739612720      1.03E-04
    8     -99.5739612720      1.03E-04
    9     -99.5739612720      1.03E-04
   10     -99.5739622346      6.41E-05
   11     -99.5739624277      7.67E-06
   12     -99.5739624327      8.30E-07
   13     -99.5739624328      1.06E-07
   14     -99.5739624328      4.41E-10 Convergence criterion met
 ---------------------------------------
 SCF time:  CPU 1.10 s  wall 1.10 s
(0)  E-EN(g) gas-phase elect-nuc energy                  -99.424298739 a.u.
(3)  G-ENP(liq) elect-nuc-pol free energy of system      -99.573962433 a.u.
(4)  G-CDS(liq) cavity-dispersion-solvent structure 
     free energy                                                1.6778 kcal/mol
(6)  G-S(liq) free energy of system                      -99.571288757 a.u.
(9)  DeltaG-S(liq) free energy of  solvation
     (9) = (6) - (0)                                          -92.2376 kcal/mol
 SCF   energy in the final basis set = -99.5712887570
 Total energy in the final basis set = -99.5712887570

 Components of the MP2 correlation energy:
        aaaa  correlation energy =        -0.0369675721 au
        abab  correlation energy =        -0.2073652006 au
        bbbb  correlation energy =        -0.0369675721 au
        non-Brillouin singles    =        -0.0000000000 au

 Total  MP2   correlation energy =        -0.2813003448 au
        MP2         total energy =       -99.8525891018 au

  Entering Z-vector solver.
 This version supports only Gaussian blurring of the apparent surface charges
 No PCM contribution added !! 
   1         0           1      0.000102    0.000102
 This version supports only Gaussian blurring of the apparent surface charges
 No PCM contribution added !! 
   2         0           1      0.000010    0.000010
 This version supports only Gaussian blurring of the apparent surface charges
 No PCM contribution added !! 
   3         0           1      0.000001    0.000001
 This version supports only Gaussian blurring of the apparent surface charges
 No PCM contribution added !! 
   4         1           0      0.000000    0.000000    Roots Converged

 --------------------------------------------------------------

                    Orbital Energies (a.u.)
 --------------------------------------------------------------

 Alpha MOs
 -- Occupied --
-26.049  -1.319  -0.430  -0.430  -0.430
 -- Virtual --
  1.065   1.065   1.065   1.333   2.440   2.440   2.440   2.440
  2.440   5.284   5.284   5.284   7.607   7.607   7.607   7.607
  7.607   7.607   7.607   9.080   9.080   9.080   9.080   9.080
  9.780
 --------------------------------------------------------------

          Ground-State Mulliken Net Atomic Charges

     Atom                 Charge (a.u.)
  ----------------------------------------
      1 F                    -1.000000
  ----------------------------------------
  Sum of atomic charges =    -1.000000

 -----------------------------------------------------------------
                    Cartesian Multipole Moments
 -----------------------------------------------------------------
    Charge (ESU x 10^10)
                -4.8032
    Dipole Moment (Debye)
         X      -0.0000      Y      -0.0000      Z      -0.0048
       Tot       0.0048
    Quadrupole Moments (Debye-Ang)
        XX      -6.3304     XY       0.0000     YY      -6.3304
        XZ       0.0000     YZ       0.0000     ZZ      -6.3304
    Octopole Moments (Debye-Ang^2)
       XXX      -0.0000    XXY       0.0000    XYY      -0.0000
       YYY       0.0000    XXZ      -0.0063    XYZ       0.0000
       YYZ      -0.0063    XZZ      -0.0000    YZZ       0.0000
       ZZZ      -0.0190
    Hexadecapole Moments (Debye-Ang^3)
      XXXX      -4.3224   XXXY       0.0000   XXYY      -1.4408
      XYYY       0.0000   YYYY      -4.3224   XXXZ       0.0000
      XXYZ       0.0000   XYYZ       0.0000   YYYZ       0.0000
      XXZZ      -1.4408   XYZZ       0.0000   YYZZ      -1.4408
      XZZZ       0.0000   YZZZ       0.0000   ZZZZ      -4.3225
 -----------------------------------------------------------------
 DrvMan is completing analytic gradient of the MP2 energy
 MP2 relaxed dipole moment
            1
    1  -0.0000000
    2  -0.0000000
    3  -0.0018897
	Magnitude:	 0.002 au	 0.005 Debye
 MP2 energy read as -99.852589
 Full Analytical Gradient of MP2 Energy (in au.)
             1
    1   -0.00000000
    2   -0.00000000
    3    0.00000000
 Gradient time:  CPU 0.08 s  wall 0.08 s
 ----------------------------------------------------------------
             Standard Nuclear Orientation (Angstroms)
    I     Atom           X                Y                Z
 ----------------------------------------------------------------
    1      F       0.0000000000     0.0000000000    -0.0010000000
 ----------------------------------------------------------------
 Nuclear Repulsion Energy =     0.0000000000 hartrees
 There are        5 alpha and        5 beta electrons
 Discretize the solute cavity surface with Lebedev spheres
	Using 302 Lebedev grid points for each H atom
	Using 302 Lebedev grid points for other atoms
	Atomic van der Waals radii will be scaled by 1.20
 Removing interior tesserae...
 Keep 302 surface tesserae and discard 0 interior tesserae
 Molecular Surface Area = 37.610 Angst**2
 Requested basis set is cc-pVTZ
 There are 10 shells and 30 basis functions
 A cutoff of  1.0D-11 yielded     55 shell pairs
 There are       515 function pairs (       714 Cartesian)
 Smallest overlap matrix eigenvalue = 5.49E-02
 Guess MOs from SCF MO coefficient file
 Reading MOs from coefficient file
 Reading MOs from coefficient file
 A restricted Hartree-Fock SCF calculation will be
 performed using Pulay DIIS extrapolation
 SCF converges when DIIS error is below 1.0E-08
 ---------------------------------------
  Cycle       Energy         DIIS Error
 ---------------------------------------
    1     -99.4242975793      1.03E-04
    2     -99.4242985409      6.41E-05
    3     -99.4242987342      7.66E-06
    4     -99.4242987393      8.30E-07
    5     -99.4242987393      1.06E-07
    6     -99.4242987393      4.44E-10 Convergence criterion met
 ---------------------------------------
 SCF time:  CPU 0.13 s  wall 0.13 s
 Discretize the solute cavity surface with Lebedev spheres
	Using 302 Lebedev grid points for each H atom
	Using 302 Lebedev grid points for other atoms
	Atomic van der Waals radii will be scaled by 1.20
 Removing interior tesserae...
 Keep 302 surface tesserae and discard 0 interior tesserae
 Molecular Surface Area = 37.610 Angst**2
Using SCRF singleton
 A restricted Hartree-Fock SCF calculation will be
 performed using Pulay DIIS extrapolation
 Polarizable Continuum solvation model will be applied
 SCF converges when DIIS error is below 1.0E-08

 Citation of the SMD model:
 Marenich, A.V.; Cramer, C.J.; Truhlar, D.G.
 J. Phys. Chem. B 2009, 113, 6378-6396.
 iSolventCode=           1
 Solvent: water                                                           

 vradii
            1
    1   1.7300000
 ---------------------------------------
  Cycle       Energy         DIIS Error
 ---------------------------------------
    1     -99.4242987393      5.35E-12
 Time req'd to invert C: 0.04 s (CPU) 0.03 s (wall)
    2     -99.5739612720      1.03E-04
    3     -99.5739612720      1.03E-04
    4     -99.5739612720      1.03E-04
    5     -99.5739622346      6.41E-05
    6     -99.5739624277      7.67E-06
    7     -99.5739624327      8.30E-07
    8     -99.5739624328      1.06E-07
    9     -99.5739624328      4.41E-10 Convergence criterion met
 ---------------------------------------
 SCF time:  CPU 0.72 s  wall 0.74 s
(0)  E-EN(g) gas-phase elect-nuc energy                  -99.424298739 a.u.
(3)  G-ENP(liq) elect-nuc-pol free energy of system      -99.573962433 a.u.
(4)  G-CDS(liq) cavity-dispersion-solvent structure 
     free energy                                                1.6778 kcal/mol
(6)  G-S(liq) free energy of system                      -99.571288757 a.u.
(9)  DeltaG-S(liq) free energy of  solvation
     (9) = (6) - (0)                                          -92.2376 kcal/mol
 SCF   energy in the final basis set = -99.5712887570
 Total energy in the final basis set = -99.5712887570

 Components of the MP2 correlation energy:
        aaaa  correlation energy =        -0.0369675721 au
        abab  correlation energy =        -0.2073652006 au
        bbbb  correlation energy =        -0.0369675721 au
        non-Brillouin singles    =        -0.0000000000 au

 Total  MP2   correlation energy =        -0.2813003448 au
        MP2         total energy =       -99.8525891018 au

  Entering Z-vector solver.
 This version supports only Gaussian blurring of the apparent surface charges
 No PCM contribution added !! 
   1         0           1      0.000102    0.000102
 This version supports only Gaussian blurring of the apparent surface charges
 No PCM contribution added !! 
   2         0           1      0.000010    0.000010
 This version supports only Gaussian blurring of the apparent surface charges
 No PCM contribution added !! 
   3         0           1      0.000001    0.000001
 This version supports only Gaussian blurring of the apparent surface charges
 No PCM contribution added !! 
   4         1           0      0.000000    0.000000    Roots Converged

 --------------------------------------------------------------

                    Orbital Energies (a.u.)
 --------------------------------------------------------------

 Alpha MOs
 -- Occupied --
-26.049  -1.319  -0.430  -0.430  -0.430
 -- Virtual --
  1.065   1.065   1.065   1.333   2.440   2.440   2.440   2.440
  2.440   5.284   5.284   5.284   7.607   7.607   7.607   7.607
  7.607   7.607   7.607   9.080   9.080   9.080   9.080   9.080
  9.780
 --------------------------------------------------------------

          Ground-State Mulliken Net Atomic Charges

     Atom                 Charge (a.u.)
  ----------------------------------------
      1 F                    -1.000000
  ----------------------------------------
  Sum of atomic charges =    -1.000000

 -----------------------------------------------------------------
                    Cartesian Multipole Moments
 -----------------------------------------------------------------
    Charge (ESU x 10^10)
                -4.8032
    Dipole Moment (Debye)
         X      -0.0000      Y      -0.0000      Z       0.0048
       Tot       0.0048
    Quadrupole Moments (Debye-Ang)
        XX      -6.3304     XY      -0.0000     YY      -6.3304
        XZ      -0.0000     YZ       0.0000     ZZ      -6.3304
    Octopole Moments (Debye-Ang^2)
       XXX      -0.0000    XXY      -0.0000    XYY      -0.0000
       YYY      -0.0000    XXZ       0.0063    XYZ       0.0000
       YYZ       0.0063    XZZ      -0.0000    YZZ      -0.0000
       ZZZ       0.0190
    Hexadecapole Moments (Debye-Ang^3)
      XXXX      -4.3224   XXXY       0.0000   XXYY      -1.4408
      XYYY       0.0000   YYYY      -4.3224   XXXZ      -0.0000
      XXYZ       0.0000   XYYZ      -0.0000   YYYZ       0.0000
      XXZZ      -1.4408   XYZZ       0.0000   YYZZ      -1.4408
      XZZZ      -0.0000   YZZZ       0.0000   ZZZZ      -4.3225
 -----------------------------------------------------------------
 DrvMan is completing analytic gradient of the MP2 energy
 MP2 relaxed dipole moment
            1
    1  -0.0000000
    2  -0.0000000
    3   0.0018897
	Magnitude:	 0.002 au	 0.005 Debye
 MP2 energy read as -99.852589
 Full Analytical Gradient of MP2 Energy (in au.)
             1
    1   -0.00000000
    2   -0.00000000
    3    0.00000000
 Gradient time:  CPU 0.08 s  wall 0.08 s
Dipole drv :
gprntSymmMtrx error report: 
 Final Hessian.
            1           2           3
    1   0.0000000   0.0000000   0.0000000
    2   0.0000000   0.0000000   0.0000000
    3   0.0000000   0.0000000   0.0000000
 ----------------------------------------------------------------
             Standard Nuclear Orientation (Angstroms)
    I     Atom           X                Y                Z
 ----------------------------------------------------------------
    1      F       0.0000000000     0.0000000000     0.0000000000
 ----------------------------------------------------------------
 Nuclear Repulsion Energy =     0.0000000000 hartrees
 There are        5 alpha and        5 beta electrons
 old dipole drv.
            1           2           3
    1  -1.0000000  -0.0000000   0.0000000
    2  -0.0000000  -1.0000000   0.0000000
    3  -0.0000000   0.0000000  -1.0000000
 New transposed dipole drv.
            1           2           3
    1  -1.0000000  -0.0000000  -0.0000000
    2  -0.0000000  -1.0000000   0.0000000
    3   0.0000000   0.0000000  -1.0000000
FINAL TENSOR RESULT:
Order 2, Length 3
    Atom      X          Y          Z
     1 Order 1, Length 3
    Atom      X          Y          Z
     1    0.000000000000000e+00   0.000000000000000e+00   0.000000000000000e+00

Order 1, Length 3
    Atom      X          Y          Z
     1    0.000000000000000e+00   0.000000000000000e+00   0.000000000000000e+00

Order 1, Length 3
    Atom      X          Y          Z
     1    0.000000000000000e+00   0.000000000000000e+00   0.000000000000000e+00


 # Finishing finite difference calculation for IDERIV #
 ######################################################
 ######################################################
 Requested basis set is cc-pVTZ
 There are 10 shells and 30 basis functions
Archival summary:
1\1\pikachu\FREQ\MP2\BasisUnspecified\1(1-,1)\taweetha\TueAug1507:54:592017TueAug1507:54:592017\0\\#,FREQ,MP2,BasisUnspecified,\\-1,1\F\\HF=-99.5712888\MP2=-99.8525891\\@

 Total job time:  12.28s(wall), 12.22s(cpu) 
 Tue Aug 15 07:54:59 2017

        *************************************************************
        *                                                           *
        *  Thank you very much for using Q-Chem.  Have a nice day.  *
        *                                                           *
        *************************************************************
