# Supplementary material for: A DFT investigation of the blue bottle experiment: E∘half-cell analysis of autoxidation catalysed by redox indicators
Source: R Soc Open Sci. 2017 Nov 8;4(11):170708. doi: 10.1098/rsos.170708 (PMC5717635; doi:10.1098/rsos.170708)
Supplement: output.zip [file rsos170708supp2.zip › B3LYP_6-31Gd/C12H12NO2.out]

                  Welcome to Q-Chem
     A Quantum Leap Into The Future Of Chemistry


 Q-Chem 4.3, Q-Chem, Inc., Pleasanton, CA (2015)

 Y. Shao,  Z. Gan,  E. Epifanovsky,  A. T. B. Gilbert,  M. Wormit,  
 J. Kussmann,  A. W. Lange,  A. Behn,  J. Deng,  X. Feng,  D. Ghosh,  
 M. Goldey,  P. R. Horn,  L. D. Jacobson,  I. Kaliman,  R. Z. Khaliullin,  
 T. Kus,  A. Landau,  J. Liu,  E. I. Proynov,  Y. M. Rhee,  R. M. Richard,  
 M. A. Rohrdanz,  R. P. Steele,  E. J. Sundstrom,  H. L. Woodcock III,  
 P. M. Zimmerman,  D. Zuev,  B. Albrecht,  E. Alguire,  B. Austin,  
 S. A. Baeppler,  G. J. O. Beran,  Y. A. Bernard,  E. Berquist,  
 K. Brandhorst,  K. B. Bravaya,  S. T. Brown,  D. Casanova,  C.-M. Chang,  
 Y. Chen,  S. H. Chien,  K. D. Closser,  D. L. Crittenden,  M. Diedenhofen,  
 R. A. DiStasio Jr.,  H. Do,  A. D. Dutoi,  R. G. Edgar,  P.-T. Fang,  
 S. Fatehi,  Q. Feng,  L. Fusti-Molnar,  A. Ghysels,  
 A. Golubeva-Zadorozhnaya,  J. Gomes,  A. Gunina,  M. W. D. Hanson-Heine,  
 P. H. P. Harbach,  A. W. Hauser,  E. G. Hohenstein,  Z. C. Holden,  K. Hui,  
 T.-C. Jagau,  H. Ji,  B. Kaduk,  K. Khistyaev,  Jaehoon Kim,  Jihan Kim,  
 R. A. King,  P. Klunzinger,  D. Kosenkov,  T. Kowalczyk,  C. M. Krauter,  
 K. U. Lao,  A. Laurent,  K. V. Lawler,  S. Lehtola,  S. V. Levchenko,  
 C. Y. Lin,  Y.-S. Lin,  F. Liu,  E. Livshits,  R. C. Lochan,  A. Luenser,  
 P. Manohar,  S. F. Manzer,  S.-P. Mao,  N. Mardirossian,  A. V. Marenich,  
 L. A. Martinez-Martinez,  S. A. Maurer,  N. J. Mayhall,  K. Nanda,  
 C. M. Oana,  R. Olivares-Amaya,  D. P. O'Neill,  J. A. Parkhill,  
 T. M. Perrine,  R. Peverati,  P. A. Pieniazek,  F. Plasser,  A. Prociuk,  
 D. R. Rehn,  E. Rosta,  N. J. Russ,  N. Sergueev,  S. M. Sharada,  
 S. Sharma,  D. W. Small,  A. Sodt,  T. Stauch,  T. Stein,  D. Stuck,  
 Y.-C. Su,  A. J. W. Thom,  T. Tsuchimochi,  L. Vogt,  O. Vydrov,  T. Wang,  
 M. A. Watson,  J. Wenzel,  A. White,  C. F. Williams,  V. Vanovschi,  
 S. Yeganeh,  S. R. Yost,  Z.-Q. You,  I. Y. Zhang,  X. Zhang,  Y. Zhao,  
 B. R. Brooks,  G. K. L. Chan,  D. M. Chipman,  C. J. Cramer,  
 W. A. Goddard III,  M. S. Gordon,  W. J. Hehre,  A. Klamt,  
 H. F. Schaefer III,  M. W. Schmidt,  C. D. Sherrill,  D. G. Truhlar,  
 A. Warshel,  X. Xu,  A. Aspuru-Guzik,  R. Baer,  A. T. Bell,  N. A. Besley,  
 J.-D. Chai,  A. Dreuw,  B. D. Dunietz,  T. R. Furlani,  S. R. Gwaltney,  
 C.-P. Hsu,  Y. Jung,  J. Kong,  D. S. Lambrecht,  W. Liang,  C. Ochsenfeld,  
 V. A. Rassolov,  L. V. Slipchenko,  J. E. Subotnik,  T. Van Voorhis,  
 J. M. Herbert,  A. I. Krylov,  P. M. W. Gill,  M. Head-Gordon

 Contributors to earlier versions of Q-Chem not listed above: 
 R. D. Adamson,  J. Baker,  E. F. C. Byrd,  A. K. Chakraborty,  C.-L. Cheng,  
 H. Dachsel,  R. J. Doerksen,  G. Hawkins,  A. Heyden,  S. Hirata,  
 G. Kedziora,  F. J. Keil,  C. Kelley,  P. P. Korambath,  W. Kurlancheek,  
 A. M. Lee,  M. S. Lee,  D. Liotard,  I. Lotan,  P. E. Maslen,  N. Nair,  
 D. Neuhauser,  R. Olson,  B. Peters,  J. Ritchie,  N. E. Schultz,  
 N. Shenvi,  A. C. Simmonett,  K. S. Thanthiriwatte,  Q. Wu,  W. Zhang

 Please cite Q-Chem as follows:
 Y. Shao et al., Mol. Phys. 113, 184-215 (2015)
 DOI: 10.1080/00268976.2014.952696

 Q-Chem 4.3.0 for Intel X86 EM64T Linux

 Parts of Q-Chem use Armadillo 5.200.1 (Boston Tea Smuggler).
 http://arma.sourceforge.net/

 Q-Chem begins on Mon Jul 11 20:09:36 2016  


Host: 0

     Scratch files written to /scratch/pakpong/qchem17957//

Checking the input file for inconsistencies... 	...done.

--------------------------------------------------------------
User input:
--------------------------------------------------------------
$molecule
0 1
  O    5.0853661   -1.0975927   -0.0604534
  C    3.8524717   -0.4943432   -0.0520215
  C    3.6290360    0.7771613    0.4809418
  H    4.4528346    1.3395779    0.9176002
  C    2.3474553    1.3256911    0.4746831
  H    2.1851216    2.3084382    0.9122707
  C    1.2641329    0.6319269   -0.0856996
  N    0.0048797    1.2462810   -0.1356139
  C    1.5079526   -0.6384128   -0.6395297
  H    0.6974169   -1.1828639   -1.1120416
  C    2.7811019   -1.1977235   -0.6104608
  H    2.9634815   -2.1793624   -1.0369576
  C   -1.2623592    0.6477193   -0.0519547
  C   -2.3836946    1.3819621   -0.4800207
  H   -2.2397024    2.3775548   -0.8944449
  C   -3.6682294    0.8602750   -0.3877418
  H   -4.5274457    1.4361432   -0.7173042
  C   -3.8666608   -0.4285590    0.1172480
  O   -5.1540040   -0.9027639    0.1682286
  C   -2.7627715   -1.1700849    0.5419373
  H   -2.9031948   -2.1708435    0.9481444
  C   -1.4753570   -0.6363942    0.4710083
  H   -0.6379138   -1.2191397    0.8384219
  H   -5.1407894   -1.7970315    0.5417930
  H    0.0115869    2.2519776   -0.0457751
  H    5.7264979   -0.5029215    0.3577819
$end

$rem
   BASIS  =  6-31G*
   GUI  =  2
   JOB_TYPE  =  Frequency
   METHOD  =  B3LYP
   SCF_CONVERGENCE  =  8
$end

--------------------------------------------------------------
 ----------------------------------------------------------------
             Standard Nuclear Orientation (Angstroms)
    I     Atom           X                Y                Z
 ----------------------------------------------------------------
    1      O       5.0952745816    -1.0553738782    -0.0418498127
    2      C       3.8577495407    -0.4617407679    -0.0299686928
    3      C       3.6212220372     0.7977825282     0.5253266262
    4      H       4.4379307595     1.3581039429     0.9777135168
    5      C       2.3355255086     1.3366150291     0.5211822636
    6      H       2.1629125025     2.3096974663     0.9760913984
    7      C       1.2610877679     0.6453362751    -0.0590264779
    8      N      -0.0025160547     1.2509699826    -0.1054399577
    9      C       1.5181195352    -0.6124755173    -0.6350325061
   10      H       0.7147586678    -1.1540601077    -1.1228440118
   11      C       2.7953256257    -1.1625797231    -0.6083385834
   12      H       2.9879058153    -2.1346111129    -1.0520103278
   13      C      -1.2656124621     0.6413636309    -0.0411207400
   14      C      -2.3898672251     1.3750207188    -0.4624811252
   15      H      -2.2509511240     2.3792964542    -0.8572197217
   16      C      -3.6709035762     0.8419800287    -0.3882115617
   17      H      -4.5324490401     1.4174260460    -0.7123866753
   18      C      -3.8625666082    -0.4575928868     0.0912238537
   19      O      -5.1465185964    -0.9424053436     0.1250764332
   20      C      -2.7556800165    -1.1986001172     0.5089601413
   21      H      -2.8909363923    -2.2078590602     0.8954090844
   22      C      -1.4719896386    -0.6539382112     0.4562799455
   23      H      -0.6323995378    -1.2371371486     0.8180307527
   24      H      -5.1287597236    -1.8434178736     0.4818684879
   25      H      -0.0041027773     2.2548201029     0.0032985640
   26      H       5.7291924203    -0.4638407351     0.3915568114
 ----------------------------------------------------------------
 Molecular Point Group                 C1    NOp =  1
 Largest Abelian Subgroup              C1    NOp =  1
 Nuclear Repulsion Energy =   884.7688051532 hartrees
 There are       53 alpha and       53 beta electrons
 Requested basis set is 6-31G(d)
 There are 82 shells and 247 basis functions

 Total QAlloc Memory Limit   2000 MB
 Mega-Array Size        61 MB
 MEM_STATIC part        62 MB
 A cutoff of  1.0D-11 yielded   2376 shell pairs
 There are     22782 function pairs

 -------------------------------------------------------
 OpenMP Integral Computing Module                       
 Release: version 1.0, May 2013, Q-Chem Inc. Pittsburgh 
 -------------------------------------------------------
 Integral Job Info:
 Integral job number is                      11
 Integral operator is                         1
 short-range coefficients                     0
 long-range coefficients              100000000
 Omega coefficients                           0
 if combine SR and LR in K                    0
 Integral screening is                        0
 Integral computing path is                   2
 max size of driver memory is            800000
 size of driver memory is                593474
 size of scratch memory is              2260544
 max col of scratch BK array               1296
 max len of scratch array in speh3          155
 max len of scratch index in speh4           18
 max int batch size is                      520
 min int batch size is                       52
 fixed nKL is                                52
 max L of basis functions is                  2
 order of int derivative is                   0
 number of shells is                         82
 number of basis is                         247
 number of cartesian basis is               247
 number of contracted shell pairs          2376
 number of primitive shell pairs           8585
 maxK2 (contraction) of shell pair           36
 max number of K2 of shell pair               1
 max number of CS2 of shell pair            251
 max number of PS2 of shell pair           1422
 mem total for path MDJ                   71752
 -------------------------------------------------------
 Smallest overlap matrix eigenvalue = 4.15E-04
 Guess from superposition of atomic densities
 Warning:  Energy on first SCF cycle will be non-variational
 A restricted hybrid HF-DFT SCF calculation will be
 performed using Pulay DIIS extrapolation
 Exchange:     0.2000 Hartree-Fock + 0.0800 Slater + 0.7200 B88
 Correlation:  0.1900 VWN1RPA + 0.8100 LYP
 Using SG-1 standard quadrature grid
 SCF converges when DIIS error is below 1.0E-08
 ---------------------------------------
  Cycle       Energy         DIIS Error
 ---------------------------------------
    1    -672.6723771054      5.22E-02
    2    -668.8538932415      5.50E-03
    3    -668.8455670338      5.86E-03
    4    -669.0751615113      7.80E-04
    5    -669.0784206209      3.19E-04
    6    -669.0790852470      9.52E-05
    7    -669.0791468588      4.13E-05
    8    -669.0791600267      1.13E-05
    9    -669.0791610712      2.00E-06
   10    -669.0791610948      1.12E-06
   11    -669.0791611055      1.57E-07
   12    -669.0791611064      6.94E-08
   13    -669.0791611060      2.05E-08
   14    -669.0791611051      4.96E-09 Convergence criterion met
 ---------------------------------------
 SCF time:  CPU 186.50 s  wall 186.63 s
 SCF   energy in the final basis set = -669.0791611051
 Total energy in the final basis set = -669.0791611051

 --------------------------------------------------------------

                    Orbital Energies (a.u.)
 --------------------------------------------------------------

 Alpha MOs
 -- Occupied --
-19.173 -19.171 -14.352 -10.241 -10.239 -10.224 -10.224 -10.190
-10.189 -10.187 -10.186 -10.185 -10.185 -10.183 -10.183  -1.052
 -1.050  -0.941  -0.849  -0.828  -0.749  -0.747  -0.741  -0.705
 -0.632  -0.622  -0.609  -0.585  -0.543  -0.541  -0.525  -0.514
 -0.469  -0.458  -0.442  -0.435  -0.422  -0.419  -0.411  -0.401
 -0.399  -0.392  -0.380  -0.369  -0.363  -0.339  -0.336  -0.331
 -0.282  -0.250  -0.248  -0.221  -0.171
 -- Virtual --
 -0.003   0.002   0.010   0.045   0.070   0.071   0.090   0.103
  0.104   0.147   0.154   0.165   0.172   0.176   0.178   0.200
  0.207   0.237   0.241   0.243   0.272   0.306   0.322   0.329
  0.334   0.354   0.359   0.381   0.397   0.489   0.507   0.512
  0.525   0.529   0.533   0.544   0.550   0.558   0.568   0.584
  0.591   0.594   0.596   0.606   0.608   0.614   0.621   0.631
  0.633   0.637   0.652   0.662   0.668   0.676   0.694   0.708
  0.751   0.753   0.776   0.793   0.810   0.823   0.831   0.834
  0.846   0.862   0.871   0.879   0.895   0.898   0.901   0.916
  0.922   0.939   0.955   0.963   0.969   0.988   0.992   0.997
  1.002   1.029   1.049   1.064   1.105   1.143   1.154   1.173
  1.183   1.188   1.205   1.211   1.248   1.258   1.268   1.305
  1.325   1.341   1.372   1.375   1.413   1.445   1.450   1.459
  1.468   1.474   1.491   1.515   1.517   1.583   1.615   1.682
  1.708   1.710   1.739   1.740   1.761   1.778   1.806   1.812
  1.834   1.857   1.870   1.874   1.897   1.910   1.945   1.950
  1.980   1.981   1.991   1.998   2.011   2.037   2.061   2.073
  2.094   2.128   2.139   2.147   2.156   2.161   2.259   2.265
  2.283   2.289   2.312   2.317   2.335   2.374   2.396   2.401
  2.450   2.465   2.494   2.505   2.546   2.568   2.606   2.624
  2.648   2.656   2.663   2.671   2.694   2.741   2.747   2.769
  2.809   2.865   2.883   2.954   2.961   2.975   3.024   3.127
  3.255   3.423   3.440   3.942   3.945   4.089   4.099   4.108
  4.119   4.135   4.225   4.255   4.336   4.346   4.429   4.485
  4.749   4.807
 --------------------------------------------------------------

          Ground-State Mulliken Net Atomic Charges

     Atom                 Charge (a.u.)
  ----------------------------------------
      1 O                    -0.649435
      2 C                     0.345920
      3 C                    -0.197407
      4 H                     0.117344
      5 C                    -0.198527
      6 H                     0.121302
      7 C                     0.363769
      8 N                    -0.798147
      9 C                    -0.179288
     10 H                     0.145909
     11 C                    -0.169824
     12 H                     0.139602
     13 C                     0.354271
     14 C                    -0.194388
     15 H                     0.122388
     16 C                    -0.162680
     17 H                     0.138526
     18 C                     0.346898
     19 O                    -0.650577
     20 C                    -0.206012
     21 H                     0.117512
     22 C                    -0.181332
     23 H                     0.145405
     24 H                     0.404673
     25 H                     0.319561
     26 H                     0.404538
  ----------------------------------------
  Sum of atomic charges =    -0.000000

 -----------------------------------------------------------------
                    Cartesian Multipole Moments
 -----------------------------------------------------------------
    Charge (ESU x 10^10)
                 0.0000
    Dipole Moment (Debye)
         X       1.0293      Y       0.7896      Z       1.3220
       Tot       1.8521
    Quadrupole Moments (Debye-Ang)
        XX     -81.7201     XY      11.6435     YY     -74.9259
        XZ       3.0482     YZ      -0.9962     ZZ     -88.8014
    Octopole Moments (Debye-Ang^2)
       XXX     100.5675    XXY       2.9052    XYY     -33.9771
       YYY      -2.1341    XXZ      41.6649    XYZ      17.9689
       YYZ       3.5548    XZZ       1.1860    YZZ      -4.8807
       ZZZ       1.0070
    Hexadecapole Moments (Debye-Ang^3)
      XXXX   -4707.8129   XXXY     306.5260   XXYY    -859.1129
      XYYY      65.2918   YYYY    -574.5357   XXXZ     118.4220
      XXYZ     -49.6113   XYYZ     -12.3511   YYYZ      -4.7827
      XXZZ    -883.3942   XYZZ       4.2207   YYZZ    -133.4459
      XZZZ      -2.8623   YZZZ       0.2895   ZZZZ    -194.7719
 -----------------------------------------------------------------
 Calculating MO derivatives via CPSCF
   1         3          78      0.240513    0.050141
   2         3          78      0.021306    0.004265
   3         3          78      0.001375    0.000271
   4        78           3      0.000036    0.000015
   5        81           0      0.000000    0.000000    Roots Converged
 Calculating analytic Hessian of the SCF energy
 Polarizability Matrix (a.u.)
            1           2           3
    1-236.2102208  -1.0719787 -11.3100325
    2  -1.0719787-131.2413543  -1.2607426
    3 -11.3100325  -1.2607426 -65.2203674

 Direct stationary perturbation theory relativistic correction:

 rels  =       0.181336024491
 relv  =      -0.953323302053
 rel2e =       0.474035967090
 E_rel =      -0.297951310472

 Hessian of the SCF Energy
            1           2           3           4           5           6
    1   0.5517822   0.0631820   0.1498211  -0.2644747   0.1111306   0.0032014
    2   0.0631820   0.3540885   0.1760244   0.0615515  -0.1330957  -0.0325744
    3   0.1498211   0.1760244   0.1436807  -0.0209058  -0.0220581  -0.0519256
    4  -0.2644747   0.0615515  -0.0209058   0.6875711  -0.0381013   0.1026057
    5   0.1111306  -0.1330957  -0.0220581  -0.0381013   0.5998876   0.2124146
    6   0.0032014  -0.0325744  -0.0519256   0.1026057   0.2124146   0.2679388
    7  -0.0171717   0.0476645   0.0174765  -0.1307082  -0.0118055  -0.0217432
    8   0.0121098  -0.0189497  -0.0093519   0.0588743  -0.2759242  -0.0903310
    9   0.0002806  -0.0019299   0.0057367   0.0136799  -0.1057727  -0.1068818
   10   0.0037746  -0.0006573   0.0013929   0.0027328   0.0047788   0.0020894
   11  -0.0014770   0.0016206   0.0022004  -0.0244973  -0.0094119  -0.0114912
   12   0.0008231   0.0023868  -0.0023236  -0.0116203  -0.0046287  -0.0017110
   13  -0.0038697  -0.0063747  -0.0048369   0.0190707   0.0770754   0.0420217
   14  -0.0014199  -0.0016256  -0.0046740   0.0318330  -0.0155713  -0.0013444
   15  -0.0018091  -0.0059095   0.0038645   0.0188591   0.0078567   0.0088335
   16  -0.0005397   0.0017769   0.0006362  -0.0045198   0.0011052  -0.0019139
   17   0.0004388  -0.0007138  -0.0005903   0.0024091   0.0031296  -0.0013325
   18  -0.0000127  -0.0001655   0.0003804  -0.0013636  -0.0018688   0.0056492
   19   0.0061211  -0.0003941   0.0014016  -0.0110015  -0.0214231  -0.0120994
   20  -0.0001646   0.0047824   0.0028886  -0.0219799  -0.0520742  -0.0288707
   21   0.0033400   0.0023489   0.0005396  -0.0143757  -0.0308922  -0.0219067
   22  -0.0100541   0.0044877  -0.0000962   0.0052060  -0.0009408   0.0012194
   23   0.0023096  -0.0007868  -0.0001329   0.0006268   0.0025378   0.0026402
   24  -0.0011772   0.0003512  -0.0005342   0.0022094   0.0046710   0.0022480
   25   0.0029352   0.0013409  -0.0002111  -0.0530912  -0.0352050  -0.0293309
   26  -0.0018371  -0.0076595  -0.0059100   0.0096728   0.0569325   0.0290516
   27  -0.0026519  -0.0049123   0.0011999  -0.0074512   0.0194519   0.0093182
   28  -0.0011471  -0.0009443  -0.0007209  -0.0021854   0.0042432  -0.0003654
   29   0.0003968   0.0005724   0.0001640   0.0034141   0.0009904  -0.0026117
   30  -0.0001744  -0.0000652   0.0002400  -0.0005117  -0.0024039   0.0061856
   31  -0.0501955  -0.0206817  -0.0221136  -0.2206608  -0.0394027  -0.0537108
   32   0.0137106   0.0176260   0.0090576  -0.1062986  -0.1757427  -0.0785297
   33  -0.0056364   0.0011199   0.0050020  -0.0866810  -0.0631120  -0.1138187
   34   0.0018349   0.0003583   0.0012571   0.0088373  -0.0223423  -0.0101365
   35   0.0000012   0.0004961   0.0019351   0.0061309  -0.0120129  -0.0069393
   36   0.0012980   0.0017285  -0.0020519   0.0044678  -0.0122227  -0.0004911
   37   0.0050554  -0.0022738   0.0001088  -0.0033570   0.0008634  -0.0004363
   38   0.0029212  -0.0013694   0.0000667  -0.0022384   0.0008565  -0.0002620
   39   0.0013399  -0.0004172  -0.0000518  -0.0006005  -0.0002301  -0.0002317
   40  -0.0011527   0.0005218   0.0000158   0.0010772   0.0000209   0.0002813
   41   0.0000049  -0.0000019   0.0000180  -0.0000388  -0.0000364  -0.0000672
   42  -0.0000182   0.0000042   0.0000318   0.0000392   0.0000075  -0.0000283
   43   0.0001441  -0.0000689   0.0000055  -0.0000813   0.0000389  -0.0000092
   44   0.0000026   0.0000104  -0.0000140   0.0000057   0.0000329   0.0000380
   45  -0.0000014  -0.0000012  -0.0000134  -0.0000025  -0.0000022   0.0000075
   46   0.0001289  -0.0000448  -0.0000177  -0.0002064  -0.0002004  -0.0001454
   47  -0.0002105   0.0001347  -0.0000567  -0.0000850  -0.0003397  -0.0000939
   48   0.0001680  -0.0001019   0.0000373  -0.0000094   0.0001569   0.0000410
   49  -0.0001378   0.0000610   0.0000010   0.0000939  -0.0000494  -0.0000030
   50   0.0000234  -0.0000080  -0.0000011  -0.0000180   0.0000040   0.0000021
   51  -0.0000399   0.0000189  -0.0000041   0.0000206  -0.0000224  -0.0000008
   52   0.0014031  -0.0005961   0.0000213  -0.0009653   0.0002764  -0.0000699
   53   0.0004364  -0.0002374   0.0000531  -0.0000867   0.0005369   0.0001639
   54   0.0000853  -0.0000430  -0.0000301  -0.0000472  -0.0000141   0.0000150
   55  -0.0020718   0.0009379  -0.0000671   0.0012979  -0.0007674  -0.0000227
   56  -0.0008594   0.0004112  -0.0000357   0.0004781  -0.0003886  -0.0000360
   57   0.0000199   0.0000095   0.0000171  -0.0000792  -0.0001228  -0.0000966
   58  -0.0002297   0.0000859   0.0000334   0.0002209   0.0002549   0.0000866
   59   0.0004415  -0.0002381   0.0000251  -0.0001704   0.0005995   0.0002873
   60  -0.0002628   0.0000650   0.0000087   0.0003883   0.0003203   0.0002407
   61  -0.0001387   0.0000707  -0.0000058   0.0000771  -0.0000350   0.0000049
   62  -0.0001932   0.0000916  -0.0000072   0.0001101  -0.0000828  -0.0000124
   63   0.0000616  -0.0000345  -0.0000000  -0.0000439   0.0000397   0.0000076
   64  -0.0004915   0.0003069  -0.0000797  -0.0000240  -0.0005681  -0.0001304
   65  -0.0010915   0.0005042   0.0000112   0.0009334  -0.0005898  -0.0002026
   66   0.0000628   0.0000154   0.0001072  -0.0001981  -0.0000904  -0.0000781
   67   0.0001810  -0.0000834  -0.0000262  -0.0001432   0.0002130   0.0000081
   68   0.0002545  -0.0001043  -0.0000137  -0.0002273   0.0001484   0.0001250
   69  -0.0001651   0.0001221  -0.0000355  -0.0001203  -0.0007010  -0.0004012
   70   0.0002445  -0.0001016   0.0000011  -0.0001748   0.0000985   0.0000169
   71   0.0001894  -0.0000901   0.0000052  -0.0001132   0.0000741   0.0000049
   72  -0.0000421   0.0000166  -0.0000131   0.0000340  -0.0000031   0.0000140
   73  -0.0005188   0.0001031  -0.0000586   0.0003953  -0.0004961  -0.0003860
   74  -0.0003173   0.0000815   0.0000788   0.0000800   0.0004085   0.0000684
   75  -0.0012814   0.0005113  -0.0000452   0.0005243  -0.0004169  -0.0000276
   76  -0.2214116  -0.1502282  -0.1230330  -0.0349865  -0.0287618  -0.0210322
   77  -0.1999830  -0.2155393  -0.1496825   0.0177352   0.0091318   0.0099030
   78  -0.1472292  -0.1385681  -0.1038175   0.0011820  -0.0003565  -0.0028999
            7           8           9          10          11          12
    1  -0.0171717   0.0121098   0.0002806   0.0037746  -0.0014770   0.0008231
    2   0.0476645  -0.0189497  -0.0019299  -0.0006573   0.0016206   0.0023868
    3   0.0174765  -0.0093519   0.0057367   0.0013929   0.0022004  -0.0023236
    4  -0.1307082   0.0588743   0.0136799   0.0027328  -0.0244973  -0.0116203
    5  -0.0118055  -0.2759242  -0.1057727   0.0047788  -0.0094119  -0.0046287
    6  -0.0217432  -0.0903310  -0.1068818   0.0020894  -0.0114912  -0.0017110
    7   0.7036163  -0.0312722   0.1122813  -0.2089171  -0.1029739  -0.0894720
    8  -0.0312722   0.5862056   0.2231714  -0.1026836  -0.1290576  -0.0710361
    9   0.1122813   0.2231714   0.2452106  -0.0892967  -0.0708381  -0.0839087
   10  -0.2089171  -0.1026836  -0.0892967   0.2219968   0.1115576   0.0982587
   11  -0.1029739  -0.1290576  -0.0708381   0.1115576   0.1317819   0.0779795
   12  -0.0894720  -0.0710361  -0.0839087   0.0982587   0.0779795   0.0813730
   13  -0.3154089   0.0617264  -0.0274358  -0.0181611   0.0097017   0.0010262
   14   0.1152189  -0.1432090  -0.0220274  -0.0173697   0.0095982   0.0004957
   15  -0.0012681  -0.0353520  -0.0648171  -0.0129243   0.0066640   0.0011340
   16  -0.0006943   0.0271840   0.0132604   0.0009540  -0.0006486   0.0006707
   17   0.0001263  -0.0083228  -0.0043897  -0.0001441   0.0000178   0.0019397
   18  -0.0005257   0.0013428   0.0016279   0.0008531   0.0018033  -0.0027997
   19  -0.0516662   0.0083593  -0.0082498  -0.0021837   0.0033981  -0.0006199
   20  -0.0329519   0.0528804   0.0176629   0.0041606   0.0009036  -0.0021317
   21  -0.0299406   0.0281957   0.0094248   0.0003685  -0.0021686   0.0057854
   22   0.0027202  -0.0024548   0.0001403  -0.0016262   0.0002547  -0.0001559
   23  -0.0010789  -0.0047728  -0.0051563  -0.0011681   0.0007618  -0.0004246
   24   0.0028257  -0.0066700   0.0024587  -0.0005142  -0.0000089   0.0002151
   25  -0.0251852   0.0265260   0.0086259  -0.0002793   0.0011899   0.0005204
   26   0.0270802  -0.0371051  -0.0113713   0.0006768  -0.0005557   0.0000630
   27   0.0091503  -0.0099935  -0.0057108   0.0003728   0.0001136  -0.0001610
   28  -0.0001230   0.0006742   0.0004084  -0.0000468  -0.0001544   0.0000898
   29   0.0010660  -0.0004910  -0.0000135  -0.0001801  -0.0000716   0.0003164
   30   0.0005109   0.0000673  -0.0001783   0.0000750   0.0002898  -0.0005847
   31   0.0441829  -0.0546805  -0.0197391   0.0014162   0.0028795   0.0003164
   32  -0.0138313  -0.0239262  -0.0186645   0.0015713  -0.0040854  -0.0039607
   33   0.0017202  -0.0278823  -0.0064101  -0.0000357  -0.0037228   0.0028549
   34  -0.0038397  -0.0014469  -0.0025781   0.0003201  -0.0013410  -0.0005889
   35  -0.0027105   0.0008662  -0.0026270   0.0001235  -0.0005609  -0.0002988
   36  -0.0029462  -0.0027917   0.0025111   0.0001029  -0.0006614  -0.0000882
   37  -0.0007896  -0.0009270  -0.0020580   0.0003843   0.0001916   0.0000588
   38   0.0007581   0.0002669  -0.0000985   0.0006517  -0.0001131   0.0000824
   39  -0.0015732  -0.0012566   0.0005928  -0.0003105   0.0001002   0.0000516
   40   0.0000972  -0.0002769   0.0001587  -0.0002260   0.0000359  -0.0000245
   41  -0.0001570  -0.0002542  -0.0002455  -0.0001030   0.0000488  -0.0000278
   42   0.0000822   0.0001831   0.0001174   0.0000590  -0.0000166  -0.0000014
   43  -0.0000237  -0.0000132  -0.0000205   0.0000177   0.0000004   0.0000049
   44   0.0000490  -0.0000365   0.0000390   0.0000018  -0.0000039   0.0000054
   45  -0.0000393  -0.0000316   0.0000397  -0.0000053  -0.0000009   0.0000029
   46  -0.0002418   0.0000129  -0.0000575  -0.0000209   0.0000123  -0.0000053
   47  -0.0000456   0.0002560   0.0001031   0.0000204  -0.0000179  -0.0000108
   48   0.0000497  -0.0000316  -0.0002006   0.0000112   0.0000110  -0.0000016
   49  -0.0000205  -0.0000098  -0.0000030  -0.0000283   0.0000048  -0.0000070
   50  -0.0000074  -0.0000191  -0.0000189  -0.0000049   0.0000034   0.0000001
   51  -0.0000020   0.0000071   0.0000026  -0.0000050  -0.0000002  -0.0000010
   52  -0.0002019  -0.0000210  -0.0001360   0.0001486   0.0000175   0.0000520
   53   0.0003066  -0.0003264  -0.0001283   0.0000564   0.0000001   0.0000245
   54  -0.0000952  -0.0000170  -0.0000417  -0.0000030  -0.0000006  -0.0000010
   55  -0.0000254   0.0003610   0.0003432  -0.0002147  -0.0000236  -0.0000736
   56  -0.0000386   0.0002068   0.0001784  -0.0000873  -0.0000072  -0.0000298
   57  -0.0000933   0.0001160   0.0000601   0.0000077   0.0000030   0.0000022
   58   0.0004273  -0.0003306  -0.0000473  -0.0000160  -0.0000084   0.0000001
   59   0.0004685  -0.0004033  -0.0002331   0.0000416   0.0000103   0.0000065
   60   0.0003631  -0.0002881  -0.0001156  -0.0000065  -0.0000049  -0.0000179
   61   0.0000215   0.0000180  -0.0000010  -0.0000167   0.0000010  -0.0000039
   62  -0.0000087   0.0000458   0.0000165  -0.0000226  -0.0000021  -0.0000051
   63   0.0000237  -0.0000260  -0.0000190   0.0000066  -0.0000021   0.0000028
   64  -0.0002079   0.0004922   0.0001081  -0.0000410   0.0000073  -0.0000388
   65  -0.0004988   0.0005659   0.0004859  -0.0001072  -0.0000409   0.0000265
   66   0.0001699   0.0001477   0.0000848   0.0000215   0.0000363  -0.0000265
   67   0.0000253  -0.0000990   0.0000093   0.0000116  -0.0000119   0.0000370
   68   0.0001490  -0.0001346   0.0000095   0.0000178   0.0000008   0.0000133
   69  -0.0006368   0.0004468   0.0001316  -0.0000295  -0.0000119   0.0000072
   70   0.0000302  -0.0000486  -0.0000289   0.0000271   0.0000038   0.0000101
   71  -0.0000026  -0.0000368  -0.0000360   0.0000170   0.0000016   0.0000066
   72   0.0000005  -0.0000054  -0.0000013  -0.0000073  -0.0000033   0.0000004
   73  -0.0006897   0.0000891   0.0002594  -0.0000130  -0.0000177   0.0000365
   74   0.0005253  -0.0002812  -0.0002929  -0.0000853  -0.0000160   0.0000369
   75   0.0004466   0.0007089  -0.0002356   0.0000809  -0.0000395  -0.0000156
   76   0.0047939  -0.0021631   0.0000963   0.0000070   0.0018980   0.0007056
   77   0.0039702   0.0019571   0.0021768  -0.0010620  -0.0008046  -0.0008291
   78   0.0032348   0.0006779   0.0005217  -0.0005624  -0.0002300   0.0002122
           13          14          15          16          17          18
    1  -0.0038697  -0.0014199  -0.0018091  -0.0005397   0.0004388  -0.0000127
    2  -0.0063747  -0.0016256  -0.0059095   0.0017769  -0.0007138  -0.0001655
    3  -0.0048369  -0.0046740   0.0038645   0.0006362  -0.0005903   0.0003804
    4   0.0190707   0.0318330   0.0188591  -0.0045198   0.0024091  -0.0013636
    5   0.0770754  -0.0155713   0.0078567   0.0011052   0.0031296  -0.0018688
    6   0.0420217  -0.0013444   0.0088335  -0.0019139  -0.0013325   0.0056492
    7  -0.3154089   0.1152189  -0.0012681  -0.0006943   0.0001263  -0.0005257
    8   0.0617264  -0.1432090  -0.0353520   0.0271840  -0.0083228   0.0013428
    9  -0.0274358  -0.0220274  -0.0648171   0.0132604  -0.0043897   0.0016279
   10  -0.0181611  -0.0173697  -0.0129243   0.0009540  -0.0001441   0.0008531
   11   0.0097017   0.0095982   0.0066640  -0.0006486   0.0000178   0.0018033
   12   0.0010262   0.0004957   0.0011340   0.0006707   0.0019397  -0.0027997
   13   0.6737108  -0.0708290   0.0839918  -0.0657444   0.0393330   0.0136473
   14  -0.0708290   0.6086083   0.2315714   0.0406543  -0.2731364  -0.1144119
   15   0.0839918   0.2315714   0.2519710   0.0127848  -0.1142832  -0.0867748
   16  -0.0657444   0.0406543   0.0127848   0.0655130  -0.0454478  -0.0128776
   17   0.0393330  -0.2731364  -0.1142832  -0.0454478   0.2897238   0.1257465
   18   0.0136473  -0.1144119  -0.0867748  -0.0128776   0.1257465   0.0839204
   19  -0.2224781  -0.1005056  -0.0827439   0.0075232   0.0076530   0.0025358
   20  -0.0399667  -0.1698685  -0.0590089  -0.0212275  -0.0125897  -0.0117946
   21  -0.0502136  -0.0715150  -0.1083679  -0.0099984  -0.0065293  -0.0015046
   22  -0.0531568   0.0151363  -0.0077185   0.0022686   0.0007078   0.0018018
   23  -0.0145954   0.0161906   0.0012262  -0.0011892   0.0014078   0.0006784
   24  -0.0215770   0.0044582   0.0041240   0.0008639   0.0023276  -0.0022737
   25   0.0431087  -0.0142861  -0.0000786  -0.0036246  -0.0033091  -0.0029967
   26  -0.0526450  -0.0224318  -0.0280619  -0.0015723   0.0005401  -0.0023037
   27  -0.0190291  -0.0205366  -0.0072486  -0.0026590  -0.0027315   0.0029564
   28   0.0006568   0.0015912  -0.0001525   0.0003959   0.0003963   0.0000662
   29   0.0027920  -0.0038087  -0.0035574  -0.0012200  -0.0007276  -0.0006380
   30   0.0004790  -0.0035572   0.0031293  -0.0005481  -0.0003629   0.0000087
   31  -0.0581004  -0.0046006  -0.0133336  -0.0011628  -0.0004585  -0.0002394
   32  -0.0058679  -0.0038785  -0.0007633   0.0000250   0.0005573   0.0004374
   33  -0.0160056  -0.0013941  -0.0063548  -0.0001545   0.0002435  -0.0001426
   34  -0.0012053   0.0000219  -0.0002196   0.0001192  -0.0000078   0.0001629
   35  -0.0003200   0.0005343   0.0003128  -0.0000064  -0.0002092   0.0002695
   36  -0.0006510   0.0005362  -0.0000718   0.0001528   0.0002428  -0.0005647
   37   0.0039810   0.0017633   0.0031791  -0.0005031  -0.0007244   0.0001533
   38   0.0045410  -0.0030273  -0.0003699  -0.0002006   0.0001271   0.0003701
   39  -0.0018143   0.0018780   0.0011870   0.0002284   0.0004213  -0.0003851
   40  -0.0021507   0.0009909   0.0002117   0.0001630   0.0000849  -0.0000479
   41  -0.0008855   0.0005121   0.0003646  -0.0000215  -0.0000912  -0.0000224
   42   0.0004149  -0.0004188  -0.0000019  -0.0000357   0.0000344   0.0000084
   43   0.0001632   0.0000150  -0.0000096  -0.0000161  -0.0000081  -0.0000139
   44  -0.0001149  -0.0000719  -0.0000534   0.0000103   0.0000306  -0.0000042
   45  -0.0000865   0.0000485   0.0000159  -0.0000103   0.0000084  -0.0000396
   46   0.0001650   0.0001648   0.0001433  -0.0000313  -0.0000486  -0.0000273
   47   0.0003741  -0.0003725  -0.0002100   0.0000060  -0.0000046   0.0000148
   48   0.0001626   0.0001359   0.0001038  -0.0000138  -0.0000483   0.0000548
   49  -0.0001753   0.0000849   0.0000429   0.0000113  -0.0000035  -0.0000017
   50  -0.0000446   0.0000483   0.0000165  -0.0000006  -0.0000049   0.0000016
   51  -0.0000143   0.0000137  -0.0000119   0.0000035  -0.0000047   0.0000021
   52   0.0012119   0.0001418   0.0001842  -0.0000950  -0.0000327   0.0000034
   53  -0.0002763  -0.0000388  -0.0000172  -0.0000170   0.0000201   0.0000036
   54   0.0002185   0.0000703  -0.0000009  -0.0000188  -0.0000357   0.0000097
   55  -0.0010874  -0.0000685  -0.0001842   0.0001464   0.0000286  -0.0000175
   56  -0.0004344  -0.0000322  -0.0000859   0.0000674   0.0000250  -0.0000039
   57   0.0001599   0.0000067   0.0000528   0.0000039   0.0000171  -0.0000134
   58  -0.0010927  -0.0002771  -0.0001996   0.0000326   0.0000482  -0.0000117
   59  -0.0006826  -0.0000502  -0.0001736  -0.0000207   0.0000045   0.0000986
   60  -0.0005716  -0.0000942  -0.0000719  -0.0000070  -0.0000257  -0.0000033
   61  -0.0001492   0.0000080  -0.0000005   0.0000122   0.0000062   0.0000179
   62  -0.0001078   0.0000043  -0.0000017   0.0000111  -0.0000018   0.0000085
   63  -0.0000156  -0.0000311  -0.0000263  -0.0000084  -0.0000084  -0.0000011
   64   0.0000398   0.0001319  -0.0002760   0.0000617   0.0000144   0.0001871
   65   0.0007673   0.0005528  -0.0001096   0.0000908   0.0000935  -0.0001413
   66  -0.0002082  -0.0001344   0.0000664   0.0000370   0.0001063   0.0000527
   67  -0.0000048   0.0000833  -0.0001814   0.0000135   0.0000323   0.0000016
   68  -0.0005052  -0.0000518  -0.0002339   0.0000108   0.0000252   0.0000248
   69   0.0008143   0.0000130   0.0001407  -0.0000238  -0.0000513  -0.0000670
   70   0.0000627   0.0000000  -0.0000084  -0.0000118   0.0000022   0.0000038
   71   0.0000984   0.0000132   0.0000181  -0.0000142  -0.0000077   0.0000019
   72  -0.0000314  -0.0000032  -0.0000167   0.0000000  -0.0000076  -0.0000007
   73   0.0015199   0.0017161   0.0018447  -0.0005565  -0.0008790  -0.0012803
   74  -0.0029380   0.0017261   0.0001950   0.0006504   0.0000829   0.0005177
   75  -0.0003799   0.0009793  -0.0001020  -0.0004559  -0.0007023  -0.0000310
   76  -0.0009057  -0.0001992  -0.0001339   0.0002848  -0.0002174  -0.0000182
   77   0.0001789  -0.0006135  -0.0000339  -0.0000060   0.0000245   0.0000347
   78  -0.0000658  -0.0000646  -0.0007565   0.0000835   0.0000157  -0.0000695
           19          20          21          22          23          24
    1   0.0061211  -0.0001646   0.0033400  -0.0100541   0.0023096  -0.0011772
    2  -0.0003941   0.0047824   0.0023489   0.0044877  -0.0007868   0.0003512
    3   0.0014016   0.0028886   0.0005396  -0.0000962  -0.0001329  -0.0005342
    4  -0.0110015  -0.0219799  -0.0143757   0.0052060   0.0006268   0.0022094
    5  -0.0214231  -0.0520742  -0.0308922  -0.0009408   0.0025378   0.0046710
    6  -0.0120994  -0.0288707  -0.0219067   0.0012194   0.0026402   0.0022480
    7  -0.0516662  -0.0329519  -0.0299406   0.0027202  -0.0010789   0.0028257
    8   0.0083593   0.0528804   0.0281957  -0.0024548  -0.0047728  -0.0066700
    9  -0.0082498   0.0176629   0.0094248   0.0001403  -0.0051563   0.0024587
   10  -0.0021837   0.0041606   0.0003685  -0.0016262  -0.0011681  -0.0005142
   11   0.0033981   0.0009036  -0.0021686   0.0002547   0.0007618  -0.0000089
   12  -0.0006199  -0.0021317   0.0057854  -0.0001559  -0.0004246   0.0002151
   13  -0.2224781  -0.0399667  -0.0502136  -0.0531568  -0.0145954  -0.0215770
   14  -0.1005056  -0.1698685  -0.0715150   0.0151363   0.0161906   0.0044582
   15  -0.0827439  -0.0590089  -0.1083679  -0.0077185   0.0012262   0.0041240
   16   0.0075232  -0.0212275  -0.0099984   0.0022686  -0.0011892   0.0008639
   17   0.0076530  -0.0125897  -0.0065293   0.0007078   0.0014078   0.0023276
   18   0.0025358  -0.0117946  -0.0015046   0.0018018   0.0006784  -0.0022737
   19   0.6657417  -0.0436486   0.0894697  -0.2481531   0.0783406  -0.0074059
   20  -0.0436486   0.6078765   0.1894061   0.0588861  -0.1567460  -0.0076467
   21   0.0894697   0.1894061   0.2531647  -0.0144393  -0.0087578  -0.0338252
   22  -0.2481531   0.0588861  -0.0144393   0.6884808  -0.0043590   0.0170292
   23   0.0783406  -0.1567460  -0.0087578  -0.0043590   0.7671928   0.0489324
   24  -0.0074059  -0.0076467  -0.0338252   0.0170292   0.0489324   0.0476636
   25  -0.1265442  -0.0036611  -0.0196219  -0.0082202   0.0420778   0.0163911
   26   0.0496331  -0.2581172  -0.0825311   0.0181209  -0.0206147  -0.0089490
   27   0.0118646  -0.0997367  -0.1086507   0.0022027   0.0012896   0.0051955
   28   0.0076543   0.0037804   0.0028502  -0.0002554  -0.0007745   0.0009429
   29  -0.0234660  -0.0088484  -0.0128462  -0.0012647   0.0014189   0.0021224
   30  -0.0101343  -0.0055665  -0.0019127   0.0017842   0.0014542  -0.0023858
   31   0.0143458   0.0717620   0.0414939  -0.0014696  -0.0056426  -0.0066324
   32   0.0320608  -0.0132779   0.0007501  -0.0022239  -0.0027482  -0.0040171
   33   0.0195072   0.0075238   0.0122555  -0.0055135  -0.0045025   0.0009346
   34  -0.0043583   0.0014356  -0.0022713   0.0000322   0.0014370   0.0005046
   35   0.0019206   0.0027308  -0.0016486   0.0003774  -0.0002105  -0.0002450
   36  -0.0015481  -0.0015167   0.0061049  -0.0001012  -0.0005297   0.0001700
   37  -0.0443648  -0.0011926  -0.0019362  -0.2440610  -0.0754712  -0.0034454
   38   0.0023684   0.0197206   0.0005870  -0.0583698  -0.1572122   0.0004321
   39  -0.0068530  -0.0017554  -0.0104466   0.0113642   0.0137054  -0.0303061
   40   0.0031947  -0.0046757  -0.0012735  -0.0560851   0.0158699  -0.0133526
   41  -0.0025365  -0.0029004  -0.0007617  -0.0149895   0.0165293  -0.0040639
   42   0.0019834   0.0009904   0.0012819  -0.0017050  -0.0024434   0.0063146
   43  -0.0004497   0.0001203   0.0001581   0.0023717   0.0006724   0.0007266
   44   0.0006470   0.0001871  -0.0003785  -0.0011701   0.0017925  -0.0020106
   45   0.0000972  -0.0003531  -0.0005666   0.0011482  -0.0001705  -0.0024072
   46  -0.0009517  -0.0006690  -0.0011830   0.0032800   0.0021354   0.0020574
   47   0.0014846   0.0004250   0.0010165   0.0040382  -0.0056251   0.0059218
   48  -0.0015211   0.0000978   0.0013055  -0.0001010   0.0039694   0.0019637
   49   0.0001925  -0.0005101  -0.0001666  -0.0013621   0.0011238  -0.0003441
   50  -0.0001776  -0.0001285  -0.0000997  -0.0002998   0.0007633  -0.0000041
   51   0.0000642  -0.0000377   0.0000058   0.0000122   0.0002769   0.0003028
   52  -0.0037279   0.0024149  -0.0008864   0.0066729  -0.0006023   0.0019149
   53  -0.0003905   0.0004257   0.0006197  -0.0018945   0.0020888  -0.0049025
   54  -0.0003775   0.0002141  -0.0002504   0.0020395  -0.0019614   0.0014530
   55   0.0050927  -0.0029815   0.0011518  -0.0101174  -0.0026859   0.0005584
   56   0.0021437  -0.0012692   0.0003280  -0.0041653  -0.0009873   0.0004776
   57  -0.0003373   0.0001639  -0.0002066   0.0004063   0.0001757  -0.0004211
   58   0.0020414  -0.0013074   0.0011720  -0.0039666   0.0060112  -0.0066667
   59   0.0007666  -0.0000636  -0.0003450   0.0029783  -0.0025781   0.0023417
   60   0.0012649  -0.0007790   0.0008561  -0.0053091   0.0034715   0.0031224
   61   0.0005602  -0.0002725  -0.0000191  -0.0000342  -0.0014827   0.0002641
   62   0.0004969  -0.0002884   0.0000144  -0.0004770  -0.0003892   0.0002623
   63  -0.0001112   0.0000045   0.0000170  -0.0001804   0.0006801   0.0002033
   64   0.0029859  -0.0018199   0.0005332  -0.0059785  -0.0425370   0.0145637
   65   0.0024524  -0.0003588  -0.0004328  -0.0165213  -0.0206734   0.0117310
   66   0.0009510  -0.0005145   0.0003132   0.0031987   0.0018922   0.0036499
   67   0.0002491  -0.0011295   0.0003060  -0.0006108   0.0005587   0.0007618
   68  -0.0001877  -0.0002141  -0.0001162   0.0010030   0.0014742  -0.0018238
   69  -0.0014118   0.0009426  -0.0008173   0.0015683  -0.0013290  -0.0026126
   70  -0.0003746   0.0002391  -0.0000405   0.0005316   0.0001514   0.0000155
   71  -0.0004789   0.0002620  -0.0001201   0.0009066   0.0002878  -0.0000879
   72   0.0001310  -0.0000824   0.0000145  -0.0002740  -0.0000402  -0.0000952
   73   0.0006830   0.0344879   0.0053094  -0.0675315   0.0003380  -0.0006214
   74   0.0017538  -0.0133268  -0.0038219   0.0021865  -0.4388734  -0.0437121
   75   0.0042683  -0.0001382  -0.0028103  -0.0086981  -0.0548980  -0.0050662
   76  -0.0001320   0.0008718   0.0002131   0.0011186  -0.0000659   0.0001077
   77  -0.0002703  -0.0001224  -0.0003017   0.0000469  -0.0002280   0.0001124
   78  -0.0001258   0.0000382   0.0001965   0.0003772  -0.0000461  -0.0000921
           25          26          27          28          29          30
    1   0.0029352  -0.0018371  -0.0026519  -0.0011471   0.0003968  -0.0001744
    2   0.0013409  -0.0076595  -0.0049123  -0.0009443   0.0005724  -0.0000652
    3  -0.0002111  -0.0059100   0.0011999  -0.0007209   0.0001640   0.0002400
    4  -0.0530912   0.0096728  -0.0074512  -0.0021854   0.0034141  -0.0005117
    5  -0.0352050   0.0569325   0.0194519   0.0042432   0.0009904  -0.0024039
    6  -0.0293309   0.0290516   0.0093182  -0.0003654  -0.0026117   0.0061856
    7  -0.0251852   0.0270802   0.0091503  -0.0001230   0.0010660   0.0005109
    8   0.0265260  -0.0371051  -0.0099935   0.0006742  -0.0004910   0.0000673
    9   0.0086259  -0.0113713  -0.0057108   0.0004084  -0.0000135  -0.0001783
   10  -0.0002793   0.0006768   0.0003728  -0.0000468  -0.0001801   0.0000750
   11   0.0011899  -0.0005557   0.0001136  -0.0001544  -0.0000716   0.0002898
   12   0.0005204   0.0000630  -0.0001610   0.0000898   0.0003164  -0.0005847
   13   0.0431087  -0.0526450  -0.0190291   0.0006568   0.0027920   0.0004790
   14  -0.0142861  -0.0224318  -0.0205366   0.0015912  -0.0038087  -0.0035572
   15  -0.0000786  -0.0280619  -0.0072486  -0.0001525  -0.0035574   0.0031293
   16  -0.0036246  -0.0015723  -0.0026590   0.0003959  -0.0012200  -0.0005481
   17  -0.0033091   0.0005401  -0.0027315   0.0003963  -0.0007276  -0.0003629
   18  -0.0029967  -0.0023037   0.0029564   0.0000662  -0.0006380   0.0000087
   19  -0.1265442   0.0496331   0.0118646   0.0076543  -0.0234660  -0.0101343
   20  -0.0036611  -0.2581172  -0.0997367   0.0037804  -0.0088484  -0.0055665
   21  -0.0196219  -0.0825311  -0.1086507   0.0028502  -0.0128462  -0.0019127
   22  -0.0082202   0.0181209   0.0022027  -0.0002554  -0.0012647   0.0017842
   23   0.0420778  -0.0206147   0.0012896  -0.0007745   0.0014189   0.0014542
   24   0.0163911  -0.0089490   0.0051955   0.0009429   0.0021224  -0.0023858
   25   0.7124353  -0.0351106   0.1277690  -0.2117027  -0.1017106  -0.0997473
   26  -0.0351106   0.5695336   0.2183478  -0.1036470  -0.1286940  -0.0739760
   27   0.1277690   0.2183478   0.2664165  -0.0999332  -0.0752357  -0.0980416
   28  -0.2117027  -0.1036470  -0.0999332   0.2256402   0.1101707   0.1068813
   29  -0.1017106  -0.1286940  -0.0752357   0.1101707   0.1294660   0.0829019
   30  -0.0997473  -0.0739760  -0.0980416   0.1068813   0.0829019   0.0956660
   31  -0.3218764   0.0661513  -0.0325385  -0.0177401   0.0103428   0.0007618
   32   0.1190838  -0.1479273  -0.0236443  -0.0157801   0.0101188  -0.0001565
   33  -0.0036020  -0.0345923  -0.0693769  -0.0131299   0.0066919   0.0023177
   34  -0.0006809   0.0264665   0.0132850   0.0009733  -0.0008416   0.0009323
   35   0.0004746  -0.0067054  -0.0041122  -0.0003850  -0.0001119   0.0020282
   36  -0.0000164   0.0016702   0.0024179   0.0011139   0.0020407  -0.0031503
   37   0.0026858  -0.0028770   0.0011922   0.0003190   0.0003203  -0.0014065
   38   0.0013741  -0.0004321   0.0009509   0.0007334  -0.0000712  -0.0010023
   39   0.0009820  -0.0004165   0.0002326   0.0000689   0.0000851  -0.0003214
   40  -0.0001947  -0.0005777  -0.0005185  -0.0000181   0.0003289   0.0008145
   41  -0.0000331   0.0003103   0.0001061  -0.0000623  -0.0000598   0.0000139
   42  -0.0002350   0.0001020   0.0000921  -0.0001950   0.0001006   0.0001066
   43   0.0000863  -0.0000784   0.0000474   0.0000083  -0.0000096  -0.0000317
   44  -0.0000231   0.0000972  -0.0000961  -0.0000229   0.0000164   0.0000581
   45   0.0001775   0.0001221   0.0000611   0.0000039  -0.0000188  -0.0000530
   46  -0.0000751   0.0003108   0.0002509   0.0000367  -0.0000816  -0.0005337
   47  -0.0004182   0.0006460  -0.0000111   0.0000784  -0.0000600  -0.0004488
   48   0.0000500  -0.0004321  -0.0000332   0.0000014  -0.0000137   0.0001611
   49  -0.0000253   0.0000509  -0.0000052   0.0000076  -0.0000072  -0.0000084
   50  -0.0000004  -0.0000285  -0.0000334   0.0000110   0.0000008   0.0000087
   51  -0.0000371  -0.0000178  -0.0000367   0.0000356  -0.0000042  -0.0000002
   52   0.0000909  -0.0008960  -0.0000610  -0.0001342   0.0001769  -0.0001132
   53   0.0003971  -0.0004817  -0.0001060  -0.0001913   0.0000847   0.0006970
   54   0.0001046   0.0001795   0.0000101   0.0000028  -0.0000993  -0.0003135
   55  -0.0005818   0.0010911   0.0000462   0.0001587  -0.0001942  -0.0002352
   56  -0.0003559   0.0004859   0.0000037   0.0000735  -0.0000665  -0.0001319
   57  -0.0002065  -0.0000990   0.0001658  -0.0000380   0.0000358  -0.0000400
   58  -0.0000357   0.0003902   0.0000298  -0.0003573  -0.0000587   0.0006952
   59   0.0005873  -0.0001993  -0.0006731   0.0000737   0.0000490   0.0003774
   60   0.0003840  -0.0001108  -0.0004289   0.0000997  -0.0000271   0.0001507
   61  -0.0000584   0.0000611  -0.0000306   0.0000298  -0.0000469   0.0000112
   62  -0.0000699   0.0000677   0.0000156   0.0000258  -0.0000288  -0.0000192
   63   0.0000742   0.0000089   0.0000058   0.0000026   0.0000290   0.0000618
   64  -0.0023633   0.0000595   0.0006352  -0.0008966   0.0001284  -0.0000895
   65  -0.0003255   0.0001281   0.0004439  -0.0005699   0.0000937  -0.0000885
   66   0.0004955  -0.0004712  -0.0013947   0.0013826   0.0002109   0.0006694
   67  -0.0013365   0.0003825   0.0016253  -0.0010187  -0.0003193   0.0005648
   68  -0.0003428   0.0001808  -0.0001152   0.0007418   0.0002962  -0.0002610
   69   0.0000499   0.0002636   0.0006297   0.0006856   0.0000913  -0.0015243
   70   0.0000432  -0.0000938  -0.0000631  -0.0000146   0.0000272   0.0000519
   71   0.0000699  -0.0000963  -0.0000083  -0.0000136   0.0000216   0.0000198
   72   0.0000447   0.0000597  -0.0000163   0.0000025  -0.0000040   0.0000129
   73  -0.0055156   0.0013729  -0.0021582   0.0001689  -0.0000248  -0.0001242
   74   0.0016355   0.0012893   0.0014716  -0.0001389  -0.0000158   0.0000556
   75   0.0008499   0.0001372   0.0011915  -0.0001345   0.0001812  -0.0000816
   76   0.0000055  -0.0021859  -0.0013719  -0.0004095   0.0002610   0.0000958
   77   0.0000946   0.0008373  -0.0002485   0.0000908  -0.0000738   0.0000678
   78  -0.0004351  -0.0007631   0.0012065   0.0000310   0.0000983  -0.0001224
           31          32          33          34          35          36
    1  -0.0501955   0.0137106  -0.0056364   0.0018349   0.0000012   0.0012980
    2  -0.0206817   0.0176260   0.0011199   0.0003583   0.0004961   0.0017285
    3  -0.0221136   0.0090576   0.0050020   0.0012571   0.0019351  -0.0020519
    4  -0.2206608  -0.1062986  -0.0866810   0.0088373   0.0061309   0.0044678
    5  -0.0394027  -0.1757427  -0.0631120  -0.0223423  -0.0120129  -0.0122227
    6  -0.0537108  -0.0785297  -0.1138187  -0.0101365  -0.0069393  -0.0004911
    7   0.0441829  -0.0138313   0.0017202  -0.0038397  -0.0027105  -0.0029462
    8  -0.0546805  -0.0239262  -0.0278823  -0.0014469   0.0008662  -0.0027917
    9  -0.0197391  -0.0186645  -0.0064101  -0.0025781  -0.0026270   0.0025111
   10   0.0014162   0.0015713  -0.0000357   0.0003201   0.0001235   0.0001029
   11   0.0028795  -0.0040854  -0.0037228  -0.0013410  -0.0005609  -0.0006614
   12   0.0003164  -0.0039607   0.0028549  -0.0005889  -0.0002988  -0.0000882
   13  -0.0581004  -0.0058679  -0.0160056  -0.0012053  -0.0003200  -0.0006510
   14  -0.0046006  -0.0038785  -0.0013941   0.0000219   0.0005343   0.0005362
   15  -0.0133336  -0.0007633  -0.0063548  -0.0002196   0.0003128  -0.0000718
   16  -0.0011628   0.0000250  -0.0001545   0.0001192  -0.0000064   0.0001528
   17  -0.0004585   0.0005573   0.0002435  -0.0000078  -0.0002092   0.0002428
   18  -0.0002394   0.0004374  -0.0001426   0.0001629   0.0002695  -0.0005647
   19   0.0143458   0.0320608   0.0195072  -0.0043583   0.0019206  -0.0015481
   20   0.0717620  -0.0132779   0.0075238   0.0014356   0.0027308  -0.0015167
   21   0.0414939   0.0007501   0.0122555  -0.0022713  -0.0016486   0.0061049
   22  -0.0014696  -0.0022239  -0.0055135   0.0000322   0.0003774  -0.0001012
   23  -0.0056426  -0.0027482  -0.0045025   0.0014370  -0.0002105  -0.0005297
   24  -0.0066324  -0.0040171   0.0009346   0.0005046  -0.0002450   0.0001700
   25  -0.3218764   0.1190838  -0.0036020  -0.0006809   0.0004746  -0.0000164
   26   0.0661513  -0.1479273  -0.0345923   0.0264665  -0.0067054   0.0016702
   27  -0.0325385  -0.0236443  -0.0693769   0.0132850  -0.0041122   0.0024179
   28  -0.0177401  -0.0157801  -0.0131299   0.0009733  -0.0003850   0.0011139
   29   0.0103428   0.0101188   0.0066919  -0.0008416  -0.0001119   0.0020407
   30   0.0007618  -0.0001565   0.0023177   0.0009323   0.0020282  -0.0031503
   31   0.6815565  -0.0740645   0.0907853  -0.0666880   0.0444285   0.0137784
   32  -0.0740645   0.6258723   0.2341510   0.0456528  -0.2813916  -0.1141884
   33   0.0907853   0.2341510   0.2572356   0.0152609  -0.1142222  -0.0874280
   34  -0.0666880   0.0456528   0.0152609   0.0646141  -0.0499236  -0.0160079
   35   0.0444285  -0.2813916  -0.1142222  -0.0499236   0.2967170   0.1252417
   36   0.0137784  -0.1141884  -0.0874280  -0.0160079   0.1252417   0.0831083
   37   0.0017916  -0.0005763   0.0011322   0.0004527  -0.0003406  -0.0000756
   38   0.0011689  -0.0002364   0.0008281   0.0002256  -0.0002211   0.0000191
   39   0.0006972   0.0005732   0.0007404  -0.0000655  -0.0000160   0.0000150
   40  -0.0009302   0.0006515  -0.0005908  -0.0001313   0.0000958  -0.0000316
   41   0.0001619  -0.0000144   0.0000612  -0.0000153   0.0000063   0.0000232
   42  -0.0001334   0.0001194  -0.0000475   0.0000117  -0.0000024  -0.0000258
   43   0.0000223   0.0000045  -0.0000067   0.0000119  -0.0000081  -0.0000062
   44  -0.0000433   0.0000206   0.0000227  -0.0000087  -0.0000019   0.0000059
   45  -0.0000071  -0.0000891  -0.0000044   0.0000164  -0.0000073   0.0000003
   46   0.0003840  -0.0003580   0.0003302   0.0000257  -0.0000109   0.0000233
   47   0.0004064  -0.0003684   0.0003278   0.0000030   0.0000093   0.0000352
   48  -0.0001239   0.0002118  -0.0001478  -0.0000114   0.0000026  -0.0000208
   49  -0.0000088  -0.0000139  -0.0000044  -0.0000086   0.0000097   0.0000029
   50   0.0000061   0.0000076   0.0000079  -0.0000020  -0.0000010   0.0000017
   51   0.0000153  -0.0000063  -0.0000019  -0.0000007   0.0000010   0.0000019
   52   0.0001522   0.0001210   0.0003544   0.0000490  -0.0000691  -0.0000340
   53  -0.0003555   0.0005136  -0.0003497   0.0000013  -0.0000241  -0.0000441
   54   0.0000028  -0.0002029   0.0001370   0.0000104  -0.0000026   0.0000070
   55  -0.0000196  -0.0004070  -0.0001946  -0.0000840   0.0001139   0.0000572
   56   0.0000462  -0.0001968  -0.0000280  -0.0000438   0.0000485   0.0000344
   57   0.0001352  -0.0000129   0.0000553  -0.0000021  -0.0000015   0.0000039
   58  -0.0000141   0.0003725  -0.0003086  -0.0000272  -0.0000006   0.0000003
   59  -0.0004509   0.0003095  -0.0001229  -0.0000046  -0.0000120  -0.0000355
   60  -0.0003674   0.0000619  -0.0001807  -0.0000232   0.0000286  -0.0000332
   61  -0.0000211  -0.0000054  -0.0000314  -0.0000220   0.0000098   0.0000156
   62   0.0000184  -0.0000289  -0.0000267  -0.0000129   0.0000101   0.0000111
   63   0.0000094   0.0000341  -0.0000247   0.0000150  -0.0000076  -0.0000024
   64   0.0002297  -0.0004803   0.0003638  -0.0000551   0.0000324   0.0000931
   65  -0.0003559  -0.0002574   0.0000957  -0.0000393   0.0000532  -0.0000208
   66   0.0001900   0.0006831  -0.0002872  -0.0000363  -0.0000006  -0.0000151
   67  -0.0004373  -0.0000656   0.0001005   0.0000291  -0.0000199   0.0000002
   68   0.0000071   0.0000846   0.0000174   0.0000432  -0.0000186  -0.0000281
   69   0.0007641  -0.0003872   0.0002337   0.0000220  -0.0000054   0.0000715
   70  -0.0000071   0.0000608   0.0000244   0.0000011  -0.0000113  -0.0000036
   71  -0.0000045   0.0000375   0.0000181   0.0000121  -0.0000113  -0.0000073
   72  -0.0000162  -0.0000089  -0.0000169   0.0000055  -0.0000014   0.0000040
   73   0.0005029   0.0008320   0.0011331  -0.0004417   0.0000682   0.0001379
   74  -0.0004049  -0.0004681  -0.0006981   0.0001749  -0.0000349   0.0000637
   75  -0.0003960  -0.0014604   0.0004400   0.0001564  -0.0000334  -0.0000581
   76  -0.0052525   0.0058263   0.0011829   0.0002414   0.0000194   0.0001775
   77   0.0037670  -0.0005996  -0.0004553   0.0001977   0.0000554   0.0003919
   78   0.0004016   0.0000124   0.0020353   0.0003014   0.0003519  -0.0004146
           37          38          39          40          41          42
    1   0.0050554   0.0029212   0.0013399  -0.0011527   0.0000049  -0.0000182
    2  -0.0022738  -0.0013694  -0.0004172   0.0005218  -0.0000019   0.0000042
    3   0.0001088   0.0000667  -0.0000518   0.0000158   0.0000180   0.0000318
    4  -0.0033570  -0.0022384  -0.0006005   0.0010772  -0.0000388   0.0000392
    5   0.0008634   0.0008565  -0.0002301   0.0000209  -0.0000364   0.0000075
    6  -0.0004363  -0.0002620  -0.0002317   0.0002813  -0.0000672  -0.0000283
    7  -0.0007896   0.0007581  -0.0015732   0.0000972  -0.0001570   0.0000822
    8  -0.0009270   0.0002669  -0.0012566  -0.0002769  -0.0002542   0.0001831
    9  -0.0020580  -0.0000985   0.0005928   0.0001587  -0.0002455   0.0001174
   10   0.0003843   0.0006517  -0.0003105  -0.0002260  -0.0001030   0.0000590
   11   0.0001916  -0.0001131   0.0001002   0.0000359   0.0000488  -0.0000166
   12   0.0000588   0.0000824   0.0000516  -0.0000245  -0.0000278  -0.0000014
   13   0.0039810   0.0045410  -0.0018143  -0.0021507  -0.0008855   0.0004149
   14   0.0017633  -0.0030273   0.0018780   0.0009909   0.0005121  -0.0004188
   15   0.0031791  -0.0003699   0.0011870   0.0002117   0.0003646  -0.0000019
   16  -0.0005031  -0.0002006   0.0002284   0.0001630  -0.0000215  -0.0000357
   17  -0.0007244   0.0001271   0.0004213   0.0000849  -0.0000912   0.0000344
   18   0.0001533   0.0003701  -0.0003851  -0.0000479  -0.0000224   0.0000084
   19  -0.0443648   0.0023684  -0.0068530   0.0031947  -0.0025365   0.0019834
   20  -0.0011926   0.0197206  -0.0017554  -0.0046757  -0.0029004   0.0009904
   21  -0.0019362   0.0005870  -0.0104466  -0.0012735  -0.0007617   0.0012819
   22  -0.2440610  -0.0583698   0.0113642  -0.0560851  -0.0149895  -0.0017050
   23  -0.0754712  -0.1572122   0.0137054   0.0158699   0.0165293  -0.0024434
   24  -0.0034454   0.0004321  -0.0303061  -0.0133526  -0.0040639   0.0063146
   25   0.0026858   0.0013741   0.0009820  -0.0001947  -0.0000331  -0.0002350
   26  -0.0028770  -0.0004321  -0.0004165  -0.0005777   0.0003103   0.0001020
   27   0.0011922   0.0009509   0.0002326  -0.0005185   0.0001061   0.0000921
   28   0.0003190   0.0007334   0.0000689  -0.0000181  -0.0000623  -0.0001950
   29   0.0003203  -0.0000712   0.0000851   0.0003289  -0.0000598   0.0001006
   30  -0.0014065  -0.0010023  -0.0003214   0.0008145   0.0000139   0.0001066
   31   0.0017916   0.0011689   0.0006972  -0.0009302   0.0001619  -0.0001334
   32  -0.0005763  -0.0002364   0.0005732   0.0006515  -0.0000144   0.0001194
   33   0.0011322   0.0008281   0.0007404  -0.0005908   0.0000612  -0.0000475
   34   0.0004527   0.0002256  -0.0000655  -0.0001313  -0.0000153   0.0000117
   35  -0.0003406  -0.0002211  -0.0000160   0.0000958   0.0000063  -0.0000024
   36  -0.0000756   0.0000191   0.0000150  -0.0000316   0.0000232  -0.0000258
   37   0.6684694   0.0247365   0.0517886  -0.2268339   0.1092453  -0.0604157
   38   0.0247365   0.6407722  -0.1650086   0.0452885  -0.1774535   0.0484112
   39   0.0517886  -0.1650086   0.2122764  -0.0325307   0.0551545  -0.0893747
   40  -0.2268339   0.0452885  -0.0325307   0.6929140   0.0519853   0.0410900
   41   0.1092453  -0.1774535   0.0551545   0.0519853   0.6428393  -0.2052706
   42  -0.0604157   0.0484112  -0.0893747   0.0410900  -0.2052706   0.2085179
   43   0.0069724   0.0231187  -0.0089966  -0.0644166  -0.0317743   0.0092449
   44  -0.0070142  -0.0137447   0.0062849  -0.0307214  -0.2895453   0.1016568
   45   0.0015045   0.0087463   0.0005173   0.0103374   0.1021327  -0.0738669
   46  -0.0543830   0.0325685  -0.0206906  -0.3289071  -0.1154218   0.0144319
   47  -0.0109308   0.0573722  -0.0245838  -0.0591606  -0.1513871   0.0353760
   48  -0.0031053  -0.0179664   0.0097943  -0.0079522   0.0271947  -0.0609508
   49  -0.0021449  -0.0038288   0.0006716  -0.0178930   0.0168545  -0.0090156
   50  -0.0031957   0.0004540   0.0023989  -0.0107652   0.0106024  -0.0050406
   51  -0.0000439   0.0023433   0.0065242   0.0023661  -0.0016390   0.0021380
   52  -0.0130259   0.0235951  -0.0122871   0.0212872  -0.0334781   0.0146875
   53   0.0259092  -0.0571954   0.0265151  -0.0807788  -0.0127054  -0.0027144
   54  -0.0113642   0.0238347  -0.0153652   0.0342855   0.0019757   0.0044083
   55   0.0056444   0.0017849   0.0012672  -0.0030810   0.0041022  -0.0012050
   56   0.0000896   0.0063200  -0.0026494   0.0073714  -0.0031345   0.0040531
   57   0.0009931  -0.0025325  -0.0001914  -0.0034233   0.0035615   0.0024922
   58   0.0203063  -0.0754516   0.0352617  -0.0604305   0.0064230  -0.0078862
   59  -0.0328759  -0.0146751   0.0020471   0.0061221  -0.0043450  -0.0000060
   60   0.0156457  -0.0018724   0.0058193  -0.0096805   0.0009420  -0.0046295
   61  -0.0046872  -0.0012241  -0.0011392  -0.0013845  -0.0001312  -0.0001358
   62  -0.0018858   0.0025189   0.0012272   0.0002736   0.0006003  -0.0002727
   63  -0.0004210   0.0012217   0.0061293  -0.0004384  -0.0004452   0.0000418
   64  -0.1290695   0.0123388  -0.0158167   0.0415061   0.0155345  -0.0031172
   65  -0.0448704  -0.2786579   0.0765051   0.0559876  -0.0261256   0.0208308
   66   0.0105780   0.0880414  -0.0948600  -0.0191973   0.0176117  -0.0016195
   67   0.0073988  -0.0025917   0.0015433   0.0005399  -0.0012931  -0.0000465
   68   0.0256161  -0.0102916   0.0093919  -0.0025838  -0.0043105   0.0032943
   69  -0.0088658   0.0053547   0.0003628   0.0004963   0.0032284   0.0037741
   70  -0.0004412   0.0005380  -0.0003386   0.0015528  -0.0014942   0.0005375
   71  -0.0006209   0.0000213  -0.0001073   0.0008801  -0.0008105   0.0008784
   72   0.0000944   0.0000373   0.0003004  -0.0002561   0.0007373   0.0013254
   73   0.0008036  -0.0344186  -0.0021199   0.0013624  -0.0018803   0.0015668
   74  -0.0030217  -0.0137901   0.0002493   0.0030610   0.0017360   0.0001375
   75   0.0073663   0.0078883  -0.0029471  -0.0008175  -0.0005666  -0.0001079
   76  -0.0006034  -0.0003879  -0.0000767   0.0001410   0.0000041  -0.0000046
   77   0.0000627   0.0000614  -0.0000963  -0.0000302  -0.0000091   0.0000057
   78  -0.0002213  -0.0001026  -0.0000623   0.0000784  -0.0000155   0.0000037
           43          44          45          46          47          48
    1   0.0001441   0.0000026  -0.0000014   0.0001289  -0.0002105   0.0001680
    2  -0.0000689   0.0000104  -0.0000012  -0.0000448   0.0001347  -0.0001019
    3   0.0000055  -0.0000140  -0.0000134  -0.0000177  -0.0000567   0.0000373
    4  -0.0000813   0.0000057  -0.0000025  -0.0002064  -0.0000850  -0.0000094
    5   0.0000389   0.0000329  -0.0000022  -0.0002004  -0.0003397   0.0001569
    6  -0.0000092   0.0000380   0.0000075  -0.0001454  -0.0000939   0.0000410
    7  -0.0000237   0.0000490  -0.0000393  -0.0002418  -0.0000456   0.0000497
    8  -0.0000132  -0.0000365  -0.0000316   0.0000129   0.0002560  -0.0000316
    9  -0.0000205   0.0000390   0.0000397  -0.0000575   0.0001031  -0.0002006
   10   0.0000177   0.0000018  -0.0000053  -0.0000209   0.0000204   0.0000112
   11   0.0000004  -0.0000039  -0.0000009   0.0000123  -0.0000179   0.0000110
   12   0.0000049   0.0000054   0.0000029  -0.0000053  -0.0000108  -0.0000016
   13   0.0001632  -0.0001149  -0.0000865   0.0001650   0.0003741   0.0001626
   14   0.0000150  -0.0000719   0.0000485   0.0001648  -0.0003725   0.0001359
   15  -0.0000096  -0.0000534   0.0000159   0.0001433  -0.0002100   0.0001038
   16  -0.0000161   0.0000103  -0.0000103  -0.0000313   0.0000060  -0.0000138
   17  -0.0000081   0.0000306   0.0000084  -0.0000486  -0.0000046  -0.0000483
   18  -0.0000139  -0.0000042  -0.0000396  -0.0000273   0.0000148   0.0000548
   19  -0.0004497   0.0006470   0.0000972  -0.0009517   0.0014846  -0.0015211
   20   0.0001203   0.0001871  -0.0003531  -0.0006690   0.0004250   0.0000978
   21   0.0001581  -0.0003785  -0.0005666  -0.0011830   0.0010165   0.0013055
   22   0.0023717  -0.0011701   0.0011482   0.0032800   0.0040382  -0.0001010
   23   0.0006724   0.0017925  -0.0001705   0.0021354  -0.0056251   0.0039694
   24   0.0007266  -0.0020106  -0.0024072   0.0020574   0.0059218   0.0019637
   25   0.0000863  -0.0000231   0.0001775  -0.0000751  -0.0004182   0.0000500
   26  -0.0000784   0.0000972   0.0001221   0.0003108   0.0006460  -0.0004321
   27   0.0000474  -0.0000961   0.0000611   0.0002509  -0.0000111  -0.0000332
   28   0.0000083  -0.0000229   0.0000039   0.0000367   0.0000784   0.0000014
   29  -0.0000096   0.0000164  -0.0000188  -0.0000816  -0.0000600  -0.0000137
   30  -0.0000317   0.0000581  -0.0000530  -0.0005337  -0.0004488   0.0001611
   31   0.0000223  -0.0000433  -0.0000071   0.0003840   0.0004064  -0.0001239
   32   0.0000045   0.0000206  -0.0000891  -0.0003580  -0.0003684   0.0002118
   33  -0.0000067   0.0000227  -0.0000044   0.0003302   0.0003278  -0.0001478
   34   0.0000119  -0.0000087   0.0000164   0.0000257   0.0000030  -0.0000114
   35  -0.0000081  -0.0000019  -0.0000073  -0.0000109   0.0000093   0.0000026
   36  -0.0000062   0.0000059   0.0000003   0.0000233   0.0000352  -0.0000208
   37   0.0069724  -0.0070142   0.0015045  -0.0543830  -0.0109308  -0.0031053
   38   0.0231187  -0.0137447   0.0087463   0.0325685   0.0573722  -0.0179664
   39  -0.0089966   0.0062849   0.0005173  -0.0206906  -0.0245838   0.0097943
   40  -0.0644166  -0.0307214   0.0103374  -0.3289071  -0.0591606  -0.0079522
   41  -0.0317743  -0.2895453   0.1021327  -0.1154218  -0.1513871   0.0271947
   42   0.0092449   0.1016568  -0.0738669   0.0144319   0.0353760  -0.0609508
   43   0.0641672   0.0359859  -0.0095240   0.0003832  -0.0284870   0.0113592
   44   0.0359859   0.3075566  -0.1123869  -0.0000535  -0.0083995   0.0038619
   45  -0.0095240  -0.1123869   0.0686957  -0.0003606   0.0007361   0.0013750
   46   0.0003832  -0.0000535  -0.0003606   0.7432547   0.0052123   0.0680888
   47  -0.0284870  -0.0083995   0.0007361   0.0052123   0.6207332  -0.1944333
   48   0.0113592   0.0038619   0.0013750   0.0680888  -0.1944333   0.2024557
   49   0.0010601   0.0000450   0.0005128  -0.2348910   0.1193893  -0.0699548
   50   0.0005446   0.0002219  -0.0017656   0.1178610  -0.1380943   0.0546160
   51   0.0003242  -0.0018484  -0.0035427  -0.0694061   0.0548893  -0.0624701
   52  -0.0045699  -0.0019816  -0.0006314  -0.1250703  -0.0474047   0.0118605
   53  -0.0008941   0.0029039   0.0018307   0.0232449  -0.2888011   0.0882387
   54  -0.0009888   0.0016326   0.0066358  -0.0168683   0.0805904  -0.0958133
   55   0.0000366  -0.0002350   0.0000445  -0.0093838  -0.0161282   0.0040979
   56  -0.0016096  -0.0007490   0.0002413  -0.0522904  -0.0222733   0.0045177
   57   0.0006065   0.0004706   0.0002768   0.0185165   0.0087010   0.0043513
   58  -0.0012169   0.0003321  -0.0002093   0.0417957   0.0590835  -0.0201466
   59  -0.0000831   0.0006918  -0.0003011   0.0154899  -0.0268357   0.0155472
   60  -0.0000772  -0.0001877  -0.0000011  -0.0017317   0.0205818  -0.0011903
   61   0.0001166  -0.0000324   0.0000958  -0.0039793   0.0023572  -0.0018965
   62  -0.0000338  -0.0001989  -0.0002343   0.0036803   0.0006704   0.0021818
   63   0.0000816  -0.0002070  -0.0006366  -0.0022308   0.0023774   0.0033520
   64  -0.0040418   0.0037250  -0.0019635  -0.0231782  -0.0274447   0.0089445
   65   0.0019828   0.0001149   0.0018341  -0.0259742  -0.0385498   0.0117130
   66  -0.0017808   0.0021087   0.0035509   0.0085566   0.0101872  -0.0055086
   67   0.0003365  -0.0003911   0.0000055   0.0000257  -0.0006321   0.0003593
   68   0.0013206  -0.0007849   0.0004621  -0.0010715  -0.0005607   0.0000598
   69  -0.0004911   0.0003043   0.0001033   0.0004075  -0.0000893  -0.0003441
   70  -0.0004098  -0.0001018   0.0000108  -0.0077035  -0.0014798  -0.0005628
   71  -0.0002718  -0.0000580  -0.0000823  -0.0035872   0.0018380  -0.0002362
   72   0.0000629  -0.0000369  -0.0001273   0.0001407  -0.0001705   0.0019685
   73  -0.0006531   0.0011109  -0.0011120  -0.0004552  -0.0000648   0.0002708
   74  -0.0004664  -0.0000786  -0.0007190  -0.0008815  -0.0004001   0.0007483
   75  -0.0006615   0.0007287  -0.0000253   0.0003501  -0.0007218  -0.0002870
   76  -0.0000190  -0.0000013  -0.0000012  -0.0000012   0.0000386  -0.0000252
   77   0.0000023  -0.0000035   0.0000017   0.0000003   0.0000047  -0.0000009
   78  -0.0000039   0.0000062   0.0000017  -0.0000393  -0.0000284   0.0000041
           49          50          51          52          53          54
    1  -0.0001378   0.0000234  -0.0000399   0.0014031   0.0004364   0.0000853
    2   0.0000610  -0.0000080   0.0000189  -0.0005961  -0.0002374  -0.0000430
    3   0.0000010  -0.0000011  -0.0000041   0.0000213   0.0000531  -0.0000301
    4   0.0000939  -0.0000180   0.0000206  -0.0009653  -0.0000867  -0.0000472
    5  -0.0000494   0.0000040  -0.0000224   0.0002764   0.0005369  -0.0000141
    6  -0.0000030   0.0000021  -0.0000008  -0.0000699   0.0001639   0.0000150
    7  -0.0000205  -0.0000074  -0.0000020  -0.0002019   0.0003066  -0.0000952
    8  -0.0000098  -0.0000191   0.0000071  -0.0000210  -0.0003264  -0.0000170
    9  -0.0000030  -0.0000189   0.0000026  -0.0001360  -0.0001283  -0.0000417
   10  -0.0000283  -0.0000049  -0.0000050   0.0001486   0.0000564  -0.0000030
   11   0.0000048   0.0000034  -0.0000002   0.0000175   0.0000001  -0.0000006
   12  -0.0000070   0.0000001  -0.0000010   0.0000520   0.0000245  -0.0000010
   13  -0.0001753  -0.0000446  -0.0000143   0.0012119  -0.0002763   0.0002185
   14   0.0000849   0.0000483   0.0000137   0.0001418  -0.0000388   0.0000703
   15   0.0000429   0.0000165  -0.0000119   0.0001842  -0.0000172  -0.0000009
   16   0.0000113  -0.0000006   0.0000035  -0.0000950  -0.0000170  -0.0000188
   17  -0.0000035  -0.0000049  -0.0000047  -0.0000327   0.0000201  -0.0000357
   18  -0.0000017   0.0000016   0.0000021   0.0000034   0.0000036   0.0000097
   19   0.0001925  -0.0001776   0.0000642  -0.0037279  -0.0003905  -0.0003775
   20  -0.0005101  -0.0001285  -0.0000377   0.0024149   0.0004257   0.0002141
   21  -0.0001666  -0.0000997   0.0000058  -0.0008864   0.0006197  -0.0002504
   22  -0.0013621  -0.0002998   0.0000122   0.0066729  -0.0018945   0.0020395
   23   0.0011238   0.0007633   0.0002769  -0.0006023   0.0020888  -0.0019614
   24  -0.0003441  -0.0000041   0.0003028   0.0019149  -0.0049025   0.0014530
   25  -0.0000253  -0.0000004  -0.0000371   0.0000909   0.0003971   0.0001046
   26   0.0000509  -0.0000285  -0.0000178  -0.0008960  -0.0004817   0.0001795
   27  -0.0000052  -0.0000334  -0.0000367  -0.0000610  -0.0001060   0.0000101
   28   0.0000076   0.0000110   0.0000356  -0.0001342  -0.0001913   0.0000028
   29  -0.0000072   0.0000008  -0.0000042   0.0001769   0.0000847  -0.0000993
   30  -0.0000084   0.0000087  -0.0000002  -0.0001132   0.0006970  -0.0003135
   31  -0.0000088   0.0000061   0.0000153   0.0001522  -0.0003555   0.0000028
   32  -0.0000139   0.0000076  -0.0000063   0.0001210   0.0005136  -0.0002029
   33  -0.0000044   0.0000079  -0.0000019   0.0003544  -0.0003497   0.0001370
   34  -0.0000086  -0.0000020  -0.0000007   0.0000490   0.0000013   0.0000104
   35   0.0000097  -0.0000010   0.0000010  -0.0000691  -0.0000241  -0.0000026
   36   0.0000029   0.0000017   0.0000019  -0.0000340  -0.0000441   0.0000070
   37  -0.0021449  -0.0031957  -0.0000439  -0.0130259   0.0259092  -0.0113642
   38  -0.0038288   0.0004540   0.0023433   0.0235951  -0.0571954   0.0238347
   39   0.0006716   0.0023989   0.0065242  -0.0122871   0.0265151  -0.0153652
   40  -0.0178930  -0.0107652   0.0023661   0.0212872  -0.0807788   0.0342855
   41   0.0168545   0.0106024  -0.0016390  -0.0334781  -0.0127054   0.0019757
   42  -0.0090156  -0.0050406   0.0021380   0.0146875  -0.0027144   0.0044083
   43   0.0010601   0.0005446   0.0003242  -0.0045699  -0.0008941  -0.0009888
   44   0.0000450   0.0002219  -0.0018484  -0.0019816   0.0029039   0.0016326
   45   0.0005128  -0.0017656  -0.0035427  -0.0006314   0.0018307   0.0066358
   46  -0.2348910   0.1178610  -0.0694061  -0.1250703   0.0232449  -0.0168683
   47   0.1193893  -0.1380943   0.0548893  -0.0474047  -0.2888011   0.0805904
   48  -0.0699548   0.0546160  -0.0624701   0.0118605   0.0882387  -0.0958133
   49   0.2477075  -0.1286026   0.0761049   0.0055313  -0.0033786   0.0013414
   50  -0.1286026   0.1402823  -0.0602526   0.0266711  -0.0104429   0.0088977
   51   0.0761049  -0.0602526   0.0562030  -0.0100613   0.0050903   0.0014744
   52   0.0055313   0.0266711  -0.0100613   0.6908616   0.0243405   0.0554571
   53  -0.0033786  -0.0104429   0.0050903   0.0243405   0.6440749  -0.1906215
   54   0.0013414   0.0088977   0.0014744   0.0554571  -0.1906215   0.2225411
   55   0.0010322   0.0003688   0.0002364  -0.2832140  -0.0406223  -0.0138013
   56   0.0006916   0.0017605  -0.0018656  -0.0927626  -0.1195408   0.0203838
   57   0.0002825  -0.0019168  -0.0025492   0.0062109   0.0274996  -0.0469732
   58   0.0006323  -0.0025760   0.0002388  -0.2390080   0.0438294  -0.0379719
   59  -0.0013367  -0.0043974   0.0034184   0.1186915  -0.1872399   0.0635545
   60   0.0000123   0.0032903   0.0033832  -0.0671928   0.0546351  -0.0888068
   61   0.0004390   0.0012880  -0.0004543   0.0056482   0.0225344  -0.0086294
   62  -0.0002494  -0.0007839   0.0003142  -0.0078629  -0.0147913   0.0062152
   63   0.0001373   0.0005246   0.0000221   0.0038287   0.0088195   0.0002217
   64  -0.0000464  -0.0011798   0.0004491  -0.0555938   0.0388708  -0.0215279
   65  -0.0006655  -0.0005351  -0.0000077  -0.0091634   0.0602698  -0.0238798
   66   0.0003056  -0.0000341  -0.0002939  -0.0029546  -0.0188380   0.0079508
   67  -0.0000153   0.0001201   0.0000444  -0.0023380  -0.0042077   0.0002552
   68   0.0001436  -0.0000161  -0.0002907  -0.0030882   0.0005315   0.0022576
   69   0.0000405  -0.0002681  -0.0006385   0.0000932   0.0022022   0.0060700
   70   0.0000491  -0.0000420   0.0001092  -0.0054240  -0.0469561   0.0182100
   71   0.0001419   0.0003353  -0.0003258   0.0017175  -0.0203467   0.0072156
   72   0.0000184  -0.0003793  -0.0005048  -0.0009064   0.0009243  -0.0033113
   73  -0.0000203   0.0000259   0.0000344   0.0005068   0.0002028  -0.0003142
   74   0.0000581  -0.0000243  -0.0000491  -0.0002487   0.0007137  -0.0001423
   75   0.0000397   0.0000481  -0.0000076   0.0007069   0.0003680  -0.0000075
   76   0.0000207  -0.0000033   0.0000061  -0.0001957  -0.0000804  -0.0000056
   77  -0.0000034   0.0000002  -0.0000007   0.0000432   0.0000081  -0.0000016
   78   0.0000001   0.0000003   0.0000032  -0.0000410   0.0000364  -0.0000192
           55          56          57          58          59          60
    1  -0.0020718  -0.0008594   0.0000199  -0.0002297   0.0004415  -0.0002628
    2   0.0009379   0.0004112   0.0000095   0.0000859  -0.0002381   0.0000650
    3  -0.0000671  -0.0000357   0.0000171   0.0000334   0.0000251   0.0000087
    4   0.0012979   0.0004781  -0.0000792   0.0002209  -0.0001704   0.0003883
    5  -0.0007674  -0.0003886  -0.0001228   0.0002549   0.0005995   0.0003203
    6  -0.0000227  -0.0000360  -0.0000966   0.0000866   0.0002873   0.0002407
    7  -0.0000254  -0.0000386  -0.0000933   0.0004273   0.0004685   0.0003631
    8   0.0003610   0.0002068   0.0001160  -0.0003306  -0.0004033  -0.0002881
    9   0.0003432   0.0001784   0.0000601  -0.0000473  -0.0002331  -0.0001156
   10  -0.0002147  -0.0000873   0.0000077  -0.0000160   0.0000416  -0.0000065
   11  -0.0000236  -0.0000072   0.0000030  -0.0000084   0.0000103  -0.0000049
   12  -0.0000736  -0.0000298   0.0000022   0.0000001   0.0000065  -0.0000179
   13  -0.0010874  -0.0004344   0.0001599  -0.0010927  -0.0006826  -0.0005716
   14  -0.0000685  -0.0000322   0.0000067  -0.0002771  -0.0000502  -0.0000942
   15  -0.0001842  -0.0000859   0.0000528  -0.0001996  -0.0001736  -0.0000719
   16   0.0001464   0.0000674   0.0000039   0.0000326  -0.0000207  -0.0000070
   17   0.0000286   0.0000250   0.0000171   0.0000482   0.0000045  -0.0000257
   18  -0.0000175  -0.0000039  -0.0000134  -0.0000117   0.0000986  -0.0000033
   19   0.0050927   0.0021437  -0.0003373   0.0020414   0.0007666   0.0012649
   20  -0.0029815  -0.0012692   0.0001639  -0.0013074  -0.0000636  -0.0007790
   21   0.0011518   0.0003280  -0.0002066   0.0011720  -0.0003450   0.0008561
   22  -0.0101174  -0.0041653   0.0004063  -0.0039666   0.0029783  -0.0053091
   23  -0.0026859  -0.0009873   0.0001757   0.0060112  -0.0025781   0.0034715
   24   0.0005584   0.0004776  -0.0004211  -0.0066667   0.0023417   0.0031224
   25  -0.0005818  -0.0003559  -0.0002065  -0.0000357   0.0005873   0.0003840
   26   0.0010911   0.0004859  -0.0000990   0.0003902  -0.0001993  -0.0001108
   27   0.0000462   0.0000037   0.0001658   0.0000298  -0.0006731  -0.0004289
   28   0.0001587   0.0000735  -0.0000380  -0.0003573   0.0000737   0.0000997
   29  -0.0001942  -0.0000665   0.0000358  -0.0000587   0.0000490  -0.0000271
   30  -0.0002352  -0.0001319  -0.0000400   0.0006952   0.0003774   0.0001507
   31  -0.0000196   0.0000462   0.0001352  -0.0000141  -0.0004509  -0.0003674
   32  -0.0004070  -0.0001968  -0.0000129   0.0003725   0.0003095   0.0000619
   33  -0.0001946  -0.0000280   0.0000553  -0.0003086  -0.0001229  -0.0001807
   34  -0.0000840  -0.0000438  -0.0000021  -0.0000272  -0.0000046  -0.0000232
   35   0.0001139   0.0000485  -0.0000015  -0.0000006  -0.0000120   0.0000286
   36   0.0000572   0.0000344   0.0000039   0.0000003  -0.0000355  -0.0000332
   37   0.0056444   0.0000896   0.0009931   0.0203063  -0.0328759   0.0156457
   38   0.0017849   0.0063200  -0.0025325  -0.0754516  -0.0146751  -0.0018724
   39   0.0012672  -0.0026494  -0.0001914   0.0352617   0.0020471   0.0058193
   40  -0.0030810   0.0073714  -0.0034233  -0.0604305   0.0061221  -0.0096805
   41   0.0041022  -0.0031345   0.0035615   0.0064230  -0.0043450   0.0009420
   42  -0.0012050   0.0040531   0.0024922  -0.0078862  -0.0000060  -0.0046295
   43   0.0000366  -0.0016096   0.0006065  -0.0012169  -0.0000831  -0.0000772
   44  -0.0002350  -0.0007490   0.0004706   0.0003321   0.0006918  -0.0001877
   45   0.0000445   0.0002413   0.0002768  -0.0002093  -0.0003011  -0.0000011
   46  -0.0093838  -0.0522904   0.0185165   0.0417957   0.0154899  -0.0017317
   47  -0.0161282  -0.0222733   0.0087010   0.0590835  -0.0268357   0.0205818
   48   0.0040979   0.0045177   0.0043513  -0.0201466   0.0155472  -0.0011903
   49   0.0010322   0.0006916   0.0002825   0.0006323  -0.0013367   0.0000123
   50   0.0003688   0.0017605  -0.0019168  -0.0025760  -0.0043974   0.0032903
   51   0.0002364  -0.0018656  -0.0025492   0.0002388   0.0034184   0.0033832
   52  -0.2832140  -0.0927626   0.0062109  -0.2390080   0.1186915  -0.0671928
   53  -0.0406223  -0.1195408   0.0274996   0.0438294  -0.1872399   0.0546351
   54  -0.0138013   0.0203838  -0.0469732  -0.0379719   0.0635545  -0.0888068
   55   0.3877292   0.0781287   0.0132061  -0.0491433  -0.0187046   0.0006125
   56   0.0781287   0.5583899  -0.2001499   0.0189397   0.0120811   0.0002997
   57   0.0132061  -0.2001499   0.1048913  -0.0130199  -0.0044017   0.0065604
   58  -0.0491433   0.0189397  -0.0130199   0.6837811   0.0364984   0.0542496
   59  -0.0187046   0.0120811  -0.0044017   0.0364984   0.6477112  -0.2066065
   60   0.0006125   0.0002997   0.0065604   0.0542496  -0.2066065   0.2026201
   61   0.0038062   0.0013122   0.0002679  -0.0636969  -0.0294796   0.0076877
   62   0.0005428   0.0020644  -0.0022849  -0.0299109  -0.2885238   0.0993317
   63   0.0008073  -0.0019108  -0.0027659   0.0071810   0.0996631  -0.0691469
   64   0.0010532  -0.0030641  -0.0003708  -0.3141828  -0.1124570   0.0118228
   65   0.0023747  -0.0076282   0.0053543  -0.0564762  -0.1462263   0.0328965
   66  -0.0028863   0.0048117   0.0049082  -0.0127316   0.0271549  -0.0608009
   67  -0.0015822   0.0007970  -0.0003721  -0.0185769   0.0165931  -0.0096929
   68  -0.0006789   0.0004680  -0.0000340  -0.0108945   0.0101932  -0.0050875
   69  -0.0000221   0.0000320   0.0004039   0.0019632  -0.0010077   0.0022235
   70  -0.0449575   0.0456324  -0.0228419   0.0024816  -0.0019111   0.0012234
   71  -0.0067629  -0.4260935   0.1655376   0.0044563   0.0046993  -0.0015750
   72  -0.0021349   0.1722465  -0.0709875  -0.0015674  -0.0023118   0.0001865
   73  -0.0007275  -0.0001812  -0.0000325   0.0002552  -0.0005026   0.0011374
   74   0.0004742   0.0001239  -0.0001008   0.0005835  -0.0005808   0.0007349
   75  -0.0016222  -0.0006937   0.0000119  -0.0001934   0.0016997   0.0002491
   76   0.0002936   0.0001212   0.0000003   0.0000203  -0.0000726   0.0000312
   77  -0.0000484  -0.0000183   0.0000044  -0.0000168   0.0000189  -0.0000004
   78   0.0000380   0.0000127  -0.0000082   0.0000487  -0.0000035   0.0000061
           61          62          63          64          65          66
    1  -0.0001387  -0.0001932   0.0000616  -0.0004915  -0.0010915   0.0000628
    2   0.0000707   0.0000916  -0.0000345   0.0003069   0.0005042   0.0000154
    3  -0.0000058  -0.0000072  -0.0000000  -0.0000797   0.0000112   0.0001072
    4   0.0000771   0.0001101  -0.0000439  -0.0000240   0.0009334  -0.0001981
    5  -0.0000350  -0.0000828   0.0000397  -0.0005681  -0.0005898  -0.0000904
    6   0.0000049  -0.0000124   0.0000076  -0.0001304  -0.0002026  -0.0000781
    7   0.0000215  -0.0000087   0.0000237  -0.0002079  -0.0004988   0.0001699
    8   0.0000180   0.0000458  -0.0000260   0.0004922   0.0005659   0.0001477
    9  -0.0000010   0.0000165  -0.0000190   0.0001081   0.0004859   0.0000848
   10  -0.0000167  -0.0000226   0.0000066  -0.0000410  -0.0001072   0.0000215
   11   0.0000010  -0.0000021  -0.0000021   0.0000073  -0.0000409   0.0000363
   12  -0.0000039  -0.0000051   0.0000028  -0.0000388   0.0000265  -0.0000265
   13  -0.0001492  -0.0001078  -0.0000156   0.0000398   0.0007673  -0.0002082
   14   0.0000080   0.0000043  -0.0000311   0.0001319   0.0005528  -0.0001344
   15  -0.0000005  -0.0000017  -0.0000263  -0.0002760  -0.0001096   0.0000664
   16   0.0000122   0.0000111  -0.0000084   0.0000617   0.0000908   0.0000370
   17   0.0000062  -0.0000018  -0.0000084   0.0000144   0.0000935   0.0001063
   18   0.0000179   0.0000085  -0.0000011   0.0001871  -0.0001413   0.0000527
   19   0.0005602   0.0004969  -0.0001112   0.0029859   0.0024524   0.0009510
   20  -0.0002725  -0.0002884   0.0000045  -0.0018199  -0.0003588  -0.0005145
   21  -0.0000191   0.0000144   0.0000170   0.0005332  -0.0004328   0.0003132
   22  -0.0000342  -0.0004770  -0.0001804  -0.0059785  -0.0165213   0.0031987
   23  -0.0014827  -0.0003892   0.0006801  -0.0425370  -0.0206734   0.0018922
   24   0.0002641   0.0002623   0.0002033   0.0145637   0.0117310   0.0036499
   25  -0.0000584  -0.0000699   0.0000742  -0.0023633  -0.0003255   0.0004955
   26   0.0000611   0.0000677   0.0000089   0.0000595   0.0001281  -0.0004712
   27  -0.0000306   0.0000156   0.0000058   0.0006352   0.0004439  -0.0013947
   28   0.0000298   0.0000258   0.0000026  -0.0008966  -0.0005699   0.0013826
   29  -0.0000469  -0.0000288   0.0000290   0.0001284   0.0000937   0.0002109
   30   0.0000112  -0.0000192   0.0000618  -0.0000895  -0.0000885   0.0006694
   31  -0.0000211   0.0000184   0.0000094   0.0002297  -0.0003559   0.0001900
   32  -0.0000054  -0.0000289   0.0000341  -0.0004803  -0.0002574   0.0006831
   33  -0.0000314  -0.0000267  -0.0000247   0.0003638   0.0000957  -0.0002872
   34  -0.0000220  -0.0000129   0.0000150  -0.0000551  -0.0000393  -0.0000363
   35   0.0000098   0.0000101  -0.0000076   0.0000324   0.0000532  -0.0000006
   36   0.0000156   0.0000111  -0.0000024   0.0000931  -0.0000208  -0.0000151
   37  -0.0046872  -0.0018858  -0.0004210  -0.1290695  -0.0448704   0.0105780
   38  -0.0012241   0.0025189   0.0012217   0.0123388  -0.2786579   0.0880414
   39  -0.0011392   0.0012272   0.0061293  -0.0158167   0.0765051  -0.0948600
   40  -0.0013845   0.0002736  -0.0004384   0.0415061   0.0559876  -0.0191973
   41  -0.0001312   0.0006003  -0.0004452   0.0155345  -0.0261256   0.0176117
   42  -0.0001358  -0.0002727   0.0000418  -0.0031172   0.0208308  -0.0016195
   43   0.0001166  -0.0000338   0.0000816  -0.0040418   0.0019828  -0.0017808
   44  -0.0000324  -0.0001989  -0.0002070   0.0037250   0.0001149   0.0021087
   45   0.0000958  -0.0002343  -0.0006366  -0.0019635   0.0018341   0.0035509
   46  -0.0039793   0.0036803  -0.0022308  -0.0231782  -0.0259742   0.0085566
   47   0.0023572   0.0006704   0.0023774  -0.0274447  -0.0385498   0.0101872
   48  -0.0018965   0.0021818   0.0033520   0.0089445   0.0117130  -0.0055086
   49   0.0004390  -0.0002494   0.0001373  -0.0000464  -0.0006655   0.0003056
   50   0.0012880  -0.0007839   0.0005246  -0.0011798  -0.0005351  -0.0000341
   51  -0.0004543   0.0003142   0.0000221   0.0004491  -0.0000077  -0.0002939
   52   0.0056482  -0.0078629   0.0038287  -0.0555938  -0.0091634  -0.0029546
   53   0.0225344  -0.0147913   0.0088195   0.0388708   0.0602698  -0.0188380
   54  -0.0086294   0.0062152   0.0002217  -0.0215279  -0.0238798   0.0079508
   55   0.0038062   0.0005428   0.0008073   0.0010532   0.0023747  -0.0028863
   56   0.0013122   0.0020644  -0.0019108  -0.0030641  -0.0076282   0.0048117
   57   0.0002679  -0.0022849  -0.0027659  -0.0003708   0.0053543   0.0049082
   58  -0.0636969  -0.0299109   0.0071810  -0.3141828  -0.0564762  -0.0127316
   59  -0.0294796  -0.2885238   0.0996631  -0.1124570  -0.1462263   0.0271549
   60   0.0076877   0.0993317  -0.0691469   0.0118228   0.0328965  -0.0608009
   61   0.0633792   0.0339631  -0.0087684   0.0004451  -0.0282128   0.0116972
   62   0.0339631   0.3075233  -0.1096739  -0.0000951  -0.0086514   0.0039406
   63  -0.0087684  -0.1096739   0.0647384   0.0000922   0.0005609   0.0008109
   64   0.0004451  -0.0000951   0.0000922   0.7230143   0.0031016   0.0804311
   65  -0.0282128  -0.0086514   0.0005609   0.0031016   0.6060664  -0.1969960
   66   0.0116972   0.0039406   0.0008109   0.0804311  -0.1969960   0.2111272
   67   0.0010393   0.0001656   0.0006153  -0.2274766   0.1182847  -0.0765009
   68   0.0004954   0.0003479  -0.0017329   0.1165700  -0.1406629   0.0615088
   69   0.0005323  -0.0016176  -0.0032531  -0.0763700   0.0599227  -0.0687751
   70  -0.0009917   0.0017141  -0.0009004  -0.0006663  -0.0003279   0.0001098
   71  -0.0010133  -0.0001278   0.0001302   0.0000463  -0.0007812   0.0001376
   72   0.0003019   0.0005230   0.0002904   0.0000808   0.0001567  -0.0007600
   73  -0.0004106  -0.0000974   0.0001931  -0.0050923  -0.0009388  -0.0016844
   74  -0.0001839  -0.0000384  -0.0000151  -0.0017182   0.0013175  -0.0015214
   75   0.0002117   0.0000851  -0.0000338   0.0014988  -0.0007120   0.0010938
   76   0.0000159   0.0000253  -0.0000113   0.0000698   0.0001635  -0.0000085
   77  -0.0000052  -0.0000071   0.0000009   0.0000040  -0.0000211   0.0000060
   78   0.0000076   0.0000084   0.0000046  -0.0000230   0.0000229   0.0000343
           67          68          69          70          71          72
    1   0.0001810   0.0002545  -0.0001651   0.0002445   0.0001894  -0.0000421
    2  -0.0000834  -0.0001043   0.0001221  -0.0001016  -0.0000901   0.0000166
    3  -0.0000262  -0.0000137  -0.0000355   0.0000011   0.0000052  -0.0000131
    4  -0.0001432  -0.0002273  -0.0001203  -0.0001748  -0.0001132   0.0000340
    5   0.0002130   0.0001484  -0.0007010   0.0000985   0.0000741  -0.0000031
    6   0.0000081   0.0001250  -0.0004012   0.0000169   0.0000049   0.0000140
    7   0.0000253   0.0001490  -0.0006368   0.0000302  -0.0000026   0.0000005
    8  -0.0000990  -0.0001346   0.0004468  -0.0000486  -0.0000368  -0.0000054
    9   0.0000093   0.0000095   0.0001316  -0.0000289  -0.0000360  -0.0000013
   10   0.0000116   0.0000178  -0.0000295   0.0000271   0.0000170  -0.0000073
   11  -0.0000119   0.0000008  -0.0000119   0.0000038   0.0000016  -0.0000033
   12   0.0000370   0.0000133   0.0000072   0.0000101   0.0000066   0.0000004
   13  -0.0000048  -0.0005052   0.0008143   0.0000627   0.0000984  -0.0000314
   14   0.0000833  -0.0000518   0.0000130   0.0000000   0.0000132  -0.0000032
   15  -0.0001814  -0.0002339   0.0001407  -0.0000084   0.0000181  -0.0000167
   16   0.0000135   0.0000108  -0.0000238  -0.0000118  -0.0000142   0.0000000
   17   0.0000323   0.0000252  -0.0000513   0.0000022  -0.0000077  -0.0000076
   18   0.0000016   0.0000248  -0.0000670   0.0000038   0.0000019  -0.0000007
   19   0.0002491  -0.0001877  -0.0014118  -0.0003746  -0.0004789   0.0001310
   20  -0.0011295  -0.0002141   0.0009426   0.0002391   0.0002620  -0.0000824
   21   0.0003060  -0.0001162  -0.0008173  -0.0000405  -0.0001201   0.0000145
   22  -0.0006108   0.0010030   0.0015683   0.0005316   0.0009066  -0.0002740
   23   0.0005587   0.0014742  -0.0013290   0.0001514   0.0002878  -0.0000402
   24   0.0007618  -0.0018238  -0.0026126   0.0000155  -0.0000879  -0.0000952
   25  -0.0013365  -0.0003428   0.0000499   0.0000432   0.0000699   0.0000447
   26   0.0003825   0.0001808   0.0002636  -0.0000938  -0.0000963   0.0000597
   27   0.0016253  -0.0001152   0.0006297  -0.0000631  -0.0000083  -0.0000163
   28  -0.0010187   0.0007418   0.0006856  -0.0000146  -0.0000136   0.0000025
   29  -0.0003193   0.0002962   0.0000913   0.0000272   0.0000216  -0.0000040
   30   0.0005648  -0.0002610  -0.0015243   0.0000519   0.0000198   0.0000129
   31  -0.0004373   0.0000071   0.0007641  -0.0000071  -0.0000045  -0.0000162
   32  -0.0000656   0.0000846  -0.0003872   0.0000608   0.0000375  -0.0000089
   33   0.0001005   0.0000174   0.0002337   0.0000244   0.0000181  -0.0000169
   34   0.0000291   0.0000432   0.0000220   0.0000011   0.0000121   0.0000055
   35  -0.0000199  -0.0000186  -0.0000054  -0.0000113  -0.0000113  -0.0000014
   36   0.0000002  -0.0000281   0.0000715  -0.0000036  -0.0000073   0.0000040
   37   0.0073988   0.0256161  -0.0088658  -0.0004412  -0.0006209   0.0000944
   38  -0.0025917  -0.0102916   0.0053547   0.0005380   0.0000213   0.0000373
   39   0.0015433   0.0093919   0.0003628  -0.0003386  -0.0001073   0.0003004
   40   0.0005399  -0.0025838   0.0004963   0.0015528   0.0008801  -0.0002561
   41  -0.0012931  -0.0043105   0.0032284  -0.0014942  -0.0008105   0.0007373
   42  -0.0000465   0.0032943   0.0037741   0.0005375   0.0008784   0.0013254
   43   0.0003365   0.0013206  -0.0004911  -0.0004098  -0.0002718   0.0000629
   44  -0.0003911  -0.0007849   0.0003043  -0.0001018  -0.0000580  -0.0000369
   45   0.0000055   0.0004621   0.0001033   0.0000108  -0.0000823  -0.0001273
   46   0.0000257  -0.0010715   0.0004075  -0.0077035  -0.0035872   0.0001407
   47  -0.0006321  -0.0005607  -0.0000893  -0.0014798   0.0018380  -0.0001705
   48   0.0003593   0.0000598  -0.0003441  -0.0005628  -0.0002362   0.0019685
   49  -0.0000153   0.0001436   0.0000405   0.0000491   0.0001419   0.0000184
   50   0.0001201  -0.0000161  -0.0002681  -0.0000420   0.0003353  -0.0003793
   51   0.0000444  -0.0002907  -0.0006385   0.0001092  -0.0003258  -0.0005048
   52  -0.0023380  -0.0030882   0.0000932  -0.0054240   0.0017175  -0.0009064
   53  -0.0042077   0.0005315   0.0022022  -0.0469561  -0.0203467   0.0009243
   54   0.0002552   0.0022576   0.0060700   0.0182100   0.0072156  -0.0033113
   55  -0.0015822  -0.0006789  -0.0000221  -0.0449575  -0.0067629  -0.0021349
   56   0.0007970   0.0004680   0.0000320   0.0456324  -0.4260935   0.1722465
   57  -0.0003721  -0.0000340   0.0004039  -0.0228419   0.1655376  -0.0709875
   58  -0.0185769  -0.0108945   0.0019632   0.0024816   0.0044563  -0.0015674
   59   0.0165931   0.0101932  -0.0010077  -0.0019111   0.0046993  -0.0023118
   60  -0.0096929  -0.0050875   0.0022235   0.0012234  -0.0015750   0.0001865
   61   0.0010393   0.0004954   0.0005323  -0.0009917  -0.0010133   0.0003019
   62   0.0001656   0.0003479  -0.0016176   0.0017141  -0.0001278   0.0005230
   63   0.0006153  -0.0017329  -0.0032531  -0.0009004   0.0001302   0.0002904
   64  -0.2274766   0.1165700  -0.0763700  -0.0006663   0.0000463   0.0000808
   65   0.1182847  -0.1406629   0.0599227  -0.0003279  -0.0007812   0.0001567
   66  -0.0765009   0.0615088  -0.0687751   0.0001098   0.0001376  -0.0007600
   67   0.2433954  -0.1267561   0.0808964   0.0001792   0.0002151  -0.0000852
   68  -0.1267561   0.1433675  -0.0672677   0.0000259   0.0000598  -0.0000592
   69   0.0808964  -0.0672677   0.0644066   0.0000143  -0.0000141  -0.0000727
   70   0.0001792   0.0000259   0.0000143   0.0559385   0.0040669   0.0044145
   71   0.0002151   0.0000598  -0.0000141   0.0040669   0.4408669  -0.1715592
   72  -0.0000852  -0.0000592  -0.0000727   0.0044145  -0.1715592   0.0718127
   73   0.0001443  -0.0000233  -0.0002411   0.0000743   0.0000920  -0.0000146
   74   0.0001467  -0.0000449  -0.0001496  -0.0000012  -0.0000633  -0.0000219
   75  -0.0002189  -0.0000947  -0.0000192   0.0000370   0.0001882  -0.0000137
   76  -0.0000283  -0.0000398   0.0000293  -0.0000389  -0.0000265   0.0000037
   77   0.0000084   0.0000167  -0.0000239   0.0000089   0.0000048  -0.0000029
   78  -0.0000098  -0.0000059   0.0000019  -0.0000020  -0.0000027   0.0000078
           73          74          75          76          77          78
    1  -0.0005188  -0.0003173  -0.0012814  -0.2214116  -0.1999830  -0.1472292
    2   0.0001031   0.0000815   0.0005113  -0.1502282  -0.2155393  -0.1385681
    3  -0.0000586   0.0000788  -0.0000452  -0.1230330  -0.1496825  -0.1038175
    4   0.0003953   0.0000800   0.0005243  -0.0349865   0.0177352   0.0011820
    5  -0.0004961   0.0004085  -0.0004169  -0.0287618   0.0091318  -0.0003565
    6  -0.0003860   0.0000684  -0.0000276  -0.0210322   0.0099030  -0.0028999
    7  -0.0006897   0.0005253   0.0004466   0.0047939   0.0039702   0.0032348
    8   0.0000891  -0.0002812   0.0007089  -0.0021631   0.0019571   0.0006779
    9   0.0002594  -0.0002929  -0.0002356   0.0000963   0.0021768   0.0005217
   10  -0.0000130  -0.0000853   0.0000809   0.0000070  -0.0010620  -0.0005624
   11  -0.0000177  -0.0000160  -0.0000395   0.0018980  -0.0008046  -0.0002300
   12   0.0000365   0.0000369  -0.0000156   0.0007056  -0.0008291   0.0002122
   13   0.0015199  -0.0029380  -0.0003799  -0.0009057   0.0001789  -0.0000658
   14   0.0017161   0.0017261   0.0009793  -0.0001992  -0.0006135  -0.0000646
   15   0.0018447   0.0001950  -0.0001020  -0.0001339  -0.0000339  -0.0007565
   16  -0.0005565   0.0006504  -0.0004559   0.0002848  -0.0000060   0.0000835
   17  -0.0008790   0.0000829  -0.0007023  -0.0002174   0.0000245   0.0000157
   18  -0.0012803   0.0005177  -0.0000310  -0.0000182   0.0000347  -0.0000695
   19   0.0006830   0.0017538   0.0042683  -0.0001320  -0.0002703  -0.0001258
   20   0.0344879  -0.0133268  -0.0001382   0.0008718  -0.0001224   0.0000382
   21   0.0053094  -0.0038219  -0.0028103   0.0002131  -0.0003017   0.0001965
   22  -0.0675315   0.0021865  -0.0086981   0.0011186   0.0000469   0.0003772
   23   0.0003380  -0.4388734  -0.0548980  -0.0000659  -0.0002280  -0.0000461
   24  -0.0006214  -0.0437121  -0.0050662   0.0001077   0.0001124  -0.0000921
   25  -0.0055156   0.0016355   0.0008499   0.0000055   0.0000946  -0.0004351
   26   0.0013729   0.0012893   0.0001372  -0.0021859   0.0008373  -0.0007631
   27  -0.0021582   0.0014716   0.0011915  -0.0013719  -0.0002485   0.0012065
   28   0.0001689  -0.0001389  -0.0001345  -0.0004095   0.0000908   0.0000310
   29  -0.0000248  -0.0000158   0.0001812   0.0002610  -0.0000738   0.0000983
   30  -0.0001242   0.0000556  -0.0000816   0.0000958   0.0000678  -0.0001224
   31   0.0005029  -0.0004049  -0.0003960  -0.0052525   0.0037670   0.0004016
   32   0.0008320  -0.0004681  -0.0014604   0.0058263  -0.0005996   0.0000124
   33   0.0011331  -0.0006981   0.0004400   0.0011829  -0.0004553   0.0020353
   34  -0.0004417   0.0001749   0.0001564   0.0002414   0.0001977   0.0003014
   35   0.0000682  -0.0000349  -0.0000334   0.0000194   0.0000554   0.0003519
   36   0.0001379   0.0000637  -0.0000581   0.0001775   0.0003919  -0.0004146
   37   0.0008036  -0.0030217   0.0073663  -0.0006034   0.0000627  -0.0002213
   38  -0.0344186  -0.0137901   0.0078883  -0.0003879   0.0000614  -0.0001026
   39  -0.0021199   0.0002493  -0.0029471  -0.0000767  -0.0000963  -0.0000623
   40   0.0013624   0.0030610  -0.0008175   0.0001410  -0.0000302   0.0000784
   41  -0.0018803   0.0017360  -0.0005666   0.0000041  -0.0000091  -0.0000155
   42   0.0015668   0.0001375  -0.0001079  -0.0000046   0.0000057   0.0000037
   43  -0.0006531  -0.0004664  -0.0006615  -0.0000190   0.0000023  -0.0000039
   44   0.0011109  -0.0000786   0.0007287  -0.0000013  -0.0000035   0.0000062
   45  -0.0011120  -0.0007190  -0.0000253  -0.0000012   0.0000017   0.0000017
   46  -0.0004552  -0.0008815   0.0003501  -0.0000012   0.0000003  -0.0000393
   47  -0.0000648  -0.0004001  -0.0007218   0.0000386   0.0000047  -0.0000284
   48   0.0002708   0.0007483  -0.0002870  -0.0000252  -0.0000009   0.0000041
   49  -0.0000203   0.0000581   0.0000397   0.0000207  -0.0000034   0.0000001
   50   0.0000259  -0.0000243   0.0000481  -0.0000033   0.0000002   0.0000003
   51   0.0000344  -0.0000491  -0.0000076   0.0000061  -0.0000007   0.0000032
   52   0.0005068  -0.0002487   0.0007069  -0.0001957   0.0000432  -0.0000410
   53   0.0002028   0.0007137   0.0003680  -0.0000804   0.0000081   0.0000364
   54  -0.0003142  -0.0001423  -0.0000075  -0.0000056  -0.0000016  -0.0000192
   55  -0.0007275   0.0004742  -0.0016222   0.0002936  -0.0000484   0.0000380
   56  -0.0001812   0.0001239  -0.0006937   0.0001212  -0.0000183   0.0000127
   57  -0.0000325  -0.0001008   0.0000119   0.0000003   0.0000044  -0.0000082
   58   0.0002552   0.0005835  -0.0001934   0.0000203  -0.0000168   0.0000487
   59  -0.0005026  -0.0005808   0.0016997  -0.0000726   0.0000189  -0.0000035
   60   0.0011374   0.0007349   0.0002491   0.0000312  -0.0000004   0.0000061
   61  -0.0004106  -0.0001839   0.0002117   0.0000159  -0.0000052   0.0000076
   62  -0.0000974  -0.0000384   0.0000851   0.0000253  -0.0000071   0.0000084
   63   0.0001931  -0.0000151  -0.0000338  -0.0000113   0.0000009   0.0000046
   64  -0.0050923  -0.0017182   0.0014988   0.0000698   0.0000040  -0.0000230
   65  -0.0009388   0.0013175  -0.0007120   0.0001635  -0.0000211   0.0000229
   66  -0.0016844  -0.0015214   0.0010938  -0.0000085   0.0000060   0.0000343
   67   0.0001443   0.0001467  -0.0002189  -0.0000283   0.0000084  -0.0000098
   68  -0.0000233  -0.0000449  -0.0000947  -0.0000398   0.0000167  -0.0000059
   69  -0.0002411  -0.0001496  -0.0000192   0.0000293  -0.0000239   0.0000019
   70   0.0000743  -0.0000012   0.0000370  -0.0000389   0.0000089  -0.0000020
   71   0.0000920  -0.0000633   0.0001882  -0.0000265   0.0000048  -0.0000027
   72  -0.0000146  -0.0000219  -0.0000137   0.0000037  -0.0000029   0.0000078
   73   0.0762041  -0.0009647  -0.0017704   0.0000050   0.0000506  -0.0000058
   74  -0.0009647   0.4605454   0.0468857   0.0000408   0.0000120   0.0000009
   75  -0.0017704   0.0468857   0.0088718   0.0000929   0.0000677   0.0000642
   76   0.0000050   0.0000408   0.0000929   0.2569666   0.1751635   0.1429799
   77   0.0000506   0.0000120   0.0000677   0.1751635   0.2059075   0.1389049
   78  -0.0000058   0.0000009   0.0000642   0.1429799   0.1389049   0.1039583
 Gradient time:  CPU 3747.96 s  wall 3746.48 s
 **********************************************************************
 **                                                                  **
 **                       VIBRATIONAL ANALYSIS                       **
 **                       --------------------                       **
 **                                                                  **
 **        VIBRATIONAL FREQUENCIES (CM**-1) AND NORMAL MODES         **
 **     FORCE CONSTANTS (mDYN/ANGSTROM) AND REDUCED MASSES (AMU)     **
 **                  INFRARED INTENSITIES (KM/MOL)                   **
 **                                                                  **
 **********************************************************************


 Mode:                 1                      2                      3
 Frequency:        18.27                  50.80                  79.22
 Force Cnst:      0.0010                 0.0070                 0.0183
 Red. Mass:       5.1905                 4.5792                 4.9531
 IR Active:          YES                    YES                    YES
 IR Intens:        1.645                  1.086                  0.774
 Raman Active:       YES                    YES                    YES
               X      Y      Z        X      Y      Z        X      Y      Z
 O          0.024  0.023 -0.176   -0.105 -0.117 -0.042    0.113  0.158 -0.136
 C          0.019  0.014 -0.083   -0.074 -0.051 -0.020    0.064  0.054 -0.028
 C          0.073  0.061 -0.166   -0.023 -0.088  0.085   -0.019 -0.035  0.137
 H          0.121  0.109 -0.312   -0.006 -0.170  0.156   -0.057 -0.043  0.215
 C          0.069  0.051 -0.064    0.003 -0.021  0.101   -0.049 -0.109  0.178
 H          0.116  0.092 -0.134    0.037 -0.054  0.184   -0.116 -0.171  0.285
 C          0.004 -0.009  0.124   -0.013  0.081  0.014    0.004 -0.091  0.057
 N         -0.000 -0.017  0.244    0.002  0.115  0.027    0.002 -0.097  0.009
 C         -0.053 -0.059  0.208   -0.063  0.118 -0.090    0.069 -0.032 -0.039
 H         -0.103 -0.114  0.352   -0.087  0.198 -0.141    0.096 -0.028 -0.091
 C         -0.044 -0.044  0.106   -0.094  0.051 -0.108    0.104  0.041 -0.089
 H         -0.090 -0.083  0.170   -0.130  0.080 -0.187    0.165  0.099 -0.189
 C         -0.005 -0.007  0.123    0.013  0.083  0.025   -0.010 -0.079 -0.039
 C          0.035 -0.022 -0.011    0.002 -0.027 -0.128    0.037 -0.085 -0.174
 H          0.071 -0.036 -0.035   -0.027 -0.069 -0.242    0.096 -0.137 -0.285
 C          0.028 -0.021 -0.116    0.026 -0.093 -0.143    0.011 -0.017 -0.149
 H          0.060 -0.034 -0.223    0.013 -0.184 -0.266    0.045 -0.017 -0.239
 C         -0.018 -0.003 -0.089    0.073 -0.049 -0.005   -0.060  0.055  0.017
 O         -0.021 -0.004 -0.202    0.102 -0.126 -0.031   -0.092  0.142  0.089
 C         -0.059  0.014  0.051    0.089  0.060  0.151   -0.101  0.039  0.100
 H         -0.096  0.029  0.078    0.121  0.097  0.259   -0.157  0.086  0.202
 C         -0.055  0.013  0.157    0.058  0.129  0.166   -0.071 -0.028  0.066
 H         -0.090  0.032  0.269    0.077  0.219  0.269   -0.097 -0.030  0.129
 H         -0.056  0.007 -0.173    0.138 -0.085  0.071   -0.147  0.185  0.200
 H          0.001 -0.000  0.077    0.004  0.110  0.079    0.003 -0.097  0.008
 H          0.069  0.069 -0.306   -0.084 -0.192  0.029    0.074  0.156 -0.076
 TransDip  -0.019  0.015 -0.033   -0.004 -0.006  0.033   -0.015 -0.005  0.024

 Mode:                 4                      5                      6
 Frequency:       153.52                 159.07                 265.70
 Force Cnst:      0.0885                 0.0918                 0.2502
 Red. Mass:       6.3701                 6.1550                 6.0149
 IR Active:          YES                    YES                    YES
 IR Intens:        1.425                  0.717                  9.764
 Raman Active:       YES                    YES                    YES
               X      Y      Z        X      Y      Z        X      Y      Z
 O         -0.084 -0.117  0.046    0.001 -0.079  0.265   -0.158  0.093 -0.025
 C         -0.027  0.007 -0.008    0.049  0.031 -0.041   -0.168  0.049  0.016
 C          0.059  0.046 -0.057    0.041  0.059 -0.107   -0.136  0.047  0.022
 H          0.103  0.020 -0.104    0.019  0.051 -0.058   -0.121  0.027  0.017
 C          0.081  0.108 -0.011    0.042  0.053 -0.145   -0.116  0.047 -0.009
 H          0.144  0.125 -0.023    0.019  0.039 -0.125   -0.167  0.050 -0.037
 C          0.022  0.115  0.082    0.041  0.014 -0.103   -0.044  0.003 -0.041
 N         -0.010  0.037  0.266   -0.011 -0.077  0.132    0.007 -0.041 -0.104
 C         -0.036  0.129  0.033    0.088  0.086 -0.235   -0.112 -0.009 -0.020
 H         -0.070  0.168  0.049    0.095  0.098 -0.265   -0.129  0.024 -0.025
 C         -0.066  0.073 -0.008    0.099  0.099 -0.219   -0.132 -0.007  0.024
 H         -0.123  0.064 -0.013    0.124  0.117 -0.248   -0.090 -0.011  0.052
 C          0.029 -0.075 -0.059   -0.007 -0.088  0.122    0.108 -0.172  0.032
 C          0.050 -0.104 -0.162    0.030 -0.060  0.068    0.193 -0.093  0.032
 H          0.067 -0.109 -0.168    0.088 -0.079  0.041    0.313 -0.124  0.002
 C          0.037 -0.074 -0.142    0.010 -0.008  0.007    0.193  0.013  0.051
 H          0.046 -0.054 -0.127    0.051  0.010 -0.071    0.208  0.030  0.047
 C          0.003 -0.027 -0.033   -0.063  0.008  0.017    0.146  0.021  0.034
 O         -0.041  0.111  0.274   -0.087  0.055 -0.121    0.084  0.208 -0.098
 C          0.010 -0.102 -0.180   -0.112 -0.009  0.129    0.067 -0.085  0.063
 H         -0.002 -0.109 -0.202   -0.170  0.008  0.152   -0.022 -0.076  0.050
 C          0.019 -0.127 -0.185   -0.077 -0.063  0.168    0.112 -0.161  0.061
 H          0.004 -0.151 -0.191   -0.105 -0.093  0.193    0.093 -0.193  0.050
 H         -0.064  0.147  0.366   -0.165  0.050 -0.129   -0.103  0.164 -0.201
 H         -0.104  0.035  0.265   -0.050 -0.068  0.040   -0.071 -0.093  0.385
 H         -0.035 -0.170  0.047   -0.052 -0.125  0.404   -0.156  0.131 -0.082
 TransDip  -0.038  0.007  0.002   -0.024 -0.012  0.000   -0.090 -0.018  0.039

 Mode:                 7                      8                      9
 Frequency:       281.52                 297.48                 311.39
 Force Cnst:      0.2731                 0.0584                 0.0627
 Red. Mass:       5.8498                 1.1208                 1.0978
 IR Active:          YES                    YES                    YES
 IR Intens:        1.184                116.087                139.031
 Raman Active:       YES                    YES                    YES
               X      Y      Z        X      Y      Z        X      Y      Z
 O          0.013  0.151  0.161    0.026 -0.007  0.022    0.014  0.027 -0.065
 C         -0.053  0.004 -0.083    0.021 -0.005 -0.007    0.002  0.000  0.004
 C         -0.122 -0.002 -0.120    0.007 -0.007 -0.014    0.005  0.010 -0.016
 H         -0.146  0.046 -0.136    0.001  0.007 -0.019    0.014  0.038 -0.068
 C         -0.136 -0.131 -0.047    0.005 -0.009 -0.018   -0.000 -0.001  0.003
 H         -0.221 -0.159 -0.023    0.031  0.014 -0.051    0.004  0.005 -0.009
 C         -0.100 -0.196  0.009   -0.013 -0.009  0.009   -0.002 -0.001  0.003
 N         -0.010 -0.033  0.226    0.009  0.032 -0.051    0.001  0.003 -0.012
 C         -0.065 -0.174 -0.054    0.002 -0.012  0.011   -0.001 -0.003  0.009
 H         -0.044 -0.240 -0.014    0.012 -0.028  0.014   -0.003 -0.014  0.024
 C          0.006 -0.069 -0.119    0.014  0.004 -0.007   -0.003 -0.006  0.019
 H          0.065 -0.061 -0.114    0.007  0.004 -0.011   -0.011 -0.024  0.056
 C         -0.027  0.109  0.068   -0.018  0.008  0.002   -0.001 -0.001 -0.003
 C          0.013  0.111 -0.012   -0.016  0.000 -0.015   -0.001 -0.001 -0.003
 H          0.018  0.122  0.020   -0.003 -0.018 -0.051    0.001 -0.004 -0.009
 C          0.035  0.039 -0.096   -0.019  0.002 -0.005   -0.001  0.001  0.002
 H          0.008 -0.005 -0.100   -0.021 -0.008 -0.018   -0.002 -0.001  0.000
 C          0.103  0.036 -0.073   -0.011  0.000  0.001   -0.001  0.000  0.002
 O          0.136 -0.016  0.101   -0.003 -0.009  0.009   -0.001  0.001  0.001
 C          0.102  0.030 -0.100   -0.009  0.001 -0.001   -0.001 -0.000  0.002
 H          0.102  0.017 -0.133   -0.007  0.002  0.000   -0.001  0.001  0.005
 C          0.049  0.089  0.003   -0.013  0.015  0.005   -0.001  0.000 -0.001
 H          0.080  0.155  0.032   -0.008  0.021  0.005   -0.000  0.001 -0.001
 H          0.221  0.050  0.259    0.012 -0.037 -0.062    0.004 -0.021 -0.056
 H          0.152 -0.018  0.067    0.039 -0.074  0.976    0.004 -0.010  0.122
 H         -0.163  0.252  0.279    0.042  0.064 -0.099   -0.189 -0.433  0.861
 TransDip   0.002  0.035  0.002   -0.263 -0.055  0.217   -0.101 -0.165  0.325

 Mode:                10                     11                     12
 Frequency:       323.27                 354.55                 373.26
 Force Cnst:      0.0681                 0.5145                 0.5543
 Red. Mass:       1.1058                 6.9468                 6.7523
 IR Active:          YES                    YES                    YES
 IR Intens:      143.534                  1.609                  4.230
 Raman Active:       YES                    YES                    YES
               X      Y      Z        X      Y      Z        X      Y      Z
 O          0.001 -0.001 -0.008    0.102  0.117 -0.087    0.093  0.160 -0.045
 C          0.001 -0.000  0.004   -0.015 -0.124  0.144   -0.054 -0.144  0.125
 C          0.002  0.000  0.004   -0.037 -0.125  0.130   -0.053 -0.133  0.093
 H          0.002  0.001  0.002   -0.052 -0.154  0.195   -0.038 -0.173  0.118
 C          0.002  0.004 -0.003    0.037  0.024 -0.153    0.046  0.031 -0.144
 H          0.005  0.007 -0.008    0.063  0.037 -0.172    0.085  0.046 -0.162
 C          0.002  0.005 -0.004    0.029  0.091 -0.222    0.023  0.075 -0.157
 N          0.001  0.002 -0.016   -0.001  0.083 -0.011   -0.009  0.011  0.294
 C          0.001  0.003 -0.001    0.025  0.051 -0.149   -0.008  0.061 -0.142
 H          0.002  0.004 -0.002    0.038  0.052 -0.174   -0.008  0.091 -0.176
 C         -0.000  0.001  0.005   -0.025 -0.109  0.131   -0.060 -0.120  0.101
 H         -0.001 -0.000  0.008   -0.067 -0.139  0.176   -0.122 -0.141  0.119
 C          0.001 -0.005  0.005   -0.010  0.078  0.242    0.013 -0.060 -0.156
 C          0.002 -0.002  0.008   -0.027  0.017  0.173    0.030 -0.038 -0.156
 H          0.005  0.003  0.022   -0.052  0.035  0.211    0.058 -0.063 -0.212
 C         -0.001  0.008  0.019    0.023 -0.127 -0.172   -0.031  0.102  0.129
 H         -0.003  0.027  0.056    0.031 -0.161 -0.254   -0.016  0.134  0.145
 C         -0.003  0.002  0.000    0.000 -0.117 -0.162   -0.036  0.111  0.154
 O          0.005 -0.026 -0.069   -0.088  0.118  0.113    0.049 -0.121 -0.085
 C         -0.003 -0.008 -0.015    0.008 -0.098 -0.132   -0.034  0.089  0.114
 H         -0.002 -0.029 -0.069    0.039 -0.122 -0.184   -0.067  0.102  0.139
 C         -0.003 -0.003  0.011   -0.011  0.037  0.148   -0.009 -0.050 -0.129
 H         -0.004 -0.008  0.006   -0.015  0.023  0.141   -0.011 -0.066 -0.151
 H         -0.107  0.360  0.913   -0.195  0.087  0.041    0.172 -0.111 -0.066
 H         -0.001 -0.008  0.081    0.018  0.080  0.032   -0.073  0.013  0.238
 H         -0.005 -0.025  0.033    0.008  0.172 -0.025   -0.056  0.286  0.001
 TransDip  -0.059  0.112  0.362   -0.033 -0.024  0.002   -0.059  0.029 -0.006

 Mode:                13                     14                     15
 Frequency:       409.43                 421.89                 428.01
 Force Cnst:      0.4087                 0.3432                 0.3637
 Red. Mass:       4.1380                 3.2730                 3.3697
 IR Active:          YES                    YES                    YES
 IR Intens:       13.131                  0.685                  2.409
 Raman Active:       YES                    YES                    YES
               X      Y      Z        X      Y      Z        X      Y      Z
 O          0.107  0.098  0.107   -0.005 -0.034 -0.033   -0.019 -0.035 -0.019
 C          0.010 -0.090 -0.107    0.018  0.023  0.023    0.011  0.026  0.029
 C          0.010 -0.100 -0.107   -0.035 -0.050  0.170    0.035  0.096 -0.111
 H          0.062 -0.149 -0.136   -0.095 -0.092  0.328    0.040  0.175 -0.220
 C          0.044 -0.041  0.071    0.009  0.066 -0.163   -0.043 -0.072  0.119
 H          0.151 -0.049  0.128    0.014  0.131 -0.299   -0.113 -0.150  0.259
 C         -0.011  0.047  0.067   -0.015 -0.011 -0.027    0.002 -0.015 -0.033
 N         -0.007  0.097 -0.008   -0.019 -0.009  0.029   -0.003 -0.011  0.012
 C         -0.035  0.040  0.055   -0.023 -0.084  0.126    0.048  0.056 -0.163
 H         -0.078  0.084  0.076   -0.040 -0.195  0.278    0.085  0.092 -0.268
 C         -0.050 -0.065 -0.059    0.054  0.091 -0.118   -0.006 -0.049  0.152
 H         -0.191 -0.086 -0.076    0.109  0.151 -0.227    0.009 -0.110  0.294
 C         -0.009  0.062 -0.063   -0.017  0.008 -0.005   -0.012  0.003  0.025
 C         -0.066 -0.034 -0.080   -0.000 -0.040 -0.136    0.014 -0.055 -0.145
 H         -0.192 -0.038 -0.136    0.005 -0.088 -0.256    0.046 -0.124 -0.307
 C         -0.002 -0.119  0.122   -0.015  0.043  0.135   -0.024  0.066  0.133
 H         -0.083 -0.200  0.193   -0.049  0.066  0.266   -0.036  0.110  0.244
 C          0.028 -0.120  0.094    0.020 -0.010  0.005   -0.002  0.011 -0.002
 O         -0.092  0.159 -0.098    0.010  0.028 -0.000    0.006 -0.004  0.013
 C          0.079 -0.108  0.025    0.032 -0.069 -0.129    0.013 -0.056 -0.155
 H          0.217 -0.133  0.004    0.052 -0.117 -0.248    0.016 -0.118 -0.316
 C          0.037  0.064 -0.019   -0.013  0.062  0.133   -0.025  0.062  0.167
 H          0.088  0.149 -0.000   -0.017  0.143  0.275   -0.032  0.111  0.269
 H         -0.428  0.152 -0.097   -0.018 -0.009 -0.094    0.037 -0.044 -0.089
 H         -0.007  0.109 -0.129    0.000  0.003 -0.088    0.012 -0.010  0.009
 H         -0.093  0.277  0.156    0.031 -0.126  0.039    0.059 -0.043 -0.122
 TransDip  -0.116  0.000 -0.004   -0.017 -0.017 -0.011    0.028 -0.023 -0.034

 Mode:                16                     17                     18
 Frequency:       433.13                 507.82                 518.93
 Force Cnst:      0.4402                 1.0413                 0.4168
 Red. Mass:       3.9824                 6.8535                 2.6269
 IR Active:          YES                    YES                    YES
 IR Intens:        1.065                 10.048                  2.849
 Raman Active:       YES                    YES                    YES
               X      Y      Z        X      Y      Z        X      Y      Z
 O         -0.031 -0.127 -0.088    0.225 -0.084 -0.006   -0.042  0.049 -0.040
 C          0.057  0.079  0.097    0.135 -0.126  0.044   -0.085 -0.086  0.185
 C         -0.004  0.101  0.049   -0.046 -0.085 -0.075    0.016  0.017 -0.019
 H         -0.097  0.219  0.065   -0.081  0.052 -0.174    0.127  0.136 -0.368
 C         -0.082 -0.047 -0.055   -0.068 -0.002 -0.012    0.039  0.057 -0.022
 H         -0.193 -0.067 -0.052    0.132  0.070 -0.082    0.110  0.222 -0.349
 C         -0.058 -0.072 -0.071   -0.187  0.091  0.083    0.020 -0.087  0.181
 N         -0.039 -0.004  0.134   -0.257 -0.037 -0.057    0.034 -0.079 -0.014
 C          0.041 -0.058 -0.081    0.012  0.152  0.044    0.032  0.024 -0.053
 H          0.138 -0.168 -0.117    0.087  0.155 -0.088    0.055  0.236 -0.329
 C          0.085  0.058  0.097    0.008  0.057  0.027   -0.004 -0.018 -0.045
 H          0.208  0.056  0.155   -0.179  0.091 -0.133    0.091  0.145 -0.360
 C         -0.066  0.070 -0.057   -0.195 -0.125  0.009   -0.004 -0.004 -0.095
 C         -0.088  0.068 -0.004   -0.087  0.038  0.005   -0.018  0.039  0.000
 H         -0.188  0.099  0.043    0.086  0.034  0.061   -0.073  0.106  0.149
 C          0.001 -0.105 -0.000   -0.061  0.102 -0.056   -0.002 -0.011  0.025
 H         -0.093 -0.253 -0.013   -0.147  0.005  0.010   -0.043  0.028  0.203
 C          0.076 -0.074  0.077    0.166  0.086 -0.055    0.018 -0.056 -0.088
 O         -0.002  0.134 -0.077    0.242  0.091  0.006   -0.010  0.017  0.018
 C          0.086 -0.050  0.119    0.014 -0.060  0.029    0.012 -0.010  0.012
 H          0.177 -0.031  0.194   -0.187 -0.028  0.037    0.028  0.048  0.167
 C          0.039  0.040 -0.112   -0.002 -0.127  0.064   -0.018  0.051  0.026
 H          0.133  0.138 -0.174    0.063 -0.034  0.059   -0.007  0.141  0.149
 H         -0.266  0.148 -0.028    0.261  0.094  0.003   -0.039  0.014  0.013
 H          0.043 -0.006  0.141   -0.379 -0.026 -0.159    0.060 -0.082  0.027
 H          0.173 -0.290 -0.164    0.183 -0.036 -0.001   -0.049  0.063 -0.049
 TransDip  -0.005 -0.032  0.008   -0.097  0.024 -0.017    0.037  0.025 -0.031

 Mode:                19                     20                     21
 Frequency:       523.59                 598.84                 655.19
 Force Cnst:      0.3772                 1.0611                 1.7451
 Red. Mass:       2.3350                 5.0223                 6.8999
 IR Active:          YES                    YES                    YES
 IR Intens:       25.417                  7.264                  2.156
 Raman Active:       YES                    YES                    YES
               X      Y      Z        X      Y      Z        X      Y      Z
 O          0.002  0.006 -0.019    0.149 -0.063 -0.010   -0.057 -0.040 -0.030
 C         -0.017 -0.040  0.089    0.086 -0.047  0.119   -0.033 -0.031 -0.054
 C         -0.002  0.006 -0.012   -0.058  0.008 -0.059   -0.205 -0.020 -0.039
 H          0.028  0.092 -0.174   -0.152  0.278 -0.224   -0.162 -0.109 -0.007
 C         -0.004  0.005 -0.024   -0.128 -0.136 -0.044   -0.117  0.191  0.047
 H          0.033  0.091 -0.194   -0.102 -0.060 -0.196   -0.072  0.187  0.071
 C         -0.024 -0.047  0.086   -0.168 -0.026  0.020    0.034  0.036  0.049
 N          0.003  0.018 -0.049   -0.005  0.191  0.016   -0.008  0.007  0.050
 C          0.007 -0.003 -0.006   -0.118 -0.005  0.010    0.248  0.011  0.046
 H          0.052  0.081 -0.174    0.011 -0.064 -0.138    0.209  0.047  0.071
 C          0.011  0.008 -0.023   -0.017  0.142  0.014    0.152 -0.204 -0.049
 H          0.058  0.096 -0.195   -0.028  0.232 -0.194    0.125 -0.225 -0.013
 C         -0.012  0.070  0.185    0.160 -0.017 -0.027    0.039 -0.046  0.045
 C          0.005 -0.024 -0.034    0.129 -0.135  0.032   -0.128 -0.212  0.045
 H          0.051 -0.166 -0.376    0.117 -0.086  0.152   -0.071 -0.208  0.072
 C          0.002 -0.012 -0.033    0.069 -0.005  0.048   -0.234  0.029 -0.019
 H          0.048 -0.143 -0.389    0.190  0.240  0.160   -0.193  0.111  0.020
 C         -0.028  0.076  0.198   -0.097 -0.029 -0.087   -0.033  0.042 -0.056
 O         -0.003 -0.019 -0.042   -0.152 -0.057  0.014   -0.054  0.052 -0.025
 C          0.006 -0.002 -0.037    0.022  0.130 -0.015    0.158  0.215 -0.048
 H          0.053 -0.143 -0.389    0.052  0.184  0.142    0.103  0.238 -0.002
 C          0.018 -0.019 -0.045    0.116 -0.003 -0.007    0.273 -0.029  0.025
 H          0.044 -0.174 -0.363    0.008 -0.085  0.111    0.233 -0.068  0.055
 H         -0.003 -0.020 -0.045   -0.090 -0.056  0.022   -0.116  0.049 -0.022
 H          0.058  0.025 -0.117   -0.006  0.204 -0.120   -0.008  0.002  0.096
 H          0.009  0.001 -0.023    0.170 -0.069 -0.027   -0.004 -0.089 -0.038
 TransDip   0.110 -0.009 -0.118    0.044  0.070 -0.025    0.041 -0.014  0.018

 Mode:                22                     23                     24
 Frequency:       656.80                 707.08                 707.60
 Force Cnst:      1.7376                 1.3263                 1.3438
 Red. Mass:       6.8364                 4.5025                 4.5553
 IR Active:          YES                    YES                    YES
 IR Intens:        0.849                  3.740                  3.131
 Raman Active:       YES                    YES                    YES
               X      Y      Z        X      Y      Z        X      Y      Z
 O         -0.060  0.094  0.031   -0.033  0.010 -0.001    0.036 -0.020  0.029
 C         -0.024  0.056  0.055   -0.008  0.009 -0.011    0.080  0.130 -0.260
 C          0.293  0.034  0.068    0.008 -0.001  0.007   -0.017 -0.069  0.147
 H          0.313  0.051  0.010    0.018 -0.021  0.014   -0.090 -0.115  0.333
 C          0.206 -0.200 -0.034    0.011 -0.001 -0.005    0.024  0.037 -0.153
 H          0.138 -0.193 -0.075    0.014  0.004 -0.014    0.077  0.156 -0.387
 C          0.032 -0.068 -0.045    0.003 -0.005  0.009   -0.076 -0.133  0.262
 N          0.001  0.008 -0.011   -0.002  0.062 -0.029   -0.002 -0.068 -0.028
 C         -0.195 -0.086 -0.055    0.033 -0.019  0.002   -0.026  0.098 -0.156
 H         -0.162 -0.112 -0.081    0.049 -0.009 -0.037    0.009  0.200 -0.327
 C         -0.109  0.132  0.021    0.029 -0.034 -0.005   -0.083 -0.010  0.161
 H          0.033  0.167  0.009    0.062 -0.029 -0.002   -0.163 -0.128  0.385
 C         -0.027 -0.069  0.041   -0.046  0.113  0.281    0.008  0.008  0.010
 C         -0.190 -0.181  0.032    0.017 -0.034 -0.165    0.019 -0.002 -0.006
 H         -0.116 -0.179  0.062    0.045 -0.129 -0.393    0.020 -0.006 -0.015
 C         -0.278  0.044 -0.035    0.002  0.059  0.157    0.016 -0.002  0.010
 H         -0.304  0.035  0.022   -0.049  0.111  0.383    0.034  0.029  0.015
 C          0.024  0.058 -0.049    0.050 -0.111 -0.274   -0.014 -0.010 -0.010
 O          0.063  0.087 -0.025    0.032  0.013  0.028   -0.045 -0.012  0.000
 C          0.093  0.116 -0.019   -0.063  0.004  0.162    0.038  0.044 -0.007
 H         -0.047  0.146  0.010   -0.108  0.098  0.391    0.077  0.040 -0.004
 C          0.179 -0.090  0.027   -0.037 -0.080 -0.159    0.044  0.024 -0.004
 H          0.148 -0.115  0.057   -0.023 -0.170 -0.341    0.053  0.018 -0.037
 H         -0.012  0.085 -0.027    0.037  0.028  0.060   -0.044 -0.013  0.001
 H          0.002  0.011 -0.039    0.061  0.068 -0.070    0.042 -0.066 -0.039
 H         -0.098  0.126  0.036   -0.020 -0.004 -0.002    0.016 -0.022  0.063
 TransDip  -0.027 -0.011 -0.002    0.058 -0.020  0.006    0.052  0.023  0.006

 Mode:                25                     26                     27
 Frequency:       780.63                 802.58                 812.30
 Force Cnst:      1.1169                 0.5810                 0.6465
 Red. Mass:       3.1107                 1.5308                 1.6629
 IR Active:          YES                    YES                    YES
 IR Intens:        5.843                 15.008                 32.649
 Raman Active:       YES                    YES                    YES
               X      Y      Z        X      Y      Z        X      Y      Z
 O         -0.103  0.029  0.007    0.020 -0.008 -0.006   -0.058  0.031 -0.010
 C          0.003  0.053 -0.070   -0.001 -0.005  0.015   -0.011 -0.011  0.037
 C         -0.000 -0.057  0.074   -0.005  0.042 -0.063    0.041  0.006 -0.074
 H          0.093  0.160 -0.370   -0.126 -0.195  0.449   -0.072 -0.245  0.437
 C          0.006 -0.094  0.013   -0.002  0.041 -0.062    0.031 -0.026 -0.083
 H          0.163  0.169 -0.486   -0.122 -0.164  0.330   -0.002 -0.204  0.286
 C         -0.046 -0.003  0.041    0.003 -0.025  0.041   -0.043 -0.016  0.065
 N         -0.008  0.239  0.011    0.045  0.046  0.000   -0.042  0.061 -0.017
 C          0.098 -0.028 -0.026   -0.021 -0.027  0.022    0.054  0.008  0.007
 H          0.152 -0.105 -0.037    0.043  0.140 -0.272    0.100 -0.003 -0.059
 C          0.096 -0.070  0.004   -0.012 -0.024  0.033    0.038 -0.017  0.022
 H          0.184 -0.092  0.090    0.056  0.109 -0.232    0.090  0.043 -0.084
 C          0.038 -0.009 -0.058    0.033  0.005 -0.024   -0.013 -0.002  0.010
 C         -0.008 -0.075  0.014   -0.016 -0.066 -0.018    0.014  0.019  0.022
 H         -0.074  0.045  0.295   -0.102  0.061  0.273    0.061 -0.042 -0.117
 C         -0.005 -0.031 -0.035   -0.020 -0.038 -0.028    0.018  0.018  0.012
 H         -0.018  0.037  0.127   -0.052  0.056  0.231    0.048 -0.033 -0.161
 C          0.006  0.036  0.046    0.005  0.002 -0.005   -0.007  0.021  0.045
 O          0.096  0.025 -0.006    0.060  0.025  0.001   -0.015 -0.013 -0.008
 C         -0.095 -0.067 -0.005   -0.047  0.014  0.046    0.007 -0.051 -0.083
 H         -0.183 -0.059 -0.015   -0.022 -0.134 -0.336   -0.082  0.192  0.524
 C         -0.091 -0.034  0.026   -0.056  0.024  0.036    0.015 -0.038 -0.037
 H         -0.151 -0.092  0.082   -0.057 -0.157 -0.254   -0.026  0.149  0.367
 H          0.109  0.023 -0.019    0.047  0.015 -0.028    0.003 -0.002  0.022
 H         -0.022  0.253 -0.099    0.075  0.048 -0.009   -0.040  0.062 -0.020
 H         -0.052 -0.009 -0.020    0.015 -0.025  0.025   -0.044  0.000  0.008
 TransDip   0.058  0.000 -0.051   -0.112 -0.045  0.028    0.085 -0.026  0.160

 Mode:                28                     29                     30
 Frequency:       817.15                 834.41                 842.20
 Force Cnst:      1.1499                 0.6616                 0.7420
 Red. Mass:       2.9228                 1.6129                 1.7756
 IR Active:          YES                    YES                    YES
 IR Intens:       40.912                 58.567                 16.286
 Raman Active:       YES                    YES                    YES
               X      Y      Z        X      Y      Z        X      Y      Z
 O          0.122 -0.057  0.001    0.017 -0.002 -0.007   -0.019  0.018 -0.016
 C          0.008 -0.000 -0.005   -0.009 -0.023  0.043   -0.017 -0.043  0.085
 C         -0.060  0.058  0.035    0.004  0.011 -0.004    0.001 -0.008 -0.046
 H         -0.044  0.119 -0.063    0.004 -0.007  0.019   -0.054 -0.092  0.154
 C         -0.051  0.108  0.045    0.000  0.019  0.003    0.004 -0.023 -0.036
 H         -0.165  0.122 -0.027   -0.015  0.001  0.037    0.015 -0.069  0.066
 C          0.065 -0.032  0.008    0.001 -0.014  0.025   -0.029 -0.031  0.081
 N          0.118  0.008 -0.001   -0.003 -0.024 -0.027    0.003  0.001 -0.007
 C         -0.096 -0.036 -0.059   -0.003  0.020 -0.046    0.039  0.062 -0.063
 H         -0.195  0.035  0.024   -0.093 -0.133  0.275   -0.073 -0.253  0.478
 C         -0.066 -0.016 -0.027   -0.003  0.025 -0.051    0.028  0.070 -0.078
 H         -0.083 -0.043  0.016   -0.087 -0.144  0.283   -0.136 -0.253  0.563
 C          0.060  0.035  0.026   -0.017  0.030  0.096    0.026 -0.006 -0.044
 C         -0.049 -0.098  0.059    0.012 -0.018 -0.105   -0.006 -0.048  0.057
 H         -0.137 -0.165 -0.142   -0.047  0.242  0.534   -0.032 -0.133 -0.166
 C         -0.063 -0.046  0.042    0.014 -0.022 -0.093    0.004 -0.027  0.050
 H         -0.047 -0.153 -0.182   -0.061  0.222  0.539    0.048 -0.097 -0.184
 C          0.002  0.019  0.036   -0.010  0.033  0.089    0.003 -0.020 -0.048
 O          0.121  0.047 -0.015   -0.015 -0.014 -0.016    0.044  0.023  0.008
 C         -0.061 -0.027 -0.102    0.012 -0.016 -0.025   -0.028  0.055  0.030
 H         -0.156  0.237  0.549   -0.007  0.053  0.148    0.030 -0.068 -0.276
 C         -0.092  0.013 -0.079    0.019 -0.019 -0.027   -0.041  0.042 -0.011
 H         -0.216  0.091  0.339    0.013  0.053  0.106   -0.071 -0.037 -0.075
 H          0.077  0.061  0.013   -0.010 -0.022 -0.035    0.030  0.024  0.007
 H          0.171  0.014 -0.051    0.035 -0.025  0.004    0.004  0.002 -0.021
 H          0.102 -0.031  0.002    0.013  0.011 -0.019   -0.012  0.025 -0.037
 TransDip  -0.198  0.023  0.047   -0.022  0.032  0.242   -0.033 -0.108  0.063

 Mode:                31                     32                     33
 Frequency:       865.63                 900.76                 904.56
 Force Cnst:      2.1102                 2.3929                 0.6326
 Red. Mass:       4.7797                 5.0055                 1.3122
 IR Active:          YES                    YES                    YES
 IR Intens:        0.262                  0.671                  0.192
 Raman Active:       YES                    YES                    YES
               X      Y      Z        X      Y      Z        X      Y      Z
 O          0.102 -0.041 -0.008   -0.032  0.008 -0.004   -0.003 -0.001  0.006
 C         -0.023 -0.003  0.043    0.016 -0.012  0.004    0.002  0.005 -0.010
 C          0.066  0.140  0.046   -0.170 -0.110 -0.069   -0.006 -0.040  0.092
 H          0.073 -0.020  0.245   -0.252  0.064 -0.155    0.144  0.261 -0.551
 C          0.007  0.150  0.054   -0.053 -0.098 -0.084    0.026  0.055 -0.106
 H         -0.133  0.140  0.036   -0.064 -0.165  0.031   -0.161 -0.336  0.660
 C         -0.000 -0.038  0.092    0.078 -0.040  0.008   -0.012 -0.010  0.032
 N         -0.008  0.186 -0.002    0.257  0.013  0.009   -0.016  0.015 -0.010
 C         -0.098 -0.139 -0.137    0.052  0.119  0.071    0.002 -0.004 -0.005
 H         -0.215 -0.163  0.064    0.079  0.106  0.066   -0.005 -0.026  0.029
 C         -0.010 -0.143 -0.123   -0.008  0.188  0.059    0.003 -0.011 -0.007
 H          0.089 -0.294  0.230   -0.205  0.101  0.186    0.015 -0.005 -0.015
 C         -0.013 -0.031 -0.074    0.088  0.026 -0.019   -0.003 -0.002 -0.005
 C         -0.007  0.151 -0.020   -0.061  0.121 -0.053    0.004 -0.005  0.004
 H          0.152  0.081 -0.157   -0.028  0.127 -0.055    0.007 -0.005  0.005
 C         -0.053  0.135 -0.029   -0.178  0.127 -0.052    0.008 -0.001  0.004
 H         -0.077  0.004 -0.218   -0.283 -0.052 -0.120    0.017  0.000 -0.017
 C          0.017  0.001 -0.038    0.020  0.008 -0.006   -0.001 -0.000 -0.002
 O         -0.094 -0.041  0.015   -0.031 -0.015  0.003    0.000 -0.000  0.001
 C          0.012 -0.139  0.106   -0.013 -0.195  0.060   -0.002  0.005  0.004
 H         -0.096 -0.263 -0.238   -0.181 -0.156  0.123    0.003 -0.012 -0.038
 C          0.102 -0.153  0.074    0.056 -0.130  0.070    0.000 -0.001 -0.005
 H          0.156 -0.073  0.099    0.077 -0.159  0.007   -0.005  0.015  0.032
 H         -0.047 -0.043  0.014   -0.050 -0.014  0.005    0.004 -0.000  0.000
 H         -0.023  0.195 -0.067    0.430  0.022 -0.079   -0.009  0.014  0.006
 H          0.107 -0.040 -0.011   -0.035  0.016 -0.010    0.000  0.006 -0.009
 TransDip   0.010  0.008 -0.010   -0.024  0.007 -0.006    0.007 -0.009  0.009

 Mode:                34                     35                     36
 Frequency:       926.63                 937.33                 958.00
 Force Cnst:      0.6558                 0.6691                 0.6824
 Red. Mass:       1.2964                 1.2926                 1.2620
 IR Active:          YES                    YES                    YES
 IR Intens:        0.848                  0.150                  0.353
 Raman Active:       YES                    YES                    YES
               X      Y      Z        X      Y      Z        X      Y      Z
 O         -0.002 -0.001  0.003   -0.000 -0.000  0.000    0.002 -0.003  0.004
 C          0.005  0.006 -0.012    0.001  0.001 -0.001    0.001  0.004 -0.010
 C         -0.009 -0.005 -0.010   -0.005 -0.002 -0.001    0.001  0.001 -0.005
 H         -0.022 -0.012  0.021   -0.008  0.003 -0.002    0.005 -0.011  0.004
 C         -0.006 -0.009  0.003   -0.001 -0.002 -0.003   -0.001  0.006  0.008
 H          0.004  0.011 -0.037   -0.006 -0.006  0.004    0.003  0.011  0.000
 C          0.009 -0.003 -0.002    0.002 -0.002  0.004   -0.005 -0.006  0.021
 N          0.012 -0.005 -0.010    0.009  0.007  0.006    0.004  0.003 -0.003
 C          0.014  0.025 -0.030    0.001  0.003 -0.004    0.019  0.041 -0.094
 H         -0.050 -0.082  0.199   -0.006 -0.012  0.026   -0.130 -0.354  0.595
 C         -0.014 -0.012  0.053   -0.001  0.000  0.005   -0.024 -0.035  0.077
 H          0.047  0.158 -0.292    0.005  0.015 -0.025    0.094  0.250 -0.494
 C          0.002  0.009  0.029    0.005 -0.004 -0.017    0.008 -0.001 -0.014
 C         -0.002 -0.009 -0.005   -0.012  0.039  0.101   -0.002  0.007 -0.006
 H         -0.013  0.021  0.068    0.086 -0.262 -0.628   -0.003  0.009 -0.002
 C         -0.005  0.004  0.003    0.004 -0.040 -0.104   -0.006  0.005  0.001
 H          0.005 -0.015 -0.058   -0.090  0.247  0.654   -0.012 -0.008 -0.006
 C         -0.000 -0.002 -0.006   -0.002  0.007  0.020    0.002 -0.002 -0.001
 O          0.004  0.003  0.004    0.004 -0.001 -0.006   -0.002 -0.001 -0.001
 C         -0.018  0.023  0.075   -0.004 -0.001  0.011    0.006 -0.013 -0.022
 H          0.033 -0.191 -0.465   -0.001 -0.020 -0.036   -0.017  0.060  0.161
 C          0.011 -0.040 -0.105   -0.001 -0.005 -0.012   -0.001  0.012  0.048
 H         -0.074  0.308  0.668   -0.012  0.021  0.055    0.028 -0.172 -0.322
 H          0.005 -0.002 -0.007   -0.000 -0.004 -0.015   -0.007  0.000  0.003
 H          0.031 -0.006 -0.002    0.001  0.008 -0.011    0.005  0.003 -0.002
 H         -0.003 -0.004  0.008    0.000 -0.001  0.000   -0.003 -0.001  0.009
 TransDip  -0.028  0.010  0.003   -0.011  0.002  0.004   -0.016 -0.006 -0.009

 Mode:                37                     38                     39
 Frequency:      1029.59                1029.86                1136.20
 Force Cnst:      1.5909                 1.6668                 1.0394
 Red. Mass:       2.5472                 2.6674                 1.3665
 IR Active:          YES                    YES                    YES
 IR Intens:        0.047                  0.045                  8.582
 Raman Active:       YES                    YES                    YES
               X      Y      Z        X      Y      Z        X      Y      Z
 O          0.013 -0.006  0.000   -0.013  0.005 -0.000   -0.003  0.007  0.003
 C         -0.012  0.004  0.001    0.012 -0.002 -0.000    0.012  0.039  0.022
 C          0.054  0.108  0.063   -0.065 -0.109 -0.066   -0.055 -0.012 -0.017
 H         -0.104  0.293  0.118    0.081 -0.280 -0.119   -0.252  0.212  0.042
 C         -0.033 -0.111 -0.061    0.031  0.105  0.057    0.032 -0.049 -0.018
 H         -0.269 -0.121 -0.129    0.257  0.112  0.127    0.326 -0.043  0.070
 C          0.002 -0.001 -0.005    0.012 -0.003  0.007    0.018  0.043  0.024
 N          0.018  0.001  0.000    0.000  0.016 -0.002   -0.002 -0.005 -0.007
 C          0.056  0.103  0.064   -0.056 -0.101 -0.062   -0.058  0.002 -0.014
 H         -0.100  0.269  0.143    0.089 -0.242 -0.148   -0.294  0.252  0.085
 C         -0.035 -0.114 -0.064    0.035  0.117  0.064    0.031 -0.049 -0.015
 H         -0.295 -0.133 -0.138    0.297  0.132  0.148    0.409 -0.021  0.071
 C          0.005 -0.002 -0.003   -0.011 -0.005 -0.001    0.020 -0.035  0.018
 C         -0.036  0.114 -0.048   -0.036  0.115 -0.049    0.032  0.033 -0.011
 H         -0.258  0.129 -0.089   -0.268  0.130 -0.090    0.309  0.021  0.043
 C          0.055 -0.106  0.046    0.072 -0.117  0.052   -0.047  0.014 -0.010
 H         -0.108 -0.315  0.110   -0.088 -0.322  0.117   -0.238 -0.225  0.055
 C         -0.011 -0.004  0.002   -0.013 -0.002  0.001    0.020 -0.030  0.014
 O          0.013  0.006 -0.001    0.013  0.006 -0.001    0.004 -0.003  0.002
 C         -0.040  0.115 -0.050   -0.042  0.128 -0.054    0.026  0.039 -0.012
 H         -0.264  0.131 -0.086   -0.284  0.140 -0.103    0.266  0.025  0.018
 C          0.057 -0.104  0.048    0.061 -0.110  0.048   -0.048  0.012 -0.012
 H         -0.100 -0.285  0.125   -0.093 -0.269  0.156   -0.203 -0.163  0.053
 H          0.016  0.006 -0.001    0.027  0.006 -0.000   -0.149 -0.010 -0.012
 H          0.053 -0.002  0.026   -0.004  0.017  0.002   -0.095 -0.005 -0.006
 H          0.018 -0.010 -0.001   -0.014  0.006  0.000    0.133 -0.119 -0.029
 TransDip  -0.002 -0.001  0.007    0.001  0.006  0.003    0.040 -0.040  0.075

 Mode:                40                     41                     42
 Frequency:      1143.78                1203.75                1205.79
 Force Cnst:      1.0181                 1.0904                 1.1972
 Red. Mass:       1.3208                 1.2772                 1.3975
 IR Active:          YES                    YES                    YES
 IR Intens:       29.149                 86.712                244.155
 Raman Active:       YES                    YES                    YES
               X      Y      Z        X      Y      Z        X      Y      Z
 O         -0.000 -0.004 -0.002    0.001 -0.012 -0.006   -0.044  0.073  0.026
 C         -0.006 -0.028 -0.015   -0.004 -0.017 -0.009    0.085  0.068  0.052
 C          0.051  0.006  0.013   -0.022  0.027  0.009   -0.003 -0.047 -0.023
 H          0.222 -0.188 -0.039   -0.211  0.250  0.074    0.113 -0.189 -0.069
 C         -0.032  0.037  0.012    0.035  0.004  0.009   -0.027  0.002 -0.004
 H         -0.266  0.031 -0.054    0.250  0.013  0.069    0.058  0.007  0.016
 C         -0.031 -0.019 -0.011    0.004 -0.008 -0.002    0.009  0.023  0.010
 N         -0.003  0.016  0.001    0.006  0.006 -0.001    0.001 -0.009  0.001
 C          0.042 -0.009  0.006    0.010 -0.014 -0.005   -0.005 -0.034 -0.017
 H          0.249 -0.221 -0.093    0.124 -0.147 -0.043   -0.007 -0.031 -0.024
 C         -0.018  0.031  0.009   -0.010  0.006  0.000   -0.035 -0.037 -0.026
 H         -0.290  0.008 -0.049   -0.169 -0.005 -0.041   -0.429 -0.072 -0.124
 C          0.035 -0.027  0.012   -0.030  0.011 -0.008    0.015  0.004  0.002
 C          0.046  0.037 -0.010    0.036 -0.031  0.015    0.003 -0.004  0.002
 H          0.399  0.020  0.054    0.230 -0.046  0.053   -0.013 -0.002 -0.001
 C         -0.061  0.013 -0.011    0.000 -0.051  0.020   -0.003 -0.006  0.002
 H         -0.308 -0.296  0.074   -0.279 -0.412  0.126   -0.061 -0.081  0.025
 C          0.021 -0.033  0.016    0.011  0.083 -0.030    0.005  0.017 -0.006
 O          0.007 -0.004  0.002   -0.063  0.011 -0.012   -0.014  0.002 -0.003
 C          0.023  0.040 -0.011    0.005 -0.019  0.008   -0.003 -0.009  0.004
 H          0.281  0.022  0.014   -0.061 -0.018 -0.003   -0.019 -0.010  0.001
 C         -0.054  0.006 -0.012   -0.005  0.003 -0.001    0.001  0.005 -0.001
 H         -0.261 -0.216  0.104    0.168  0.207 -0.073    0.032  0.038 -0.018
 H         -0.176 -0.012 -0.015    0.543  0.036  0.047    0.124  0.008  0.011
 H         -0.014  0.017 -0.007    0.051  0.008 -0.013   -0.033 -0.009  0.006
 H         -0.096  0.085  0.021   -0.120  0.101  0.023    0.609 -0.535 -0.128
 TransDip  -0.117 -0.127  0.000    0.276  0.113  0.011    0.470 -0.170 -0.030

 Mode:                43                     44                     45
 Frequency:      1206.19                1209.37                1257.67
 Force Cnst:      1.0315                 0.9813                 3.0014
 Red. Mass:       1.2034                 1.1387                 3.2206
 IR Active:          YES                    YES                    YES
 IR Intens:       49.186                 18.886                 16.604
 Raman Active:       YES                    YES                    YES
               X      Y      Z        X      Y      Z        X      Y      Z
 O          0.011 -0.000  0.002   -0.005 -0.001 -0.001    0.001 -0.003 -0.001
 C         -0.015  0.006 -0.001    0.006 -0.005 -0.001   -0.014 -0.007 -0.007
 C          0.023 -0.030 -0.011   -0.008  0.014  0.005    0.080  0.026  0.030
 H          0.284 -0.336 -0.098   -0.112  0.136  0.040    0.214 -0.117 -0.013
 C         -0.042 -0.008 -0.012    0.017  0.006  0.006   -0.040  0.018  0.000
 H         -0.436 -0.026 -0.125    0.183  0.014  0.054    0.351  0.044  0.123
 C          0.016 -0.008 -0.001   -0.009 -0.000 -0.003   -0.239  0.074 -0.027
 N         -0.002  0.007 -0.001   -0.003 -0.005 -0.002   -0.008 -0.122  0.001
 C         -0.015  0.037  0.013    0.007 -0.014 -0.005   -0.035  0.040  0.015
 H         -0.232  0.271  0.111    0.096 -0.106 -0.050    0.094 -0.097 -0.059
 C          0.025  0.006  0.010   -0.008 -0.001 -0.003    0.036 -0.061 -0.022
 H          0.378  0.036  0.096   -0.153 -0.014 -0.037    0.298 -0.047  0.044
 C         -0.016  0.011 -0.006    0.011  0.011 -0.001    0.271  0.062  0.023
 C          0.005 -0.016  0.007   -0.031  0.008 -0.006    0.032  0.013 -0.002
 H         -0.033 -0.014  0.004   -0.370  0.031 -0.064   -0.478  0.060 -0.097
 C          0.008 -0.026  0.010    0.012  0.007 -0.003   -0.067  0.037 -0.023
 H         -0.078 -0.138  0.045    0.167  0.205 -0.058   -0.282 -0.223  0.059
 C          0.003  0.061 -0.023   -0.012  0.027 -0.012    0.014  0.016 -0.004
 O         -0.047  0.012 -0.010   -0.020  0.015 -0.008   -0.011  0.001 -0.002
 C          0.029 -0.018  0.011    0.058 -0.014  0.014   -0.055 -0.079  0.024
 H          0.204 -0.034  0.034    0.567 -0.057  0.078   -0.249 -0.070 -0.002
 C         -0.016 -0.016  0.004   -0.037 -0.045  0.010    0.045  0.054 -0.019
 H         -0.027 -0.032  0.001   -0.302 -0.345  0.145   -0.031 -0.032  0.041
 H          0.450  0.034  0.038    0.301  0.029  0.023    0.120  0.006  0.011
 H          0.007  0.006  0.010    0.000 -0.006  0.011   -0.057 -0.134  0.042
 H          0.037 -0.025 -0.003   -0.030  0.023  0.004   -0.044  0.039  0.009
 TransDip   0.222  0.034  0.004    0.134  0.030  0.021    0.042  0.123 -0.014

 Mode:                46                     47                     48
 Frequency:      1280.66                1302.34                1305.78
 Force Cnst:      1.7763                 2.9824                 3.5739
 Red. Mass:       1.8382                 2.9845                 3.5575
 IR Active:          YES                    YES                    YES
 IR Intens:      123.481                217.669                 26.200
 Raman Active:       YES                    YES                    YES
               X      Y      Z        X      Y      Z        X      Y      Z
 O          0.026 -0.002  0.005   -0.116  0.045 -0.004    0.102 -0.038  0.004
 C         -0.064  0.022 -0.003    0.206 -0.140 -0.022   -0.189  0.108  0.010
 C         -0.008  0.046  0.022    0.036 -0.000  0.007   -0.061  0.032  0.003
 H          0.235 -0.235 -0.065   -0.103  0.184  0.069    0.169 -0.254 -0.088
 C          0.015  0.012  0.009   -0.004  0.090  0.044    0.034 -0.059 -0.022
 H          0.429  0.042  0.119   -0.081  0.097  0.028    0.273 -0.053  0.036
 C         -0.128 -0.055 -0.064   -0.038 -0.090 -0.055    0.031 -0.027 -0.007
 N          0.039 -0.010  0.004   -0.032 -0.004  0.002   -0.008  0.018  0.000
 C         -0.001  0.059  0.027   -0.075  0.017 -0.011    0.068  0.014  0.023
 H         -0.034  0.090  0.048   -0.367  0.340  0.099    0.173 -0.089 -0.018
 C          0.026 -0.020 -0.004    0.107  0.008  0.030   -0.059  0.010 -0.010
 H          0.011 -0.018 -0.010   -0.209 -0.019 -0.064    0.037  0.024  0.024
 C         -0.095  0.074 -0.049   -0.015  0.086 -0.039   -0.035  0.005 -0.008
 C          0.034 -0.007  0.007    0.001 -0.059  0.024   -0.042 -0.081  0.028
 H          0.383 -0.040  0.060    0.014 -0.067  0.025   -0.248 -0.076 -0.002
 C         -0.023 -0.056  0.020    0.010  0.008 -0.003    0.060  0.053 -0.015
 H          0.133  0.141 -0.041    0.020  0.011 -0.001   -0.029 -0.079  0.029
 C         -0.081 -0.003 -0.008    0.149  0.054 -0.003    0.282  0.081  0.002
 O          0.039  0.014 -0.001   -0.065 -0.036  0.006   -0.128 -0.065  0.010
 C          0.029  0.002  0.003    0.065 -0.003  0.010    0.081  0.024  0.002
 H          0.029 -0.003  0.001   -0.386  0.037 -0.062   -0.438  0.079 -0.085
 C          0.007 -0.061  0.023   -0.040 -0.006 -0.004   -0.086  0.026 -0.023
 H         -0.023 -0.095  0.043   -0.275 -0.281  0.087   -0.313 -0.225  0.072
 H         -0.032  0.013 -0.009   -0.202 -0.045 -0.007   -0.280 -0.078 -0.003
 H          0.598 -0.006 -0.036    0.242 -0.006  0.017    0.038  0.019 -0.000
 H          0.146 -0.114 -0.023   -0.154  0.073 -0.001    0.171 -0.097 -0.008
 TransDip  -0.353 -0.041  0.026    0.472 -0.010  0.021    0.066  0.149 -0.018

 Mode:                49                     50                     51
 Frequency:      1352.74                1363.51                1384.38
 Force Cnst:      2.4627                 2.4712                 2.2850
 Red. Mass:       2.2842                 2.2560                 2.0236
 IR Active:          YES                    YES                    YES
 IR Intens:       23.121                 71.539                110.443
 Raman Active:       YES                    YES                    YES
               X      Y      Z        X      Y      Z        X      Y      Z
 O         -0.013  0.016  0.005    0.028 -0.023 -0.005   -0.003  0.042  0.020
 C          0.035  0.003  0.008   -0.034  0.058  0.020   -0.061 -0.111 -0.067
 C          0.085 -0.075 -0.018   -0.014 -0.021 -0.014   -0.057  0.046  0.009
 H         -0.203  0.262  0.083   -0.023 -0.020 -0.015   -0.141  0.135  0.035
 C         -0.060 -0.006 -0.013   -0.003 -0.018 -0.008    0.142  0.008  0.034
 H         -0.312 -0.013 -0.084    0.055 -0.021  0.002   -0.352 -0.022 -0.090
 C         -0.022  0.186  0.070    0.104 -0.028  0.008   -0.005 -0.061 -0.025
 N          0.072 -0.057 -0.002   -0.136 -0.028  0.001   -0.020 -0.004 -0.003
 C         -0.014 -0.009 -0.007    0.064 -0.054 -0.009   -0.078  0.107  0.035
 H          0.321 -0.395 -0.141   -0.115  0.174  0.043    0.296 -0.316 -0.100
 C         -0.086 -0.040 -0.041   -0.041  0.031  0.007    0.042 -0.004  0.007
 H          0.418 -0.013  0.094   -0.128  0.030 -0.009    0.224  0.012  0.050
 C         -0.073  0.093 -0.037    0.079  0.163 -0.043    0.026 -0.011  0.007
 C          0.033 -0.017  0.009    0.028  0.010 -0.003   -0.058  0.012 -0.011
 H          0.179 -0.029  0.036    0.377 -0.007  0.055    0.213 -0.007  0.030
 C         -0.038 -0.063  0.020   -0.070 -0.052  0.012    0.009  0.009 -0.002
 H          0.136  0.153 -0.044    0.108  0.181 -0.058    0.072  0.090 -0.027
 C          0.014  0.042 -0.014   -0.057 -0.034  0.007    0.016 -0.061  0.026
 O         -0.010 -0.005  0.001    0.016  0.027 -0.009   -0.013  0.015 -0.008
 C          0.088 -0.000  0.011    0.018 -0.062  0.028   -0.034 -0.009 -0.001
 H         -0.236  0.023 -0.044   -0.400 -0.044 -0.031   -0.118 -0.006 -0.011
 C         -0.039 -0.044  0.010    0.074  0.037 -0.006    0.048  0.054 -0.016
 H         -0.114 -0.121  0.060   -0.287 -0.410  0.135   -0.133 -0.155  0.067
 H         -0.072 -0.008 -0.006    0.259  0.038  0.015    0.261  0.025  0.021
 H          0.152 -0.054 -0.004   -0.333 -0.034  0.059   -0.058 -0.006  0.007
 H          0.033 -0.028 -0.007   -0.084  0.086  0.024    0.407 -0.348 -0.080
 TransDip  -0.113 -0.104 -0.010    0.271  0.013  0.005    0.335  0.031  0.018

 Mode:                52                     53                     54
 Frequency:      1387.02                1452.37                1498.15
 Force Cnst:      3.0049                 2.8332                 4.0309
 Red. Mass:       2.6511                 2.2797                 3.0482
 IR Active:          YES                    YES                    YES
 IR Intens:       24.423                 21.475                 79.341
 Raman Active:       YES                    YES                    YES
               X      Y      Z        X      Y      Z        X      Y      Z
 O          0.010  0.013  0.009    0.008  0.022  0.013   -0.004 -0.035 -0.018
 C         -0.052 -0.039 -0.030   -0.025 -0.020 -0.016    0.039  0.082  0.048
 C         -0.055  0.026 -0.000    0.084 -0.073 -0.017   -0.106  0.036 -0.005
 H         -0.078  0.043  0.004   -0.217  0.280  0.089    0.125 -0.247 -0.092
 C          0.098 -0.006  0.018   -0.037  0.051  0.019    0.085 -0.069 -0.014
 H         -0.198 -0.029 -0.057   -0.009  0.066  0.020   -0.220 -0.097 -0.100
 C          0.047 -0.063 -0.013    0.033 -0.050 -0.027    0.020  0.124  0.057
 N         -0.076 -0.001 -0.010   -0.105  0.003  0.008    0.017 -0.058 -0.002
 C         -0.018  0.034  0.013    0.093 -0.014  0.016   -0.122  0.014 -0.021
 H          0.070 -0.068 -0.012    0.019  0.095  0.040    0.058 -0.209 -0.102
 C          0.024  0.017  0.013   -0.134  0.035 -0.012    0.131 -0.060  0.001
 H          0.004  0.020  0.006    0.274  0.071  0.102   -0.275 -0.102 -0.112
 C          0.020  0.114 -0.030    0.001  0.045 -0.030   -0.072  0.100 -0.043
 C          0.184 -0.015  0.025   -0.029 -0.062  0.023   -0.062 -0.081  0.025
 H         -0.456  0.041 -0.066   -0.067 -0.073  0.014    0.093 -0.108  0.056
 C         -0.072 -0.042  0.007    0.096  0.084 -0.022    0.122  0.064 -0.011
 H         -0.173 -0.162  0.045   -0.203 -0.302  0.094   -0.152 -0.300  0.099
 C         -0.089  0.128 -0.060   -0.026  0.030 -0.015   -0.050  0.076 -0.035
 O          0.054 -0.021  0.015    0.023 -0.018  0.010    0.028 -0.025  0.013
 C          0.087 -0.021  0.018   -0.113 -0.035  0.001   -0.093 -0.063  0.013
 H          0.095 -0.024  0.015    0.287 -0.070  0.066    0.206 -0.097  0.062
 C         -0.070 -0.105  0.032    0.091  0.019  0.005    0.125  0.037 -0.001
 H          0.175  0.188 -0.054   -0.025 -0.141  0.042   -0.142 -0.295  0.116
 H         -0.538 -0.039 -0.049   -0.217 -0.025 -0.015   -0.281 -0.033 -0.021
 H         -0.285 -0.007  0.036    0.533  0.004  0.012    0.036 -0.056  0.007
 H          0.193 -0.161 -0.035    0.173 -0.134 -0.028   -0.244  0.196  0.042
 TransDip   0.097 -0.112  0.056    0.133 -0.060 -0.026   -0.285 -0.010  0.006

 Mode:                55                     56                     57
 Frequency:      1551.47                1569.47                1573.65
 Force Cnst:      2.7389                 4.0739                 3.7709
 Red. Mass:       1.9313                 2.8071                 2.5845
 IR Active:          YES                    YES                    YES
 IR Intens:       62.368                390.267                351.650
 Raman Active:       YES                    YES                    YES
               X      Y      Z        X      Y      Z        X      Y      Z
 O          0.020 -0.022 -0.006    0.006 -0.011 -0.004   -0.030 -0.005 -0.009
 C         -0.055  0.098  0.035   -0.000  0.038  0.018    0.160 -0.009  0.031
 C         -0.014 -0.077 -0.040   -0.017 -0.014 -0.011   -0.078  0.087  0.026
 H         -0.188  0.102  0.010   -0.023 -0.016 -0.012    0.248 -0.280 -0.081
 C          0.122  0.008  0.033    0.037 -0.007  0.006   -0.060 -0.047 -0.035
 H         -0.394 -0.014 -0.104   -0.099 -0.016 -0.032    0.245 -0.036  0.022
 C         -0.046  0.063  0.011    0.013  0.018  0.007    0.175 -0.028  0.018
 N         -0.081 -0.004 -0.005   -0.091 -0.029 -0.003   -0.131  0.017 -0.005
 C         -0.002 -0.043 -0.023   -0.020  0.005 -0.001   -0.076  0.097  0.032
 H         -0.117  0.079  0.008    0.019 -0.039 -0.023    0.292 -0.318 -0.099
 C          0.063 -0.006  0.012    0.016 -0.014 -0.002   -0.080 -0.056 -0.045
 H         -0.245 -0.029 -0.066   -0.044 -0.020 -0.019    0.272 -0.045  0.040
 C          0.020 -0.057  0.011    0.173  0.095 -0.018    0.019 -0.028  0.000
 C          0.082  0.016  0.005   -0.111  0.031 -0.025    0.068  0.008  0.006
 H         -0.238  0.039 -0.053    0.413 -0.003  0.040   -0.177  0.026 -0.036
 C         -0.048  0.026 -0.015   -0.043 -0.102  0.035   -0.034  0.024 -0.013
 H         -0.060  0.028 -0.018    0.255  0.255 -0.070   -0.053  0.015 -0.012
 C         -0.001 -0.080  0.031    0.171  0.064 -0.005   -0.003 -0.064  0.024
 O         -0.007  0.018 -0.008   -0.032 -0.020  0.004   -0.001  0.014 -0.005
 C          0.036  0.020 -0.003   -0.139  0.050 -0.036    0.020  0.018 -0.004
 H         -0.156  0.037 -0.031    0.464  0.022  0.047   -0.083  0.027 -0.018
 C         -0.028  0.013 -0.009   -0.052 -0.131  0.047   -0.022 -0.001 -0.002
 H         -0.015  0.037 -0.024    0.343  0.325 -0.095    0.012  0.043 -0.023
 H          0.186  0.022  0.014   -0.117 -0.022 -0.005    0.123  0.017  0.008
 H          0.695 -0.001 -0.011    0.206 -0.030  0.035    0.521  0.017  0.009
 H         -0.058  0.055  0.014   -0.053  0.047  0.011   -0.167  0.128  0.025
 TransDip  -0.236  0.090 -0.013    0.615  0.149 -0.021    0.591 -0.107 -0.007

 Mode:                58                     59                     60
 Frequency:      1649.99                1654.52                1684.42
 Force Cnst:     10.0039                 7.3526                10.1598
 Red. Mass:       6.2368                 4.5587                 6.0776
 IR Active:          YES                    YES                    YES
 IR Intens:        9.846                  7.724                  9.697
 Raman Active:       YES                    YES                    YES
               X      Y      Z        X      Y      Z        X      Y      Z
 O          0.001 -0.040 -0.019   -0.002  0.025  0.012    0.027 -0.003  0.005
 C          0.097  0.249  0.142   -0.050 -0.164 -0.091   -0.185  0.028 -0.028
 C          0.024 -0.172 -0.077   -0.033  0.120  0.051    0.178 -0.112 -0.017
 H         -0.199  0.073 -0.003    0.136 -0.067 -0.006   -0.111  0.221  0.080
 C          0.081  0.096  0.063   -0.037 -0.068 -0.039   -0.227  0.021 -0.038
 H         -0.148  0.088  0.009    0.063 -0.061 -0.023    0.254  0.053  0.076
 C         -0.054 -0.225 -0.110    0.053  0.154  0.078    0.159 -0.023  0.024
 N          0.002  0.050  0.003   -0.083  0.001 -0.007   -0.059 -0.005 -0.002
 C         -0.050  0.173  0.074    0.037 -0.120 -0.051   -0.176  0.102  0.010
 H          0.229 -0.141 -0.013   -0.151  0.091  0.006    0.094 -0.217 -0.090
 C         -0.079 -0.117 -0.076    0.041  0.077  0.048    0.246 -0.016  0.048
 H          0.132 -0.118 -0.023   -0.078  0.079  0.019   -0.283 -0.052 -0.092
 C          0.086 -0.174  0.073    0.110 -0.178  0.069    0.115  0.067 -0.012
 C         -0.136  0.074 -0.043   -0.118  0.078 -0.042   -0.175 -0.039 -0.003
 H          0.216  0.052  0.006    0.177  0.054 -0.009    0.187 -0.072  0.044
 C          0.034 -0.118  0.049    0.014 -0.125  0.050    0.154  0.134 -0.035
 H          0.146  0.001  0.013    0.147  0.023  0.005   -0.119 -0.210  0.067
 C         -0.108  0.210 -0.094   -0.092  0.210 -0.092   -0.135 -0.082  0.015
 O          0.027 -0.023  0.012    0.024 -0.023  0.012    0.020  0.014 -0.003
 C          0.125 -0.089  0.050    0.110 -0.089  0.049    0.187  0.034  0.010
 H         -0.164 -0.077  0.006   -0.151 -0.078  0.009   -0.225  0.060 -0.050
 C         -0.011  0.110 -0.045   -0.007  0.116 -0.047   -0.147 -0.118  0.029
 H         -0.144 -0.039 -0.002   -0.148 -0.044 -0.003    0.116  0.202 -0.070
 H         -0.292 -0.027 -0.025   -0.282 -0.027 -0.024    0.076  0.014  0.002
 H         -0.095  0.046 -0.016    0.606  0.004 -0.013    0.064 -0.006  0.016
 H         -0.265  0.224  0.051    0.161 -0.137 -0.032    0.090 -0.067 -0.011
 TransDip  -0.100  0.003  0.001    0.078 -0.043  0.001    0.100 -0.001 -0.005

 Mode:                61                     62                     63
 Frequency:      1686.36                3165.59                3166.13
 Force Cnst:     10.1253                 6.4190                 6.4328
 Red. Mass:       6.0430                 1.0872                 1.0892
 IR Active:          YES                    YES                    YES
 IR Intens:        2.252                 34.794                 25.459
 Raman Active:       YES                    YES                    YES
               X      Y      Z        X      Y      Z        X      Y      Z
 O          0.019 -0.001  0.004    0.000 -0.000 -0.000   -0.000  0.000  0.000
 C         -0.145  0.028 -0.019   -0.002  0.003  0.001    0.000 -0.001 -0.000
 C          0.153 -0.099 -0.015   -0.053 -0.039 -0.031    0.010  0.007  0.006
 H         -0.096  0.191  0.069    0.630  0.441  0.353   -0.117 -0.082 -0.065
 C         -0.199  0.025 -0.031   -0.004  0.037  0.018    0.001 -0.007 -0.003
 H          0.234  0.054  0.071    0.075 -0.440 -0.207   -0.014  0.085  0.040
 C          0.138 -0.038  0.012   -0.001  0.000 -0.000    0.000 -0.000  0.000
 N         -0.007  0.026  0.000   -0.000 -0.000 -0.000   -0.000 -0.000  0.000
 C         -0.150  0.095  0.012   -0.001 -0.001 -0.001   -0.001 -0.000 -0.000
 H          0.081 -0.182 -0.064    0.012  0.009  0.007    0.007  0.004  0.004
 C          0.199 -0.017  0.037    0.001  0.000  0.000   -0.000  0.000  0.000
 H         -0.225 -0.047 -0.076   -0.000 -0.007 -0.003    0.001 -0.003 -0.001
 C         -0.134 -0.096  0.017    0.000  0.000 -0.000   -0.000  0.001 -0.000
 C          0.216  0.051  0.004   -0.000 -0.001  0.001   -0.001 -0.006  0.002
 H         -0.248  0.093 -0.058    0.002  0.017 -0.007    0.009  0.066 -0.026
 C         -0.183 -0.160  0.042   -0.000  0.000 -0.000    0.000  0.001 -0.000
 H          0.135  0.246 -0.079    0.003 -0.002  0.001    0.006 -0.006  0.003
 C          0.145  0.099 -0.021   -0.001  0.000 -0.000   -0.004  0.000 -0.001
 O         -0.018 -0.015  0.003    0.000 -0.000  0.000    0.001 -0.000  0.000
 C         -0.207 -0.042 -0.008   -0.002 -0.014  0.006   -0.009 -0.078  0.030
 H          0.246 -0.072  0.057    0.021  0.167 -0.064    0.114  0.897 -0.344
 C          0.171  0.146 -0.036   -0.001  0.001 -0.001   -0.006  0.007 -0.004
 H         -0.134 -0.228  0.071    0.019 -0.013  0.008    0.102 -0.074  0.045
 H         -0.095 -0.014 -0.004    0.001  0.001 -0.000    0.006  0.006 -0.002
 H          0.079  0.024 -0.016    0.002 -0.000  0.001   -0.000 -0.001 -0.000
 H          0.070 -0.054 -0.009    0.007 -0.001  0.001   -0.001  0.000 -0.000
 TransDip  -0.004  0.048 -0.004   -0.189 -0.004 -0.009   -0.082 -0.132  0.045

 Mode:                64                     65                     66
 Frequency:      3178.75                3185.19                3207.20
 Force Cnst:      6.4819                 6.5374                 6.5945
 Red. Mass:       1.0888                 1.0937                 1.0881
 IR Active:          YES                    YES                    YES
 IR Intens:       12.396                 19.075                 12.857
 Raman Active:       YES                    YES                    YES
               X      Y      Z        X      Y      Z        X      Y      Z
 O         -0.000  0.000  0.000    0.000 -0.000 -0.000   -0.000 -0.000 -0.000
 C          0.000 -0.000 -0.000   -0.001  0.003  0.001    0.003  0.001  0.001
 C          0.001  0.001  0.001   -0.035 -0.022 -0.018   -0.000  0.000  0.000
 H         -0.012 -0.008 -0.007    0.374  0.257  0.207    0.000 -0.000  0.000
 C         -0.000  0.001  0.001    0.013 -0.068 -0.031   -0.001  0.002  0.001
 H          0.003 -0.015 -0.007   -0.137  0.770  0.361    0.004 -0.023 -0.010
 C          0.000  0.000 -0.000    0.004  0.001  0.001    0.000 -0.001 -0.000
 N          0.000  0.000 -0.000   -0.000 -0.000 -0.000    0.000  0.000  0.000
 C          0.000  0.000  0.000   -0.001  0.000 -0.000    0.032  0.024  0.021
 H         -0.003 -0.002 -0.002    0.006  0.002  0.003   -0.394 -0.271 -0.240
 C         -0.000 -0.000 -0.000    0.001 -0.002 -0.001    0.011 -0.064 -0.030
 H         -0.000  0.000  0.000   -0.006  0.028  0.012   -0.141  0.745  0.341
 C         -0.003  0.000 -0.001   -0.000  0.000 -0.000    0.000  0.000 -0.000
 C         -0.010 -0.077  0.030   -0.000 -0.002  0.001   -0.000 -0.000  0.000
 H          0.120  0.893 -0.353    0.003  0.020 -0.008    0.000  0.002 -0.001
 C         -0.012  0.011 -0.006   -0.000  0.000 -0.000    0.001 -0.001  0.000
 H          0.175 -0.122  0.068    0.006 -0.004  0.002   -0.015  0.010 -0.006
 C          0.000  0.000 -0.000    0.000 -0.000  0.000   -0.000  0.000 -0.000
 O         -0.000 -0.000  0.000   -0.000  0.000 -0.000    0.000 -0.000  0.000
 C          0.001  0.006 -0.002    0.000  0.000 -0.000   -0.001 -0.002  0.001
 H         -0.009 -0.067  0.026   -0.001 -0.005  0.002    0.003  0.024 -0.009
 C          0.001  0.000  0.000   -0.000  0.000 -0.000    0.008 -0.005  0.003
 H         -0.006  0.003 -0.002    0.002 -0.001  0.001   -0.091  0.063 -0.038
 H         -0.000 -0.001  0.000    0.000 -0.000  0.000   -0.000  0.000 -0.000
 H          0.005 -0.000  0.002   -0.004  0.001 -0.001   -0.001 -0.001  0.000
 H         -0.000 -0.000 -0.000    0.004  0.001  0.001   -0.001  0.002  0.001
 TransDip  -0.052 -0.093  0.036   -0.036 -0.120 -0.063    0.102 -0.052 -0.002

 Mode:                67                     68                     69
 Frequency:      3214.65                3220.52                3226.14
 Force Cnst:      6.6540                 6.6790                 6.6982
 Red. Mass:       1.0929                 1.0930                 1.0923
 IR Active:          YES                    YES                    YES
 IR Intens:       12.247                  5.532                  3.084
 Raman Active:       YES                    YES                    YES
               X      Y      Z        X      Y      Z        X      Y      Z
 O         -0.000  0.000  0.000   -0.000 -0.000 -0.000    0.000  0.000  0.000
 C          0.000  0.000  0.000    0.002  0.001  0.001   -0.002 -0.001 -0.001
 C          0.000  0.000  0.000    0.001  0.001  0.001   -0.001 -0.001 -0.001
 H         -0.002 -0.001 -0.001   -0.010 -0.007 -0.005    0.010  0.007  0.005
 C         -0.000  0.000  0.000    0.000  0.001  0.001   -0.000 -0.001 -0.000
 H          0.001 -0.003 -0.001    0.002 -0.013 -0.006   -0.001  0.006  0.003
 C          0.000 -0.000  0.000   -0.001  0.002  0.001    0.001 -0.002 -0.001
 N         -0.000  0.000 -0.000    0.000  0.000 -0.000   -0.000  0.001  0.000
 C         -0.001 -0.000 -0.000   -0.035 -0.022 -0.020    0.043  0.028  0.026
 H          0.006  0.004  0.004    0.385  0.261  0.234   -0.488 -0.331 -0.294
 C          0.001 -0.003 -0.001    0.008 -0.035 -0.016   -0.007  0.026  0.012
 H         -0.007  0.037  0.017   -0.076  0.390  0.178    0.058 -0.293 -0.134
 C          0.001 -0.001  0.000   -0.001 -0.002  0.001   -0.001 -0.002  0.001
 C          0.006  0.019 -0.007    0.000 -0.002  0.001    0.000 -0.001  0.000
 H         -0.030 -0.202  0.079    0.002  0.018 -0.007    0.000  0.006 -0.002
 C         -0.067  0.045 -0.025    0.006 -0.004  0.002    0.003 -0.002  0.001
 H          0.763 -0.516  0.290   -0.072  0.049 -0.027   -0.036  0.025 -0.014
 C         -0.002 -0.003  0.001    0.001 -0.000  0.000    0.001 -0.000  0.000
 O          0.000  0.000 -0.000   -0.000  0.000 -0.000   -0.000  0.000 -0.000
 C          0.001  0.001 -0.000    0.003  0.009 -0.003    0.003  0.008 -0.003
 H         -0.001 -0.005  0.002   -0.014 -0.093  0.036   -0.012 -0.077  0.029
 C         -0.007  0.004 -0.003   -0.048  0.034 -0.021   -0.045  0.031 -0.019
 H          0.076 -0.052  0.032    0.554 -0.386  0.235    0.515 -0.359  0.218
 H          0.002 -0.000  0.000   -0.000 -0.001  0.000   -0.000 -0.001  0.000
 H         -0.001 -0.001 -0.001    0.002 -0.000 -0.001   -0.000 -0.002 -0.001
 H         -0.000 -0.000 -0.000   -0.001  0.001  0.000    0.001 -0.000  0.000
 TransDip  -0.092  0.055 -0.032   -0.056 -0.018 -0.047   -0.007  0.054  0.013

 Mode:                70                     71                     72
 Frequency:      3611.78                3754.40                3759.72
 Force Cnst:      8.2662                 8.8530                 8.8774
 Red. Mass:       1.0755                 1.0660                 1.0659
 IR Active:          YES                    YES                    YES
 IR Intens:       16.778                 52.473                 43.740
 Raman Active:       YES                    YES                    YES
               X      Y      Z        X      Y      Z        X      Y      Z
 O          0.000  0.000  0.000   -0.042 -0.036 -0.027    0.001  0.001  0.000
 C          0.000  0.000 -0.000   -0.001 -0.002 -0.001   -0.000  0.000  0.000
 C          0.000  0.000  0.000    0.001  0.000  0.000   -0.000 -0.000 -0.000
 H         -0.000 -0.000 -0.000   -0.005 -0.001 -0.001    0.000  0.000  0.000
 C         -0.000  0.000  0.000   -0.000  0.000 -0.000    0.000  0.000  0.000
 H          0.002 -0.001  0.001    0.000 -0.001 -0.000   -0.000 -0.000 -0.000
 C         -0.001 -0.000 -0.001   -0.000  0.000 -0.000   -0.000  0.000 -0.000
 N          0.000 -0.072 -0.007    0.000 -0.000  0.000    0.000  0.000 -0.000
 C         -0.000  0.001  0.000   -0.000 -0.000 -0.000    0.000 -0.000 -0.000
 H         -0.001 -0.001 -0.001   -0.000  0.000  0.000   -0.000  0.000  0.000
 C          0.000 -0.000 -0.000    0.000  0.000  0.000   -0.000  0.000  0.000
 H          0.000  0.000  0.000    0.001 -0.000  0.000    0.000 -0.000 -0.000
 C          0.001 -0.000 -0.000   -0.000 -0.000 -0.000   -0.000 -0.000 -0.000
 C          0.000  0.000  0.000    0.000 -0.000  0.000    0.000 -0.000  0.000
 H         -0.001 -0.000 -0.001   -0.000 -0.000 -0.000   -0.000  0.000 -0.000
 C         -0.000 -0.000  0.000   -0.000  0.000 -0.000   -0.000  0.001 -0.000
 H          0.000 -0.000 -0.000    0.000 -0.000  0.000    0.000  0.000 -0.000
 C         -0.000  0.000 -0.000   -0.000 -0.000  0.000    0.001 -0.002  0.001
 O          0.000 -0.000  0.000    0.000 -0.001  0.000   -0.001 -0.058  0.023
 C          0.000 -0.000  0.000    0.000  0.000  0.000    0.001  0.001 -0.000
 H         -0.000  0.000 -0.000   -0.000  0.000 -0.000   -0.003 -0.005  0.002
 C          0.000  0.001 -0.000    0.000  0.000 -0.000   -0.000 -0.000  0.000
 H          0.001 -0.001  0.000   -0.000 -0.000  0.000    0.001 -0.000  0.000
 H         -0.000  0.001 -0.001   -0.000  0.016 -0.006   -0.002  0.928 -0.366
 H         -0.003  0.992  0.103    0.000  0.002  0.000    0.000 -0.001  0.000
 H         -0.001 -0.001 -0.001    0.665  0.598  0.443   -0.011 -0.010 -0.008
 TransDip  -0.012  0.130  0.010    0.220  0.045  0.059    0.125  0.162 -0.055

 STANDARD THERMODYNAMIC QUANTITIES AT   298.15 K  AND     1.00 ATM

   This Molecule has  0 Imaginary Frequencies
   Zero point vibrational energy:      129.273 kcal/mol

   Atom    1 Element O  Has Mass   15.99491
   Atom    2 Element C  Has Mass   12.00000
   Atom    3 Element C  Has Mass   12.00000
   Atom    4 Element H  Has Mass    1.00783
   Atom    5 Element C  Has Mass   12.00000
   Atom    6 Element H  Has Mass    1.00783
   Atom    7 Element C  Has Mass   12.00000
   Atom    8 Element N  Has Mass   14.00307
   Atom    9 Element C  Has Mass   12.00000
   Atom   10 Element H  Has Mass    1.00783
   Atom   11 Element C  Has Mass   12.00000
   Atom   12 Element H  Has Mass    1.00783
   Atom   13 Element C  Has Mass   12.00000
   Atom   14 Element C  Has Mass   12.00000
   Atom   15 Element H  Has Mass    1.00783
   Atom   16 Element C  Has Mass   12.00000
   Atom   17 Element H  Has Mass    1.00783
   Atom   18 Element C  Has Mass   12.00000
   Atom   19 Element O  Has Mass   15.99491
   Atom   20 Element C  Has Mass   12.00000
   Atom   21 Element H  Has Mass    1.00783
   Atom   22 Element C  Has Mass   12.00000
   Atom   23 Element H  Has Mass    1.00783
   Atom   24 Element H  Has Mass    1.00783
   Atom   25 Element H  Has Mass    1.00783
   Atom   26 Element H  Has Mass    1.00783
   Molecular Mass:   201.079020 amu
   Principal axes and moments of inertia in amu*Bohr^2:
                             1           2           3
    Eigenvalues --      865.13623  7458.64221  8081.94349
          X               0.99999     0.00322     0.00212
          Y              -0.00322     0.99999     0.00022
          Z              -0.00212    -0.00023     1.00000
   Rotational Symmetry Number is   1
   The Molecule is an Asymmetric Top
   Translational Enthalpy:        0.889 kcal/mol
   Rotational Enthalpy:           0.889 kcal/mol
   Vibrational Enthalpy:        135.591 kcal/mol
   gas constant (RT):             0.592 kcal/mol
   Translational Entropy:        41.800  cal/mol.K
   Rotational Entropy:           32.322  cal/mol.K
   Vibrational Entropy:          39.968  cal/mol.K

   Total Enthalpy:              137.961 kcal/mol
   Total Entropy:               114.090  cal/mol.K

 ======================================================================

 STANDARD THERMODYNAMIC QUANTITIES FOR ANHARMONIC VIBRATION -- TOSH

   Zero point vibrational energy: ************ kcal/mol

   Vibrational Enthalpy:       Infinity kcal/mol
   Vibrational Entropy:             NaN  cal/mol.K

   Total Enthalpy:             Infinity kcal/mol
   Total Entropy:                   NaN  cal/mol.K

 ======================================================================

 STANDARD THERMODYNAMIC QUANTITIES FOR ANHARMONIC VIBRATION -- VPT2

   Zero point vibrational energy: ************ kcal/mol

   Vibrational Enthalpy:       Infinity kcal/mol
   Vibrational Entropy:             NaN  cal/mol.K

   Total Enthalpy:             Infinity kcal/mol
   Total Entropy:                   NaN  cal/mol.K

 ======================================================================

Archival summary:
1\1\pikachu\FREQ\ProcedureUnspecified\6-31G*\211211\pakpong\MonJul1121:15:102016MonJul1121:15:102016\0\\#,FREQ,ProcedureUnspecified,6-31G*,\\0,1\N\H,1,1.00972\C,1,1.40201,2,115.297\C,3,1.40318,1,119.406,2,-19.3957,0\H,4,1.08795,3,119.475,1,-3.34392,0\C,4,1.39405,3,121.132,1,176.677,0\H,6,1.08887,4,119.61,3,-179.668,0\C,6,1.39667,4,120.237,3,1.25695,0\O,8,1.37259,6,123.103,4,179.113,0\H,9,0.969332,8,108.773,6,-0.403471,0\C,8,1.39801,6,119.201,4,-1.07184,0\H,11,1.08571,8,118.887,6,-179.075,0\C,11,1.39089,8,120.498,6,-0.184723,0\H,13,1.08474,11,119.422,8,-177.596,0\C,1,1.40398,2,115.171,3,-169.106,0\C,15,1.40279,1,123.335,2,148.667,0\H,16,1.08439,15,120.065,1,-0.113275,0\C,16,1.39545,15,120.606,1,-179.22,0\H,18,1.08915,16,119.296,15,-179.753,0\C,18,1.39599,16,120.725,15,1.18416,0\O,20,1.37285,18,123.143,16,179.81,0\H,21,0.969247,20,108.676,18,-0.418041,0\C,20,1.39839,18,119.158,16,-0.239569,0\H,23,1.08558,20,119.093,18,179.974,0\C,23,1.3895,20,120.079,18,-0.8993,0\H,25,1.08797,23,119.421,20,-178.69,0\\\@

 Total job time:  3933.71s(wall), 3935.05s(cpu) 
 Mon Jul 11 21:15:10 2016

        *************************************************************
        *                                                           *
        *  Thank you very much for using Q-Chem.  Have a nice day.  *
        *                                                           *
        *************************************************************
