# Supplementary material for: A DFT investigation of the blue bottle experiment: E∘half-cell analysis of autoxidation catalysed by redox indicators
Source: R Soc Open Sci. 2017 Nov 8;4(11):170708. doi: 10.1098/rsos.170708 (PMC5717635; doi:10.1098/rsos.170708)
Supplement: output.zip [file rsos170708supp2.zip › B3LYP_6-31Gd/C12H7Cl2NO2.out]

                  Welcome to Q-Chem
     A Quantum Leap Into The Future Of Chemistry


 Q-Chem 4.3, Q-Chem, Inc., Pleasanton, CA (2015)

 Y. Shao,  Z. Gan,  E. Epifanovsky,  A. T. B. Gilbert,  M. Wormit,  
 J. Kussmann,  A. W. Lange,  A. Behn,  J. Deng,  X. Feng,  D. Ghosh,  
 M. Goldey,  P. R. Horn,  L. D. Jacobson,  I. Kaliman,  R. Z. Khaliullin,  
 T. Kus,  A. Landau,  J. Liu,  E. I. Proynov,  Y. M. Rhee,  R. M. Richard,  
 M. A. Rohrdanz,  R. P. Steele,  E. J. Sundstrom,  H. L. Woodcock III,  
 P. M. Zimmerman,  D. Zuev,  B. Albrecht,  E. Alguire,  B. Austin,  
 S. A. Baeppler,  G. J. O. Beran,  Y. A. Bernard,  E. Berquist,  
 K. Brandhorst,  K. B. Bravaya,  S. T. Brown,  D. Casanova,  C.-M. Chang,  
 Y. Chen,  S. H. Chien,  K. D. Closser,  D. L. Crittenden,  M. Diedenhofen,  
 R. A. DiStasio Jr.,  H. Do,  A. D. Dutoi,  R. G. Edgar,  P.-T. Fang,  
 S. Fatehi,  Q. Feng,  L. Fusti-Molnar,  A. Ghysels,  
 A. Golubeva-Zadorozhnaya,  J. Gomes,  A. Gunina,  M. W. D. Hanson-Heine,  
 P. H. P. Harbach,  A. W. Hauser,  E. G. Hohenstein,  Z. C. Holden,  K. Hui,  
 T.-C. Jagau,  H. Ji,  B. Kaduk,  K. Khistyaev,  Jaehoon Kim,  Jihan Kim,  
 R. A. King,  P. Klunzinger,  D. Kosenkov,  T. Kowalczyk,  C. M. Krauter,  
 K. U. Lao,  A. Laurent,  K. V. Lawler,  S. Lehtola,  S. V. Levchenko,  
 C. Y. Lin,  Y.-S. Lin,  F. Liu,  E. Livshits,  R. C. Lochan,  A. Luenser,  
 P. Manohar,  S. F. Manzer,  S.-P. Mao,  N. Mardirossian,  A. V. Marenich,  
 L. A. Martinez-Martinez,  S. A. Maurer,  N. J. Mayhall,  K. Nanda,  
 C. M. Oana,  R. Olivares-Amaya,  D. P. O'Neill,  J. A. Parkhill,  
 T. M. Perrine,  R. Peverati,  P. A. Pieniazek,  F. Plasser,  A. Prociuk,  
 D. R. Rehn,  E. Rosta,  N. J. Russ,  N. Sergueev,  S. M. Sharada,  
 S. Sharma,  D. W. Small,  A. Sodt,  T. Stauch,  T. Stein,  D. Stuck,  
 Y.-C. Su,  A. J. W. Thom,  T. Tsuchimochi,  L. Vogt,  O. Vydrov,  T. Wang,  
 M. A. Watson,  J. Wenzel,  A. White,  C. F. Williams,  V. Vanovschi,  
 S. Yeganeh,  S. R. Yost,  Z.-Q. You,  I. Y. Zhang,  X. Zhang,  Y. Zhao,  
 B. R. Brooks,  G. K. L. Chan,  D. M. Chipman,  C. J. Cramer,  
 W. A. Goddard III,  M. S. Gordon,  W. J. Hehre,  A. Klamt,  
 H. F. Schaefer III,  M. W. Schmidt,  C. D. Sherrill,  D. G. Truhlar,  
 A. Warshel,  X. Xu,  A. Aspuru-Guzik,  R. Baer,  A. T. Bell,  N. A. Besley,  
 J.-D. Chai,  A. Dreuw,  B. D. Dunietz,  T. R. Furlani,  S. R. Gwaltney,  
 C.-P. Hsu,  Y. Jung,  J. Kong,  D. S. Lambrecht,  W. Liang,  C. Ochsenfeld,  
 V. A. Rassolov,  L. V. Slipchenko,  J. E. Subotnik,  T. Van Voorhis,  
 J. M. Herbert,  A. I. Krylov,  P. M. W. Gill,  M. Head-Gordon

 Contributors to earlier versions of Q-Chem not listed above: 
 R. D. Adamson,  J. Baker,  E. F. C. Byrd,  A. K. Chakraborty,  C.-L. Cheng,  
 H. Dachsel,  R. J. Doerksen,  G. Hawkins,  A. Heyden,  S. Hirata,  
 G. Kedziora,  F. J. Keil,  C. Kelley,  P. P. Korambath,  W. Kurlancheek,  
 A. M. Lee,  M. S. Lee,  D. Liotard,  I. Lotan,  P. E. Maslen,  N. Nair,  
 D. Neuhauser,  R. Olson,  B. Peters,  J. Ritchie,  N. E. Schultz,  
 N. Shenvi,  A. C. Simmonett,  K. S. Thanthiriwatte,  Q. Wu,  W. Zhang

 Please cite Q-Chem as follows:
 Y. Shao et al., Mol. Phys. 113, 184-215 (2015)
 DOI: 10.1080/00268976.2014.952696

 Q-Chem 4.3.0 for Intel X86 EM64T Linux

 Parts of Q-Chem use Armadillo 5.200.1 (Boston Tea Smuggler).
 http://arma.sourceforge.net/

 Q-Chem begins on Mon Jul 11 21:07:05 2016  


Host: 0

     Scratch files written to /scratch/pakpong/qchem18252//

Checking the input file for inconsistencies... 	...done.

--------------------------------------------------------------
User input:
--------------------------------------------------------------
$molecule
0 1
  O    6.0081183   -0.4265102   -0.0945056
  C    4.7063125   -0.0314107   -0.0863720
  C    4.3713169    1.0649760    0.7233471
  H    5.1527271    1.5486450    1.3003995
  C    3.0665087    1.5250055    0.7516053
  H    2.7973652    2.3867201    1.3540327
  C    2.0409577    0.8716243    0.0302864
  N    0.7711621    1.4242822    0.1135676
  C    2.4016599   -0.2126555   -0.7999387
  H    1.6580831   -0.6719642   -1.4431625
  C    3.7192608   -0.6512890   -0.8635417
  H    3.9852810   -1.4705024   -1.5289274
  C   -0.3415414    0.7443592    0.0863624
  C   -1.5665825    1.5315973   -0.0017362
  H   -1.4495717    2.6094137   -0.0249080
  C   -2.7770247    0.9447039   -0.1016996
 Cl   -4.2307112    1.8877514   -0.2577915
  C   -2.9571152   -0.5335729   -0.0767036
  O   -4.0437457   -1.0755503   -0.1739743
  C   -1.6867553   -1.2970272    0.1141366
 Cl   -1.8569006   -3.0218379    0.2768537
  C   -0.4748155   -0.7079177    0.1867427
  H    0.4116614   -1.3027913    0.3697828
  H    6.1121951   -1.1842338   -0.6913825
$end

$rem
   BASIS  =  6-31G*
   GUI  =  2
   JOB_TYPE  =  Frequency
   METHOD  =  B3LYP
   SCF_CONVERGENCE  =  8
$end

--------------------------------------------------------------
 ----------------------------------------------------------------
             Standard Nuclear Orientation (Angstroms)
    I     Atom           X                Y                Z
 ----------------------------------------------------------------
    1      O       6.0045064866    -0.5287416172    -0.1190286336
    2      C       4.7095687415    -0.1118056086    -0.1060397086
    3      C       4.3989420762     0.9992567726     0.6933239938
    4      H       5.1925834298     1.4763431724     1.2590527658
    5      C       3.1022352275     1.4813905053     0.7257048213
    6      H       2.8519928506     2.3543480166     1.3200388890
    7      C       2.0605894846     0.8370655174     0.0194596389
    8      N       0.8008438823     1.4118525463     0.1055309324
    9      C       2.3969678262    -0.2625585905    -0.8007347961
   10      H       1.6410675266    -0.7166828313    -1.4331853534
   11      C       3.7065591369    -0.7239205331    -0.8687978355
   12      H       3.9539192038    -1.5550552427    -1.5265542975
   13      C      -0.3232177492     0.7504122876     0.0942739101
   14      C      -1.5355786624     1.5570154664     0.0059381074
   15      H      -1.4007815055     2.6323820909    -0.0305721786
   16      C      -2.7563523119     0.9893898270    -0.0784401730
   17      Cl     -4.1952274658     1.9548237641    -0.2349116196
   18      C      -2.9608848697    -0.4852761298    -0.0350070721
   19      O      -4.0570982245    -1.0100398569    -0.1181108993
   20      C      -1.7020515102    -1.2676819660     0.1554565892
   21      Cl     -1.8997280223    -2.9874183364     0.3393833172
   22      C      -0.4799471071    -0.6981795186     0.2124435854
   23      H       0.3978212253    -1.3056930939     0.3959363183
   24      H       6.0914855997    -1.2948985911    -0.7078216307
 ----------------------------------------------------------------
 Molecular Point Group                 C1    NOp =  1
 Largest Abelian Subgroup              C1    NOp =  1
 Nuclear Repulsion Energy =  1277.7256152114 hartrees
 There are       68 alpha and       68 beta electrons
 Requested basis set is 6-31G(d)
 There are 84 shells and 277 basis functions

 Total QAlloc Memory Limit   2000 MB
 Mega-Array Size        61 MB
 MEM_STATIC part        62 MB
 A cutoff of  1.0D-11 yielded   2345 shell pairs
 There are     26915 function pairs

 -------------------------------------------------------
 OpenMP Integral Computing Module                       
 Release: version 1.0, May 2013, Q-Chem Inc. Pittsburgh 
 -------------------------------------------------------
 Integral Job Info:
 Integral job number is                      11
 Integral operator is                         1
 short-range coefficients                     0
 long-range coefficients              100000000
 Omega coefficients                           0
 if combine SR and LR in K                    0
 Integral screening is                        0
 Integral computing path is                   2
 max size of driver memory is            800000
 size of driver memory is                593474
 size of scratch memory is             15166112
 max col of scratch BK array               1296
 max len of scratch array in speh3          155
 max len of scratch index in speh4           18
 max int batch size is                      520
 min int batch size is                       52
 fixed nKL is                                52
 max L of basis functions is                  2
 order of int derivative is                   0
 number of shells is                         84
 number of basis is                         277
 number of cartesian basis is               277
 number of contracted shell pairs          2345
 number of primitive shell pairs           9033
 maxK2 (contraction) of shell pair           36
 max number of K2 of shell pair               1
 max number of CS2 of shell pair            299
 max number of PS2 of shell pair           1794
 mem total for path MDJ                   84232
 -------------------------------------------------------
 Smallest overlap matrix eigenvalue = 4.39E-04
 Guess from superposition of atomic densities
 Warning:  Energy on first SCF cycle will be non-variational
 A restricted hybrid HF-DFT SCF calculation will be
 performed using Pulay DIIS extrapolation
 Exchange:     0.2000 Hartree-Fock + 0.0800 Slater + 0.7200 B88
 Correlation:  0.1900 VWN1RPA + 0.8100 LYP
 Using SG-1 standard quadrature grid
 SCF converges when DIIS error is below 1.0E-08
 ---------------------------------------
  Cycle       Energy         DIIS Error
 ---------------------------------------
    1   -1590.9461906905      4.71E-02
    2   -1586.8078649404      5.06E-03
    3   -1586.3883353135      8.89E-03
    4   -1586.9998235186      1.98E-03
    5   -1587.0327643792      5.63E-04
    6   -1587.0348731450      2.87E-04
    7   -1587.0354510868      1.24E-04
    8   -1587.0355998261      3.98E-05
    9   -1587.0356146655      1.08E-05
   10   -1587.0356157447      2.90E-06
   11   -1587.0356158118      1.28E-06
   12   -1587.0356158295      3.59E-07
   13   -1587.0356158297      9.34E-08
   14   -1587.0356158295      4.36E-08
   15   -1587.0356158288      1.08E-08
   16   -1587.0356158281      3.26E-09 Convergence criterion met
 ---------------------------------------
 SCF time:  CPU 216.62 s  wall 216.68 s
 SCF   energy in the final basis set = -1587.0356158281
 Total energy in the final basis set = -1587.0356158281

 --------------------------------------------------------------

                    Orbital Energies (a.u.)
 --------------------------------------------------------------

 Alpha MOs
 -- Occupied --
*******-101.558 -19.206 -19.156 -14.366 -10.300 -10.279 -10.278
-10.272 -10.270 -10.244 -10.234 -10.229 -10.222 -10.218 -10.215
-10.210  -9.479  -9.474  -7.243  -7.238  -7.233  -7.233  -7.229
 -7.228  -1.087  -1.057  -0.965  -0.901  -0.886  -0.869  -0.823
 -0.776  -0.766  -0.756  -0.703  -0.652  -0.642  -0.619  -0.595
 -0.570  -0.546  -0.523  -0.502  -0.493  -0.471  -0.460  -0.458
 -0.451  -0.447  -0.435  -0.431  -0.423  -0.409  -0.407  -0.392
 -0.377  -0.365  -0.364  -0.343  -0.327  -0.318  -0.298  -0.280
 -0.278  -0.274  -0.270  -0.224
 -- Virtual --
 -0.125  -0.030  -0.025  -0.015   0.011   0.029   0.045   0.047
  0.080   0.121   0.125   0.131   0.143   0.153   0.168   0.182
  0.187   0.212   0.221   0.238   0.260   0.270   0.292   0.305
  0.309   0.326   0.351   0.362   0.368   0.379   0.396   0.406
  0.431   0.440   0.443   0.453   0.472   0.483   0.492   0.500
  0.504   0.509   0.519   0.521   0.529   0.547   0.563   0.568
  0.578   0.580   0.590   0.594   0.601   0.607   0.619   0.627
  0.629   0.637   0.652   0.666   0.680   0.711   0.726   0.735
  0.763   0.768   0.784   0.798   0.808   0.812   0.819   0.833
  0.836   0.844   0.851   0.855   0.862   0.866   0.871   0.880
  0.890   0.897   0.907   0.920   0.933   0.938   0.950   0.962
  0.973   0.980   0.987   1.020   1.025   1.051   1.060   1.081
  1.096   1.125   1.130   1.139   1.146   1.173   1.190   1.212
  1.226   1.248   1.257   1.280   1.285   1.314   1.342   1.343
  1.379   1.392   1.411   1.418   1.432   1.442   1.460   1.480
  1.486   1.495   1.541   1.585   1.616   1.658   1.668   1.697
  1.709   1.747   1.765   1.778   1.791   1.804   1.824   1.852
  1.855   1.863   1.879   1.890   1.910   1.928   1.946   1.951
  1.970   1.994   2.002   2.022   2.026   2.041   2.058   2.075
  2.100   2.117   2.128   2.134   2.188   2.226   2.234   2.269
  2.291   2.304   2.310   2.338   2.366   2.424   2.464   2.474
  2.534   2.538   2.577   2.582   2.595   2.605   2.622   2.636
  2.651   2.711   2.719   2.744   2.758   2.788   2.834   2.858
  2.928   2.965   3.003   3.027   3.107   3.266   3.291   3.404
  3.911   3.918   4.047   4.060   4.076   4.093   4.140   4.198
  4.227   4.250   4.320   4.349   4.360   4.414   4.485   4.702
  4.774
 --------------------------------------------------------------

          Ground-State Mulliken Net Atomic Charges

     Atom                 Charge (a.u.)
  ----------------------------------------
      1 O                    -0.627848
      2 C                     0.361743
      3 C                    -0.161158
      4 H                     0.155828
      5 C                    -0.146715
      6 H                     0.154965
      7 C                     0.264064
      8 N                    -0.538882
      9 C                    -0.163005
     10 H                     0.159108
     11 C                    -0.204110
     12 H                     0.135309
     13 C                     0.297170
     14 C                    -0.131421
     15 H                     0.182813
     16 C                    -0.141031
     17 Cl                    0.032621
     18 C                     0.463356
     19 O                    -0.432402
     20 C                    -0.148075
     21 Cl                    0.033219
     22 C                    -0.146840
     23 H                     0.186157
     24 H                     0.415132
  ----------------------------------------
  Sum of atomic charges =    -0.000000

 -----------------------------------------------------------------
                    Cartesian Multipole Moments
 -----------------------------------------------------------------
    Charge (ESU x 10^10)
                -0.0000
    Dipole Moment (Debye)
         X       6.2823      Y      -0.3886      Z      -0.7939
       Tot       6.3442
    Quadrupole Moments (Debye-Ang)
        XX    -117.0196     XY     -12.6120     YY    -107.8453
        XZ      -5.5032     YZ       4.9823     ZZ    -106.6420
    Octopole Moments (Debye-Ang^2)
       XXX     126.4046    XXY     -25.0531    XYY      25.0481
       YYY      -9.7831    XXZ     -26.7447    XYZ      23.5059
       YYZ       0.3161    XZZ       3.7786    YZZ      -5.5542
       ZZZ      -2.2691
    Hexadecapole Moments (Debye-Ang^3)
      XXXX   -6931.8394   XXXY    -364.3152   XXYY   -1289.6424
      XYYY     -50.4489   YYYY   -1543.8453   XXXZ    -204.9831
      XXYZ     111.7408   XYYZ      -4.9048   YYYZ       7.4444
      XXZZ   -1116.2574   XYZZ      -7.5111   YYZZ    -297.7223
      XZZZ      -4.5220   YZZZ       5.3230   ZZZZ    -235.0910
 -----------------------------------------------------------------
 Calculating MO derivatives via CPSCF
   1         3          72      0.260590    0.061338
   2         3          72      0.028641    0.009255
   3         3          72      0.002598    0.000907
   4        39          36      0.000129    0.000046
   5        74           1      0.000002    0.000002
   6        75           0      0.000000    0.000000    Roots Converged
 Calculating analytic Hessian of the SCF energy
 Polarizability Matrix (a.u.)
            1           2           3
    1-388.9556202 -10.3624608  -4.0722643
    2 -10.3624608-157.9884860 -16.0187006
    3  -4.0722643 -16.0187006 -75.9964820

 Direct stationary perturbation theory relativistic correction:

 rels  =       1.732498881203
 relv  =      -6.748403192759
 rel2e =       1.943241081194
 E_rel =      -3.072663230362

 Hessian of the SCF Energy
            1           2           3           4           5           6
    1   0.4124513  -0.1228872  -0.0024526  -0.3021332   0.0471062  -0.0268703
    2  -0.1228872   0.4139999   0.2774617   0.0890449  -0.1021221  -0.0270747
    3  -0.0024526   0.2774617   0.2485357   0.0071137  -0.0372578  -0.0698361
    4  -0.3021332   0.0890449   0.0071137   0.6829467  -0.0719496   0.0767661
    5   0.0471062  -0.1021221  -0.0372578  -0.0719496   0.5006314   0.2624868
    6  -0.0268703  -0.0270747  -0.0698361   0.0767661   0.2624868   0.3836004
    7  -0.0210229   0.0486329   0.0318142  -0.1226969  -0.0048240  -0.0178569
    8   0.0209602  -0.0167721  -0.0125831   0.0503783  -0.2195857  -0.1106632
    9   0.0102466  -0.0060320   0.0038029   0.0255192  -0.1238174  -0.1569116
   10   0.0008704  -0.0009282   0.0001891   0.0079211   0.0043885   0.0043189
   11  -0.0009101   0.0004523   0.0025665  -0.0207595  -0.0064499  -0.0133374
   12   0.0003920   0.0025675  -0.0008652  -0.0154528  -0.0077167  -0.0055528
   13   0.0062298  -0.0080866  -0.0058845   0.0026121   0.0679782   0.0543878
   14  -0.0005885  -0.0021794  -0.0050674   0.0284227  -0.0110679  -0.0012001
   15  -0.0025821  -0.0062246  -0.0011359   0.0253426   0.0085116   0.0137486
   16  -0.0001385   0.0013751   0.0009811  -0.0043454   0.0014481  -0.0020215
   17   0.0000616  -0.0004076  -0.0003513   0.0022425   0.0039052  -0.0027985
   18  -0.0000572  -0.0000072   0.0001480  -0.0017364  -0.0030754   0.0056851
   19  -0.0082444   0.0046567   0.0010793   0.0036851  -0.0183989  -0.0110248
   20   0.0032591   0.0014293   0.0032176  -0.0184284  -0.0348579  -0.0301087
   21  -0.0001697   0.0033786   0.0014938  -0.0100353  -0.0263404  -0.0279696
   22   0.0067032  -0.0032165   0.0001304  -0.0090906   0.0048677  -0.0002315
   23   0.0012585  -0.0003409   0.0004119   0.0000873  -0.0006529  -0.0000046
   24   0.0033918  -0.0006608   0.0003043  -0.0039784  -0.0010829  -0.0035260
   25   0.0051924   0.0013411   0.0016023  -0.0534242  -0.0344562  -0.0423294
   26  -0.0063302  -0.0004233  -0.0083625   0.0065544   0.0385496   0.0348888
   27  -0.0042325  -0.0068690   0.0004129  -0.0102769   0.0254194   0.0181398
   28  -0.0014412  -0.0006565  -0.0010453  -0.0030362   0.0041405   0.0009420
   29   0.0005419   0.0002027   0.0004280   0.0032029   0.0030170  -0.0035741
   30   0.0003135   0.0001023   0.0000435   0.0000078  -0.0034191   0.0044573
   31  -0.0534107  -0.0120851  -0.0269311  -0.2033613  -0.0224973  -0.0529039
   32   0.0146194   0.0121483   0.0057625  -0.0797409  -0.1468368  -0.0911259
   33  -0.0030840  -0.0004501   0.0075284  -0.1030398  -0.0800609  -0.1532471
   34   0.0036698  -0.0016803   0.0005883   0.0066817  -0.0171873  -0.0140013
   35  -0.0005738   0.0001883   0.0030692   0.0070000  -0.0086057  -0.0081950
   36   0.0007367   0.0028672  -0.0007134   0.0081464  -0.0138723  -0.0069541
   37  -0.0045739   0.0017938   0.0004819   0.0056309  -0.0021699  -0.0000372
   38  -0.0023565   0.0009899   0.0000864   0.0024526  -0.0010204   0.0000259
   39  -0.0014671   0.0005998  -0.0002050   0.0018376   0.0001964   0.0011287
   40   0.0024781  -0.0009408  -0.0001646  -0.0026454   0.0006868  -0.0001966
   41  -0.0010218   0.0003426   0.0000724   0.0010313  -0.0001307   0.0001749
   42   0.0005606  -0.0002359  -0.0000053  -0.0003304  -0.0000918   0.0000692
   43   0.0000891  -0.0000409  -0.0000038  -0.0000633   0.0000139  -0.0000059
   44   0.0000520  -0.0000181  -0.0000069  -0.0000454   0.0000278   0.0000079
   45  -0.0000002   0.0000015  -0.0000043  -0.0000226  -0.0000366  -0.0000257
   46   0.0005900  -0.0002017   0.0000097  -0.0002731   0.0001084  -0.0000309
   47  -0.0036637   0.0013473   0.0001939   0.0034926  -0.0007295   0.0003725
   48   0.0001252  -0.0000650  -0.0000082  -0.0000596   0.0001628   0.0000733
   49  -0.0013526   0.0004471   0.0000705   0.0011837  -0.0001994   0.0001292
   50   0.0009824  -0.0003288  -0.0000475  -0.0008656   0.0001693  -0.0000822
   51  -0.0001154   0.0000439   0.0000058   0.0000868  -0.0000169  -0.0000140
   52   0.0033161  -0.0013168  -0.0000709  -0.0030605   0.0011887  -0.0000870
   53   0.0015293  -0.0004484  -0.0001865  -0.0016410  -0.0002899  -0.0004997
   54  -0.0000807   0.0001105   0.0000003  -0.0001793  -0.0004381  -0.0004012
   55  -0.0032250   0.0012385   0.0001168   0.0030115  -0.0010030   0.0001140
   56  -0.0015347   0.0005721   0.0000859   0.0014922  -0.0002607   0.0002072
   57  -0.0000774  -0.0000064   0.0000106   0.0001616   0.0001480   0.0001526
   58  -0.0023218   0.0010105   0.0000450   0.0023953  -0.0009970   0.0001281
   59   0.0030548  -0.0012404  -0.0000092  -0.0024919   0.0011907   0.0001369
   60  -0.0005505   0.0002954   0.0000547   0.0003443  -0.0006531  -0.0004137
   61  -0.0001525   0.0000494   0.0000084   0.0001103  -0.0000307  -0.0000144
   62  -0.0018062   0.0007350   0.0000210   0.0014804  -0.0005354   0.0000645
   63   0.0003906  -0.0001734  -0.0000055  -0.0002609   0.0001797   0.0000730
   64   0.0008867  -0.0003700  -0.0000349  -0.0011563   0.0005037  -0.0001176
   65   0.0023580  -0.0009162  -0.0002109  -0.0024123   0.0008190  -0.0002363
   66  -0.0010626   0.0003156   0.0000273   0.0009990   0.0006967   0.0008523
   67   0.0001643  -0.0000424  -0.0000416  -0.0001862   0.0002127   0.0000422
   68   0.0001300  -0.0000688   0.0000061   0.0000176   0.0003181   0.0003571
   69   0.0000831  -0.0001054  -0.0000623  -0.0000240   0.0001741   0.0001540
   70  -0.0446243   0.0028631  -0.0076014  -0.0107057   0.0410698   0.0309009
   71   0.0457594  -0.3071416  -0.2292998   0.0014352  -0.0154825  -0.0098217
   72   0.0265620  -0.2398396  -0.1895270  -0.0009288  -0.0000960  -0.0032825
            7           8           9          10          11          12
    1  -0.0210229   0.0209602   0.0102466   0.0008704  -0.0009101   0.0003920
    2   0.0486329  -0.0167721  -0.0060320  -0.0009282   0.0004523   0.0025675
    3   0.0318142  -0.0125831   0.0038029   0.0001891   0.0025665  -0.0008652
    4  -0.1226969   0.0503783   0.0255192   0.0079211  -0.0207595  -0.0154528
    5  -0.0048240  -0.2195857  -0.1238174   0.0043885  -0.0064499  -0.0077167
    6  -0.0178569  -0.1106632  -0.1569116   0.0043189  -0.0133374  -0.0055528
    7   0.7369498  -0.0544427   0.1142751  -0.2086360  -0.0885284  -0.1121219
    8  -0.0544427   0.4784296   0.2654098  -0.0901870  -0.1078897  -0.0785227
    9   0.1142751   0.2654098   0.3566605  -0.1133381  -0.0787797  -0.1227613
   10  -0.2086360  -0.0901870  -0.1133381   0.2186669   0.0959712   0.1226734
   11  -0.0885284  -0.1078897  -0.0787797   0.0959712   0.1062078   0.0869176
   12  -0.1121219  -0.0785227  -0.1227613   0.1226734   0.0869176   0.1221877
   13  -0.3448825   0.0639291  -0.0275081  -0.0168089   0.0085917   0.0026028
   14   0.1123801  -0.1326598  -0.0332800  -0.0145776   0.0092374   0.0014942
   15   0.0095440  -0.0425925  -0.0839238  -0.0157343   0.0076319   0.0036120
   16  -0.0022208   0.0240201   0.0173573   0.0009324  -0.0008938   0.0006026
   17   0.0006615  -0.0037753  -0.0057478  -0.0005725  -0.0010591   0.0025234
   18  -0.0005729   0.0009399   0.0037529   0.0010412   0.0024618  -0.0025703
   19  -0.0518789   0.0103792  -0.0009372  -0.0021569   0.0028429   0.0002149
   20  -0.0221117   0.0357119   0.0194690   0.0044647   0.0026661  -0.0038898
   21  -0.0313119   0.0249488   0.0172443   0.0003676  -0.0031477   0.0050942
   22   0.0088639  -0.0099549  -0.0113000  -0.0008467   0.0008918  -0.0004798
   23  -0.0027043  -0.0006593  -0.0037638  -0.0008666   0.0003911   0.0001026
   24  -0.0019008  -0.0057440   0.0007386  -0.0008496   0.0000817   0.0006670
   25  -0.0255107   0.0234568   0.0119866  -0.0001333   0.0012914   0.0004444
   26   0.0224909  -0.0241231  -0.0115689   0.0004597  -0.0008255   0.0002684
   27   0.0131416  -0.0135723  -0.0086209   0.0003629  -0.0000786   0.0000676
   28  -0.0001300   0.0004478   0.0003709  -0.0000212  -0.0001733   0.0000684
   29   0.0007737  -0.0004900   0.0003781  -0.0001794  -0.0002326   0.0004180
   30   0.0006548   0.0001464  -0.0004197   0.0000272   0.0003579  -0.0004208
   31   0.0458363  -0.0417799  -0.0229502   0.0000909   0.0026487   0.0013171
   32  -0.0118523  -0.0151117  -0.0206829   0.0018895  -0.0019094  -0.0044293
   33  -0.0011643  -0.0269934  -0.0143723   0.0004890  -0.0044789   0.0014224
   34  -0.0031605  -0.0013679  -0.0030416   0.0005131  -0.0009963  -0.0006138
   35  -0.0022742   0.0017481  -0.0029505   0.0002856  -0.0004178  -0.0004024
   36  -0.0037974  -0.0026255   0.0013588   0.0003228  -0.0007930  -0.0003263
   37  -0.0048744   0.0042365   0.0018877  -0.0003435  -0.0000326   0.0002608
   38  -0.0014585   0.0029952   0.0014276   0.0001370  -0.0002091   0.0001655
   39  -0.0005210   0.0011673   0.0004916   0.0000464   0.0001002  -0.0002721
   40   0.0014495  -0.0020904  -0.0014041   0.0000142   0.0001460  -0.0001194
   41  -0.0004277   0.0003068   0.0001430  -0.0001127   0.0000207   0.0000040
   42   0.0001175   0.0004096  -0.0003510   0.0000874   0.0000187  -0.0000713
   43  -0.0000450  -0.0000261   0.0000238   0.0000070  -0.0000006   0.0000017
   44   0.0000502  -0.0000401  -0.0000238   0.0000025   0.0000009  -0.0000015
   45  -0.0000254   0.0000240  -0.0000125  -0.0000011   0.0000012  -0.0000009
   46  -0.0002462   0.0002526   0.0000452   0.0000448  -0.0000229   0.0000420
   47  -0.0011008   0.0016252   0.0013238  -0.0001448  -0.0000993   0.0000684
   48   0.0001065  -0.0001103  -0.0000583   0.0000085  -0.0000033   0.0000061
   49  -0.0002106   0.0002690   0.0002477  -0.0000860  -0.0000022  -0.0000084
   50   0.0002008  -0.0002550  -0.0002385   0.0000541   0.0000079   0.0000019
   51  -0.0000334  -0.0000594   0.0000427  -0.0000188  -0.0000007   0.0000084
   52   0.0013801  -0.0016641  -0.0011676   0.0001490   0.0000757  -0.0000574
   53   0.0000361  -0.0003847  -0.0004183   0.0000688   0.0000402  -0.0000269
   54  -0.0003487   0.0004222   0.0001855   0.0000064  -0.0000104   0.0000123
   55  -0.0012137   0.0015366   0.0010851  -0.0001418  -0.0000683   0.0000464
   56  -0.0004017   0.0006393   0.0004932  -0.0000676  -0.0000370   0.0000271
   57   0.0001031  -0.0001060  -0.0000338  -0.0000035   0.0000022  -0.0000055
   58  -0.0013105   0.0015399   0.0011010  -0.0000850  -0.0000864   0.0000893
   59   0.0010793  -0.0011639  -0.0008513   0.0001462   0.0000316  -0.0000035
   60  -0.0005215   0.0005216   0.0003258  -0.0000305  -0.0000147   0.0000298
   61   0.0000020   0.0000173  -0.0000107  -0.0000106   0.0000034  -0.0000060
   62  -0.0004352   0.0005942   0.0004195  -0.0001053  -0.0000197   0.0000102
   63   0.0001528  -0.0002505  -0.0001453   0.0000084   0.0000080  -0.0000003
   64   0.0008470  -0.0008677  -0.0007634   0.0000009   0.0000610  -0.0000597
   65   0.0014569  -0.0018044  -0.0013316   0.0000860   0.0000562  -0.0000711
   66   0.0006193  -0.0000429   0.0002357   0.0000214  -0.0000197  -0.0000306
   67   0.0000116  -0.0000365   0.0000367  -0.0000006  -0.0000203   0.0000342
   68   0.0002751  -0.0001590   0.0000137  -0.0000016  -0.0000136   0.0000146
   69   0.0001125  -0.0002485  -0.0002420   0.0000105   0.0000078  -0.0000312
   70  -0.0073005   0.0009938  -0.0017621   0.0000597  -0.0000292   0.0001293
   71   0.0025240   0.0028234   0.0004087  -0.0002105   0.0000506   0.0004808
   72  -0.0004652   0.0001245   0.0030131  -0.0000053   0.0005087  -0.0001987
           13          14          15          16          17          18
    1   0.0062298  -0.0005885  -0.0025821  -0.0001385   0.0000616  -0.0000572
    2  -0.0080866  -0.0021794  -0.0062246   0.0013751  -0.0004076  -0.0000072
    3  -0.0058845  -0.0050674  -0.0011359   0.0009811  -0.0003513   0.0001480
    4   0.0026121   0.0284227   0.0253426  -0.0043454   0.0022425  -0.0017364
    5   0.0679782  -0.0110679   0.0085116   0.0014481   0.0039052  -0.0030754
    6   0.0543878  -0.0012001   0.0137486  -0.0020215  -0.0027985   0.0056851
    7  -0.3448825   0.1123801   0.0095440  -0.0022208   0.0006615  -0.0005729
    8   0.0639291  -0.1326598  -0.0425925   0.0240201  -0.0037753   0.0009399
    9  -0.0275081  -0.0332800  -0.0839238   0.0173573  -0.0057478   0.0037529
   10  -0.0168089  -0.0145776  -0.0157343   0.0009324  -0.0005725   0.0010412
   11   0.0085917   0.0092374   0.0076319  -0.0008938  -0.0010591   0.0024618
   12   0.0026028   0.0014942   0.0036120   0.0006026   0.0025234  -0.0025703
   13   0.6832964  -0.1031332   0.0589538  -0.0728395   0.0542525   0.0304665
   14  -0.1031332   0.5308555   0.2720847   0.0546844  -0.2376748  -0.1368087
   15   0.0589538   0.2720847   0.3500295   0.0328105  -0.1362386  -0.1318730
   16  -0.0728395   0.0546844   0.0328105   0.0730082  -0.0592696  -0.0342138
   17   0.0542525  -0.2376748  -0.1362386  -0.0592696   0.2464840   0.1506076
   18   0.0304665  -0.1368087  -0.1318730  -0.0342138   0.1506076   0.1301414
   19  -0.1806090  -0.0718860  -0.0912903   0.0082684   0.0044548   0.0052311
   20  -0.0427186  -0.1533724  -0.0670541  -0.0185944  -0.0072375  -0.0141098
   21  -0.0584308  -0.0756045  -0.1320862  -0.0132153  -0.0079518  -0.0051848
   22  -0.0749261   0.0000466  -0.0064687   0.0020579   0.0011364   0.0031696
   23  -0.0083323   0.0147607   0.0040113  -0.0007706  -0.0010695   0.0026199
   24  -0.0208991   0.0081520   0.0012872   0.0016562   0.0023803  -0.0004870
   25   0.0404923  -0.0150330   0.0009542  -0.0034388  -0.0021865  -0.0032866
   26  -0.0378575  -0.0167808  -0.0310399  -0.0009757   0.0011792  -0.0032605
   27  -0.0227271  -0.0217231  -0.0171058  -0.0028386  -0.0026778   0.0013750
   28   0.0004260   0.0021309   0.0002968   0.0004181   0.0002794   0.0002710
   29   0.0025476  -0.0018394  -0.0049848  -0.0010558  -0.0001771  -0.0007719
   30   0.0014506  -0.0047512   0.0013654  -0.0008139  -0.0006264  -0.0001730
   31  -0.0504621  -0.0031558  -0.0176250  -0.0009648  -0.0003073  -0.0004466
   32  -0.0021244  -0.0020606  -0.0015590  -0.0000483   0.0004181   0.0003897
   33  -0.0130982  -0.0007183  -0.0078436  -0.0001464   0.0006254  -0.0002420
   34  -0.0012050  -0.0000145  -0.0001669   0.0000869  -0.0000246   0.0001587
   35  -0.0004163   0.0002289   0.0003230  -0.0000555  -0.0003121   0.0003303
   36  -0.0007216   0.0005499   0.0000130   0.0001740   0.0002814  -0.0004193
   37   0.0111297   0.0095255   0.0050600  -0.0006829  -0.0008726  -0.0002253
   38   0.0069805   0.0025884  -0.0006227  -0.0002474  -0.0001019   0.0003339
   39   0.0006439  -0.0013586   0.0030274  -0.0002651  -0.0000223  -0.0000597
   40  -0.0052577  -0.0021331  -0.0001333   0.0001462   0.0001487   0.0000482
   41   0.0005102   0.0010920   0.0004463   0.0000091  -0.0000900  -0.0000510
   42   0.0011792  -0.0009776  -0.0001047   0.0000992  -0.0001045   0.0002245
   43   0.0001102   0.0000756   0.0000265  -0.0000370  -0.0000031  -0.0000379
   44  -0.0000785  -0.0000895  -0.0000375   0.0000162   0.0000097  -0.0000018
   45   0.0000158   0.0000152   0.0000557  -0.0000239  -0.0000168   0.0000063
   46   0.0012730   0.0003604   0.0001999  -0.0001303  -0.0000836  -0.0000378
   47   0.0028864   0.0018638   0.0002218   0.0000843  -0.0000621  -0.0000288
   48  -0.0000904   0.0000023  -0.0000180  -0.0000060   0.0000061  -0.0000141
   49   0.0000824   0.0004887   0.0001104   0.0000894   0.0000008   0.0000000
   50  -0.0002737  -0.0003750  -0.0000650  -0.0000466   0.0000000   0.0000118
   51  -0.0001429   0.0001590  -0.0000148   0.0000100   0.0000180  -0.0000233
   52  -0.0029591  -0.0017925  -0.0004397  -0.0000168   0.0001126   0.0000527
   53  -0.0004510  -0.0007519   0.0000493  -0.0000919  -0.0000057  -0.0000230
   54   0.0005369  -0.0000242   0.0002412  -0.0000349  -0.0000254  -0.0000052
   55   0.0026112   0.0016020   0.0004588   0.0000444  -0.0000912  -0.0000414
   56   0.0009778   0.0007552   0.0001139   0.0000497  -0.0000296   0.0000045
   57  -0.0001215   0.0000383  -0.0000820   0.0000129   0.0000077   0.0000007
   58   0.0033442   0.0018290   0.0004028  -0.0000991  -0.0001527  -0.0000861
   59  -0.0016903  -0.0010067  -0.0005425  -0.0000944   0.0000386   0.0000509
   60   0.0008879   0.0004121   0.0001747   0.0000105  -0.0000096  -0.0000371
   61  -0.0001116  -0.0000166   0.0000095   0.0000222   0.0000054   0.0000134
   62   0.0005157   0.0006584   0.0000868   0.0001251  -0.0000060   0.0000468
   63  -0.0002571  -0.0000710  -0.0001254   0.0000206   0.0000167   0.0000047
   64  -0.0027034  -0.0007723  -0.0006927   0.0002282   0.0001239   0.0002926
   65  -0.0040150  -0.0023523  -0.0007280   0.0001067   0.0001367   0.0001014
   66  -0.0008880  -0.0000058   0.0000375  -0.0002332  -0.0000537  -0.0000608
   67   0.0000921   0.0001524  -0.0001551   0.0000303   0.0000316   0.0000172
   68  -0.0004423   0.0001483  -0.0003102   0.0000412   0.0000192   0.0000401
   69  -0.0003466  -0.0003461  -0.0000635  -0.0000441  -0.0000385  -0.0000170
   70   0.0010658   0.0014047   0.0011185  -0.0004186   0.0000520  -0.0000201
   71   0.0004500   0.0000217  -0.0014810   0.0001841  -0.0001823   0.0001995
   72  -0.0000093  -0.0009710   0.0007847   0.0001217   0.0001966  -0.0001722
           19          20          21          22          23          24
    1  -0.0082444   0.0032591  -0.0001697   0.0067032   0.0012585   0.0033918
    2   0.0046567   0.0014293   0.0033786  -0.0032165  -0.0003409  -0.0006608
    3   0.0010793   0.0032176   0.0014938   0.0001304   0.0004119   0.0003043
    4   0.0036851  -0.0184284  -0.0100353  -0.0090906   0.0000873  -0.0039784
    5  -0.0183989  -0.0348579  -0.0263404   0.0048677  -0.0006529  -0.0010829
    6  -0.0110248  -0.0301087  -0.0279696  -0.0002315  -0.0000046  -0.0035260
    7  -0.0518789  -0.0221117  -0.0313119   0.0088639  -0.0027043  -0.0019008
    8   0.0103792   0.0357119   0.0249488  -0.0099549  -0.0006593  -0.0057440
    9  -0.0009372   0.0194690   0.0172443  -0.0113000  -0.0037638   0.0007386
   10  -0.0021569   0.0044647   0.0003676  -0.0008467  -0.0008666  -0.0008496
   11   0.0028429   0.0026661  -0.0031477   0.0008918   0.0003911   0.0000817
   12   0.0002149  -0.0038898   0.0050942  -0.0004798   0.0001026   0.0006670
   13  -0.1806090  -0.0427186  -0.0584308  -0.0749261  -0.0083323  -0.0208991
   14  -0.0718860  -0.1533724  -0.0756045   0.0000466   0.0147607   0.0081520
   15  -0.0912903  -0.0670541  -0.1320862  -0.0064687   0.0040113   0.0012872
   16   0.0082684  -0.0185944  -0.0132153   0.0020579  -0.0007706   0.0016562
   17   0.0044548  -0.0072375  -0.0079518   0.0011364  -0.0010695   0.0023803
   18   0.0052311  -0.0141098  -0.0051848   0.0031696   0.0026199  -0.0004870
   19   0.6301722  -0.0360757   0.0576944  -0.2092813   0.0538247   0.0218725
   20  -0.0360757   0.4654067   0.2314265   0.0757533  -0.1123435  -0.0280149
   21   0.0576944   0.2314265   0.3466574   0.0203455  -0.0173903  -0.0671907
   22  -0.2092813   0.0757533   0.0203455   0.7352401   0.1029555  -0.0314316
   23   0.0538247  -0.1123435  -0.0173903   0.1029555   0.3245337   0.0226391
   24   0.0218725  -0.0280149  -0.0671907  -0.0314316   0.0226391   0.0919501
   25  -0.1179939   0.0058288  -0.0040728  -0.0275450   0.0331765   0.0157604
   26   0.0323062  -0.1907050  -0.1048240   0.0412539  -0.0160634  -0.0041895
   27   0.0251095  -0.1162464  -0.1545261   0.0102160  -0.0040864   0.0085454
   28   0.0086277   0.0027699   0.0044313  -0.0000316  -0.0009563   0.0002299
   29  -0.0156141  -0.0081918  -0.0140754  -0.0043493  -0.0001377   0.0026186
   30  -0.0173302  -0.0046519  -0.0054315   0.0013411   0.0025231  -0.0007505
   31  -0.0047298   0.0630047   0.0429115   0.0128866  -0.0019892   0.0046718
   32   0.0244227  -0.0092185  -0.0054444   0.0021675   0.0016143  -0.0030297
   33   0.0198607   0.0058804   0.0111104   0.0035745  -0.0070521   0.0026768
   34  -0.0045419   0.0008566  -0.0016974  -0.0005475   0.0013310   0.0007873
   35   0.0030237   0.0036959  -0.0023148  -0.0007245  -0.0001958  -0.0005473
   36  -0.0016521  -0.0016303   0.0050278   0.0008100  -0.0003523   0.0002713
   37  -0.0833707  -0.0095039  -0.0066847  -0.3531586  -0.1431445   0.0133915
   38   0.0020523   0.0065112  -0.0034358  -0.1689551  -0.1948340   0.0069885
   39  -0.0082946   0.0048815   0.0003451   0.0100206  -0.0002878  -0.0514135
   40   0.0131543  -0.0050395  -0.0002543  -0.0910945   0.0013562  -0.0060994
   41  -0.0069219   0.0005655   0.0008565  -0.0117252   0.0175712   0.0001776
   42   0.0013732   0.0006354   0.0138882  -0.0020918   0.0006377  -0.0079185
   43  -0.0004941  -0.0002260  -0.0000538   0.0024591  -0.0004551   0.0005302
   44   0.0004812   0.0003552   0.0000605  -0.0025723   0.0016077  -0.0003397
   45  -0.0000564  -0.0001091  -0.0000912   0.0009954  -0.0004354  -0.0021446
   46  -0.0050766   0.0017438  -0.0000949   0.0094806   0.0051075   0.0011296
   47  -0.0055024   0.0033039  -0.0006605   0.0164629   0.0036829   0.0023263
   48   0.0000124   0.0000805  -0.0003560  -0.0009822  -0.0003464   0.0032742
   49   0.0002166  -0.0000438   0.0001274  -0.0038719   0.0007292  -0.0002900
   50   0.0001539  -0.0002210  -0.0000002   0.0002885  -0.0000762  -0.0000377
   51   0.0000376  -0.0000768  -0.0012229  -0.0006843  -0.0001263   0.0009600
   52   0.0060567  -0.0027843   0.0011149  -0.0144428   0.0015748  -0.0040310
   53   0.0020856  -0.0008125  -0.0003135  -0.0011099  -0.0077982   0.0007327
   54  -0.0011701   0.0000030  -0.0001514  -0.0004408   0.0010922   0.0002674
   55  -0.0053032   0.0024255  -0.0007293   0.0111370   0.0004649   0.0028212
   56  -0.0023359   0.0010552  -0.0001754   0.0037427   0.0027849   0.0007673
   57   0.0003022   0.0000771   0.0000871   0.0004446  -0.0002608  -0.0000406
   58  -0.0086676   0.0033003  -0.0015587   0.0212948   0.0071536   0.0052856
   59   0.0020528  -0.0010332   0.0002436  -0.0017195  -0.0006947  -0.0005460
   60  -0.0016741   0.0000158   0.0003319   0.0019082   0.0016641   0.0026825
   61   0.0007029  -0.0000051   0.0000111  -0.0008811  -0.0024501  -0.0000217
   62   0.0005624   0.0005695  -0.0000438   0.0006151  -0.0051692   0.0002071
   63   0.0004586  -0.0002185   0.0006733  -0.0004705   0.0003946  -0.0020331
   64   0.0105928  -0.0059008   0.0015983  -0.0228059  -0.0476953  -0.0021014
   65   0.0147574  -0.0042825   0.0007865  -0.0477108  -0.0292386  -0.0025892
   66   0.0003726  -0.0000784  -0.0078973  -0.0001188  -0.0019364   0.0238246
   67   0.0004547  -0.0013327   0.0001064  -0.0011537   0.0005615   0.0004090
   68  -0.0004621   0.0002849  -0.0000169   0.0010826   0.0022933  -0.0007300
   69   0.0003737   0.0004704   0.0001365   0.0010752  -0.0001759  -0.0020428
   70   0.0004167  -0.0006420  -0.0003994  -0.0004460  -0.0002168  -0.0003341
   71  -0.0008591   0.0007205   0.0000382   0.0007734   0.0000343   0.0004404
   72  -0.0005630   0.0000316   0.0000176   0.0006690   0.0001218   0.0000978
           25          26          27          28          29          30
    1   0.0051924  -0.0063302  -0.0042325  -0.0014412   0.0005419   0.0003135
    2   0.0013411  -0.0004233  -0.0068690  -0.0006565   0.0002027   0.0001023
    3   0.0016023  -0.0083625   0.0004129  -0.0010453   0.0004280   0.0000435
    4  -0.0534242   0.0065544  -0.0102769  -0.0030362   0.0032029   0.0000078
    5  -0.0344562   0.0385496   0.0254194   0.0041405   0.0030170  -0.0034191
    6  -0.0423294   0.0348888   0.0181398   0.0009420  -0.0035741   0.0044573
    7  -0.0255107   0.0224909   0.0131416  -0.0001300   0.0007737   0.0006548
    8   0.0234568  -0.0241231  -0.0135723   0.0004478  -0.0004900   0.0001464
    9   0.0119866  -0.0115689  -0.0086209   0.0003709   0.0003781  -0.0004197
   10  -0.0001333   0.0004597   0.0003629  -0.0000212  -0.0001794   0.0000272
   11   0.0012914  -0.0008255  -0.0000786  -0.0001733  -0.0002326   0.0003579
   12   0.0004444   0.0002684   0.0000676   0.0000684   0.0004180  -0.0004208
   13   0.0404923  -0.0378575  -0.0227271   0.0004260   0.0025476   0.0014506
   14  -0.0150330  -0.0167808  -0.0217231   0.0021309  -0.0018394  -0.0047512
   15   0.0009542  -0.0310399  -0.0171058   0.0002968  -0.0049848   0.0013654
   16  -0.0034388  -0.0009757  -0.0028386   0.0004181  -0.0010558  -0.0008139
   17  -0.0021865   0.0011792  -0.0026778   0.0002794  -0.0001771  -0.0006264
   18  -0.0032866  -0.0032605   0.0013750   0.0002710  -0.0007719  -0.0001730
   19  -0.1179939   0.0323062   0.0251095   0.0086277  -0.0156141  -0.0173302
   20   0.0058288  -0.1907050  -0.1162464   0.0027699  -0.0081918  -0.0046519
   21  -0.0040728  -0.1048240  -0.1545261   0.0044313  -0.0140754  -0.0054315
   22  -0.0275450   0.0412539   0.0102160  -0.0000316  -0.0043493   0.0013411
   23   0.0331765  -0.0160634  -0.0040864  -0.0009563  -0.0001377   0.0025231
   24   0.0157604  -0.0041895   0.0085454   0.0002299   0.0026186  -0.0007505
   25   0.7044938  -0.0471691   0.1098209  -0.1945703  -0.0786881  -0.1192336
   26  -0.0471691   0.4399538   0.2595178  -0.0789937  -0.0987447  -0.0827802
   27   0.1098209   0.2595178   0.3836163  -0.1194643  -0.0808158  -0.1438026
   28  -0.1945703  -0.0789937  -0.1194643   0.2079750   0.0862518   0.1272801
   29  -0.0786881  -0.0987447  -0.0808158   0.0862518   0.0988657   0.0898875
   30  -0.1192336  -0.0827802  -0.1438026   0.1272801   0.0898875   0.1441379
   31  -0.3282335   0.0589234  -0.0187814  -0.0168965   0.0078762   0.0032895
   32   0.1069356  -0.1211961  -0.0332208  -0.0140599   0.0078789   0.0008977
   33   0.0204048  -0.0461153  -0.0844339  -0.0172743   0.0067768   0.0044863
   34  -0.0029858   0.0242035   0.0199322   0.0008540  -0.0006931   0.0005236
   35   0.0004749  -0.0050201  -0.0054809  -0.0005512  -0.0012353   0.0023921
   36   0.0008398  -0.0003995   0.0012963   0.0007037   0.0024491  -0.0017527
   37   0.0104533  -0.0163961  -0.0043886   0.0003536   0.0005883   0.0010862
   38   0.0069001  -0.0060964  -0.0002401   0.0005699   0.0009433  -0.0007739
   39   0.0046368  -0.0021682  -0.0017820   0.0004528   0.0003834  -0.0005712
   40  -0.0032336   0.0050344   0.0013710  -0.0000503   0.0000511  -0.0002342
   41   0.0002124  -0.0014584  -0.0005461   0.0000041  -0.0000930   0.0003596
   42  -0.0020258   0.0001627   0.0001205  -0.0001601  -0.0002273   0.0002296
   43   0.0001938  -0.0000793   0.0000025   0.0000116  -0.0000060  -0.0000465
   44  -0.0001746   0.0001499  -0.0000073  -0.0000062  -0.0000013   0.0000191
   45   0.0000201  -0.0001236   0.0000784  -0.0000005  -0.0000120  -0.0000019
   46   0.0007480  -0.0011387  -0.0005577  -0.0000518   0.0000175   0.0002396
   47   0.0016225  -0.0035101  -0.0012428   0.0001190  -0.0000056   0.0003036
   48   0.0001990   0.0002806  -0.0001664  -0.0000037  -0.0000287   0.0000136
   49  -0.0000401  -0.0005383  -0.0000157   0.0000701  -0.0000763  -0.0000255
   50  -0.0000890   0.0004912   0.0000242  -0.0000441   0.0000265   0.0000534
   51   0.0000965  -0.0000359   0.0000255   0.0000334   0.0000292  -0.0000442
   52  -0.0014725   0.0028638   0.0008453  -0.0001173  -0.0002536   0.0004491
   53  -0.0009875   0.0015825   0.0008735  -0.0001255   0.0003576  -0.0008729
   54  -0.0004055  -0.0001218   0.0002314  -0.0001529   0.0000291  -0.0000483
   55   0.0012249  -0.0028007  -0.0008690   0.0001002   0.0001291  -0.0002216
   56   0.0007083  -0.0014024  -0.0006177   0.0000652  -0.0000689   0.0002277
   57   0.0001357  -0.0000345  -0.0000576   0.0000360  -0.0000238   0.0000036
   58   0.0020376  -0.0033240  -0.0013918  -0.0003844   0.0003525  -0.0000725
   59   0.0003528   0.0015129  -0.0003338  -0.0001720   0.0000524   0.0009766
   60  -0.0003219  -0.0010367  -0.0000458   0.0000085   0.0001603  -0.0000896
   61  -0.0001611   0.0000755   0.0000495   0.0000309  -0.0000004  -0.0000459
   62  -0.0001028  -0.0007709  -0.0000660   0.0001405  -0.0000859  -0.0003062
   63   0.0000264   0.0002088   0.0000658   0.0000147  -0.0000313   0.0000593
   64  -0.0035445   0.0010812   0.0023267  -0.0010702  -0.0001630   0.0006112
   65  -0.0035221   0.0052016   0.0024762  -0.0009167  -0.0001385  -0.0006177
   66   0.0036831   0.0004367  -0.0027226   0.0017470   0.0002561   0.0001012
   67  -0.0017618  -0.0001009   0.0020306  -0.0012851  -0.0012004   0.0007338
   68  -0.0003627  -0.0001382  -0.0001444  -0.0000575   0.0000417   0.0005382
   69   0.0008707   0.0006301   0.0001144   0.0012975   0.0007183  -0.0014406
   70  -0.0007870   0.0004574   0.0003351   0.0002192  -0.0000530   0.0000155
   71   0.0004704  -0.0013623  -0.0003418  -0.0002061   0.0000560   0.0000143
   72   0.0001941  -0.0003327  -0.0008259  -0.0000827   0.0000126   0.0000491
           31          32          33          34          35          36
    1  -0.0534107   0.0146194  -0.0030840   0.0036698  -0.0005738   0.0007367
    2  -0.0120851   0.0121483  -0.0004501  -0.0016803   0.0001883   0.0028672
    3  -0.0269311   0.0057625   0.0075284   0.0005883   0.0030692  -0.0007134
    4  -0.2033613  -0.0797409  -0.1030398   0.0066817   0.0070000   0.0081464
    5  -0.0224973  -0.1468368  -0.0800609  -0.0171873  -0.0086057  -0.0138723
    6  -0.0529039  -0.0911259  -0.1532471  -0.0140013  -0.0081950  -0.0069541
    7   0.0458363  -0.0118523  -0.0011643  -0.0031605  -0.0022742  -0.0037974
    8  -0.0417799  -0.0151117  -0.0269934  -0.0013679   0.0017481  -0.0026255
    9  -0.0229502  -0.0206829  -0.0143723  -0.0030416  -0.0029505   0.0013588
   10   0.0000909   0.0018895   0.0004890   0.0005131   0.0002856   0.0003228
   11   0.0026487  -0.0019094  -0.0044789  -0.0009963  -0.0004178  -0.0007930
   12   0.0013171  -0.0044293   0.0014224  -0.0006138  -0.0004024  -0.0003263
   13  -0.0504621  -0.0021244  -0.0130982  -0.0012050  -0.0004163  -0.0007216
   14  -0.0031558  -0.0020606  -0.0007183  -0.0000145   0.0002289   0.0005499
   15  -0.0176250  -0.0015590  -0.0078436  -0.0001669   0.0003230   0.0000130
   16  -0.0009648  -0.0000483  -0.0001464   0.0000869  -0.0000555   0.0001740
   17  -0.0003073   0.0004181   0.0006254  -0.0000246  -0.0003121   0.0002814
   18  -0.0004466   0.0003897  -0.0002420   0.0001587   0.0003303  -0.0004193
   19  -0.0047298   0.0244227   0.0198607  -0.0045419   0.0030237  -0.0016521
   20   0.0630047  -0.0092185   0.0058804   0.0008566   0.0036959  -0.0016303
   21   0.0429115  -0.0054444   0.0111104  -0.0016974  -0.0023148   0.0050278
   22   0.0128866   0.0021675   0.0035745  -0.0005475  -0.0007245   0.0008100
   23  -0.0019892   0.0016143  -0.0070521   0.0013310  -0.0001958  -0.0003523
   24   0.0046718  -0.0030297   0.0026768   0.0007873  -0.0005473   0.0002713
   25  -0.3282335   0.1069356   0.0204048  -0.0029858   0.0004749   0.0008398
   26   0.0589234  -0.1211961  -0.0461153   0.0242035  -0.0050201  -0.0003995
   27  -0.0187814  -0.0332208  -0.0844339   0.0199322  -0.0054809   0.0012963
   28  -0.0168965  -0.0140599  -0.0172743   0.0008540  -0.0005512   0.0007037
   29   0.0078762   0.0078789   0.0067768  -0.0006931  -0.0012353   0.0024491
   30   0.0032895   0.0008977   0.0044863   0.0005236   0.0023921  -0.0017527
   31   0.6738070  -0.0920751   0.0631587  -0.0715616   0.0497371   0.0307376
   32  -0.0920751   0.4806645   0.2914198   0.0492827  -0.2073487  -0.1414233
   33   0.0631587   0.2914198   0.3781140   0.0316834  -0.1407365  -0.1452225
   34  -0.0715616   0.0492827   0.0316834   0.0726103  -0.0547026  -0.0345032
   35   0.0497371  -0.2073487  -0.1407365  -0.0547026   0.2171455   0.1551949
   36   0.0307376  -0.1414233  -0.1452225  -0.0345032   0.1551949   0.1476885
   37  -0.0061545  -0.0007973  -0.0039823   0.0004395   0.0002120  -0.0004042
   38  -0.0029762  -0.0019484  -0.0010307   0.0003134   0.0000546  -0.0001428
   39  -0.0030538  -0.0012723  -0.0005297   0.0000902   0.0000234  -0.0000387
   40   0.0028130   0.0006055   0.0014662  -0.0000642  -0.0001058   0.0000855
   41  -0.0009539   0.0002032  -0.0004422  -0.0001032   0.0000906  -0.0000082
   42   0.0003376   0.0010248   0.0000561  -0.0001054   0.0001297  -0.0001355
   43   0.0000263  -0.0000217  -0.0000709   0.0000272  -0.0000081  -0.0000127
   44   0.0000321   0.0000205   0.0000739  -0.0000134  -0.0000033   0.0000083
   45   0.0000797  -0.0000023  -0.0000287   0.0000075  -0.0000002  -0.0000062
   46  -0.0003133   0.0000921  -0.0000623   0.0000600  -0.0000675  -0.0000203
   47  -0.0028798  -0.0004233  -0.0012755  -0.0001458   0.0002144  -0.0000092
   48  -0.0001044  -0.0000309   0.0000039   0.0000085  -0.0000242   0.0000168
   49  -0.0006904  -0.0000822  -0.0003597  -0.0000930   0.0001063   0.0000036
   50   0.0005333   0.0001212   0.0002782   0.0000489  -0.0000739   0.0000045
   51  -0.0000336  -0.0000807   0.0000125  -0.0000029  -0.0000001   0.0000111
   52   0.0022074   0.0008984   0.0008223   0.0000891  -0.0002305   0.0000350
   53   0.0018140  -0.0004385   0.0009851   0.0001195  -0.0000602  -0.0000231
   54   0.0004316  -0.0001565   0.0000492   0.0000249  -0.0000494   0.0000602
   55  -0.0021405  -0.0006886  -0.0008696  -0.0001121   0.0002136  -0.0000183
   56  -0.0012963  -0.0000750  -0.0005817  -0.0000882   0.0000879   0.0000100
   57  -0.0002247   0.0000296  -0.0000555  -0.0000141   0.0000253  -0.0000238
   58  -0.0022060  -0.0006704  -0.0006061   0.0000064   0.0001517  -0.0000850
   59   0.0009280   0.0009469   0.0005556   0.0002125  -0.0002275  -0.0000656
   60   0.0001938  -0.0000591   0.0000120  -0.0000302   0.0000364   0.0000161
   61   0.0000192  -0.0000325   0.0000244  -0.0000150   0.0000139   0.0000038
   62  -0.0007974  -0.0003124  -0.0003448  -0.0001779   0.0001335   0.0000565
   63   0.0001205   0.0001738   0.0000687  -0.0000017  -0.0000011  -0.0000247
   64   0.0014916   0.0002197   0.0004013  -0.0001308  -0.0001148   0.0001942
   65   0.0027504  -0.0001034   0.0015819  -0.0000448  -0.0001382   0.0001226
   66  -0.0017361  -0.0006669  -0.0004805   0.0001157  -0.0000470  -0.0000094
   67  -0.0006940   0.0000112   0.0000525   0.0000247  -0.0000192   0.0000003
   68  -0.0004650   0.0002240  -0.0000929   0.0000542   0.0000056  -0.0000757
   69   0.0001767  -0.0001280  -0.0001025   0.0000196   0.0000117   0.0000037
   70   0.0026405   0.0010493   0.0018201  -0.0006456  -0.0013749  -0.0015785
   71  -0.0049896   0.0027427   0.0021962   0.0008176   0.0000453  -0.0001238
   72  -0.0026353   0.0036142   0.0010174   0.0002386  -0.0007865  -0.0001369
           37          38          39          40          41          42
    1  -0.0045739  -0.0023565  -0.0014671   0.0024781  -0.0010218   0.0005606
    2   0.0017938   0.0009899   0.0005998  -0.0009408   0.0003426  -0.0002359
    3   0.0004819   0.0000864  -0.0002050  -0.0001646   0.0000724  -0.0000053
    4   0.0056309   0.0024526   0.0018376  -0.0026454   0.0010313  -0.0003304
    5  -0.0021699  -0.0010204   0.0001964   0.0006868  -0.0001307  -0.0000918
    6  -0.0000372   0.0000259   0.0011287  -0.0001966   0.0001749   0.0000692
    7  -0.0048744  -0.0014585  -0.0005210   0.0014495  -0.0004277   0.0001175
    8   0.0042365   0.0029952   0.0011673  -0.0020904   0.0003068   0.0004096
    9   0.0018877   0.0014276   0.0004916  -0.0014041   0.0001430  -0.0003510
   10  -0.0003435   0.0001370   0.0000464   0.0000142  -0.0001127   0.0000874
   11  -0.0000326  -0.0002091   0.0001002   0.0001460   0.0000207   0.0000187
   12   0.0002608   0.0001655  -0.0002721  -0.0001194   0.0000040  -0.0000713
   13   0.0111297   0.0069805   0.0006439  -0.0052577   0.0005102   0.0011792
   14   0.0095255   0.0025884  -0.0013586  -0.0021331   0.0010920  -0.0009776
   15   0.0050600  -0.0006227   0.0030274  -0.0001333   0.0004463  -0.0001047
   16  -0.0006829  -0.0002474  -0.0002651   0.0001462   0.0000091   0.0000992
   17  -0.0008726  -0.0001019  -0.0000223   0.0001487  -0.0000900  -0.0001045
   18  -0.0002253   0.0003339  -0.0000597   0.0000482  -0.0000510   0.0002245
   19  -0.0833707   0.0020523  -0.0082946   0.0131543  -0.0069219   0.0013732
   20  -0.0095039   0.0065112   0.0048815  -0.0050395   0.0005655   0.0006354
   21  -0.0066847  -0.0034358   0.0003451  -0.0002543   0.0008565   0.0138882
   22  -0.3531586  -0.1689551   0.0100206  -0.0910945  -0.0117252  -0.0020918
   23  -0.1431445  -0.1948340  -0.0002878   0.0013562   0.0175712   0.0006377
   24   0.0133915   0.0069885  -0.0514135  -0.0060994   0.0001776  -0.0079185
   25   0.0104533   0.0069001   0.0046368  -0.0032336   0.0002124  -0.0020258
   26  -0.0163961  -0.0060964  -0.0021682   0.0050344  -0.0014584   0.0001627
   27  -0.0043886  -0.0002401  -0.0017820   0.0013710  -0.0005461   0.0001205
   28   0.0003536   0.0005699   0.0004528  -0.0000503   0.0000041  -0.0001601
   29   0.0005883   0.0009433   0.0003834   0.0000511  -0.0000930  -0.0002273
   30   0.0010862  -0.0007739  -0.0005712  -0.0002342   0.0003596   0.0002296
   31  -0.0061545  -0.0029762  -0.0030538   0.0028130  -0.0009539   0.0003376
   32  -0.0007973  -0.0019484  -0.0012723   0.0006055   0.0002032   0.0010248
   33  -0.0039823  -0.0010307  -0.0005297   0.0014662  -0.0004422   0.0000561
   34   0.0004395   0.0003134   0.0000902  -0.0000642  -0.0001032  -0.0001054
   35   0.0002120   0.0000546   0.0000234  -0.0001058   0.0000906   0.0001297
   36  -0.0004042  -0.0001428  -0.0000387   0.0000855  -0.0000082  -0.0001355
   37   0.7235314   0.0734768   0.0101615  -0.1533471   0.0851527  -0.0100721
   38   0.0734768   0.6044551  -0.0282193   0.0752952  -0.1679364   0.0053899
   39   0.0101615  -0.0282193   0.1584310  -0.0059603   0.0056650  -0.0587592
   40  -0.1533471   0.0752952  -0.0059603   0.7335289   0.1076981   0.0402944
   41   0.0851527  -0.1679364   0.0056650   0.1076981   0.7265897  -0.0131621
   42  -0.0100721   0.0053899  -0.0587592   0.0402944  -0.0131621   0.1248047
   43   0.0053685   0.0266398  -0.0011266  -0.0591095  -0.0355401   0.0004655
   44  -0.0035775  -0.0142167   0.0006862  -0.0352119  -0.3455866   0.0098382
   45  -0.0000057   0.0027206   0.0029865   0.0005459   0.0110049  -0.0386792
   46  -0.0508555   0.0011851  -0.0046647  -0.4015586  -0.1617120  -0.0241824
   47  -0.0055304   0.0083785  -0.0001193  -0.1381983  -0.1869750  -0.0065680
   48  -0.0024023  -0.0006143   0.0008254  -0.0267382  -0.0085887  -0.0490567
   49   0.0056507  -0.0084031  -0.0003210  -0.0432316   0.0282992  -0.0049155
   50  -0.0035081   0.0029678  -0.0000498   0.0047430   0.0036828   0.0004799
   51   0.0004297  -0.0003483   0.0073941  -0.0039170   0.0029210   0.0048766
   52   0.0131766   0.0037945   0.0025969  -0.0053585  -0.0327439   0.0011090
   53   0.0024248   0.0102697  -0.0013557  -0.0307393  -0.0063601  -0.0024853
   54   0.0014652  -0.0005513  -0.0061954   0.0017555  -0.0027508  -0.0003559
   55  -0.0108813  -0.0039419  -0.0014890   0.0121084  -0.0003517   0.0004925
   56  -0.0032376  -0.0062961  -0.0000411   0.0095155  -0.0083738   0.0011426
   57  -0.0006024  -0.0000225   0.0007689   0.0000710   0.0003537   0.0027108
   58  -0.0161486  -0.0392940  -0.0007025  -0.0071963   0.0051916  -0.0017966
   59  -0.0282108  -0.0277318   0.0002930  -0.0031885  -0.0010984   0.0000827
   60   0.0017152  -0.0005790   0.0005673  -0.0007994   0.0001802   0.0016486
   61  -0.0023399   0.0030496  -0.0008344  -0.0002817  -0.0004039   0.0000776
   62  -0.0039848   0.0111121  -0.0001509   0.0003985  -0.0010512   0.0001127
   63  -0.0007218  -0.0001997   0.0080787   0.0000969   0.0001438  -0.0004041
   64  -0.0970642   0.0260613  -0.0027384   0.0062845   0.0254569   0.0003498
   65   0.0183526  -0.2173735   0.0165437   0.0140902  -0.0262176   0.0031894
   66  -0.0021082   0.0207714  -0.0666797  -0.0000663   0.0026736   0.0051749
   67   0.0078395  -0.0014143   0.0008607   0.0006047  -0.0016232  -0.0008495
   68   0.0256839  -0.0132394   0.0047124  -0.0023901  -0.0049956   0.0005508
   69  -0.0038882  -0.0009346   0.0025059   0.0001543   0.0004332   0.0020016
   70   0.0002214   0.0001390   0.0000910  -0.0001528   0.0000755  -0.0000140
   71  -0.0004811  -0.0002618  -0.0002068   0.0002683  -0.0000983   0.0000478
   72  -0.0004168  -0.0001948  -0.0000442   0.0001983  -0.0000604   0.0000362
           43          44          45          46          47          48
    1   0.0000891   0.0000520  -0.0000002   0.0005900  -0.0036637   0.0001252
    2  -0.0000409  -0.0000181   0.0000015  -0.0002017   0.0013473  -0.0000650
    3  -0.0000038  -0.0000069  -0.0000043   0.0000097   0.0001939  -0.0000082
    4  -0.0000633  -0.0000454  -0.0000226  -0.0002731   0.0034926  -0.0000596
    5   0.0000139   0.0000278  -0.0000366   0.0001084  -0.0007295   0.0001628
    6  -0.0000059   0.0000079  -0.0000257  -0.0000309   0.0003725   0.0000733
    7  -0.0000450   0.0000502  -0.0000254  -0.0002462  -0.0011008   0.0001065
    8  -0.0000261  -0.0000401   0.0000240   0.0002526   0.0016252  -0.0001103
    9   0.0000238  -0.0000238  -0.0000125   0.0000452   0.0013238  -0.0000583
   10   0.0000070   0.0000025  -0.0000011   0.0000448  -0.0001448   0.0000085
   11  -0.0000006   0.0000009   0.0000012  -0.0000229  -0.0000993  -0.0000033
   12   0.0000017  -0.0000015  -0.0000009   0.0000420   0.0000684   0.0000061
   13   0.0001102  -0.0000785   0.0000158   0.0012730   0.0028864  -0.0000904
   14   0.0000756  -0.0000895   0.0000152   0.0003604   0.0018638   0.0000023
   15   0.0000265  -0.0000375   0.0000557   0.0001999   0.0002218  -0.0000180
   16  -0.0000370   0.0000162  -0.0000239  -0.0001303   0.0000843  -0.0000060
   17  -0.0000031   0.0000097  -0.0000168  -0.0000836  -0.0000621   0.0000061
   18  -0.0000379  -0.0000018   0.0000063  -0.0000378  -0.0000288  -0.0000141
   19  -0.0004941   0.0004812  -0.0000564  -0.0050766  -0.0055024   0.0000124
   20  -0.0002260   0.0003552  -0.0001091   0.0017438   0.0033039   0.0000805
   21  -0.0000538   0.0000605  -0.0000912  -0.0000949  -0.0006605  -0.0003560
   22   0.0024591  -0.0025723   0.0009954   0.0094806   0.0164629  -0.0009822
   23  -0.0004551   0.0016077  -0.0004354   0.0051075   0.0036829  -0.0003464
   24   0.0005302  -0.0003397  -0.0021446   0.0011296   0.0023263   0.0032742
   25   0.0001938  -0.0001746   0.0000201   0.0007480   0.0016225   0.0001990
   26  -0.0000793   0.0001499  -0.0001236  -0.0011387  -0.0035101   0.0002806
   27   0.0000025  -0.0000073   0.0000784  -0.0005577  -0.0012428  -0.0001664
   28   0.0000116  -0.0000062  -0.0000005  -0.0000518   0.0001190  -0.0000037
   29  -0.0000060  -0.0000013  -0.0000120   0.0000175  -0.0000056  -0.0000287
   30  -0.0000465   0.0000191  -0.0000019   0.0002396   0.0003036   0.0000136
   31   0.0000263   0.0000321   0.0000797  -0.0003133  -0.0028798  -0.0001044
   32  -0.0000217   0.0000205  -0.0000023   0.0000921  -0.0004233  -0.0000309
   33  -0.0000709   0.0000739  -0.0000287  -0.0000623  -0.0012755   0.0000039
   34   0.0000272  -0.0000134   0.0000075   0.0000600  -0.0001458   0.0000085
   35  -0.0000081  -0.0000033  -0.0000002  -0.0000675   0.0002144  -0.0000242
   36  -0.0000127   0.0000083  -0.0000062  -0.0000203  -0.0000092   0.0000168
   37   0.0053685  -0.0035775  -0.0000057  -0.0508555  -0.0055304  -0.0024023
   38   0.0266398  -0.0142167   0.0027206   0.0011851   0.0083785  -0.0006143
   39  -0.0011266   0.0006862   0.0029865  -0.0046647  -0.0001193   0.0008254
   40  -0.0591095  -0.0352119   0.0005459  -0.4015586  -0.1381983  -0.0267382
   41  -0.0355401  -0.3455866   0.0110049  -0.1617120  -0.1869750  -0.0085887
   42   0.0004655   0.0098382  -0.0386792  -0.0241824  -0.0065680  -0.0490567
   43   0.0601655   0.0378632   0.0006259  -0.0001195  -0.0300499   0.0008757
   44   0.0378632   0.3631903  -0.0114199   0.0008068  -0.0073048   0.0009334
   45   0.0006259  -0.0114199   0.0253835  -0.0012231  -0.0025007   0.0071223
   46  -0.0001195   0.0008068  -0.0012231   0.6748036   0.1193689   0.0454527
   47  -0.0300499  -0.0073048  -0.0025007   0.1193689   0.4951046  -0.0049074
   48   0.0008757   0.0009334   0.0071223   0.0454527  -0.0049074   0.1035794
   49   0.0008491   0.0007994   0.0005536  -0.1267998   0.0605967  -0.0109440
   50  -0.0004005   0.0013470  -0.0003119   0.0548814  -0.0776478   0.0059863
   51   0.0003881  -0.0002087  -0.0043545  -0.0109173   0.0061354  -0.0253398
   52  -0.0042686  -0.0005467  -0.0013329  -0.0778616   0.0144718  -0.0004849
   53   0.0024571   0.0013728   0.0007395   0.0181174  -0.1779579   0.0058249
   54  -0.0012160   0.0005012   0.0101784  -0.0014217   0.0062032  -0.0701091
   55  -0.0008255  -0.0005148   0.0000937  -0.0294734  -0.0471611  -0.0026053
   56  -0.0025611  -0.0004142  -0.0003320  -0.0576177  -0.0381883  -0.0030695
   57   0.0001736  -0.0001944  -0.0020906  -0.0018847  -0.0018987   0.0187294
   58  -0.0002396  -0.0000097   0.0000687   0.0104970   0.0140573  -0.0020072
   59  -0.0003542   0.0007944   0.0000186   0.0232525  -0.0201976   0.0040708
   60   0.0000973  -0.0001787  -0.0011832  -0.0014913   0.0028629   0.0095703
   61   0.0001626  -0.0000910   0.0000308  -0.0028232   0.0002620  -0.0003927
   62   0.0000077  -0.0002074   0.0000755   0.0039842   0.0024987   0.0003647
   63   0.0000418   0.0000211  -0.0002275  -0.0009618  -0.0003269   0.0013811
   64  -0.0045716   0.0030337  -0.0003875  -0.0017819   0.0010847   0.0000986
   65   0.0013970  -0.0003704   0.0005457  -0.0077620  -0.0049943   0.0002908
   66  -0.0005119   0.0001414   0.0021382   0.0001390  -0.0003424   0.0016724
   67   0.0003117  -0.0002907   0.0000428  -0.0000175  -0.0004554  -0.0000516
   68   0.0013081  -0.0006272   0.0001573  -0.0007060   0.0004377  -0.0002270
   69  -0.0001647   0.0001230   0.0008965   0.0002853   0.0000933  -0.0011452
   70  -0.0000080  -0.0000044  -0.0000004  -0.0001149   0.0003233  -0.0000147
   71   0.0000102   0.0000034  -0.0000034   0.0000336  -0.0003611   0.0000128
   72  -0.0000020   0.0000061   0.0000051   0.0000080  -0.0002250   0.0000037
           49          50          51          52          53          54
    1  -0.0013526   0.0009824  -0.0001154   0.0033161   0.0015293  -0.0000807
    2   0.0004471  -0.0003288   0.0000439  -0.0013168  -0.0004484   0.0001105
    3   0.0000705  -0.0000475   0.0000058  -0.0000709  -0.0001865   0.0000003
    4   0.0011837  -0.0008656   0.0000868  -0.0030605  -0.0016410  -0.0001793
    5  -0.0001994   0.0001693  -0.0000169   0.0011887  -0.0002899  -0.0004381
    6   0.0001292  -0.0000822  -0.0000140  -0.0000870  -0.0004997  -0.0004012
    7  -0.0002106   0.0002008  -0.0000334   0.0013801   0.0000361  -0.0003487
    8   0.0002690  -0.0002550  -0.0000594  -0.0016641  -0.0003847   0.0004222
    9   0.0002477  -0.0002385   0.0000427  -0.0011676  -0.0004183   0.0001855
   10  -0.0000860   0.0000541  -0.0000188   0.0001490   0.0000688   0.0000064
   11  -0.0000022   0.0000079  -0.0000007   0.0000757   0.0000402  -0.0000104
   12  -0.0000084   0.0000019   0.0000084  -0.0000574  -0.0000269   0.0000123
   13   0.0000824  -0.0002737  -0.0001429  -0.0029591  -0.0004510   0.0005369
   14   0.0004887  -0.0003750   0.0001590  -0.0017925  -0.0007519  -0.0000242
   15   0.0001104  -0.0000650  -0.0000148  -0.0004397   0.0000493   0.0002412
   16   0.0000894  -0.0000466   0.0000100  -0.0000168  -0.0000919  -0.0000349
   17   0.0000008   0.0000000   0.0000180   0.0001126  -0.0000057  -0.0000254
   18   0.0000000   0.0000118  -0.0000233   0.0000527  -0.0000230  -0.0000052
   19   0.0002166   0.0001539   0.0000376   0.0060567   0.0020856  -0.0011701
   20  -0.0000438  -0.0002210  -0.0000768  -0.0027843  -0.0008125   0.0000030
   21   0.0001274  -0.0000002  -0.0012229   0.0011149  -0.0003135  -0.0001514
   22  -0.0038719   0.0002885  -0.0006843  -0.0144428  -0.0011099  -0.0004408
   23   0.0007292  -0.0000762  -0.0001263   0.0015748  -0.0077982   0.0010922
   24  -0.0002900  -0.0000377   0.0009600  -0.0040310   0.0007327   0.0002674
   25  -0.0000401  -0.0000890   0.0000965  -0.0014725  -0.0009875  -0.0004055
   26  -0.0005383   0.0004912  -0.0000359   0.0028638   0.0015825  -0.0001218
   27  -0.0000157   0.0000242   0.0000255   0.0008453   0.0008735   0.0002314
   28   0.0000701  -0.0000441   0.0000334  -0.0001173  -0.0001255  -0.0001529
   29  -0.0000763   0.0000265   0.0000292  -0.0002536   0.0003576   0.0000291
   30  -0.0000255   0.0000534  -0.0000442   0.0004491  -0.0008729  -0.0000483
   31  -0.0006904   0.0005333  -0.0000336   0.0022074   0.0018140   0.0004316
   32  -0.0000822   0.0001212  -0.0000807   0.0008984  -0.0004385  -0.0001565
   33  -0.0003597   0.0002782   0.0000125   0.0008223   0.0009851   0.0000492
   34  -0.0000930   0.0000489  -0.0000029   0.0000891   0.0001195   0.0000249
   35   0.0001063  -0.0000739  -0.0000001  -0.0002305  -0.0000602  -0.0000494
   36   0.0000036   0.0000045   0.0000111   0.0000350  -0.0000231   0.0000602
   37   0.0056507  -0.0035081   0.0004297   0.0131766   0.0024248   0.0014652
   38  -0.0084031   0.0029678  -0.0003483   0.0037945   0.0102697  -0.0005513
   39  -0.0003210  -0.0000498   0.0073941   0.0025969  -0.0013557  -0.0061954
   40  -0.0432316   0.0047430  -0.0039170  -0.0053585  -0.0307393   0.0017555
   41   0.0282992   0.0036828   0.0029210  -0.0327439  -0.0063601  -0.0027508
   42  -0.0049155   0.0004799   0.0048766   0.0011090  -0.0024853  -0.0003559
   43   0.0008491  -0.0004005   0.0003881  -0.0042686   0.0024571  -0.0012160
   44   0.0007994   0.0013470  -0.0002087  -0.0005467   0.0013728   0.0005012
   45   0.0005536  -0.0003119  -0.0043545  -0.0013329   0.0007395   0.0101784
   46  -0.1267998   0.0548814  -0.0109173  -0.0778616   0.0181174  -0.0014217
   47   0.0605967  -0.0776478   0.0061354   0.0144718  -0.1779579   0.0062032
   48  -0.0109440   0.0059863  -0.0253398  -0.0004849   0.0058249  -0.0701091
   49   0.1778673  -0.0895182   0.0171828  -0.0159684   0.0092383  -0.0020660
   50  -0.0895182   0.0977031  -0.0102528   0.0336776  -0.0231751   0.0038964
   51   0.0171828  -0.0102528   0.0141202  -0.0029855   0.0020877   0.0036740
   52  -0.0159684   0.0336776  -0.0029855   0.8322217   0.1770275   0.0569078
   53   0.0092383  -0.0231751   0.0020877   0.1770275   0.5648416  -0.0047145
   54  -0.0020660   0.0038964   0.0036740   0.0569078  -0.0047145   0.1876382
   55   0.0048838   0.0020593   0.0004761  -0.5850154  -0.2351455  -0.0402997
   56  -0.0044266   0.0011496  -0.0004792  -0.2344029  -0.2080477  -0.0159718
   57   0.0006763   0.0001502  -0.0011559  -0.0402867  -0.0160927  -0.0666439
   58   0.0021454  -0.0040778   0.0003557  -0.1146336   0.0484835  -0.0069364
   59  -0.0005141  -0.0027208   0.0001071   0.0497104  -0.1324909   0.0094952
   60   0.0003129  -0.0003959   0.0016733  -0.0100683   0.0108993  -0.0718281
   61  -0.0001091   0.0011004  -0.0000394   0.0010429   0.0187735  -0.0027563
   62   0.0014348  -0.0022350   0.0002340  -0.0049975  -0.0395906   0.0041687
   63  -0.0001918   0.0003899   0.0000246   0.0008883   0.0069474   0.0034972
   64  -0.0007400   0.0001193  -0.0003034  -0.0343867  -0.0075452  -0.0036008
   65   0.0012014  -0.0006573  -0.0000345  -0.0038839   0.0228245  -0.0024927
   66  -0.0000937   0.0000972  -0.0003953  -0.0030012  -0.0032812  -0.0002492
   67  -0.0000070   0.0000968   0.0000833   0.0002649  -0.0042428   0.0000006
   68   0.0003048   0.0000196  -0.0000082  -0.0011121  -0.0028306   0.0014016
   69  -0.0001102   0.0000502  -0.0002559  -0.0009950   0.0010481   0.0099400
   70   0.0001620  -0.0001161   0.0000140  -0.0003426  -0.0000960  -0.0000190
   71  -0.0001114   0.0000797  -0.0000071   0.0003330   0.0001540  -0.0000164
   72  -0.0000727   0.0000573  -0.0000083   0.0001868   0.0001059   0.0000126
           55          56          57          58          59          60
    1  -0.0032250  -0.0015347  -0.0000774  -0.0023218   0.0030548  -0.0005505
    2   0.0012385   0.0005721  -0.0000064   0.0010105  -0.0012404   0.0002954
    3   0.0001168   0.0000859   0.0000106   0.0000450  -0.0000092   0.0000547
    4   0.0030115   0.0014922   0.0001616   0.0023953  -0.0024919   0.0003443
    5  -0.0010030  -0.0002607   0.0001480  -0.0009970   0.0011907  -0.0006531
    6   0.0001140   0.0002072   0.0001526   0.0001281   0.0001369  -0.0004137
    7  -0.0012137  -0.0004017   0.0001031  -0.0013105   0.0010793  -0.0005215
    8   0.0015366   0.0006393  -0.0001060   0.0015399  -0.0011639   0.0005216
    9   0.0010851   0.0004932  -0.0000338   0.0011010  -0.0008513   0.0003258
   10  -0.0001418  -0.0000676  -0.0000035  -0.0000850   0.0001462  -0.0000305
   11  -0.0000683  -0.0000370   0.0000022  -0.0000864   0.0000316  -0.0000147
   12   0.0000464   0.0000271  -0.0000055   0.0000893  -0.0000035   0.0000298
   13   0.0026112   0.0009778  -0.0001215   0.0033442  -0.0016903   0.0008879
   14   0.0016020   0.0007552   0.0000383   0.0018290  -0.0010067   0.0004121
   15   0.0004588   0.0001139  -0.0000820   0.0004028  -0.0005425   0.0001747
   16   0.0000444   0.0000497   0.0000129  -0.0000991  -0.0000944   0.0000105
   17  -0.0000912  -0.0000296   0.0000077  -0.0001527   0.0000386  -0.0000096
   18  -0.0000414   0.0000045   0.0000007  -0.0000861   0.0000509  -0.0000371
   19  -0.0053032  -0.0023359   0.0003022  -0.0086676   0.0020528  -0.0016741
   20   0.0024255   0.0010552   0.0000771   0.0033003  -0.0010332   0.0000158
   21  -0.0007293  -0.0001754   0.0000871  -0.0015587   0.0002436   0.0003319
   22   0.0111370   0.0037427   0.0004446   0.0212948  -0.0017195   0.0019082
   23   0.0004649   0.0027849  -0.0002608   0.0071536  -0.0006947   0.0016641
   24   0.0028212   0.0007673  -0.0000406   0.0052856  -0.0005460   0.0026825
   25   0.0012249   0.0007083   0.0001357   0.0020376   0.0003528  -0.0003219
   26  -0.0028007  -0.0014024  -0.0000345  -0.0033240   0.0015129  -0.0010367
   27  -0.0008690  -0.0006177  -0.0000576  -0.0013918  -0.0003338  -0.0000458
   28   0.0001002   0.0000652   0.0000360  -0.0003844  -0.0001720   0.0000085
   29   0.0001291  -0.0000689  -0.0000238   0.0003525   0.0000524   0.0001603
   30  -0.0002216   0.0002277   0.0000036  -0.0000725   0.0009766  -0.0000896
   31  -0.0021405  -0.0012963  -0.0002247  -0.0022060   0.0009280   0.0001938
   32  -0.0006886  -0.0000750   0.0000296  -0.0006704   0.0009469  -0.0000591
   33  -0.0008696  -0.0005817  -0.0000555  -0.0006061   0.0005556   0.0000120
   34  -0.0001121  -0.0000882  -0.0000141   0.0000064   0.0002125  -0.0000302
   35   0.0002136   0.0000879   0.0000253   0.0001517  -0.0002275   0.0000364
   36  -0.0000183   0.0000100  -0.0000238  -0.0000850  -0.0000656   0.0000161
   37  -0.0108813  -0.0032376  -0.0006024  -0.0161486  -0.0282108   0.0017152
   38  -0.0039419  -0.0062961  -0.0000225  -0.0392940  -0.0277318  -0.0005790
   39  -0.0014890  -0.0000411   0.0007689  -0.0007025   0.0002930   0.0005673
   40   0.0121084   0.0095155   0.0000710  -0.0071963  -0.0031885  -0.0007994
   41  -0.0003517  -0.0083738   0.0003537   0.0051916  -0.0010984   0.0001802
   42   0.0004925   0.0011426   0.0027108  -0.0017966   0.0000827   0.0016486
   43  -0.0008255  -0.0025611   0.0001736  -0.0002396  -0.0003542   0.0000973
   44  -0.0005148  -0.0004142  -0.0001944  -0.0000097   0.0007944  -0.0001787
   45   0.0000937  -0.0003320  -0.0020906   0.0000687   0.0000186  -0.0011832
   46  -0.0294734  -0.0576177  -0.0018847   0.0104970   0.0232525  -0.0014913
   47  -0.0471611  -0.0381883  -0.0018987   0.0140573  -0.0201976   0.0028629
   48  -0.0026053  -0.0030695   0.0187294  -0.0020072   0.0040708   0.0095703
   49   0.0048838  -0.0044266   0.0006763   0.0021454  -0.0005141   0.0003129
   50   0.0020593   0.0011496   0.0001502  -0.0040778  -0.0027208  -0.0003959
   51   0.0004761  -0.0004792  -0.0011559   0.0003557   0.0001071   0.0016733
   52  -0.5850154  -0.2344029  -0.0402867  -0.1146336   0.0497104  -0.0100683
   53  -0.2351455  -0.2080477  -0.0160927   0.0484835  -0.1324909   0.0108993
   54  -0.0402997  -0.0159718  -0.0666439  -0.0069364   0.0094952  -0.0718281
   55   0.6846646   0.2809411   0.0521675  -0.0849807  -0.0105650  -0.0092578
   56   0.2809411   0.2324938   0.0176603  -0.0016408   0.0184705   0.0004272
   57   0.0521675   0.0176603   0.0311241  -0.0107761  -0.0004850   0.0174264
   58  -0.0849807  -0.0016408  -0.0107761   0.6794081   0.1113638   0.0456071
   59  -0.0105650   0.0184705  -0.0004850   0.1113638   0.4724683  -0.0270377
   60  -0.0092578   0.0004272   0.0174264   0.0456071  -0.0270377   0.1071101
   61   0.0017343   0.0054219  -0.0000657  -0.0406267  -0.0177954   0.0001726
   62  -0.0015143   0.0044978  -0.0006954  -0.0110807  -0.1576309   0.0141785
   63   0.0003476  -0.0002709  -0.0010868  -0.0012051   0.0141580  -0.0254581
   64   0.0037647   0.0060952   0.0000527  -0.4212534  -0.1422220  -0.0223887
   65   0.0149829   0.0000234   0.0017767  -0.1186723  -0.1597473   0.0003001
   66  -0.0021083   0.0006545   0.0022385  -0.0253333  -0.0019148  -0.0496421
   67  -0.0022992   0.0004758  -0.0002980  -0.0211570   0.0172118  -0.0041673
   68  -0.0014257   0.0008301  -0.0004463  -0.0141762   0.0111399  -0.0019304
   69   0.0004755  -0.0001956  -0.0019610  -0.0003725   0.0014913   0.0071047
   70   0.0003268   0.0001256   0.0000175   0.0001815  -0.0003468   0.0000432
   71  -0.0003216  -0.0001661  -0.0000024  -0.0002520   0.0003381  -0.0000589
   72  -0.0001859  -0.0000864  -0.0000157  -0.0001536   0.0001093  -0.0000304
           61          62          63          64          65          66
    1  -0.0001525  -0.0018062   0.0003906   0.0008867   0.0023580  -0.0010626
    2   0.0000494   0.0007350  -0.0001734  -0.0003700  -0.0009162   0.0003156
    3   0.0000084   0.0000210  -0.0000055  -0.0000349  -0.0002109   0.0000273
    4   0.0001103   0.0014804  -0.0002609  -0.0011563  -0.0024123   0.0009990
    5  -0.0000307  -0.0005354   0.0001797   0.0005037   0.0008190   0.0006967
    6  -0.0000144   0.0000645   0.0000730  -0.0001176  -0.0002363   0.0008523
    7   0.0000020  -0.0004352   0.0001528   0.0008470   0.0014569   0.0006193
    8   0.0000173   0.0005942  -0.0002505  -0.0008677  -0.0018044  -0.0000429
    9  -0.0000107   0.0004195  -0.0001453  -0.0007634  -0.0013316   0.0002357
   10  -0.0000106  -0.0001053   0.0000084   0.0000009   0.0000860   0.0000214
   11   0.0000034  -0.0000197   0.0000080   0.0000610   0.0000562  -0.0000197
   12  -0.0000060   0.0000102  -0.0000003  -0.0000597  -0.0000711  -0.0000306
   13  -0.0001116   0.0005157  -0.0002571  -0.0027034  -0.0040150  -0.0008880
   14  -0.0000166   0.0006584  -0.0000710  -0.0007723  -0.0023523  -0.0000058
   15   0.0000095   0.0000868  -0.0001254  -0.0006927  -0.0007280   0.0000375
   16   0.0000222   0.0001251   0.0000206   0.0002282   0.0001067  -0.0002332
   17   0.0000054  -0.0000060   0.0000167   0.0001239   0.0001367  -0.0000537
   18   0.0000134   0.0000468   0.0000047   0.0002926   0.0001014  -0.0000608
   19   0.0007029   0.0005624   0.0004586   0.0105928   0.0147574   0.0003726
   20  -0.0000051   0.0005695  -0.0002185  -0.0059008  -0.0042825  -0.0000784
   21   0.0000111  -0.0000438   0.0006733   0.0015983   0.0007865  -0.0078973
   22  -0.0008811   0.0006151  -0.0004705  -0.0228059  -0.0477108  -0.0001188
   23  -0.0024501  -0.0051692   0.0003946  -0.0476953  -0.0292386  -0.0019364
   24  -0.0000217   0.0002071  -0.0020331  -0.0021014  -0.0025892   0.0238246
   25  -0.0001611  -0.0001028   0.0000264  -0.0035445  -0.0035221   0.0036831
   26   0.0000755  -0.0007709   0.0002088   0.0010812   0.0052016   0.0004367
   27   0.0000495  -0.0000660   0.0000658   0.0023267   0.0024762  -0.0027226
   28   0.0000309   0.0001405   0.0000147  -0.0010702  -0.0009167   0.0017470
   29  -0.0000004  -0.0000859  -0.0000313  -0.0001630  -0.0001385   0.0002561
   30  -0.0000459  -0.0003062   0.0000593   0.0006112  -0.0006177   0.0001012
   31   0.0000192  -0.0007974   0.0001205   0.0014916   0.0027504  -0.0017361
   32  -0.0000325  -0.0003124   0.0001738   0.0002197  -0.0001034  -0.0006669
   33   0.0000244  -0.0003448   0.0000687   0.0004013   0.0015819  -0.0004805
   34  -0.0000150  -0.0001779  -0.0000017  -0.0001308  -0.0000448   0.0001157
   35   0.0000139   0.0001335  -0.0000011  -0.0001148  -0.0001382  -0.0000470
   36   0.0000038   0.0000565  -0.0000247   0.0001942   0.0001226  -0.0000094
   37  -0.0023399  -0.0039848  -0.0007218  -0.0970642   0.0183526  -0.0021082
   38   0.0030496   0.0111121  -0.0001997   0.0260613  -0.2173735   0.0207714
   39  -0.0008344  -0.0001509   0.0080787  -0.0027384   0.0165437  -0.0666797
   40  -0.0002817   0.0003985   0.0000969   0.0062845   0.0140902  -0.0000663
   41  -0.0004039  -0.0010512   0.0001438   0.0254569  -0.0262176   0.0026736
   42   0.0000776   0.0001127  -0.0004041   0.0003498   0.0031894   0.0051749
   43   0.0001626   0.0000077   0.0000418  -0.0045716   0.0013970  -0.0005119
   44  -0.0000910  -0.0002074   0.0000211   0.0030337  -0.0003704   0.0001414
   45   0.0000308   0.0000755  -0.0002275  -0.0003875   0.0005457   0.0021382
   46  -0.0028232   0.0039842  -0.0009618  -0.0017819  -0.0077620   0.0001390
   47   0.0002620   0.0024987  -0.0003269   0.0010847  -0.0049943  -0.0003424
   48  -0.0003927   0.0003647   0.0013811   0.0000986   0.0002908   0.0016724
   49  -0.0001091   0.0014348  -0.0001918  -0.0007400   0.0012014  -0.0000937
   50   0.0011004  -0.0022350   0.0003899   0.0001193  -0.0006573   0.0000972
   51  -0.0000394   0.0002340   0.0000246  -0.0003034  -0.0000345  -0.0003953
   52   0.0010429  -0.0049975   0.0008883  -0.0343867  -0.0038839  -0.0030012
   53   0.0187735  -0.0395906   0.0069474  -0.0075452   0.0228245  -0.0032812
   54  -0.0027563   0.0041687   0.0034972  -0.0036008  -0.0024927  -0.0002492
   55   0.0017343  -0.0015143   0.0003476   0.0037647   0.0149829  -0.0021083
   56   0.0054219   0.0044978  -0.0002709   0.0060952   0.0000234   0.0006545
   57  -0.0000657  -0.0006954  -0.0010868   0.0000527   0.0017767   0.0022385
   58  -0.0406267  -0.0110807  -0.0012051  -0.4212534  -0.1186723  -0.0253333
   59  -0.0177954  -0.1576309   0.0141580  -0.1422220  -0.1597473  -0.0019148
   60   0.0001726   0.0141785  -0.0254581  -0.0223887   0.0003001  -0.0496421
   61   0.0430084   0.0254154  -0.0000652  -0.0005751  -0.0324176   0.0031907
   62   0.0254154   0.2267985  -0.0225776  -0.0105060  -0.0404348   0.0047794
   63  -0.0000652  -0.0225776   0.0138969   0.0013660   0.0021913   0.0059778
   64  -0.0005751  -0.0105060   0.0013660   0.8137979   0.0170019   0.0701680
   65  -0.0324176  -0.0404348   0.0021913   0.0170019   0.6094215  -0.0525143
   66   0.0031907   0.0047794   0.0059778   0.0701680  -0.0525143   0.1316249
   67   0.0012255   0.0006500   0.0002280  -0.2460513   0.1329215  -0.0438039
   68  -0.0009324   0.0006601  -0.0007571   0.1352244  -0.1499514   0.0301879
   69   0.0006656  -0.0005839  -0.0043017  -0.0443718   0.0307229  -0.0456626
   70   0.0000266   0.0001785  -0.0000254  -0.0000590  -0.0001053   0.0000097
   71  -0.0000119  -0.0002085   0.0000450   0.0000901   0.0002380  -0.0001070
   72  -0.0000050  -0.0000573   0.0000111   0.0001008   0.0001970  -0.0000754
           67          68          69          70          71          72
    1   0.0001643   0.0001300   0.0000831  -0.0446243   0.0457594   0.0265620
    2  -0.0000424  -0.0000688  -0.0001054   0.0028631  -0.3071416  -0.2398396
    3  -0.0000416   0.0000061  -0.0000623  -0.0076014  -0.2292998  -0.1895270
    4  -0.0001862   0.0000176  -0.0000240  -0.0107057   0.0014352  -0.0009288
    5   0.0002127   0.0003181   0.0001741   0.0410698  -0.0154825  -0.0000960
    6   0.0000422   0.0003571   0.0001540   0.0309009  -0.0098217  -0.0032825
    7   0.0000116   0.0002751   0.0001125  -0.0073005   0.0025240  -0.0004652
    8  -0.0000365  -0.0001590  -0.0002485   0.0009938   0.0028234   0.0001245
    9   0.0000367   0.0000137  -0.0002420  -0.0017621   0.0004087   0.0030131
   10  -0.0000006  -0.0000016   0.0000105   0.0000597  -0.0002105  -0.0000053
   11  -0.0000203  -0.0000136   0.0000078  -0.0000292   0.0000506   0.0005087
   12   0.0000342   0.0000146  -0.0000312   0.0001293   0.0004808  -0.0001987
   13   0.0000921  -0.0004423  -0.0003466   0.0010658   0.0004500  -0.0000093
   14   0.0001524   0.0001483  -0.0003461   0.0014047   0.0000217  -0.0009710
   15  -0.0001551  -0.0003102  -0.0000635   0.0011185  -0.0014810   0.0007847
   16   0.0000303   0.0000412  -0.0000441  -0.0004186   0.0001841   0.0001217
   17   0.0000316   0.0000192  -0.0000385   0.0000520  -0.0001823   0.0001966
   18   0.0000172   0.0000401  -0.0000170  -0.0000201   0.0001995  -0.0001722
   19   0.0004547  -0.0004621   0.0003737   0.0004167  -0.0008591  -0.0005630
   20  -0.0013327   0.0002849   0.0004704  -0.0006420   0.0007205   0.0000316
   21   0.0001064  -0.0000169   0.0001365  -0.0003994   0.0000382   0.0000176
   22  -0.0011537   0.0010826   0.0010752  -0.0004460   0.0007734   0.0006690
   23   0.0005615   0.0022933  -0.0001759  -0.0002168   0.0000343   0.0001218
   24   0.0004090  -0.0007300  -0.0020428  -0.0003341   0.0004404   0.0000978
   25  -0.0017618  -0.0003627   0.0008707  -0.0007870   0.0004704   0.0001941
   26  -0.0001009  -0.0001382   0.0006301   0.0004574  -0.0013623  -0.0003327
   27   0.0020306  -0.0001444   0.0001144   0.0003351  -0.0003418  -0.0008259
   28  -0.0012851  -0.0000575   0.0012975   0.0002192  -0.0002061  -0.0000827
   29  -0.0012004   0.0000417   0.0007183  -0.0000530   0.0000560   0.0000126
   30   0.0007338   0.0005382  -0.0014406   0.0000155   0.0000143   0.0000491
   31  -0.0006940  -0.0004650   0.0001767   0.0026405  -0.0049896  -0.0026353
   32   0.0000112   0.0002240  -0.0001280   0.0010493   0.0027427   0.0036142
   33   0.0000525  -0.0000929  -0.0001025   0.0018201   0.0021962   0.0010174
   34   0.0000247   0.0000542   0.0000196  -0.0006456   0.0008176   0.0002386
   35  -0.0000192   0.0000056   0.0000117  -0.0013749   0.0000453  -0.0007865
   36   0.0000003  -0.0000757   0.0000037  -0.0015785  -0.0001238  -0.0001369
   37   0.0078395   0.0256839  -0.0038882   0.0002214  -0.0004811  -0.0004168
   38  -0.0014143  -0.0132394  -0.0009346   0.0001390  -0.0002618  -0.0001948
   39   0.0008607   0.0047124   0.0025059   0.0000910  -0.0002068  -0.0000442
   40   0.0006047  -0.0023901   0.0001543  -0.0001528   0.0002683   0.0001983
   41  -0.0016232  -0.0049956   0.0004332   0.0000755  -0.0000983  -0.0000604
   42  -0.0008495   0.0005508   0.0020016  -0.0000140   0.0000478   0.0000362
   43   0.0003117   0.0013081  -0.0001647  -0.0000080   0.0000102  -0.0000020
   44  -0.0002907  -0.0006272   0.0001230  -0.0000044   0.0000034   0.0000061
   45   0.0000428   0.0001573   0.0008965  -0.0000004  -0.0000034   0.0000051
   46  -0.0000175  -0.0007060   0.0002853  -0.0001149   0.0000336   0.0000080
   47  -0.0004554   0.0004377   0.0000933   0.0003233  -0.0003611  -0.0002250
   48  -0.0000516  -0.0002270  -0.0011452  -0.0000147   0.0000128   0.0000037
   49  -0.0000070   0.0003048  -0.0001102   0.0001620  -0.0001114  -0.0000727
   50   0.0000968   0.0000196   0.0000502  -0.0001161   0.0000797   0.0000573
   51   0.0000833  -0.0000082  -0.0002559   0.0000140  -0.0000071  -0.0000083
   52   0.0002649  -0.0011121  -0.0009950  -0.0003426   0.0003330   0.0001868
   53  -0.0042428  -0.0028306   0.0010481  -0.0000960   0.0001540   0.0001059
   54   0.0000006   0.0014016   0.0099400  -0.0000190  -0.0000164   0.0000126
   55  -0.0022992  -0.0014257   0.0004755   0.0003268  -0.0003216  -0.0001859
   56   0.0004758   0.0008301  -0.0001956   0.0001256  -0.0001661  -0.0000864
   57  -0.0002980  -0.0004463  -0.0019610   0.0000175  -0.0000024  -0.0000157
   58  -0.0211570  -0.0141762  -0.0003725   0.0001815  -0.0002520  -0.0001536
   59   0.0172118   0.0111399   0.0014913  -0.0003468   0.0003381   0.0001093
   60  -0.0041673  -0.0019304   0.0071047   0.0000432  -0.0000589  -0.0000304
   61   0.0012255  -0.0009324   0.0006656   0.0000266  -0.0000119  -0.0000050
   62   0.0006500   0.0006601  -0.0005839   0.0001785  -0.0002085  -0.0000573
   63   0.0002280  -0.0007571  -0.0043017  -0.0000254   0.0000450   0.0000111
   64  -0.2460513   0.1352244  -0.0443718  -0.0000590   0.0000901   0.0001008
   65   0.1329215  -0.1499514   0.0307229  -0.0001053   0.0002380   0.0001970
   66  -0.0438039   0.0301879  -0.0456626   0.0000097  -0.0001070  -0.0000754
   67   0.2636249  -0.1415551   0.0446815  -0.0000353   0.0000086   0.0000074
   68  -0.1415551   0.1555782  -0.0332244  -0.0000329   0.0000231  -0.0000163
   69   0.0446815  -0.0332244   0.0344359   0.0000355   0.0000063   0.0000351
   70  -0.0000353  -0.0000329   0.0000355   0.0603201  -0.0457147  -0.0227612
   71   0.0000086   0.0000231   0.0000063  -0.0457147   0.3179338   0.2375803
   72   0.0000074  -0.0000163   0.0000351  -0.0227612   0.2375803   0.1892337
 Gradient time:  CPU 4238.46 s  wall 4236.82 s
 **********************************************************************
 **                                                                  **
 **                       VIBRATIONAL ANALYSIS                       **
 **                       --------------------                       **
 **                                                                  **
 **        VIBRATIONAL FREQUENCIES (CM**-1) AND NORMAL MODES         **
 **     FORCE CONSTANTS (mDYN/ANGSTROM) AND REDUCED MASSES (AMU)     **
 **                  INFRARED INTENSITIES (KM/MOL)                   **
 **                                                                  **
 **********************************************************************


 Mode:                 1                      2                      3
 Frequency:        39.21                  42.73                  61.73
 Force Cnst:      0.0061                 0.0091                 0.0137
 Red. Mass:       6.7661                 8.4962                 6.0921
 IR Active:          YES                    YES                    YES
 IR Intens:        1.112                  1.336                  2.503
 Raman Active:       YES                    YES                    YES
               X      Y      Z        X      Y      Z        X      Y      Z
 O          0.095  0.117  0.182   -0.112 -0.225  0.249    0.080  0.140 -0.064
 C          0.076  0.061  0.090   -0.076 -0.108  0.102    0.055  0.063 -0.017
 C          0.008  0.158 -0.074   -0.083 -0.131  0.131   -0.019 -0.086  0.163
 H         -0.028  0.276 -0.123   -0.114 -0.231  0.259   -0.058 -0.146  0.268
 C         -0.017  0.097 -0.170   -0.050 -0.031  0.012   -0.037 -0.135  0.188
 H         -0.075  0.167 -0.298   -0.052 -0.055  0.047   -0.085 -0.232  0.309
 C          0.026 -0.048 -0.103   -0.016  0.083 -0.138    0.015 -0.056  0.041
 N          0.008 -0.083 -0.161   -0.010  0.113 -0.191    0.005 -0.070  0.010
 C          0.098 -0.141  0.051   -0.004  0.122 -0.183    0.076  0.065 -0.094
 H          0.142 -0.260  0.084    0.026  0.215 -0.287    0.105  0.120 -0.170
 C          0.122 -0.090  0.149   -0.030  0.030 -0.067    0.100  0.133 -0.131
 H          0.178 -0.167  0.268   -0.018  0.055 -0.095    0.151  0.242 -0.249
 C          0.002 -0.072 -0.129    0.002  0.092 -0.174    0.002 -0.059 -0.064
 C          0.018 -0.041 -0.080   -0.028  0.052 -0.134    0.019 -0.035 -0.091
 H          0.049 -0.045 -0.094   -0.068  0.055 -0.173    0.047 -0.041 -0.141
 C         -0.007  0.000  0.022   -0.017  0.008 -0.009    0.003 -0.005 -0.041
 Cl         0.011  0.049  0.148   -0.067 -0.050  0.101    0.032  0.029 -0.105
 C         -0.049  0.009  0.040    0.032  0.000  0.059   -0.041  0.007  0.109
 O         -0.071  0.041  0.132    0.039 -0.033  0.194   -0.071  0.039  0.307
 C         -0.056 -0.030 -0.063    0.074  0.044 -0.048   -0.042 -0.027 -0.005
 Cl        -0.100 -0.029 -0.093    0.159  0.038 -0.015   -0.084 -0.019  0.014
 C         -0.035 -0.068 -0.121    0.056  0.088 -0.147   -0.020 -0.060 -0.100
 H         -0.047 -0.100 -0.170    0.090  0.121 -0.207   -0.018 -0.081 -0.177
 H          0.147  0.039  0.291   -0.104 -0.195  0.211    0.135  0.245 -0.192
 TransDip   0.029 -0.016 -0.001   -0.029  0.007 -0.022   -0.009  0.008 -0.049

 Mode:                 4                      5                      6
 Frequency:        79.58                 140.83                 178.06
 Force Cnst:      0.0427                 0.0930                 0.3189
 Red. Mass:      11.4450                 7.9627                17.0731
 IR Active:          YES                    YES                    YES
 IR Intens:        0.311                  0.469                  0.107
 Raman Active:       YES                    YES                    YES
               X      Y      Z        X      Y      Z        X      Y      Z
 O         -0.068 -0.098 -0.033   -0.074 -0.143  0.254   -0.117  0.183 -0.003
 C         -0.048 -0.041 -0.010   -0.014  0.051 -0.016   -0.163  0.030  0.024
 C          0.039  0.075 -0.137   -0.007  0.094 -0.074   -0.228 -0.021  0.064
 H          0.092  0.126 -0.255   -0.028  0.048 -0.008   -0.261 -0.011  0.100
 C          0.051  0.106 -0.098    0.005  0.127 -0.142   -0.229 -0.058 -0.009
 H          0.112  0.180 -0.181   -0.017  0.116 -0.136   -0.311 -0.068 -0.030
 C         -0.016  0.043  0.058    0.019  0.102 -0.139   -0.142 -0.083 -0.087
 N         -0.007  0.054  0.111   -0.014 -0.025  0.042   -0.108 -0.061 -0.123
 C         -0.090 -0.046  0.143    0.042  0.183 -0.233   -0.123 -0.103 -0.043
 H         -0.131 -0.080  0.219    0.046  0.215 -0.264   -0.099 -0.130 -0.052
 C         -0.113 -0.099  0.122    0.041  0.173 -0.191   -0.102 -0.050  0.009
 H         -0.178 -0.180  0.199    0.069  0.199 -0.213   -0.031 -0.041  0.025
 C         -0.007  0.048  0.153    0.021 -0.085  0.136   -0.073 -0.091  0.005
 C         -0.012  0.028  0.087    0.029 -0.073  0.252   -0.022 -0.097  0.025
 H         -0.025  0.028  0.016    0.051 -0.074  0.318    0.005 -0.104 -0.008
 C         -0.001  0.006  0.040    0.030 -0.041  0.118   -0.029 -0.046  0.044
 Cl         0.007 -0.021 -0.212    0.104  0.029 -0.081    0.259  0.385 -0.009
 C         -0.000  0.011  0.202    0.007 -0.032  0.053   -0.076 -0.077  0.023
 O         -0.020  0.011  0.455    0.006 -0.017 -0.036   -0.066 -0.080 -0.063
 C          0.025  0.018  0.035   -0.007 -0.067  0.067   -0.030 -0.082  0.066
 Cl         0.100 -0.025 -0.274   -0.133 -0.065  0.009    0.324 -0.149  0.017
 C          0.008  0.044  0.117    0.019 -0.103  0.043   -0.047 -0.061  0.081
 H          0.011  0.042  0.086    0.027 -0.127 -0.055   -0.040 -0.049  0.080
 H         -0.137 -0.181  0.065   -0.067 -0.166  0.285   -0.026  0.218 -0.035
 TransDip   0.013 -0.006 -0.011    0.018 -0.006  0.011   -0.001 -0.001  0.010

 Mode:                 7                      8                      9
 Frequency:       181.19                 210.98                 242.02
 Force Cnst:      0.1550                 0.1860                 0.2481
 Red. Mass:       8.0125                 7.0913                 7.1889
 IR Active:          YES                    YES                    YES
 IR Intens:        8.386                  2.359                  0.450
 Raman Active:       YES                    YES                    YES
               X      Y      Z        X      Y      Z        X      Y      Z
 O          0.118  0.125  0.052   -0.090  0.020 -0.058   -0.073  0.173 -0.087
 C          0.062 -0.026  0.009   -0.088  0.019  0.013   -0.131 -0.034  0.072
 C         -0.068 -0.114  0.074   -0.053 -0.006  0.065   -0.145 -0.060  0.095
 H         -0.143 -0.114  0.179   -0.036 -0.058  0.084   -0.150 -0.066  0.108
 C         -0.077 -0.144 -0.050   -0.030  0.055  0.052   -0.116 -0.015 -0.019
 H         -0.150 -0.165 -0.050   -0.013  0.054  0.061   -0.165 -0.003 -0.059
 C         -0.001 -0.122 -0.171   -0.009  0.086  0.008   -0.047  0.018 -0.120
 N          0.013 -0.029 -0.228   -0.007  0.077 -0.153    0.003  0.063 -0.063
 C          0.086 -0.129 -0.130   -0.072  0.067  0.029   -0.085 -0.067 -0.016
 H          0.135 -0.193 -0.148   -0.113  0.104  0.051   -0.061 -0.056 -0.049
 C          0.135 -0.055 -0.066   -0.094  0.034  0.018   -0.110 -0.142  0.131
 H          0.211 -0.031 -0.067   -0.109  0.034  0.013   -0.079 -0.187  0.200
 C         -0.030  0.062  0.121    0.054 -0.020 -0.021    0.044  0.017 -0.020
 C         -0.037  0.090  0.140    0.080 -0.046 -0.290    0.059  0.031  0.265
 H         -0.027  0.087  0.042    0.100 -0.056 -0.490    0.057  0.037  0.438
 C         -0.033  0.072  0.154    0.082 -0.045 -0.103    0.094  0.006  0.115
 Cl        -0.104 -0.057 -0.056    0.108 -0.020  0.074    0.091 -0.088 -0.041
 C          0.005  0.063  0.116    0.106 -0.025  0.021    0.142  0.022 -0.004
 O          0.032  0.044 -0.096    0.123 -0.055  0.008    0.144  0.011  0.042
 C         -0.010  0.072  0.229    0.082 -0.025  0.155    0.118  0.002 -0.129
 Cl         0.020  0.045 -0.092   -0.162 -0.024 -0.084   -0.098  0.062  0.029
 C         -0.028  0.085  0.313    0.080 -0.020  0.318    0.123 -0.014 -0.223
 H         -0.002  0.110  0.282    0.076  0.020  0.477    0.141 -0.010 -0.314
 H          0.252  0.192 -0.016   -0.119  0.047 -0.097   -0.010  0.204 -0.117
 TransDip  -0.083  0.002  0.042   -0.045  0.000  0.021    0.021 -0.002 -0.004

 Mode:                10                     11                     12
 Frequency:       290.59                 306.24                 334.27
 Force Cnst:      0.4692                 0.5633                 0.4003
 Red. Mass:       9.4312                10.1955                 6.0804
 IR Active:          YES                    YES                    YES
 IR Intens:        2.882                  0.895                  0.160
 Raman Active:       YES                    YES                    YES
               X      Y      Z        X      Y      Z        X      Y      Z
 O         -0.114  0.074  0.172   -0.031 -0.042 -0.144   -0.071 -0.012  0.075
 C         -0.107  0.071 -0.083   -0.016 -0.009  0.080   -0.040  0.066 -0.075
 C         -0.112  0.079 -0.110    0.034 -0.009  0.112   -0.016  0.104 -0.125
 H         -0.102  0.110 -0.154    0.046 -0.055  0.135    0.013  0.164 -0.217
 C         -0.127 -0.065 -0.024    0.059  0.110  0.034   -0.062 -0.071  0.076
 H         -0.222 -0.073 -0.056    0.095  0.119  0.039   -0.104 -0.096  0.092
 C         -0.072 -0.192  0.052    0.058  0.159 -0.030   -0.044 -0.141  0.135
 N          0.015 -0.129  0.155    0.012  0.041 -0.133    0.003 -0.073  0.082
 C         -0.084 -0.120 -0.053    0.011  0.119  0.035   -0.045 -0.073  0.043
 H         -0.097 -0.137 -0.026   -0.007  0.170  0.021   -0.036 -0.044  0.015
 C         -0.031  0.042 -0.169   -0.048  0.003  0.126   -0.022  0.029 -0.068
 H          0.051  0.103 -0.215   -0.080 -0.033  0.159    0.006  0.066 -0.103
 C         -0.006 -0.040  0.077    0.033 -0.017 -0.112   -0.003 -0.035 -0.118
 C          0.132  0.088 -0.068    0.084  0.036 -0.044    0.030 -0.002 -0.148
 H          0.215  0.079  0.011    0.122  0.024 -0.222    0.082 -0.019 -0.425
 C          0.168  0.080 -0.203    0.079  0.039  0.227   -0.010  0.030  0.250
 Cl         0.053 -0.158  0.055    0.049 -0.132 -0.029    0.005 -0.004 -0.031
 C          0.094  0.114 -0.134   -0.076  0.070  0.182    0.045  0.035  0.243
 O         -0.038  0.363  0.062   -0.202  0.387 -0.168    0.124 -0.069 -0.124
 C         -0.008 -0.011 -0.103   -0.134 -0.059  0.184    0.029  0.053  0.208
 Cl         0.077 -0.005  0.019    0.061 -0.180 -0.000   -0.003  0.081 -0.035
 C         -0.027 -0.013  0.103   -0.097 -0.049 -0.106    0.059 -0.017 -0.184
 H         -0.047  0.011  0.287   -0.095 -0.115 -0.333    0.088 -0.044 -0.446
 H          0.018  0.043  0.233   -0.171 -0.021 -0.192   -0.072 -0.109  0.203
 TransDip   0.050 -0.011 -0.019    0.002 -0.020  0.022   -0.012 -0.003  0.004

 Mode:                13                     14                     15
 Frequency:       368.35                 393.18                 399.16
 Force Cnst:      1.3516                 0.1042                 0.4538
 Red. Mass:      16.9074                 1.1441                 4.8341
 IR Active:          YES                    YES                    YES
 IR Intens:        2.359                126.852                  5.709
 Raman Active:       YES                    YES                    YES
               X      Y      Z        X      Y      Z        X      Y      Z
 O          0.016  0.010  0.009    0.010  0.018 -0.067    0.113  0.198  0.129
 C          0.009 -0.014  0.005    0.011  0.021 -0.000   -0.012 -0.146 -0.073
 C         -0.001 -0.041  0.039    0.001  0.013  0.010    0.002 -0.124 -0.127
 H         -0.009 -0.074  0.078   -0.019 -0.004  0.053    0.077 -0.174 -0.192
 C          0.023  0.024 -0.039   -0.014 -0.019  0.026    0.058 -0.048 -0.003
 H          0.034  0.042 -0.060   -0.032 -0.051  0.067    0.168 -0.063  0.065
 C          0.006  0.021 -0.026   -0.004 -0.006 -0.001   -0.009  0.058  0.009
 N          0.013  0.019  0.003   -0.005  0.003 -0.036    0.005  0.122  0.132
 C          0.002 -0.009  0.003    0.006 -0.005  0.005   -0.032  0.076 -0.058
 H         -0.012 -0.037  0.040    0.015 -0.006 -0.007   -0.060  0.175 -0.099
 C          0.012  0.015 -0.030    0.011  0.019  0.004   -0.065 -0.146 -0.040
 H          0.013  0.029 -0.048    0.032  0.051 -0.028   -0.187 -0.168 -0.055
 C          0.006  0.004  0.020   -0.005  0.007 -0.004   -0.031  0.153  0.006
 C         -0.032 -0.191 -0.004   -0.006  0.006  0.021   -0.041  0.096 -0.073
 H         -0.243 -0.169 -0.077   -0.013  0.007  0.040   -0.154  0.108 -0.149
 C         -0.000 -0.276  0.036    0.001 -0.003  0.002    0.008 -0.024 -0.004
 Cl         0.325 -0.210  0.035    0.009 -0.004 -0.000    0.059 -0.012  0.010
 C         -0.300 -0.136  0.005    0.000 -0.003 -0.011   -0.015 -0.046  0.035
 O         -0.332 -0.131 -0.033   -0.003  0.001  0.006   -0.022 -0.029 -0.020
 C         -0.218  0.176  0.017    0.001 -0.002 -0.015   -0.017 -0.016  0.048
 Cl         0.055  0.376 -0.044   -0.001 -0.000  0.001   -0.038 -0.095  0.003
 C         -0.171  0.099  0.035   -0.005  0.007  0.011   -0.054  0.112 -0.048
 H         -0.289 -0.065  0.051   -0.003  0.014  0.024   -0.007  0.165 -0.095
 H          0.058  0.073 -0.068   -0.233 -0.621  0.729    0.423 -0.030  0.469
 TransDip   0.048 -0.007 -0.007   -0.118 -0.199  0.277    0.063 -0.042  0.008

 Mode:                16                     17                     18
 Frequency:       404.56                 429.85                 443.74
 Force Cnst:      0.6226                 0.3730                 0.6428
 Red. Mass:       6.4562                 3.4266                 5.5410
 IR Active:          YES                    YES                    YES
 IR Intens:       25.036                 15.124                  5.497
 Raman Active:       YES                    YES                    YES
               X      Y      Z        X      Y      Z        X      Y      Z
 O         -0.007  0.171 -0.042    0.007 -0.018  0.010   -0.002 -0.083 -0.129
 C         -0.092 -0.127  0.092    0.012  0.020 -0.023    0.038  0.028  0.162
 C         -0.035 -0.115  0.083    0.042  0.130 -0.162   -0.015  0.076  0.083
 H          0.013 -0.198  0.084    0.067  0.227 -0.279   -0.114  0.239  0.084
 C          0.065  0.115 -0.121   -0.049 -0.133  0.188   -0.071 -0.028 -0.113
 H          0.088  0.169 -0.192   -0.090 -0.293  0.406   -0.190  0.008 -0.216
 C          0.063  0.081 -0.080    0.002  0.014 -0.016   -0.051 -0.076 -0.089
 N          0.040 -0.105  0.196   -0.024 -0.003 -0.057   -0.005 -0.031  0.204
 C         -0.001  0.085 -0.123    0.037  0.144 -0.158    0.049 -0.018 -0.159
 H         -0.036  0.182 -0.151    0.068  0.261 -0.284    0.176 -0.063 -0.281
 C         -0.064 -0.104  0.017   -0.035 -0.122  0.161    0.068  0.023  0.123
 H         -0.057 -0.070 -0.022   -0.084 -0.283  0.346    0.207  0.041  0.148
 C          0.093 -0.206  0.062    0.012 -0.053  0.005   -0.079  0.103  0.042
 C          0.084 -0.168 -0.085    0.003 -0.051  0.043   -0.033  0.126 -0.030
 H          0.236 -0.188 -0.122    0.032 -0.052  0.129   -0.105  0.139  0.076
 C         -0.014  0.019 -0.091   -0.003 -0.009 -0.064    0.036  0.008 -0.234
 Cl        -0.120  0.035  0.005   -0.008 -0.001  0.004    0.052 -0.016  0.032
 C         -0.022  0.057  0.036   -0.011  0.008 -0.024    0.025 -0.014  0.031
 O         -0.006  0.030 -0.024   -0.022  0.029  0.007    0.049 -0.059 -0.007
 C         -0.010  0.042  0.124   -0.001  0.008  0.038   -0.041  0.023  0.245
 Cl         0.049  0.098 -0.019    0.013  0.032 -0.006   -0.016 -0.037 -0.018
 C          0.088 -0.166 -0.003    0.022 -0.045  0.040   -0.066  0.095 -0.095
 H          0.023 -0.290 -0.104    0.020 -0.063 -0.003    0.013  0.138 -0.341
 H          0.034 -0.171  0.409    0.015  0.042 -0.066   -0.261 -0.073 -0.181
 TransDip   0.136 -0.078  0.035   -0.123 -0.018  0.004   -0.029  0.060 -0.034

 Mode:                19                     20                     21
 Frequency:       470.64                 514.19                 543.96
 Force Cnst:      0.5973                 1.5093                 0.5103
 Red. Mass:       4.5770                 9.6890                 2.9274
 IR Active:          YES                    YES                    YES
 IR Intens:        1.755                 48.856                  8.990
 Raman Active:       YES                    YES                    YES
               X      Y      Z        X      Y      Z        X      Y      Z
 O         -0.008  0.015  0.064    0.320 -0.113 -0.015    0.013  0.039 -0.037
 C         -0.008  0.017 -0.112    0.227 -0.095 -0.009   -0.055 -0.169  0.168
 C         -0.000 -0.047 -0.022   -0.101 -0.121 -0.075    0.009  0.009 -0.041
 H          0.037 -0.161  0.023   -0.272  0.024  0.048    0.126  0.228 -0.389
 C          0.030  0.025  0.056   -0.139 -0.035 -0.122    0.024  0.061  0.001
 H          0.096  0.013  0.103    0.065 -0.008 -0.070    0.131  0.283 -0.279
 C          0.019  0.041  0.051   -0.287  0.109  0.014   -0.019 -0.099  0.188
 N         -0.004  0.030 -0.141   -0.340  0.075  0.037   -0.028 -0.086 -0.112
 C         -0.032 -0.046  0.166   -0.042  0.098  0.123    0.028  0.089 -0.016
 H         -0.090 -0.064  0.254    0.087 -0.042  0.064    0.052  0.371 -0.252
 C         -0.022  0.022 -0.090    0.022  0.110  0.062   -0.005  0.007 -0.027
 H         -0.096  0.023 -0.117   -0.196  0.113 -0.028    0.033  0.274 -0.348
 C          0.027 -0.024 -0.064   -0.196 -0.131  0.034   -0.053 -0.018 -0.073
 C          0.002 -0.025  0.172   -0.106 -0.095 -0.046   -0.016  0.048  0.054
 H         -0.005 -0.010  0.594    0.021 -0.118 -0.082    0.002  0.050  0.168
 C          0.027 -0.009 -0.293   -0.063 -0.025 -0.014    0.004  0.029  0.004
 Cl        -0.010  0.001  0.018    0.054 -0.016  0.008    0.018 -0.009 -0.002
 C         -0.004  0.010 -0.016    0.124  0.057  0.028    0.023  0.012 -0.024
 O         -0.002  0.001  0.007    0.084  0.184 -0.009    0.039 -0.019  0.015
 C         -0.032  0.034  0.299    0.093 -0.052  0.015   -0.026 -0.007 -0.002
 Cl         0.006 -0.000 -0.025    0.018  0.067 -0.004    0.006  0.011 -0.001
 C          0.018 -0.033 -0.101    0.101 -0.132 -0.018   -0.051  0.003  0.031
 H          0.024 -0.106 -0.392    0.162 -0.057 -0.081   -0.024  0.037  0.016
 H          0.102  0.024  0.069    0.290 -0.112 -0.027    0.043  0.033 -0.024
 TransDip   0.020 -0.028  0.025   -0.214 -0.065  0.004   -0.053  0.070 -0.038

 Mode:                22                     23                     24
 Frequency:       576.19                 639.50                 642.81
 Force Cnst:      1.1005                 1.3307                 1.2299
 Red. Mass:       5.6260                 5.5228                 5.0520
 IR Active:          YES                    YES                    YES
 IR Intens:        6.900                  5.278                  8.226
 Raman Active:       YES                    YES                    YES
               X      Y      Z        X      Y      Z        X      Y      Z
 O         -0.014  0.016 -0.014    0.094  0.008  0.022   -0.046 -0.024 -0.034
 C         -0.023 -0.046  0.129    0.043 -0.022  0.086   -0.040 -0.048 -0.014
 C          0.033  0.051 -0.011    0.089  0.023 -0.012   -0.139 -0.000 -0.057
 H          0.049  0.293 -0.240    0.028  0.229 -0.101   -0.074 -0.021 -0.130
 C         -0.011 -0.106 -0.034    0.015 -0.169 -0.053   -0.093  0.118  0.095
 H         -0.044  0.056 -0.289    0.002 -0.110 -0.146   -0.042  0.146  0.077
 C         -0.030 -0.133  0.062   -0.067 -0.032 -0.029    0.041  0.020  0.047
 N          0.078  0.219  0.005    0.022  0.148 -0.106   -0.006  0.016 -0.118
 C         -0.049 -0.092 -0.027   -0.210 -0.027  0.002    0.181  0.007  0.073
 H          0.052  0.027 -0.236   -0.125  0.013 -0.130    0.159  0.103  0.033
 C          0.011  0.057 -0.018   -0.119  0.170  0.060    0.122 -0.118 -0.076
 H          0.157  0.283 -0.250   -0.093  0.297 -0.092    0.105 -0.066 -0.147
 C          0.127  0.091  0.021    0.114 -0.029  0.216   -0.012  0.043  0.411
 C         -0.061 -0.178  0.009    0.188  0.019 -0.024   -0.013  0.014 -0.071
 H         -0.236 -0.156  0.012    0.354 -0.006 -0.180   -0.016  0.002 -0.438
 C         -0.063 -0.173 -0.020    0.104  0.129 -0.032    0.001 -0.010 -0.082
 Cl        -0.037  0.034 -0.003   -0.022 -0.015  0.005    0.003 -0.000  0.013
 C         -0.044 -0.090  0.009   -0.091  0.075  0.031   -0.018 -0.002  0.089
 O         -0.165  0.148 -0.027    0.008 -0.141 -0.007   -0.009  0.000 -0.031
 C          0.189  0.009  0.046   -0.134  0.049 -0.064    0.019 -0.007 -0.078
 Cl        -0.028 -0.019 -0.002    0.011 -0.024  0.012   -0.003  0.001  0.014
 C          0.242  0.042 -0.013   -0.070 -0.080 -0.050    0.021 -0.010 -0.094
 H          0.260  0.054 -0.045   -0.184 -0.309 -0.273    0.064 -0.083 -0.547
 H         -0.048  0.019 -0.023    0.109  0.010  0.018   -0.083 -0.022 -0.039
 TransDip   0.073 -0.030 -0.030   -0.065  0.034 -0.005   -0.092  0.004  0.007

 Mode:                25                     26                     27
 Frequency:       672.03                 726.19                 767.25
 Force Cnst:      1.6787                 1.4980                 2.8582
 Red. Mass:       6.3088                 4.8214                 8.2409
 IR Active:          YES                    YES                    YES
 IR Intens:        4.353                  4.183                 39.498
 Raman Active:       YES                    YES                    YES
               X      Y      Z        X      Y      Z        X      Y      Z
 O         -0.083  0.077  0.048    0.053 -0.042  0.024   -0.168  0.046  0.008
 C         -0.034  0.082 -0.024    0.080  0.178 -0.230   -0.029  0.075 -0.056
 C          0.280 -0.002  0.113   -0.087 -0.097  0.111    0.089 -0.047  0.057
 H          0.336 -0.142  0.155   -0.167 -0.156  0.272    0.166 -0.042 -0.057
 C          0.244 -0.075 -0.060   -0.023  0.089 -0.132    0.089 -0.065 -0.051
 H          0.221 -0.101 -0.028    0.000  0.259 -0.373    0.193  0.084 -0.223
 C          0.043 -0.061 -0.006   -0.058 -0.203  0.257   -0.049 -0.058  0.087
 N         -0.066 -0.159 -0.135    0.046 -0.010 -0.063   -0.121  0.241  0.029
 C         -0.130 -0.007 -0.078   -0.011  0.133 -0.105    0.146 -0.022 -0.043
 H         -0.144 -0.024 -0.046    0.007  0.289 -0.240    0.226 -0.068 -0.113
 C         -0.114  0.061  0.059   -0.063 -0.061  0.128    0.129 -0.106 -0.010
 H         -0.049 -0.023  0.191   -0.169 -0.217  0.286    0.263 -0.101  0.033
 C         -0.165  0.010  0.200    0.050  0.024  0.018   -0.017 -0.054 -0.008
 C         -0.191  0.013 -0.030    0.056  0.018  0.011   -0.119 -0.184 -0.026
 H         -0.281  0.015 -0.227    0.057  0.021  0.039    0.002 -0.199  0.067
 C         -0.099 -0.085 -0.063    0.043  0.007 -0.001   -0.243  0.165  0.035
 Cl         0.032  0.005  0.009   -0.013  0.003 -0.001    0.086 -0.066  0.006
 C          0.105 -0.027  0.073   -0.048 -0.026  0.002   -0.056  0.323 -0.127
 O          0.067  0.108 -0.017   -0.058 -0.027 -0.006    0.125 -0.030  0.040
 C          0.057 -0.081 -0.034    0.035  0.018 -0.006   -0.102  0.244  0.009
 Cl         0.002  0.039  0.003   -0.006 -0.008  0.002    0.009 -0.091  0.010
 C         -0.014 -0.006 -0.054    0.050  0.023  0.002    0.033 -0.073  0.009
 H          0.096  0.077 -0.328    0.066  0.014 -0.100   -0.091 -0.245  0.028
 H          0.015  0.068  0.076    0.028 -0.066  0.049   -0.158  0.038  0.026
 TransDip  -0.042 -0.037  0.036   -0.059  0.026 -0.012   -0.094  0.169 -0.058

 Mode:                28                     29                     30
 Frequency:       777.47                 796.68                 815.11
 Force Cnst:      3.9851                 2.9046                 0.5250
 Red. Mass:      11.1897                 7.7673                 1.3412
 IR Active:          YES                    YES                    YES
 IR Intens:        8.888                 83.376                 42.374
 Raman Active:       YES                    YES                    YES
               X      Y      Z        X      Y      Z        X      Y      Z
 O         -0.010  0.002 -0.001    0.111 -0.023 -0.008   -0.008  0.013 -0.011
 C         -0.001  0.002  0.001    0.002 -0.068  0.058   -0.015 -0.035  0.039
 C         -0.000 -0.004  0.004   -0.020  0.053 -0.033   -0.006 -0.029  0.024
 H          0.005  0.012 -0.017   -0.064 -0.065  0.134    0.064  0.174 -0.247
 C          0.000 -0.005 -0.003   -0.027  0.080  0.039   -0.004 -0.034  0.023
 H          0.007  0.014 -0.029   -0.134 -0.106  0.268    0.050  0.138 -0.208
 C         -0.005 -0.002  0.007    0.051  0.027 -0.061   -0.005 -0.021  0.025
 N         -0.003  0.021  0.050    0.046 -0.287 -0.029   -0.013  0.012 -0.009
 C          0.015  0.000 -0.012   -0.110  0.005  0.013    0.021  0.050 -0.036
 H          0.007 -0.045  0.029   -0.192 -0.010  0.130   -0.071 -0.297  0.330
 C          0.013 -0.007 -0.008   -0.099  0.078 -0.017    0.029  0.084 -0.090
 H          0.016 -0.037  0.031   -0.210 -0.021  0.068   -0.147 -0.495  0.577
 C          0.014 -0.021 -0.208   -0.032 -0.011  0.041   -0.000  0.002  0.006
 C         -0.030 -0.043  0.146   -0.076  0.083 -0.009    0.009  0.017  0.001
 H          0.003 -0.047  0.166    0.035  0.072 -0.075    0.024  0.016 -0.000
 C         -0.028  0.035 -0.363   -0.162  0.192 -0.006    0.012  0.007 -0.000
 Cl         0.020 -0.017  0.014    0.072 -0.057  0.008   -0.002  0.001 -0.000
 C         -0.104  0.118  0.701   -0.208  0.147 -0.068   -0.008 -0.011  0.001
 O          0.032 -0.025 -0.170   -0.138 -0.091 -0.000   -0.013 -0.005 -0.001
 C          0.032  0.032 -0.363    0.191  0.254  0.013    0.009 -0.013  0.009
 Cl        -0.003 -0.023  0.014   -0.016 -0.084  0.008    0.000  0.004 -0.001
 C          0.016  0.025  0.151    0.316  0.057 -0.015    0.013 -0.014 -0.018
 H         -0.005  0.017  0.227    0.398  0.180  0.003    0.001 -0.005  0.068
 H         -0.013 -0.000  0.002    0.121 -0.017 -0.019   -0.014 -0.027  0.040
 TransDip  -0.023  0.054  0.076   -0.124  0.265 -0.000   -0.147 -0.112  0.097

 Mode:                31                     32                     33
 Frequency:       815.99                 853.31                 871.16
 Force Cnst:      2.3338                 0.8534                 1.7293
 Red. Mass:       5.9489                 1.9892                 3.8676
 IR Active:          YES                    YES                    YES
 IR Intens:       10.187                 30.661                 44.270
 Raman Active:       YES                    YES                    YES
               X      Y      Z        X      Y      Z        X      Y      Z
 O         -0.178  0.062  0.009   -0.046  0.032 -0.015    0.102 -0.028 -0.019
 C         -0.023  0.022 -0.007   -0.017 -0.067  0.085   -0.028 -0.042  0.068
 C          0.087 -0.065 -0.045   -0.007  0.020 -0.134    0.089  0.177  0.042
 H          0.080 -0.169  0.044   -0.209 -0.432  0.522    0.025 -0.319  0.566
 C          0.087 -0.119 -0.103    0.016 -0.012 -0.125    0.016  0.179  0.052
 H          0.238 -0.191  0.065   -0.029 -0.384  0.397   -0.190 -0.043  0.308
 C         -0.094  0.034  0.003   -0.028 -0.055  0.074   -0.007 -0.071  0.089
 N         -0.158  0.049  0.017    0.024 -0.009 -0.022   -0.072  0.147 -0.001
 C          0.134  0.024  0.076    0.047  0.061  0.031   -0.089 -0.122 -0.139
 H          0.285 -0.004 -0.087    0.068 -0.034  0.080   -0.184 -0.075 -0.075
 C          0.096 -0.014  0.061    0.024  0.085  0.010    0.000 -0.120 -0.153
 H          0.189  0.168 -0.129   -0.076 -0.122  0.239    0.097 -0.284  0.076
 C         -0.098 -0.048 -0.032    0.026  0.012  0.006   -0.029 -0.006 -0.009
 C          0.090  0.252 -0.007    0.019 -0.057  0.003   -0.011  0.075 -0.015
 H          0.341  0.228  0.066   -0.016 -0.054  0.024    0.049  0.074  0.108
 C          0.108  0.131  0.001    0.013 -0.035  0.004   -0.001  0.050 -0.001
 Cl        -0.001 -0.006 -0.000   -0.009  0.005 -0.001    0.008 -0.005  0.000
 C         -0.119 -0.109  0.008    0.015  0.008  0.000   -0.015 -0.014  0.010
 O         -0.178 -0.084 -0.018    0.020  0.010  0.002   -0.020 -0.014 -0.004
 C          0.122 -0.125  0.020   -0.014  0.036 -0.008   -0.005 -0.087  0.012
 Cl        -0.000  0.042 -0.005   -0.002 -0.011  0.002    0.006  0.024 -0.003
 C          0.164 -0.129  0.034   -0.027  0.054 -0.001    0.024 -0.123 -0.005
 H          0.289  0.040  0.028   -0.038  0.023 -0.062    0.002 -0.129  0.102
 H         -0.135  0.077  0.004   -0.031  0.049 -0.033    0.077 -0.016 -0.041
 TransDip   0.011 -0.102  0.004    0.062 -0.109  0.126   -0.153 -0.110  0.100

 Mode:                34                     35                     36
 Frequency:       902.25                 925.72                 933.21
 Force Cnst:      0.6553                 0.8164                 1.6250
 Red. Mass:       1.3663                 1.6170                 3.1669
 IR Active:          YES                    YES                    YES
 IR Intens:        0.473                 67.417                 90.871
 Raman Active:       YES                    YES                    YES
               X      Y      Z        X      Y      Z        X      Y      Z
 O         -0.003  0.001  0.001   -0.001  0.000  0.002   -0.002 -0.001  0.001
 C          0.001  0.000 -0.001    0.001  0.001 -0.000   -0.001 -0.000 -0.005
 C          0.002  0.002 -0.007   -0.031 -0.013 -0.027    0.071  0.023  0.057
 H         -0.008 -0.028  0.033   -0.060 -0.009  0.006    0.151  0.045 -0.066
 C          0.002 -0.001 -0.005   -0.013 -0.019 -0.014    0.029  0.039  0.028
 H          0.002 -0.013  0.012   -0.028 -0.024 -0.017    0.067  0.011  0.096
 C         -0.003 -0.015  0.015    0.037 -0.018  0.003   -0.083  0.021  0.004
 N         -0.006  0.002 -0.017    0.045  0.003 -0.017   -0.128 -0.034 -0.027
 C          0.012  0.029 -0.020    0.015  0.050 -0.018    0.000 -0.013 -0.050
 H         -0.039 -0.090  0.128   -0.071 -0.156  0.240   -0.014 -0.185  0.085
 C         -0.004 -0.017  0.024   -0.015  0.004  0.048    0.012 -0.068 -0.026
 H          0.028  0.111 -0.125    0.009  0.171 -0.151    0.081  0.023 -0.119
 C          0.002  0.003  0.015    0.033  0.026  0.062   -0.089 -0.045  0.067
 C         -0.004  0.001  0.100   -0.045  0.038 -0.126    0.153 -0.135 -0.075
 H          0.036 -0.027 -0.585   -0.187  0.087  0.735    0.352 -0.149  0.545
 C          0.007 -0.004 -0.037   -0.046  0.014  0.020    0.117 -0.043  0.028
 Cl        -0.002  0.001  0.004    0.011 -0.004 -0.002   -0.028  0.011 -0.005
 C          0.000  0.004  0.005   -0.001  0.006  0.048   -0.008 -0.011  0.037
 O          0.003 -0.000 -0.001    0.009  0.003 -0.010   -0.015 -0.007 -0.010
 C         -0.010  0.006  0.042   -0.014 -0.034  0.010    0.038  0.107 -0.001
 Cl         0.001 -0.001 -0.004    0.004  0.009 -0.002   -0.011 -0.027  0.001
 C          0.010 -0.016 -0.124    0.011 -0.076 -0.067   -0.012  0.207 -0.079
 H         -0.092  0.090  0.741   -0.094 -0.079  0.451    0.051  0.422  0.284
 H         -0.001  0.005 -0.004   -0.013  0.004 -0.006    0.029 -0.002  0.006
 TransDip  -0.007 -0.006  0.020   -0.212 -0.002  0.155    0.296  0.025  0.071

 Mode:                37                     38                     39
 Frequency:       958.77                 974.24                1025.06
 Force Cnst:      0.6857                 0.7327                 1.6039
 Red. Mass:       1.2660                 1.3103                 2.5908
 IR Active:          YES                    YES                    YES
 IR Intens:        7.281                  0.099                  0.088
 Raman Active:       YES                    YES                    YES
               X      Y      Z        X      Y      Z        X      Y      Z
 O          0.006 -0.003  0.001    0.003 -0.004  0.003   -0.012  0.005  0.001
 C         -0.004 -0.005  0.004    0.002  0.007 -0.004    0.010  0.002 -0.003
 C          0.005  0.010 -0.003   -0.028 -0.058  0.075   -0.072 -0.130 -0.126
 H          0.005 -0.012  0.015    0.103  0.367 -0.467    0.162 -0.402 -0.229
 C         -0.003  0.003  0.006    0.025  0.079 -0.094    0.030  0.135  0.116
 H         -0.023 -0.003  0.008   -0.112 -0.448  0.626    0.367  0.207  0.157
 C          0.000 -0.020  0.021   -0.005 -0.019  0.024    0.002 -0.009  0.013
 N         -0.007  0.010  0.002    0.006  0.014 -0.006   -0.004  0.013 -0.000
 C          0.019  0.072 -0.085   -0.007 -0.010 -0.008   -0.067 -0.123 -0.123
 H         -0.147 -0.545  0.567   -0.010 -0.019  0.001    0.163 -0.346 -0.244
 C         -0.022 -0.043  0.044    0.004  0.003 -0.005    0.036  0.141  0.129
 H          0.057  0.256 -0.304    0.023 -0.005  0.012    0.357  0.160  0.226
 C          0.001  0.002 -0.028    0.008  0.006 -0.003   -0.006 -0.000 -0.001
 C          0.004 -0.000  0.024   -0.006  0.007  0.004    0.004 -0.007  0.002
 H          0.020 -0.008 -0.143   -0.025  0.009 -0.016    0.033 -0.010 -0.003
 C          0.006 -0.002 -0.000   -0.004 -0.000 -0.001   -0.003  0.009 -0.001
 Cl        -0.001  0.001  0.000    0.001 -0.000  0.000    0.001 -0.001  0.000
 C         -0.000 -0.002 -0.020    0.001  0.001 -0.001   -0.001  0.001 -0.000
 O         -0.004 -0.000  0.004    0.001  0.000  0.000   -0.001 -0.001 -0.000
 C          0.009  0.001 -0.011   -0.004 -0.005  0.000    0.001 -0.012  0.002
 Cl        -0.001 -0.001  0.002    0.001  0.001 -0.000    0.000  0.002 -0.000
 C         -0.000  0.009  0.054    0.002 -0.015  0.001   -0.003 -0.001 -0.002
 H          0.031 -0.072 -0.383   -0.012 -0.038 -0.002    0.008  0.019  0.011
 H          0.012  0.003 -0.005   -0.007 -0.005  0.002   -0.034  0.007 -0.004
 TransDip  -0.065 -0.043 -0.037   -0.001 -0.009  0.004   -0.004  0.008 -0.001

 Mode:                40                     41                     42
 Frequency:      1045.64                1135.58                1163.29
 Force Cnst:      2.6937                 1.0089                 2.1055
 Red. Mass:       4.1816                 1.3279                 2.6407
 IR Active:          YES                    YES                    YES
 IR Intens:      202.533                 16.202                  0.347
 Raman Active:       YES                    YES                    YES
               X      Y      Z        X      Y      Z        X      Y      Z
 O         -0.009  0.002 -0.001    0.009  0.004  0.005    0.000  0.001  0.001
 C          0.007 -0.003 -0.002    0.023  0.042  0.039    0.003  0.002  0.003
 C          0.026  0.004  0.007   -0.066 -0.010 -0.027   -0.003  0.003  0.001
 H          0.055 -0.034  0.002   -0.409  0.325  0.155   -0.050  0.049  0.027
 C          0.005  0.012  0.018    0.050 -0.049 -0.016    0.007 -0.002  0.002
 H          0.089  0.047  0.007    0.562  0.016  0.091    0.092  0.009  0.020
 C         -0.058  0.018 -0.001    0.017  0.048  0.038   -0.011  0.008  0.001
 N         -0.060 -0.036 -0.000   -0.001 -0.014 -0.007    0.002 -0.013 -0.001
 C         -0.003 -0.013 -0.011   -0.063 -0.014 -0.030   -0.004 -0.003 -0.003
 H          0.049 -0.045 -0.057   -0.329  0.188  0.135   -0.002 -0.019  0.007
 C          0.014 -0.011 -0.007    0.034 -0.052 -0.034   -0.002 -0.007 -0.005
 H          0.041 -0.019  0.011    0.356 -0.036  0.051   -0.004 -0.004 -0.010
 C         -0.006 -0.004 -0.014   -0.002 -0.008  0.001   -0.017  0.033 -0.001
 C         -0.027  0.163 -0.011   -0.004  0.004  0.002    0.047 -0.036  0.001
 H         -0.554  0.227 -0.014    0.030  0.000 -0.002   -0.689  0.047 -0.037
 C          0.191 -0.258  0.026   -0.005  0.002 -0.001    0.123 -0.093  0.015
 Cl        -0.030  0.026 -0.004    0.001 -0.000  0.000   -0.013  0.003 -0.001
 C          0.021 -0.004  0.011    0.005 -0.012  0.001   -0.128  0.270 -0.029
 O          0.013  0.009 -0.000   -0.002  0.002 -0.000    0.020 -0.040  0.004
 C         -0.076  0.318 -0.041    0.004  0.010 -0.001    0.006 -0.152  0.015
 Cl         0.000 -0.038  0.005   -0.001 -0.001  0.000    0.005  0.011 -0.001
 C          0.098 -0.129  0.023    0.000  0.008 -0.002   -0.001 -0.044  0.003
 H         -0.195 -0.542  0.051   -0.011 -0.011 -0.018    0.368  0.471 -0.032
 H          0.021  0.000  0.006   -0.231  0.014 -0.048   -0.016  0.001 -0.003
 TransDip   0.431  0.147  0.004   -0.050  0.102  0.061    0.019  0.002  0.003

 Mode:                43                     44                     45
 Frequency:      1196.67                1209.61                1254.11
 Force Cnst:      1.0435                 1.1278                 2.7265
 Red. Mass:       1.2368                 1.3082                 2.9422
 IR Active:          YES                    YES                    YES
 IR Intens:      176.858                131.462                 25.429
 Raman Active:       YES                    YES                    YES
               X      Y      Z        X      Y      Z        X      Y      Z
 O         -0.039 -0.000 -0.010   -0.067 -0.020 -0.032   -0.015  0.004 -0.000
 C          0.022 -0.044 -0.029    0.001 -0.078 -0.064    0.021 -0.017 -0.008
 C         -0.005  0.045  0.033    0.002  0.027  0.023   -0.067 -0.028 -0.035
 H         -0.303  0.348  0.196   -0.112  0.144  0.087   -0.397  0.302  0.129
 C          0.033  0.021  0.028    0.004  0.010  0.008    0.053  0.006  0.011
 H          0.400  0.067  0.119   -0.163 -0.004 -0.038   -0.212 -0.035 -0.056
 C         -0.066  0.006 -0.002    0.002 -0.013 -0.012    0.295 -0.081 -0.001
 N          0.032 -0.013 -0.005   -0.001  0.002  0.002   -0.075  0.097  0.015
 C          0.027 -0.021 -0.016   -0.039  0.028  0.014    0.041 -0.049 -0.020
 H          0.382 -0.345 -0.212   -0.161  0.130  0.087   -0.007  0.043 -0.012
 C         -0.032  0.004 -0.004    0.053  0.027  0.037   -0.061  0.066  0.040
 H         -0.384 -0.016 -0.105    0.497  0.060  0.166   -0.389  0.055 -0.055
 C          0.021  0.010  0.003   -0.003  0.001 -0.001   -0.140 -0.044 -0.007
 C         -0.002 -0.000  0.000    0.001 -0.001 -0.000   -0.022  0.029 -0.002
 H         -0.018  0.003  0.000    0.001 -0.001  0.001    0.470 -0.034  0.031
 C         -0.021  0.016 -0.003    0.002 -0.001  0.000    0.039 -0.092  0.007
 Cl         0.002 -0.001  0.000   -0.000 -0.000 -0.000   -0.004  0.005 -0.000
 C          0.008 -0.011  0.002   -0.001  0.003 -0.000   -0.008  0.026 -0.002
 O         -0.001  0.002 -0.000   -0.000 -0.001 -0.000    0.006 -0.001  0.001
 C         -0.004 -0.011  0.001    0.001 -0.002  0.000   -0.033  0.053 -0.009
 Cl         0.000  0.002 -0.000    0.000  0.000 -0.000    0.001 -0.004  0.001
 C         -0.000 -0.004 -0.000    0.000 -0.001  0.000    0.010 -0.037  0.005
 H         -0.028 -0.040  0.020    0.009  0.008 -0.009    0.226  0.273 -0.012
 H          0.272 -0.013  0.059    0.744 -0.050  0.145    0.055  0.001  0.016
 TransDip   0.423 -0.042 -0.028    0.359 -0.074  0.018    0.160 -0.021 -0.008

 Mode:                46                     47                     48
 Frequency:      1311.78                1322.77                1335.75
 Force Cnst:      2.3340                 3.2688                 2.2623
 Red. Mass:       2.3021                 3.1708                 2.1521
 IR Active:          YES                    YES                    YES
 IR Intens:       21.201                149.099                 46.037
 Raman Active:       YES                    YES                    YES
               X      Y      Z        X      Y      Z        X      Y      Z
 O         -0.001 -0.000 -0.001   -0.161  0.065  0.012   -0.022  0.015  0.006
 C          0.004 -0.012 -0.009    0.320 -0.086  0.013    0.059  0.004  0.018
 C         -0.021  0.039  0.023    0.063 -0.062 -0.031    0.068 -0.064 -0.033
 H          0.155 -0.139 -0.064   -0.094  0.117  0.060   -0.139  0.153  0.072
 C          0.010  0.019  0.018   -0.034  0.080  0.051   -0.039 -0.016 -0.017
 H          0.309  0.051  0.100   -0.347  0.061 -0.031   -0.478 -0.051 -0.145
 C         -0.075 -0.083 -0.089   -0.024 -0.009 -0.010   -0.032  0.176  0.131
 N          0.059 -0.026  0.008   -0.016 -0.010 -0.000    0.068 -0.047 -0.022
 C         -0.003  0.032  0.025   -0.082 -0.033 -0.051   -0.027 -0.020 -0.029
 H         -0.188  0.209  0.123   -0.395  0.227  0.119    0.258 -0.304 -0.179
 C          0.048  0.002  0.015    0.098 -0.012  0.015   -0.048 -0.035 -0.042
 H         -0.147 -0.007 -0.042   -0.476 -0.060 -0.168    0.331 -0.026  0.069
 C         -0.107  0.211 -0.019    0.006  0.013 -0.001   -0.004  0.063  0.002
 C          0.014 -0.034  0.000    0.020 -0.025  0.001   -0.024  0.032  0.001
 H          0.708 -0.120  0.056   -0.232  0.003 -0.016    0.524 -0.030  0.037
 C         -0.010 -0.100  0.003    0.010  0.048 -0.001   -0.037 -0.098  0.000
 Cl        -0.004  0.002 -0.000    0.000 -0.001  0.000    0.000  0.002 -0.000
 C         -0.033  0.082 -0.008    0.002 -0.009  0.000   -0.017  0.054 -0.004
 O          0.011 -0.006  0.001   -0.008 -0.003 -0.001    0.012  0.000  0.001
 C          0.009 -0.032  0.004    0.032 -0.014  0.005   -0.022 -0.018 -0.001
 Cl         0.002  0.004 -0.000   -0.001  0.001 -0.000    0.002  0.001  0.000
 C          0.026 -0.080  0.011   -0.003  0.019 -0.002    0.009 -0.035  0.002
 H         -0.106 -0.283  0.009   -0.134 -0.171 -0.007    0.068  0.046  0.015
 H         -0.027 -0.001 -0.006   -0.276  0.074 -0.008   -0.088  0.019 -0.008
 TransDip   0.082  0.123  0.002    0.380 -0.091 -0.015    0.213  0.036 -0.026

 Mode:                49                     50                     51
 Frequency:      1343.37                1374.43                1385.48
 Force Cnst:      1.9833                 4.2577                 2.9068
 Red. Mass:       1.8653                 3.8254                 2.5701
 IR Active:          YES                    YES                    YES
 IR Intens:      121.626                 54.818                 73.163
 Raman Active:       YES                    YES                    YES
               X      Y      Z        X      Y      Z        X      Y      Z
 O         -0.021  0.006 -0.000    0.025  0.010  0.014   -0.043 -0.027 -0.032
 C          0.046 -0.017 -0.001   -0.029 -0.036 -0.036    0.051  0.124  0.112
 C         -0.006  0.027  0.018   -0.006 -0.011 -0.010    0.053 -0.037 -0.015
 H          0.149 -0.126 -0.058   -0.156  0.137  0.068    0.193 -0.171 -0.095
 C         -0.012  0.011  0.006    0.066  0.006  0.020   -0.164 -0.025 -0.056
 H          0.144  0.026  0.055   -0.272 -0.023 -0.080    0.370  0.019  0.098
 C         -0.092 -0.027 -0.031    0.003  0.008 -0.003    0.038  0.081  0.071
 N          0.079  0.028 -0.003    0.021 -0.032 -0.004    0.004 -0.013 -0.003
 C         -0.031  0.023  0.005   -0.030  0.034  0.022    0.119 -0.114 -0.069
 H         -0.127  0.053  0.095    0.144 -0.133 -0.064   -0.269  0.229  0.151
 C          0.052 -0.012  0.003    0.002 -0.003 -0.001   -0.100  0.007 -0.019
 H         -0.090 -0.021 -0.045    0.185  0.009  0.050   -0.202 -0.001 -0.038
 C          0.060 -0.094  0.012   -0.148  0.230 -0.018   -0.032  0.068 -0.003
 C         -0.041  0.069 -0.005    0.107 -0.171  0.011    0.025 -0.041  0.004
 H          0.217  0.047  0.014   -0.450 -0.118 -0.024   -0.078 -0.032 -0.005
 C         -0.053 -0.048 -0.003    0.039  0.178 -0.004    0.006  0.040 -0.001
 Cl         0.003  0.001  0.000   -0.004 -0.001 -0.000   -0.001 -0.000 -0.000
 C          0.034 -0.040  0.007    0.072 -0.154  0.017    0.019 -0.037  0.003
 O          0.013  0.012  0.000   -0.010  0.009 -0.002   -0.002  0.002 -0.000
 C         -0.135  0.047 -0.018   -0.133  0.096 -0.022   -0.037  0.022 -0.006
 Cl         0.002 -0.002  0.000    0.003  0.002  0.000    0.001  0.001  0.000
 C          0.013 -0.051  0.006    0.050 -0.181  0.022    0.014 -0.048  0.006
 H          0.540  0.689 -0.045    0.398  0.299 -0.011    0.113  0.085 -0.007
 H         -0.039  0.007 -0.004   -0.262  0.019 -0.051    0.635 -0.045  0.121
 TransDip   0.353  0.022 -0.000   -0.143  0.188 -0.016    0.272 -0.020 -0.022

 Mode:                52                     53                     54
 Frequency:      1487.51                1546.41                1577.76
 Force Cnst:      4.0178                 3.7657                11.6750
 Red. Mass:       3.0819                 2.6727                 7.9602
 IR Active:          YES                    YES                    YES
 IR Intens:       14.769                 38.145                334.305
 Raman Active:       YES                    YES                    YES
               X      Y      Z        X      Y      Z        X      Y      Z
 O          0.028  0.029  0.031   -0.045  0.022  0.006    0.017 -0.003  0.001
 C         -0.031 -0.063 -0.060    0.170 -0.056 -0.001   -0.123 -0.006 -0.035
 C          0.198 -0.107 -0.032    0.000  0.063  0.051    0.089 -0.039 -0.004
 H         -0.280  0.399  0.233    0.265 -0.186 -0.074   -0.104  0.154  0.102
 C         -0.110  0.108  0.053   -0.157 -0.010 -0.048   -0.066  0.013 -0.017
 H          0.088  0.142  0.130    0.463  0.034  0.136    0.073  0.026  0.030
 C         -0.080 -0.112 -0.099    0.158 -0.076 -0.030    0.114 -0.006  0.010
 N         -0.001  0.020  0.015   -0.040  0.008  0.009   -0.406 -0.161  0.018
 C          0.169 -0.022  0.023   -0.090  0.120  0.084   -0.071 -0.014 -0.013
 H         -0.118  0.263  0.194    0.395 -0.285 -0.190   -0.041 -0.013 -0.065
 C         -0.184  0.055 -0.001   -0.099 -0.049 -0.068    0.155  0.011  0.050
 H          0.415  0.091  0.198    0.453 -0.033  0.085   -0.307  0.002 -0.099
 C          0.036 -0.011  0.001    0.003  0.015 -0.003    0.475  0.281 -0.010
 C         -0.003  0.013 -0.003   -0.019 -0.013 -0.002   -0.073 -0.011 -0.005
 H          0.020  0.013  0.002    0.024 -0.022  0.001    0.357 -0.054  0.019
 C         -0.013 -0.009 -0.000    0.025  0.012  0.002   -0.000 -0.011  0.002
 Cl         0.001  0.000  0.000   -0.001  0.000 -0.000    0.001 -0.000  0.000
 C          0.001  0.000 -0.000   -0.006 -0.005 -0.001   -0.056 -0.031 -0.005
 O          0.003  0.001  0.000    0.000  0.000  0.000    0.049  0.021  0.004
 C         -0.017 -0.007 -0.001    0.017  0.012  0.000   -0.098 -0.030 -0.006
 Cl         0.000  0.000  0.000   -0.000 -0.000 -0.000    0.002  0.003 -0.000
 C          0.007  0.008  0.002   -0.018 -0.013  0.001    0.014 -0.031  0.010
 H          0.026  0.029 -0.008    0.009  0.031  0.004    0.228  0.240 -0.042
 H         -0.358  0.039 -0.059   -0.126  0.026 -0.011   -0.006  0.000 -0.002
 TransDip  -0.117  0.032  0.018    0.179 -0.084 -0.004   -0.584  0.031  0.023

 Mode:                55                     56                     57
 Frequency:      1616.48                1625.81                1659.24
 Force Cnst:     13.0021                 8.5691                11.7931
 Red. Mass:       8.4454                 5.5023                 7.2704
 IR Active:          YES                    YES                    YES
 IR Intens:       90.561                  2.749                130.223
 Raman Active:       YES                    YES                    YES
               X      Y      Z        X      Y      Z        X      Y      Z
 O          0.009  0.005  0.006   -0.031 -0.040 -0.040   -0.022  0.014  0.006
 C         -0.044 -0.038 -0.041    0.072  0.296  0.257    0.175 -0.082 -0.023
 C          0.037  0.005  0.014   -0.013 -0.173 -0.140   -0.212  0.144  0.058
 H          0.005  0.044  0.036   -0.258  0.042 -0.032    0.178 -0.258 -0.151
 C         -0.055 -0.004 -0.018    0.171  0.086  0.104    0.197 -0.052  0.012
 H          0.073  0.007  0.024   -0.322  0.053 -0.037   -0.144 -0.085 -0.106
 C          0.023  0.021  0.020   -0.071 -0.179 -0.152   -0.018  0.011  0.006
 N         -0.030  0.015  0.002   -0.049  0.000  0.009   -0.161 -0.043 -0.003
 C         -0.009 -0.016 -0.016   -0.060  0.144  0.110    0.156 -0.082 -0.029
 H         -0.041  0.009 -0.000    0.252 -0.119 -0.071   -0.065  0.142  0.092
 C          0.048  0.018  0.027   -0.079 -0.122 -0.125   -0.228  0.034 -0.028
 H         -0.077  0.017 -0.012    0.114 -0.122 -0.073    0.300  0.055  0.135
 C          0.025  0.036 -0.003    0.061  0.022 -0.001    0.072  0.061 -0.001
 C          0.337  0.093  0.022    0.042  0.017  0.000    0.308  0.086  0.020
 H         -0.222  0.201 -0.019   -0.004  0.031 -0.001   -0.219  0.186 -0.018
 C         -0.311 -0.132 -0.023   -0.049 -0.022 -0.003   -0.291 -0.121 -0.020
 Cl         0.006 -0.002  0.001    0.001 -0.000  0.000    0.006 -0.001  0.001
 C         -0.011 -0.013  0.001   -0.005 -0.004 -0.000    0.023  0.007  0.001
 O         -0.010  0.021 -0.002    0.005  0.005  0.000    0.028  0.017  0.002
 C          0.400  0.200  0.019    0.022  0.011  0.001   -0.193 -0.097 -0.009
 Cl        -0.003 -0.007  0.000   -0.000 -0.000 -0.000    0.002  0.003 -0.000
 C         -0.391 -0.257 -0.011   -0.031 -0.021  0.002    0.175  0.105  0.008
 H          0.052  0.454 -0.041    0.026  0.066 -0.005   -0.008 -0.194  0.007
 H         -0.076  0.006 -0.014    0.532 -0.045  0.094   -0.103  0.013 -0.018
 TransDip  -0.188  0.238 -0.027    0.039  0.028  0.023    0.362 -0.044 -0.022

 Mode:                58                     59                     60
 Frequency:      1678.47                1757.45                3176.14
 Force Cnst:     11.0964                23.9652                 6.4752
 Red. Mass:       6.6850                13.1693                 1.0894
 IR Active:          YES                    YES                    YES
 IR Intens:       89.322                332.299                 23.578
 Raman Active:       YES                    YES                    YES
               X      Y      Z        X      Y      Z        X      Y      Z
 O          0.019 -0.010 -0.003    0.005 -0.001  0.000   -0.001 -0.000 -0.000
 C         -0.154  0.056  0.007   -0.013  0.004 -0.000    0.004  0.000  0.001
 C          0.194 -0.117 -0.041    0.009 -0.006 -0.003   -0.001  0.000  0.000
 H         -0.119  0.210  0.128   -0.006  0.009  0.004    0.000 -0.001 -0.001
 C         -0.222  0.033 -0.030   -0.009 -0.000 -0.002    0.000 -0.001 -0.001
 H          0.224  0.073  0.111    0.009  0.002  0.002   -0.004  0.014  0.009
 C          0.123 -0.028  0.002    0.022 -0.009 -0.001    0.000  0.000  0.000
 N          0.040  0.022  0.000   -0.058 -0.018 -0.000    0.000 -0.000 -0.000
 C         -0.175  0.095  0.038   -0.011  0.007  0.004    0.008  0.007  0.009
 H          0.118 -0.172 -0.130    0.008 -0.007 -0.008   -0.126 -0.079 -0.107
 C          0.220 -0.031  0.029    0.013 -0.001  0.003    0.018 -0.065 -0.052
 H         -0.255 -0.051 -0.118   -0.010 -0.001 -0.003   -0.216  0.748  0.594
 C         -0.159 -0.058 -0.004    0.072  0.041  0.001   -0.000  0.000  0.000
 C          0.275  0.065  0.019   -0.022 -0.016 -0.001   -0.000 -0.000 -0.000
 H         -0.283  0.155 -0.020    0.028 -0.029  0.003   -0.000  0.000 -0.000
 C         -0.223 -0.097 -0.016   -0.026 -0.022 -0.001   -0.000  0.000 -0.000
 Cl         0.003 -0.000  0.000   -0.002  0.004 -0.000    0.000 -0.000  0.000
 C          0.024  0.009  0.001    0.739  0.360  0.055   -0.000 -0.000  0.000
 O          0.021  0.012  0.002   -0.495 -0.237 -0.038    0.000  0.000  0.000
 C         -0.191 -0.091 -0.010   -0.024 -0.009 -0.003   -0.000 -0.000  0.000
 Cl         0.002  0.002  0.000    0.002 -0.004  0.001    0.000  0.000 -0.000
 C          0.204  0.137  0.004   -0.030 -0.011 -0.001    0.001 -0.000  0.000
 H         -0.076 -0.290  0.030   -0.001  0.044 -0.009   -0.009  0.006 -0.002
 H          0.062 -0.010  0.011   -0.004 -0.002 -0.002   -0.007  0.006  0.002
 TransDip  -0.300  0.040  0.017    0.551  0.192  0.026    0.131 -0.068 -0.048

 Mode:                61                     62                     63
 Frequency:      3215.19                3217.16                3229.12
 Force Cnst:      6.6279                 6.6577                 6.7295
 Red. Mass:       1.0882                 1.0918                 1.0954
 IR Active:          YES                    YES                    YES
 IR Intens:        2.183                  2.440                  9.597
 Raman Active:       YES                    YES                    YES
               X      Y      Z        X      Y      Z        X      Y      Z
 O         -0.000  0.000  0.000   -0.000 -0.000 -0.000    0.000 -0.000 -0.000
 C          0.001 -0.002 -0.001    0.001  0.000  0.001   -0.002  0.002  0.002
 C          0.041  0.027  0.031    0.006  0.005  0.005   -0.048 -0.027 -0.033
 H         -0.491 -0.302 -0.356   -0.078 -0.049 -0.057    0.526  0.319  0.378
 C          0.012 -0.049 -0.033    0.004 -0.013 -0.008    0.016 -0.049 -0.033
 H         -0.157  0.565  0.385   -0.042  0.146  0.099   -0.157  0.551  0.374
 C          0.002 -0.000  0.000   -0.001  0.002  0.002    0.002  0.001  0.001
 N          0.000 -0.000  0.000   -0.000 -0.000 -0.000    0.000 -0.000  0.000
 C          0.012  0.007  0.010   -0.058 -0.034 -0.048    0.003  0.002  0.002
 H         -0.138 -0.083 -0.115    0.664  0.399  0.547   -0.029 -0.018 -0.025
 C         -0.002  0.004  0.003    0.006 -0.013 -0.009   -0.000  0.001  0.001
 H          0.012 -0.038 -0.030   -0.041  0.132  0.104    0.004 -0.014 -0.012
 C         -0.000  0.000  0.000    0.000 -0.000  0.000   -0.000  0.000 -0.000
 C          0.000  0.000  0.000   -0.000 -0.000 -0.000    0.000  0.001 -0.000
 H         -0.000 -0.003  0.000    0.000  0.002 -0.000   -0.002 -0.017  0.001
 C         -0.000 -0.000 -0.000    0.000  0.000 -0.000   -0.000 -0.000 -0.000
 Cl         0.000 -0.000 -0.000    0.000 -0.000 -0.000   -0.000  0.000  0.000
 C         -0.000  0.000 -0.000    0.000 -0.000  0.000    0.000  0.000 -0.000
 O         -0.000 -0.000  0.000   -0.000  0.000  0.000   -0.000 -0.000  0.000
 C         -0.000 -0.000 -0.000    0.001  0.000  0.000   -0.000 -0.000 -0.000
 Cl         0.000  0.000 -0.000   -0.000 -0.000  0.000   -0.000 -0.000  0.000
 C          0.002 -0.001  0.000   -0.010  0.006 -0.002    0.001 -0.001  0.000
 H         -0.020  0.014 -0.004    0.112 -0.078  0.024   -0.014  0.009 -0.003
 H         -0.001 -0.001 -0.001   -0.001  0.001  0.001    0.002 -0.000  0.000
 TransDip   0.043 -0.018  0.006    0.006 -0.026 -0.042   -0.083 -0.044 -0.030

 Mode:                64                     65                     66
 Frequency:      3234.65                3242.36                3748.81
 Force Cnst:      6.7373                 6.7585                 8.8262
 Red. Mass:       1.0929                 1.0911                 1.0660
 IR Active:          YES                    YES                    YES
 IR Intens:        1.123                  1.211                101.949
 Raman Active:       YES                    YES                    YES
               X      Y      Z        X      Y      Z        X      Y      Z
 O          0.000  0.000  0.000    0.000  0.000  0.000    0.008 -0.049 -0.037
 C         -0.000  0.000  0.000   -0.000 -0.000 -0.000   -0.001 -0.002 -0.002
 C         -0.001 -0.000 -0.000   -0.001 -0.000 -0.000   -0.000  0.001  0.001
 H          0.008  0.005  0.005    0.007  0.004  0.005   -0.001  0.000  0.000
 C          0.000 -0.001 -0.001    0.000 -0.000 -0.000    0.000 -0.000 -0.000
 H         -0.003  0.011  0.007   -0.001  0.003  0.002    0.000  0.000  0.000
 C          0.000  0.000  0.000    0.000 -0.001 -0.000   -0.000  0.000  0.000
 N          0.000  0.000 -0.000   -0.000  0.000  0.000    0.000  0.000  0.000
 C          0.000  0.000  0.000    0.008  0.005  0.007    0.000 -0.000 -0.000
 H         -0.003 -0.002 -0.002   -0.099 -0.061 -0.080   -0.001 -0.000 -0.000
 C          0.000  0.000  0.000   -0.001  0.001  0.001   -0.001  0.001  0.001
 H          0.000 -0.001 -0.001    0.004 -0.012 -0.009    0.003 -0.004 -0.003
 C         -0.002  0.001 -0.000   -0.000 -0.002  0.000   -0.000 -0.000 -0.000
 C         -0.013 -0.087  0.002    0.001  0.000 -0.000    0.000 -0.000  0.000
 H          0.122  0.988 -0.033   -0.001 -0.005  0.000    0.000  0.000 -0.000
 C          0.005  0.002  0.000   -0.000 -0.000 -0.000    0.000 -0.000  0.000
 Cl        -0.000  0.000 -0.000   -0.000  0.000  0.000   -0.000  0.000  0.000
 C          0.000  0.001  0.000    0.001  0.000  0.000    0.000  0.000  0.000
 O         -0.000 -0.000 -0.000   -0.000 -0.000 -0.000   -0.000 -0.000 -0.000
 C         -0.000  0.000 -0.000    0.004  0.003  0.000   -0.000  0.000 -0.000
 Cl        -0.000 -0.000  0.000   -0.000 -0.000 -0.000   -0.000 -0.000  0.000
 C         -0.000  0.001 -0.000   -0.071  0.046 -0.014    0.000  0.000 -0.000
 H          0.003 -0.002  0.001    0.800 -0.553  0.162    0.000 -0.000  0.000
 H          0.000 -0.000 -0.000    0.000 -0.000 -0.000   -0.105  0.789  0.602
 TransDip   0.034  0.002 -0.003    0.032  0.015 -0.003   -0.264  0.155  0.104

 STANDARD THERMODYNAMIC QUANTITIES AT   298.15 K  AND     1.00 ATM

   This Molecule has  0 Imaginary Frequencies
   Zero point vibrational energy:      102.699 kcal/mol

   Atom    1 Element O  Has Mass   15.99491
   Atom    2 Element C  Has Mass   12.00000
   Atom    3 Element C  Has Mass   12.00000
   Atom    4 Element H  Has Mass    1.00783
   Atom    5 Element C  Has Mass   12.00000
   Atom    6 Element H  Has Mass    1.00783
   Atom    7 Element C  Has Mass   12.00000
   Atom    8 Element N  Has Mass   14.00307
   Atom    9 Element C  Has Mass   12.00000
   Atom   10 Element H  Has Mass    1.00783
   Atom   11 Element C  Has Mass   12.00000
   Atom   12 Element H  Has Mass    1.00783
   Atom   13 Element C  Has Mass   12.00000
   Atom   14 Element C  Has Mass   12.00000
   Atom   15 Element H  Has Mass    1.00783
   Atom   16 Element C  Has Mass   12.00000
   Atom   17 Element Cl Has Mass   34.96885
   Atom   18 Element C  Has Mass   12.00000
   Atom   19 Element O  Has Mass   15.99491
   Atom   20 Element C  Has Mass   12.00000
   Atom   21 Element Cl Has Mass   34.96885
   Atom   22 Element C  Has Mass   12.00000
   Atom   23 Element H  Has Mass    1.00783
   Atom   24 Element H  Has Mass    1.00783
   Molecular Mass:   266.985400 amu
   Principal axes and moments of inertia in amu*Bohr^2:
                             1           2           3
    Eigenvalues --     2464.26573 10315.45801 12459.51855
          X               1.00000    -0.00103    -0.00094
          Y               0.00105     0.99986     0.01673
          Z               0.00092    -0.01673     0.99986
   Rotational Symmetry Number is   1
   The Molecule is an Asymmetric Top
   Translational Enthalpy:        0.889 kcal/mol
   Rotational Enthalpy:           0.889 kcal/mol
   Vibrational Enthalpy:        109.948 kcal/mol
   gas constant (RT):             0.592 kcal/mol
   Translational Entropy:        42.645  cal/mol.K
   Rotational Entropy:           34.114  cal/mol.K
   Vibrational Entropy:          46.119  cal/mol.K

   Total Enthalpy:              112.318 kcal/mol
   Total Entropy:               122.879  cal/mol.K

 ======================================================================

 STANDARD THERMODYNAMIC QUANTITIES FOR ANHARMONIC VIBRATION -- TOSH

   Zero point vibrational energy: ************ kcal/mol

   Vibrational Enthalpy:       Infinity kcal/mol
   Vibrational Entropy:             NaN  cal/mol.K

   Total Enthalpy:             Infinity kcal/mol
   Total Entropy:                   NaN  cal/mol.K

 ======================================================================

 STANDARD THERMODYNAMIC QUANTITIES FOR ANHARMONIC VIBRATION -- VPT2

   Zero point vibrational energy: ************ kcal/mol

   Vibrational Enthalpy:       Infinity kcal/mol
   Vibrational Entropy:             NaN  cal/mol.K

   Total Enthalpy:             Infinity kcal/mol
   Total Entropy:                   NaN  cal/mol.K

 ======================================================================

Archival summary:
1\1\pikachu\FREQ\ProcedureUnspecified\6-31G*\l221127\pakpong\MonJul1122:21:192016MonJul1122:21:192016\0\\#,FREQ,ProcedureUnspecified,6-31G*,\\0,1\Cl\C,1,1.7408\C,2,1.34949,1,121.016\H,3,1.08315,2,120.288,1,1.32743,0\C,3,1.46183,2,120.789,1,178.298,0\N,5,1.30428,3,126.459,2,178.45,0\C,6,1.38735,5,124.884,3,-10.8194,0\C,7,1.41246,6,125.087,5,-38.7738,0\H,8,1.08518,7,119.89,6,-0.491158,0\C,8,1.39015,7,120.741,6,-176.672,0\H,10,1.0884,8,119.81,7,178.328,0\C,10,1.4009,8,120.186,7,-0.899886,0\O,12,1.36047,10,122.846,8,-179.203,0\H,13,0.970175,12,109.46,10,1.04955,0\C,12,1.40354,10,119.837,8,2.1987,0\H,15,1.08514,12,118.888,10,178.522,0\C,15,1.38382,12,119.77,10,-0.164708,0\H,17,1.08532,15,120.604,12,178.495,0\C,5,1.45885,3,117.626,2,-4.10659,0\H,19,1.0844,5,116.554,3,-177.003,0\C,19,1.34893,5,121.548,3,5.49993,0\C,21,1.48942,19,122.621,5,-2.4154,0\O,22,1.21818,21,123.236,19,179.554,0\Cl,21,1.7398,19,121.371,5,178.014,0\\\@

 Total job time:  4454.12s(wall), 4455.70s(cpu) 
 Mon Jul 11 22:21:19 2016

        *************************************************************
        *                                                           *
        *  Thank you very much for using Q-Chem.  Have a nice day.  *
        *                                                           *
        *************************************************************
