# Supplementary material for: A DFT investigation of the blue bottle experiment: E∘half-cell analysis of autoxidation catalysed by redox indicators
Source: R Soc Open Sci. 2017 Nov 8;4(11):170708. doi: 10.1098/rsos.170708 (PMC5717635; doi:10.1098/rsos.170708)
Supplement: output.zip [file rsos170708supp2.zip › B3LYP_6-31Gd/C12H7NO3.out]

                  Welcome to Q-Chem
     A Quantum Leap Into The Future Of Chemistry


 Q-Chem 4.3, Q-Chem, Inc., Pleasanton, CA (2015)

 Y. Shao,  Z. Gan,  E. Epifanovsky,  A. T. B. Gilbert,  M. Wormit,  
 J. Kussmann,  A. W. Lange,  A. Behn,  J. Deng,  X. Feng,  D. Ghosh,  
 M. Goldey,  P. R. Horn,  L. D. Jacobson,  I. Kaliman,  R. Z. Khaliullin,  
 T. Kus,  A. Landau,  J. Liu,  E. I. Proynov,  Y. M. Rhee,  R. M. Richard,  
 M. A. Rohrdanz,  R. P. Steele,  E. J. Sundstrom,  H. L. Woodcock III,  
 P. M. Zimmerman,  D. Zuev,  B. Albrecht,  E. Alguire,  B. Austin,  
 S. A. Baeppler,  G. J. O. Beran,  Y. A. Bernard,  E. Berquist,  
 K. Brandhorst,  K. B. Bravaya,  S. T. Brown,  D. Casanova,  C.-M. Chang,  
 Y. Chen,  S. H. Chien,  K. D. Closser,  D. L. Crittenden,  M. Diedenhofen,  
 R. A. DiStasio Jr.,  H. Do,  A. D. Dutoi,  R. G. Edgar,  P.-T. Fang,  
 S. Fatehi,  Q. Feng,  L. Fusti-Molnar,  A. Ghysels,  
 A. Golubeva-Zadorozhnaya,  J. Gomes,  A. Gunina,  M. W. D. Hanson-Heine,  
 P. H. P. Harbach,  A. W. Hauser,  E. G. Hohenstein,  Z. C. Holden,  K. Hui,  
 T.-C. Jagau,  H. Ji,  B. Kaduk,  K. Khistyaev,  Jaehoon Kim,  Jihan Kim,  
 R. A. King,  P. Klunzinger,  D. Kosenkov,  T. Kowalczyk,  C. M. Krauter,  
 K. U. Lao,  A. Laurent,  K. V. Lawler,  S. Lehtola,  S. V. Levchenko,  
 C. Y. Lin,  Y.-S. Lin,  F. Liu,  E. Livshits,  R. C. Lochan,  A. Luenser,  
 P. Manohar,  S. F. Manzer,  S.-P. Mao,  N. Mardirossian,  A. V. Marenich,  
 L. A. Martinez-Martinez,  S. A. Maurer,  N. J. Mayhall,  K. Nanda,  
 C. M. Oana,  R. Olivares-Amaya,  D. P. O'Neill,  J. A. Parkhill,  
 T. M. Perrine,  R. Peverati,  P. A. Pieniazek,  F. Plasser,  A. Prociuk,  
 D. R. Rehn,  E. Rosta,  N. J. Russ,  N. Sergueev,  S. M. Sharada,  
 S. Sharma,  D. W. Small,  A. Sodt,  T. Stauch,  T. Stein,  D. Stuck,  
 Y.-C. Su,  A. J. W. Thom,  T. Tsuchimochi,  L. Vogt,  O. Vydrov,  T. Wang,  
 M. A. Watson,  J. Wenzel,  A. White,  C. F. Williams,  V. Vanovschi,  
 S. Yeganeh,  S. R. Yost,  Z.-Q. You,  I. Y. Zhang,  X. Zhang,  Y. Zhao,  
 B. R. Brooks,  G. K. L. Chan,  D. M. Chipman,  C. J. Cramer,  
 W. A. Goddard III,  M. S. Gordon,  W. J. Hehre,  A. Klamt,  
 H. F. Schaefer III,  M. W. Schmidt,  C. D. Sherrill,  D. G. Truhlar,  
 A. Warshel,  X. Xu,  A. Aspuru-Guzik,  R. Baer,  A. T. Bell,  N. A. Besley,  
 J.-D. Chai,  A. Dreuw,  B. D. Dunietz,  T. R. Furlani,  S. R. Gwaltney,  
 C.-P. Hsu,  Y. Jung,  J. Kong,  D. S. Lambrecht,  W. Liang,  C. Ochsenfeld,  
 V. A. Rassolov,  L. V. Slipchenko,  J. E. Subotnik,  T. Van Voorhis,  
 J. M. Herbert,  A. I. Krylov,  P. M. W. Gill,  M. Head-Gordon

 Contributors to earlier versions of Q-Chem not listed above: 
 R. D. Adamson,  J. Baker,  E. F. C. Byrd,  A. K. Chakraborty,  C.-L. Cheng,  
 H. Dachsel,  R. J. Doerksen,  G. Hawkins,  A. Heyden,  S. Hirata,  
 G. Kedziora,  F. J. Keil,  C. Kelley,  P. P. Korambath,  W. Kurlancheek,  
 A. M. Lee,  M. S. Lee,  D. Liotard,  I. Lotan,  P. E. Maslen,  N. Nair,  
 D. Neuhauser,  R. Olson,  B. Peters,  J. Ritchie,  N. E. Schultz,  
 N. Shenvi,  A. C. Simmonett,  K. S. Thanthiriwatte,  Q. Wu,  W. Zhang

 Please cite Q-Chem as follows:
 Y. Shao et al., Mol. Phys. 113, 184-215 (2015)
 DOI: 10.1080/00268976.2014.952696

 Q-Chem 4.3.0 for Intel X86 EM64T Linux

 Parts of Q-Chem use Armadillo 5.200.1 (Boston Tea Smuggler).
 http://arma.sourceforge.net/

 Q-Chem begins on Fri Jun  3 19:59:56 2016  


Host: 0

     Scratch files written to /scratch/pakpong/qchem27260//

Checking the input file for inconsistencies... 	...done.

--------------------------------------------------------------
User input:
--------------------------------------------------------------
$molecule
0 1
  O    0.0125034   -1.2019220    0.0000000
  C   -1.1420857   -0.4767171    0.0000000
  C    1.2188591   -0.5453611    0.0000000
  C    2.3665198   -1.2625468    0.0000000
  H    2.3539419   -2.3470925    0.0000000
  C   -2.3449768   -1.1734802    0.0000000
  H   -2.3344270   -2.2600595    0.0000000
  C   -3.5392191   -0.4467846    0.0000000
  O   -4.7560955   -1.0502771    0.0000000
  H   -4.6424028   -2.0139081    0.0000000
  C   -3.5272385    0.9620173    0.0000000
  H   -4.4736739    1.4913637    0.0000000
  C   -2.3195232    1.6341483    0.0000000
  H   -2.2789059    2.7187312    0.0000000
  C   -1.0962792    0.9338512    0.0000000
  N    0.0992446    1.6208879    0.0000000
  C    1.2022427    0.9194623    0.0000000
  C    2.4865418    1.5934476    0.0000000
  H    2.4578898    2.6791334    0.0000000
  C    3.6419023    0.8954068    0.0000000
  H    4.6104711    1.3862690    0.0000000
  C    3.6668969   -0.5873107    0.0000000
  O    4.7322510   -1.2071879    0.0000000
$end

$rem
   BASIS  =  6-31G*
   GUI  =  2
   JOB_TYPE  =  Frequency
   METHOD  =  B3LYP
   SCF_CONVERGENCE  =  8
$end

--------------------------------------------------------------
 ----------------------------------------------------------------
             Standard Nuclear Orientation (Angstroms)
    I     Atom           X                Y                Z
 ----------------------------------------------------------------
    1      O       0.0132796065    -1.2019371076    -0.0000000000
    2      C      -1.1416609527    -0.4772920624    -0.0000000000
    3      C       1.2193168499    -0.5447914176     0.0000000000
    4      C       2.3673251220    -1.2614206228     0.0000000000
    5      H       2.3552730345    -2.3459722934     0.0000000000
    6      C      -2.3442141057    -1.1746382679    -0.0000000000
    7      H      -2.3331375100    -2.2612123254    -0.0000000000
    8      C      -3.5388085829    -0.4485217476    -0.0000000000
    9      O      -4.7553922538    -1.0526041444    -0.0000000000
   10      H      -4.6412323782    -2.0161799105    -0.0000000000
   11      C      -3.5275110017     0.9602857953    -0.0000000000
   12      H      -4.4742029290     1.4891732809    -0.0000000000
   13      C      -2.3201217072     1.6330022426    -0.0000000000
   14      H      -2.2800302410     2.7176047073    -0.0000000000
   15      C      -1.0965383319     0.9332982798    -0.0000000000
   16      N       0.0986522375     1.6209145147     0.0000000000
   17      C       1.2019902740     0.9200237543     0.0000000000
   18      C       2.4859624605     1.5946316308     0.0000000000
   19      H       2.4567841001     2.6803034121     0.0000000000
   20      C       3.6416612499     0.8971510564     0.0000000000
   21      H       4.6099919556     1.3884827816     0.0000000000
   22      C       3.6673747002    -0.5855541514     0.0000000000
   23      O       4.7330292048    -1.2049147721     0.0000000000
 ----------------------------------------------------------------
 Molecular Point Group                 Cs    NOp =  2
 Largest Abelian Subgroup              Cs    NOp =  2
 Nuclear Repulsion Energy =   987.7665657446 hartrees
 There are       55 alpha and       55 beta electrons
 Requested basis set is 6-31G(d)
 There are 78 shells and 254 basis functions

 Total QAlloc Memory Limit   2000 MB
 Mega-Array Size        61 MB
 MEM_STATIC part        62 MB
 A cutoff of  1.0D-11 yielded   2176 shell pairs
 There are     25018 function pairs

 -------------------------------------------------------
 OpenMP Integral Computing Module                       
 Release: version 1.0, May 2013, Q-Chem Inc. Pittsburgh 
 -------------------------------------------------------
 Integral Job Info:
 Integral job number is                      11
 Integral operator is                         1
 short-range coefficients                     0
 long-range coefficients              100000000
 Omega coefficients                           0
 if combine SR and LR in K                    0
 Integral screening is                        0
 Integral computing path is                   2
 max size of driver memory is            800000
 size of driver memory is                593474
 size of scratch memory is              2260544
 max col of scratch BK array               1296
 max len of scratch array in speh3          155
 max len of scratch index in speh4           18
 max int batch size is                      520
 min int batch size is                       52
 fixed nKL is                                52
 max L of basis functions is                  2
 order of int derivative is                   0
 number of shells is                         78
 number of basis is                         254
 number of cartesian basis is               254
 number of contracted shell pairs          2176
 number of primitive shell pairs           8201
 maxK2 (contraction) of shell pair           36
 max number of K2 of shell pair               1
 max number of CS2 of shell pair            287
 max number of PS2 of shell pair           1722
 mem total for path MDJ                   82360
 -------------------------------------------------------
 Smallest overlap matrix eigenvalue = 3.71E-04
 Guess from superposition of atomic densities
 Warning:  Energy on first SCF cycle will be non-variational
 A restricted hybrid HF-DFT SCF calculation will be
 performed using Pulay DIIS extrapolation
 Exchange:     0.2000 Hartree-Fock + 0.0800 Slater + 0.7200 B88
 Correlation:  0.1900 VWN1RPA + 0.8100 LYP
 Using SG-1 standard quadrature grid
 SCF converges when DIIS error is below 1.0E-08
 ---------------------------------------
  Cycle       Energy         DIIS Error
 ---------------------------------------
    1    -745.8768555809      5.18E-02
    2    -741.6347185206      5.72E-03
    3    -739.0238403382      1.56E-02
    4    -741.5599370286      5.73E-03
    5    -741.8687308364      1.28E-03
    6    -741.8627958978      1.54E-03
    7    -741.8827383598      3.36E-04
    8    -741.8835894623      1.29E-04
    9    -741.8837047397      5.53E-05
   10    -741.8837290893      1.82E-05
   11    -741.8837313721      9.71E-06
   12    -741.8837320696      2.10E-06
   13    -741.8837321000      8.36E-07
   14    -741.8837321042      2.03E-07
   15    -741.8837321064      8.23E-08
   16    -741.8837321075      2.27E-08
   17    -741.8837321082      9.48E-09 Convergence criterion met
 ---------------------------------------
 SCF time:  CPU 225.50 s  wall 225.55 s
 SCF   energy in the final basis set = -741.8837321082
 Total energy in the final basis set = -741.8837321082

 --------------------------------------------------------------
             Orbital Energies (a.u.) and Symmetries
 --------------------------------------------------------------

 Alpha MOs, Restricted
 -- Occupied --                  
-19.238 -19.210 -19.118 -14.366 -10.288 -10.286 -10.282 -10.264
  1 A'    2 A'    3 A'    4 A'    5 A'    6 A'    7 A'    8 A'                 
-10.259 -10.243 -10.219 -10.218 -10.213 -10.211 -10.205 -10.194
  9 A'   10 A'   11 A'   12 A'   13 A'   14 A'   15 A'   16 A'                 
 -1.130  -1.092  -1.015  -0.965  -0.885  -0.840  -0.797  -0.765
 17 A'   18 A'   19 A'   20 A'   21 A'   22 A'   23 A'   24 A'                 
 -0.757  -0.692  -0.671  -0.657  -0.621  -0.596  -0.567  -0.551
 25 A'   26 A'   27 A'   28 A'   29 A'   30 A'   31 A'   32 A'                 
 -0.529  -0.512  -0.487  -0.485  -0.465  -0.462  -0.448  -0.433
 33 A'   34 A'    1 A"   35 A'   36 A'   37 A'   38 A'    2 A"                 
 -0.426  -0.423  -0.403  -0.400  -0.397  -0.391  -0.384  -0.377
 39 A'   40 A'    3 A"   41 A'   42 A'    4 A"   43 A'   44 A'                 
 -0.353  -0.289  -0.288  -0.285  -0.254  -0.240  -0.218
  5 A"    6 A"    7 A"   45 A'    8 A"   46 A'    9 A"                         
 -- Virtual --                   
 -0.106  -0.026  -0.014   0.000   0.044   0.050   0.079   0.104
 10 A"   11 A"   12 A"   13 A"   47 A'   14 A"   48 A'   49 A'                 
  0.125   0.134   0.142   0.149   0.166   0.180   0.181   0.206
 50 A'   51 A'   15 A"   52 A'   53 A'   16 A"   54 A'   55 A'                 
  0.225   0.232   0.249   0.268   0.284   0.292   0.312   0.339
 56 A'   57 A'   58 A'   59 A'   60 A'   61 A'   62 A'   63 A'                 
  0.356   0.375   0.386   0.409   0.427   0.475   0.476   0.482
 64 A'   65 A'   66 A'   67 A'   68 A'   69 A'   17 A"   70 A'                 
  0.501   0.507   0.509   0.523   0.534   0.546   0.551   0.553
 18 A"   71 A'   72 A'   73 A'   74 A'   75 A'   76 A'   19 A"                 
  0.568   0.569   0.583   0.590   0.591   0.612   0.612   0.625
 77 A'   20 A"   21 A"   78 A'   79 A'   22 A"   80 A'   81 A'                 
  0.627   0.646   0.652   0.674   0.676   0.679   0.705   0.721
 23 A"   24 A"   82 A'   25 A"   83 A'   84 A'   26 A"   85 A'                 
  0.743   0.781   0.792   0.817   0.818   0.827   0.831   0.833
 27 A"   86 A'   87 A'   88 A'   28 A"   89 A'   90 A'   29 A"                 
  0.844   0.855   0.863   0.877   0.878   0.895   0.904   0.911
 91 A'   92 A'   93 A'   94 A'   95 A'   96 A'   97 A'   98 A'                 
  0.931   0.938   0.973   0.980   0.999   1.022   1.036   1.048
 30 A"   99 A'  100 A'  101 A'  102 A'   31 A"  103 A'  104 A'                 
  1.054   1.081   1.106   1.117   1.134   1.145   1.163   1.190
 32 A"  105 A'  106 A'  107 A'  108 A'  109 A'  110 A'   33 A"                 
  1.202   1.215   1.234   1.258   1.260   1.269   1.339   1.341
 34 A"  111 A'  112 A'   35 A"  113 A'  114 A'   36 A"  115 A'                 
  1.358   1.365   1.387   1.397   1.406   1.420   1.432   1.446
 37 A"  116 A'   38 A"   39 A"  117 A'   40 A"   41 A"  118 A'                 
  1.453   1.466   1.487   1.517   1.557   1.630   1.675   1.703
 42 A"   43 A"   44 A"  119 A'  120 A'  121 A'  122 A'   45 A"                 
  1.704   1.729   1.751   1.769   1.783   1.798   1.811   1.811
123 A'  124 A'  125 A'  126 A'  127 A'   46 A"  128 A'   47 A"                 
  1.816   1.852   1.860   1.870   1.879   1.885   1.901   1.906
129 A'  130 A'  131 A'   48 A"  132 A'  133 A'  134 A'  135 A'                 
  1.922   1.922   1.944   1.960   1.960   1.998   2.013   2.024
136 A'   49 A"  137 A'   50 A"  138 A'  139 A'  140 A'   51 A"                 
  2.044   2.053   2.102   2.111   2.118   2.156   2.201   2.206
141 A'  142 A'   52 A"  143 A'  144 A'  145 A'  146 A'   53 A"                 
  2.222   2.233   2.249   2.271   2.290   2.340   2.341   2.379
 54 A"  147 A'   55 A"  148 A'   56 A"  149 A'   57 A"   58 A"                 
  2.393   2.403   2.446   2.479   2.491   2.531   2.553   2.563
150 A'   59 A"  151 A'   60 A"  152 A'  153 A'   61 A"  154 A'                 
  2.593   2.612   2.632   2.644   2.676   2.681   2.699   2.705
155 A'   62 A"  156 A'   63 A"  157 A'  158 A'  159 A'   64 A"                 
  2.723   2.727   2.801   2.829   2.864   2.950   2.972   2.990
160 A'  161 A'  162 A'  163 A'  164 A'  165 A'  166 A'  167 A'                 
  3.020   3.042   3.059   3.136   3.324   3.465   3.488   3.902
168 A'  169 A'  170 A'  171 A'  172 A'  173 A'  174 A'  175 A'                 
  3.956   3.997   4.061   4.077   4.110   4.139   4.212   4.290
176 A'  177 A'  178 A'  179 A'  180 A'  181 A'  182 A'  183 A'                 
  4.322   4.399   4.467   4.553   4.724   4.744   5.001
184 A'  185 A'  186 A'  187 A'  188 A'  189 A'  190 A'                         

 Beta MOs, Restricted
 -- Occupied --                  
-19.238 -19.210 -19.118 -14.366 -10.288 -10.286 -10.282 -10.264
  1 A'    2 A'    3 A'    4 A'    5 A'    6 A'    7 A'    8 A'                 
-10.259 -10.243 -10.219 -10.218 -10.213 -10.211 -10.205 -10.194
  9 A'   10 A'   11 A'   12 A'   13 A'   14 A'   15 A'   16 A'                 
 -1.130  -1.092  -1.015  -0.965  -0.885  -0.840  -0.797  -0.765
 17 A'   18 A'   19 A'   20 A'   21 A'   22 A'   23 A'   24 A'                 
 -0.757  -0.692  -0.671  -0.657  -0.621  -0.596  -0.567  -0.551
 25 A'   26 A'   27 A'   28 A'   29 A'   30 A'   31 A'   32 A'                 
 -0.529  -0.512  -0.487  -0.485  -0.465  -0.462  -0.448  -0.433
 33 A'   34 A'    1 A"   35 A'   36 A'   37 A'   38 A'    2 A"                 
 -0.426  -0.423  -0.403  -0.400  -0.397  -0.391  -0.384  -0.377
 39 A'   40 A'    3 A"   41 A'   42 A'    4 A"   43 A'   44 A'                 
 -0.353  -0.289  -0.288  -0.285  -0.254  -0.240  -0.218
  5 A"    6 A"    7 A"   45 A'    8 A"   46 A'    9 A"                         
 -- Virtual --                   
 -0.106  -0.026  -0.014   0.000   0.044   0.050   0.079   0.104
 10 A"   11 A"   12 A"   13 A"   47 A'   14 A"   48 A'   49 A'                 
  0.125   0.134   0.142   0.149   0.166   0.180   0.181   0.206
 50 A'   51 A'   15 A"   52 A'   53 A'   16 A"   54 A'   55 A'                 
  0.225   0.232   0.249   0.268   0.284   0.292   0.312   0.339
 56 A'   57 A'   58 A'   59 A'   60 A'   61 A'   62 A'   63 A'                 
  0.356   0.375   0.386   0.409   0.427   0.475   0.476   0.482
 64 A'   65 A'   66 A'   67 A'   68 A'   69 A'   17 A"   70 A'                 
  0.501   0.507   0.509   0.523   0.534   0.546   0.551   0.553
 18 A"   71 A'   72 A'   73 A'   74 A'   75 A'   76 A'   19 A"                 
  0.568   0.569   0.583   0.590   0.591   0.612   0.612   0.625
 77 A'   20 A"   21 A"   78 A'   79 A'   22 A"   80 A'   81 A'                 
  0.627   0.646   0.652   0.674   0.676   0.679   0.705   0.721
 23 A"   24 A"   82 A'   25 A"   83 A'   84 A'   26 A"   85 A'                 
  0.743   0.781   0.792   0.817   0.818   0.827   0.831   0.833
 27 A"   86 A'   87 A'   88 A'   28 A"   89 A'   90 A'   29 A"                 
  0.844   0.855   0.863   0.877   0.878   0.895   0.904   0.911
 91 A'   92 A'   93 A'   94 A'   95 A'   96 A'   97 A'   98 A'                 
  0.931   0.938   0.973   0.980   0.999   1.022   1.036   1.048
 30 A"   99 A'  100 A'  101 A'  102 A'   31 A"  103 A'  104 A'                 
  1.054   1.081   1.106   1.117   1.134   1.145   1.163   1.190
 32 A"  105 A'  106 A'  107 A'  108 A'  109 A'  110 A'   33 A"                 
  1.202   1.215   1.234   1.258   1.260   1.269   1.339   1.341
 34 A"  111 A'  112 A'   35 A"  113 A'  114 A'   36 A"  115 A'                 
  1.358   1.365   1.387   1.397   1.406   1.420   1.432   1.446
 37 A"  116 A'   38 A"   39 A"  117 A'   40 A"   41 A"  118 A'                 
  1.453   1.466   1.487   1.517   1.557   1.630   1.675   1.703
 42 A"   43 A"   44 A"  119 A'  120 A'  121 A'  122 A'   45 A"                 
  1.704   1.729   1.751   1.769   1.783   1.798   1.811   1.811
123 A'  124 A'  125 A'  126 A'  127 A'   46 A"  128 A'   47 A"                 
  1.816   1.852   1.860   1.870   1.879   1.885   1.901   1.906
129 A'  130 A'  131 A'   48 A"  132 A'  133 A'  134 A'  135 A'                 
  1.922   1.922   1.944   1.960   1.960   1.998   2.013   2.024
136 A'   49 A"  137 A'   50 A"  138 A'  139 A'  140 A'   51 A"                 
  2.044   2.053   2.102   2.111   2.118   2.156   2.201   2.206
141 A'  142 A'   52 A"  143 A'  144 A'  145 A'  146 A'   53 A"                 
  2.222   2.233   2.249   2.271   2.290   2.340   2.341   2.379
 54 A"  147 A'   55 A"  148 A'   56 A"  149 A'   57 A"   58 A"                 
  2.393   2.403   2.446   2.479   2.491   2.531   2.553   2.563
150 A'   59 A"  151 A'   60 A"  152 A'  153 A'   61 A"  154 A'                 
  2.593   2.612   2.632   2.644   2.676   2.681   2.699   2.705
155 A'   62 A"  156 A'   63 A"  157 A'  158 A'  159 A'   64 A"                 
  2.723   2.727   2.801   2.829   2.864   2.950   2.972   2.990
160 A'  161 A'  162 A'  163 A'  164 A'  165 A'  166 A'  167 A'                 
  3.020   3.042   3.059   3.136   3.324   3.465   3.488   3.902
168 A'  169 A'  170 A'  171 A'  172 A'  173 A'  174 A'  175 A'                 
  3.956   3.997   4.061   4.077   4.110   4.139   4.212   4.290
176 A'  177 A'  178 A'  179 A'  180 A'  181 A'  182 A'  183 A'                 
  4.322   4.399   4.467   4.553   4.724   4.744   5.001
184 A'  185 A'  186 A'  187 A'  188 A'  189 A'  190 A'                         
 --------------------------------------------------------------

          Ground-State Mulliken Net Atomic Charges

     Atom                 Charge (a.u.)
  ----------------------------------------
      1 O                    -0.547924
      2 C                     0.362384
      3 C                     0.385593
      4 C                    -0.301408
      5 H                     0.156856
      6 C                    -0.279397
      7 H                     0.149431
      8 C                     0.372476
      9 O                    -0.628234
     10 H                     0.418558
     11 C                    -0.163083
     12 H                     0.156110
     13 C                    -0.167153
     14 H                     0.161606
     15 C                     0.255886
     16 N                    -0.545384
     17 C                     0.285590
     18 C                    -0.142156
     19 H                     0.160865
     20 C                    -0.180416
     21 H                     0.156337
     22 C                     0.444225
     23 O                    -0.510760
  ----------------------------------------
  Sum of atomic charges =     0.000000

 -----------------------------------------------------------------
                    Cartesian Multipole Moments
 -----------------------------------------------------------------
    Charge (ESU x 10^10)
                 0.0000
    Dipole Moment (Debye)
         X      -5.3527      Y       0.0163      Z      -0.0000
       Tot       5.3527
    Quadrupole Moments (Debye-Ang)
        XX    -103.0461     XY      16.0535     YY     -81.3401
        XZ       0.0000     YZ      -0.0000     ZZ     -90.8056
    Octopole Moments (Debye-Ang^2)
       XXX    -132.1572    XXY      28.2898    XYY     -40.0461
       YYY     -25.0900    XXZ      -0.0000    XYZ       0.0000
       YYZ      -0.0000    XZZ       1.9132    YZZ      -6.0941
       ZZZ      -0.0000
    Hexadecapole Moments (Debye-Ang^3)
      XXXX   -5003.9679   XXXY     371.6532   XXYY    -727.5807
      XYYY      84.1250   YYYY    -750.2519   XXXZ      -0.0000
      XXYZ       0.0000   XYYZ       0.0000   YYYZ      -0.0000
      XXZZ    -759.1909   XYZZ       0.4831   YYZZ    -159.1227
      XZZZ       0.0000   YZZZ      -0.0000   ZZZZ     -86.2442
 -----------------------------------------------------------------
 Calculating MO derivatives via CPSCF
   1         3          69      0.237492    0.061812
   2         3          69      0.027523    0.007712
   3         3          69      0.002420    0.000711
   4        39          33      0.000121    0.000041
   5        71           1      0.000002    0.000002
   6        72           0      0.000000    0.000000    Roots Converged
 Calculating analytic Hessian of the SCF energy
 Polarizability Matrix (a.u.)
            1           2           3
    1-327.3351574  13.1906496  -0.0000000
    2  13.1906496-137.0403492  -0.0000000
    3  -0.0000000  -0.0000000 -46.9615400

 Direct stationary perturbation theory relativistic correction:

 rels  =       0.211780198798
 relv  =      -1.120008330960
 rel2e =       0.559611567529
 E_rel =      -0.348616564632

 Hessian of the SCF Energy
            1           2           3           4           5           6
    1   0.5708797  -0.0161091   0.0000000  -0.2080322   0.0846227  -0.0000000
    2  -0.0161091   0.3379672  -0.0000000   0.0688295  -0.1726803  -0.0000000
    3   0.0000000  -0.0000000   0.0409358  -0.0000000  -0.0000000  -0.0369054
    4  -0.2080322   0.0688295  -0.0000000   0.7135719   0.0585311   0.0000000
    5   0.0846227  -0.1726803  -0.0000000   0.0585311   0.6717820   0.0000000
    6  -0.0000000  -0.0000000  -0.0369054   0.0000000   0.0000000   0.1421767
    7  -0.2055505  -0.0605933   0.0000000  -0.0770104   0.0071808   0.0000000
    8  -0.0729854  -0.1622664   0.0000000  -0.0012508   0.0389821   0.0000000
    9  -0.0000000  -0.0000000  -0.0340370   0.0000000  -0.0000000  -0.0071346
   10  -0.0738095   0.0066020  -0.0000000   0.0069272  -0.0065974  -0.0000000
   11  -0.0310603   0.0237254  -0.0000000  -0.0003007  -0.0065478  -0.0000000
   12   0.0000000  -0.0000000   0.0081260   0.0000000   0.0000000   0.0013767
   13   0.0032174  -0.0009753  -0.0000000  -0.0005225   0.0002602  -0.0000000
   14  -0.0017569   0.0008006   0.0000000   0.0008620  -0.0002712   0.0000000
   15   0.0000000   0.0000000  -0.0051955  -0.0000000   0.0000000  -0.0005628
   16  -0.0670228  -0.0055237   0.0000000  -0.2656957  -0.0799774  -0.0000000
   17   0.0257058   0.0225185   0.0000000  -0.1418853  -0.1988365  -0.0000000
   18  -0.0000000   0.0000000   0.0041675  -0.0000000  -0.0000000  -0.0532676
   19   0.0031264   0.0010602   0.0000000   0.0052034  -0.0294962  -0.0000000
   20   0.0015741   0.0010190  -0.0000000   0.0019407  -0.0136676  -0.0000000
   21  -0.0000000   0.0000000  -0.0037241  -0.0000000   0.0000000   0.0033018
   22   0.0074348  -0.0046961  -0.0000000  -0.0653298  -0.0229312  -0.0000000
   23  -0.0185166  -0.0011065   0.0000000   0.0356784   0.0646883   0.0000000
   24   0.0000000   0.0000000   0.0050125   0.0000000   0.0000000  -0.0074807
   25  -0.0013534  -0.0016820  -0.0000000   0.0043256   0.0122624   0.0000000
   26   0.0038796   0.0004009  -0.0000000  -0.0016455  -0.0044041   0.0000000
   27  -0.0000000  -0.0000000   0.0004047   0.0000000   0.0000000   0.0078573
   28   0.0012882   0.0001558   0.0000000  -0.0015484  -0.0002433   0.0000000
   29   0.0003455   0.0001740  -0.0000000  -0.0002628  -0.0017506   0.0000000
   30  -0.0000000   0.0000000  -0.0001116  -0.0000000  -0.0000000  -0.0006508
   31   0.0012216   0.0000685   0.0000000  -0.0155454  -0.0241598  -0.0000000
   32   0.0141495  -0.0013498  -0.0000000  -0.0311292  -0.0378079   0.0000000
   33   0.0000000  -0.0000000  -0.0011839  -0.0000000  -0.0000000   0.0018457
   34   0.0001474   0.0001058  -0.0000000  -0.0000199  -0.0005435   0.0000000
   35   0.0002731   0.0002101  -0.0000000  -0.0013922  -0.0009792   0.0000000
   36   0.0000000   0.0000000  -0.0004785   0.0000000   0.0000000  -0.0006050
   37  -0.0093324  -0.0036554  -0.0000000   0.0340450   0.0604741   0.0000000
   38   0.0007893  -0.0067065  -0.0000000   0.0280417  -0.0234699   0.0000000
   39  -0.0000000  -0.0000000   0.0057313   0.0000000  -0.0000000  -0.0002278
   40  -0.0009204   0.0019201  -0.0000000  -0.0046147   0.0006115   0.0000000
   41   0.0000295  -0.0007783  -0.0000000   0.0027583   0.0001189  -0.0000000
   42  -0.0000000   0.0000000   0.0003768   0.0000000   0.0000000   0.0050079
   43   0.0035980   0.0399046   0.0000000  -0.1249776  -0.0132869  -0.0000000
   44   0.0389313  -0.0302794   0.0000000   0.0126344  -0.2646124  -0.0000000
   45   0.0000000   0.0000000   0.0108732  -0.0000000  -0.0000000  -0.0655817
   46  -0.0294420   0.0087120  -0.0000000  -0.0032101  -0.0610702   0.0000000
   47  -0.0058883   0.0107212  -0.0000000  -0.0373015  -0.0282349  -0.0000000
   48  -0.0000000   0.0000000  -0.0085107  -0.0000000  -0.0000000   0.0120094
   49  -0.0024076  -0.0442187  -0.0000000   0.0041124   0.0178108   0.0000000
   50  -0.0282453  -0.0165056  -0.0000000  -0.0008164  -0.0167820   0.0000000
   51   0.0000000   0.0000000   0.0061431  -0.0000000   0.0000000  -0.0041931
   52  -0.0048700   0.0055565   0.0000000   0.0023433  -0.0086222   0.0000000
   53  -0.0062165  -0.0076738   0.0000000   0.0045523  -0.0037869  -0.0000000
   54  -0.0000000  -0.0000000   0.0025673  -0.0000000  -0.0000000   0.0011817
   55  -0.0009043  -0.0019521  -0.0000000   0.0012846  -0.0004613   0.0000000
   56  -0.0001643  -0.0009229  -0.0000000   0.0005631   0.0001455  -0.0000000
   57  -0.0000000  -0.0000000   0.0008009   0.0000000   0.0000000  -0.0000315
   58   0.0015985   0.0011601   0.0000000   0.0000572   0.0024666  -0.0000000
   59  -0.0091539   0.0015283   0.0000000   0.0051923  -0.0066980   0.0000000
   60   0.0000000   0.0000000  -0.0009508   0.0000000   0.0000000  -0.0009440
   61  -0.0002220  -0.0002008   0.0000000   0.0000513   0.0000186   0.0000000
   62  -0.0010665   0.0000673   0.0000000   0.0004318  -0.0004090   0.0000000
   63  -0.0000000  -0.0000000  -0.0004748   0.0000000  -0.0000000   0.0000048
   64   0.0210599   0.0065018   0.0000000  -0.0063601   0.0019117   0.0000000
   65   0.0265855   0.0005093   0.0000000  -0.0067930   0.0094001   0.0000000
   66   0.0000000   0.0000000   0.0073211  -0.0000000  -0.0000000   0.0036961
   67  -0.0097048  -0.0009704  -0.0000000   0.0009449   0.0012388  -0.0000000
   68  -0.0057226   0.0006276  -0.0000000   0.0027619  -0.0041785  -0.0000000
   69  -0.0000000  -0.0000000  -0.0008879   0.0000000   0.0000000  -0.0008730
            7           8           9          10          11          12
    1  -0.2055505  -0.0729854  -0.0000000  -0.0738095  -0.0310603   0.0000000
    2  -0.0605933  -0.1622664  -0.0000000   0.0066020   0.0237254  -0.0000000
    3   0.0000000   0.0000000  -0.0340370  -0.0000000  -0.0000000   0.0081260
    4  -0.0770104  -0.0012508   0.0000000   0.0069272  -0.0003007   0.0000000
    5   0.0071808   0.0389821  -0.0000000  -0.0065974  -0.0065478   0.0000000
    6   0.0000000   0.0000000  -0.0071346  -0.0000000  -0.0000000   0.0013767
    7   0.7552618  -0.1218598  -0.0000000  -0.3366386   0.1874153   0.0000000
    8  -0.1218598   0.6325390  -0.0000000   0.1500705  -0.2354499   0.0000000
    9  -0.0000000  -0.0000000   0.1318534   0.0000000   0.0000000  -0.0490672
   10  -0.3366386   0.1500705   0.0000000   0.7000971  -0.0986331  -0.0000000
   11   0.1874153  -0.2354499   0.0000000  -0.0986331   0.7505187  -0.0000000
   12   0.0000000   0.0000000  -0.0490672  -0.0000000  -0.0000000   0.0976914
   13   0.0042687   0.0290964  -0.0000000  -0.0565109  -0.0036471   0.0000000
   14  -0.0019944  -0.0121944  -0.0000000  -0.0024052  -0.3483001  -0.0000000
   15  -0.0000000   0.0000000   0.0057257   0.0000000  -0.0000000  -0.0321006
   16   0.0074486   0.0055924  -0.0000000  -0.0004467  -0.0018333  -0.0000000
   17   0.0021762  -0.0033594  -0.0000000   0.0022747   0.0012684   0.0000000
   18  -0.0000000  -0.0000000   0.0019209   0.0000000   0.0000000   0.0010625
   19  -0.0005440  -0.0001344   0.0000000   0.0002112   0.0001038  -0.0000000
   20  -0.0005463  -0.0001889   0.0000000   0.0000055   0.0000299  -0.0000000
   21   0.0000000   0.0000000  -0.0005134  -0.0000000  -0.0000000  -0.0000093
   22  -0.0040072   0.0013324   0.0000000   0.0003175   0.0000727   0.0000000
   23   0.0030159   0.0065544  -0.0000000   0.0028667  -0.0006042   0.0000000
   24   0.0000000   0.0000000   0.0022688  -0.0000000  -0.0000000  -0.0001767
   25   0.0001327  -0.0030884   0.0000000  -0.0013941  -0.0002226  -0.0000000
   26  -0.0009247  -0.0031568   0.0000000  -0.0006893   0.0001809  -0.0000000
   27   0.0000000   0.0000000  -0.0003531   0.0000000   0.0000000  -0.0001545
   28  -0.0007148  -0.0002610   0.0000000   0.0004201   0.0001061   0.0000000
   29  -0.0000385   0.0004272  -0.0000000   0.0002083   0.0000407   0.0000000
   30   0.0000000  -0.0000000   0.0001029  -0.0000000  -0.0000000   0.0000030
   31   0.0002123  -0.0018635  -0.0000000  -0.0025274  -0.0003096  -0.0000000
   32  -0.0054630  -0.0066755   0.0000000  -0.0013588   0.0001965  -0.0000000
   33  -0.0000000  -0.0000000  -0.0006323   0.0000000   0.0000000   0.0001826
   34  -0.0000514  -0.0001551  -0.0000000  -0.0000225   0.0000240  -0.0000000
   35  -0.0001331  -0.0001029  -0.0000000  -0.0000060   0.0000264  -0.0000000
   36  -0.0000000   0.0000000   0.0000500   0.0000000  -0.0000000   0.0000128
   37   0.0021764   0.0072136   0.0000000   0.0035232   0.0004532   0.0000000
   38  -0.0023767  -0.0026114  -0.0000000  -0.0006303   0.0003304  -0.0000000
   39   0.0000000   0.0000000   0.0008493  -0.0000000  -0.0000000  -0.0006463
   40   0.0012735   0.0003468   0.0000000  -0.0003199  -0.0001640   0.0000000
   41  -0.0006285   0.0001664  -0.0000000   0.0002766   0.0000873   0.0000000
   42   0.0000000  -0.0000000  -0.0001052  -0.0000000  -0.0000000   0.0000566
   43   0.0046068  -0.0143937  -0.0000000  -0.0100125  -0.0018246  -0.0000000
   44  -0.0096189  -0.0178112   0.0000000  -0.0018440   0.0011194  -0.0000000
   45  -0.0000000  -0.0000000  -0.0112349   0.0000000   0.0000000   0.0006584
   46   0.0018618   0.0555837   0.0000000   0.0159890  -0.0016667  -0.0000000
   47   0.0496255  -0.0291134  -0.0000000  -0.0062601  -0.0069942   0.0000000
   48   0.0000000  -0.0000000   0.0245771   0.0000000   0.0000000   0.0021687
   49  -0.1071525  -0.0131106   0.0000000  -0.0025190   0.0277614  -0.0000000
   50  -0.0153036  -0.2041270   0.0000000   0.0288802  -0.0203822  -0.0000000
   51   0.0000000   0.0000000  -0.0661083  -0.0000000  -0.0000000   0.0020303
   52   0.0096055  -0.0207885  -0.0000000  -0.0096984   0.0028298   0.0000000
   53  -0.0245741  -0.0171288  -0.0000000  -0.0033955  -0.0007577   0.0000000
   54   0.0000000  -0.0000000   0.0015880   0.0000000   0.0000000   0.0028889
   55  -0.0051145   0.0006161   0.0000000   0.0003347   0.0002245  -0.0000000
   56  -0.0024938   0.0006744   0.0000000   0.0000487   0.0003973  -0.0000000
   57   0.0000000   0.0000000   0.0022695  -0.0000000  -0.0000000  -0.0011563
   58  -0.0041889   0.0045066   0.0000000   0.0088890  -0.0296959  -0.0000000
   59   0.0065395  -0.0066589  -0.0000000  -0.0150086  -0.0161630  -0.0000000
   60  -0.0000000   0.0000000   0.0039255  -0.0000000  -0.0000000   0.0086577
   61   0.0003255   0.0004268  -0.0000000   0.0003342   0.0003957   0.0000000
   62   0.0018182  -0.0002833  -0.0000000   0.0015363  -0.0058516   0.0000000
   63   0.0000000  -0.0000000  -0.0004463  -0.0000000   0.0000000   0.0021819
   64  -0.0574421   0.0112176  -0.0000000  -0.1575790  -0.0734460   0.0000000
   65  -0.0089846   0.0178915  -0.0000000  -0.0615342  -0.1621676   0.0000000
   66   0.0000000  -0.0000000  -0.0107219   0.0000000   0.0000000  -0.0612535
   67   0.0112410  -0.0161117   0.0000000  -0.0855646   0.0234174   0.0000000
   68  -0.0022379   0.0038932   0.0000000   0.0055928   0.0252971  -0.0000000
   69  -0.0000000   0.0000000   0.0052232   0.0000000  -0.0000000   0.0174669
           13          14          15          16          17          18
    1   0.0032174  -0.0017569   0.0000000  -0.0670228   0.0257058  -0.0000000
    2  -0.0009753   0.0008006   0.0000000  -0.0055237   0.0225185   0.0000000
    3  -0.0000000   0.0000000  -0.0051955   0.0000000   0.0000000   0.0041675
    4  -0.0005225   0.0008620  -0.0000000  -0.2656957  -0.1418853  -0.0000000
    5   0.0002602  -0.0002712   0.0000000  -0.0799774  -0.1988365  -0.0000000
    6  -0.0000000   0.0000000  -0.0005628  -0.0000000  -0.0000000  -0.0532676
    7   0.0042687  -0.0019944  -0.0000000   0.0074486   0.0021762  -0.0000000
    8   0.0290964  -0.0121944   0.0000000   0.0055924  -0.0033594  -0.0000000
    9  -0.0000000  -0.0000000   0.0057257  -0.0000000  -0.0000000   0.0019209
   10  -0.0565109  -0.0024052   0.0000000  -0.0004467   0.0022747   0.0000000
   11  -0.0036471  -0.3483001  -0.0000000  -0.0018333   0.0012684   0.0000000
   12   0.0000000  -0.0000000  -0.0321006  -0.0000000   0.0000000   0.0010625
   13   0.0515383   0.0023488  -0.0000000   0.0002148  -0.0000458   0.0000000
   14   0.0023488   0.3677680   0.0000000  -0.0000063   0.0000124  -0.0000000
   15  -0.0000000   0.0000000   0.0223297   0.0000000  -0.0000000  -0.0002404
   16   0.0002148  -0.0000063   0.0000000   0.6998444   0.0039046   0.0000000
   17  -0.0000458   0.0000124  -0.0000000   0.0039046   0.7531636   0.0000000
   18   0.0000000  -0.0000000  -0.0002404   0.0000000   0.0000000   0.1033078
   19  -0.0000609   0.0000314   0.0000000  -0.0602750   0.0032646   0.0000000
   20  -0.0000203   0.0000254   0.0000000   0.0018270  -0.3396565  -0.0000000
   21  -0.0000000   0.0000000  -0.0000093  -0.0000000  -0.0000000  -0.0280320
   22  -0.0000765  -0.0000372  -0.0000000  -0.2567569   0.1306007  -0.0000000
   23   0.0002256  -0.0000266  -0.0000000   0.0571129  -0.2011062  -0.0000000
   24  -0.0000000   0.0000000   0.0000899  -0.0000000  -0.0000000  -0.0556513
   25  -0.0000283   0.0000863   0.0000000  -0.0568766  -0.0245514  -0.0000000
   26  -0.0000736   0.0000631   0.0000000   0.0123860   0.0139260   0.0000000
   27   0.0000000  -0.0000000   0.0000405   0.0000000   0.0000000   0.0097740
   28  -0.0000212   0.0000089  -0.0000000   0.0018551  -0.0022168  -0.0000000
   29   0.0000082  -0.0000117  -0.0000000   0.0047366   0.0054240  -0.0000000
   30  -0.0000000   0.0000000   0.0000054  -0.0000000  -0.0000000  -0.0015678
   31  -0.0000729  -0.0000386   0.0000000   0.0290459   0.0254581   0.0000000
   32  -0.0001739   0.0000713   0.0000000   0.0607457  -0.0214481   0.0000000
   33   0.0000000  -0.0000000   0.0000254   0.0000000   0.0000000   0.0056387
   34  -0.0000072   0.0000082   0.0000000   0.0007418  -0.0006745  -0.0000000
   35  -0.0000103   0.0000039   0.0000000  -0.0017707  -0.0054530   0.0000000
   36   0.0000000   0.0000000   0.0000029  -0.0000000  -0.0000000   0.0043389
   37   0.0000664   0.0000397  -0.0000000  -0.0530436  -0.0007609  -0.0000000
   38  -0.0001240   0.0000640   0.0000000   0.0006238  -0.0025197  -0.0000000
   39  -0.0000000   0.0000000  -0.0000695  -0.0000000  -0.0000000   0.0009458
   40   0.0000407  -0.0000406   0.0000000  -0.0007606   0.0000871  -0.0000000
   41  -0.0000256   0.0000083  -0.0000000   0.0000437   0.0005504   0.0000000
   42   0.0000000   0.0000000  -0.0000357  -0.0000000  -0.0000000  -0.0007290
   43   0.0005203  -0.0004649   0.0000000   0.0192021  -0.0245041   0.0000000
   44  -0.0000893   0.0003196   0.0000000  -0.0622151  -0.0164050   0.0000000
   45   0.0000000  -0.0000000   0.0008604   0.0000000   0.0000000   0.0044553
   46   0.0001068   0.0001466  -0.0000000   0.0086904  -0.0007657  -0.0000000
   47   0.0022945  -0.0011428   0.0000000   0.0036503  -0.0070763   0.0000000
   48  -0.0000000  -0.0000000  -0.0019508  -0.0000000  -0.0000000   0.0042478
   49  -0.0050641   0.0019262   0.0000000  -0.0049848   0.0023736  -0.0000000
   50  -0.0003968   0.0016572  -0.0000000   0.0021167  -0.0004524  -0.0000000
   51   0.0000000  -0.0000000   0.0091013  -0.0000000   0.0000000   0.0007821
   52  -0.0004439  -0.0001431   0.0000000   0.0000222  -0.0004964  -0.0000000
   53   0.0003130   0.0005665  -0.0000000   0.0002576   0.0002819   0.0000000
   54   0.0000000  -0.0000000  -0.0004942   0.0000000  -0.0000000  -0.0014820
   55   0.0002101   0.0000667   0.0000000  -0.0002699   0.0001465   0.0000000
   56   0.0000290  -0.0000765   0.0000000  -0.0001851   0.0001139  -0.0000000
   57  -0.0000000   0.0000000  -0.0003884  -0.0000000   0.0000000   0.0000849
   58  -0.0056006  -0.0024818   0.0000000  -0.0010792  -0.0001227   0.0000000
   59  -0.0012718   0.0000506   0.0000000  -0.0009360  -0.0001424  -0.0000000
   60  -0.0000000   0.0000000   0.0026572   0.0000000   0.0000000  -0.0000170
   61   0.0001574   0.0000627  -0.0000000  -0.0000265  -0.0000051  -0.0000000
   62  -0.0016071  -0.0005981   0.0000000   0.0000073   0.0000412  -0.0000000
   63  -0.0000000  -0.0000000   0.0002476  -0.0000000  -0.0000000   0.0001815
   64   0.0051323   0.0033267   0.0000000   0.0005831  -0.0008474  -0.0000000
   65  -0.0292334  -0.0112228   0.0000000  -0.0007279  -0.0007470  -0.0000000
   66   0.0000000  -0.0000000   0.0024699  -0.0000000  -0.0000000   0.0002554
   67   0.0029359   0.0004548  -0.0000000  -0.0004101   0.0008842   0.0000000
   68   0.0031184   0.0024333   0.0000000   0.0001707  -0.0000976  -0.0000000
   69  -0.0000000   0.0000000  -0.0025086   0.0000000   0.0000000  -0.0001758
           19          20          21          22          23          24
    1   0.0031264   0.0015741  -0.0000000   0.0074348  -0.0185166   0.0000000
    2   0.0010602   0.0010190   0.0000000  -0.0046961  -0.0011065   0.0000000
    3   0.0000000  -0.0000000  -0.0037241  -0.0000000   0.0000000   0.0050125
    4   0.0052034   0.0019407  -0.0000000  -0.0653298   0.0356784   0.0000000
    5  -0.0294962  -0.0136676   0.0000000  -0.0229312   0.0646883   0.0000000
    6  -0.0000000  -0.0000000   0.0033018  -0.0000000   0.0000000  -0.0074807
    7  -0.0005440  -0.0005463   0.0000000  -0.0040072   0.0030159   0.0000000
    8  -0.0001344  -0.0001889   0.0000000   0.0013324   0.0065544   0.0000000
    9   0.0000000   0.0000000  -0.0005134   0.0000000  -0.0000000   0.0022688
   10   0.0002112   0.0000055  -0.0000000   0.0003175   0.0028667  -0.0000000
   11   0.0001038   0.0000299  -0.0000000   0.0000727  -0.0006042  -0.0000000
   12  -0.0000000  -0.0000000  -0.0000093   0.0000000   0.0000000  -0.0001767
   13  -0.0000609  -0.0000203  -0.0000000  -0.0000765   0.0002256  -0.0000000
   14   0.0000314   0.0000254   0.0000000  -0.0000372  -0.0000266   0.0000000
   15   0.0000000   0.0000000  -0.0000093  -0.0000000  -0.0000000   0.0000899
   16  -0.0602750   0.0018270  -0.0000000  -0.2567569   0.0571129  -0.0000000
   17   0.0032646  -0.3396565  -0.0000000   0.1306007  -0.2011062  -0.0000000
   18   0.0000000  -0.0000000  -0.0280320  -0.0000000  -0.0000000  -0.0556513
   19   0.0558538  -0.0023372   0.0000000   0.0041300   0.0270495  -0.0000000
   20  -0.0023372   0.3612860   0.0000000  -0.0045034  -0.0128836   0.0000000
   21   0.0000000   0.0000000   0.0203795   0.0000000  -0.0000000   0.0021427
   22   0.0041300  -0.0045034   0.0000000   0.7088903   0.0003705   0.0000000
   23   0.0270495  -0.0128836  -0.0000000   0.0003705   0.7059093   0.0000000
   24  -0.0000000   0.0000000   0.0021427   0.0000000   0.0000000   0.1537497
   25   0.0035149  -0.0002052  -0.0000000  -0.2873124  -0.0555043   0.0000000
   26   0.0007051   0.0025973   0.0000000  -0.1119726  -0.1503943  -0.0000000
   27   0.0000000  -0.0000000  -0.0039334  -0.0000000  -0.0000000  -0.0424669
   28  -0.0010220   0.0017527  -0.0000000  -0.0002254  -0.0492833   0.0000000
   29  -0.0009175  -0.0000252  -0.0000000   0.0031972  -0.0262669   0.0000000
   30  -0.0000000   0.0000000   0.0006585   0.0000000   0.0000000  -0.0026969
   31  -0.0048473   0.0029388  -0.0000000  -0.1236871   0.0562542  -0.0000000
   32   0.0019612   0.0006367  -0.0000000  -0.0141348  -0.2968403  -0.0000000
   33   0.0000000  -0.0000000   0.0045689  -0.0000000  -0.0000000  -0.0631860
   34   0.0002900  -0.0001591  -0.0000000   0.0027584  -0.0020934   0.0000000
   35   0.0013934  -0.0005958  -0.0000000   0.0306022  -0.0114891  -0.0000000
   36  -0.0000000  -0.0000000   0.0004339   0.0000000   0.0000000   0.0030185
   37  -0.0012313   0.0001368   0.0000000   0.0284187  -0.0822462   0.0000000
   38  -0.0003727   0.0007178   0.0000000  -0.0317530  -0.0258942  -0.0000000
   39  -0.0000000   0.0000000  -0.0005625  -0.0000000   0.0000000  -0.0009166
   40   0.0001309  -0.0000315   0.0000000  -0.0045954  -0.0012878  -0.0000000
   41  -0.0000175  -0.0000719  -0.0000000  -0.0019810   0.0010978   0.0000000
   42   0.0000000   0.0000000  -0.0004165  -0.0000000  -0.0000000   0.0082294
   43  -0.0048611  -0.0028579  -0.0000000  -0.0071791   0.0321314  -0.0000000
   44  -0.0003553   0.0014446  -0.0000000   0.0276316  -0.0420781  -0.0000000
   45   0.0000000   0.0000000   0.0056433   0.0000000  -0.0000000  -0.0006437
   46  -0.0001733   0.0002307   0.0000000  -0.0065559  -0.0078704   0.0000000
   47  -0.0019300  -0.0010952  -0.0000000   0.0003302  -0.0030160   0.0000000
   48  -0.0000000  -0.0000000  -0.0000502  -0.0000000   0.0000000  -0.0008982
   49   0.0007394   0.0003043   0.0000000   0.0032023   0.0055698   0.0000000
   50  -0.0001842   0.0002387  -0.0000000  -0.0018302  -0.0020096   0.0000000
   51  -0.0000000   0.0000000   0.0000884   0.0000000  -0.0000000  -0.0004258
   52  -0.0000620   0.0000254   0.0000000  -0.0006221  -0.0039221  -0.0000000
   53   0.0001963   0.0001257  -0.0000000  -0.0009094  -0.0006313  -0.0000000
   54  -0.0000000  -0.0000000  -0.0000535  -0.0000000   0.0000000   0.0001883
   55   0.0000444   0.0000370  -0.0000000   0.0000611  -0.0001782   0.0000000
   56   0.0000315   0.0000012   0.0000000   0.0001390   0.0000612   0.0000000
   57   0.0000000  -0.0000000   0.0000018   0.0000000   0.0000000  -0.0000021
   58  -0.0000379  -0.0000229  -0.0000000   0.0008610   0.0002571  -0.0000000
   59   0.0000943   0.0000982   0.0000000  -0.0002860  -0.0030008   0.0000000
   60  -0.0000000   0.0000000  -0.0000144  -0.0000000   0.0000000  -0.0000720
   61  -0.0000058  -0.0000107  -0.0000000   0.0000837   0.0000946   0.0000000
   62   0.0000216   0.0000117   0.0000000  -0.0000676  -0.0000208  -0.0000000
   63   0.0000000   0.0000000   0.0000082   0.0000000  -0.0000000   0.0000021
   64  -0.0001588   0.0000331   0.0000000  -0.0010969  -0.0026546   0.0000000
   65  -0.0002846  -0.0001628  -0.0000000   0.0019066   0.0006299   0.0000000
   66   0.0000000   0.0000000   0.0001288   0.0000000  -0.0000000  -0.0000853
   67   0.0000350  -0.0001117  -0.0000000   0.0012868   0.0029303  -0.0000000
   68   0.0001166   0.0001152   0.0000000  -0.0010807  -0.0015725  -0.0000000
   69   0.0000000  -0.0000000  -0.0000370   0.0000000   0.0000000   0.0000002
           25          26          27          28          29          30
    1  -0.0013534   0.0038796  -0.0000000   0.0012882   0.0003455  -0.0000000
    2  -0.0016820   0.0004009  -0.0000000   0.0001558   0.0001740   0.0000000
    3  -0.0000000  -0.0000000   0.0004047   0.0000000  -0.0000000  -0.0001116
    4   0.0043256  -0.0016455   0.0000000  -0.0015484  -0.0002628  -0.0000000
    5   0.0122624  -0.0044041   0.0000000  -0.0002433  -0.0017506  -0.0000000
    6   0.0000000   0.0000000   0.0078573   0.0000000   0.0000000  -0.0006508
    7   0.0001327  -0.0009247   0.0000000  -0.0007148  -0.0000385   0.0000000
    8  -0.0030884  -0.0031568   0.0000000  -0.0002610   0.0004272  -0.0000000
    9   0.0000000   0.0000000  -0.0003531   0.0000000  -0.0000000   0.0001029
   10  -0.0013941  -0.0006893   0.0000000   0.0004201   0.0002083  -0.0000000
   11  -0.0002226   0.0001809   0.0000000   0.0001061   0.0000407  -0.0000000
   12  -0.0000000  -0.0000000  -0.0001545   0.0000000   0.0000000   0.0000030
   13  -0.0000283  -0.0000736   0.0000000  -0.0000212   0.0000082  -0.0000000
   14   0.0000863   0.0000631  -0.0000000   0.0000089  -0.0000117   0.0000000
   15   0.0000000   0.0000000   0.0000405  -0.0000000  -0.0000000   0.0000054
   16  -0.0568766   0.0123860   0.0000000   0.0018551   0.0047366  -0.0000000
   17  -0.0245514   0.0139260   0.0000000  -0.0022168   0.0054240  -0.0000000
   18  -0.0000000   0.0000000   0.0097740  -0.0000000  -0.0000000  -0.0015678
   19   0.0035149   0.0007051   0.0000000  -0.0010220  -0.0009175  -0.0000000
   20  -0.0002052   0.0025973  -0.0000000   0.0017527  -0.0000252   0.0000000
   21  -0.0000000   0.0000000  -0.0039334  -0.0000000  -0.0000000   0.0006585
   22  -0.2873124  -0.1119726  -0.0000000  -0.0002254   0.0031972   0.0000000
   23  -0.0555043  -0.1503943  -0.0000000  -0.0492833  -0.0262669   0.0000000
   24   0.0000000  -0.0000000  -0.0424669   0.0000000   0.0000000  -0.0026969
   25   0.3992794   0.0530755   0.0000000  -0.0555373   0.0388683   0.0000000
   26   0.0530755   0.6547212   0.0000000   0.0951618  -0.4810969  -0.0000000
   27   0.0000000   0.0000000   0.0283217   0.0000000  -0.0000000  -0.0051393
   28  -0.0555373   0.0951618   0.0000000   0.0611640  -0.0425682  -0.0000000
   29   0.0388683  -0.4810969  -0.0000000  -0.0425682   0.5011470   0.0000000
   30   0.0000000  -0.0000000  -0.0051393  -0.0000000   0.0000000   0.0054034
   31  -0.0051405  -0.0561253   0.0000000  -0.0066498  -0.0038162  -0.0000000
   32  -0.0211355  -0.0354222   0.0000000  -0.0015424   0.0024567  -0.0000000
   33  -0.0000000  -0.0000000   0.0060866  -0.0000000  -0.0000000   0.0031868
   34   0.0008263   0.0002440  -0.0000000   0.0000924   0.0000761  -0.0000000
   35   0.0000502   0.0025562  -0.0000000  -0.0001309   0.0004620  -0.0000000
   36  -0.0000000  -0.0000000  -0.0028740   0.0000000   0.0000000  -0.0006279
   37   0.0032511   0.0121526  -0.0000000   0.0011753   0.0000450   0.0000000
   38   0.0038696  -0.0044972  -0.0000000  -0.0013977  -0.0011677   0.0000000
   39  -0.0000000  -0.0000000   0.0038443  -0.0000000  -0.0000000   0.0018177
   40   0.0002354  -0.0015485   0.0000000  -0.0003470  -0.0003130  -0.0000000
   41   0.0000800  -0.0006973   0.0000000  -0.0001217  -0.0000469  -0.0000000
   42   0.0000000   0.0000000   0.0000502  -0.0000000  -0.0000000  -0.0003594
   43  -0.0071603  -0.0066686   0.0000000   0.0002963   0.0009996  -0.0000000
   44  -0.0072073   0.0007469   0.0000000   0.0005278   0.0010625  -0.0000000
   45  -0.0000000  -0.0000000  -0.0014432  -0.0000000   0.0000000   0.0001982
   46   0.0067216   0.0042603  -0.0000000  -0.0001905  -0.0011089   0.0000000
   47   0.0014728   0.0016963  -0.0000000   0.0002946  -0.0002160   0.0000000
   48   0.0000000   0.0000000  -0.0001811   0.0000000  -0.0000000  -0.0002438
   49  -0.0039085  -0.0027877  -0.0000000   0.0000470   0.0006326  -0.0000000
   50   0.0016809   0.0011278  -0.0000000  -0.0000844  -0.0002928   0.0000000
   51  -0.0000000  -0.0000000   0.0001693  -0.0000000   0.0000000   0.0000141
   52   0.0017901   0.0014502   0.0000000  -0.0000336  -0.0002975   0.0000000
   53   0.0010855   0.0007333   0.0000000  -0.0000087  -0.0001475   0.0000000
   54   0.0000000   0.0000000   0.0000916  -0.0000000  -0.0000000  -0.0000099
   55   0.0000013   0.0000392  -0.0000000   0.0000030   0.0000008   0.0000000
   56  -0.0001698  -0.0000836  -0.0000000   0.0000179   0.0000225  -0.0000000
   57  -0.0000000  -0.0000000  -0.0000243   0.0000000   0.0000000   0.0000106
   58  -0.0005893  -0.0003579  -0.0000000   0.0000135   0.0000969  -0.0000000
   59   0.0015124   0.0012455  -0.0000000  -0.0000166  -0.0002322   0.0000000
   60   0.0000000   0.0000000   0.0000712  -0.0000000  -0.0000000  -0.0000182
   61  -0.0001116  -0.0000630  -0.0000000   0.0000166   0.0000140  -0.0000000
   62   0.0000798   0.0000582   0.0000000   0.0000055  -0.0000113  -0.0000000
   63  -0.0000000  -0.0000000  -0.0000316   0.0000000   0.0000000   0.0000058
   64   0.0016607   0.0009274  -0.0000000  -0.0003951  -0.0002402   0.0000000
   65  -0.0020329  -0.0014323  -0.0000000  -0.0000677   0.0002951  -0.0000000
   66   0.0000000   0.0000000  -0.0001987   0.0000000  -0.0000000   0.0000508
   67  -0.0023268  -0.0014252   0.0000000   0.0003137   0.0003337  -0.0000000
   68   0.0016756   0.0011311  -0.0000000  -0.0000885  -0.0002460   0.0000000
   69  -0.0000000  -0.0000000   0.0000888   0.0000000   0.0000000  -0.0000316
           31          32          33          34          35          36
    1   0.0012216   0.0141495   0.0000000   0.0001474   0.0002731   0.0000000
    2   0.0000685  -0.0013498  -0.0000000   0.0001058   0.0002101   0.0000000
    3   0.0000000  -0.0000000  -0.0011839  -0.0000000  -0.0000000  -0.0004785
    4  -0.0155454  -0.0311292  -0.0000000  -0.0000199  -0.0013922   0.0000000
    5  -0.0241598  -0.0378079  -0.0000000  -0.0005435  -0.0009792   0.0000000
    6  -0.0000000   0.0000000   0.0018457   0.0000000   0.0000000  -0.0006050
    7   0.0002123  -0.0054630  -0.0000000  -0.0000514  -0.0001331  -0.0000000
    8  -0.0018635  -0.0066755  -0.0000000  -0.0001551  -0.0001029   0.0000000
    9  -0.0000000   0.0000000  -0.0006323  -0.0000000  -0.0000000   0.0000500
   10  -0.0025274  -0.0013588   0.0000000  -0.0000225  -0.0000060   0.0000000
   11  -0.0003096   0.0001965   0.0000000   0.0000240   0.0000264  -0.0000000
   12  -0.0000000  -0.0000000   0.0001826  -0.0000000  -0.0000000   0.0000128
   13  -0.0000729  -0.0001739   0.0000000  -0.0000072  -0.0000103   0.0000000
   14  -0.0000386   0.0000713  -0.0000000   0.0000082   0.0000039   0.0000000
   15   0.0000000   0.0000000   0.0000254   0.0000000   0.0000000   0.0000029
   16   0.0290459   0.0607457   0.0000000   0.0007418  -0.0017707  -0.0000000
   17   0.0254581  -0.0214481   0.0000000  -0.0006745  -0.0054530  -0.0000000
   18   0.0000000   0.0000000   0.0056387  -0.0000000   0.0000000   0.0043389
   19  -0.0048473   0.0019612   0.0000000   0.0002900   0.0013934  -0.0000000
   20   0.0029388   0.0006367  -0.0000000  -0.0001591  -0.0005958  -0.0000000
   21  -0.0000000  -0.0000000   0.0045689  -0.0000000  -0.0000000   0.0004339
   22  -0.1236871  -0.0141348  -0.0000000   0.0027584   0.0306022   0.0000000
   23   0.0562542  -0.2968403  -0.0000000  -0.0020934  -0.0114891   0.0000000
   24  -0.0000000  -0.0000000  -0.0631860   0.0000000  -0.0000000   0.0030185
   25  -0.0051405  -0.0211355  -0.0000000   0.0008263   0.0000502  -0.0000000
   26  -0.0561253  -0.0354222  -0.0000000   0.0002440   0.0025562  -0.0000000
   27   0.0000000   0.0000000   0.0060866  -0.0000000  -0.0000000  -0.0028740
   28  -0.0066498  -0.0015424  -0.0000000   0.0000924  -0.0001309   0.0000000
   29  -0.0038162   0.0024567  -0.0000000   0.0000761   0.0004620   0.0000000
   30  -0.0000000  -0.0000000   0.0031868  -0.0000000  -0.0000000  -0.0006279
   31   0.7770824  -0.0098773   0.0000000  -0.2762590   0.1229422   0.0000000
   32  -0.0098773   0.6686383  -0.0000000   0.1250227  -0.1299087  -0.0000000
   33   0.0000000  -0.0000000   0.1142351   0.0000000   0.0000000  -0.0314816
   34  -0.2762590   0.1250227   0.0000000   0.2916012  -0.1333834  -0.0000000
   35   0.1229422  -0.1299087   0.0000000  -0.1333834   0.1321836   0.0000000
   36   0.0000000  -0.0000000  -0.0314816  -0.0000000   0.0000000   0.0234965
   37  -0.3240048  -0.0747929  -0.0000000  -0.0187423  -0.0153911   0.0000000
   38  -0.1340196  -0.1887259   0.0000000   0.0148398   0.0131829   0.0000000
   39   0.0000000   0.0000000  -0.0513545   0.0000000  -0.0000000   0.0011307
   40   0.0042974  -0.0282999   0.0000000   0.0011200   0.0005070   0.0000000
   41   0.0012367  -0.0089103   0.0000000  -0.0000554   0.0007941  -0.0000000
   42  -0.0000000   0.0000000   0.0033983  -0.0000000   0.0000000  -0.0046767
   43  -0.0556091  -0.0283966   0.0000000  -0.0010901  -0.0025195  -0.0000000
   44   0.0130549   0.0465550  -0.0000000  -0.0039951  -0.0014192  -0.0000000
   45   0.0000000  -0.0000000   0.0025163   0.0000000  -0.0000000   0.0078937
   46   0.0057250   0.0183420   0.0000000  -0.0010584  -0.0008299  -0.0000000
   47   0.0039745   0.0008227  -0.0000000   0.0007628   0.0005070   0.0000000
   48  -0.0000000  -0.0000000   0.0066770  -0.0000000   0.0000000   0.0009098
   49  -0.0056112  -0.0071600  -0.0000000  -0.0002581  -0.0001913   0.0000000
   50   0.0015935   0.0038638  -0.0000000  -0.0001801  -0.0000806  -0.0000000
   51   0.0000000  -0.0000000   0.0001000   0.0000000   0.0000000  -0.0004201
   52   0.0024541   0.0048785   0.0000000   0.0000087   0.0000088  -0.0000000
   53   0.0003107   0.0006866   0.0000000   0.0001466   0.0000759  -0.0000000
   54   0.0000000   0.0000000  -0.0006986   0.0000000  -0.0000000  -0.0001548
   55   0.0000389   0.0000920  -0.0000000   0.0000067   0.0000072  -0.0000000
   56  -0.0000817  -0.0001004  -0.0000000  -0.0000082   0.0000004   0.0000000
   57  -0.0000000  -0.0000000   0.0000011  -0.0000000  -0.0000000  -0.0000044
   58  -0.0003788  -0.0007508  -0.0000000  -0.0000401  -0.0000142   0.0000000
   59   0.0013709   0.0033005   0.0000000   0.0000266   0.0000153  -0.0000000
   60  -0.0000000  -0.0000000   0.0000464   0.0000000  -0.0000000   0.0000119
   61  -0.0000756  -0.0000391  -0.0000000  -0.0000157  -0.0000074   0.0000000
   62  -0.0000229   0.0000424  -0.0000000   0.0000108   0.0000055   0.0000000
   63  -0.0000000   0.0000000   0.0001080  -0.0000000   0.0000000   0.0000279
   64   0.0022046   0.0014409   0.0000000   0.0000647   0.0000162  -0.0000000
   65   0.0005506  -0.0017364  -0.0000000  -0.0000892  -0.0000108  -0.0000000
   66   0.0000000   0.0000000  -0.0000827   0.0000000   0.0000000  -0.0000018
   67  -0.0018729  -0.0023786  -0.0000000  -0.0000928  -0.0000204   0.0000000
   68   0.0005609   0.0016550   0.0000000   0.0000696   0.0000158  -0.0000000
   69  -0.0000000  -0.0000000   0.0000027  -0.0000000  -0.0000000  -0.0000029
           37          38          39          40          41          42
    1  -0.0093324   0.0007893  -0.0000000  -0.0009204   0.0000295  -0.0000000
    2  -0.0036554  -0.0067065  -0.0000000   0.0019201  -0.0007783   0.0000000
    3  -0.0000000  -0.0000000   0.0057313  -0.0000000  -0.0000000   0.0003768
    4   0.0340450   0.0280417   0.0000000  -0.0046147   0.0027583   0.0000000
    5   0.0604741  -0.0234699  -0.0000000   0.0006115   0.0001189   0.0000000
    6   0.0000000   0.0000000  -0.0002278   0.0000000  -0.0000000   0.0050079
    7   0.0021764  -0.0023767   0.0000000   0.0012735  -0.0006285   0.0000000
    8   0.0072136  -0.0026114   0.0000000   0.0003468   0.0001664  -0.0000000
    9   0.0000000  -0.0000000   0.0008493   0.0000000  -0.0000000  -0.0001052
   10   0.0035232  -0.0006303  -0.0000000  -0.0003199   0.0002766  -0.0000000
   11   0.0004532   0.0003304  -0.0000000  -0.0001640   0.0000873  -0.0000000
   12   0.0000000  -0.0000000  -0.0006463   0.0000000   0.0000000   0.0000566
   13   0.0000664  -0.0001240  -0.0000000   0.0000407  -0.0000256   0.0000000
   14   0.0000397   0.0000640   0.0000000  -0.0000406   0.0000083   0.0000000
   15  -0.0000000   0.0000000  -0.0000695   0.0000000  -0.0000000  -0.0000357
   16  -0.0530436   0.0006238  -0.0000000  -0.0007606   0.0000437  -0.0000000
   17  -0.0007609  -0.0025197  -0.0000000   0.0000871   0.0005504  -0.0000000
   18  -0.0000000  -0.0000000   0.0009458  -0.0000000   0.0000000  -0.0007290
   19  -0.0012313  -0.0003727  -0.0000000   0.0001309  -0.0000175   0.0000000
   20   0.0001368   0.0007178   0.0000000  -0.0000315  -0.0000719   0.0000000
   21   0.0000000   0.0000000  -0.0005625   0.0000000  -0.0000000  -0.0004165
   22   0.0284187  -0.0317530  -0.0000000  -0.0045954  -0.0019810  -0.0000000
   23  -0.0822462  -0.0258942   0.0000000  -0.0012878   0.0010978  -0.0000000
   24   0.0000000  -0.0000000  -0.0009166  -0.0000000   0.0000000   0.0082294
   25   0.0032511   0.0038696  -0.0000000   0.0002354   0.0000800   0.0000000
   26   0.0121526  -0.0044972  -0.0000000  -0.0015485  -0.0006973   0.0000000
   27  -0.0000000  -0.0000000   0.0038443   0.0000000   0.0000000   0.0000502
   28   0.0011753  -0.0013977  -0.0000000  -0.0003470  -0.0001217  -0.0000000
   29   0.0000450  -0.0011677  -0.0000000  -0.0003130  -0.0000469  -0.0000000
   30   0.0000000   0.0000000   0.0018177  -0.0000000  -0.0000000  -0.0003594
   31  -0.3240048  -0.1340196   0.0000000   0.0042974   0.0012367  -0.0000000
   32  -0.0747929  -0.1887259   0.0000000  -0.0282999  -0.0089103   0.0000000
   33  -0.0000000   0.0000000  -0.0513545   0.0000000   0.0000000   0.0033983
   34  -0.0187423   0.0148398   0.0000000   0.0011200  -0.0000554  -0.0000000
   35  -0.0153911   0.0131829  -0.0000000   0.0005070   0.0007941   0.0000000
   36   0.0000000   0.0000000   0.0011307   0.0000000  -0.0000000  -0.0046767
   37   0.6928472   0.0376855   0.0000000  -0.0595938  -0.0076991   0.0000000
   38   0.0376855   0.7500593  -0.0000000  -0.0093011  -0.3458166   0.0000000
   39   0.0000000  -0.0000000   0.1319139  -0.0000000   0.0000000  -0.0369248
   40  -0.0595938  -0.0093011  -0.0000000   0.0566652   0.0097334  -0.0000000
   41  -0.0076991  -0.3458166   0.0000000   0.0097334   0.3655734  -0.0000000
   42   0.0000000   0.0000000  -0.0369248  -0.0000000  -0.0000000   0.0259416
   43  -0.2351457   0.1150805  -0.0000000   0.0043584  -0.0019005  -0.0000000
   44   0.0730872  -0.1839296   0.0000000   0.0286706  -0.0132108  -0.0000000
   45  -0.0000000   0.0000000  -0.0577439   0.0000000   0.0000000   0.0042378
   46  -0.0725902  -0.0122445  -0.0000000   0.0034001  -0.0021430   0.0000000
   47   0.0069948   0.0188190   0.0000000  -0.0005907   0.0011890  -0.0000000
   48  -0.0000000   0.0000000  -0.0035077  -0.0000000  -0.0000000  -0.0041081
   49   0.0142788  -0.0088547   0.0000000  -0.0004585   0.0004996  -0.0000000
   50  -0.0086856   0.0001770  -0.0000000  -0.0002749   0.0001127   0.0000000
   51  -0.0000000   0.0000000   0.0049665  -0.0000000  -0.0000000  -0.0002445
   52  -0.0079103   0.0009809  -0.0000000   0.0000589  -0.0001096   0.0000000
   53  -0.0001788   0.0014049  -0.0000000  -0.0000782  -0.0000403   0.0000000
   54   0.0000000  -0.0000000   0.0009192  -0.0000000   0.0000000   0.0003081
   55  -0.0000495   0.0000266   0.0000000  -0.0000633   0.0000122  -0.0000000
   56   0.0001529  -0.0000832   0.0000000  -0.0000169   0.0000111  -0.0000000
   57   0.0000000  -0.0000000   0.0000476  -0.0000000  -0.0000000   0.0000131
   58   0.0015308  -0.0006468   0.0000000  -0.0000130   0.0000552  -0.0000000
   59  -0.0043332   0.0006593  -0.0000000  -0.0000499  -0.0000416   0.0000000
   60  -0.0000000  -0.0000000  -0.0001698  -0.0000000  -0.0000000  -0.0000335
   61   0.0000337  -0.0001201   0.0000000   0.0000086   0.0000079  -0.0000000
   62   0.0000281   0.0000941   0.0000000  -0.0000140   0.0000015   0.0000000
   63   0.0000000  -0.0000000  -0.0001539   0.0000000  -0.0000000  -0.0000371
   64  -0.0031645   0.0007766  -0.0000000   0.0001338  -0.0002035   0.0000000
   65   0.0009519  -0.0006923   0.0000000   0.0002069  -0.0000648  -0.0000000
   66  -0.0000000   0.0000000   0.0000929  -0.0000000   0.0000000   0.0000749
   67   0.0034618  -0.0008731   0.0000000  -0.0000362   0.0001524  -0.0000000
   68  -0.0016722   0.0006054  -0.0000000  -0.0000725  -0.0000322   0.0000000
   69   0.0000000  -0.0000000   0.0000182  -0.0000000   0.0000000  -0.0000242
           43          44          45          46          47          48
    1   0.0035980   0.0389313   0.0000000  -0.0294420  -0.0058883  -0.0000000
    2   0.0399046  -0.0302794   0.0000000   0.0087120   0.0107212   0.0000000
    3   0.0000000   0.0000000   0.0108732  -0.0000000  -0.0000000  -0.0085107
    4  -0.1249776   0.0126344  -0.0000000  -0.0032101  -0.0373015  -0.0000000
    5  -0.0132869  -0.2646124  -0.0000000  -0.0610702  -0.0282349  -0.0000000
    6  -0.0000000  -0.0000000  -0.0655817   0.0000000  -0.0000000   0.0120094
    7   0.0046068  -0.0096189  -0.0000000   0.0018618   0.0496255   0.0000000
    8  -0.0143937  -0.0178112  -0.0000000   0.0555837  -0.0291134  -0.0000000
    9  -0.0000000   0.0000000  -0.0112349   0.0000000  -0.0000000   0.0245771
   10  -0.0100125  -0.0018440   0.0000000   0.0159890  -0.0062601   0.0000000
   11  -0.0018246   0.0011194   0.0000000  -0.0016667  -0.0069942   0.0000000
   12  -0.0000000  -0.0000000   0.0006584  -0.0000000   0.0000000   0.0021687
   13   0.0005203  -0.0000893   0.0000000   0.0001068   0.0022945  -0.0000000
   14  -0.0004649   0.0003196  -0.0000000   0.0001466  -0.0011428  -0.0000000
   15   0.0000000   0.0000000   0.0008604  -0.0000000   0.0000000  -0.0019508
   16   0.0192021  -0.0622151   0.0000000   0.0086904   0.0036503  -0.0000000
   17  -0.0245041  -0.0164050   0.0000000  -0.0007657  -0.0070763  -0.0000000
   18   0.0000000   0.0000000   0.0044553  -0.0000000   0.0000000   0.0042478
   19  -0.0048611  -0.0003553   0.0000000  -0.0001733  -0.0019300  -0.0000000
   20  -0.0028579   0.0014446   0.0000000   0.0002307  -0.0010952  -0.0000000
   21  -0.0000000  -0.0000000   0.0056433   0.0000000  -0.0000000  -0.0000502
   22  -0.0071791   0.0276316   0.0000000  -0.0065559   0.0003302  -0.0000000
   23   0.0321314  -0.0420781  -0.0000000  -0.0078704  -0.0030160   0.0000000
   24  -0.0000000  -0.0000000  -0.0006437   0.0000000   0.0000000  -0.0008982
   25  -0.0071603  -0.0072073  -0.0000000   0.0067216   0.0014728   0.0000000
   26  -0.0066686   0.0007469  -0.0000000   0.0042603   0.0016963   0.0000000
   27   0.0000000   0.0000000  -0.0014432  -0.0000000  -0.0000000  -0.0001811
   28   0.0002963   0.0005278  -0.0000000  -0.0001905   0.0002946   0.0000000
   29   0.0009996   0.0010625   0.0000000  -0.0011089  -0.0002160  -0.0000000
   30  -0.0000000  -0.0000000   0.0001982   0.0000000   0.0000000  -0.0002438
   31  -0.0556091   0.0130549   0.0000000   0.0057250   0.0039745  -0.0000000
   32  -0.0283966   0.0465550  -0.0000000   0.0183420   0.0008227  -0.0000000
   33   0.0000000  -0.0000000   0.0025163   0.0000000  -0.0000000   0.0066770
   34  -0.0010901  -0.0039951   0.0000000  -0.0010584   0.0007628  -0.0000000
   35  -0.0025195  -0.0014192  -0.0000000  -0.0008299   0.0005070   0.0000000
   36  -0.0000000  -0.0000000   0.0078937  -0.0000000   0.0000000   0.0009098
   37  -0.2351457   0.0730872  -0.0000000  -0.0725902   0.0069948  -0.0000000
   38   0.1150805  -0.1839296   0.0000000  -0.0122445   0.0188190   0.0000000
   39  -0.0000000   0.0000000  -0.0577439  -0.0000000   0.0000000  -0.0035077
   40   0.0043584   0.0286706   0.0000000   0.0034001  -0.0005907  -0.0000000
   41  -0.0019005  -0.0132108   0.0000000  -0.0021430   0.0011890  -0.0000000
   42  -0.0000000  -0.0000000   0.0042378   0.0000000  -0.0000000  -0.0041081
   43   0.7058230  -0.0316144   0.0000000  -0.2070680  -0.0736129   0.0000000
   44  -0.0316144   0.6497283  -0.0000000  -0.0868119  -0.1570094   0.0000000
   45   0.0000000  -0.0000000   0.1387870   0.0000000   0.0000000  -0.0544067
   46  -0.2070680  -0.0868119   0.0000000   0.6911199  -0.0858334  -0.0000000
   47  -0.0736129  -0.1570094   0.0000000  -0.0858334   0.4045364  -0.0000000
   48   0.0000000   0.0000000  -0.0544067  -0.0000000  -0.0000000   0.0818421
   49  -0.0972693   0.0014994  -0.0000000  -0.3354712   0.1496129   0.0000000
   50  -0.0007724   0.0200403   0.0000000   0.1728558  -0.2226492  -0.0000000
   51   0.0000000  -0.0000000   0.0041500  -0.0000000   0.0000000  -0.0537654
   52   0.0177172   0.0104147   0.0000000  -0.0846337  -0.0003245  -0.0000000
   53   0.0066156   0.0005257   0.0000000   0.0197766   0.0182530  -0.0000000
   54  -0.0000000   0.0000000   0.0129520  -0.0000000  -0.0000000  -0.0075723
   55  -0.0001508   0.0006202   0.0000000   0.0031080   0.0007578   0.0000000
   56  -0.0005301   0.0002000   0.0000000   0.0018975   0.0016056   0.0000000
   57  -0.0000000  -0.0000000  -0.0002866   0.0000000   0.0000000  -0.0021318
   58  -0.0056286  -0.0023349   0.0000000   0.0070224  -0.0058621   0.0000000
   59   0.0072162   0.0057571  -0.0000000  -0.0200986   0.0013824  -0.0000000
   60   0.0000000   0.0000000   0.0002556  -0.0000000   0.0000000   0.0037163
   61  -0.0002178   0.0001207   0.0000000  -0.0013653  -0.0003601  -0.0000000
   62   0.0001620   0.0000522   0.0000000   0.0010420   0.0005948  -0.0000000
   63   0.0000000  -0.0000000  -0.0017366  -0.0000000  -0.0000000   0.0011709
   64   0.0068270   0.0021253  -0.0000000  -0.0135999  -0.0023128  -0.0000000
   65  -0.0018679  -0.0032636  -0.0000000   0.0020511  -0.0056265   0.0000000
   66   0.0000000   0.0000000  -0.0006342  -0.0000000  -0.0000000   0.0001614
   67  -0.0065791  -0.0032318   0.0000000   0.0116135   0.0005057   0.0000000
   68   0.0031050   0.0024673   0.0000000  -0.0044552   0.0020464  -0.0000000
   69  -0.0000000  -0.0000000   0.0002303   0.0000000   0.0000000  -0.0001535
           49          50          51          52          53          54
    1  -0.0024076  -0.0282453   0.0000000  -0.0048700  -0.0062165  -0.0000000
    2  -0.0442187  -0.0165056   0.0000000   0.0055565  -0.0076738  -0.0000000
    3  -0.0000000  -0.0000000   0.0061431   0.0000000   0.0000000   0.0025673
    4   0.0041124  -0.0008164  -0.0000000   0.0023433   0.0045523  -0.0000000
    5   0.0178108  -0.0167820   0.0000000  -0.0086222  -0.0037869  -0.0000000
    6   0.0000000   0.0000000  -0.0041931   0.0000000  -0.0000000   0.0011817
    7  -0.1071525  -0.0153036   0.0000000   0.0096055  -0.0245741   0.0000000
    8  -0.0131106  -0.2041270   0.0000000  -0.0207885  -0.0171288  -0.0000000
    9   0.0000000   0.0000000  -0.0661083  -0.0000000  -0.0000000   0.0015880
   10  -0.0025190   0.0288802  -0.0000000  -0.0096984  -0.0033955   0.0000000
   11   0.0277614  -0.0203822  -0.0000000   0.0028298  -0.0007577   0.0000000
   12  -0.0000000  -0.0000000   0.0020303   0.0000000   0.0000000   0.0028889
   13  -0.0050641  -0.0003968   0.0000000  -0.0004439   0.0003130   0.0000000
   14   0.0019262   0.0016572  -0.0000000  -0.0001431   0.0005665  -0.0000000
   15   0.0000000  -0.0000000   0.0091013   0.0000000  -0.0000000  -0.0004942
   16  -0.0049848   0.0021167  -0.0000000   0.0000222   0.0002576   0.0000000
   17   0.0023736  -0.0004524   0.0000000  -0.0004964   0.0002819  -0.0000000
   18  -0.0000000  -0.0000000   0.0007821  -0.0000000   0.0000000  -0.0014820
   19   0.0007394  -0.0001842  -0.0000000  -0.0000620   0.0001963  -0.0000000
   20   0.0003043   0.0002387   0.0000000   0.0000254   0.0001257  -0.0000000
   21   0.0000000  -0.0000000   0.0000884   0.0000000  -0.0000000  -0.0000535
   22   0.0032023  -0.0018302   0.0000000  -0.0006221  -0.0009094  -0.0000000
   23   0.0055698  -0.0020096  -0.0000000  -0.0039221  -0.0006313   0.0000000
   24   0.0000000   0.0000000  -0.0004258  -0.0000000  -0.0000000   0.0001883
   25  -0.0039085   0.0016809  -0.0000000   0.0017901   0.0010855   0.0000000
   26  -0.0027877   0.0011278  -0.0000000   0.0014502   0.0007333   0.0000000
   27  -0.0000000  -0.0000000   0.0001693   0.0000000   0.0000000   0.0000916
   28   0.0000470  -0.0000844  -0.0000000  -0.0000336  -0.0000087  -0.0000000
   29   0.0006326  -0.0002928   0.0000000  -0.0002975  -0.0001475  -0.0000000
   30  -0.0000000   0.0000000   0.0000141   0.0000000   0.0000000  -0.0000099
   31  -0.0056112   0.0015935   0.0000000   0.0024541   0.0003107   0.0000000
   32  -0.0071600   0.0038638  -0.0000000   0.0048785   0.0006866   0.0000000
   33  -0.0000000  -0.0000000   0.0001000   0.0000000   0.0000000  -0.0006986
   34  -0.0002581  -0.0001801   0.0000000   0.0000087   0.0001466   0.0000000
   35  -0.0001913  -0.0000806   0.0000000   0.0000088   0.0000759  -0.0000000
   36   0.0000000  -0.0000000  -0.0004201  -0.0000000  -0.0000000  -0.0001548
   37   0.0142788  -0.0086856  -0.0000000  -0.0079103  -0.0001788   0.0000000
   38  -0.0088547   0.0001770   0.0000000   0.0009809   0.0014049  -0.0000000
   39   0.0000000  -0.0000000   0.0049665  -0.0000000  -0.0000000   0.0009192
   40  -0.0004585  -0.0002749  -0.0000000   0.0000589  -0.0000782  -0.0000000
   41   0.0004996   0.0001127  -0.0000000  -0.0001096  -0.0000403   0.0000000
   42  -0.0000000   0.0000000  -0.0002445   0.0000000   0.0000000   0.0003081
   43  -0.0972693  -0.0007724   0.0000000   0.0177172   0.0066156  -0.0000000
   44   0.0014994   0.0200403  -0.0000000   0.0104147   0.0005257   0.0000000
   45  -0.0000000   0.0000000   0.0041500   0.0000000   0.0000000   0.0129520
   46  -0.3354712   0.1728558  -0.0000000  -0.0846337   0.0197766  -0.0000000
   47   0.1496129  -0.2226492   0.0000000  -0.0003245   0.0182530  -0.0000000
   48   0.0000000  -0.0000000  -0.0537654  -0.0000000  -0.0000000  -0.0075723
   49   0.7715780  -0.0605701   0.0000000  -0.1821297  -0.0886659  -0.0000000
   50  -0.0605701   0.6137049  -0.0000000  -0.0726824  -0.1607617   0.0000000
   51   0.0000000  -0.0000000   0.1479482   0.0000000   0.0000000  -0.0580910
   52  -0.1821297  -0.0726824   0.0000000   0.7150405  -0.1079013   0.0000000
   53  -0.0886659  -0.1607617   0.0000000  -0.1079013   0.7491246   0.0000000
   54  -0.0000000   0.0000000  -0.0580910   0.0000000   0.0000000   0.1241870
   55   0.0024157  -0.0302829  -0.0000000  -0.0574579   0.0063040   0.0000000
   56   0.0018742  -0.0131860  -0.0000000   0.0034865  -0.3437847   0.0000000
   57   0.0000000   0.0000000   0.0027714   0.0000000  -0.0000000  -0.0379319
   58  -0.0494533   0.0094291  -0.0000000  -0.3944392   0.1747935   0.0000000
   59   0.0138661   0.0183686   0.0000000   0.1463465  -0.2273208  -0.0000000
   60   0.0000000  -0.0000000   0.0000371  -0.0000000   0.0000000  -0.0471705
   61  -0.0004634   0.0035184   0.0000000  -0.0183434  -0.0138126  -0.0000000
   62   0.0020810  -0.0023776   0.0000000   0.0175726   0.0127249  -0.0000000
   63   0.0000000   0.0000000   0.0113164   0.0000000  -0.0000000   0.0046048
   64   0.0121420  -0.0031540   0.0000000   0.0001303   0.0315563  -0.0000000
   65  -0.0037513   0.0058234   0.0000000   0.0319798  -0.0149323  -0.0000000
   66   0.0000000   0.0000000  -0.0068950   0.0000000  -0.0000000  -0.0004170
   67  -0.0113645   0.0033887  -0.0000000   0.0114733  -0.0001669   0.0000000
   68   0.0034985  -0.0055077  -0.0000000  -0.0102428  -0.0075372   0.0000000
   69  -0.0000000  -0.0000000   0.0005249  -0.0000000   0.0000000   0.0025989
           55          56          57          58          59          60
    1  -0.0009043  -0.0001643  -0.0000000   0.0015985  -0.0091539   0.0000000
    2  -0.0019521  -0.0009229  -0.0000000   0.0011601   0.0015283   0.0000000
    3  -0.0000000  -0.0000000   0.0008009   0.0000000   0.0000000  -0.0009508
    4   0.0012846   0.0005631   0.0000000   0.0000572   0.0051923   0.0000000
    5  -0.0004613   0.0001455   0.0000000   0.0024666  -0.0066980   0.0000000
    6   0.0000000  -0.0000000  -0.0000315  -0.0000000   0.0000000  -0.0009440
    7  -0.0051145  -0.0024938   0.0000000  -0.0041889   0.0065395  -0.0000000
    8   0.0006161   0.0006744   0.0000000   0.0045066  -0.0066589   0.0000000
    9   0.0000000   0.0000000   0.0022695   0.0000000  -0.0000000   0.0039255
   10   0.0003347   0.0000487  -0.0000000   0.0088890  -0.0150086  -0.0000000
   11   0.0002245   0.0003973  -0.0000000  -0.0296959  -0.0161630  -0.0000000
   12  -0.0000000  -0.0000000  -0.0011563  -0.0000000  -0.0000000   0.0086577
   13   0.0002101   0.0000290  -0.0000000  -0.0056006  -0.0012718  -0.0000000
   14   0.0000667  -0.0000765   0.0000000  -0.0024818   0.0000506   0.0000000
   15   0.0000000   0.0000000  -0.0003884   0.0000000   0.0000000   0.0026572
   16  -0.0002699  -0.0001851  -0.0000000  -0.0010792  -0.0009360   0.0000000
   17   0.0001465   0.0001139   0.0000000  -0.0001227  -0.0001424   0.0000000
   18   0.0000000  -0.0000000   0.0000849   0.0000000  -0.0000000  -0.0000170
   19   0.0000444   0.0000315   0.0000000  -0.0000379   0.0000943  -0.0000000
   20   0.0000370   0.0000012  -0.0000000  -0.0000229   0.0000982   0.0000000
   21  -0.0000000   0.0000000   0.0000018  -0.0000000   0.0000000  -0.0000144
   22   0.0000611   0.0001390   0.0000000   0.0008610  -0.0002860  -0.0000000
   23  -0.0001782   0.0000612   0.0000000   0.0002571  -0.0030008   0.0000000
   24   0.0000000   0.0000000  -0.0000021  -0.0000000   0.0000000  -0.0000720
   25   0.0000013  -0.0001698  -0.0000000  -0.0005893   0.0015124   0.0000000
   26   0.0000392  -0.0000836  -0.0000000  -0.0003579   0.0012455   0.0000000
   27  -0.0000000  -0.0000000  -0.0000243  -0.0000000  -0.0000000   0.0000712
   28   0.0000030   0.0000179   0.0000000   0.0000135  -0.0000166  -0.0000000
   29   0.0000008   0.0000225   0.0000000   0.0000969  -0.0002322  -0.0000000
   30   0.0000000  -0.0000000   0.0000106  -0.0000000   0.0000000  -0.0000182
   31   0.0000389  -0.0000817  -0.0000000  -0.0003788   0.0013709  -0.0000000
   32   0.0000920  -0.0001004  -0.0000000  -0.0007508   0.0033005  -0.0000000
   33  -0.0000000  -0.0000000   0.0000011  -0.0000000   0.0000000   0.0000464
   34   0.0000067  -0.0000082  -0.0000000  -0.0000401   0.0000266   0.0000000
   35   0.0000072   0.0000004  -0.0000000  -0.0000142   0.0000153  -0.0000000
   36  -0.0000000   0.0000000  -0.0000044   0.0000000  -0.0000000   0.0000119
   37  -0.0000495   0.0001529   0.0000000   0.0015308  -0.0043332  -0.0000000
   38   0.0000266  -0.0000832  -0.0000000  -0.0006468   0.0006593  -0.0000000
   39   0.0000000   0.0000000   0.0000476   0.0000000  -0.0000000  -0.0001698
   40  -0.0000633  -0.0000169  -0.0000000  -0.0000130  -0.0000499  -0.0000000
   41   0.0000122   0.0000111  -0.0000000   0.0000552  -0.0000416  -0.0000000
   42  -0.0000000  -0.0000000   0.0000131  -0.0000000   0.0000000  -0.0000335
   43  -0.0001508  -0.0005301  -0.0000000  -0.0056286   0.0072162   0.0000000
   44   0.0006202   0.0002000  -0.0000000  -0.0023349   0.0057571   0.0000000
   45   0.0000000   0.0000000  -0.0002866   0.0000000  -0.0000000   0.0002556
   46   0.0031080   0.0018975   0.0000000   0.0070224  -0.0200986  -0.0000000
   47   0.0007578   0.0016056   0.0000000  -0.0058621   0.0013824   0.0000000
   48   0.0000000   0.0000000  -0.0021318   0.0000000  -0.0000000   0.0037163
   49   0.0024157   0.0018742   0.0000000  -0.0494533   0.0138661   0.0000000
   50  -0.0302829  -0.0131860   0.0000000   0.0094291   0.0183686  -0.0000000
   51  -0.0000000  -0.0000000   0.0027714  -0.0000000   0.0000000   0.0000371
   52  -0.0574579   0.0034865   0.0000000  -0.3944392   0.1463465  -0.0000000
   53   0.0063040  -0.3437847  -0.0000000   0.1747935  -0.2273208   0.0000000
   54   0.0000000   0.0000000  -0.0379319   0.0000000  -0.0000000  -0.0471705
   55   0.0560076  -0.0061312  -0.0000000   0.0046938   0.0301261   0.0000000
   56  -0.0061312   0.3634376   0.0000000  -0.0007338  -0.0107040  -0.0000000
   57  -0.0000000   0.0000000   0.0256707  -0.0000000   0.0000000   0.0067729
   58   0.0046938  -0.0007338  -0.0000000   0.8371133  -0.0505233  -0.0000000
   59   0.0301261  -0.0107040   0.0000000  -0.0505233   0.5958538   0.0000000
   60   0.0000000  -0.0000000   0.0067729  -0.0000000   0.0000000   0.1129389
   61   0.0009364   0.0001861   0.0000000  -0.2844023  -0.1186199   0.0000000
   62  -0.0004322   0.0010122   0.0000000  -0.1181788  -0.1184820  -0.0000000
   63  -0.0000000   0.0000000  -0.0064833  -0.0000000  -0.0000000  -0.0371416
   64  -0.0045065   0.0014916   0.0000000  -0.1032468  -0.0357075   0.0000000
   65  -0.0021766   0.0024464   0.0000000  -0.0412336  -0.1957737   0.0000000
   66  -0.0000000  -0.0000000   0.0123600   0.0000000   0.0000000  -0.0718457
   67  -0.0006295   0.0005967  -0.0000000  -0.0126816   0.0437141  -0.0000000
   68   0.0025375  -0.0011879  -0.0000000   0.0601944  -0.0430421  -0.0000000
   69   0.0000000   0.0000000  -0.0023638  -0.0000000  -0.0000000   0.0192867
           61          62          63          64          65          66
    1  -0.0002220  -0.0010665  -0.0000000   0.0210599   0.0265855   0.0000000
    2  -0.0002008   0.0000673  -0.0000000   0.0065018   0.0005093   0.0000000
    3   0.0000000   0.0000000  -0.0004748   0.0000000   0.0000000   0.0073211
    4   0.0000513   0.0004318   0.0000000  -0.0063601  -0.0067930  -0.0000000
    5   0.0000186  -0.0004090  -0.0000000   0.0019117   0.0094001  -0.0000000
    6   0.0000000   0.0000000   0.0000048   0.0000000   0.0000000   0.0036961
    7   0.0003255   0.0018182   0.0000000  -0.0574421  -0.0089846   0.0000000
    8   0.0004268  -0.0002833  -0.0000000   0.0112176   0.0178915  -0.0000000
    9  -0.0000000  -0.0000000  -0.0004463  -0.0000000  -0.0000000  -0.0107219
   10   0.0003342   0.0015363  -0.0000000  -0.1575790  -0.0615342   0.0000000
   11   0.0003957  -0.0058516   0.0000000  -0.0734460  -0.1621676   0.0000000
   12   0.0000000   0.0000000   0.0021819   0.0000000   0.0000000  -0.0612535
   13   0.0001574  -0.0016071  -0.0000000   0.0051323  -0.0292334   0.0000000
   14   0.0000627  -0.0005981  -0.0000000   0.0033267  -0.0112228  -0.0000000
   15  -0.0000000   0.0000000   0.0002476   0.0000000   0.0000000   0.0024699
   16  -0.0000265   0.0000073  -0.0000000   0.0005831  -0.0007279  -0.0000000
   17  -0.0000051   0.0000412  -0.0000000  -0.0008474  -0.0007470  -0.0000000
   18  -0.0000000  -0.0000000   0.0001815  -0.0000000  -0.0000000   0.0002554
   19  -0.0000058   0.0000216   0.0000000  -0.0001588  -0.0002846   0.0000000
   20  -0.0000107   0.0000117   0.0000000   0.0000331  -0.0001628   0.0000000
   21  -0.0000000   0.0000000   0.0000082   0.0000000  -0.0000000   0.0001288
   22   0.0000837  -0.0000676   0.0000000  -0.0010969   0.0019066   0.0000000
   23   0.0000946  -0.0000208  -0.0000000  -0.0026546   0.0006299  -0.0000000
   24   0.0000000  -0.0000000   0.0000021   0.0000000   0.0000000  -0.0000853
   25  -0.0001116   0.0000798  -0.0000000   0.0016607  -0.0020329   0.0000000
   26  -0.0000630   0.0000582  -0.0000000   0.0009274  -0.0014323   0.0000000
   27  -0.0000000   0.0000000  -0.0000316  -0.0000000  -0.0000000  -0.0001987
   28   0.0000166   0.0000055   0.0000000  -0.0003951  -0.0000677   0.0000000
   29   0.0000140  -0.0000113   0.0000000  -0.0002402   0.0002951  -0.0000000
   30  -0.0000000  -0.0000000   0.0000058   0.0000000  -0.0000000   0.0000508
   31  -0.0000756  -0.0000229  -0.0000000   0.0022046   0.0005506   0.0000000
   32  -0.0000391   0.0000424   0.0000000   0.0014409  -0.0017364   0.0000000
   33  -0.0000000  -0.0000000   0.0001080   0.0000000  -0.0000000  -0.0000827
   34  -0.0000157   0.0000108  -0.0000000   0.0000647  -0.0000892   0.0000000
   35  -0.0000074   0.0000055   0.0000000   0.0000162  -0.0000108   0.0000000
   36   0.0000000   0.0000000   0.0000279  -0.0000000  -0.0000000  -0.0000018
   37   0.0000337   0.0000281   0.0000000  -0.0031645   0.0009519  -0.0000000
   38  -0.0001201   0.0000941  -0.0000000   0.0007766  -0.0006923   0.0000000
   39   0.0000000   0.0000000  -0.0001539  -0.0000000   0.0000000   0.0000929
   40   0.0000086  -0.0000140   0.0000000   0.0001338   0.0002069  -0.0000000
   41   0.0000079   0.0000015  -0.0000000  -0.0002035  -0.0000648   0.0000000
   42  -0.0000000   0.0000000  -0.0000371   0.0000000  -0.0000000   0.0000749
   43  -0.0002178   0.0001620   0.0000000   0.0068270  -0.0018679   0.0000000
   44   0.0001207   0.0000522  -0.0000000   0.0021253  -0.0032636   0.0000000
   45   0.0000000   0.0000000  -0.0017366  -0.0000000  -0.0000000  -0.0006342
   46  -0.0013653   0.0010420  -0.0000000  -0.0135999   0.0020511  -0.0000000
   47  -0.0003601   0.0005948  -0.0000000  -0.0023128  -0.0056265  -0.0000000
   48  -0.0000000  -0.0000000   0.0011709  -0.0000000   0.0000000   0.0001614
   49  -0.0004634   0.0020810   0.0000000   0.0121420  -0.0037513   0.0000000
   50   0.0035184  -0.0023776   0.0000000  -0.0031540   0.0058234   0.0000000
   51   0.0000000   0.0000000   0.0113164   0.0000000   0.0000000  -0.0068950
   52  -0.0183434   0.0175726   0.0000000   0.0001303   0.0319798   0.0000000
   53  -0.0138126   0.0127249  -0.0000000   0.0315563  -0.0149323  -0.0000000
   54  -0.0000000  -0.0000000   0.0046048  -0.0000000  -0.0000000  -0.0004170
   55   0.0009364  -0.0004322  -0.0000000  -0.0045065  -0.0021766  -0.0000000
   56   0.0001861   0.0010122   0.0000000   0.0014916   0.0024464  -0.0000000
   57   0.0000000   0.0000000  -0.0064833   0.0000000   0.0000000   0.0123600
   58  -0.2844023  -0.1181788  -0.0000000  -0.1032468  -0.0412336   0.0000000
   59  -0.1186199  -0.1184820  -0.0000000  -0.0357075  -0.1957737   0.0000000
   60   0.0000000  -0.0000000  -0.0371416   0.0000000   0.0000000  -0.0718457
   61   0.3003080   0.1257599   0.0000000   0.0011721   0.0031981  -0.0000000
   62   0.1257599   0.1186982   0.0000000  -0.0317741  -0.0097179  -0.0000000
   63   0.0000000   0.0000000   0.0252135   0.0000000  -0.0000000   0.0035266
   64   0.0011721  -0.0317741   0.0000000   0.8054803  -0.1496193   0.0000000
   65   0.0031981  -0.0097179  -0.0000000  -0.1496193   0.6120598  -0.0000000
   66  -0.0000000  -0.0000000   0.0035266   0.0000000  -0.0000000   0.1848181
   67   0.0018217   0.0026062  -0.0000000  -0.5090410   0.2409657  -0.0000000
   68  -0.0005650   0.0043476   0.0000000   0.2386341  -0.2415048   0.0000000
   69   0.0000000   0.0000000  -0.0020947  -0.0000000   0.0000000  -0.0628202
           67          68          69
    1  -0.0097048  -0.0057226  -0.0000000
    2  -0.0009704   0.0006276  -0.0000000
    3  -0.0000000  -0.0000000  -0.0008879
    4   0.0009449   0.0027619   0.0000000
    5   0.0012388  -0.0041785   0.0000000
    6  -0.0000000  -0.0000000  -0.0008730
    7   0.0112410  -0.0022379  -0.0000000
    8  -0.0161117   0.0038932   0.0000000
    9   0.0000000   0.0000000   0.0052232
   10  -0.0855646   0.0055928   0.0000000
   11   0.0234174   0.0252971  -0.0000000
   12   0.0000000  -0.0000000   0.0174669
   13   0.0029359   0.0031184  -0.0000000
   14   0.0004548   0.0024333   0.0000000
   15  -0.0000000   0.0000000  -0.0025086
   16  -0.0004101   0.0001707   0.0000000
   17   0.0008842  -0.0000976   0.0000000
   18   0.0000000  -0.0000000  -0.0001758
   19   0.0000350   0.0001166   0.0000000
   20  -0.0001117   0.0001152  -0.0000000
   21  -0.0000000   0.0000000  -0.0000370
   22   0.0012868  -0.0010807   0.0000000
   23   0.0029303  -0.0015725   0.0000000
   24  -0.0000000  -0.0000000   0.0000002
   25  -0.0023268   0.0016756  -0.0000000
   26  -0.0014252   0.0011311  -0.0000000
   27   0.0000000  -0.0000000   0.0000888
   28   0.0003137  -0.0000885   0.0000000
   29   0.0003337  -0.0002460   0.0000000
   30  -0.0000000   0.0000000  -0.0000316
   31  -0.0018729   0.0005609  -0.0000000
   32  -0.0023786   0.0016550  -0.0000000
   33  -0.0000000   0.0000000   0.0000027
   34  -0.0000928   0.0000696  -0.0000000
   35  -0.0000204   0.0000158  -0.0000000
   36   0.0000000  -0.0000000  -0.0000029
   37   0.0034618  -0.0016722   0.0000000
   38  -0.0008731   0.0006054  -0.0000000
   39   0.0000000  -0.0000000   0.0000182
   40  -0.0000362  -0.0000725  -0.0000000
   41   0.0001524  -0.0000322   0.0000000
   42  -0.0000000   0.0000000  -0.0000242
   43  -0.0065791   0.0031050  -0.0000000
   44  -0.0032318   0.0024673  -0.0000000
   45   0.0000000   0.0000000   0.0002303
   46   0.0116135  -0.0044552   0.0000000
   47   0.0005057   0.0020464   0.0000000
   48   0.0000000  -0.0000000  -0.0001535
   49  -0.0113645   0.0034985  -0.0000000
   50   0.0033887  -0.0055077  -0.0000000
   51  -0.0000000  -0.0000000   0.0005249
   52   0.0114733  -0.0102428  -0.0000000
   53  -0.0001669  -0.0075372   0.0000000
   54   0.0000000   0.0000000   0.0025989
   55  -0.0006295   0.0025375   0.0000000
   56   0.0005967  -0.0011879   0.0000000
   57  -0.0000000  -0.0000000  -0.0023638
   58  -0.0126816   0.0601944  -0.0000000
   59   0.0437141  -0.0430421  -0.0000000
   60  -0.0000000  -0.0000000   0.0192867
   61   0.0018217  -0.0005650   0.0000000
   62   0.0026062   0.0043476   0.0000000
   63  -0.0000000   0.0000000  -0.0020947
   64  -0.5090410   0.2386341  -0.0000000
   65   0.2409657  -0.2415048   0.0000000
   66  -0.0000000   0.0000000  -0.0628202
   67   0.5951762  -0.2958990   0.0000000
   68  -0.2958990   0.2602714  -0.0000000
   69   0.0000000  -0.0000000   0.0265324
 Gradient time:  CPU 3696.75 s  wall 3695.58 s
 **********************************************************************
 **                                                                  **
 **                       VIBRATIONAL ANALYSIS                       **
 **                       --------------------                       **
 **                                                                  **
 **        VIBRATIONAL FREQUENCIES (CM**-1) AND NORMAL MODES         **
 **     FORCE CONSTANTS (mDYN/ANGSTROM) AND REDUCED MASSES (AMU)     **
 **                  INFRARED INTENSITIES (KM/MOL)                   **
 **                                                                  **
 **********************************************************************


 Mode:                 1                      2                      3
 Frequency:        56.22                  85.33                 169.08
 Force Cnst:      0.0182                 0.0214                 0.1096
 Red. Mass:       9.7690                 4.9849                 6.5068
 IR Active:          YES                    YES                    YES
 IR Intens:        1.014                  3.066                  2.174
 Raman Active:       YES                    YES                    YES
               X      Y      Z        X      Y      Z        X      Y      Z
 O         -0.000  0.000 -0.390    0.000 -0.000 -0.057   -0.000  0.000 -0.056
 C         -0.000  0.000 -0.211    0.000 -0.000 -0.060    0.000  0.000 -0.143
 C          0.000 -0.000 -0.205    0.000 -0.000 -0.032   -0.000  0.000  0.167
 C         -0.000 -0.000 -0.075    0.000 -0.000 -0.098   -0.000  0.000  0.446
 H         -0.000 -0.000 -0.082    0.000 -0.000 -0.210   -0.000  0.000  0.547
 C         -0.000  0.000 -0.137   -0.000  0.000  0.056    0.000  0.000 -0.207
 H          0.000  0.000 -0.227   -0.000  0.000  0.171    0.000  0.000 -0.278
 C         -0.000 -0.000  0.107   -0.000  0.000  0.050    0.000 -0.000 -0.019
 O         -0.000 -0.000  0.252   -0.000  0.000  0.239    0.000 -0.000  0.049
 H         -0.000 -0.000  0.140   -0.000  0.000  0.384    0.000 -0.000 -0.100
 C         -0.000 -0.000  0.232    0.000  0.000 -0.146   -0.000 -0.000  0.157
 H          0.000  0.000  0.420    0.000  0.000 -0.180   -0.000 -0.000  0.336
 C         -0.000 -0.000  0.122    0.000  0.000 -0.230   -0.000  0.000  0.059
 H          0.000  0.000  0.220    0.000 -0.000 -0.324   -0.000  0.000  0.145
 C          0.000  0.000 -0.090   -0.000 -0.000 -0.147    0.000  0.000 -0.106
 N          0.000 -0.000 -0.127   -0.000 -0.000 -0.048    0.000  0.000 -0.155
 C          0.000 -0.000 -0.158   -0.000 -0.000  0.058    0.000  0.000 -0.023
 C          0.000 -0.000 -0.072   -0.000  0.000  0.256    0.000  0.000 -0.014
 H          0.000 -0.000 -0.083   -0.000 -0.000  0.393    0.000  0.000 -0.113
 C          0.000 -0.000  0.078   -0.000  0.000  0.253    0.000 -0.000  0.098
 H          0.000 -0.000  0.188   -0.000  0.000  0.394    0.000 -0.000  0.049
 C          0.000 -0.000  0.150    0.000  0.000 -0.010   -0.000 -0.000  0.109
 O         -0.000  0.000  0.407    0.000  0.000 -0.143   -0.000 -0.000 -0.287
 TransDip  -0.000  0.000 -0.032   -0.000 -0.000  0.056    0.000  0.000  0.047

 Mode:                 4                      5                      6
 Frequency:       183.92                 203.56                 259.34
 Force Cnst:      0.1454                 0.1493                 0.2959
 Red. Mass:       7.2964                 6.1170                 7.4669
 IR Active:          YES                    YES                    YES
 IR Intens:        1.350                  1.029                  1.400
 Raman Active:       YES                    YES                    YES
               X      Y      Z        X      Y      Z        X      Y      Z
 O          0.001 -0.181 -0.000   -0.000 -0.000 -0.064   -0.000  0.000  0.459
 C         -0.026 -0.165 -0.000   -0.000 -0.000 -0.117   -0.000  0.000 -0.101
 C          0.026 -0.154  0.000    0.000 -0.000  0.083   -0.000 -0.000  0.035
 C          0.116 -0.030  0.000    0.000 -0.000  0.102   -0.000 -0.000 -0.237
 H          0.267 -0.033  0.000    0.000 -0.000  0.100    0.000 -0.000 -0.261
 C         -0.116 -0.043  0.000   -0.000 -0.000 -0.252   -0.000 -0.000 -0.366
 H         -0.260 -0.045 -0.000   -0.000 -0.000 -0.287    0.000  0.000 -0.429
 C         -0.056  0.099  0.000   -0.000  0.000 -0.104   -0.000 -0.000 -0.081
 O         -0.155  0.290 -0.000   -0.000  0.000  0.246   -0.000  0.000  0.106
 H         -0.326  0.270 -0.000   -0.000  0.000  0.358   -0.000  0.000 -0.067
 C          0.048  0.091  0.000    0.000  0.000 -0.199    0.000 -0.000  0.170
 H          0.088  0.162  0.000    0.000  0.000 -0.216    0.000 -0.000  0.455
 C          0.101 -0.037  0.000    0.000 -0.000 -0.077    0.000 -0.000 -0.002
 H          0.243 -0.043  0.000    0.000 -0.000 -0.041    0.000 -0.000  0.098
 C          0.014 -0.165 -0.000   -0.000 -0.000  0.072    0.000  0.000 -0.151
 N         -0.007 -0.177 -0.000   -0.000 -0.000  0.288    0.000  0.000 -0.090
 C         -0.011 -0.156 -0.000   -0.000 -0.000  0.201    0.000 -0.000 -0.016
 C         -0.098 -0.017 -0.000   -0.000 -0.000 -0.001   -0.000  0.000  0.037
 H         -0.246 -0.022 -0.000   -0.000 -0.000 -0.048   -0.000 -0.000  0.091
 C         -0.034  0.115  0.000   -0.000  0.000 -0.277   -0.000 -0.000  0.029
 H         -0.074  0.191  0.000   -0.000  0.000 -0.552   -0.000 -0.000  0.123
 C          0.074  0.130  0.000    0.000  0.000 -0.027   -0.000 -0.000 -0.071
 O          0.152  0.265 -0.000    0.000  0.000  0.056    0.000  0.000  0.080
 TransDip  -0.032 -0.018  0.000   -0.000  0.000 -0.032    0.000 -0.000 -0.038

 Mode:                 7                      8                      9
 Frequency:       311.08                 341.31                 349.25
 Force Cnst:      0.2941                 0.4341                 0.6855
 Red. Mass:       5.1581                 6.3243                 9.5381
 IR Active:          YES                    YES                    YES
 IR Intens:        0.678                  0.066                  0.214
 Raman Active:       YES                    YES                    YES
               X      Y      Z        X      Y      Z        X      Y      Z
 O         -0.000 -0.000  0.065   -0.078 -0.067 -0.000   -0.054  0.111  0.000
 C          0.000  0.000  0.083    0.024  0.087 -0.000   -0.099  0.142 -0.000
 C         -0.000 -0.000 -0.120   -0.050 -0.167  0.000    0.087 -0.055  0.000
 C         -0.000 -0.000 -0.011   -0.032 -0.157  0.000    0.156 -0.074  0.000
 H          0.000 -0.000  0.068    0.028 -0.158 -0.000    0.119 -0.078 -0.000
 C          0.000  0.000 -0.116    0.062  0.155  0.000   -0.134  0.142  0.000
 H          0.000  0.000 -0.184    0.027  0.155  0.000   -0.082  0.141  0.000
 C          0.000  0.000 -0.113    0.093  0.138  0.000   -0.231  0.011  0.000
 O          0.000 -0.000  0.109    0.276 -0.178  0.000   -0.169 -0.174  0.000
 H          0.000 -0.000  0.305    0.595 -0.139 -0.000   -0.004 -0.156 -0.000
 C         -0.000  0.000 -0.199    0.007  0.150  0.000   -0.252  0.027 -0.000
 H         -0.000  0.000 -0.324    0.002  0.140 -0.000   -0.240  0.054 -0.000
 C         -0.000  0.000  0.106    0.026  0.137 -0.000   -0.222  0.059  0.000
 H         -0.000  0.000  0.130    0.073  0.136 -0.000   -0.328  0.065  0.000
 C         -0.000  0.000  0.242   -0.001  0.081 -0.000   -0.108  0.136 -0.000
 N          0.000 -0.000  0.085    0.017 -0.037 -0.000    0.024 -0.007  0.000
 C         -0.000 -0.000 -0.226   -0.069 -0.158  0.000    0.041 -0.051  0.000
 C         -0.000 -0.000 -0.236   -0.165 -0.095  0.000    0.119 -0.133  0.000
 H         -0.000 -0.000 -0.342   -0.257 -0.099  0.000    0.181 -0.130 -0.000
 C         -0.000 -0.000  0.260   -0.163 -0.041 -0.000    0.147 -0.109 -0.000
 H         -0.000 -0.000  0.512   -0.172 -0.029 -0.000    0.113 -0.040 -0.000
 C         -0.000 -0.000  0.085   -0.083 -0.015 -0.000    0.271 -0.095  0.000
 O          0.000  0.000 -0.075    0.032  0.190  0.000    0.387  0.078 -0.000
 TransDip  -0.000  0.000  0.026   -0.004 -0.007 -0.000   -0.015 -0.002 -0.000

 Mode:                10                     11                     12
 Frequency:       389.16                 433.74                 434.40
 Force Cnst:      0.0989                 0.4046                 0.6371
 Red. Mass:       1.1082                 3.6499                 5.7307
 IR Active:          YES                    YES                    YES
 IR Intens:      126.715                  0.261                 46.849
 Raman Active:       YES                    YES                    YES
               X      Y      Z        X      Y      Z        X      Y      Z
 O         -0.000  0.000 -0.001    0.000  0.000 -0.098    0.031  0.134  0.000
 C          0.000  0.000  0.005    0.000  0.000  0.077    0.029  0.076 -0.000
 C         -0.000 -0.000  0.005    0.000  0.000  0.292    0.032  0.031 -0.000
 C         -0.000 -0.000  0.002   -0.000 -0.000 -0.158   -0.056 -0.168  0.000
 H         -0.000 -0.000  0.002   -0.000 -0.000 -0.672   -0.269 -0.167  0.000
 C          0.000  0.000 -0.008    0.000 -0.000 -0.042    0.132 -0.127  0.000
 H          0.000  0.000 -0.085    0.000 -0.000 -0.161    0.287 -0.123  0.000
 C          0.000 -0.000 -0.001    0.000 -0.000 -0.002    0.135 -0.141  0.000
 O          0.000 -0.000 -0.075   -0.000  0.000  0.009   -0.027  0.208 -0.000
 H          0.000 -0.000  0.987   -0.000  0.000 -0.004   -0.388  0.165 -0.000
 C          0.000 -0.000  0.022    0.000 -0.000  0.001    0.078 -0.153 -0.000
 H          0.000 -0.000  0.085   -0.000 -0.000 -0.032   -0.012 -0.316  0.000
 C         -0.000  0.000  0.013   -0.000  0.000 -0.013   -0.058  0.022  0.000
 H         -0.000  0.000  0.054   -0.000  0.000 -0.100   -0.191  0.026  0.000
 C         -0.000  0.000 -0.010   -0.000  0.000  0.074   -0.031  0.081 -0.000
 N          0.000  0.000 -0.017   -0.000  0.000 -0.145   -0.045  0.070  0.000
 C         -0.000 -0.000  0.003   -0.000  0.000  0.208   -0.047  0.049 -0.000
 C         -0.000 -0.000  0.013   -0.000 -0.000 -0.147   -0.068 -0.033  0.000
 H         -0.000 -0.000  0.023    0.000 -0.000 -0.521    0.078 -0.031  0.000
 C         -0.000 -0.000 -0.009   -0.000 -0.000  0.080   -0.178 -0.189 -0.000
 H         -0.000 -0.000 -0.013   -0.000 -0.000 -0.085   -0.136 -0.275  0.000
 C         -0.000 -0.000 -0.005   -0.000 -0.000  0.082   -0.063 -0.166 -0.000
 O          0.000  0.000  0.003    0.000  0.000 -0.022    0.146  0.181  0.000
 TransDip  -0.000 -0.000  0.361   -0.000 -0.000  0.016   -0.187 -0.114 -0.000

 Mode:                13                     14                     15
 Frequency:       442.66                 474.15                 479.43
 Force Cnst:      0.5966                 0.4145                 1.2918
 Red. Mass:       5.1676                 3.1292                 9.5386
 IR Active:          YES                    YES                    YES
 IR Intens:        1.377                  0.511                 38.752
 Raman Active:       YES                    YES                    YES
               X      Y      Z        X      Y      Z        X      Y      Z
 O         -0.000  0.000  0.019   -0.000  0.000 -0.051   -0.131  0.023  0.000
 C          0.000  0.000 -0.070   -0.000  0.000  0.235   -0.064  0.118 -0.000
 C         -0.000 -0.000 -0.089   -0.000 -0.000 -0.025   -0.080 -0.101  0.000
 C         -0.000 -0.000 -0.009   -0.000 -0.000  0.039   -0.141 -0.151 -0.000
 H         -0.000 -0.000 -0.030    0.000 -0.000  0.147   -0.026 -0.150 -0.000
 C          0.000  0.000 -0.015   -0.000  0.000 -0.147   -0.066  0.041  0.000
 H          0.000  0.000 -0.158    0.000  0.000 -0.594    0.138  0.042  0.000
 C         -0.000 -0.000  0.189   -0.000 -0.000  0.082   -0.160 -0.122 -0.000
 O         -0.000 -0.000 -0.096   -0.000 -0.000 -0.006   -0.218 -0.144  0.000
 H         -0.000 -0.000  0.012   -0.000 -0.000 -0.075   -0.188 -0.143 -0.000
 C          0.000 -0.000  0.210    0.000 -0.000  0.078    0.125 -0.112 -0.000
 H          0.000 -0.000  0.239    0.000  0.000 -0.054    0.220  0.062  0.000
 C          0.000 -0.000 -0.303    0.000 -0.000 -0.153    0.159 -0.066  0.000
 H         -0.000 -0.000 -0.566   -0.000 -0.000 -0.557   -0.014 -0.058  0.000
 C         -0.000  0.000 -0.071    0.000  0.000  0.201    0.221  0.088 -0.000
 N          0.000  0.000  0.301    0.000  0.000 -0.095    0.316  0.032  0.000
 C         -0.000  0.000  0.035    0.000 -0.000 -0.072    0.232 -0.052  0.000
 C          0.000 -0.000 -0.201    0.000  0.000  0.099    0.188  0.079 -0.000
 H          0.000  0.000 -0.488    0.000  0.000  0.334    0.102  0.074 -0.000
 C         -0.000 -0.000  0.115    0.000  0.000 -0.053    0.075  0.005  0.000
 H         -0.000 -0.000  0.032    0.000 -0.000  0.067    0.224 -0.297 -0.000
 C         -0.000 -0.000  0.105   -0.000  0.000 -0.067   -0.241  0.060  0.000
 O          0.000  0.000 -0.047   -0.000  0.000  0.024   -0.144  0.281 -0.000
 TransDip   0.000 -0.000 -0.038    0.000 -0.000 -0.023    0.194 -0.047 -0.000

 Mode:                16                     17                     18
 Frequency:       517.64                 573.73                 592.88
 Force Cnst:      0.7116                 1.8944                 1.6286
 Red. Mass:       4.5075                 9.7681                 7.8639
 IR Active:          YES                    YES                    YES
 IR Intens:        1.706                  2.954                  3.208
 Raman Active:       YES                    YES                    YES
               X      Y      Z        X      Y      Z        X      Y      Z
 O          0.108  0.002 -0.000   -0.122 -0.306  0.000    0.237 -0.098  0.000
 C          0.024 -0.155  0.000    0.038 -0.013  0.000    0.257  0.075  0.000
 C          0.051  0.145  0.000   -0.258  0.044 -0.000    0.191 -0.082 -0.000
 C         -0.075 -0.059  0.000   -0.098  0.252  0.000    0.147 -0.141 -0.000
 H         -0.347 -0.056  0.000   -0.228  0.249 -0.000    0.185 -0.140  0.000
 C         -0.101  0.036 -0.000    0.002  0.058 -0.000    0.103  0.259 -0.000
 H         -0.321  0.031 -0.000    0.088  0.058  0.000    0.176  0.257  0.000
 C         -0.084  0.120 -0.000   -0.040 -0.033 -0.000   -0.135  0.002  0.000
 O          0.014 -0.091 -0.000   -0.059 -0.039  0.000   -0.206 -0.030 -0.000
 H          0.241 -0.064  0.000   -0.047 -0.039 -0.000   -0.226 -0.036 -0.000
 C         -0.039  0.128  0.000    0.137 -0.056 -0.000   -0.110 -0.023 -0.000
 H          0.051  0.287  0.000    0.219  0.086  0.000   -0.031  0.122 -0.000
 C          0.089 -0.097 -0.000    0.160 -0.101  0.000   -0.021 -0.134  0.000
 H          0.301 -0.106 -0.000    0.129 -0.101  0.000   -0.076 -0.131  0.000
 C          0.018 -0.169  0.000    0.163  0.054 -0.000    0.120  0.065 -0.000
 N         -0.082  0.013 -0.000   -0.008  0.423 -0.000    0.057  0.149  0.000
 C          0.021  0.188 -0.000   -0.205  0.095  0.000   -0.032 -0.001 -0.000
 C          0.072  0.115  0.000   -0.062 -0.244  0.000   -0.214  0.085  0.000
 H          0.310  0.122  0.000    0.035 -0.243 -0.000   -0.282  0.082 -0.000
 C         -0.083 -0.145 -0.000    0.018 -0.112  0.000   -0.238  0.053  0.000
 H          0.010 -0.328  0.000   -0.090  0.099 -0.000   -0.283  0.139 -0.000
 C         -0.075 -0.137 -0.000    0.140 -0.014  0.000   -0.025 -0.031  0.000
 O          0.070  0.107  0.000    0.184  0.020 -0.000   -0.079 -0.118 -0.000
 TransDip   0.042  0.002  0.000    0.053 -0.014 -0.000    0.056  0.012 -0.000

 Mode:                19                     20                     21
 Frequency:       631.37                 637.85                 651.95
 Force Cnst:      0.9769                 1.5319                 0.8042
 Red. Mass:       4.1592                 6.3907                 3.2113
 IR Active:          YES                    YES                    YES
 IR Intens:        0.070                  1.142                  3.811
 Raman Active:       YES                    YES                    YES
               X      Y      Z        X      Y      Z        X      Y      Z
 O         -0.000 -0.000  0.027   -0.040  0.265  0.000    0.000 -0.000  0.066
 C          0.000 -0.000 -0.285   -0.124  0.035 -0.000    0.000 -0.000 -0.015
 C         -0.000  0.000  0.204    0.036  0.070  0.000    0.000 -0.000 -0.214
 C         -0.000  0.000 -0.005    0.046  0.027 -0.000   -0.000 -0.000 -0.015
 H         -0.000  0.000 -0.011   -0.045  0.027 -0.000   -0.000 -0.000 -0.093
 C          0.000  0.000 -0.031   -0.101 -0.081 -0.000    0.000  0.000 -0.058
 H          0.000  0.000 -0.107   -0.026 -0.081 -0.000   -0.000  0.000 -0.316
 C          0.000  0.000  0.320   -0.078 -0.048  0.000    0.000  0.000  0.209
 O          0.000  0.000 -0.067   -0.105 -0.144 -0.000    0.000  0.000 -0.030
 H         -0.000  0.000  0.001    0.040 -0.129 -0.000    0.000  0.000 -0.031
 C         -0.000 -0.000 -0.081    0.282  0.022 -0.000   -0.000  0.000 -0.093
 H         -0.000 -0.000 -0.648    0.380  0.199 -0.000   -0.000 -0.000 -0.447
 C         -0.000 -0.000  0.070    0.256  0.088  0.000   -0.000 -0.000  0.104
 H         -0.000 -0.000 -0.169    0.298  0.085 -0.000   -0.000 -0.000 -0.021
 C          0.000 -0.000  0.095    0.063 -0.014  0.000   -0.000 -0.000 -0.006
 N         -0.000  0.000  0.005   -0.004 -0.078 -0.000    0.000 -0.000 -0.093
 C         -0.000  0.000 -0.102   -0.033 -0.044 -0.000    0.000  0.000  0.098
 C          0.000 -0.000 -0.031   -0.213  0.014  0.000    0.000  0.000  0.092
 H          0.000 -0.000  0.296   -0.300  0.010  0.000    0.000  0.000 -0.343
 C          0.000 -0.000  0.000   -0.178  0.050 -0.000    0.000 -0.000 -0.028
 H          0.000 -0.000  0.409   -0.290  0.275 -0.000    0.000 -0.000 -0.615
 C          0.000  0.000 -0.139    0.114 -0.048  0.000   -0.000  0.000  0.218
 O          0.000  0.000  0.039    0.093 -0.131 -0.000   -0.000  0.000 -0.056
 TransDip  -0.000 -0.000 -0.008   -0.010  0.033 -0.000    0.000  0.000 -0.063

 Mode:                22                     23                     24
 Frequency:       714.99                 720.58                 752.79
 Force Cnst:      1.2956                 2.5403                 1.7313
 Red. Mass:       4.3014                 8.3038                 5.1854
 IR Active:          YES                    YES                    YES
 IR Intens:        0.291                 10.955                  0.332
 Raman Active:       YES                    YES                    YES
               X      Y      Z        X      Y      Z        X      Y      Z
 O         -0.000 -0.000  0.040   -0.157 -0.246 -0.000    0.000 -0.000  0.041
 C         -0.000  0.000 -0.244   -0.118 -0.030  0.000   -0.000 -0.000 -0.153
 C         -0.000 -0.000  0.024   -0.009 -0.165  0.000    0.000 -0.000 -0.225
 C         -0.000 -0.000 -0.046    0.022 -0.265 -0.000    0.000  0.000  0.076
 H         -0.000 -0.000 -0.312    0.062 -0.277  0.000    0.000 -0.000  0.540
 C         -0.000 -0.000  0.062   -0.072 -0.131 -0.000   -0.000 -0.000  0.014
 H         -0.000 -0.000  0.568   -0.071 -0.132 -0.000   -0.000 -0.000  0.359
 C          0.000 -0.000 -0.159    0.035 -0.029  0.000   -0.000 -0.000 -0.071
 O          0.000  0.000  0.009    0.039 -0.008 -0.000   -0.000 -0.000  0.003
 H          0.000  0.000  0.091    0.045 -0.006 -0.000   -0.000 -0.000  0.059
 C         -0.000 -0.000  0.134    0.069 -0.006 -0.000    0.000  0.000  0.075
 H         -0.000 -0.000  0.022    0.000 -0.126  0.000   -0.000 -0.000 -0.169
 C         -0.000 -0.000 -0.093   -0.019  0.170  0.000    0.000  0.000 -0.013
 H         -0.000 -0.000 -0.394   -0.102  0.175  0.000   -0.000  0.000 -0.308
 C          0.000  0.000  0.297   -0.037  0.085 -0.000   -0.000  0.000  0.192
 N          0.000  0.000 -0.049   -0.008  0.154  0.000    0.000  0.000 -0.158
 C          0.000  0.000 -0.139    0.037  0.179  0.000    0.000  0.000  0.357
 C          0.000  0.000  0.118    0.042  0.446 -0.000   -0.000  0.000 -0.102
 H         -0.000  0.000  0.028    0.072  0.458  0.000    0.000  0.000 -0.237
 C         -0.000  0.000 -0.082   -0.051  0.182  0.000   -0.000 -0.000  0.122
 H         -0.000  0.000 -0.343    0.012  0.080  0.000   -0.000 -0.000  0.150
 C          0.000 -0.000  0.212    0.099 -0.118 -0.000   -0.000 -0.000 -0.252
 O          0.000 -0.000 -0.048    0.125 -0.130  0.000   -0.000 -0.000  0.055
 TransDip   0.000 -0.000 -0.017    0.106  0.009  0.000    0.000 -0.000 -0.018

 Mode:                25                     26                     27
 Frequency:       768.48                 823.33                 834.80
 Force Cnst:      2.6058                 0.5910                 0.6135
 Red. Mass:       7.4891                 1.4799                 1.4941
 IR Active:          YES                    YES                    YES
 IR Intens:        2.941                 14.459                 12.086
 Raman Active:       YES                    YES                    YES
               X      Y      Z        X      Y      Z        X      Y      Z
 O          0.205 -0.153  0.000   -0.000  0.000 -0.020   -0.000  0.000 -0.021
 C          0.042 -0.103 -0.000   -0.000 -0.000  0.088   -0.000 -0.000  0.006
 C          0.113  0.011  0.000   -0.000 -0.000  0.001    0.000 -0.000  0.078
 C          0.105  0.049 -0.000   -0.000 -0.000  0.005    0.000 -0.000 -0.083
 H          0.218  0.054 -0.000   -0.000 -0.000 -0.057    0.000 -0.000  0.595
 C         -0.002 -0.196  0.000   -0.000  0.000 -0.165   -0.000 -0.000  0.010
 H         -0.043 -0.206 -0.000   -0.000 -0.000  0.914   -0.000 -0.000 -0.061
 C         -0.031 -0.052 -0.000   -0.000 -0.000  0.040    0.000  0.000 -0.035
 O         -0.174 -0.133  0.000   -0.000 -0.000 -0.014    0.000  0.000  0.007
 H         -0.097 -0.127 -0.000    0.000 -0.000  0.058    0.000  0.000  0.018
 C          0.113  0.117  0.000    0.000  0.000  0.033   -0.000  0.000  0.041
 H          0.024 -0.025  0.000    0.000  0.000 -0.266   -0.000 -0.000 -0.261
 C         -0.003  0.468 -0.000   -0.000  0.000  0.042    0.000 -0.000  0.027
 H          0.002  0.477  0.000   -0.000  0.000 -0.207    0.000 -0.000 -0.163
 C         -0.109  0.108  0.000    0.000  0.000 -0.047    0.000  0.000 -0.028
 N         -0.055  0.055  0.000   -0.000 -0.000  0.015    0.000  0.000  0.025
 C         -0.045  0.025 -0.000    0.000 -0.000 -0.008    0.000  0.000 -0.075
 C          0.047 -0.127  0.000    0.000  0.000 -0.004   -0.000 -0.000  0.084
 H          0.205 -0.126  0.000    0.000  0.000  0.030   -0.000 -0.000 -0.503
 C          0.023 -0.126 -0.000    0.000  0.000 -0.006   -0.000 -0.000  0.087
 H          0.065 -0.221 -0.000    0.000 -0.000  0.023   -0.000  0.000 -0.499
 C         -0.096  0.063  0.000   -0.000 -0.000  0.007    0.000  0.000 -0.069
 O         -0.123  0.071 -0.000    0.000  0.000 -0.001   -0.000  0.000  0.015
 TransDip  -0.024  0.049  0.000   -0.000 -0.000  0.122    0.000 -0.000 -0.111

 Mode:                28                     29                     30
 Frequency:       839.00                 846.33                 875.76
 Force Cnst:      0.6373                 2.1967                 2.3937
 Red. Mass:       1.5367                 5.2053                 5.2972
 IR Active:          YES                    YES                    YES
 IR Intens:       35.511                  5.676                 26.130
 Raman Active:       YES                    YES                    YES
               X      Y      Z        X      Y      Z        X      Y      Z
 O         -0.000 -0.000 -0.005    0.005  0.144  0.000    0.065 -0.060 -0.000
 C          0.000 -0.000 -0.008   -0.121 -0.076  0.000   -0.033 -0.088  0.000
 C          0.000  0.000  0.014    0.110 -0.091 -0.000   -0.032  0.115  0.000
 C         -0.000  0.000 -0.028    0.161 -0.139  0.000   -0.065  0.185  0.000
 H          0.000 -0.000  0.225    0.551 -0.143 -0.000   -0.397  0.193 -0.000
 C          0.000  0.000 -0.058   -0.171 -0.189 -0.000   -0.083 -0.170 -0.000
 H          0.000  0.000  0.318   -0.454 -0.194  0.000   -0.315 -0.178  0.000
 C         -0.000  0.000  0.110   -0.007  0.051  0.000    0.003  0.017  0.000
 O          0.000  0.000 -0.024    0.114  0.038 -0.000    0.054  0.022 -0.000
 H          0.000  0.000 -0.046    0.187  0.051 -0.000    0.043  0.023 -0.000
 C          0.000 -0.000 -0.115   -0.057  0.016 -0.000   -0.168  0.040 -0.000
 H          0.000  0.000  0.734   -0.024  0.070  0.000   -0.254 -0.102  0.000
 C         -0.000 -0.000 -0.080    0.003 -0.129 -0.000   -0.102  0.058 -0.000
 H         -0.000  0.000  0.440   -0.015 -0.129  0.000   -0.287  0.073  0.000
 C         -0.000  0.000  0.088    0.045  0.012 -0.000    0.115  0.085 -0.000
 N         -0.000 -0.000 -0.021    0.052  0.306 -0.000    0.309 -0.007  0.000
 C         -0.000  0.000 -0.016   -0.033  0.030  0.000    0.186 -0.096 -0.000
 C          0.000  0.000  0.033   -0.029 -0.140 -0.000   -0.096  0.035 -0.000
 H          0.000  0.000 -0.176    0.014 -0.143  0.000   -0.295  0.024  0.000
 C          0.000 -0.000  0.031    0.012 -0.019 -0.000   -0.189 -0.038 -0.000
 H          0.000 -0.000 -0.188   -0.031  0.058  0.000   -0.231  0.034  0.000
 C         -0.000  0.000 -0.024   -0.025  0.088  0.000    0.013 -0.056 -0.000
 O         -0.000  0.000  0.005   -0.095  0.016  0.000    0.057 -0.026  0.000
 TransDip   0.000  0.000  0.191    0.028 -0.071  0.000   -0.164  0.003  0.000

 Mode:                31                     32                     33
 Frequency:       878.64                 915.52                 963.69
 Force Cnst:      0.7596                 1.6737                 0.6988
 Red. Mass:       1.6701                 3.3892                 1.2770
 IR Active:          YES                    YES                    YES
 IR Intens:       61.050                 16.982                  0.430
 Raman Active:       YES                    YES                    YES
               X      Y      Z        X      Y      Z        X      Y      Z
 O         -0.000  0.000 -0.012    0.089  0.053 -0.000    0.000 -0.000 -0.001
 C         -0.000  0.000 -0.000    0.068 -0.059  0.000    0.000 -0.000  0.014
 C          0.000 -0.000  0.029   -0.033  0.032 -0.000    0.000  0.000 -0.003
 C          0.000  0.000 -0.151   -0.186 -0.170 -0.000   -0.000 -0.000  0.001
 H          0.000  0.000  0.831   -0.610 -0.171  0.000   -0.000 -0.000 -0.003
 C         -0.000 -0.000 -0.002    0.052 -0.084 -0.000   -0.000  0.000 -0.013
 H         -0.000 -0.000  0.012    0.009 -0.089  0.000   -0.000  0.000  0.028
 C         -0.000  0.000  0.000    0.010  0.009  0.000   -0.000  0.000  0.001
 O          0.000  0.000 -0.000   -0.048 -0.024 -0.000   -0.000 -0.000  0.003
 H          0.000  0.000  0.002   -0.043 -0.025 -0.000    0.000  0.000  0.004
 C         -0.000 -0.000  0.002   -0.062  0.080 -0.000    0.000 -0.000  0.087
 H          0.000 -0.000 -0.016   -0.066  0.081  0.000    0.000 -0.000 -0.553
 C         -0.000 -0.000  0.001    0.003  0.033 -0.000    0.000  0.000 -0.126
 H         -0.000 -0.000  0.000    0.142  0.031  0.000   -0.000  0.000  0.818
 C          0.000  0.000 -0.002   -0.003 -0.014  0.000   -0.000  0.000  0.023
 N          0.000  0.000 -0.014    0.010  0.077 -0.000   -0.000 -0.000 -0.010
 C          0.000 -0.000  0.066   -0.040 -0.049  0.000   -0.000 -0.000 -0.000
 C         -0.000 -0.000 -0.057   -0.027 -0.087 -0.000    0.000  0.000  0.002
 H          0.000 -0.000  0.352   -0.427 -0.093 -0.000   -0.000  0.000  0.000
 C         -0.000 -0.000 -0.077    0.179  0.216 -0.000    0.000  0.000  0.001
 H         -0.000 -0.000  0.354    0.104  0.380  0.000    0.000 -0.000 -0.008
 C         -0.000  0.000  0.145    0.008 -0.056  0.000   -0.000 -0.000 -0.000
 O         -0.000  0.000 -0.038    0.031  0.008 -0.000   -0.000  0.000  0.000
 TransDip  -0.000 -0.000  0.250    0.113 -0.068  0.000   -0.000  0.000  0.021

 Mode:                34                     35                     36
 Frequency:       991.46                1003.25                1122.73
 Force Cnst:      1.6555                 0.7402                 1.1679
 Red. Mass:       2.8584                 1.2483                 1.5726
 IR Active:          YES                    YES                    YES
 IR Intens:        1.840                  0.007                 56.656
 Raman Active:       YES                    YES                    YES
               X      Y      Z        X      Y      Z        X      Y      Z
 O         -0.093  0.042 -0.000    0.000  0.000  0.000   -0.053 -0.019  0.000
 C          0.026  0.029  0.000   -0.000 -0.000 -0.001    0.006 -0.016  0.000
 C         -0.058 -0.060  0.000    0.000 -0.000  0.008    0.040  0.040 -0.000
 C          0.027  0.032 -0.000   -0.000 -0.000 -0.006   -0.032 -0.070 -0.000
 H          0.286  0.029 -0.000   -0.000 -0.000  0.006   -0.079 -0.073  0.000
 C          0.163 -0.148 -0.000   -0.000  0.000  0.001   -0.004  0.038 -0.000
 H          0.542 -0.148  0.000   -0.000  0.000 -0.002    0.006  0.041  0.000
 C          0.053 -0.025  0.000   -0.000  0.000 -0.000    0.015 -0.016  0.000
 O         -0.069 -0.033 -0.000    0.000  0.000  0.000   -0.002 -0.003 -0.000
 H         -0.185 -0.048 -0.000    0.000  0.000  0.000   -0.066 -0.010  0.000
 C         -0.170  0.203  0.000    0.000 -0.000 -0.000   -0.021 -0.011 -0.000
 H         -0.143  0.272 -0.000    0.000 -0.000  0.000   -0.155 -0.243  0.000
 C          0.034 -0.030 -0.000   -0.000  0.000  0.001    0.003  0.042 -0.000
 H          0.529 -0.043  0.000   -0.000  0.000 -0.002    0.128  0.042  0.000
 C          0.028 -0.050 -0.000   -0.000  0.000 -0.001    0.023 -0.037  0.000
 N          0.013  0.020  0.000   -0.000  0.000 -0.002    0.022 -0.031 -0.000
 C          0.011  0.012 -0.000   -0.000 -0.000  0.000    0.063  0.093  0.000
 C          0.010  0.040 -0.000   -0.000 -0.000 -0.106    0.003 -0.090 -0.000
 H          0.134  0.043  0.000   -0.000 -0.000  0.716    0.523 -0.087  0.000
 C         -0.048 -0.049  0.000    0.000  0.000  0.103   -0.051  0.000  0.000
 H         -0.034 -0.080 -0.000    0.000  0.000 -0.682   -0.383  0.636 -0.000
 C          0.016  0.024 -0.000   -0.000 -0.000 -0.003    0.040  0.061 -0.000
 O          0.010 -0.012  0.000   -0.000  0.000  0.003   -0.026  0.004 -0.000
 TransDip   0.042 -0.012  0.000    0.000 -0.000  0.003    0.236  0.051  0.000

 Mode:                37                     38                     39
 Frequency:      1140.25                1178.35                1200.51
 Force Cnst:      1.0883                 1.7982                 1.3376
 Red. Mass:       1.4207                 2.1980                 1.5752
 IR Active:          YES                    YES                    YES
 IR Intens:       21.952                 11.257                 89.859
 Raman Active:       YES                    YES                    YES
               X      Y      Z        X      Y      Z        X      Y      Z
 O         -0.004 -0.051  0.000   -0.071 -0.088  0.000    0.093 -0.009 -0.000
 C         -0.029  0.040  0.000   -0.102  0.057  0.000   -0.095  0.035  0.000
 C          0.053  0.036 -0.000    0.174  0.125 -0.000   -0.025 -0.045  0.000
 C          0.003 -0.020 -0.000    0.088 -0.018 -0.000   -0.003  0.022 -0.000
 H         -0.185 -0.018  0.000   -0.386 -0.011  0.000   -0.104  0.024  0.000
 C          0.018 -0.076  0.000   -0.047  0.017 -0.000    0.002 -0.037 -0.000
 H          0.267 -0.079 -0.000    0.427  0.025  0.000    0.536 -0.038  0.000
 C         -0.035  0.003 -0.000   -0.031 -0.055 -0.000   -0.055  0.085  0.000
 O          0.017  0.012  0.000    0.052  0.016  0.000   -0.034  0.030 -0.000
 H          0.092  0.020 -0.000   -0.119  0.000 -0.000    0.669  0.107  0.000
 C          0.027  0.050  0.000   -0.041  0.007  0.000    0.001 -0.055 -0.000
 H          0.360  0.635 -0.000   -0.147 -0.172 -0.000   -0.120 -0.274 -0.000
 C         -0.030 -0.071  0.000    0.033  0.002 -0.000    0.033 -0.027 -0.000
 H         -0.491 -0.060 -0.000    0.426 -0.009  0.000    0.200 -0.035  0.000
 C          0.004  0.070 -0.000    0.022  0.004  0.000   -0.055  0.013  0.000
 N         -0.023 -0.046  0.000   -0.019 -0.004 -0.000    0.026  0.010 -0.000
 C          0.006  0.021  0.000    0.027  0.033  0.000   -0.026 -0.031 -0.000
 C          0.002 -0.027 -0.000   -0.041 -0.048 -0.000    0.022  0.014  0.000
 H          0.165 -0.025  0.000   -0.477 -0.058  0.000    0.209  0.018 -0.000
 C         -0.002  0.006  0.000    0.036  0.008  0.000   -0.013  0.011 -0.000
 H         -0.089  0.173  0.000    0.166 -0.246 -0.000   -0.068  0.118  0.000
 C          0.006  0.013  0.000   -0.016 -0.010  0.000   -0.005 -0.019  0.000
 O         -0.017  0.006 -0.000   -0.034  0.014 -0.000   -0.001  0.003 -0.000
 TransDip  -0.135  0.065 -0.000   -0.054 -0.093  0.000    0.281  0.115  0.000

 Mode:                40                     41                     42
 Frequency:      1216.65                1235.32                1278.57
 Force Cnst:      1.7484                 1.5153                 2.4984
 Red. Mass:       2.0047                 1.6854                 2.5940
 IR Active:          YES                    YES                    YES
 IR Intens:      163.893                134.866                 34.752
 Raman Active:       YES                    YES                    YES
               X      Y      Z        X      Y      Z        X      Y      Z
 O         -0.122  0.014  0.000    0.060 -0.018 -0.000    0.018  0.057 -0.000
 C          0.071 -0.106 -0.000   -0.050  0.007 -0.000   -0.015 -0.126 -0.000
 C          0.032  0.078 -0.000   -0.067  0.040  0.000   -0.029 -0.055 -0.000
 C         -0.001 -0.036  0.000   -0.031  0.008  0.000   -0.029 -0.025  0.000
 H          0.263 -0.040 -0.000    0.756  0.001 -0.000   -0.247 -0.026  0.000
 C          0.067 -0.011  0.000   -0.027  0.027  0.000   -0.031  0.091  0.000
 H          0.164 -0.015 -0.000    0.306  0.031  0.000    0.709  0.102  0.000
 C          0.032  0.099 -0.000   -0.048 -0.040 -0.000   -0.082 -0.054 -0.000
 O         -0.101 -0.003 -0.000    0.050  0.013  0.000    0.070  0.018  0.000
 H          0.605  0.069  0.000   -0.140 -0.005 -0.000   -0.220 -0.010 -0.000
 C          0.025 -0.011 -0.000   -0.001  0.003  0.000    0.030  0.006  0.000
 H         -0.083 -0.208  0.000    0.053  0.102 -0.000    0.108  0.151 -0.000
 C         -0.022  0.014  0.000   -0.010  0.025 -0.000   -0.043  0.093 -0.000
 H         -0.465  0.028 -0.000   -0.019  0.027  0.000   -0.342  0.107  0.000
 C          0.048 -0.035 -0.000   -0.010 -0.038  0.000   -0.054 -0.191  0.000
 N         -0.014 -0.004  0.000    0.009 -0.013 -0.000    0.065  0.093 -0.000
 C          0.060  0.063  0.000    0.058  0.081 -0.000    0.030 -0.028  0.000
 C         -0.033 -0.031 -0.000   -0.000 -0.037  0.000   -0.010  0.011 -0.000
 H         -0.396 -0.041  0.000   -0.345 -0.045 -0.000    0.024  0.009  0.000
 C          0.012 -0.019  0.000    0.028  0.018 -0.000   -0.043 -0.029  0.000
 H          0.070 -0.135 -0.000   -0.125  0.322  0.000    0.073 -0.263 -0.000
 C          0.006  0.018 -0.000   -0.076 -0.125  0.000    0.072  0.123 -0.000
 O          0.004 -0.004  0.000    0.027  0.012 -0.000    0.001 -0.023  0.000
 TransDip   0.394  0.113 -0.000   -0.361 -0.089  0.000   -0.176 -0.070  0.000

 Mode:                43                     44                     45
 Frequency:      1302.93                1326.45                1359.86
 Force Cnst:      2.9894                 3.0322                 4.1797
 Red. Mass:       2.9887                 2.9250                 3.8362
 IR Active:          YES                    YES                    YES
 IR Intens:      189.899                 11.076                 51.381
 Raman Active:       YES                    YES                    YES
               X      Y      Z        X      Y      Z        X      Y      Z
 O          0.050  0.016  0.000    0.056 -0.026  0.000    0.136 -0.043 -0.000
 C          0.010 -0.011 -0.000    0.036  0.028  0.000   -0.186  0.166  0.000
 C         -0.045  0.010 -0.000   -0.056  0.037 -0.000   -0.055 -0.073  0.000
 C         -0.047 -0.043  0.000   -0.156 -0.106  0.000   -0.047 -0.035 -0.000
 H          0.200 -0.049  0.000    0.292 -0.120 -0.000   -0.106 -0.040  0.000
 C         -0.069 -0.041  0.000    0.011 -0.031 -0.000   -0.026 -0.003 -0.000
 H          0.273 -0.045 -0.000   -0.188 -0.042 -0.000   -0.029  0.015  0.000
 C         -0.103 -0.021 -0.000   -0.088 -0.039  0.000    0.209  0.111  0.000
 O          0.066  0.017  0.000    0.028  0.037  0.000   -0.072 -0.077 -0.000
 H         -0.134 -0.001 -0.000    0.256  0.062 -0.000   -0.411 -0.114  0.000
 C         -0.082  0.039 -0.000   -0.026 -0.082  0.000    0.063  0.120 -0.000
 H         -0.335 -0.382  0.000    0.167  0.258 -0.000   -0.208 -0.376  0.000
 C          0.091  0.040  0.000   -0.006 -0.001  0.000    0.013 -0.098 -0.000
 H         -0.424  0.068 -0.000    0.564 -0.019  0.000   -0.477 -0.095  0.000
 C          0.284  0.077 -0.000   -0.060  0.114 -0.000   -0.020 -0.073  0.000
 N         -0.096 -0.091  0.000    0.008 -0.060 -0.000    0.016 -0.034 -0.000
 C         -0.118  0.007 -0.000    0.069  0.098  0.000    0.049  0.156  0.000
 C         -0.047  0.011  0.000   -0.050 -0.029 -0.000   -0.034 -0.046 -0.000
 H          0.367  0.024 -0.000   -0.216 -0.038  0.000   -0.308 -0.056  0.000
 C          0.032  0.031  0.000   -0.030 -0.063  0.000   -0.011 -0.040  0.000
 H          0.193 -0.272 -0.000    0.127 -0.383 -0.000    0.062 -0.190 -0.000
 C          0.012  0.041 -0.000    0.114  0.214 -0.000    0.065  0.110 -0.000
 O          0.021 -0.016  0.000    0.027 -0.045  0.000    0.001 -0.019  0.000
 TransDip  -0.439 -0.045 -0.000    0.005  0.106  0.000    0.140  0.182  0.000

 Mode:                46                     47                     48
 Frequency:      1386.59                1401.77                1440.82
 Force Cnst:      3.6442                 2.9483                 5.4077
 Red. Mass:       3.2170                 2.5466                 4.4213
 IR Active:          YES                    YES                    YES
 IR Intens:       18.836                 57.257                  2.779
 Raman Active:       YES                    YES                    YES
               X      Y      Z        X      Y      Z        X      Y      Z
 O         -0.015 -0.028  0.000   -0.002 -0.034 -0.000   -0.008  0.036 -0.000
 C         -0.129 -0.145 -0.000    0.028  0.116  0.000   -0.065 -0.066 -0.000
 C          0.048  0.185 -0.000    0.024  0.092 -0.000   -0.059 -0.188  0.000
 C         -0.048 -0.056  0.000   -0.031 -0.013  0.000    0.122  0.077 -0.000
 H          0.424 -0.062 -0.000    0.279 -0.016 -0.000   -0.360  0.081  0.000
 C          0.111  0.042  0.000   -0.089  0.006 -0.000    0.145  0.014 -0.000
 H          0.122  0.054  0.000   -0.034  0.009  0.000   -0.225  0.013  0.000
 C          0.043  0.153  0.000    0.087 -0.095 -0.000   -0.055  0.043  0.000
 O         -0.005 -0.047 -0.000   -0.040  0.010  0.000    0.011  0.012 -0.000
 H         -0.560 -0.101  0.000    0.358  0.047 -0.000   -0.024  0.011  0.000
 C         -0.022 -0.059 -0.000    0.055  0.064  0.000   -0.100 -0.127  0.000
 H          0.009 -0.018 -0.000    0.064  0.074  0.000    0.114  0.263 -0.000
 C          0.100 -0.047  0.000   -0.129  0.002 -0.000    0.081  0.070 -0.000
 H         -0.069 -0.047 -0.000    0.127 -0.008  0.000   -0.046  0.084  0.000
 C         -0.133  0.109  0.000    0.011 -0.128 -0.000   -0.012  0.002  0.000
 N          0.077  0.018 -0.000    0.079  0.011 -0.000    0.040 -0.061  0.000
 C         -0.048 -0.116  0.000   -0.031 -0.024  0.000    0.096  0.265 -0.000
 C         -0.029 -0.006 -0.000   -0.099 -0.055 -0.000   -0.159 -0.143  0.000
 H          0.434  0.000  0.000    0.600 -0.046  0.000    0.326 -0.143  0.000
 C         -0.026  0.074  0.000   -0.013  0.143  0.000    0.005  0.171 -0.000
 H          0.140 -0.247 -0.000    0.284 -0.428 -0.000    0.317 -0.429 -0.000
 C         -0.006  0.001 -0.000   -0.033 -0.039 -0.000   -0.061 -0.108  0.000
 O          0.025 -0.015  0.000    0.032 -0.015  0.000    0.003  0.005 -0.000
 TransDip   0.130 -0.050  0.000    0.238  0.045  0.000   -0.045 -0.029  0.000

 Mode:                49                     50                     51
 Frequency:      1505.83                1533.03                1579.15
 Force Cnst:      5.2359                 5.5635                10.8171
 Red. Mass:       3.9191                 4.0179                 7.3623
 IR Active:          YES                    YES                    YES
 IR Intens:       56.443                 16.201                211.132
 Raman Active:       YES                    YES                    YES
               X      Y      Z        X      Y      Z        X      Y      Z
 O         -0.043  0.020 -0.000    0.044  0.034  0.000    0.045 -0.032  0.000
 C          0.216 -0.041  0.000   -0.101 -0.178 -0.000   -0.172  0.045 -0.000
 C          0.004 -0.084  0.000   -0.039 -0.047  0.000    0.034 -0.002 -0.000
 C         -0.022  0.056 -0.000    0.012  0.008 -0.000   -0.085  0.035  0.000
 H         -0.040  0.062  0.000   -0.079  0.010  0.000    0.052  0.047  0.000
 C         -0.119 -0.078  0.000   -0.118  0.087  0.000    0.172  0.046  0.000
 H          0.390 -0.095 -0.000    0.422  0.114 -0.000   -0.433  0.047  0.000
 C         -0.114  0.110 -0.000    0.238  0.060 -0.000   -0.069 -0.141 -0.000
 O          0.052 -0.033  0.000   -0.069 -0.034 -0.000   -0.002  0.033  0.000
 H         -0.415 -0.074 -0.000   -0.047 -0.036  0.000    0.274  0.053 -0.000
 C          0.187  0.114 -0.000    0.003 -0.090  0.000   -0.013  0.087  0.000
 H         -0.141 -0.503  0.000    0.285  0.375  0.000   -0.154 -0.129 -0.000
 C         -0.096 -0.129  0.000   -0.197  0.017 -0.000    0.095 -0.005 -0.000
 H          0.190 -0.164 -0.000    0.550  0.001 -0.000   -0.252  0.004 -0.000
 C         -0.116  0.144 -0.000    0.205  0.128  0.000    0.024 -0.033 -0.000
 N         -0.048 -0.001  0.000   -0.120 -0.000  0.000   -0.340  0.176  0.000
 C          0.165  0.029 -0.000    0.089 -0.029 -0.000    0.440 -0.245  0.000
 C         -0.061 -0.048  0.000   -0.033  0.010  0.000   -0.011 -0.039 -0.000
 H          0.180 -0.052  0.000    0.075  0.013 -0.000    0.251 -0.055  0.000
 C         -0.013  0.067 -0.000    0.024 -0.012 -0.000   -0.070  0.070  0.000
 H          0.085 -0.126 -0.000    0.001  0.036  0.000    0.004 -0.103 -0.000
 C         -0.036 -0.032  0.000   -0.019  0.010 -0.000   -0.079  0.045 -0.000
 O          0.021 -0.006 -0.000    0.008 -0.004 -0.000    0.071 -0.042  0.000
 TransDip  -0.197 -0.138 -0.000   -0.066  0.111 -0.000   -0.465 -0.019 -0.000

 Mode:                52                     53                     54
 Frequency:      1630.56                1632.14                1661.42
 Force Cnst:     12.0269                10.2323                11.1142
 Red. Mass:       7.6777                 6.5194                 6.8339
 IR Active:          YES                    YES                    YES
 IR Intens:      171.994                 18.572                389.276
 Raman Active:       YES                    YES                    YES
               X      Y      Z        X      Y      Z        X      Y      Z
 O          0.024 -0.014  0.000   -0.028 -0.028  0.000    0.031  0.001  0.000
 C          0.008  0.073  0.000    0.015  0.234  0.000   -0.190 -0.102 -0.000
 C         -0.312  0.199 -0.000    0.149 -0.023 -0.000   -0.148  0.090 -0.000
 C          0.294 -0.151 -0.000   -0.134  0.047  0.000    0.143 -0.076 -0.000
 H         -0.239 -0.186  0.000    0.146  0.062 -0.000   -0.112 -0.094  0.000
 C          0.084 -0.069  0.000    0.089 -0.163 -0.000    0.280  0.046  0.000
 H         -0.090 -0.080 -0.000   -0.077 -0.179  0.000   -0.370  0.041 -0.000
 C         -0.111  0.142 -0.000   -0.134  0.357  0.000   -0.193 -0.066 -0.000
 O          0.025 -0.018  0.000    0.040 -0.046 -0.000    0.024  0.014  0.000
 H         -0.217 -0.036  0.000   -0.512 -0.085  0.000    0.051  0.013 -0.000
 C          0.077 -0.044  0.000    0.013 -0.236  0.000    0.206  0.176  0.000
 H          0.083 -0.059 -0.000    0.244  0.132 -0.000   -0.076 -0.341 -0.000
 C         -0.155  0.026 -0.000   -0.142  0.118 -0.000   -0.247 -0.067  0.000
 H          0.205  0.014 -0.000    0.216  0.120  0.000    0.254 -0.098 -0.000
 C          0.118 -0.068  0.000    0.152 -0.244 -0.000    0.082  0.016  0.000
 N         -0.051 -0.013  0.000   -0.052  0.055  0.000    0.079 -0.020  0.000
 C         -0.009 -0.037  0.000    0.034 -0.067  0.000   -0.025  0.006 -0.000
 C          0.337 -0.136 -0.000   -0.113  0.058 -0.000   -0.239  0.110  0.000
 H         -0.265 -0.185  0.000    0.118  0.076 -0.000    0.207  0.148 -0.000
 C         -0.278  0.196  0.000    0.094 -0.076 -0.000    0.207 -0.156  0.000
 H         -0.083 -0.276 -0.000    0.015  0.108  0.000    0.053  0.217 -0.000
 C         -0.028  0.048 -0.000    0.003 -0.001  0.000    0.051 -0.020  0.000
 O          0.014 -0.040  0.000    0.005  0.007  0.000   -0.069  0.042 -0.000
 TransDip  -0.418  0.043 -0.000    0.111  0.082  0.000   -0.626 -0.083 -0.000

 Mode:                55                     56                     57
 Frequency:      1706.82                1722.50                3201.86
 Force Cnst:     15.6659                15.5353                 6.5933
 Red. Mass:       9.1270                 8.8869                 1.0916
 IR Active:          YES                    YES                    YES
 IR Intens:       76.158                342.752                  7.095
 Raman Active:       YES                    YES                    YES
               X      Y      Z        X      Y      Z        X      Y      Z
 O         -0.026  0.027  0.000    0.008  0.013  0.000   -0.000 -0.000 -0.000
 C         -0.178 -0.124 -0.000   -0.087 -0.053 -0.000    0.004  0.001  0.000
 C          0.329 -0.198  0.000    0.128 -0.090 -0.000   -0.000  0.000  0.000
 C         -0.228  0.120 -0.000   -0.202  0.081  0.000   -0.000  0.000 -0.000
 H          0.080  0.164 -0.000    0.352  0.079  0.000   -0.000 -0.005 -0.000
 C          0.194  0.048  0.000    0.081  0.022  0.000    0.001 -0.087 -0.000
 H         -0.218  0.051 -0.000   -0.092  0.023 -0.000   -0.008  0.996  0.000
 C         -0.107 -0.047 -0.000   -0.044 -0.026 -0.000   -0.004  0.001  0.000
 O          0.010  0.008  0.000    0.006  0.005  0.000    0.001 -0.000 -0.000
 H          0.034  0.007 -0.000    0.012  0.005 -0.000    0.005  0.006  0.000
 C          0.132  0.109  0.000    0.056  0.048  0.000    0.000  0.001 -0.000
 H         -0.021 -0.178 -0.000   -0.007 -0.068 -0.000    0.003 -0.003 -0.000
 C         -0.197 -0.037 -0.000   -0.088 -0.013 -0.000   -0.000 -0.003  0.000
 H          0.227 -0.055 -0.000    0.101 -0.019 -0.000    0.001  0.034 -0.000
 C          0.123  0.032  0.000    0.083  0.025 -0.000   -0.000  0.001 -0.000
 N          0.083 -0.044  0.000   -0.045  0.004 -0.000    0.000 -0.000  0.000
 C         -0.231  0.113 -0.000   -0.018  0.006  0.000    0.000  0.000  0.000
 C          0.235 -0.078  0.000    0.156 -0.065 -0.000    0.000 -0.000  0.000
 H         -0.301 -0.102 -0.000   -0.134 -0.083  0.000   -0.000  0.006  0.000
 C         -0.131  0.093 -0.000   -0.182  0.136 -0.000    0.000  0.000  0.000
 H         -0.107 -0.027  0.000    0.077 -0.376  0.000   -0.001 -0.000  0.000
 C         -0.271  0.140 -0.000    0.523 -0.293  0.000    0.000 -0.000 -0.000
 O          0.210 -0.116  0.000   -0.298  0.173 -0.000   -0.000  0.000 -0.000
 TransDip  -0.279 -0.021 -0.000    0.534 -0.258  0.000   -0.069 -0.049  0.000

 Mode:                58                     59                     60
 Frequency:      3206.96                3218.85                3224.31
 Force Cnst:      6.5893                 6.6448                 6.7225
 Red. Mass:       1.0874                 1.0885                 1.0975
 IR Active:          YES                    YES                    YES
 IR Intens:        0.743                  0.985                 10.670
 Raman Active:       YES                    YES                    YES
               X      Y      Z        X      Y      Z        X      Y      Z
 O          0.000 -0.000  0.000    0.000 -0.000 -0.000   -0.000 -0.000  0.000
 C          0.000  0.000  0.000    0.000  0.000 -0.000    0.000  0.000  0.000
 C         -0.000  0.000  0.000   -0.000  0.000 -0.000   -0.000  0.000  0.000
 C         -0.000 -0.001 -0.000    0.000  0.000 -0.000    0.000 -0.007  0.000
 H          0.000  0.011  0.000   -0.000 -0.002 -0.000    0.000  0.085  0.000
 C         -0.000  0.000  0.000    0.000  0.003  0.000   -0.000  0.000  0.000
 H          0.000 -0.005  0.000    0.000 -0.030 -0.000    0.000 -0.002  0.000
 C          0.000 -0.000  0.000   -0.000 -0.001  0.000    0.000  0.000  0.000
 O         -0.000  0.000  0.000   -0.000  0.000 -0.000   -0.000  0.000  0.000
 H          0.000 -0.000  0.000    0.001 -0.001 -0.000    0.000 -0.000  0.000
 C         -0.000 -0.000 -0.000   -0.038  0.025  0.000   -0.001  0.001 -0.000
 H          0.000 -0.000 -0.000    0.465 -0.267 -0.000    0.013 -0.008 -0.000
 C          0.000  0.000 -0.000   -0.001 -0.072  0.000    0.000 -0.001 -0.000
 H         -0.000 -0.006 -0.000    0.025  0.838 -0.000    0.000  0.006 -0.000
 C         -0.000  0.000 -0.000   -0.002  0.000  0.000   -0.000  0.000 -0.000
 N         -0.000 -0.000 -0.000   -0.000 -0.000  0.000   -0.000  0.000 -0.000
 C          0.001  0.000 -0.000    0.000  0.000  0.000    0.002  0.000 -0.000
 C          0.001 -0.069  0.000   -0.000  0.000  0.000    0.006 -0.053  0.000
 H         -0.014  0.803  0.000    0.000 -0.004  0.000   -0.014  0.585  0.000
 C          0.043  0.024 -0.000    0.001  0.000  0.000   -0.066 -0.029 -0.000
 H         -0.524 -0.270 -0.000   -0.012 -0.006  0.000    0.714  0.364  0.000
 C          0.001 -0.001  0.000   -0.000 -0.000 -0.000   -0.001  0.002 -0.000
 O         -0.000  0.000  0.000    0.000  0.000 -0.000    0.001 -0.000  0.000
 TransDip   0.007 -0.027  0.000   -0.006 -0.031 -0.000   -0.087 -0.058  0.000

 Mode:                61                     62                     63
 Frequency:      3231.76                3233.25                3748.29
 Force Cnst:      6.7217                 6.7463                 8.8241
 Red. Mass:       1.0923                 1.0953                 1.0660
 IR Active:          YES                    YES                    YES
 IR Intens:        0.235                  5.414                 86.683
 Raman Active:       YES                    YES                    YES
               X      Y      Z        X      Y      Z        X      Y      Z
 O          0.000 -0.000 -0.000    0.000  0.000  0.000    0.000  0.000 -0.000
 C          0.000  0.000  0.000    0.000 -0.000  0.000   -0.000 -0.000 -0.000
 C         -0.005  0.002 -0.000   -0.000 -0.000  0.000    0.000  0.000 -0.000
 C          0.002 -0.087 -0.000    0.000 -0.002  0.000    0.000  0.000  0.000
 H          0.007  0.992  0.000    0.000  0.023  0.000    0.000 -0.000 -0.000
 C          0.000 -0.000 -0.000    0.000 -0.001 -0.000    0.001  0.001 -0.000
 H          0.000  0.005 -0.000   -0.000  0.015  0.000   -0.002 -0.004 -0.000
 C         -0.000  0.000 -0.000   -0.001 -0.003  0.000    0.002 -0.002  0.000
 O          0.000 -0.000 -0.000    0.000  0.000  0.000    0.005 -0.062 -0.000
 H         -0.000  0.000 -0.000    0.002  0.000  0.000   -0.102  0.993  0.000
 C          0.002 -0.001  0.000   -0.066  0.035 -0.000    0.000  0.001  0.000
 H         -0.017  0.010  0.000    0.731 -0.413 -0.000    0.000  0.000  0.000
 C         -0.000 -0.001  0.000    0.004  0.048 -0.000   -0.000 -0.000  0.000
 H          0.000  0.013 -0.000   -0.019 -0.534  0.000   -0.000  0.000 -0.000
 C         -0.000  0.000  0.000    0.002 -0.001 -0.000    0.000  0.000  0.000
 N          0.000 -0.000  0.000   -0.000  0.000 -0.000   -0.000 -0.000 -0.000
 C         -0.000  0.001  0.000   -0.000 -0.000 -0.000    0.000 -0.000  0.000
 C         -0.001  0.005 -0.000   -0.000  0.001 -0.000   -0.000 -0.000 -0.000
 H          0.002 -0.058  0.000    0.000 -0.010 -0.000    0.000  0.000  0.000
 C          0.005  0.002  0.000    0.001  0.000 -0.000    0.000 -0.000 -0.000
 H         -0.054 -0.028 -0.000   -0.007 -0.003 -0.000    0.000 -0.000  0.000
 C          0.003  0.000 -0.000    0.000 -0.000 -0.000   -0.000  0.000 -0.000
 O         -0.001  0.000  0.000   -0.000  0.000  0.000    0.000 -0.000 -0.000
 TransDip   0.004 -0.015  0.000   -0.068  0.030  0.000    0.203  0.218  0.000

 STANDARD THERMODYNAMIC QUANTITIES AT   298.15 K  AND     1.00 ATM

   This Molecule has  0 Imaginary Frequencies
   Zero point vibrational energy:      104.036 kcal/mol

   Atom    1 Element O  Has Mass   15.99491
   Atom    2 Element C  Has Mass   12.00000
   Atom    3 Element C  Has Mass   12.00000
   Atom    4 Element C  Has Mass   12.00000
   Atom    5 Element H  Has Mass    1.00783
   Atom    6 Element C  Has Mass   12.00000
   Atom    7 Element H  Has Mass    1.00783
   Atom    8 Element C  Has Mass   12.00000
   Atom    9 Element O  Has Mass   15.99491
   Atom   10 Element H  Has Mass    1.00783
   Atom   11 Element C  Has Mass   12.00000
   Atom   12 Element H  Has Mass    1.00783
   Atom   13 Element C  Has Mass   12.00000
   Atom   14 Element H  Has Mass    1.00783
   Atom   15 Element C  Has Mass   12.00000
   Atom   16 Element N  Has Mass   14.00307
   Atom   17 Element C  Has Mass   12.00000
   Atom   18 Element C  Has Mass   12.00000
   Atom   19 Element H  Has Mass    1.00783
   Atom   20 Element C  Has Mass   12.00000
   Atom   21 Element H  Has Mass    1.00783
   Atom   22 Element C  Has Mass   12.00000
   Atom   23 Element O  Has Mass   15.99491
   Molecular Mass:   213.042610 amu
   Principal axes and moments of inertia in amu*Bohr^2:
                             1           2           3
    Eigenvalues --     1024.02213  6296.36039  7320.38252
          X               0.99998     0.00618    -0.00000
          Y              -0.00618     0.99998    -0.00000
          Z               0.00000     0.00000     1.00000
   Rotational Symmetry Number is   1
   The Molecule is an Asymmetric Top
   Translational Enthalpy:        0.889 kcal/mol
   Rotational Enthalpy:           0.889 kcal/mol
   Vibrational Enthalpy:        109.494 kcal/mol
   gas constant (RT):             0.592 kcal/mol
   Translational Entropy:        41.972  cal/mol.K
   Rotational Entropy:           32.223  cal/mol.K
   Vibrational Entropy:          31.258  cal/mol.K

   Total Enthalpy:              111.864 kcal/mol
   Total Entropy:               105.453  cal/mol.K

 ======================================================================

 STANDARD THERMODYNAMIC QUANTITIES FOR ANHARMONIC VIBRATION -- TOSH

   Zero point vibrational energy: ************ kcal/mol

   Vibrational Enthalpy:       Infinity kcal/mol
   Vibrational Entropy:             NaN  cal/mol.K

   Total Enthalpy:             Infinity kcal/mol
   Total Entropy:                   NaN  cal/mol.K

 ======================================================================

 STANDARD THERMODYNAMIC QUANTITIES FOR ANHARMONIC VIBRATION -- VPT2

   Zero point vibrational energy: ************ kcal/mol

   Vibrational Enthalpy:       Infinity kcal/mol
   Vibrational Entropy:             NaN  cal/mol.K

   Total Enthalpy:             Infinity kcal/mol
   Total Entropy:                   NaN  cal/mol.K

 ======================================================================

Archival summary:
1\1\pikachu\FREQ\ProcedureUnspecified\6-31G*\31127\pakpong\FriJun321:05:182016FriJun321:05:182016\0\\#,FREQ,ProcedureUnspecified,6-31G*,\\0,1\O\C,1,1.36345\C,1,1.37345,2,119.309\C,3,1.35332,1,119.441,2,-180,0\H,4,1.08462,3,121.337,1,-0,0\C,2,1.39012,1,117.786,3,-180,0\H,6,1.08663,2,119.525,1,0,0\C,6,1.39796,2,118.598,1,-180,0\O,8,1.3583,6,122.301,2,180,0\H,9,0.970315,8,109.65,6,0,0\C,8,1.40885,6,120.833,2,-0,0\H,11,1.08441,8,118.731,6,180,0\C,11,1.38215,8,119.585,6,0,0\H,13,1.08534,11,121.242,8,180,0\C,13,1.40952,11,121.112,8,-0,0\N,15,1.37888,13,120.324,11,-180,0\C,16,1.30714,15,117.662,13,180,0\C,17,1.45041,16,119.857,15,180,0\H,18,1.08606,17,116.178,16,0,0\C,18,1.34986,17,121.171,16,180,0\H,20,1.08585,18,121.985,17,-180,0\C,4,1.46524,3,120.557,1,-180,0\O,22,1.23257,4,122.366,3,180,0\\\@

 Total job time:  3921.85s(wall), 3922.96s(cpu) 
 Fri Jun  3 21:05:18 2016

        *************************************************************
        *                                                           *
        *  Thank you very much for using Q-Chem.  Have a nice day.  *
        *                                                           *
        *************************************************************
