# Supplementary material for: A DFT investigation of the blue bottle experiment: E∘half-cell analysis of autoxidation catalysed by redox indicators
Source: R Soc Open Sci. 2017 Nov 8;4(11):170708. doi: 10.1098/rsos.170708 (PMC5717635; doi:10.1098/rsos.170708)
Supplement: output.zip [file rsos170708supp2.zip › B3LYP_6-31Gd/C12H9Cl2NO2.out]

                  Welcome to Q-Chem
     A Quantum Leap Into The Future Of Chemistry


 Q-Chem 4.3, Q-Chem, Inc., Pleasanton, CA (2015)

 Y. Shao,  Z. Gan,  E. Epifanovsky,  A. T. B. Gilbert,  M. Wormit,  
 J. Kussmann,  A. W. Lange,  A. Behn,  J. Deng,  X. Feng,  D. Ghosh,  
 M. Goldey,  P. R. Horn,  L. D. Jacobson,  I. Kaliman,  R. Z. Khaliullin,  
 T. Kus,  A. Landau,  J. Liu,  E. I. Proynov,  Y. M. Rhee,  R. M. Richard,  
 M. A. Rohrdanz,  R. P. Steele,  E. J. Sundstrom,  H. L. Woodcock III,  
 P. M. Zimmerman,  D. Zuev,  B. Albrecht,  E. Alguire,  B. Austin,  
 S. A. Baeppler,  G. J. O. Beran,  Y. A. Bernard,  E. Berquist,  
 K. Brandhorst,  K. B. Bravaya,  S. T. Brown,  D. Casanova,  C.-M. Chang,  
 Y. Chen,  S. H. Chien,  K. D. Closser,  D. L. Crittenden,  M. Diedenhofen,  
 R. A. DiStasio Jr.,  H. Do,  A. D. Dutoi,  R. G. Edgar,  P.-T. Fang,  
 S. Fatehi,  Q. Feng,  L. Fusti-Molnar,  A. Ghysels,  
 A. Golubeva-Zadorozhnaya,  J. Gomes,  A. Gunina,  M. W. D. Hanson-Heine,  
 P. H. P. Harbach,  A. W. Hauser,  E. G. Hohenstein,  Z. C. Holden,  K. Hui,  
 T.-C. Jagau,  H. Ji,  B. Kaduk,  K. Khistyaev,  Jaehoon Kim,  Jihan Kim,  
 R. A. King,  P. Klunzinger,  D. Kosenkov,  T. Kowalczyk,  C. M. Krauter,  
 K. U. Lao,  A. Laurent,  K. V. Lawler,  S. Lehtola,  S. V. Levchenko,  
 C. Y. Lin,  Y.-S. Lin,  F. Liu,  E. Livshits,  R. C. Lochan,  A. Luenser,  
 P. Manohar,  S. F. Manzer,  S.-P. Mao,  N. Mardirossian,  A. V. Marenich,  
 L. A. Martinez-Martinez,  S. A. Maurer,  N. J. Mayhall,  K. Nanda,  
 C. M. Oana,  R. Olivares-Amaya,  D. P. O'Neill,  J. A. Parkhill,  
 T. M. Perrine,  R. Peverati,  P. A. Pieniazek,  F. Plasser,  A. Prociuk,  
 D. R. Rehn,  E. Rosta,  N. J. Russ,  N. Sergueev,  S. M. Sharada,  
 S. Sharma,  D. W. Small,  A. Sodt,  T. Stauch,  T. Stein,  D. Stuck,  
 Y.-C. Su,  A. J. W. Thom,  T. Tsuchimochi,  L. Vogt,  O. Vydrov,  T. Wang,  
 M. A. Watson,  J. Wenzel,  A. White,  C. F. Williams,  V. Vanovschi,  
 S. Yeganeh,  S. R. Yost,  Z.-Q. You,  I. Y. Zhang,  X. Zhang,  Y. Zhao,  
 B. R. Brooks,  G. K. L. Chan,  D. M. Chipman,  C. J. Cramer,  
 W. A. Goddard III,  M. S. Gordon,  W. J. Hehre,  A. Klamt,  
 H. F. Schaefer III,  M. W. Schmidt,  C. D. Sherrill,  D. G. Truhlar,  
 A. Warshel,  X. Xu,  A. Aspuru-Guzik,  R. Baer,  A. T. Bell,  N. A. Besley,  
 J.-D. Chai,  A. Dreuw,  B. D. Dunietz,  T. R. Furlani,  S. R. Gwaltney,  
 C.-P. Hsu,  Y. Jung,  J. Kong,  D. S. Lambrecht,  W. Liang,  C. Ochsenfeld,  
 V. A. Rassolov,  L. V. Slipchenko,  J. E. Subotnik,  T. Van Voorhis,  
 J. M. Herbert,  A. I. Krylov,  P. M. W. Gill,  M. Head-Gordon

 Contributors to earlier versions of Q-Chem not listed above: 
 R. D. Adamson,  J. Baker,  E. F. C. Byrd,  A. K. Chakraborty,  C.-L. Cheng,  
 H. Dachsel,  R. J. Doerksen,  G. Hawkins,  A. Heyden,  S. Hirata,  
 G. Kedziora,  F. J. Keil,  C. Kelley,  P. P. Korambath,  W. Kurlancheek,  
 A. M. Lee,  M. S. Lee,  D. Liotard,  I. Lotan,  P. E. Maslen,  N. Nair,  
 D. Neuhauser,  R. Olson,  B. Peters,  J. Ritchie,  N. E. Schultz,  
 N. Shenvi,  A. C. Simmonett,  K. S. Thanthiriwatte,  Q. Wu,  W. Zhang

 Please cite Q-Chem as follows:
 Y. Shao et al., Mol. Phys. 113, 184-215 (2015)
 DOI: 10.1080/00268976.2014.952696

 Q-Chem 4.3.0 for Intel X86 EM64T Linux

 Parts of Q-Chem use Armadillo 5.200.1 (Boston Tea Smuggler).
 http://arma.sourceforge.net/

 Q-Chem begins on Mon Jul 11 21:15:10 2016  


Host: 0

     Scratch files written to /scratch/pakpong/qchem18317//

Checking the input file for inconsistencies... 	...done.

--------------------------------------------------------------
User input:
--------------------------------------------------------------
$molecule
0 1
  O    6.0607036   -0.6783954   -0.1202420
  C    4.7762805   -0.2030825   -0.1173745
  C    4.4823240    0.8652236    0.7354518
  H    5.2708723    1.2751633    1.3585319
  C    3.1893055    1.3735977    0.7926992
  H    2.9654978    2.1885529    1.4775600
  C    2.1662512    0.8513071   -0.0149036
  N    0.8848982    1.4382979    0.0188073
  C    2.4776329   -0.2030259   -0.8855813
  H    1.7155179   -0.6015351   -1.5474675
  C    3.7656924   -0.7346596   -0.9235997
  H    3.9854894   -1.5572353   -1.6021232
  C   -0.3490819    0.7811373    0.0496358
  C   -1.5198574    1.5417973   -0.0999780
  H   -1.4636051    2.6135274   -0.2609628
  C   -2.7607265    0.9208507   -0.0479435
 Cl   -4.2230992    1.8957608   -0.2250843
  C   -2.9125821   -0.4626587    0.1239490
  O   -4.1099213   -1.0978949    0.1582967
  C   -1.7291952   -1.2016573    0.2663567
 Cl   -1.8420773   -2.9338444    0.5029075
  C   -0.4736530   -0.6042427    0.2421225
  H    0.4038884   -1.2200292    0.3899452
  H    6.1224922   -1.4130047   -0.7498024
  H    0.8618637    2.3996966    0.3280802
  H   -4.8120253   -0.4354777    0.0395758
$end

$rem
   BASIS  =  6-31G*
   GUI  =  2
   JOB_TYPE  =  Frequency
   METHOD  =  B3LYP
   SCF_CONVERGENCE  =  8
$end

--------------------------------------------------------------
 ----------------------------------------------------------------
             Standard Nuclear Orientation (Angstroms)
    I     Atom           X                Y                Z
 ----------------------------------------------------------------
    1      O       6.0637074367    -0.6249846584    -0.1099537895
    2      C       4.7760824310    -0.1584579314    -0.1030304045
    3      C       4.4640599639     0.8700577489     0.7912841489
    4      H       5.2418772743     1.2576919850     1.4415361928
    5      C       3.1669297882     1.3672068472     0.8538494199
    6      H       2.9289109449     2.1503277906     1.5703302628
    7      C       2.1577217220     0.8738124632     0.0114060003
    8      N       0.8720052779     1.4505957189     0.0540021962
    9      C       2.4872943010    -0.1398599449    -0.8999152709
   10      H       1.7363144406    -0.5142270884    -1.5881017926
   11      C       3.7793864571    -0.6611098640    -0.9443387692
   12      H       4.0133684884    -1.4521437766    -1.6548691356
   13      C      -0.3576751518     0.7848449222     0.0406135750
   14      C      -1.5317336417     1.5437678503    -0.0910141113
   15      H      -1.4809058945     2.6217959998    -0.2048459317
   16      C      -2.7688192859     0.9132350995    -0.0817431076
   17      Cl     -4.2355866696     1.8855306112    -0.2353574290
   18      C      -2.9132140718    -0.4773568920     0.0282999465
   19      O      -4.1064535582    -1.1211223489     0.0198430713
   20      C      -1.7266054826    -1.2142468399     0.1538256394
   21      Cl     -1.8304216992    -2.9557308911     0.3139077786
   22      C      -0.4750332629    -0.6083323633     0.1714988610
   23      H       0.4048385115    -1.2243166577     0.3038335977
   24      H       6.1384735524    -1.3312639579    -0.7697981127
   25      H       0.8384284143     2.3975496572     0.4041715954
   26      H      -4.8115940341    -0.4586897410    -0.0791578126
 ----------------------------------------------------------------
 Molecular Point Group                 C1    NOp =  1
 Largest Abelian Subgroup              C1    NOp =  1
 Nuclear Repulsion Energy =  1313.8193198158 hartrees
 There are       69 alpha and       69 beta electrons
 Requested basis set is 6-31G(d)
 There are 88 shells and 281 basis functions

 Total QAlloc Memory Limit   2000 MB
 Mega-Array Size        61 MB
 MEM_STATIC part        62 MB
 A cutoff of  1.0D-11 yielded   2567 shell pairs
 There are     27560 function pairs

 -------------------------------------------------------
 OpenMP Integral Computing Module                       
 Release: version 1.0, May 2013, Q-Chem Inc. Pittsburgh 
 -------------------------------------------------------
 Integral Job Info:
 Integral job number is                      11
 Integral operator is                         1
 short-range coefficients                     0
 long-range coefficients              100000000
 Omega coefficients                           0
 if combine SR and LR in K                    0
 Integral screening is                        0
 Integral computing path is                   2
 max size of driver memory is            800000
 size of driver memory is                593474
 size of scratch memory is             15166112
 max col of scratch BK array               1296
 max len of scratch array in speh3          155
 max len of scratch index in speh4           18
 max int batch size is                      520
 min int batch size is                       52
 fixed nKL is                                52
 max L of basis functions is                  2
 order of int derivative is                   0
 number of shells is                         88
 number of basis is                         281
 number of cartesian basis is               281
 number of contracted shell pairs          2567
 number of primitive shell pairs           9696
 maxK2 (contraction) of shell pair           36
 max number of K2 of shell pair               1
 max number of CS2 of shell pair            300
 max number of PS2 of shell pair           1800
 mem total for path MDJ                   82984
 -------------------------------------------------------
 Smallest overlap matrix eigenvalue = 3.93E-04
 Guess from superposition of atomic densities
 Warning:  Energy on first SCF cycle will be non-variational
 A restricted hybrid HF-DFT SCF calculation will be
 performed using Pulay DIIS extrapolation
 Exchange:     0.2000 Hartree-Fock + 0.0800 Slater + 0.7200 B88
 Correlation:  0.1900 VWN1RPA + 0.8100 LYP
 Using SG-1 standard quadrature grid
 SCF converges when DIIS error is below 1.0E-08
 ---------------------------------------
  Cycle       Energy         DIIS Error
 ---------------------------------------
    1   -1592.3026776186      4.74E-02
    2   -1588.0610259715      4.71E-03
    3   -1587.9891623118      5.59E-03
    4   -1588.2563173769      1.10E-03
    5   -1588.2669871266      3.94E-04
    6   -1588.2683715790      1.54E-04
    7   -1588.2685844419      4.79E-05
    8   -1588.2686066044      1.41E-05
    9   -1588.2686085482      4.07E-06
   10   -1588.2686087139      1.09E-06
   11   -1588.2686087229      4.70E-07
   12   -1588.2686087258      1.46E-07
   13   -1588.2686087266      4.23E-08
   14   -1588.2686087256      1.33E-08
   15   -1588.2686087235      5.85E-09 Convergence criterion met
 ---------------------------------------
 SCF time:  CPU 209.50 s  wall 209.71 s
 SCF   energy in the final basis set = -1588.2686087235
 Total energy in the final basis set = -1588.2686087235

 --------------------------------------------------------------

                    Orbital Energies (a.u.)
 --------------------------------------------------------------

 Alpha MOs
 -- Occupied --
*******-101.547 -19.189 -19.182 -14.367 -10.269 -10.263 -10.256
-10.252 -10.248 -10.234 -10.209 -10.203 -10.199 -10.198 -10.198
-10.193  -9.484  -9.463  -7.248  -7.239  -7.239  -7.227  -7.218
 -7.217  -1.075  -1.062  -0.958  -0.899  -0.877  -0.853  -0.820
 -0.758  -0.756  -0.740  -0.721  -0.641  -0.637  -0.619  -0.598
 -0.564  -0.552  -0.540  -0.524  -0.496  -0.472  -0.461  -0.447
 -0.442  -0.440  -0.435  -0.429  -0.415  -0.410  -0.401  -0.384
 -0.379  -0.367  -0.367  -0.353  -0.347  -0.337  -0.332  -0.309
 -0.288  -0.260  -0.250  -0.233  -0.188
 -- Virtual --
 -0.023  -0.010  -0.007   0.002   0.027   0.049   0.063   0.082
  0.087   0.094   0.132   0.142   0.147   0.160   0.162   0.182
  0.192   0.213   0.230   0.233   0.255   0.277   0.295   0.298
  0.307   0.327   0.339   0.345   0.369   0.379   0.399   0.401
  0.415   0.429   0.444   0.451   0.476   0.485   0.503   0.510
  0.518   0.523   0.525   0.528   0.542   0.562   0.567   0.574
  0.582   0.587   0.588   0.603   0.604   0.610   0.617   0.619
  0.633   0.644   0.654   0.658   0.673   0.692   0.725   0.736
  0.746   0.752   0.773   0.777   0.801   0.810   0.816   0.825
  0.830   0.841   0.851   0.855   0.860   0.866   0.876   0.885
  0.886   0.898   0.903   0.911   0.914   0.929   0.954   0.959
  0.961   0.981   0.987   0.991   1.007   1.031   1.035   1.050
  1.052   1.101   1.121   1.136   1.146   1.154   1.172   1.179
  1.193   1.205   1.231   1.246   1.250   1.264   1.301   1.332
  1.361   1.363   1.389   1.403   1.429   1.441   1.447   1.449
  1.470   1.474   1.496   1.504   1.557   1.577   1.614   1.677
  1.684   1.717   1.723   1.729   1.748   1.760   1.769   1.809
  1.813   1.843   1.864   1.875   1.892   1.895   1.913   1.929
  1.953   1.969   1.971   1.988   1.998   2.018   2.050   2.059
  2.085   2.115   2.123   2.131   2.144   2.153   2.238   2.258
  2.282   2.285   2.294   2.303   2.327   2.357   2.389   2.413
  2.444   2.456   2.488   2.499   2.532   2.565   2.586   2.600
  2.625   2.636   2.656   2.668   2.680   2.729   2.742   2.772
  2.798   2.834   2.864   2.931   2.960   2.972   3.015   3.115
  3.229   3.352   3.422   3.934   3.970   4.054   4.074   4.080
  4.098   4.121   4.203   4.235   4.246   4.313   4.336   4.369
  4.418   4.473   4.731   4.787
 --------------------------------------------------------------

          Ground-State Mulliken Net Atomic Charges

     Atom                 Charge (a.u.)
  ----------------------------------------
      1 O                    -0.645083
      2 C                     0.351436
      3 C                    -0.163338
      4 H                     0.144448
      5 C                    -0.188047
      6 H                     0.127900
      7 C                     0.341685
      8 N                    -0.789101
      9 C                    -0.173137
     10 H                     0.150516
     11 C                    -0.203375
     12 H                     0.125040
     13 C                     0.368478
     14 C                    -0.199581
     15 H                     0.149794
     16 C                    -0.123867
     17 Cl                   -0.025196
     18 C                     0.354607
     19 O                    -0.625301
     20 C                    -0.125670
     21 Cl                    0.006446
     22 C                    -0.185052
     23 H                     0.170212
     24 H                     0.407930
     25 H                     0.325004
     26 H                     0.423253
  ----------------------------------------
  Sum of atomic charges =     0.000000

 -----------------------------------------------------------------
                    Cartesian Multipole Moments
 -----------------------------------------------------------------
    Charge (ESU x 10^10)
                -0.0000
    Dipole Moment (Debye)
         X       1.5515      Y       1.8200      Z      -0.7356
       Tot       2.5021
    Quadrupole Moments (Debye-Ang)
        XX    -107.3980     XY      -9.6093     YY    -106.9879
        XZ      -4.2224     YZ       6.6660     ZZ    -109.9806
    Octopole Moments (Debye-Ang^2)
       XXX     -56.9784    XXY     -31.9531    XYY      31.7895
       YYY      10.8613    XXZ     -36.3789    XYZ      23.6750
       YYZ       2.4458    XZZ       8.5625    YZZ      -5.3988
       ZZZ      -1.5940
    Hexadecapole Moments (Debye-Ang^3)
      XXXX   -6811.3610   XXXY    -286.9909   XXYY   -1384.0962
      XYYY     -52.0344   YYYY   -1488.3026   XXXZ    -197.7993
      XXYZ     124.0081   XYYZ      -4.8902   YYYZ      14.0862
      XXZZ   -1167.9222   XYZZ      -9.6639   YYZZ    -300.2751
      XZZZ      -6.2916   YZZZ       8.9848   ZZZZ    -266.0652
 -----------------------------------------------------------------
 Calculating MO derivatives via CPSCF
   1         3          78      0.223463    0.043889
   2         3          78      0.021139    0.003911
   3         3          78      0.001636    0.000356
   4        66          15      0.000061    0.000019
   5        80           1      0.000001    0.000001
   6        81           0      0.000000    0.000000    Roots Converged
 Calculating analytic Hessian of the SCF energy
 Polarizability Matrix (a.u.)
            1           2           3
    1-260.7418671  12.2405328  -8.6101770
    2  12.2405328-162.5847441 -15.0512330
    3  -8.6101770 -15.0512330 -82.1395619

 Direct stationary perturbation theory relativistic correction:

 rels  =       1.732227188788
 relv  =      -6.758634192228
 rel2e =       1.954240362695
 E_rel =      -3.072166640744

 Hessian of the SCF Energy
            1           2           3           4           5           6
    1   0.3905786  -0.1282542   0.0026707  -0.2854771   0.0554568  -0.0314232
    2  -0.1282542   0.3655206   0.2855989   0.0947634  -0.0982025  -0.0248055
    3   0.0026707   0.2855989   0.3031511   0.0059231  -0.0386994  -0.0738078
    4  -0.2854771   0.0947634   0.0059231   0.6679786  -0.0956020   0.0887392
    5   0.0554568  -0.0982025  -0.0386994  -0.0956020   0.4572487   0.2698210
    6  -0.0314232  -0.0248055  -0.0738078   0.0887392   0.2698210   0.4399460
    7  -0.0164442   0.0436473   0.0346784  -0.1255300   0.0040097  -0.0184226
    8   0.0171360  -0.0156389  -0.0147962   0.0555094  -0.2042282  -0.1162570
    9   0.0085858  -0.0058728   0.0032710   0.0333733  -0.1333941  -0.1820296
   10   0.0008612  -0.0012037   0.0003577   0.0077101   0.0034540   0.0043418
   11  -0.0009169  -0.0001741   0.0027215  -0.0191546  -0.0035388  -0.0145544
   12   0.0003503   0.0026618  -0.0005413  -0.0173096  -0.0062752  -0.0075156
   13  -0.0004791  -0.0052176  -0.0062816   0.0084157   0.0613655   0.0635431
   14  -0.0026810   0.0005678  -0.0048924   0.0262031  -0.0124846  -0.0046546
   15  -0.0025560  -0.0059864  -0.0024209   0.0274711   0.0062187   0.0168270
   16  -0.0001095   0.0013203   0.0011476  -0.0042206   0.0018851  -0.0020921
   17   0.0003104  -0.0004281  -0.0006696   0.0026474   0.0045706  -0.0020552
   18   0.0001220  -0.0002473   0.0000679  -0.0014171  -0.0025072   0.0044705
   19   0.0033784  -0.0004240   0.0014063  -0.0071242  -0.0140322  -0.0151883
   20  -0.0019181   0.0032620   0.0036294  -0.0126290  -0.0323879  -0.0330284
   21   0.0015854   0.0037382   0.0029844  -0.0159533  -0.0361399  -0.0449452
   22  -0.0090854   0.0035907   0.0004350   0.0052860  -0.0004090   0.0021593
   23   0.0013936  -0.0003019   0.0001588  -0.0000671  -0.0009884   0.0007762
   24  -0.0005349   0.0004861  -0.0004839   0.0016037   0.0034474   0.0039332
   25   0.0024877   0.0035449   0.0008249  -0.0487635  -0.0294259  -0.0463862
   26  -0.0005543  -0.0020804  -0.0085177   0.0060186   0.0384108   0.0393498
   27  -0.0040629  -0.0069352  -0.0009419  -0.0111466   0.0272730   0.0233822
   28  -0.0014734  -0.0005388  -0.0010060  -0.0025456   0.0045148   0.0007207
   29   0.0006286   0.0003941   0.0002816   0.0035778   0.0027900  -0.0032581
   30  -0.0000396   0.0000189   0.0001704   0.0000625  -0.0030219   0.0040731
   31  -0.0471001  -0.0103750  -0.0282280  -0.2106208  -0.0120127  -0.0635362
   32   0.0172875   0.0101345   0.0088340  -0.0667173  -0.1300054  -0.0917295
   33  -0.0018529  -0.0009935   0.0058436  -0.1179223  -0.0719475  -0.1720169
   34   0.0034784  -0.0018590   0.0005598   0.0067084  -0.0161020  -0.0146671
   35  -0.0013521  -0.0000098   0.0031509   0.0066819  -0.0067348  -0.0077320
   36   0.0012829   0.0026766  -0.0004156   0.0083411  -0.0147304  -0.0084834
   37   0.0051002  -0.0020515  -0.0001660  -0.0035659   0.0005320  -0.0009146
   38   0.0029600  -0.0012541  -0.0001065  -0.0024477   0.0007856  -0.0004062
   39   0.0018091  -0.0006361  -0.0000875  -0.0010126  -0.0001449  -0.0005608
   40  -0.0016148   0.0006147   0.0001063   0.0014284  -0.0001177   0.0004736
   41   0.0000951  -0.0000464  -0.0000010  -0.0000639   0.0000411  -0.0000115
   42  -0.0000453  -0.0000119   0.0000393   0.0000756   0.0000238  -0.0000124
   43   0.0001309  -0.0000614  -0.0000011  -0.0000888   0.0000268  -0.0000189
   44  -0.0000211   0.0000174  -0.0000058   0.0000165   0.0000089   0.0000305
   45   0.0000238  -0.0000050  -0.0000148  -0.0000190   0.0000104   0.0000162
   46   0.0010947  -0.0003841  -0.0000701  -0.0009014   0.0001123  -0.0001983
   47  -0.0005732   0.0002992  -0.0000406   0.0001976  -0.0004829  -0.0003316
   48   0.0001376  -0.0000749   0.0000011  -0.0000746   0.0000804   0.0000575
   49  -0.0006838   0.0002461   0.0000283   0.0005193  -0.0002045  -0.0000469
   50   0.0003560  -0.0001192  -0.0000161  -0.0002587   0.0001124   0.0000451
   51  -0.0000751   0.0000320   0.0000046   0.0000462  -0.0000345  -0.0000153
   52   0.0009720  -0.0003345  -0.0000480  -0.0007303   0.0000574  -0.0001696
   53   0.0004441  -0.0002476   0.0000447  -0.0001642   0.0004231   0.0002633
   54   0.0001220  -0.0000580  -0.0000280  -0.0000467   0.0000696   0.0000645
   55  -0.0019282   0.0007943   0.0000451   0.0013307  -0.0005894  -0.0000474
   56  -0.0008204   0.0003592   0.0000087   0.0005472  -0.0002612  -0.0000054
   57  -0.0001083   0.0000567   0.0000168   0.0000450  -0.0000862  -0.0000765
   58   0.0002540  -0.0001834   0.0000561  -0.0001098   0.0004774   0.0003380
   59   0.0016003  -0.0007461  -0.0000169  -0.0010508   0.0008069   0.0004221
   60  -0.0001681   0.0000115  -0.0000063   0.0002904   0.0002905   0.0004099
   61  -0.0001202   0.0000435   0.0000067   0.0001000  -0.0000457  -0.0000204
   62  -0.0008424   0.0003930   0.0000024   0.0005667  -0.0002991  -0.0000654
   63   0.0000895  -0.0000470   0.0000094  -0.0000672   0.0000510   0.0000127
   64  -0.0006598   0.0004758  -0.0000428   0.0001060  -0.0008221  -0.0005852
   65  -0.0015178   0.0006546   0.0000359   0.0012629  -0.0006066  -0.0002292
   66  -0.0001669   0.0000206   0.0001628   0.0000782  -0.0000993  -0.0001393
   67   0.0002333  -0.0000604  -0.0000484  -0.0002523   0.0001901   0.0000841
   68   0.0003888  -0.0001707  -0.0000191  -0.0002397   0.0003104   0.0003355
   69  -0.0001067   0.0001051  -0.0000382  -0.0001192  -0.0004845  -0.0004961
   70  -0.0430857   0.0018525  -0.0122650  -0.0099562   0.0373725   0.0336296
   71   0.0413397  -0.2620970  -0.2367496   0.0004645  -0.0157365  -0.0121390
   72   0.0256771  -0.2502660  -0.2369188  -0.0015962   0.0003460  -0.0032430
   73  -0.0006170   0.0001767  -0.0000823   0.0005220  -0.0001852  -0.0003199
   74   0.0000828  -0.0000964   0.0000622  -0.0000682   0.0004569   0.0002220
   75  -0.0013239   0.0005298  -0.0000110   0.0006556  -0.0000365   0.0001833
   76   0.0003089  -0.0001228  -0.0000067  -0.0002188   0.0000939   0.0000077
   77  -0.0000282   0.0000107   0.0000019   0.0000063  -0.0000083  -0.0000025
   78   0.0000077   0.0000035  -0.0000063  -0.0000206  -0.0000303  -0.0000342
            7           8           9          10          11          12
    1  -0.0164442   0.0171360   0.0085858   0.0008612  -0.0009169   0.0003503
    2   0.0436473  -0.0156389  -0.0058728  -0.0012037  -0.0001741   0.0026618
    3   0.0346784  -0.0147962   0.0032710   0.0003577   0.0027215  -0.0005413
    4  -0.1255300   0.0555094   0.0333733   0.0077101  -0.0191546  -0.0173096
    5   0.0040097  -0.2042282  -0.1333941   0.0034540  -0.0035388  -0.0062752
    6  -0.0184226  -0.1162570  -0.1820296   0.0043418  -0.0145544  -0.0075156
    7   0.7110095  -0.0824476   0.1206517  -0.2016898  -0.0684188  -0.1253604
    8  -0.0824476   0.4271133   0.2730551  -0.0696071  -0.0849830  -0.0750513
    9   0.1206517   0.2730551   0.4285110  -0.1264443  -0.0743646  -0.1501292
   10  -0.2016898  -0.0696071  -0.1264443   0.2111460   0.0741665   0.1374406
   11  -0.0684188  -0.0849830  -0.0743646   0.0741665   0.0819349   0.0823111
   12  -0.1253604  -0.0750513  -0.1501292   0.1374406   0.0823111   0.1522506
   13  -0.3267832   0.0697627  -0.0252747  -0.0159583   0.0084150   0.0028362
   14   0.1122661  -0.1206686  -0.0318505  -0.0119158   0.0071403   0.0016466
   15   0.0170785  -0.0477204  -0.0914755  -0.0180886   0.0089737   0.0039153
   16  -0.0022615   0.0221175   0.0208963   0.0007906  -0.0010599   0.0006028
   17   0.0012068  -0.0056957  -0.0069845  -0.0006972  -0.0015167   0.0025139
   18  -0.0006119   0.0000518   0.0018814   0.0008563   0.0023461  -0.0015287
   19  -0.0477182   0.0077828  -0.0104375  -0.0022063   0.0036267  -0.0000358
   20  -0.0243826   0.0353587   0.0241287   0.0039716   0.0027963  -0.0031839
   21  -0.0443308   0.0371038   0.0242196   0.0009906  -0.0032631   0.0042583
   22   0.0021819  -0.0030517  -0.0012018  -0.0013849   0.0003384   0.0000128
   23  -0.0019292   0.0005302  -0.0055941  -0.0008119   0.0007924  -0.0002355
   24   0.0020740  -0.0074281  -0.0009123  -0.0007346   0.0002733   0.0000523
   25  -0.0273947   0.0238831   0.0159904  -0.0002021   0.0009154   0.0008861
   26   0.0249760  -0.0273853  -0.0170782   0.0004761  -0.0006416  -0.0000178
   27   0.0167339  -0.0155252  -0.0122107   0.0005496   0.0000703  -0.0001125
   28  -0.0001834   0.0004345   0.0005588  -0.0000267  -0.0002081   0.0000618
   29   0.0007806  -0.0005967   0.0000695  -0.0002236  -0.0002867   0.0003997
   30   0.0008100   0.0001795  -0.0001520   0.0000507   0.0003773  -0.0003477
   31   0.0469413  -0.0429083  -0.0300777   0.0004357   0.0031175   0.0010444
   32  -0.0126789  -0.0082337  -0.0198697   0.0020540  -0.0009514  -0.0049509
   33   0.0019345  -0.0309713  -0.0233095   0.0004555  -0.0046476   0.0002338
   34  -0.0029814  -0.0008271  -0.0034048   0.0005077  -0.0009288  -0.0007536
   35  -0.0019246   0.0027390  -0.0026887   0.0002212  -0.0003665  -0.0003759
   36  -0.0041288  -0.0027612   0.0002488   0.0003587  -0.0008132  -0.0004842
   37  -0.0005441   0.0003415  -0.0022291   0.0002894   0.0001651   0.0000617
   38   0.0010138   0.0005945   0.0001527   0.0005932  -0.0001355   0.0000113
   39  -0.0012770  -0.0010695  -0.0004203  -0.0002263   0.0000610   0.0000848
   40  -0.0000215  -0.0002680   0.0000579  -0.0002217   0.0000506  -0.0000213
   41  -0.0000713  -0.0001161  -0.0004063  -0.0000748   0.0000526  -0.0000075
   42   0.0000282   0.0001447   0.0000837   0.0000277  -0.0000087  -0.0000086
   43  -0.0000152  -0.0000093  -0.0000178   0.0000112  -0.0000016   0.0000040
   44   0.0000298  -0.0000384   0.0000182  -0.0000039  -0.0000024   0.0000012
   45  -0.0000319  -0.0000779   0.0000062  -0.0000102  -0.0000014   0.0000055
   46  -0.0000631  -0.0000422  -0.0001957   0.0000689  -0.0000021   0.0000290
   47  -0.0002285   0.0002491   0.0003143  -0.0000076  -0.0000088  -0.0000223
   48   0.0000979   0.0000937  -0.0001039   0.0000295  -0.0000001  -0.0000040
   49  -0.0001181   0.0000693   0.0000511  -0.0000622   0.0000159  -0.0000219
   50   0.0000745  -0.0000487  -0.0000638   0.0000260  -0.0000054   0.0000127
   51  -0.0000117   0.0000097   0.0000147  -0.0000046   0.0000031  -0.0000035
   52  -0.0001737   0.0000760  -0.0000776   0.0000600  -0.0000065   0.0000337
   53   0.0002783  -0.0002246  -0.0002186   0.0000286  -0.0000009   0.0000137
   54   0.0000277  -0.0000932  -0.0000949   0.0000004   0.0000001   0.0000010
   55  -0.0001683   0.0002155   0.0004367  -0.0001263   0.0000045  -0.0000504
   56  -0.0000607   0.0000929   0.0001937  -0.0000556   0.0000016  -0.0000197
   57  -0.0000692   0.0000786   0.0000888  -0.0000013   0.0000003  -0.0000008
   58   0.0005355  -0.0004095  -0.0002454   0.0000215   0.0000050  -0.0000020
   59   0.0005324  -0.0004577  -0.0004425   0.0000989   0.0000091   0.0000217
   60   0.0003761  -0.0002506  -0.0002042  -0.0000016   0.0000084  -0.0000218
   61  -0.0000289   0.0000326   0.0000170  -0.0000075   0.0000013  -0.0000039
   62  -0.0001095   0.0001657   0.0001421  -0.0000602   0.0000004  -0.0000135
   63   0.0000428  -0.0000278  -0.0000151   0.0000087   0.0000023   0.0000007
   64  -0.0005156   0.0006145   0.0004047  -0.0000359   0.0000161  -0.0000227
   65  -0.0005803   0.0003179   0.0005733  -0.0001145  -0.0000619   0.0000292
   66  -0.0000073   0.0001744   0.0002565  -0.0000012   0.0000199  -0.0000034
   67   0.0000548  -0.0001184  -0.0000076   0.0000003  -0.0000166   0.0000286
   68   0.0003185  -0.0002756  -0.0001056   0.0000115  -0.0000007   0.0000081
   69  -0.0005407   0.0002717   0.0001540  -0.0000156  -0.0000195   0.0000143
   70  -0.0074459   0.0017553  -0.0016249   0.0000253  -0.0000916   0.0001590
   71   0.0032931   0.0017726   0.0006731  -0.0002230  -0.0000441   0.0004908
   72  -0.0002511   0.0003252   0.0022541   0.0000066   0.0005622  -0.0001185
   73  -0.0006687  -0.0000067   0.0002786  -0.0000258  -0.0000317   0.0000215
   74   0.0004094  -0.0003438  -0.0004090  -0.0001007  -0.0000097   0.0000328
   75   0.0005463   0.0005111   0.0000554   0.0000562  -0.0000553   0.0000001
   76   0.0000264  -0.0000345  -0.0000634   0.0000196  -0.0000006   0.0000090
   77  -0.0000043   0.0000011   0.0000223  -0.0000022   0.0000006  -0.0000010
   78  -0.0000365   0.0000304   0.0000120  -0.0000023  -0.0000028   0.0000030
           13          14          15          16          17          18
    1  -0.0004791  -0.0026810  -0.0025560  -0.0001095   0.0003104   0.0001220
    2  -0.0052176   0.0005678  -0.0059864   0.0013203  -0.0004281  -0.0002473
    3  -0.0062816  -0.0048924  -0.0024209   0.0011476  -0.0006696   0.0000679
    4   0.0084157   0.0262031   0.0274711  -0.0042206   0.0026474  -0.0014171
    5   0.0613655  -0.0124846   0.0062187   0.0018851   0.0045706  -0.0025072
    6   0.0635431  -0.0046546   0.0168270  -0.0020921  -0.0020552   0.0044705
    7  -0.3267832   0.1122661   0.0170785  -0.0022615   0.0012068  -0.0006119
    8   0.0697627  -0.1206686  -0.0477204   0.0221175  -0.0056957   0.0000518
    9  -0.0252747  -0.0318505  -0.0914755   0.0208963  -0.0069845   0.0018814
   10  -0.0159583  -0.0119158  -0.0180886   0.0007906  -0.0006972   0.0008563
   11   0.0084150   0.0071403   0.0089737  -0.0010599  -0.0015167   0.0023461
   12   0.0028362   0.0016466   0.0039153   0.0006028   0.0025139  -0.0015287
   13   0.6685122  -0.1131777   0.0702769  -0.0712692   0.0446555   0.0347665
   14  -0.1131777   0.4426435   0.2852261   0.0461477  -0.1889390  -0.1438126
   15   0.0702769   0.2852261   0.4345012   0.0341094  -0.1439107  -0.1686246
   16  -0.0712692   0.0461477   0.0341094   0.0710332  -0.0517933  -0.0362121
   17   0.0446555  -0.1889390  -0.1439107  -0.0517933   0.1956568   0.1583500
   18   0.0347665  -0.1438126  -0.1686246  -0.0362121   0.1583500   0.1733767
   19  -0.2060797  -0.0659452  -0.1127695   0.0081542   0.0072463   0.0057475
   20  -0.0180890  -0.1271581  -0.0672812  -0.0163291  -0.0057578  -0.0143422
   21  -0.0615156  -0.0829769  -0.1643789  -0.0149544  -0.0073032  -0.0086558
   22  -0.0495655   0.0164230  -0.0052227   0.0022218   0.0000321   0.0021799
   23  -0.0078304   0.0122581   0.0035022  -0.0012684   0.0001476   0.0015342
   24  -0.0272060   0.0073191   0.0041600   0.0008951   0.0032507  -0.0008366
   25   0.0458682  -0.0110874   0.0011136  -0.0030783  -0.0020087  -0.0040914
   26  -0.0433991  -0.0078564  -0.0327266  -0.0006294   0.0021511  -0.0025189
   27  -0.0301828  -0.0220490  -0.0261676  -0.0033016  -0.0029840   0.0006792
   28   0.0004917   0.0020015   0.0004021   0.0004600   0.0003584   0.0002403
   29   0.0029824  -0.0009107  -0.0048668  -0.0009229  -0.0002935  -0.0008642
   30   0.0013711  -0.0049187   0.0006635  -0.0008420  -0.0005251  -0.0003179
   31  -0.0562182  -0.0022034  -0.0188571  -0.0011093  -0.0003019  -0.0003831
   32   0.0003455  -0.0038980   0.0008791   0.0000688   0.0003775   0.0005369
   33  -0.0192474  -0.0009001  -0.0095808  -0.0002368   0.0003332   0.0001786
   34  -0.0012471   0.0001217  -0.0003099   0.0000739  -0.0000624   0.0001873
   35  -0.0000572   0.0002923   0.0003450  -0.0000669  -0.0004101   0.0003106
   36  -0.0008644   0.0005270   0.0001861   0.0001738   0.0002866  -0.0003647
   37   0.0037510   0.0002597   0.0037083  -0.0006168  -0.0008254  -0.0001043
   38   0.0051043  -0.0031825  -0.0009898  -0.0003621  -0.0001149   0.0002603
   39  -0.0016526   0.0014662   0.0011426   0.0001379   0.0003513   0.0000083
   40  -0.0022449   0.0009908   0.0004349   0.0001983   0.0000649   0.0000311
   41  -0.0008077   0.0003859   0.0004367  -0.0000305  -0.0000992  -0.0000132
   42   0.0003682  -0.0003066  -0.0000215  -0.0000508  -0.0000139  -0.0000024
   43   0.0001297   0.0000184  -0.0000085  -0.0000158  -0.0000031  -0.0000214
   44  -0.0001063  -0.0000334  -0.0000667   0.0000142   0.0000212   0.0000044
   45  -0.0001782   0.0000820   0.0000197  -0.0000068   0.0000237  -0.0000298
   46   0.0005535  -0.0000221   0.0000181  -0.0001058  -0.0000470  -0.0000379
   47   0.0003307  -0.0002104  -0.0001583   0.0000379   0.0000279  -0.0000279
   48   0.0003132  -0.0001150  -0.0000196  -0.0000159  -0.0000580   0.0000384
   49  -0.0002965   0.0001400   0.0001981   0.0000496  -0.0000041  -0.0000018
   50   0.0000559  -0.0000347  -0.0000720  -0.0000246  -0.0000021   0.0000144
   51  -0.0000267   0.0000129   0.0000104   0.0000078   0.0000023  -0.0000005
   52   0.0008952   0.0001052   0.0001349  -0.0000749  -0.0000418  -0.0000197
   53  -0.0002691  -0.0000859   0.0000236  -0.0000287   0.0000008   0.0000144
   54  -0.0000313   0.0000454  -0.0000193  -0.0000129  -0.0000221  -0.0000001
   55  -0.0007679   0.0001026  -0.0000606   0.0001569   0.0000579   0.0000115
   56  -0.0003774   0.0000539  -0.0000635   0.0000703   0.0000293   0.0000181
   57   0.0000742   0.0000077   0.0000324   0.0000089   0.0000179  -0.0000064
   58  -0.0010602  -0.0003563  -0.0002863  -0.0000028   0.0000416   0.0000131
   59  -0.0002055  -0.0001172  -0.0003408  -0.0001027  -0.0000346   0.0000338
   60  -0.0005836  -0.0001098  -0.0001095  -0.0000096  -0.0000305   0.0000055
   61  -0.0000003   0.0000176   0.0000322   0.0000058  -0.0000049   0.0000038
   62  -0.0002504   0.0000652   0.0000875   0.0000573   0.0000082   0.0000397
   63  -0.0000198  -0.0000219  -0.0000180  -0.0000047   0.0000053  -0.0000012
   64   0.0005143   0.0002955  -0.0000229   0.0000698  -0.0000244   0.0001644
   65   0.0004953   0.0008057   0.0000569   0.0001316   0.0000976  -0.0000772
   66   0.0001364  -0.0000064   0.0000608   0.0000310   0.0000973   0.0000399
   67  -0.0000838   0.0001381  -0.0001720   0.0000214   0.0000515   0.0000222
   68  -0.0006876   0.0000392  -0.0003669   0.0000149   0.0000300   0.0000471
   69   0.0005046   0.0000490   0.0000470  -0.0000139  -0.0000259  -0.0000675
   70   0.0014160   0.0013431   0.0011831  -0.0004278   0.0000784  -0.0000029
   71  -0.0003933   0.0000794  -0.0015169   0.0002097  -0.0001236   0.0001400
   72  -0.0003113  -0.0011161   0.0006290   0.0001068   0.0000725  -0.0000642
   73   0.0013922   0.0008252   0.0021848   0.0000805  -0.0009281  -0.0014396
   74  -0.0026294   0.0012465   0.0003283   0.0005382   0.0002941   0.0007154
   75  -0.0008758   0.0013372   0.0006307  -0.0003613  -0.0007132  -0.0002448
   76   0.0001144  -0.0000104   0.0000080  -0.0000234  -0.0000090  -0.0000027
   77  -0.0000153   0.0000014  -0.0000107   0.0000052   0.0000027  -0.0000065
   78   0.0000615   0.0000115   0.0000104  -0.0000021  -0.0000087  -0.0000011
           19          20          21          22          23          24
    1   0.0033784  -0.0019181   0.0015854  -0.0090854   0.0013936  -0.0005349
    2  -0.0004240   0.0032620   0.0037382   0.0035907  -0.0003019   0.0004861
    3   0.0014063   0.0036294   0.0029844   0.0004350   0.0001588  -0.0004839
    4  -0.0071242  -0.0126290  -0.0159533   0.0052860  -0.0000671   0.0016037
    5  -0.0140322  -0.0323879  -0.0361399  -0.0004090  -0.0009884   0.0034474
    6  -0.0151883  -0.0330284  -0.0449452   0.0021593   0.0007762   0.0039332
    7  -0.0477182  -0.0243826  -0.0443308   0.0021819  -0.0019292   0.0020740
    8   0.0077828   0.0353587   0.0371038  -0.0030517   0.0005302  -0.0074281
    9  -0.0104375   0.0241287   0.0242196  -0.0012018  -0.0055941  -0.0009123
   10  -0.0022063   0.0039716   0.0009906  -0.0013849  -0.0008119  -0.0007346
   11   0.0036267   0.0027963  -0.0032631   0.0003384   0.0007924   0.0002733
   12  -0.0000358  -0.0031839   0.0042583   0.0000128  -0.0002355   0.0000523
   13  -0.2060797  -0.0180890  -0.0615156  -0.0495655  -0.0078304  -0.0272060
   14  -0.0659452  -0.1271581  -0.0829769   0.0164230   0.0122581   0.0073191
   15  -0.1127695  -0.0672812  -0.1643789  -0.0052227   0.0035022   0.0041600
   16   0.0081542  -0.0163291  -0.0149544   0.0022218  -0.0012684   0.0008951
   17   0.0072463  -0.0057578  -0.0073032   0.0000321   0.0001476   0.0032507
   18   0.0057475  -0.0143422  -0.0086558   0.0021799   0.0015342  -0.0008366
   19   0.6465712  -0.0823955   0.0839215  -0.2402500   0.0744328   0.0063370
   20  -0.0823955   0.4655637   0.2534607   0.0576347  -0.1394613  -0.0313123
   21   0.0839215   0.2534607   0.4077256  -0.0107334  -0.0298826  -0.0454640
   22  -0.2402500   0.0576347  -0.0107334   0.6786608  -0.0060834   0.0065457
   23   0.0744328  -0.1394613  -0.0298826  -0.0060834   0.7043538   0.1999257
   24   0.0063370  -0.0313123  -0.0454640   0.0065457   0.1999257   0.1130265
   25  -0.1261316   0.0136895  -0.0144872  -0.0127932   0.0344162   0.0263997
   26   0.0554886  -0.1946894  -0.1106280   0.0172084  -0.0144928  -0.0126257
   27   0.0334803  -0.1301363  -0.1792780   0.0060262  -0.0019052   0.0034462
   28   0.0085172   0.0033498   0.0051970   0.0000058  -0.0010183   0.0009108
   29  -0.0184797  -0.0028773  -0.0142220  -0.0020563  -0.0002173   0.0030622
   30  -0.0161202  -0.0058674  -0.0086443   0.0014844   0.0023754  -0.0012733
   31   0.0060573   0.0562391   0.0613914  -0.0004683  -0.0017623  -0.0067042
   32   0.0237307  -0.0129667  -0.0065090   0.0009465   0.0001449  -0.0045002
   33   0.0265507   0.0025643   0.0179873  -0.0054991  -0.0051309  -0.0018791
   34  -0.0040289   0.0020103  -0.0023830  -0.0003184   0.0013245   0.0009818
   35   0.0023711   0.0038531  -0.0017839   0.0005819   0.0000569  -0.0003474
   36  -0.0012372  -0.0018254   0.0045126   0.0000402  -0.0004968  -0.0000224
   37  -0.0455713  -0.0030651  -0.0000973  -0.2443391  -0.0786966  -0.0145928
   38   0.0010088   0.0190705   0.0057793  -0.0672648  -0.1620731  -0.0275615
   39  -0.0067836   0.0032079  -0.0093444   0.0090942  -0.0099464  -0.0325375
   40   0.0039140  -0.0047391  -0.0017717  -0.0581755   0.0161534  -0.0041801
   41  -0.0030609  -0.0026932  -0.0008747  -0.0155833   0.0187321  -0.0017092
   42   0.0006091   0.0003324   0.0015221  -0.0015401  -0.0003340   0.0069193
   43  -0.0003369  -0.0000379   0.0001136   0.0021888   0.0004032   0.0006507
   44   0.0005726   0.0001860  -0.0001599  -0.0016888   0.0016364  -0.0004704
   45   0.0002136  -0.0001259  -0.0009512   0.0002777   0.0009906  -0.0028407
   46  -0.0022682   0.0007032  -0.0006065   0.0055390   0.0002765   0.0018940
   47   0.0023295  -0.0002140   0.0002856   0.0019413  -0.0087961   0.0032641
   48  -0.0007717  -0.0000555   0.0020702   0.0013322   0.0009413   0.0031384
   49   0.0008502  -0.0010410  -0.0004078  -0.0023953   0.0020155  -0.0000653
   50  -0.0005291   0.0003435   0.0000679   0.0008540   0.0002318  -0.0000823
   51   0.0001037  -0.0000961  -0.0000431  -0.0001833   0.0002505   0.0004588
   52  -0.0026551   0.0017700  -0.0003976   0.0057159  -0.0015315   0.0015527
   53  -0.0009788   0.0004236   0.0005189  -0.0007616   0.0058663  -0.0035764
   54  -0.0000542   0.0000558  -0.0000490   0.0006983  -0.0012393  -0.0009440
   55   0.0044790  -0.0026172   0.0002774  -0.0102297  -0.0040110   0.0005612
   56   0.0020823  -0.0011660   0.0000155  -0.0044881  -0.0017655   0.0005244
   57  -0.0000477   0.0000232  -0.0001566  -0.0002095   0.0002895   0.0001527
   58   0.0012654  -0.0012683   0.0010872  -0.0049213   0.0093096  -0.0045154
   59  -0.0015592   0.0013850  -0.0001507   0.0069563  -0.0015722  -0.0004399
   60   0.0014071  -0.0006885   0.0003107  -0.0036081   0.0007357   0.0042556
   61   0.0001359  -0.0000132  -0.0000819   0.0005774  -0.0010611   0.0000014
   62   0.0017120  -0.0007962  -0.0001928  -0.0009830  -0.0014729   0.0000796
   63  -0.0000932   0.0000089   0.0000560  -0.0000733   0.0004619   0.0002457
   64   0.0024647  -0.0018623  -0.0001472  -0.0013273  -0.0450762   0.0029565
   65   0.0031733  -0.0010375  -0.0008207  -0.0175338  -0.0279113   0.0064813
   66   0.0011611  -0.0002821  -0.0000043  -0.0003834  -0.0018329   0.0059069
   67   0.0005426  -0.0017963  -0.0001347  -0.0015784   0.0000612   0.0008164
   68   0.0000850  -0.0006315  -0.0001905   0.0005198   0.0017439  -0.0002024
   69  -0.0013786   0.0009518  -0.0007781   0.0015443  -0.0001746  -0.0028192
   70  -0.0003367  -0.0003273  -0.0006168   0.0005852  -0.0001352  -0.0000077
   71   0.0003979   0.0000913   0.0001562  -0.0006987   0.0000903   0.0000495
   72   0.0000798  -0.0001628   0.0002347  -0.0004229   0.0001231  -0.0001385
   73  -0.0009738   0.0327772   0.0140548  -0.0674007   0.0110785   0.0044667
   74   0.0011948  -0.0104073  -0.0060918   0.0141672  -0.3870262  -0.1379449
   75   0.0040240  -0.0000243  -0.0031845  -0.0029184  -0.1553379  -0.0554756
   76  -0.0006492   0.0003656   0.0000003   0.0012705   0.0004175  -0.0001065
   77   0.0001692  -0.0000894   0.0000637  -0.0005918  -0.0005057   0.0000371
   78  -0.0001243   0.0000490  -0.0000043   0.0001655   0.0000449  -0.0000683
           25          26          27          28          29          30
    1   0.0024877  -0.0005543  -0.0040629  -0.0014734   0.0006286  -0.0000396
    2   0.0035449  -0.0020804  -0.0069352  -0.0005388   0.0003941   0.0000189
    3   0.0008249  -0.0085177  -0.0009419  -0.0010060   0.0002816   0.0001704
    4  -0.0487635   0.0060186  -0.0111466  -0.0025456   0.0035778   0.0000625
    5  -0.0294259   0.0384108   0.0272730   0.0045148   0.0027900  -0.0030219
    6  -0.0463862   0.0393498   0.0233822   0.0007207  -0.0032581   0.0040731
    7  -0.0273947   0.0249760   0.0167339  -0.0001834   0.0007806   0.0008100
    8   0.0238831  -0.0273853  -0.0155252   0.0004345  -0.0005967   0.0001795
    9   0.0159904  -0.0170782  -0.0122107   0.0005588   0.0000695  -0.0001520
   10  -0.0002021   0.0004761   0.0005496  -0.0000267  -0.0002236   0.0000507
   11   0.0009154  -0.0006416   0.0000703  -0.0002081  -0.0002867   0.0003773
   12   0.0008861  -0.0000178  -0.0001125   0.0000618   0.0003997  -0.0003477
   13   0.0458682  -0.0433991  -0.0301828   0.0004917   0.0029824   0.0013711
   14  -0.0110874  -0.0078564  -0.0220490   0.0020015  -0.0009107  -0.0049187
   15   0.0011136  -0.0327266  -0.0261676   0.0004021  -0.0048668   0.0006635
   16  -0.0030783  -0.0006294  -0.0033016   0.0004600  -0.0009229  -0.0008420
   17  -0.0020087   0.0021511  -0.0029840   0.0003584  -0.0002935  -0.0005251
   18  -0.0040914  -0.0025189   0.0006792   0.0002403  -0.0008642  -0.0003179
   19  -0.1261316   0.0554886   0.0334803   0.0085172  -0.0184797  -0.0161202
   20   0.0136895  -0.1946894  -0.1301363   0.0033498  -0.0028773  -0.0058674
   21  -0.0144872  -0.1106280  -0.1792780   0.0051970  -0.0142220  -0.0086443
   22  -0.0127932   0.0172084   0.0060262   0.0000058  -0.0020563   0.0014844
   23   0.0344162  -0.0144928  -0.0019052  -0.0010183  -0.0002173   0.0023754
   24   0.0263997  -0.0126257   0.0034462   0.0009108   0.0030622  -0.0012733
   25   0.6882979  -0.0872967   0.1286191  -0.1918300  -0.0619681  -0.1287726
   26  -0.0872967   0.4145151   0.2635948  -0.0639884  -0.0826436  -0.0741628
   27   0.1286191   0.2635948   0.4434003  -0.1296628  -0.0756476  -0.1623313
   28  -0.1918300  -0.0639884  -0.1296628   0.2031676   0.0675843   0.1390757
   29  -0.0619681  -0.0826436  -0.0756476   0.0675843   0.0784533   0.0831106
   30  -0.1287726  -0.0741628  -0.1623313   0.1390757   0.0831106   0.1665574
   31  -0.3160558   0.0715910  -0.0286218  -0.0162933   0.0086207   0.0023842
   32   0.1129020  -0.1191444  -0.0311243  -0.0115094   0.0071475   0.0007046
   33   0.0159710  -0.0443971  -0.0910895  -0.0187604   0.0088793   0.0036786
   34  -0.0024596   0.0218809   0.0214169   0.0006714  -0.0010838   0.0007811
   35   0.0010150  -0.0061767  -0.0070480  -0.0008015  -0.0013538   0.0022933
   36   0.0000059   0.0003434   0.0014813   0.0009247   0.0023220  -0.0013401
   37   0.0027753  -0.0034655   0.0002475   0.0000087   0.0009610  -0.0006769
   38   0.0013266  -0.0009576   0.0009412   0.0004750   0.0004213  -0.0009653
   39   0.0014841  -0.0008597   0.0003853   0.0003129   0.0000532  -0.0004796
   40  -0.0004046  -0.0001467  -0.0006985  -0.0000216  -0.0001011   0.0007579
   41   0.0001089   0.0000751  -0.0000041  -0.0000127  -0.0000899   0.0000832
   42  -0.0002164   0.0000240   0.0000784  -0.0001762  -0.0000265   0.0000974
   43   0.0000712  -0.0000687   0.0000606   0.0000051   0.0000048  -0.0000358
   44  -0.0000624   0.0001147  -0.0000399  -0.0000057  -0.0000063   0.0000345
   45   0.0001815   0.0001274   0.0000883   0.0000008  -0.0000059  -0.0000366
   46   0.0001439  -0.0000895   0.0001606  -0.0000521   0.0001814  -0.0002639
   47  -0.0005008   0.0007299   0.0003651   0.0001082   0.0001794  -0.0005953
   48  -0.0000706  -0.0001303  -0.0001154  -0.0000008  -0.0000575   0.0000781
   49  -0.0001318   0.0001240   0.0001154   0.0000624  -0.0000413  -0.0001530
   50   0.0000940  -0.0000826  -0.0001215  -0.0000321   0.0000059   0.0001186
   51  -0.0000560  -0.0000004  -0.0000190   0.0000298   0.0000100  -0.0000259
   52   0.0000473  -0.0005815  -0.0001250  -0.0000742   0.0002053  -0.0001382
   53   0.0002281  -0.0004489  -0.0002032  -0.0001468  -0.0001908   0.0005699
   54   0.0001661   0.0001221   0.0000264  -0.0000251  -0.0000219  -0.0001043
   55  -0.0005831   0.0007685   0.0001520   0.0001217  -0.0000767  -0.0002027
   56  -0.0002361   0.0003969   0.0000160   0.0000665  -0.0000319  -0.0000816
   57  -0.0001297  -0.0000757   0.0000518  -0.0000105   0.0000298  -0.0000254
   58   0.0000486   0.0003930  -0.0001010  -0.0002945  -0.0003152   0.0007039
   59   0.0009046  -0.0001634  -0.0005867  -0.0000909   0.0001287   0.0005496
   60   0.0004949   0.0000621  -0.0005205   0.0001265  -0.0000559   0.0001283
   61  -0.0000350  -0.0000258   0.0000030   0.0000171   0.0000205  -0.0000416
   62  -0.0002709   0.0001817   0.0000811   0.0000928  -0.0001315  -0.0001814
   63   0.0000216  -0.0000195  -0.0000137  -0.0000032  -0.0000176   0.0000488
   64  -0.0025937  -0.0008413   0.0006468  -0.0006513   0.0003014  -0.0001771
   65  -0.0010038   0.0001390   0.0006253  -0.0007477   0.0000321  -0.0002778
   66   0.0005175   0.0000380  -0.0011982   0.0009439  -0.0000717   0.0006727
   67  -0.0014607   0.0000666   0.0016632  -0.0004798  -0.0005945   0.0000607
   68  -0.0003097   0.0002438   0.0000320   0.0003835   0.0001424   0.0001515
   69   0.0001766   0.0001413   0.0005315   0.0003988   0.0006528  -0.0010761
   70  -0.0006804   0.0002730   0.0002737   0.0002151  -0.0000507   0.0000388
   71   0.0000093  -0.0007299  -0.0001951  -0.0001854   0.0000309   0.0000031
   72   0.0001250  -0.0001005  -0.0008579  -0.0001128   0.0000794  -0.0000259
   73  -0.0052116   0.0019508  -0.0022115   0.0002058   0.0000523  -0.0001560
   74   0.0011638   0.0005053   0.0015041  -0.0000811  -0.0001016   0.0000167
   75   0.0012706   0.0000670   0.0012641  -0.0001404   0.0001635   0.0000097
   76   0.0000696  -0.0001287  -0.0000344  -0.0000235   0.0000129   0.0000387
   77  -0.0000310   0.0000297   0.0000026  -0.0000024   0.0000058   0.0000108
   78  -0.0000385  -0.0000110   0.0000410  -0.0000064   0.0000022   0.0000022
           31          32          33          34          35          36
    1  -0.0471001   0.0172875  -0.0018529   0.0034784  -0.0013521   0.0012829
    2  -0.0103750   0.0101345  -0.0009935  -0.0018590  -0.0000098   0.0026766
    3  -0.0282280   0.0088340   0.0058436   0.0005598   0.0031509  -0.0004156
    4  -0.2106208  -0.0667173  -0.1179223   0.0067084   0.0066819   0.0083411
    5  -0.0120127  -0.1300054  -0.0719475  -0.0161020  -0.0067348  -0.0147304
    6  -0.0635362  -0.0917295  -0.1720169  -0.0146671  -0.0077320  -0.0084834
    7   0.0469413  -0.0126789   0.0019345  -0.0029814  -0.0019246  -0.0041288
    8  -0.0429083  -0.0082337  -0.0309713  -0.0008271   0.0027390  -0.0027612
    9  -0.0300777  -0.0198697  -0.0233095  -0.0034048  -0.0026887   0.0002488
   10   0.0004357   0.0020540   0.0004555   0.0005077   0.0002212   0.0003587
   11   0.0031175  -0.0009514  -0.0046476  -0.0009288  -0.0003665  -0.0008132
   12   0.0010444  -0.0049509   0.0002338  -0.0007536  -0.0003759  -0.0004842
   13  -0.0562182   0.0003455  -0.0192474  -0.0012471  -0.0000572  -0.0008644
   14  -0.0022034  -0.0038980  -0.0009001   0.0001217   0.0002923   0.0005270
   15  -0.0188571   0.0008791  -0.0095808  -0.0003099   0.0003450   0.0001861
   16  -0.0011093   0.0000688  -0.0002368   0.0000739  -0.0000669   0.0001738
   17  -0.0003019   0.0003775   0.0003332  -0.0000624  -0.0004101   0.0002866
   18  -0.0003831   0.0005369   0.0001786   0.0001873   0.0003106  -0.0003647
   19   0.0060573   0.0237307   0.0265507  -0.0040289   0.0023711  -0.0012372
   20   0.0562391  -0.0129667   0.0025643   0.0020103   0.0038531  -0.0018254
   21   0.0613914  -0.0065090   0.0179873  -0.0023830  -0.0017839   0.0045126
   22  -0.0004683   0.0009465  -0.0054991  -0.0003184   0.0005819   0.0000402
   23  -0.0017623   0.0001449  -0.0051309   0.0013245   0.0000569  -0.0004968
   24  -0.0067042  -0.0045002  -0.0018791   0.0009818  -0.0003474  -0.0000224
   25  -0.3160558   0.1129020   0.0159710  -0.0024596   0.0010150   0.0000059
   26   0.0715910  -0.1191444  -0.0443971   0.0218809  -0.0061767   0.0003434
   27  -0.0286218  -0.0311243  -0.0910895   0.0214169  -0.0070480   0.0014813
   28  -0.0162933  -0.0115094  -0.0187604   0.0006714  -0.0008015   0.0009247
   29   0.0086207   0.0071475   0.0088793  -0.0010838  -0.0013538   0.0023220
   30   0.0023842   0.0007046   0.0036786   0.0007811   0.0022933  -0.0013401
   31   0.6599510  -0.1118344   0.0831331  -0.0697269   0.0456499   0.0308334
   32  -0.1118344   0.4446624   0.2886879   0.0450596  -0.1893966  -0.1437414
   33   0.0831331   0.2886879   0.4313826   0.0312074  -0.1435172  -0.1637291
   34  -0.0697269   0.0450596   0.0312074   0.0699684  -0.0507940  -0.0341599
   35   0.0456499  -0.1893966  -0.1435172  -0.0507940   0.1976030   0.1582285
   36   0.0308334  -0.1437414  -0.1637291  -0.0341599   0.1582285   0.1685507
   37   0.0019865  -0.0007042   0.0011020   0.0005960  -0.0003803  -0.0002417
   38   0.0012200  -0.0007359   0.0007508   0.0003715  -0.0003016  -0.0000879
   39   0.0007581   0.0001619   0.0010781  -0.0000210  -0.0000700   0.0000122
   40  -0.0010494   0.0007592  -0.0005798  -0.0001983   0.0001556   0.0000302
   41   0.0000644   0.0000734   0.0000083  -0.0000267  -0.0000039   0.0000226
   42  -0.0001557   0.0001033  -0.0000529   0.0000112   0.0000083  -0.0000222
   43   0.0000444  -0.0000085  -0.0000013   0.0000179  -0.0000074  -0.0000101
   44  -0.0000266   0.0000163   0.0000243  -0.0000121   0.0000005   0.0000057
   45  -0.0000052  -0.0000810  -0.0000124   0.0000157  -0.0000111   0.0000000
   46   0.0004864  -0.0002447   0.0004137   0.0000883  -0.0000823  -0.0000280
   47   0.0005025  -0.0006072   0.0002417  -0.0000107   0.0000268   0.0000484
   48  -0.0000127   0.0001539  -0.0000435  -0.0000055   0.0000026  -0.0000124
   49  -0.0000636  -0.0001110  -0.0001189  -0.0000445   0.0000494   0.0000282
   50   0.0000023   0.0000933   0.0000566   0.0000135  -0.0000255  -0.0000097
   51   0.0000130  -0.0000213   0.0000035  -0.0000061   0.0000067   0.0000032
   52   0.0002467  -0.0000973   0.0003603   0.0000661  -0.0000588  -0.0000407
   53  -0.0002982   0.0005274  -0.0001931   0.0000079  -0.0000265  -0.0000364
   54  -0.0000604  -0.0000494   0.0000173   0.0000093  -0.0000039  -0.0000056
   55  -0.0001361  -0.0002409  -0.0003246  -0.0001388   0.0001299   0.0000915
   56  -0.0000801  -0.0001047  -0.0001304  -0.0000696   0.0000536   0.0000478
   57   0.0000470  -0.0000432   0.0000085  -0.0000081   0.0000058   0.0000068
   58  -0.0001654   0.0005423  -0.0001595  -0.0000027  -0.0000268  -0.0000232
   59  -0.0002962   0.0004413   0.0002135   0.0001671  -0.0000897  -0.0001451
   60  -0.0004372   0.0001316  -0.0001863  -0.0000215   0.0000352  -0.0000196
   61   0.0000010  -0.0000360  -0.0000036  -0.0000006   0.0000093  -0.0000002
   62  -0.0000445  -0.0001123  -0.0001813  -0.0001096   0.0000466   0.0000842
   63   0.0000092   0.0000359   0.0000039   0.0000019  -0.0000046  -0.0000075
   64   0.0006229  -0.0005106   0.0002931  -0.0000925   0.0000227   0.0001168
   65  -0.0003410  -0.0004908  -0.0000106  -0.0001183   0.0001133   0.0000517
   66   0.0000327   0.0005957  -0.0000884  -0.0000296   0.0000102  -0.0000234
   67  -0.0004825  -0.0000384   0.0000771   0.0000365  -0.0000172  -0.0000135
   68  -0.0002102   0.0001745  -0.0000119   0.0000709  -0.0000175  -0.0000679
   69   0.0007234  -0.0004111   0.0001381   0.0000250  -0.0000211   0.0000599
   70   0.0025436   0.0007037   0.0018511  -0.0005054  -0.0013332  -0.0016206
   71  -0.0040238   0.0026385   0.0019532   0.0008631   0.0001615   0.0000222
   72  -0.0028531   0.0036401   0.0018564   0.0003784  -0.0007109  -0.0001206
   73   0.0001475   0.0002861   0.0013050  -0.0004864   0.0000343   0.0001553
   74  -0.0002977   0.0002157  -0.0006782   0.0001130  -0.0000355   0.0000494
   75  -0.0004837  -0.0014277  -0.0004287   0.0001886  -0.0000756  -0.0000146
   76   0.0000253   0.0000459   0.0000522   0.0000185  -0.0000198  -0.0000143
   77   0.0000086  -0.0000003  -0.0000024   0.0000002   0.0000019  -0.0000009
   78   0.0000462  -0.0000063   0.0000069   0.0000052  -0.0000067   0.0000035
           37          38          39          40          41          42
    1   0.0051002   0.0029600   0.0018091  -0.0016148   0.0000951  -0.0000453
    2  -0.0020515  -0.0012541  -0.0006361   0.0006147  -0.0000464  -0.0000119
    3  -0.0001660  -0.0001065  -0.0000875   0.0001063  -0.0000010   0.0000393
    4  -0.0035659  -0.0024477  -0.0010126   0.0014284  -0.0000639   0.0000756
    5   0.0005320   0.0007856  -0.0001449  -0.0001177   0.0000411   0.0000238
    6  -0.0009146  -0.0004062  -0.0005608   0.0004736  -0.0000115  -0.0000124
    7  -0.0005441   0.0010138  -0.0012770  -0.0000215  -0.0000713   0.0000282
    8   0.0003415   0.0005945  -0.0010695  -0.0002680  -0.0001161   0.0001447
    9  -0.0022291   0.0001527  -0.0004203   0.0000579  -0.0004063   0.0000837
   10   0.0002894   0.0005932  -0.0002263  -0.0002217  -0.0000748   0.0000277
   11   0.0001651  -0.0001355   0.0000610   0.0000506   0.0000526  -0.0000087
   12   0.0000617   0.0000113   0.0000848  -0.0000213  -0.0000075  -0.0000086
   13   0.0037510   0.0051043  -0.0016526  -0.0022449  -0.0008077   0.0003682
   14   0.0002597  -0.0031825   0.0014662   0.0009908   0.0003859  -0.0003066
   15   0.0037083  -0.0009898   0.0011426   0.0004349   0.0004367  -0.0000215
   16  -0.0006168  -0.0003621   0.0001379   0.0001983  -0.0000305  -0.0000508
   17  -0.0008254  -0.0001149   0.0003513   0.0000649  -0.0000992  -0.0000139
   18  -0.0001043   0.0002603   0.0000083   0.0000311  -0.0000132  -0.0000024
   19  -0.0455713   0.0010088  -0.0067836   0.0039140  -0.0030609   0.0006091
   20  -0.0030651   0.0190705   0.0032079  -0.0047391  -0.0026932   0.0003324
   21  -0.0000973   0.0057793  -0.0093444  -0.0017717  -0.0008747   0.0015221
   22  -0.2443391  -0.0672648   0.0090942  -0.0581755  -0.0155833  -0.0015401
   23  -0.0786966  -0.1620731  -0.0099464   0.0161534   0.0187321  -0.0003340
   24  -0.0145928  -0.0275615  -0.0325375  -0.0041801  -0.0017092   0.0069193
   25   0.0027753   0.0013266   0.0014841  -0.0004046   0.0001089  -0.0002164
   26  -0.0034655  -0.0009576  -0.0008597  -0.0001467   0.0000751   0.0000240
   27   0.0002475   0.0009412   0.0003853  -0.0006985  -0.0000041   0.0000784
   28   0.0000087   0.0004750   0.0003129  -0.0000216  -0.0000127  -0.0001762
   29   0.0009610   0.0004213   0.0000532  -0.0001011  -0.0000899  -0.0000265
   30  -0.0006769  -0.0009653  -0.0004796   0.0007579   0.0000832   0.0000974
   31   0.0019865   0.0012200   0.0007581  -0.0010494   0.0000644  -0.0001557
   32  -0.0007042  -0.0007359   0.0001619   0.0007592   0.0000734   0.0001033
   33   0.0011020   0.0007508   0.0010781  -0.0005798   0.0000083  -0.0000529
   34   0.0005960   0.0003715  -0.0000210  -0.0001983  -0.0000267   0.0000112
   35  -0.0003803  -0.0003016  -0.0000700   0.0001556  -0.0000039   0.0000083
   36  -0.0002417  -0.0000879   0.0000122   0.0000302   0.0000226  -0.0000222
   37   0.6809298   0.0046804   0.0288540  -0.2428930   0.1222936  -0.0197602
   38   0.0046804   0.6939230  -0.0289239   0.0552991  -0.1912949   0.0136431
   39   0.0288540  -0.0289239   0.1488175  -0.0109949   0.0173543  -0.0630328
   40  -0.2428930   0.0552991  -0.0109949   0.6872511   0.0243231   0.0230831
   41   0.1222936  -0.1912949   0.0173543   0.0243231   0.7359842  -0.0638552
   42  -0.0197602   0.0136431  -0.0630328   0.0230831  -0.0638552   0.1152489
   43   0.0063066   0.0260416  -0.0025557  -0.0582401  -0.0118258  -0.0003396
   44  -0.0042507  -0.0133256   0.0016176  -0.0140389  -0.3388074   0.0331186
   45  -0.0005264   0.0021241   0.0038077   0.0008921   0.0336980  -0.0331780
   46  -0.0609042   0.0344561  -0.0076961  -0.2916284  -0.1361438   0.0019557
   47  -0.0167638   0.0665047  -0.0083535  -0.0769390  -0.1678526   0.0095663
   48  -0.0023172  -0.0046258   0.0014629  -0.0038786   0.0050758  -0.0451901
   49   0.0006782  -0.0057525   0.0009819  -0.0367164   0.0262933  -0.0043621
   50  -0.0021874  -0.0001315   0.0001746   0.0008161   0.0038925  -0.0001364
   51  -0.0000883   0.0002187   0.0043819  -0.0015641   0.0011109   0.0016629
   52  -0.0164117   0.0294004  -0.0050199   0.0315405  -0.0295437   0.0037961
   53   0.0289601  -0.0593551   0.0087117  -0.0749557  -0.0186233  -0.0018636
   54  -0.0034577   0.0069662   0.0010805   0.0083972   0.0005440   0.0012618
   55   0.0078351   0.0003117   0.0012876  -0.0060988   0.0023074   0.0001634
   56   0.0009317   0.0046021  -0.0002442   0.0052487  -0.0034479   0.0014064
   57   0.0003183  -0.0004085  -0.0017907  -0.0005531   0.0010144   0.0058514
   58   0.0289953  -0.0834333   0.0120034  -0.0624255   0.0025704  -0.0025923
   59  -0.0355221  -0.0222776   0.0000134   0.0071493  -0.0017657   0.0000288
   60   0.0052193  -0.0019082   0.0014485  -0.0044059   0.0002936   0.0001232
   61  -0.0036535   0.0009794  -0.0007802   0.0008385  -0.0004091   0.0000536
   62  -0.0021209   0.0047288  -0.0006728  -0.0005513  -0.0026019  -0.0001943
   63  -0.0001502  -0.0002576   0.0044955   0.0000133   0.0000534  -0.0006566
   64  -0.1294832   0.0289235  -0.0082392   0.0358182   0.0217078  -0.0012489
   65  -0.0323497  -0.3061190   0.0176733   0.0590846  -0.0277080   0.0069014
   66   0.0000516   0.0256788  -0.0622704  -0.0050909   0.0062511   0.0053417
   67   0.0078478  -0.0013651   0.0002871   0.0004422  -0.0011140  -0.0002204
   68   0.0266794  -0.0118256   0.0037444  -0.0018299  -0.0052046   0.0007886
   69  -0.0016851   0.0016147   0.0036675   0.0000130   0.0005804   0.0048086
   70  -0.0004526  -0.0002857  -0.0000701   0.0001303  -0.0000121  -0.0000045
   71   0.0004244   0.0002351   0.0001486  -0.0001362   0.0000007   0.0000015
   72   0.0002221   0.0001178   0.0001109  -0.0000648   0.0000177  -0.0000138
   73   0.0019917  -0.0324112  -0.0106289   0.0012310  -0.0019870   0.0007111
   74  -0.0045704  -0.0174836  -0.0039114   0.0033202   0.0017071   0.0005542
   75   0.0072540   0.0079677  -0.0013833  -0.0004213   0.0002682  -0.0002321
   76  -0.0006562  -0.0008430  -0.0000521  -0.0008380   0.0010035  -0.0001704
   77   0.0007248  -0.0002976   0.0000930  -0.0002066  -0.0005896   0.0001057
   78  -0.0000312   0.0000145  -0.0000770  -0.0000657   0.0000701  -0.0006153
           43          44          45          46          47          48
    1   0.0001309  -0.0000211   0.0000238   0.0010947  -0.0005732   0.0001376
    2  -0.0000614   0.0000174  -0.0000050  -0.0003841   0.0002992  -0.0000749
    3  -0.0000011  -0.0000058  -0.0000148  -0.0000701  -0.0000406   0.0000011
    4  -0.0000888   0.0000165  -0.0000190  -0.0009014   0.0001976  -0.0000746
    5   0.0000268   0.0000089   0.0000104   0.0001123  -0.0004829   0.0000804
    6  -0.0000189   0.0000305   0.0000162  -0.0001983  -0.0003316   0.0000575
    7  -0.0000152   0.0000298  -0.0000319  -0.0000631  -0.0002285   0.0000979
    8  -0.0000093  -0.0000384  -0.0000779  -0.0000422   0.0002491   0.0000937
    9  -0.0000178   0.0000182   0.0000062  -0.0001957   0.0003143  -0.0001039
   10   0.0000112  -0.0000039  -0.0000102   0.0000689  -0.0000076   0.0000295
   11  -0.0000016  -0.0000024  -0.0000014  -0.0000021  -0.0000088  -0.0000001
   12   0.0000040   0.0000012   0.0000055   0.0000290  -0.0000223  -0.0000040
   13   0.0001297  -0.0001063  -0.0001782   0.0005535   0.0003307   0.0003132
   14   0.0000184  -0.0000334   0.0000820  -0.0000221  -0.0002104  -0.0001150
   15  -0.0000085  -0.0000667   0.0000197   0.0000181  -0.0001583  -0.0000196
   16  -0.0000158   0.0000142  -0.0000068  -0.0001058   0.0000379  -0.0000159
   17  -0.0000031   0.0000212   0.0000237  -0.0000470   0.0000279  -0.0000580
   18  -0.0000214   0.0000044  -0.0000298  -0.0000379  -0.0000279   0.0000384
   19  -0.0003369   0.0005726   0.0002136  -0.0022682   0.0023295  -0.0007717
   20  -0.0000379   0.0001860  -0.0001259   0.0007032  -0.0002140  -0.0000555
   21   0.0001136  -0.0001599  -0.0009512  -0.0006065   0.0002856   0.0020702
   22   0.0021888  -0.0016888   0.0002777   0.0055390   0.0019413   0.0013322
   23   0.0004032   0.0016364   0.0009906   0.0002765  -0.0087961   0.0009413
   24   0.0006507  -0.0004704  -0.0028407   0.0018940   0.0032641   0.0031384
   25   0.0000712  -0.0000624   0.0001815   0.0001439  -0.0005008  -0.0000706
   26  -0.0000687   0.0001147   0.0001274  -0.0000895   0.0007299  -0.0001303
   27   0.0000606  -0.0000399   0.0000883   0.0001606   0.0003651  -0.0001154
   28   0.0000051  -0.0000057   0.0000008  -0.0000521   0.0001082  -0.0000008
   29   0.0000048  -0.0000063  -0.0000059   0.0001814   0.0001794  -0.0000575
   30  -0.0000358   0.0000345  -0.0000366  -0.0002639  -0.0005953   0.0000781
   31   0.0000444  -0.0000266  -0.0000052   0.0004864   0.0005025  -0.0000127
   32  -0.0000085   0.0000163  -0.0000810  -0.0002447  -0.0006072   0.0001539
   33  -0.0000013   0.0000243  -0.0000124   0.0004137   0.0002417  -0.0000435
   34   0.0000179  -0.0000121   0.0000157   0.0000883  -0.0000107  -0.0000055
   35  -0.0000074   0.0000005  -0.0000111  -0.0000823   0.0000268   0.0000026
   36  -0.0000101   0.0000057   0.0000000  -0.0000280   0.0000484  -0.0000124
   37   0.0063066  -0.0042507  -0.0005264  -0.0609042  -0.0167638  -0.0023172
   38   0.0260416  -0.0133256   0.0021241   0.0344561   0.0665047  -0.0046258
   39  -0.0025557   0.0016176   0.0038077  -0.0076961  -0.0083535   0.0014629
   40  -0.0582401  -0.0140389   0.0008921  -0.2916284  -0.0769390  -0.0038786
   41  -0.0118258  -0.3388074   0.0336980  -0.1361438  -0.1678526   0.0050758
   42  -0.0003396   0.0331186  -0.0331780   0.0019557   0.0095663  -0.0451901
   43   0.0587035   0.0145036   0.0008317   0.0009221  -0.0291630   0.0029906
   44   0.0145036   0.3591373  -0.0361959   0.0019748  -0.0114055   0.0011398
   45   0.0008317  -0.0361959   0.0252291  -0.0001347  -0.0001683   0.0008693
   46   0.0009221   0.0019748  -0.0001347   0.5712679   0.0964854   0.0114066
   47  -0.0291630  -0.0114055  -0.0001683   0.0964854   0.5949392  -0.0378130
   48   0.0029906   0.0011398   0.0008693   0.0114066  -0.0378130   0.1034801
   49   0.0009426   0.0006419  -0.0000582  -0.1110619   0.0508414  -0.0079748
   50  -0.0005349   0.0015358  -0.0003865   0.0483449  -0.0736074   0.0061466
   51   0.0002145  -0.0003945  -0.0026890  -0.0077500   0.0062339  -0.0202564
   52  -0.0045572  -0.0022294  -0.0003880  -0.1116128  -0.0651819   0.0033032
   53  -0.0003085   0.0015918   0.0004503   0.0160274  -0.2968226   0.0204765
   54  -0.0004009   0.0002396   0.0047907  -0.0044640   0.0162387  -0.0564612
   55  -0.0005216  -0.0001483  -0.0000332  -0.0162761  -0.0117305  -0.0004156
   56  -0.0016993  -0.0005496   0.0000035  -0.0442807  -0.0263884   0.0003373
   57   0.0000756   0.0002038   0.0007750   0.0024725   0.0019919   0.0048125
   58  -0.0013705   0.0005356   0.0000533   0.0369675   0.0772541  -0.0061598
   59  -0.0000064   0.0008260  -0.0001939   0.0153011  -0.0353954   0.0040298
   60  -0.0000252  -0.0001040  -0.0007468   0.0007584   0.0076555   0.0028319
   61   0.0001630  -0.0000664   0.0000010  -0.0034123  -0.0010418  -0.0002388
   62  -0.0000283  -0.0001011   0.0000471   0.0033888   0.0042319   0.0006178
   63   0.0000032   0.0000083  -0.0001597  -0.0005536   0.0002995   0.0035096
   64  -0.0044556   0.0033370  -0.0003562  -0.0206432  -0.0285540   0.0020717
   65   0.0021193  -0.0002897   0.0003925  -0.0266613  -0.0451423   0.0034490
   66  -0.0006618   0.0006198   0.0047733   0.0018892   0.0020746  -0.0000759
   67   0.0002975  -0.0003738  -0.0001087   0.0001543  -0.0007293   0.0001461
   68   0.0013141  -0.0006370   0.0000625  -0.0013269  -0.0008133   0.0000215
   69  -0.0000933  -0.0000114   0.0000936   0.0001102  -0.0001996  -0.0005950
   70  -0.0000104   0.0000002  -0.0000008  -0.0001206   0.0001052  -0.0000174
   71   0.0000135  -0.0000049   0.0000005   0.0000859  -0.0000314   0.0000083
   72   0.0000022   0.0000026   0.0000033   0.0000477  -0.0000254   0.0000077
   73  -0.0007163   0.0012677  -0.0006419  -0.0004940  -0.0005102   0.0001571
   74  -0.0003310   0.0001120  -0.0007617  -0.0009050  -0.0001663   0.0008357
   75  -0.0008103   0.0003789   0.0001972   0.0001287  -0.0010227  -0.0004831
   76   0.0003940   0.0001406   0.0000082   0.0022574   0.0018002  -0.0000316
   77  -0.0003502  -0.0000032   0.0000019  -0.0071061   0.0007564  -0.0004797
   78   0.0000550   0.0000007  -0.0000162   0.0007145   0.0001788   0.0010028
           49          50          51          52          53          54
    1  -0.0006838   0.0003560  -0.0000751   0.0009720   0.0004441   0.0001220
    2   0.0002461  -0.0001192   0.0000320  -0.0003345  -0.0002476  -0.0000580
    3   0.0000283  -0.0000161   0.0000046  -0.0000480   0.0000447  -0.0000280
    4   0.0005193  -0.0002587   0.0000462  -0.0007303  -0.0001642  -0.0000467
    5  -0.0002045   0.0001124  -0.0000345   0.0000574   0.0004231   0.0000696
    6  -0.0000469   0.0000451  -0.0000153  -0.0001696   0.0002633   0.0000645
    7  -0.0001181   0.0000745  -0.0000117  -0.0001737   0.0002783   0.0000277
    8   0.0000693  -0.0000487   0.0000097   0.0000760  -0.0002246  -0.0000932
    9   0.0000511  -0.0000638   0.0000147  -0.0000776  -0.0002186  -0.0000949
   10  -0.0000622   0.0000260  -0.0000046   0.0000600   0.0000286   0.0000004
   11   0.0000159  -0.0000054   0.0000031  -0.0000065  -0.0000009   0.0000001
   12  -0.0000219   0.0000127  -0.0000035   0.0000337   0.0000137   0.0000010
   13  -0.0002965   0.0000559  -0.0000267   0.0008952  -0.0002691  -0.0000313
   14   0.0001400  -0.0000347   0.0000129   0.0001052  -0.0000859   0.0000454
   15   0.0001981  -0.0000720   0.0000104   0.0001349   0.0000236  -0.0000193
   16   0.0000496  -0.0000246   0.0000078  -0.0000749  -0.0000287  -0.0000129
   17  -0.0000041  -0.0000021   0.0000023  -0.0000418   0.0000008  -0.0000221
   18  -0.0000018   0.0000144  -0.0000005  -0.0000197   0.0000144  -0.0000001
   19   0.0008502  -0.0005291   0.0001037  -0.0026551  -0.0009788  -0.0000542
   20  -0.0010410   0.0003435  -0.0000961   0.0017700   0.0004236   0.0000558
   21  -0.0004078   0.0000679  -0.0000431  -0.0003976   0.0005189  -0.0000490
   22  -0.0023953   0.0008540  -0.0001833   0.0057159  -0.0007616   0.0006983
   23   0.0020155   0.0002318   0.0002505  -0.0015315   0.0058663  -0.0012393
   24  -0.0000653  -0.0000823   0.0004588   0.0015527  -0.0035764  -0.0009440
   25  -0.0001318   0.0000940  -0.0000560   0.0000473   0.0002281   0.0001661
   26   0.0001240  -0.0000826  -0.0000004  -0.0005815  -0.0004489   0.0001221
   27   0.0001154  -0.0001215  -0.0000190  -0.0001250  -0.0002032   0.0000264
   28   0.0000624  -0.0000321   0.0000298  -0.0000742  -0.0001468  -0.0000251
   29  -0.0000413   0.0000059   0.0000100   0.0002053  -0.0001908  -0.0000219
   30  -0.0001530   0.0001186  -0.0000259  -0.0001382   0.0005699  -0.0001043
   31  -0.0000636   0.0000023   0.0000130   0.0002467  -0.0002982  -0.0000604
   32  -0.0001110   0.0000933  -0.0000213  -0.0000973   0.0005274  -0.0000494
   33  -0.0001189   0.0000566   0.0000035   0.0003603  -0.0001931   0.0000173
   34  -0.0000445   0.0000135  -0.0000061   0.0000661   0.0000079   0.0000093
   35   0.0000494  -0.0000255   0.0000067  -0.0000588  -0.0000265  -0.0000039
   36   0.0000282  -0.0000097   0.0000032  -0.0000407  -0.0000364  -0.0000056
   37   0.0006782  -0.0021874  -0.0000883  -0.0164117   0.0289601  -0.0034577
   38  -0.0057525  -0.0001315   0.0002187   0.0294004  -0.0593551   0.0069662
   39   0.0009819   0.0001746   0.0043819  -0.0050199   0.0087117   0.0010805
   40  -0.0367164   0.0008161  -0.0015641   0.0315405  -0.0749557   0.0083972
   41   0.0262933   0.0038925   0.0011109  -0.0295437  -0.0186233   0.0005440
   42  -0.0043621  -0.0001364   0.0016629   0.0037961  -0.0018636   0.0012618
   43   0.0009426  -0.0005349   0.0002145  -0.0045572  -0.0003085  -0.0004009
   44   0.0006419   0.0015358  -0.0003945  -0.0022294   0.0015918   0.0002396
   45  -0.0000582  -0.0003865  -0.0026890  -0.0003880   0.0004503   0.0047907
   46  -0.1110619   0.0483449  -0.0077500  -0.1116128   0.0160274  -0.0044640
   47   0.0508414  -0.0736074   0.0062339  -0.0651819  -0.2968226   0.0162387
   48  -0.0079748   0.0061466  -0.0202564   0.0033032   0.0204765  -0.0564612
   49   0.1609600  -0.0816528   0.0132086  -0.0226687   0.0082466  -0.0021255
   50  -0.0816528   0.0997279  -0.0106671   0.0317093  -0.0234897   0.0038953
   51   0.0132086  -0.0106671   0.0129522  -0.0039252   0.0025235   0.0036047
   52  -0.0226687   0.0317093  -0.0039252   0.7398240   0.0218999   0.0297982
   53   0.0082466  -0.0234897   0.0025235   0.0218999   0.6698867  -0.0444201
   54  -0.0021255   0.0038953   0.0036047   0.0297982  -0.0444201   0.1356017
   55   0.0074705   0.0059744  -0.0000648  -0.2787427  -0.1221982  -0.0021735
   56  -0.0035844  -0.0028164  -0.0001135  -0.0722513  -0.1568045   0.0064094
   57   0.0008281   0.0003999  -0.0017848  -0.0067345   0.0038434  -0.0358748
   58   0.0038444  -0.0051584   0.0002815  -0.2483088   0.0498610  -0.0140371
   59  -0.0006662  -0.0023292   0.0005973   0.1270514  -0.1587814   0.0149535
   60  -0.0000694   0.0003370   0.0037881  -0.0209412   0.0110426  -0.0623368
   61  -0.0004321   0.0014001  -0.0001191   0.0024445   0.0213387  -0.0021591
   62   0.0013031  -0.0016909   0.0001257  -0.0058012  -0.0418300   0.0043244
   63  -0.0001225   0.0001990  -0.0001049   0.0006756   0.0048709   0.0049623
   64  -0.0016396   0.0009657  -0.0002054  -0.0511347   0.0299106  -0.0050398
   65   0.0008954   0.0001893  -0.0000432  -0.0152543   0.0641182  -0.0060577
   66   0.0000975  -0.0000917  -0.0006741  -0.0011457  -0.0042944   0.0022436
   67   0.0000508   0.0000579   0.0000163  -0.0018416  -0.0037050  -0.0003208
   68   0.0001855   0.0001006  -0.0000182  -0.0024344  -0.0011491   0.0005223
   69  -0.0000664   0.0000295  -0.0001942  -0.0002306   0.0006857   0.0052330
   70   0.0001029  -0.0000582   0.0000102  -0.0001218  -0.0000858   0.0000014
   71  -0.0000448   0.0000163  -0.0000041   0.0000751   0.0000247   0.0000098
   72  -0.0000295   0.0000206  -0.0000049   0.0000403   0.0000184   0.0000117
   73   0.0000448   0.0001105   0.0000344   0.0002869   0.0006773  -0.0003040
   74   0.0001095  -0.0001154  -0.0000093  -0.0003833   0.0002272   0.0000755
   75   0.0000507   0.0001332  -0.0000459   0.0004361   0.0009378  -0.0000330
   76   0.0007387  -0.0004189   0.0001144  -0.0429908   0.0259920  -0.0045075
   77   0.0019256  -0.0017507   0.0002649  -0.0166188   0.0149912  -0.0025063
   78   0.0000364  -0.0000038  -0.0010237  -0.0007296  -0.0002037  -0.0029482
           55          56          57          58          59          60
    1  -0.0019282  -0.0008204  -0.0001083   0.0002540   0.0016003  -0.0001681
    2   0.0007943   0.0003592   0.0000567  -0.0001834  -0.0007461   0.0000115
    3   0.0000451   0.0000087   0.0000168   0.0000561  -0.0000169  -0.0000063
    4   0.0013307   0.0005472   0.0000450  -0.0001098  -0.0010508   0.0002904
    5  -0.0005894  -0.0002612  -0.0000862   0.0004774   0.0008069   0.0002905
    6  -0.0000474  -0.0000054  -0.0000765   0.0003380   0.0004221   0.0004099
    7  -0.0001683  -0.0000607  -0.0000692   0.0005355   0.0005324   0.0003761
    8   0.0002155   0.0000929   0.0000786  -0.0004095  -0.0004577  -0.0002506
    9   0.0004367   0.0001937   0.0000888  -0.0002454  -0.0004425  -0.0002042
   10  -0.0001263  -0.0000556  -0.0000013   0.0000215   0.0000989  -0.0000016
   11   0.0000045   0.0000016   0.0000003   0.0000050   0.0000091   0.0000084
   12  -0.0000504  -0.0000197  -0.0000008  -0.0000020   0.0000217  -0.0000218
   13  -0.0007679  -0.0003774   0.0000742  -0.0010602  -0.0002055  -0.0005836
   14   0.0001026   0.0000539   0.0000077  -0.0003563  -0.0001172  -0.0001098
   15  -0.0000606  -0.0000635   0.0000324  -0.0002863  -0.0003408  -0.0001095
   16   0.0001569   0.0000703   0.0000089  -0.0000028  -0.0001027  -0.0000096
   17   0.0000579   0.0000293   0.0000179   0.0000416  -0.0000346  -0.0000305
   18   0.0000115   0.0000181  -0.0000064   0.0000131   0.0000338   0.0000055
   19   0.0044790   0.0020823  -0.0000477   0.0012654  -0.0015592   0.0014071
   20  -0.0026172  -0.0011660   0.0000232  -0.0012683   0.0013850  -0.0006885
   21   0.0002774   0.0000155  -0.0001566   0.0010872  -0.0001507   0.0003107
   22  -0.0102297  -0.0044881  -0.0002095  -0.0049213   0.0069563  -0.0036081
   23  -0.0040110  -0.0017655   0.0002895   0.0093096  -0.0015722   0.0007357
   24   0.0005612   0.0005244   0.0001527  -0.0045154  -0.0004399   0.0042556
   25  -0.0005831  -0.0002361  -0.0001297   0.0000486   0.0009046   0.0004949
   26   0.0007685   0.0003969  -0.0000757   0.0003930  -0.0001634   0.0000621
   27   0.0001520   0.0000160   0.0000518  -0.0001010  -0.0005867  -0.0005205
   28   0.0001217   0.0000665  -0.0000105  -0.0002945  -0.0000909   0.0001265
   29  -0.0000767  -0.0000319   0.0000298  -0.0003152   0.0001287  -0.0000559
   30  -0.0002027  -0.0000816  -0.0000254   0.0007039   0.0005496   0.0001283
   31  -0.0001361  -0.0000801   0.0000470  -0.0001654  -0.0002962  -0.0004372
   32  -0.0002409  -0.0001047  -0.0000432   0.0005423   0.0004413   0.0001316
   33  -0.0003246  -0.0001304   0.0000085  -0.0001595   0.0002135  -0.0001863
   34  -0.0001388  -0.0000696  -0.0000081  -0.0000027   0.0001671  -0.0000215
   35   0.0001299   0.0000536   0.0000058  -0.0000268  -0.0000897   0.0000352
   36   0.0000915   0.0000478   0.0000068  -0.0000232  -0.0001451  -0.0000196
   37   0.0078351   0.0009317   0.0003183   0.0289953  -0.0355221   0.0052193
   38   0.0003117   0.0046021  -0.0004085  -0.0834333  -0.0222776  -0.0019082
   39   0.0012876  -0.0002442  -0.0017907   0.0120034   0.0000134   0.0014485
   40  -0.0060988   0.0052487  -0.0005531  -0.0624255   0.0071493  -0.0044059
   41   0.0023074  -0.0034479   0.0010144   0.0025704  -0.0017657   0.0002936
   42   0.0001634   0.0014064   0.0058514  -0.0025923   0.0000288   0.0001232
   43  -0.0005216  -0.0016993   0.0000756  -0.0013705  -0.0000064  -0.0000252
   44  -0.0001483  -0.0005496   0.0002038   0.0005356   0.0008260  -0.0001040
   45  -0.0000332   0.0000035   0.0007750   0.0000533  -0.0001939  -0.0007468
   46  -0.0162761  -0.0442807   0.0024725   0.0369675   0.0153011   0.0007584
   47  -0.0117305  -0.0263884   0.0019919   0.0772541  -0.0353954   0.0076555
   48  -0.0004156   0.0003373   0.0048125  -0.0061598   0.0040298   0.0028319
   49   0.0074705  -0.0035844   0.0008281   0.0038444  -0.0006662  -0.0000694
   50   0.0059744  -0.0028164   0.0003999  -0.0051584  -0.0023292   0.0003370
   51  -0.0000648  -0.0001135  -0.0017848   0.0002815   0.0005973   0.0037881
   52  -0.2787427  -0.0722513  -0.0067345  -0.2483088   0.1270514  -0.0209412
   53  -0.1221982  -0.1568045   0.0038434   0.0498610  -0.1587814   0.0110426
   54  -0.0021735   0.0064094  -0.0358748  -0.0140371   0.0149535  -0.0623368
   55   0.6067706  -0.0942385   0.0402127  -0.0532202  -0.0184380  -0.0015460
   56  -0.0942385   0.4330188  -0.0415730   0.0198015   0.0145358   0.0003914
   57   0.0402127  -0.0415730   0.0300186  -0.0044575  -0.0014933   0.0052933
   58  -0.0532202   0.0198015  -0.0044575   0.6756081   0.0084358   0.0292810
   59  -0.0184380   0.0145358  -0.0014933   0.0084358   0.5045772  -0.0359899
   60  -0.0015460   0.0003914   0.0052933   0.0292810  -0.0359899   0.1150504
   61   0.0010459   0.0042684  -0.0002581  -0.0408294  -0.0085325   0.0003561
   62   0.0014077   0.0041387  -0.0007848  -0.0032406  -0.1587865   0.0128667
   63   0.0001848  -0.0002394  -0.0023086  -0.0006824   0.0126748  -0.0232725
   64   0.0015917   0.0005468  -0.0007342  -0.3115665  -0.1134142  -0.0040184
   65   0.0025033  -0.0090461   0.0008983  -0.0565432  -0.1461429   0.0066975
   66  -0.0013928   0.0007746   0.0033764  -0.0109826   0.0045691  -0.0502210
   67  -0.0010845   0.0009236  -0.0000649  -0.0205025   0.0166152  -0.0034120
   68  -0.0007068   0.0006874  -0.0000147  -0.0132465   0.0097886  -0.0017677
   69  -0.0000127  -0.0000188   0.0005442  -0.0000885   0.0002495   0.0016756
   70   0.0002360   0.0000933   0.0000053  -0.0000585  -0.0001770   0.0000228
   71  -0.0001540  -0.0000729  -0.0000069   0.0000263   0.0001830  -0.0000183
   72  -0.0000772  -0.0000282  -0.0000130   0.0000000   0.0000260  -0.0000057
   73  -0.0007155  -0.0001602   0.0000603   0.0007057  -0.0005604   0.0008296
   74   0.0009754   0.0003836  -0.0001494   0.0005605  -0.0010527   0.0002835
   75  -0.0014749  -0.0006250  -0.0000137   0.0000937   0.0012371   0.0010542
   76  -0.2603002   0.1878222  -0.0307615  -0.0034073  -0.0041902   0.0000857
   77   0.2395963  -0.2558986   0.0357746  -0.0056324  -0.0029695   0.0000807
   78  -0.0355471   0.0329958  -0.0089779   0.0004219   0.0001797   0.0012758
           61          62          63          64          65          66
    1  -0.0001202  -0.0008424   0.0000895  -0.0006598  -0.0015178  -0.0001669
    2   0.0000435   0.0003930  -0.0000470   0.0004758   0.0006546   0.0000206
    3   0.0000067   0.0000024   0.0000094  -0.0000428   0.0000359   0.0001628
    4   0.0001000   0.0005667  -0.0000672   0.0001060   0.0012629   0.0000782
    5  -0.0000457  -0.0002991   0.0000510  -0.0008221  -0.0006066  -0.0000993
    6  -0.0000204  -0.0000654   0.0000127  -0.0005852  -0.0002292  -0.0001393
    7  -0.0000289  -0.0001095   0.0000428  -0.0005156  -0.0005803  -0.0000073
    8   0.0000326   0.0001657  -0.0000278   0.0006145   0.0003179   0.0001744
    9   0.0000170   0.0001421  -0.0000151   0.0004047   0.0005733   0.0002565
   10  -0.0000075  -0.0000602   0.0000087  -0.0000359  -0.0001145  -0.0000012
   11   0.0000013   0.0000004   0.0000023   0.0000161  -0.0000619   0.0000199
   12  -0.0000039  -0.0000135   0.0000007  -0.0000227   0.0000292  -0.0000034
   13  -0.0000003  -0.0002504  -0.0000198   0.0005143   0.0004953   0.0001364
   14   0.0000176   0.0000652  -0.0000219   0.0002955   0.0008057  -0.0000064
   15   0.0000322   0.0000875  -0.0000180  -0.0000229   0.0000569   0.0000608
   16   0.0000058   0.0000573  -0.0000047   0.0000698   0.0001316   0.0000310
   17  -0.0000049   0.0000082   0.0000053  -0.0000244   0.0000976   0.0000973
   18   0.0000038   0.0000397  -0.0000012   0.0001644  -0.0000772   0.0000399
   19   0.0001359   0.0017120  -0.0000932   0.0024647   0.0031733   0.0011611
   20  -0.0000132  -0.0007962   0.0000089  -0.0018623  -0.0010375  -0.0002821
   21  -0.0000819  -0.0001928   0.0000560  -0.0001472  -0.0008207  -0.0000043
   22   0.0005774  -0.0009830  -0.0000733  -0.0013273  -0.0175338  -0.0003834
   23  -0.0010611  -0.0014729   0.0004619  -0.0450762  -0.0279113  -0.0018329
   24   0.0000014   0.0000796   0.0002457   0.0029565   0.0064813   0.0059069
   25  -0.0000350  -0.0002709   0.0000216  -0.0025937  -0.0010038   0.0005175
   26  -0.0000258   0.0001817  -0.0000195  -0.0008413   0.0001390   0.0000380
   27   0.0000030   0.0000811  -0.0000137   0.0006468   0.0006253  -0.0011982
   28   0.0000171   0.0000928  -0.0000032  -0.0006513  -0.0007477   0.0009439
   29   0.0000205  -0.0001315  -0.0000176   0.0003014   0.0000321  -0.0000717
   30  -0.0000416  -0.0001814   0.0000488  -0.0001771  -0.0002778   0.0006727
   31   0.0000010  -0.0000445   0.0000092   0.0006229  -0.0003410   0.0000327
   32  -0.0000360  -0.0001123   0.0000359  -0.0005106  -0.0004908   0.0005957
   33  -0.0000036  -0.0001813   0.0000039   0.0002931  -0.0000106  -0.0000884
   34  -0.0000006  -0.0001096   0.0000019  -0.0000925  -0.0001183  -0.0000296
   35   0.0000093   0.0000466  -0.0000046   0.0000227   0.0001133   0.0000102
   36  -0.0000002   0.0000842  -0.0000075   0.0001168   0.0000517  -0.0000234
   37  -0.0036535  -0.0021209  -0.0001502  -0.1294832  -0.0323497   0.0000516
   38   0.0009794   0.0047288  -0.0002576   0.0289235  -0.3061190   0.0256788
   39  -0.0007802  -0.0006728   0.0044955  -0.0082392   0.0176733  -0.0622704
   40   0.0008385  -0.0005513   0.0000133   0.0358182   0.0590846  -0.0050909
   41  -0.0004091  -0.0026019   0.0000534   0.0217078  -0.0277080   0.0062511
   42   0.0000536  -0.0001943  -0.0006566  -0.0012489   0.0069014   0.0053417
   43   0.0001630  -0.0000283   0.0000032  -0.0044556   0.0021193  -0.0006618
   44  -0.0000664  -0.0001011   0.0000083   0.0033370  -0.0002897   0.0006198
   45   0.0000010   0.0000471  -0.0001597  -0.0003562   0.0003925   0.0047733
   46  -0.0034123   0.0033888  -0.0005536  -0.0206432  -0.0266613   0.0018892
   47  -0.0010418   0.0042319   0.0002995  -0.0285540  -0.0451423   0.0020746
   48  -0.0002388   0.0006178   0.0035096   0.0020717   0.0034490  -0.0000759
   49  -0.0004321   0.0013031  -0.0001225  -0.0016396   0.0008954   0.0000975
   50   0.0014001  -0.0016909   0.0001990   0.0009657   0.0001893  -0.0000917
   51  -0.0001191   0.0001257  -0.0001049  -0.0002054  -0.0000432  -0.0006741
   52   0.0024445  -0.0058012   0.0006756  -0.0511347  -0.0152543  -0.0011457
   53   0.0213387  -0.0418300   0.0048709   0.0299106   0.0641182  -0.0042944
   54  -0.0021591   0.0043244   0.0049623  -0.0050398  -0.0060577   0.0022436
   55   0.0010459   0.0014077   0.0001848   0.0015917   0.0025033  -0.0013928
   56   0.0042684   0.0041387  -0.0002394   0.0005468  -0.0090461   0.0007746
   57  -0.0002581  -0.0007848  -0.0023086  -0.0007342   0.0008983   0.0033764
   58  -0.0408294  -0.0032406  -0.0006824  -0.3115665  -0.0565432  -0.0109826
   59  -0.0085325  -0.1587865   0.0126748  -0.1134142  -0.1461429   0.0045691
   60   0.0003561   0.0128667  -0.0232725  -0.0040184   0.0066975  -0.0502210
   61   0.0411293   0.0120858  -0.0001136   0.0009009  -0.0286955   0.0027466
   62   0.0120858   0.2295493  -0.0200412  -0.0060137  -0.0361305   0.0037235
   63  -0.0001136  -0.0200412   0.0133012   0.0004291   0.0023803   0.0031249
   64   0.0009009  -0.0060137   0.0004291   0.7376747  -0.0250452   0.0441734
   65  -0.0286955  -0.0361305   0.0023803  -0.0250452   0.6856977  -0.0598611
   66   0.0027466   0.0037235   0.0031249   0.0441734  -0.0598611   0.1230350
   67   0.0012360   0.0008534   0.0002239  -0.2493615   0.1357695  -0.0306453
   68  -0.0009501   0.0010082  -0.0004532   0.1370367  -0.1541580   0.0231480
   69   0.0005048  -0.0001090  -0.0028168  -0.0313718   0.0218711  -0.0365413
   70   0.0000231   0.0000800  -0.0000118   0.0000513   0.0001816  -0.0000283
   71  -0.0000074  -0.0001064   0.0000122  -0.0000849  -0.0001275   0.0000083
   72  -0.0000062  -0.0000059  -0.0000041   0.0000094  -0.0000663  -0.0000415
   73  -0.0002743  -0.0002768   0.0001183  -0.0052139  -0.0011059  -0.0011223
   74  -0.0001715  -0.0001202   0.0000100  -0.0022484   0.0018898  -0.0011867
   75   0.0001596   0.0002480  -0.0001032   0.0011810  -0.0006749   0.0009109
   76   0.0001755  -0.0008444   0.0000737  -0.0004402   0.0019954  -0.0002011
   77   0.0008640  -0.0003382   0.0000560   0.0003433   0.0009170  -0.0000776
   78  -0.0000590  -0.0000275  -0.0002886  -0.0002353   0.0000017   0.0013756
           67          68          69          70          71          72
    1   0.0002333   0.0003888  -0.0001067  -0.0430857   0.0413397   0.0256771
    2  -0.0000604  -0.0001707   0.0001051   0.0018525  -0.2620970  -0.2502660
    3  -0.0000484  -0.0000191  -0.0000382  -0.0122650  -0.2367496  -0.2369188
    4  -0.0002523  -0.0002397  -0.0001192  -0.0099562   0.0004645  -0.0015962
    5   0.0001901   0.0003104  -0.0004845   0.0373725  -0.0157365   0.0003460
    6   0.0000841   0.0003355  -0.0004961   0.0336296  -0.0121390  -0.0032430
    7   0.0000548   0.0003185  -0.0005407  -0.0074459   0.0032931  -0.0002511
    8  -0.0001184  -0.0002756   0.0002717   0.0017553   0.0017726   0.0003252
    9  -0.0000076  -0.0001056   0.0001540  -0.0016249   0.0006731   0.0022541
   10   0.0000003   0.0000115  -0.0000156   0.0000253  -0.0002230   0.0000066
   11  -0.0000166  -0.0000007  -0.0000195  -0.0000916  -0.0000441   0.0005622
   12   0.0000286   0.0000081   0.0000143   0.0001590   0.0004908  -0.0001185
   13  -0.0000838  -0.0006876   0.0005046   0.0014160  -0.0003933  -0.0003113
   14   0.0001381   0.0000392   0.0000490   0.0013431   0.0000794  -0.0011161
   15  -0.0001720  -0.0003669   0.0000470   0.0011831  -0.0015169   0.0006290
   16   0.0000214   0.0000149  -0.0000139  -0.0004278   0.0002097   0.0001068
   17   0.0000515   0.0000300  -0.0000259   0.0000784  -0.0001236   0.0000725
   18   0.0000222   0.0000471  -0.0000675  -0.0000029   0.0001400  -0.0000642
   19   0.0005426   0.0000850  -0.0013786  -0.0003367   0.0003979   0.0000798
   20  -0.0017963  -0.0006315   0.0009518  -0.0003273   0.0000913  -0.0001628
   21  -0.0001347  -0.0001905  -0.0007781  -0.0006168   0.0001562   0.0002347
   22  -0.0015784   0.0005198   0.0015443   0.0005852  -0.0006987  -0.0004229
   23   0.0000612   0.0017439  -0.0001746  -0.0001352   0.0000903   0.0001231
   24   0.0008164  -0.0002024  -0.0028192  -0.0000077   0.0000495  -0.0001385
   25  -0.0014607  -0.0003097   0.0001766  -0.0006804   0.0000093   0.0001250
   26   0.0000666   0.0002438   0.0001413   0.0002730  -0.0007299  -0.0001005
   27   0.0016632   0.0000320   0.0005315   0.0002737  -0.0001951  -0.0008579
   28  -0.0004798   0.0003835   0.0003988   0.0002151  -0.0001854  -0.0001128
   29  -0.0005945   0.0001424   0.0006528  -0.0000507   0.0000309   0.0000794
   30   0.0000607   0.0001515  -0.0010761   0.0000388   0.0000031  -0.0000259
   31  -0.0004825  -0.0002102   0.0007234   0.0025436  -0.0040238  -0.0028531
   32  -0.0000384   0.0001745  -0.0004111   0.0007037   0.0026385   0.0036401
   33   0.0000771  -0.0000119   0.0001381   0.0018511   0.0019532   0.0018564
   34   0.0000365   0.0000709   0.0000250  -0.0005054   0.0008631   0.0003784
   35  -0.0000172  -0.0000175  -0.0000211  -0.0013332   0.0001615  -0.0007109
   36  -0.0000135  -0.0000679   0.0000599  -0.0016206   0.0000222  -0.0001206
   37   0.0078478   0.0266794  -0.0016851  -0.0004526   0.0004244   0.0002221
   38  -0.0013651  -0.0118256   0.0016147  -0.0002857   0.0002351   0.0001178
   39   0.0002871   0.0037444   0.0036675  -0.0000701   0.0001486   0.0001109
   40   0.0004422  -0.0018299   0.0000130   0.0001303  -0.0001362  -0.0000648
   41  -0.0011140  -0.0052046   0.0005804  -0.0000121   0.0000007   0.0000177
   42  -0.0002204   0.0007886   0.0048086  -0.0000045   0.0000015  -0.0000138
   43   0.0002975   0.0013141  -0.0000933  -0.0000104   0.0000135   0.0000022
   44  -0.0003738  -0.0006370  -0.0000114   0.0000002  -0.0000049   0.0000026
   45  -0.0001087   0.0000625   0.0000936  -0.0000008   0.0000005   0.0000033
   46   0.0001543  -0.0013269   0.0001102  -0.0001206   0.0000859   0.0000477
   47  -0.0007293  -0.0008133  -0.0001996   0.0001052  -0.0000314  -0.0000254
   48   0.0001461   0.0000215  -0.0005950  -0.0000174   0.0000083   0.0000077
   49   0.0000508   0.0001855  -0.0000664   0.0001029  -0.0000448  -0.0000295
   50   0.0000579   0.0001006   0.0000295  -0.0000582   0.0000163   0.0000206
   51   0.0000163  -0.0000182  -0.0001942   0.0000102  -0.0000041  -0.0000049
   52  -0.0018416  -0.0024344  -0.0002306  -0.0001218   0.0000751   0.0000403
   53  -0.0037050  -0.0011491   0.0006857  -0.0000858   0.0000247   0.0000184
   54  -0.0003208   0.0005223   0.0052330   0.0000014   0.0000098   0.0000117
   55  -0.0010845  -0.0007068  -0.0000127   0.0002360  -0.0001540  -0.0000772
   56   0.0009236   0.0006874  -0.0000188   0.0000933  -0.0000729  -0.0000282
   57  -0.0000649  -0.0000147   0.0005442   0.0000053  -0.0000069  -0.0000130
   58  -0.0205025  -0.0132465  -0.0000885  -0.0000585   0.0000263   0.0000000
   59   0.0166152   0.0097886   0.0002495  -0.0001770   0.0001830   0.0000260
   60  -0.0034120  -0.0017677   0.0016756   0.0000228  -0.0000183  -0.0000057
   61   0.0012360  -0.0009501   0.0005048   0.0000231  -0.0000074  -0.0000062
   62   0.0008534   0.0010082  -0.0001090   0.0000800  -0.0001064  -0.0000059
   63   0.0002239  -0.0004532  -0.0028168  -0.0000118   0.0000122  -0.0000041
   64  -0.2493615   0.1370367  -0.0313718   0.0000513  -0.0000849   0.0000094
   65   0.1357695  -0.1541580   0.0218711   0.0001816  -0.0001275  -0.0000663
   66  -0.0306453   0.0231480  -0.0365413  -0.0000283   0.0000083  -0.0000415
   67   0.2664230  -0.1447927   0.0319099  -0.0000364   0.0000150   0.0000116
   68  -0.1447927   0.1605806  -0.0255410  -0.0000459   0.0000462   0.0000003
   69   0.0319099  -0.0255410   0.0286215   0.0000309  -0.0000175   0.0000242
   70  -0.0000364  -0.0000459   0.0000309   0.0578688  -0.0412225  -0.0209616
   71   0.0000150   0.0000462  -0.0000175  -0.0412225   0.2736950   0.2471261
   72   0.0000116   0.0000003   0.0000242  -0.0209616   0.2471261   0.2364946
   73   0.0000687   0.0000634  -0.0002554   0.0000839  -0.0000670  -0.0000323
   74   0.0002247   0.0000730  -0.0001715  -0.0000135   0.0000079   0.0000079
   75  -0.0002579  -0.0000982  -0.0001557   0.0000276  -0.0001537  -0.0000625
   76  -0.0002452  -0.0002916   0.0000371  -0.0000430   0.0000233   0.0000118
   77  -0.0002449  -0.0000854   0.0000031   0.0000001   0.0000011  -0.0000039
   78   0.0000592  -0.0000043  -0.0000348  -0.0000013  -0.0000020   0.0000062
           73          74          75          76          77          78
    1  -0.0006170   0.0000828  -0.0013239   0.0003089  -0.0000282   0.0000077
    2   0.0001767  -0.0000964   0.0005298  -0.0001228   0.0000107   0.0000035
    3  -0.0000823   0.0000622  -0.0000110  -0.0000067   0.0000019  -0.0000063
    4   0.0005220  -0.0000682   0.0006556  -0.0002188   0.0000063  -0.0000206
    5  -0.0001852   0.0004569  -0.0000365   0.0000939  -0.0000083  -0.0000303
    6  -0.0003199   0.0002220   0.0001833   0.0000077  -0.0000025  -0.0000342
    7  -0.0006687   0.0004094   0.0005463   0.0000264  -0.0000043  -0.0000365
    8  -0.0000067  -0.0003438   0.0005111  -0.0000345   0.0000011   0.0000304
    9   0.0002786  -0.0004090   0.0000554  -0.0000634   0.0000223   0.0000120
   10  -0.0000258  -0.0001007   0.0000562   0.0000196  -0.0000022  -0.0000023
   11  -0.0000317  -0.0000097  -0.0000553  -0.0000006   0.0000006  -0.0000028
   12   0.0000215   0.0000328   0.0000001   0.0000090  -0.0000010   0.0000030
   13   0.0013922  -0.0026294  -0.0008758   0.0001144  -0.0000153   0.0000615
   14   0.0008252   0.0012465   0.0013372  -0.0000104   0.0000014   0.0000115
   15   0.0021848   0.0003283   0.0006307   0.0000080  -0.0000107   0.0000104
   16   0.0000805   0.0005382  -0.0003613  -0.0000234   0.0000052  -0.0000021
   17  -0.0009281   0.0002941  -0.0007132  -0.0000090   0.0000027  -0.0000087
   18  -0.0014396   0.0007154  -0.0002448  -0.0000027  -0.0000065  -0.0000011
   19  -0.0009738   0.0011948   0.0040240  -0.0006492   0.0001692  -0.0001243
   20   0.0327772  -0.0104073  -0.0000243   0.0003656  -0.0000894   0.0000490
   21   0.0140548  -0.0060918  -0.0031845   0.0000003   0.0000637  -0.0000043
   22  -0.0674007   0.0141672  -0.0029184   0.0012705  -0.0005918   0.0001655
   23   0.0110785  -0.3870262  -0.1553379   0.0004175  -0.0005057   0.0000449
   24   0.0044667  -0.1379449  -0.0554756  -0.0001065   0.0000371  -0.0000683
   25  -0.0052116   0.0011638   0.0012706   0.0000696  -0.0000310  -0.0000385
   26   0.0019508   0.0005053   0.0000670  -0.0001287   0.0000297  -0.0000110
   27  -0.0022115   0.0015041   0.0012641  -0.0000344   0.0000026   0.0000410
   28   0.0002058  -0.0000811  -0.0001404  -0.0000235  -0.0000024  -0.0000064
   29   0.0000523  -0.0001016   0.0001635   0.0000129   0.0000058   0.0000022
   30  -0.0001560   0.0000167   0.0000097   0.0000387   0.0000108   0.0000022
   31   0.0001475  -0.0002977  -0.0004837   0.0000253   0.0000086   0.0000462
   32   0.0002861   0.0002157  -0.0014277   0.0000459  -0.0000003  -0.0000063
   33   0.0013050  -0.0006782  -0.0004287   0.0000522  -0.0000024   0.0000069
   34  -0.0004864   0.0001130   0.0001886   0.0000185   0.0000002   0.0000052
   35   0.0000343  -0.0000355  -0.0000756  -0.0000198   0.0000019  -0.0000067
   36   0.0001553   0.0000494  -0.0000146  -0.0000143  -0.0000009   0.0000035
   37   0.0019917  -0.0045704   0.0072540  -0.0006562   0.0007248  -0.0000312
   38  -0.0324112  -0.0174836   0.0079677  -0.0008430  -0.0002976   0.0000145
   39  -0.0106289  -0.0039114  -0.0013833  -0.0000521   0.0000930  -0.0000770
   40   0.0012310   0.0033202  -0.0004213  -0.0008380  -0.0002066  -0.0000657
   41  -0.0019870   0.0017071   0.0002682   0.0010035  -0.0005896   0.0000701
   42   0.0007111   0.0005542  -0.0002321  -0.0001704   0.0001057  -0.0006153
   43  -0.0007163  -0.0003310  -0.0008103   0.0003940  -0.0003502   0.0000550
   44   0.0012677   0.0001120   0.0003789   0.0001406  -0.0000032   0.0000007
   45  -0.0006419  -0.0007617   0.0001972   0.0000082   0.0000019  -0.0000162
   46  -0.0004940  -0.0009050   0.0001287   0.0022574  -0.0071061   0.0007145
   47  -0.0005102  -0.0001663  -0.0010227   0.0018002   0.0007564   0.0001788
   48   0.0001571   0.0008357  -0.0004831  -0.0000316  -0.0004797   0.0010028
   49   0.0000448   0.0001095   0.0000507   0.0007387   0.0019256   0.0000364
   50   0.0001105  -0.0001154   0.0001332  -0.0004189  -0.0017507  -0.0000038
   51   0.0000344  -0.0000093  -0.0000459   0.0001144   0.0002649  -0.0010237
   52   0.0002869  -0.0003833   0.0004361  -0.0429908  -0.0166188  -0.0007296
   53   0.0006773   0.0002272   0.0009378   0.0259920   0.0149912  -0.0002037
   54  -0.0003040   0.0000755  -0.0000330  -0.0045075  -0.0025063  -0.0029482
   55  -0.0007155   0.0009754  -0.0014749  -0.2603002   0.2395963  -0.0355471
   56  -0.0001602   0.0003836  -0.0006250   0.1878222  -0.2558986   0.0329958
   57   0.0000603  -0.0001494  -0.0000137  -0.0307615   0.0357746  -0.0089779
   58   0.0007057   0.0005605   0.0000937  -0.0034073  -0.0056324   0.0004219
   59  -0.0005604  -0.0010527   0.0012371  -0.0041902  -0.0029695   0.0001797
   60   0.0008296   0.0002835   0.0010542   0.0000857   0.0000807   0.0012758
   61  -0.0002743  -0.0001715   0.0001596   0.0001755   0.0008640  -0.0000590
   62  -0.0002768  -0.0001202   0.0002480  -0.0008444  -0.0003382  -0.0000275
   63   0.0001183   0.0000100  -0.0001032   0.0000737   0.0000560  -0.0002886
   64  -0.0052139  -0.0022484   0.0011810  -0.0004402   0.0003433  -0.0002353
   65  -0.0011059   0.0018898  -0.0006749   0.0019954   0.0009170   0.0000017
   66  -0.0011223  -0.0011867   0.0009109  -0.0002011  -0.0000776   0.0013756
   67   0.0000687   0.0002247  -0.0002579  -0.0002452  -0.0002449   0.0000592
   68   0.0000634   0.0000730  -0.0000982  -0.0002916  -0.0000854  -0.0000043
   69  -0.0002554  -0.0001715  -0.0001557   0.0000371   0.0000031  -0.0000348
   70   0.0000839  -0.0000135   0.0000276  -0.0000430   0.0000001  -0.0000013
   71  -0.0000670   0.0000079  -0.0001537   0.0000233   0.0000011  -0.0000020
   72  -0.0000323   0.0000079  -0.0000625   0.0000118  -0.0000039   0.0000062
   73   0.0759943  -0.0109460  -0.0071708   0.0000433  -0.0001237  -0.0000123
   74  -0.0109460   0.4097485   0.1466161  -0.0001131   0.0000910   0.0000003
   75  -0.0071708   0.1466161   0.0575309   0.0001661  -0.0001505   0.0000353
   76   0.0000433  -0.0001131   0.0001661   0.3043740  -0.2126858   0.0353392
   77  -0.0001237   0.0000910  -0.0001505  -0.2126858   0.2457259  -0.0332761
   78  -0.0000123   0.0000003   0.0000353   0.0353392  -0.0332761   0.0103212
 Gradient time:  CPU 4709.99 s  wall 4708.31 s
 **********************************************************************
 **                                                                  **
 **                       VIBRATIONAL ANALYSIS                       **
 **                       --------------------                       **
 **                                                                  **
 **        VIBRATIONAL FREQUENCIES (CM**-1) AND NORMAL MODES         **
 **     FORCE CONSTANTS (mDYN/ANGSTROM) AND REDUCED MASSES (AMU)     **
 **                  INFRARED INTENSITIES (KM/MOL)                   **
 **                                                                  **
 **********************************************************************


 Mode:                 1                      2                      3
 Frequency:        20.53                  34.63                  61.47
 Force Cnst:      0.0019                 0.0038                 0.0123
 Red. Mass:       7.5098                 5.4228                 5.5278
 IR Active:          YES                    YES                    YES
 IR Intens:        0.577                  0.109                  1.341
 Raman Active:       YES                    YES                    YES
               X      Y      Z        X      Y      Z        X      Y      Z
 O          0.069  0.128 -0.257    0.089  0.116  0.107   -0.123 -0.202  0.032
 C          0.047  0.070 -0.120    0.067  0.057  0.059   -0.084 -0.092  0.008
 C          0.112  0.101 -0.132    0.037  0.186 -0.099    0.029  0.065 -0.133
 H          0.175  0.169 -0.248    0.033  0.328 -0.179    0.086  0.110 -0.228
 C          0.099  0.047  0.004    0.017  0.135 -0.152    0.062  0.153 -0.131
 H          0.155  0.075 -0.008   -0.003  0.242 -0.275    0.150  0.267 -0.227
 C          0.013 -0.040  0.155    0.018 -0.047 -0.050   -0.018  0.082  0.005
 N          0.006 -0.079  0.300    0.005 -0.079 -0.098   -0.007  0.097  0.050
 C         -0.056 -0.075  0.168    0.046 -0.176  0.103   -0.116 -0.045  0.110
 H         -0.122 -0.148  0.281    0.057 -0.317  0.170   -0.170 -0.093  0.196
 C         -0.037 -0.017  0.034    0.072 -0.122  0.161   -0.153 -0.133  0.117
 H         -0.093 -0.044  0.045    0.093 -0.225  0.282   -0.239 -0.245  0.213
 C         -0.001 -0.053  0.178   -0.000 -0.062 -0.067   -0.002  0.086  0.060
 C          0.024 -0.030  0.088    0.011 -0.032 -0.010   -0.024  0.051  0.062
 H          0.054 -0.030  0.098    0.032 -0.030  0.014   -0.061  0.055  0.084
 C          0.011 -0.006 -0.020   -0.004  0.001  0.029   -0.003  0.005  0.023
 Cl         0.043  0.024 -0.137    0.017  0.045  0.118   -0.039 -0.047  0.023
 C         -0.024 -0.004 -0.047   -0.036  0.003  0.008    0.040 -0.004 -0.027
 O         -0.035  0.018 -0.162   -0.054  0.034  0.045    0.066 -0.049 -0.101
 C         -0.049 -0.029  0.048   -0.050 -0.028 -0.052    0.062  0.036 -0.002
 Cl        -0.098 -0.028  0.024   -0.091 -0.030 -0.094    0.137  0.027 -0.067
 C         -0.039 -0.053  0.160   -0.032 -0.062 -0.085    0.035  0.082  0.054
 H         -0.061 -0.068  0.236   -0.047 -0.089 -0.119    0.048  0.108  0.074
 H          0.016  0.094 -0.227    0.107  0.013  0.220   -0.210 -0.309  0.137
 H          0.006 -0.067  0.264   -0.004 -0.039 -0.206    0.003  0.102  0.037
 H         -0.015  0.032 -0.208   -0.040  0.054  0.079    0.044 -0.072 -0.103
 TransDip  -0.024  0.002  0.004    0.006 -0.007  0.004   -0.032 -0.005  0.018

 Mode:                 4                      5                      6
 Frequency:       105.76                 142.06                 162.30
 Force Cnst:      0.0822                 0.0942                 0.1115
 Red. Mass:      12.4725                 7.9266                 7.1831
 IR Active:          YES                    YES                    YES
 IR Intens:        0.190                  0.192                  6.226
 Raman Active:       YES                    YES                    YES
               X      Y      Z        X      Y      Z        X      Y      Z
 O         -0.023 -0.027 -0.027    0.098  0.221 -0.228    0.063  0.069  0.067
 C         -0.016 -0.006 -0.002    0.004 -0.043  0.015    0.037 -0.007 -0.001
 C          0.019  0.011 -0.009   -0.046 -0.127  0.093   -0.047 -0.032 -0.004
 H          0.040  0.011 -0.034   -0.044 -0.079  0.062   -0.096 -0.015  0.044
 C          0.025  0.026  0.020   -0.070 -0.190  0.130   -0.063 -0.075 -0.080
 H          0.053  0.037  0.017   -0.085 -0.198  0.132   -0.132 -0.090 -0.087
 C         -0.002  0.023  0.053   -0.047 -0.159  0.087   -0.004 -0.082 -0.142
 N         -0.002  0.014  0.088    0.011  0.007 -0.090    0.008 -0.011 -0.214
 C         -0.033  0.014  0.053   -0.054 -0.244  0.174    0.066 -0.084 -0.119
 H         -0.051  0.019  0.071   -0.051 -0.296  0.200    0.109 -0.113 -0.152
 C         -0.041 -0.002  0.027   -0.034 -0.190  0.146    0.092 -0.045 -0.051
 H         -0.068 -0.011  0.029   -0.028 -0.202  0.162    0.156 -0.039 -0.037
 C          0.002  0.004  0.048   -0.033  0.095 -0.077   -0.023  0.040  0.177
 C          0.005 -0.004 -0.024   -0.042  0.083 -0.100   -0.035  0.051  0.308
 H          0.013 -0.019 -0.155   -0.067  0.084 -0.110   -0.043  0.050  0.286
 C          0.001  0.004  0.065   -0.034  0.049 -0.057   -0.029  0.036  0.230
 Cl         0.014 -0.023 -0.252   -0.091 -0.010  0.026   -0.035 -0.014 -0.101
 C         -0.008  0.022  0.277   -0.005  0.045 -0.027   -0.016  0.026  0.138
 O         -0.024  0.049  0.606    0.012  0.015  0.033    0.002 -0.005 -0.152
 C          0.003  0.005  0.073    0.014  0.076 -0.034   -0.016  0.042  0.207
 Cl         0.024 -0.027 -0.267    0.163  0.078 -0.010    0.014  0.017 -0.077
 C          0.006  0.001  0.014   -0.016  0.107 -0.040   -0.020  0.051  0.247
 H          0.011 -0.011 -0.082   -0.009  0.130 -0.000   -0.007  0.049  0.164
 H         -0.052 -0.038 -0.019    0.131  0.265 -0.271    0.149  0.079  0.066
 H         -0.012  0.002  0.119    0.097  0.021 -0.118    0.106  0.066 -0.409
 H         -0.023  0.043  0.554   -0.009 -0.007  0.035    0.004 -0.013 -0.216
 TransDip  -0.012 -0.000  0.007    0.013  0.001 -0.005    0.077  0.001 -0.021

 Mode:                 7                      8                      9
 Frequency:       182.98                 212.95                 224.80
 Force Cnst:      0.3166                 0.1719                 0.2009
 Red. Mass:      16.0493                 6.4331                 6.7464
 IR Active:          YES                    YES                    YES
 IR Intens:        0.089                  0.778                  3.344
 Raman Active:       YES                    YES                    YES
               X      Y      Z        X      Y      Z        X      Y      Z
 O         -0.185  0.144 -0.020   -0.052  0.055 -0.071    0.058 -0.082  0.105
 C         -0.211  0.053  0.013   -0.067  0.002  0.022    0.088  0.014 -0.039
 C         -0.221  0.033  0.028   -0.051 -0.025  0.058    0.064  0.027 -0.062
 H         -0.221  0.037  0.025   -0.042 -0.053  0.063    0.046  0.034 -0.044
 C         -0.217  0.011  0.005   -0.037  0.016  0.039    0.045 -0.023 -0.038
 H         -0.273  0.008 -0.010   -0.039  0.016  0.038    0.035 -0.046 -0.017
 C         -0.148 -0.011 -0.038   -0.007  0.060 -0.012    0.018 -0.062  0.007
 N         -0.111 -0.022 -0.100    0.013  0.085 -0.132   -0.016 -0.103  0.131
 C         -0.176 -0.034 -0.012   -0.051  0.019  0.025    0.073  0.005 -0.054
 H         -0.180 -0.034 -0.006   -0.071  0.036  0.038    0.078 -0.025 -0.046
 C         -0.180 -0.018  0.020   -0.076 -0.020  0.046    0.108  0.066 -0.098
 H         -0.140 -0.027  0.044   -0.083 -0.034  0.059    0.124  0.098 -0.129
 C         -0.021 -0.122  0.008    0.054  0.005 -0.008   -0.061 -0.010  0.033
 C          0.022 -0.128  0.028    0.072 -0.028 -0.263   -0.051 -0.029 -0.273
 H          0.050 -0.134 -0.002    0.088 -0.052 -0.483   -0.039 -0.047 -0.442
 C          0.034 -0.078  0.041    0.080 -0.018 -0.098   -0.077 -0.003 -0.155
 Cl         0.341  0.330 -0.019    0.061 -0.061  0.078   -0.076  0.082  0.063
 C         -0.016 -0.092  0.031    0.104  0.001  0.029   -0.111 -0.002 -0.019
 O         -0.051 -0.043 -0.036    0.124 -0.026 -0.023   -0.133  0.026  0.005
 C         -0.006 -0.113  0.048    0.080  0.006  0.176   -0.100  0.012  0.114
 Cl         0.236 -0.155  0.010   -0.161 -0.003 -0.089    0.155 -0.023 -0.050
 C         -0.005 -0.109  0.049    0.079  0.021  0.316   -0.115  0.029  0.279
 H         -0.006 -0.111  0.038    0.083  0.059  0.478   -0.133  0.040  0.461
 H         -0.148  0.156 -0.027   -0.065  0.079 -0.098    0.077 -0.103  0.130
 H         -0.158 -0.040 -0.056   -0.016  0.094 -0.157    0.007  0.011 -0.181
 H         -0.014 -0.007 -0.062    0.118 -0.057 -0.187   -0.107  0.033 -0.138
 TransDip  -0.009 -0.002  0.001   -0.017 -0.003 -0.023    0.021  0.008 -0.054

 Mode:                10                     11                     12
 Frequency:       281.78                 300.46                 304.00
 Force Cnst:      0.1049                 0.4048                 0.0980
 Red. Mass:       2.2429                 7.6101                 1.7995
 IR Active:          YES                    YES                    YES
 IR Intens:       37.349                  4.633                109.729
 Raman Active:       YES                    YES                    YES
               X      Y      Z        X      Y      Z        X      Y      Z
 O         -0.025  0.054  0.108   -0.042 -0.008 -0.075    0.050 -0.024 -0.042
 C         -0.038  0.022 -0.037   -0.033  0.004  0.037    0.041 -0.027  0.027
 C         -0.067  0.024 -0.059    0.002  0.001  0.057    0.033 -0.029  0.029
 H         -0.078  0.050 -0.064    0.015 -0.023  0.056    0.025 -0.020  0.033
 C         -0.073 -0.047 -0.055    0.016  0.059  0.032    0.040  0.024 -0.011
 H         -0.108 -0.040 -0.071    0.024  0.069  0.023    0.092  0.067 -0.036
 C         -0.055 -0.098 -0.028    0.032  0.073  0.002    0.012  0.052 -0.009
 N          0.007 -0.015  0.072    0.015  0.008 -0.091    0.009  0.090 -0.101
 C         -0.043 -0.079 -0.053   -0.005  0.059  0.021    0.025  0.028  0.021
 H         -0.030 -0.118 -0.045   -0.020  0.099  0.016    0.039  0.026  0.006
 C         -0.002 -0.005 -0.067   -0.040  0.010  0.048    0.016 -0.002  0.044
 H          0.035  0.002 -0.063   -0.047  0.002  0.054   -0.010 -0.012  0.046
 C          0.000 -0.007  0.028    0.043 -0.054 -0.039   -0.011 -0.005 -0.031
 C          0.040  0.032 -0.018    0.091  0.017 -0.011   -0.026 -0.024 -0.024
 H          0.087  0.025 -0.048    0.138  0.011 -0.042   -0.019 -0.032 -0.094
 C          0.046  0.037 -0.019    0.111  0.034  0.052   -0.040 -0.006  0.045
 Cl         0.005 -0.044  0.008    0.018 -0.173  0.010   -0.027  0.042 -0.008
 C          0.056  0.038 -0.019   -0.027  0.055  0.049   -0.034 -0.018  0.047
 O          0.046  0.077  0.012   -0.226  0.446 -0.089   -0.024 -0.033 -0.030
 C          0.031  0.006 -0.021   -0.083 -0.051  0.050   -0.023 -0.015  0.039
 Cl         0.006  0.021  0.001    0.083 -0.106  0.009    0.002 -0.037 -0.001
 C          0.023  0.002  0.019   -0.051 -0.052 -0.009   -0.018  0.001  0.006
 H          0.029  0.019  0.054   -0.074 -0.094 -0.046   -0.014  0.001 -0.007
 H          0.086  0.068  0.106   -0.116 -0.004 -0.087    0.027  0.032 -0.105
 H          0.097 -0.293  0.839   -0.062  0.012 -0.107    0.019 -0.274  0.903
 H          0.061  0.091  0.008    0.012  0.696 -0.122   -0.029 -0.042 -0.065
 TransDip  -0.130 -0.074  0.127    0.030  0.062 -0.005   -0.248 -0.124  0.188

 Mode:                13                     14                     15
 Frequency:       333.97                 355.76                 374.59
 Force Cnst:      0.0717                 0.5413                 0.5643
 Red. Mass:       1.0911                 7.2596                 6.8256
 IR Active:          YES                    YES                    YES
 IR Intens:      133.406                  3.079                  8.946
 Raman Active:       YES                    YES                    YES
               X      Y      Z        X      Y      Z        X      Y      Z
 O          0.015  0.041 -0.053   -0.097 -0.144  0.024    0.067  0.201  0.037
 C          0.001  0.005  0.003    0.015  0.146 -0.076   -0.072 -0.173  0.050
 C         -0.004 -0.006  0.013    0.042  0.161 -0.077   -0.060 -0.169  0.041
 H         -0.016 -0.030  0.042    0.060  0.215 -0.131   -0.033 -0.248  0.056
 C         -0.005 -0.006  0.007   -0.043 -0.057  0.135    0.057  0.067 -0.123
 H         -0.013 -0.020  0.020   -0.073 -0.086  0.156    0.086  0.075 -0.125
 C         -0.003 -0.007  0.004   -0.035 -0.139  0.174    0.043  0.124 -0.138
 N          0.000  0.001 -0.008    0.000 -0.091 -0.031   -0.005 -0.061  0.307
 C         -0.001 -0.006  0.004   -0.025 -0.071  0.112   -0.009  0.091 -0.125
 H          0.004 -0.002 -0.003   -0.035 -0.058  0.118   -0.025  0.121 -0.124
 C          0.007  0.017 -0.011    0.021  0.126 -0.061   -0.069 -0.157  0.029
 H          0.026  0.057 -0.050    0.058  0.163 -0.091   -0.126 -0.193  0.053
 C         -0.001 -0.001 -0.005    0.006 -0.048 -0.218    0.021 -0.032 -0.106
 C          0.000  0.000 -0.003    0.026 -0.008 -0.151    0.027 -0.014 -0.143
 H          0.003 -0.000 -0.009    0.061 -0.020 -0.245    0.056 -0.021 -0.208
 C         -0.000  0.002  0.006   -0.002  0.045  0.228   -0.009  0.037  0.139
 Cl        -0.001  0.001 -0.001   -0.012 -0.001 -0.016   -0.048  0.024 -0.009
 C          0.001  0.002  0.007    0.015  0.053  0.297    0.007  0.041  0.214
 O          0.004 -0.001 -0.003    0.072 -0.041 -0.157    0.041 -0.015 -0.103
 C          0.001  0.001  0.005    0.007  0.038  0.199    0.007  0.012  0.131
 Cl        -0.000  0.000 -0.000    0.009  0.050 -0.018    0.006 -0.007 -0.005
 C          0.001 -0.000 -0.003    0.022 -0.035 -0.169    0.022 -0.042 -0.130
 H          0.002  0.001 -0.006    0.028 -0.046 -0.275    0.026 -0.054 -0.216
 H         -0.257 -0.672  0.680   -0.179 -0.006 -0.134    0.283  0.115  0.154
 H          0.004 -0.022  0.054   -0.027 -0.074 -0.087   -0.088  0.104 -0.169
 H          0.002 -0.004 -0.011    0.045 -0.091 -0.291    0.033 -0.049 -0.266
 TransDip  -0.112 -0.241  0.258   -0.014  0.031 -0.044    0.064  0.008 -0.071

 Mode:                16                     17                     18
 Frequency:       377.27                 386.05                 411.54
 Force Cnst:      1.0007                 0.0983                 0.5574
 Red. Mass:      11.9327                 1.1199                 5.5860
 IR Active:          YES                    YES                    YES
 IR Intens:        3.977                110.799                  5.516
 Raman Active:       YES                    YES                    YES
               X      Y      Z        X      Y      Z        X      Y      Z
 O          0.044  0.026  0.011    0.003  0.003  0.001   -0.095 -0.071 -0.171
 C          0.013 -0.040  0.006   -0.000 -0.003  0.000   -0.036  0.044  0.163
 C         -0.004 -0.049  0.009   -0.001 -0.004  0.001   -0.038  0.049  0.174
 H         -0.009 -0.061  0.023   -0.001 -0.005  0.002   -0.109  0.096  0.229
 C          0.020  0.014 -0.039    0.001  0.001 -0.003   -0.040  0.098 -0.088
 H          0.053  0.038 -0.054    0.003  0.003 -0.003   -0.154  0.153 -0.185
 C         -0.004  0.026 -0.022    0.000  0.002 -0.001    0.029 -0.018 -0.097
 N         -0.012  0.029  0.028   -0.000  0.001  0.005    0.007 -0.158  0.014
 C          0.000  0.011 -0.008   -0.001  0.001 -0.001    0.042 -0.019 -0.074
 H          0.002 -0.002 -0.004   -0.001  0.000  0.000    0.089 -0.067 -0.097
 C          0.004 -0.011 -0.005   -0.001 -0.001 -0.001    0.042  0.054  0.092
 H         -0.016 -0.006 -0.017   -0.002 -0.001 -0.002    0.187  0.078  0.111
 C         -0.007  0.012 -0.020   -0.000 -0.000 -0.004    0.058 -0.203  0.050
 C         -0.050 -0.119 -0.026   -0.001 -0.006 -0.017    0.089 -0.129  0.036
 H         -0.199 -0.118 -0.060   -0.005 -0.008 -0.035    0.250 -0.139  0.018
 C         -0.012 -0.183  0.045   -0.000 -0.007 -0.004    0.002  0.037 -0.022
 Cl         0.284 -0.184  0.030    0.010 -0.006 -0.002   -0.091  0.025 -0.005
 C         -0.229 -0.109  0.044   -0.009 -0.002  0.024    0.011  0.044 -0.036
 O         -0.261 -0.132 -0.001   -0.005 -0.011 -0.074    0.041 -0.002  0.015
 C         -0.150  0.120  0.020   -0.006  0.006  0.021   -0.005  0.028 -0.017
 Cl         0.020  0.325 -0.033    0.001  0.011 -0.004    0.044  0.144 -0.011
 C         -0.122  0.059 -0.024   -0.005  0.003  0.009    0.057 -0.165  0.054
 H         -0.198 -0.053 -0.046   -0.008  0.000  0.017   -0.007 -0.255  0.060
 H          0.086  0.009  0.033    0.006 -0.001  0.007   -0.376  0.009 -0.287
 H         -0.011 -0.085  0.340   -0.001 -0.004  0.016   -0.043 -0.207  0.138
 H         -0.224 -0.152 -0.431   -0.061  0.087  0.989    0.010 -0.033  0.033
 TransDip  -0.054 -0.031 -0.016   -0.029  0.024  0.335   -0.071 -0.019  0.017

 Mode:                19                     20                     21
 Frequency:       424.39                 438.69                 507.49
 Force Cnst:      0.3512                 0.5804                 0.8016
 Red. Mass:       3.3097                 5.1191                 5.2827
 IR Active:          YES                    YES                    YES
 IR Intens:        3.013                  9.282                  0.134
 Raman Active:       YES                    YES                    YES
               X      Y      Z        X      Y      Z        X      Y      Z
 O          0.009 -0.021 -0.004    0.013 -0.121 -0.145    0.030 -0.028  0.015
 C          0.013  0.000  0.007    0.075  0.059  0.138    0.049  0.054 -0.062
 C         -0.055 -0.144  0.150   -0.009  0.107  0.075   -0.004 -0.012 -0.004
 H         -0.117 -0.259  0.292   -0.145  0.261  0.146   -0.059 -0.094  0.112
 C          0.039  0.143 -0.155   -0.099 -0.065 -0.080   -0.019 -0.033  0.008
 H          0.091  0.302 -0.311   -0.250 -0.122 -0.066   -0.047 -0.148  0.123
 C         -0.019 -0.008  0.003   -0.062 -0.046 -0.133   -0.010  0.066 -0.060
 N         -0.014  0.004  0.020   -0.041 -0.007  0.166   -0.033  0.024  0.019
 C         -0.057 -0.160  0.154    0.060 -0.017 -0.138   -0.014 -0.010  0.021
 H         -0.099 -0.330  0.295    0.189 -0.143 -0.212   -0.040 -0.149  0.125
 C          0.062  0.161 -0.144    0.085  0.019  0.163    0.000  0.005  0.018
 H          0.111  0.308 -0.291    0.199 -0.044  0.265   -0.057 -0.104  0.120
 C         -0.022  0.042 -0.019   -0.100  0.153 -0.020   -0.001 -0.020  0.007
 C         -0.018  0.042 -0.008   -0.075  0.152 -0.051   -0.002 -0.051 -0.138
 H         -0.046  0.045  0.005   -0.175  0.156 -0.052    0.020 -0.088 -0.470
 C          0.004  0.005  0.014    0.005  0.005  0.022   -0.025  0.016  0.409
 Cl         0.021 -0.007  0.000    0.089 -0.033  0.006   -0.005  0.003 -0.027
 C          0.012  0.001  0.010    0.020  0.002  0.039    0.012 -0.016 -0.035
 O          0.014  0.001 -0.002    0.030 -0.009 -0.012   -0.007  0.023  0.001
 C          0.006 -0.006 -0.001    0.007 -0.011  0.011    0.040 -0.040 -0.377
 Cl        -0.008 -0.030  0.003   -0.025 -0.081  0.007   -0.002  0.020  0.026
 C         -0.014  0.034 -0.018   -0.070  0.135 -0.037    0.022 -0.008  0.139
 H         -0.002  0.060  0.013    0.002  0.240 -0.022   -0.003  0.026  0.469
 H          0.018  0.067 -0.097   -0.297 -0.073 -0.232    0.024 -0.032  0.017
 H          0.009  0.048 -0.099    0.078  0.040  0.042   -0.063  0.075 -0.127
 H          0.012 -0.003 -0.009    0.017 -0.024 -0.020    0.017  0.058  0.061
 TransDip  -0.010  0.046 -0.030   -0.073  0.061 -0.024   -0.005 -0.010  0.003

 Mode:                22                     23                     24
 Frequency:       516.76                 520.28                 566.38
 Force Cnst:      0.5903                 0.7280                 0.9152
 Red. Mass:       3.7518                 4.5650                 4.8426
 IR Active:          YES                    YES                    YES
 IR Intens:        6.565                  5.406                 43.544
 Raman Active:       YES                    YES                    YES
               X      Y      Z        X      Y      Z        X      Y      Z
 O          0.113 -0.087  0.027   -0.176  0.031  0.032   -0.012  0.013 -0.018
 C          0.144  0.113 -0.141   -0.065  0.192 -0.110   -0.027 -0.058  0.107
 C         -0.035 -0.038 -0.018    0.042  0.032  0.094    0.012  0.040 -0.006
 H         -0.195 -0.195  0.270    0.022 -0.261  0.290    0.036  0.242 -0.157
 C         -0.071 -0.078 -0.013    0.060 -0.027  0.043   -0.015 -0.051 -0.042
 H         -0.107 -0.322  0.241   -0.149 -0.253  0.218   -0.020  0.099 -0.208
 C         -0.078  0.153 -0.133    0.182  0.043 -0.154   -0.032 -0.110  0.042
 N         -0.108  0.075  0.049    0.194  0.045  0.053    0.058  0.129  0.045
 C         -0.046 -0.024  0.069   -0.015 -0.126 -0.036   -0.018 -0.060 -0.036
 H         -0.053 -0.331  0.243   -0.129 -0.311  0.193    0.065  0.040 -0.181
 C          0.006  0.031  0.057   -0.005 -0.039 -0.022    0.023  0.031 -0.015
 H         -0.145 -0.208  0.270    0.058 -0.266  0.251    0.148  0.208 -0.173
 C         -0.020 -0.061  0.019    0.143  0.077  0.005    0.080  0.086  0.109
 C         -0.027 -0.085  0.038    0.065 -0.002  0.000   -0.071 -0.157 -0.045
 H          0.008 -0.080  0.110   -0.015  0.006  0.019   -0.224 -0.163 -0.159
 C         -0.017 -0.042 -0.109    0.022 -0.023 -0.019   -0.046 -0.192  0.001
 Cl        -0.012  0.013  0.006   -0.034  0.013 -0.001   -0.049  0.054 -0.003
 C          0.042 -0.017  0.024   -0.089 -0.033  0.012    0.022 -0.166  0.074
 O          0.008  0.071 -0.010   -0.102 -0.076 -0.002   -0.143  0.094 -0.034
 C          0.049 -0.008  0.104   -0.034  0.031  0.017    0.185 -0.014 -0.010
 Cl         0.003  0.038 -0.010   -0.010 -0.042  0.002   -0.030  0.024  0.001
 C          0.082 -0.071 -0.047   -0.007  0.060 -0.025    0.218  0.046 -0.052
 H          0.090 -0.076 -0.134   -0.054 -0.010 -0.029    0.251  0.068 -0.162
 H          0.083 -0.089  0.023   -0.188  0.036  0.030   -0.042  0.023 -0.033
 H         -0.186  0.099 -0.027    0.251  0.032  0.090    0.172  0.189 -0.108
 H          0.073  0.138 -0.032   -0.112 -0.085 -0.008    0.093  0.348 -0.058
 TransDip  -0.072 -0.026  0.031    0.059 -0.023  0.039    0.197  0.061 -0.047

 Mode:                25                     26                     27
 Frequency:       602.74                 639.97                 665.56
 Force Cnst:      0.7652                 1.2368                 1.7805
 Red. Mass:       3.5750                 5.1256                 6.8222
 IR Active:          YES                    YES                    YES
 IR Intens:        1.508                  6.792                  3.367
 Raman Active:       YES                    YES                    YES
               X      Y      Z        X      Y      Z        X      Y      Z
 O          0.019 -0.009  0.000   -0.119  0.006 -0.022   -0.067  0.084  0.065
 C          0.015 -0.002  0.001   -0.044  0.059 -0.125   -0.018  0.088  0.014
 C         -0.008 -0.001 -0.008   -0.084 -0.037  0.018    0.340 -0.012  0.144
 H         -0.024  0.023 -0.003   -0.017 -0.316  0.104    0.367 -0.112  0.171
 C         -0.017 -0.013 -0.012    0.005  0.187  0.088    0.275 -0.145 -0.095
 H         -0.010 -0.001 -0.022    0.028  0.111  0.179    0.216 -0.163 -0.093
 C         -0.021  0.003 -0.001    0.092  0.015  0.051    0.035 -0.060 -0.043
 N         -0.005  0.056 -0.059   -0.048 -0.134 -0.033   -0.062 -0.108 -0.092
 C         -0.013 -0.006  0.013    0.236  0.031  0.026   -0.209 -0.009 -0.119
 H          0.010  0.014 -0.023    0.132  0.032  0.140   -0.211 -0.034 -0.104
 C         -0.001  0.012  0.005    0.119 -0.192 -0.073   -0.162  0.116  0.090
 H         -0.004  0.031 -0.017    0.065 -0.362  0.100   -0.065  0.054  0.192
 C          0.005  0.003  0.372   -0.161  0.023  0.112   -0.167 -0.027  0.049
 C          0.066  0.016 -0.090   -0.171  0.018 -0.024   -0.158  0.004 -0.005
 H          0.177 -0.044 -0.611   -0.242 -0.000 -0.203   -0.183 -0.007 -0.105
 C          0.033  0.071 -0.066   -0.079 -0.079 -0.036   -0.085 -0.041 -0.033
 Cl         0.006 -0.016  0.012    0.024  0.009  0.004    0.029 -0.000  0.003
 C         -0.040  0.076  0.130    0.086 -0.057  0.070    0.084 -0.015  0.052
 O          0.026 -0.051 -0.034    0.053  0.086 -0.018    0.102  0.083 -0.010
 C         -0.075  0.014 -0.089    0.082 -0.063 -0.025    0.024 -0.073 -0.022
 Cl         0.008 -0.018  0.014   -0.006  0.035 -0.000    0.003  0.037 -0.001
 C         -0.047 -0.039 -0.101    0.003  0.032 -0.024   -0.051 -0.018 -0.011
 H         -0.074 -0.165 -0.529    0.116  0.169 -0.148    0.023  0.078 -0.065
 H          0.015 -0.007 -0.003   -0.123  0.000 -0.012    0.042  0.067  0.097
 H          0.045  0.076 -0.105   -0.007 -0.199  0.151   -0.059 -0.141  0.002
 H         -0.064 -0.151 -0.048    0.155  0.191 -0.031    0.148  0.127 -0.020
 TransDip   0.015 -0.004 -0.036    0.026 -0.067  0.043   -0.007 -0.054  0.021

 Mode:                28                     29                     30
 Frequency:       695.40                 713.05                 776.46
 Force Cnst:      2.0763                 1.3774                 2.1009
 Red. Mass:       7.2874                 4.5981                 5.9144
 IR Active:          YES                    YES                    YES
 IR Intens:        1.942                  5.757                 29.808
 Raman Active:       YES                    YES                    YES
               X      Y      Z        X      Y      Z        X      Y      Z
 O          0.017 -0.005 -0.003   -0.058  0.040 -0.022    0.136 -0.039 -0.006
 C         -0.000 -0.021  0.017   -0.099 -0.193  0.195    0.005 -0.071  0.047
 C         -0.015  0.007 -0.015    0.066  0.107 -0.100   -0.048  0.057 -0.037
 H         -0.017  0.036 -0.030    0.178  0.202 -0.291   -0.108 -0.033  0.092
 C         -0.019 -0.002  0.011    0.002 -0.091  0.137   -0.053  0.077  0.048
 H         -0.020 -0.008  0.017   -0.047 -0.268  0.313   -0.189 -0.167  0.269
 C          0.001  0.015 -0.011    0.094  0.207 -0.206    0.064  0.049 -0.064
 N          0.009 -0.007  0.004   -0.039  0.024  0.023    0.065 -0.212 -0.057
 C         -0.006  0.004  0.005    0.026 -0.136  0.111   -0.117  0.028  0.019
 H         -0.020 -0.024  0.037   -0.021 -0.293  0.248   -0.224  0.034  0.137
 C         -0.003  0.013 -0.005    0.093  0.049 -0.136   -0.105  0.087 -0.002
 H         -0.015  0.022 -0.019    0.191  0.220 -0.293   -0.224  0.057 -0.007
 C          0.026 -0.013 -0.158   -0.056 -0.025  0.012   -0.018  0.042  0.042
 C          0.016  0.013  0.127   -0.061 -0.020  0.001    0.100  0.222  0.008
 H          0.005  0.044  0.411   -0.051 -0.025 -0.032    0.010  0.195 -0.292
 C          0.026 -0.024 -0.301   -0.050  0.007 -0.002    0.237 -0.135  0.016
 Cl        -0.006  0.002  0.008    0.016 -0.006  0.001   -0.061  0.050 -0.005
 C         -0.034  0.041  0.517    0.023  0.020 -0.010    0.073 -0.210  0.011
 O         -0.009 -0.015 -0.071    0.061  0.033  0.002   -0.088 -0.046  0.000
 C          0.019 -0.032 -0.365   -0.025 -0.021  0.011    0.046 -0.196  0.027
 Cl        -0.001  0.001  0.013    0.005  0.009 -0.001   -0.008  0.066 -0.006
 C         -0.005  0.016  0.147   -0.041 -0.027 -0.008   -0.091  0.061 -0.016
 H         -0.027  0.052  0.478   -0.036 -0.018 -0.006    0.021  0.199 -0.123
 H          0.012 -0.004 -0.005   -0.038  0.063 -0.042    0.134 -0.032 -0.019
 H         -0.017 -0.011  0.014   -0.107  0.008  0.057    0.089 -0.258  0.062
 H         -0.004 -0.021 -0.144    0.044  0.011  0.003    0.105  0.168 -0.011
 TransDip  -0.021  0.009  0.039   -0.069 -0.034 -0.002    0.093 -0.144  0.034

 Mode:                31                     32                     33
 Frequency:       809.45                 811.96                 821.02
 Force Cnst:      0.5391                 1.7989                 1.6233
 Red. Mass:       1.3965                 4.6312                 4.0873
 IR Active:          YES                    YES                    YES
 IR Intens:       15.055                 29.026                 66.212
 Raman Active:       YES                    YES                    YES
               X      Y      Z        X      Y      Z        X      Y      Z
 O         -0.022  0.018 -0.006    0.091 -0.021 -0.008   -0.156  0.055  0.012
 C         -0.011 -0.028  0.028   -0.014 -0.064  0.051   -0.001  0.027 -0.023
 C          0.003 -0.039  0.021    0.005  0.070 -0.019    0.069 -0.056 -0.053
 H          0.093  0.204 -0.233   -0.064 -0.184  0.220    0.039 -0.171  0.045
 C          0.000 -0.054  0.023   -0.005  0.103  0.025    0.070 -0.104 -0.100
 H          0.121  0.212 -0.226   -0.180 -0.243  0.345    0.192 -0.184  0.026
 C         -0.023 -0.009  0.019    0.049 -0.010 -0.012   -0.079  0.044 -0.011
 N         -0.028 -0.003 -0.009    0.011 -0.177 -0.041   -0.138  0.007  0.007
 C          0.036  0.057 -0.037   -0.079  0.008 -0.021    0.109  0.005  0.101
 H         -0.088 -0.358  0.326   -0.182 -0.015  0.107    0.294  0.088 -0.146
 C          0.038  0.081 -0.069   -0.070  0.046 -0.030    0.068 -0.037  0.092
 H         -0.159 -0.473  0.484   -0.156 -0.059  0.058    0.205  0.324 -0.259
 C         -0.007 -0.004  0.009   -0.030 -0.006  0.013   -0.061 -0.036 -0.032
 C          0.019  0.035  0.004   -0.075  0.028  0.041    0.071  0.188  0.046
 H          0.052  0.028 -0.049    0.044 -0.014 -0.327    0.243  0.141 -0.332
 C          0.026  0.011 -0.002   -0.152  0.126 -0.029    0.108  0.056 -0.013
 Cl        -0.003  0.001  0.000    0.043 -0.034  0.006   -0.010  0.003  0.001
 C         -0.003 -0.008  0.001   -0.074  0.103 -0.017   -0.011 -0.033 -0.002
 O         -0.034 -0.019 -0.000   -0.122 -0.041 -0.003   -0.158 -0.086 -0.000
 C          0.016 -0.000  0.009    0.130  0.210 -0.008    0.079 -0.025  0.008
 Cl        -0.001  0.001 -0.001   -0.007 -0.062  0.005   -0.003  0.010 -0.001
 C          0.030 -0.010 -0.022    0.259  0.015 -0.007    0.131 -0.059  0.016
 H          0.034  0.026  0.120    0.307  0.100  0.073    0.211  0.057  0.034
 H         -0.023 -0.016  0.031    0.098 -0.012 -0.021   -0.102  0.068  0.009
 H         -0.038 -0.003 -0.009    0.048 -0.220  0.075   -0.213 -0.007  0.037
 H         -0.023 -0.005 -0.002   -0.179 -0.101  0.000   -0.106 -0.023 -0.004
 TransDip   0.087 -0.053  0.071   -0.077  0.152  0.024    0.256  0.004 -0.048

 Mode:                34                     35                     36
 Frequency:       837.32                 844.14                 872.44
 Force Cnst:      0.6556                 0.7573                 0.7211
 Red. Mass:       1.5871                 1.8038                 1.6079
 IR Active:          YES                    YES                    YES
 IR Intens:       56.690                 16.287                  8.790
 Raman Active:       YES                    YES                    YES
               X      Y      Z        X      Y      Z        X      Y      Z
 O         -0.025  0.022 -0.009    0.023 -0.020  0.010    0.028 -0.013 -0.001
 C         -0.019 -0.054  0.056    0.016  0.049 -0.053   -0.004  0.007  0.001
 C          0.022  0.030 -0.065   -0.008 -0.025  0.064    0.030  0.039  0.036
 H         -0.106 -0.305  0.286    0.122  0.276 -0.269    0.039 -0.036  0.074
 C          0.025  0.024 -0.080   -0.017 -0.018  0.082    0.003  0.047  0.030
 H         -0.066 -0.340  0.286    0.065  0.298 -0.233   -0.051  0.008  0.058
 C         -0.031 -0.041  0.053    0.032  0.056 -0.067   -0.005 -0.015  0.020
 N         -0.012  0.017 -0.027   -0.016 -0.046 -0.014   -0.033  0.057 -0.005
 C          0.030  0.029  0.006   -0.029 -0.028 -0.001   -0.016 -0.024 -0.066
 H          0.021 -0.077  0.075   -0.027  0.072 -0.060   -0.070 -0.074  0.017
 C          0.021  0.037 -0.010   -0.025 -0.041  0.013   -0.006 -0.072 -0.026
 H         -0.043 -0.123  0.148    0.049  0.159 -0.187    0.097  0.069 -0.153
 C         -0.001  0.001  0.062   -0.033 -0.010  0.075   -0.015 -0.009  0.047
 C          0.020 -0.003 -0.121   -0.002  0.049 -0.132    0.010  0.015  0.018
 H         -0.017  0.086  0.703   -0.011  0.141  0.713    0.050 -0.001 -0.113
 C          0.019  0.004  0.025   -0.003  0.034  0.021    0.020  0.006 -0.007
 Cl        -0.003  0.001 -0.003    0.005 -0.004 -0.002   -0.002  0.001  0.001
 C          0.000 -0.004  0.014   -0.005  0.003  0.013    0.004 -0.004  0.012
 O         -0.007 -0.006 -0.002   -0.049 -0.023 -0.002   -0.004 -0.005 -0.000
 C         -0.003 -0.009 -0.002    0.035  0.006 -0.004   -0.015 -0.026  0.038
 Cl         0.000  0.003  0.000   -0.001 -0.001  0.001    0.002  0.007 -0.004
 C          0.001 -0.008 -0.015    0.058 -0.021 -0.002    0.002 -0.040 -0.147
 H         -0.006 -0.002  0.065    0.094  0.030  0.008   -0.063  0.087  0.922
 H         -0.012  0.031 -0.017    0.019 -0.028  0.016    0.018 -0.007 -0.010
 H          0.025  0.007  0.009   -0.017 -0.064  0.038   -0.039  0.062 -0.018
 H         -0.004 -0.002  0.001   -0.039 -0.011  0.001   -0.002 -0.005 -0.010
 TransDip   0.009 -0.114  0.212    0.049  0.119  0.010   -0.011 -0.020  0.092

 Mode:                37                     38                     39
 Frequency:       882.27                 933.98                 938.78
 Force Cnst:      1.5948                 0.6644                 0.6759
 Red. Mass:       3.4773                 1.2926                 1.3016
 IR Active:          YES                    YES                    YES
 IR Intens:        2.397                  0.142                  0.138
 Raman Active:       YES                    YES                    YES
               X      Y      Z        X      Y      Z        X      Y      Z
 O         -0.068  0.024  0.010   -0.002  0.004 -0.003    0.004  0.003 -0.004
 C          0.022  0.006 -0.026    0.000 -0.003  0.003   -0.006 -0.015  0.015
 C         -0.097 -0.109 -0.104   -0.007  0.004 -0.012    0.023  0.078 -0.080
 H         -0.129  0.096 -0.202   -0.042 -0.054  0.064   -0.178 -0.476  0.493
 C         -0.021 -0.114 -0.083   -0.005 -0.019  0.002   -0.025 -0.074  0.077
 H          0.101 -0.053 -0.120    0.027  0.076 -0.093    0.166  0.469 -0.450
 C          0.039  0.034 -0.053    0.016  0.019 -0.029    0.004  0.009 -0.012
 N          0.104 -0.141 -0.033    0.012 -0.004  0.007    0.005 -0.011  0.003
 C          0.069  0.120  0.123   -0.029 -0.078  0.091    0.004  0.016 -0.015
 H          0.082 -0.021  0.202    0.192  0.590 -0.516   -0.032 -0.082  0.078
 C         -0.028  0.112  0.161    0.025  0.060 -0.049   -0.007 -0.009  0.013
 H         -0.114  0.332 -0.100   -0.114 -0.339  0.349    0.012  0.059 -0.056
 C          0.041  0.028  0.071   -0.008 -0.004  0.012    0.001  0.000  0.001
 C         -0.021 -0.078 -0.000   -0.008  0.010 -0.000   -0.002  0.000 -0.001
 H         -0.113 -0.076 -0.010   -0.007  0.010 -0.009   -0.007  0.001  0.004
 C         -0.042 -0.034 -0.003   -0.009  0.004 -0.002   -0.002 -0.000  0.000
 Cl         0.002 -0.000  0.001    0.002 -0.001  0.000    0.000 -0.000 -0.000
 C         -0.009  0.008  0.009    0.001  0.001  0.003    0.000 -0.000 -0.000
 O          0.045  0.028 -0.001   -0.002 -0.000 -0.000    0.000  0.000 -0.000
 C         -0.007  0.066  0.018    0.000 -0.010  0.006    0.001  0.002 -0.001
 Cl        -0.002 -0.017 -0.001    0.001  0.002 -0.001   -0.000 -0.000  0.000
 C         -0.027  0.077 -0.119    0.002 -0.014 -0.028    0.000  0.003  0.003
 H         -0.085  0.154  0.632   -0.003  0.027  0.218    0.002  0.001 -0.023
 H         -0.045  0.023  0.016   -0.010 -0.003  0.004    0.006  0.010 -0.012
 H          0.178 -0.154  0.007    0.014 -0.000 -0.004   -0.003 -0.008 -0.004
 H          0.033  0.012 -0.007   -0.002 -0.001 -0.002    0.001  0.001  0.000
 TransDip  -0.027  0.037  0.019    0.003  0.011  0.004   -0.009 -0.002  0.008

 Mode:                40                     41                     42
 Frequency:       975.98                1030.14                1087.63
 Force Cnst:      3.3823                 1.6054                 1.8978
 Red. Mass:       6.0266                 2.5678                 2.7230
 IR Active:          YES                    YES                    YES
 IR Intens:       45.067                  0.648                 20.145
 Raman Active:       YES                    YES                    YES
               X      Y      Z        X      Y      Z        X      Y      Z
 O         -0.009  0.003 -0.000   -0.015  0.007  0.001   -0.001  0.000 -0.000
 C         -0.003 -0.002 -0.007    0.014 -0.004 -0.001    0.002 -0.001 -0.001
 C          0.107  0.032  0.068   -0.067 -0.114 -0.134    0.003  0.000  0.001
 H          0.177 -0.033  0.033    0.183 -0.367 -0.285    0.009 -0.004 -0.003
 C          0.021  0.018  0.036    0.031  0.123  0.132   -0.001  0.002  0.002
 H          0.073  0.044  0.036    0.335  0.115  0.242   -0.000  0.000  0.005
 C         -0.101  0.052 -0.027    0.004 -0.008  0.005   -0.001 -0.000 -0.003
 N         -0.224 -0.125 -0.024   -0.019  0.010  0.001   -0.012 -0.005 -0.004
 C         -0.008 -0.038  0.007   -0.067 -0.111 -0.134    0.001  0.000  0.001
 H          0.081  0.078 -0.163    0.179 -0.299 -0.305    0.011  0.000 -0.010
 C          0.026 -0.063 -0.065    0.037  0.127  0.137    0.000  0.000 -0.000
 H          0.036 -0.107 -0.015    0.357  0.113  0.256   -0.006 -0.002  0.000
 C          0.016  0.000  0.030   -0.006 -0.002  0.002    0.014  0.006  0.000
 C          0.168 -0.214  0.015    0.007 -0.007  0.000   -0.071  0.135 -0.015
 H          0.224 -0.222  0.094    0.022 -0.008  0.004   -0.652  0.157 -0.061
 C          0.206 -0.129  0.019    0.012 -0.003  0.001    0.130 -0.168  0.018
 Cl        -0.038  0.017 -0.003   -0.001  0.001 -0.000   -0.012  0.013 -0.002
 C         -0.038 -0.016  0.002   -0.001  0.000  0.000   -0.063 -0.014 -0.001
 O          0.034  0.009  0.001   -0.000 -0.001  0.000    0.066  0.029  0.001
 C          0.025  0.281 -0.024    0.001  0.008 -0.001   -0.060  0.209 -0.022
 Cl        -0.012 -0.052  0.004   -0.000 -0.001  0.000    0.003 -0.022  0.002
 C         -0.067  0.310 -0.035   -0.002  0.006 -0.001    0.070 -0.141  0.017
 H         -0.029  0.393 -0.046    0.002  0.014  0.003   -0.238 -0.572  0.074
 H          0.041 -0.002  0.012   -0.028  0.008 -0.002    0.008 -0.001  0.002
 H         -0.401 -0.175  0.087   -0.049  0.015 -0.013   -0.009 -0.020  0.038
 H          0.055  0.036 -0.002    0.001  0.000 -0.000    0.050  0.012  0.001
 TransDip   0.203  0.072  0.004    0.024  0.008 -0.003    0.134  0.052  0.004

 Mode:                43                     44                     45
 Frequency:      1135.43                1198.63                1203.72
 Force Cnst:      1.0247                 1.3772                 0.9992
 Red. Mass:       1.3490                 1.6270                 1.1705
 IR Active:          YES                    YES                    YES
 IR Intens:       21.450                106.379                 59.209
 Raman Active:       YES                    YES                    YES
               X      Y      Z        X      Y      Z        X      Y      Z
 O          0.008  0.003  0.006    0.004  0.000  0.002   -0.039  0.001 -0.012
 C          0.023  0.034  0.043   -0.000  0.005  0.005    0.019 -0.042 -0.035
 C         -0.074 -0.011 -0.034    0.001 -0.005 -0.005   -0.014  0.037  0.032
 H         -0.402  0.306  0.154    0.031 -0.035 -0.023   -0.369  0.388  0.247
 C          0.057 -0.044 -0.025   -0.007 -0.002 -0.005    0.044  0.019  0.032
 H          0.484 -0.062  0.123   -0.053 -0.002 -0.022    0.381  0.010  0.156
 C          0.035  0.032  0.041    0.010 -0.000  0.005   -0.023 -0.000 -0.007
 N         -0.003 -0.008 -0.008   -0.002  0.009  0.002    0.007 -0.007 -0.002
 C         -0.068 -0.005 -0.032    0.002 -0.001 -0.001    0.016 -0.024 -0.016
 H         -0.363  0.237  0.151   -0.005  0.012 -0.000    0.338 -0.301 -0.217
 C          0.040 -0.046 -0.029   -0.001 -0.000 -0.001   -0.029  0.009 -0.003
 H          0.391 -0.049  0.075    0.005 -0.001  0.002   -0.336  0.012 -0.101
 C         -0.007 -0.012  0.002    0.022 -0.033  0.001    0.013  0.004  0.001
 C         -0.003  0.003 -0.001   -0.021  0.049 -0.006   -0.001  0.003 -0.001
 H          0.002  0.003  0.001    0.452  0.037  0.027    0.001  0.004 -0.001
 C          0.005 -0.003  0.001   -0.086  0.054 -0.008   -0.012  0.007 -0.001
 Cl        -0.000  0.000 -0.000    0.008 -0.003  0.001    0.001 -0.001  0.000
 C          0.001 -0.004  0.000    0.079 -0.129  0.015    0.007 -0.006  0.001
 O         -0.000 -0.001  0.000   -0.019 -0.046  0.003   -0.002 -0.003  0.000
 C          0.002  0.015 -0.002    0.011  0.105 -0.008    0.001 -0.002  0.000
 Cl        -0.000 -0.002  0.000   -0.002 -0.009  0.001   -0.000  0.000 -0.000
 C         -0.001  0.009 -0.001   -0.042  0.032 -0.005   -0.004 -0.000 -0.000
 H          0.011  0.026 -0.009   -0.358 -0.400  0.032   -0.032 -0.038  0.012
 H         -0.228  0.029 -0.054   -0.036  0.005 -0.008    0.288 -0.035  0.070
 H         -0.082 -0.013 -0.002   -0.039  0.011 -0.003    0.021 -0.005 -0.007
 H          0.011  0.012 -0.000    0.455  0.481 -0.020    0.028  0.029 -0.001
 TransDip  -0.062  0.108  0.081    0.142  0.297 -0.024    0.245 -0.027 -0.004

 Mode:                46                     47                     48
 Frequency:      1209.92                1251.80                1266.66
 Force Cnst:      1.1463                 2.2627                 1.8518
 Red. Mass:       1.3290                 2.4508                 1.9589
 IR Active:          YES                    YES                    YES
 IR Intens:      150.859                 15.690                134.424
 Raman Active:       YES                    YES                    YES
               X      Y      Z        X      Y      Z        X      Y      Z
 O         -0.066 -0.013 -0.036   -0.004  0.000 -0.001    0.024 -0.007  0.002
 C          0.005 -0.073 -0.070    0.007 -0.010 -0.007   -0.044  0.007 -0.008
 C          0.009  0.024  0.025   -0.048 -0.011 -0.027    0.007  0.034  0.037
 H         -0.060  0.094  0.071   -0.194  0.124  0.056    0.180 -0.127 -0.066
 C         -0.005  0.013  0.011    0.030 -0.006  0.004    0.008  0.010  0.013
 H         -0.205  0.016 -0.053   -0.248 -0.000 -0.105    0.397  0.009  0.155
 C         -0.007 -0.017 -0.017    0.174 -0.060  0.008   -0.149 -0.001 -0.069
 N         -0.001  0.001 -0.001   -0.001  0.089  0.015    0.036 -0.037 -0.005
 C         -0.040  0.035  0.018    0.033 -0.023 -0.014   -0.019  0.045  0.037
 H         -0.185  0.153  0.113   -0.042  0.032  0.048   -0.015  0.035  0.034
 C          0.058  0.020  0.042   -0.036  0.045  0.032    0.038 -0.026 -0.013
 H          0.493  0.023  0.185   -0.217  0.052 -0.026    0.100 -0.026  0.005
 C          0.001  0.005 -0.001   -0.205 -0.033 -0.019   -0.043  0.102 -0.013
 C          0.001 -0.000  0.000    0.007  0.010 -0.001    0.054  0.019 -0.000
 H          0.021 -0.001  0.001    0.746 -0.028  0.055    0.529  0.001  0.030
 C         -0.003  0.000 -0.000    0.047 -0.113  0.013   -0.070 -0.098  0.006
 Cl         0.000 -0.000  0.000   -0.005  0.005 -0.001    0.001  0.001 -0.000
 C          0.002 -0.001  0.000   -0.075 -0.015 -0.003   -0.064  0.003 -0.003
 O         -0.001 -0.001  0.000    0.040  0.027 -0.000    0.031  0.042 -0.002
 C          0.002  0.001 -0.000   -0.005  0.086 -0.008    0.064 -0.012  0.005
 Cl         0.000  0.000 -0.000    0.000 -0.006  0.001   -0.000  0.002 -0.000
 C         -0.002 -0.003 -0.000    0.006 -0.046  0.007   -0.005 -0.047  0.002
 H         -0.014 -0.020  0.005    0.202  0.229 -0.037   -0.158 -0.263  0.035
 H          0.724 -0.098  0.161    0.044 -0.005  0.011   -0.069  0.003 -0.022
 H          0.029  0.000  0.004    0.098  0.115 -0.031    0.470 -0.015 -0.028
 H          0.010  0.011 -0.000   -0.046 -0.065  0.003   -0.173 -0.185  0.008
 TransDip   0.383 -0.082  0.036   -0.002 -0.126 -0.014   -0.352 -0.112  0.040

 Mode:                49                     50                     51
 Frequency:      1301.78                1314.63                1318.85
 Force Cnst:      2.3340                 4.1491                 2.0769
 Red. Mass:       2.3377                 4.0748                 2.0266
 IR Active:          YES                    YES                    YES
 IR Intens:      213.771                  2.834                102.327
 Raman Active:       YES                    YES                    YES
               X      Y      Z        X      Y      Z        X      Y      Z
 O         -0.088  0.040  0.008   -0.128  0.056  0.010   -0.013  0.006  0.002
 C          0.188 -0.052  0.014    0.264 -0.074  0.021    0.028 -0.030 -0.019
 C          0.029 -0.041 -0.032    0.086 -0.040 -0.010   -0.039  0.043  0.029
 H         -0.102  0.090  0.055    0.037  0.021  0.036    0.132 -0.118 -0.070
 C         -0.019  0.041  0.036   -0.074  0.062  0.036    0.032  0.028  0.037
 H         -0.235  0.049 -0.038   -0.130  0.069  0.032    0.290  0.026  0.131
 C          0.061 -0.031 -0.012   -0.126  0.049  0.004   -0.038 -0.111 -0.120
 N         -0.070 -0.008 -0.004    0.064 -0.031 -0.002    0.002  0.040  0.013
 C         -0.029 -0.026 -0.038   -0.093 -0.005 -0.040   -0.015  0.031  0.022
 H         -0.265  0.191  0.096   -0.219  0.092  0.022   -0.255  0.238  0.174
 C          0.036  0.003  0.018    0.086 -0.045 -0.013    0.071  0.008  0.034
 H         -0.366  0.003 -0.125   -0.275 -0.053 -0.151   -0.323  0.018 -0.103
 C          0.001  0.100 -0.005    0.089 -0.056  0.009   -0.077 -0.022 -0.014
 C          0.037 -0.033  0.004   -0.016  0.087 -0.009   -0.022 -0.072  0.008
 H         -0.014 -0.033  0.007    0.234  0.089 -0.001   -0.240 -0.076 -0.011
 C         -0.014 -0.024  0.001   -0.073 -0.010 -0.001    0.098  0.058 -0.001
 Cl        -0.002  0.000 -0.000    0.006 -0.001  0.000   -0.004  0.000 -0.000
 C          0.055  0.078 -0.003   -0.134 -0.136  0.004    0.064  0.052 -0.002
 O         -0.045  0.004 -0.003    0.100  0.040  0.002   -0.045 -0.066  0.004
 C          0.136 -0.035  0.012   -0.166 -0.005 -0.010   -0.038  0.034 -0.005
 Cl        -0.002  0.001 -0.000    0.002  0.003 -0.000    0.001 -0.003  0.000
 C         -0.051 -0.004 -0.003    0.089  0.005  0.005   -0.012 -0.035  0.003
 H         -0.393 -0.479  0.034    0.421  0.457 -0.031    0.120  0.153 -0.017
 H         -0.170  0.051 -0.008   -0.225  0.070 -0.008   -0.085  0.014 -0.016
 H         -0.108 -0.025  0.043    0.083 -0.026 -0.021    0.437  0.070 -0.027
 H         -0.242 -0.217  0.007    0.157  0.101 -0.001    0.304  0.327 -0.014
 TransDip   0.425 -0.197  0.000   -0.023 -0.038 -0.031    0.256  0.199  0.014

 Mode:                52                     53                     54
 Frequency:      1358.83                1381.85                1395.37
 Force Cnst:      2.6940                 2.6082                 3.0926
 Red. Mass:       2.4763                 2.3183                 2.6959
 IR Active:          YES                    YES                    YES
 IR Intens:        5.210                 53.016                 87.959
 Raman Active:       YES                    YES                    YES
               X      Y      Z        X      Y      Z        X      Y      Z
 O         -0.018  0.021  0.014   -0.037 -0.020 -0.033    0.023 -0.003  0.005
 C          0.058 -0.024 -0.003    0.041  0.106  0.117   -0.042 -0.015 -0.030
 C          0.071 -0.050 -0.025    0.056 -0.034 -0.013   -0.038  0.017  0.003
 H         -0.137  0.156  0.105    0.175 -0.146 -0.084   -0.046  0.020  0.004
 C         -0.029  0.009  0.001   -0.163 -0.007 -0.061    0.064 -0.007  0.014
 H         -0.339  0.021 -0.102    0.465 -0.010  0.144   -0.105 -0.012 -0.044
 C         -0.071  0.130  0.084    0.016  0.066  0.058    0.044 -0.051 -0.025
 N          0.117 -0.019 -0.009    0.017 -0.005  0.004   -0.089 -0.011 -0.009
 C         -0.058  0.023  0.001    0.110 -0.103 -0.062   -0.001  0.009  0.010
 H          0.272 -0.297 -0.199   -0.240  0.224  0.139   -0.008  0.016  0.018
 C         -0.023 -0.038 -0.048   -0.092  0.008 -0.024    0.021  0.015  0.022
 H          0.361 -0.054  0.074   -0.152  0.008 -0.036   -0.051  0.021 -0.001
 C         -0.128  0.012 -0.009   -0.024  0.034 -0.004    0.065  0.137  0.003
 C          0.034 -0.044  0.006    0.035 -0.007  0.002    0.184  0.033  0.003
 H         -0.114 -0.048 -0.004   -0.025 -0.005 -0.002   -0.216  0.063 -0.014
 C          0.030 -0.035  0.004   -0.016 -0.026  0.002   -0.149 -0.071 -0.001
 Cl        -0.003  0.001 -0.000   -0.000 -0.000  0.000    0.005 -0.004  0.001
 C          0.042  0.109 -0.007   -0.012  0.044 -0.004   -0.132  0.070 -0.013
 O         -0.049 -0.057  0.003   -0.005 -0.021  0.002    0.038 -0.035  0.005
 C          0.072  0.056 -0.002    0.020  0.010  0.000    0.037 -0.029  0.004
 Cl         0.001 -0.005  0.000    0.001 -0.001  0.000    0.002  0.003 -0.000
 C         -0.081 -0.084  0.002   -0.027 -0.046  0.003   -0.038 -0.110  0.008
 H          0.071  0.139 -0.001    0.068  0.083 -0.013    0.218  0.241 -0.011
 H         -0.217  0.043 -0.035    0.587 -0.082  0.128   -0.095  0.008 -0.026
 H          0.346 -0.001 -0.030    0.048 -0.002  0.002   -0.357 -0.041  0.048
 H          0.248  0.282 -0.012    0.157  0.164 -0.007    0.520  0.511 -0.018
 TransDip  -0.054  0.048 -0.011    0.218 -0.071 -0.043    0.292  0.065  0.026

 Mode:                55                     56                     57
 Frequency:      1430.03                1485.88                1523.11
 Force Cnst:      3.5919                 3.9049                 4.4376
 Red. Mass:       2.9811                 3.0019                 3.2466
 IR Active:          YES                    YES                    YES
 IR Intens:       22.110                 84.316                287.705
 Raman Active:       YES                    YES                    YES
               X      Y      Z        X      Y      Z        X      Y      Z
 O          0.019  0.010  0.016    0.028  0.018  0.027    0.013  0.012  0.016
 C         -0.019 -0.005 -0.012   -0.045 -0.051 -0.065   -0.012 -0.052 -0.055
 C          0.095 -0.078 -0.044    0.137 -0.073 -0.025    0.059 -0.004  0.015
 H         -0.245  0.253  0.163   -0.228  0.291  0.206   -0.010  0.072  0.067
 C         -0.029  0.037  0.032   -0.065  0.074  0.051   -0.061  0.028  0.006
 H         -0.116  0.054  0.000    0.052  0.085  0.105    0.152  0.023  0.087
 C          0.034 -0.002 -0.016   -0.047 -0.078 -0.088   -0.027 -0.053 -0.048
 N         -0.132 -0.045  0.000   -0.029  0.055  0.018    0.026 -0.008  0.002
 C          0.077 -0.021  0.011    0.133 -0.037  0.010    0.041  0.001  0.018
 H          0.019  0.065  0.042   -0.149  0.231  0.192   -0.022  0.066  0.063
 C         -0.118  0.027 -0.013   -0.117  0.059  0.017   -0.040  0.023  0.009
 H          0.296  0.021  0.134    0.232  0.062  0.145    0.143  0.025  0.073
 C          0.010  0.169 -0.023    0.032 -0.135  0.005    0.148  0.054  0.013
 C         -0.041 -0.081  0.006    0.091  0.056  0.000   -0.154  0.042 -0.013
 H          0.172 -0.102  0.015   -0.331  0.083 -0.029    0.550  0.022  0.030
 C          0.080  0.064 -0.002   -0.085  0.018 -0.005   -0.004 -0.177  0.015
 Cl        -0.002 -0.001 -0.000    0.003 -0.001  0.000   -0.002  0.005 -0.001
 C         -0.055  0.004 -0.004    0.015 -0.094  0.008    0.198  0.175 -0.004
 O          0.027 -0.023  0.003    0.003  0.036 -0.003   -0.070 -0.039 -0.000
 C         -0.153 -0.104  0.003    0.094  0.077 -0.002   -0.109  0.027 -0.009
 Cl         0.002  0.007 -0.000   -0.002 -0.003  0.000    0.003 -0.004  0.000
 C          0.155  0.026  0.007   -0.105 -0.018 -0.004   -0.021 -0.061  0.005
 H         -0.060 -0.307  0.020    0.058  0.232 -0.030    0.215  0.259 -0.011
 H         -0.167  0.028 -0.032   -0.291  0.048 -0.057   -0.194  0.030 -0.039
 H          0.526 -0.032  0.027    0.287  0.077 -0.020   -0.511 -0.037  0.031
 H          0.234  0.211 -0.008   -0.195 -0.191  0.007   -0.039 -0.008 -0.001
 TransDip   0.146  0.032 -0.021   -0.285  0.070 -0.012    0.528  0.128  0.015

 Mode:                58                     59                     60
 Frequency:      1557.01                1566.36                1623.42
 Force Cnst:      3.4067                 4.0604                 7.8321
 Red. Mass:       2.3850                 2.8089                 5.0439
 IR Active:          YES                    YES                    YES
 IR Intens:      315.797                266.774                 60.873
 Raman Active:       YES                    YES                    YES
               X      Y      Z        X      Y      Z        X      Y      Z
 O         -0.010 -0.013 -0.016   -0.035  0.021  0.009    0.008  0.005  0.007
 C          0.025  0.067  0.073    0.176 -0.076 -0.013   -0.025 -0.041 -0.048
 C         -0.060 -0.005 -0.025   -0.038  0.083  0.069    0.016  0.019  0.024
 H         -0.004 -0.072 -0.071    0.284 -0.212 -0.109    0.033  0.008  0.018
 C          0.071 -0.026  0.002   -0.128 -0.011 -0.055   -0.037 -0.006 -0.019
 H         -0.161 -0.019 -0.087    0.449 -0.018  0.123    0.070 -0.013  0.017
 C          0.058  0.032  0.034    0.167 -0.096 -0.034   -0.007  0.024  0.021
 N         -0.163 -0.016 -0.009   -0.049  0.027  0.007    0.071 -0.040 -0.006
 C         -0.046  0.019  0.004   -0.057  0.107  0.089    0.006 -0.019 -0.016
 H          0.089 -0.101 -0.087    0.352 -0.259 -0.132   -0.039  0.025  0.008
 C          0.010 -0.032 -0.026   -0.135 -0.025 -0.073    0.026  0.016  0.024
 H         -0.048 -0.036 -0.049    0.479 -0.047  0.121   -0.030  0.020  0.006
 C          0.123  0.016 -0.008   -0.009 -0.005 -0.003   -0.124  0.305 -0.019
 C          0.026  0.030 -0.001    0.020 -0.002  0.001    0.109 -0.121  0.015
 H         -0.003  0.038 -0.014   -0.058  0.001 -0.001   -0.111 -0.119  0.009
 C         -0.072 -0.039  0.000   -0.002  0.023 -0.002    0.000  0.169 -0.014
 Cl         0.001  0.002 -0.000    0.001 -0.001  0.000   -0.003 -0.000 -0.000
 C          0.145 -0.029  0.010   -0.025 -0.027  0.001    0.165 -0.265  0.031
 O         -0.031  0.012 -0.003    0.010  0.008 -0.000   -0.013  0.045 -0.005
 C         -0.059  0.068 -0.008    0.020  0.002  0.001   -0.125  0.141 -0.020
 Cl         0.001 -0.003  0.000   -0.000  0.001 -0.000    0.002 -0.000  0.000
 C         -0.051 -0.068  0.005   -0.009 -0.004  0.001   -0.011 -0.214  0.019
 H          0.179  0.257 -0.024    0.003  0.016 -0.007    0.247  0.129  0.006
 H          0.185 -0.031  0.035   -0.149  0.033 -0.021   -0.086  0.013 -0.018
 H          0.777  0.010  0.014   -0.024  0.025  0.010   -0.549 -0.070  0.027
 H         -0.186 -0.172  0.006   -0.007 -0.012  0.001   -0.322 -0.320  0.012
 TransDip   0.553  0.131 -0.026    0.511 -0.109 -0.014   -0.178  0.174 -0.021

 Mode:                61                     62                     63
 Frequency:      1653.78                1667.19                1683.16
 Force Cnst:      8.1865                12.3420                10.1251
 Red. Mass:       5.0803                 7.5364                 6.0659
 IR Active:          YES                    YES                    YES
 IR Intens:        0.072                101.482                  5.079
 Raman Active:       YES                    YES                    YES
               X      Y      Z        X      Y      Z        X      Y      Z
 O         -0.029 -0.023 -0.032   -0.013  0.002 -0.002    0.025 -0.019 -0.010
 C          0.100  0.212  0.242    0.054  0.004  0.023   -0.197  0.126  0.054
 C         -0.018 -0.125 -0.128   -0.035  0.011 -0.000    0.248 -0.182 -0.094
 H         -0.197  0.023 -0.037    0.014 -0.037 -0.030   -0.211  0.264  0.184
 C          0.168  0.070  0.123    0.044  0.004  0.018   -0.264  0.069 -0.021
 H         -0.281  0.071 -0.013   -0.037  0.004 -0.008    0.275  0.073  0.154
 C         -0.126 -0.177 -0.200   -0.033 -0.022 -0.030    0.173 -0.109 -0.043
 N          0.073  0.018  0.011    0.069  0.026  0.009   -0.018  0.022  0.007
 C          0.007  0.110  0.113    0.033 -0.003  0.008   -0.238  0.170  0.082
 H          0.174 -0.040  0.030   -0.002  0.025  0.036    0.206 -0.253 -0.173
 C         -0.144 -0.079 -0.130   -0.066 -0.000 -0.024    0.269 -0.070  0.027
 H          0.212 -0.095 -0.014    0.088 -0.006  0.025   -0.301 -0.058 -0.164
 C         -0.009  0.040  0.004   -0.248 -0.102 -0.005   -0.035 -0.018 -0.001
 C         -0.032 -0.020 -0.001    0.354  0.051  0.011    0.045  0.007  0.001
 H          0.052 -0.023  0.011   -0.429  0.091 -0.024   -0.060  0.012 -0.001
 C          0.033  0.038 -0.002   -0.237 -0.194  0.007   -0.027 -0.018  0.000
 Cl        -0.000 -0.000  0.000   -0.001  0.003 -0.000    0.000  0.000 -0.000
 C         -0.017 -0.032  0.002    0.247  0.085  0.006    0.019  0.006  0.001
 O          0.005  0.005 -0.000   -0.049 -0.014 -0.001   -0.003  0.000 -0.000
 C          0.022  0.017 -0.001   -0.307 -0.042 -0.013   -0.027 -0.005 -0.001
 Cl        -0.000  0.000 -0.000    0.003 -0.003  0.000    0.000 -0.000  0.000
 C         -0.023 -0.043  0.002    0.246  0.219 -0.007    0.026  0.025 -0.001
 H          0.039  0.044  0.001   -0.174 -0.383  0.027   -0.011 -0.026 -0.004
 H          0.380 -0.055  0.079    0.025 -0.001  0.009    0.143 -0.026  0.022
 H         -0.508 -0.003  0.006   -0.114  0.029 -0.029   -0.061  0.021 -0.004
 H         -0.014 -0.015  0.001   -0.070 -0.054 -0.001   -0.006 -0.006 -0.000
 TransDip   0.007 -0.005  0.001   -0.313 -0.077  0.009   -0.051  0.050  0.010

 Mode:                64                     65                     66
 Frequency:      3170.57                3180.53                3212.68
 Force Cnst:      6.4519                 6.4934                 6.6366
 Red. Mass:       1.0893                 1.0895                 1.0913
 IR Active:          YES                    YES                    YES
 IR Intens:       27.202                 11.289                  2.420
 Raman Active:       YES                    YES                    YES
               X      Y      Z        X      Y      Z        X      Y      Z
 O         -0.001 -0.000 -0.000    0.000 -0.000  0.000   -0.000  0.000  0.000
 C          0.004  0.000  0.001   -0.000  0.000  0.000   -0.000 -0.000 -0.000
 C         -0.000  0.001  0.001    0.010  0.007  0.010    0.000  0.000  0.000
 H         -0.008 -0.006 -0.008   -0.142 -0.075 -0.123   -0.003 -0.002 -0.003
 C          0.001 -0.005 -0.005    0.018 -0.061 -0.056    0.000 -0.000 -0.000
 H         -0.019  0.063  0.058   -0.207  0.698  0.643   -0.000  0.002  0.002
 C          0.000  0.000  0.000    0.003  0.000  0.001    0.000  0.000  0.000
 N          0.000  0.000 -0.000   -0.000  0.000  0.000    0.000  0.000  0.000
 C          0.007  0.006  0.009   -0.001 -0.000 -0.001    0.001  0.000  0.001
 H         -0.115 -0.061 -0.108    0.013  0.006  0.011   -0.010 -0.005 -0.009
 C          0.017 -0.061 -0.056   -0.002  0.006  0.005   -0.000  0.000  0.000
 H         -0.202  0.710  0.641    0.018 -0.063 -0.057    0.000 -0.002 -0.001
 C         -0.000 -0.000 -0.000   -0.000  0.000  0.000   -0.003  0.001 -0.000
 C          0.000  0.000 -0.000    0.000  0.000 -0.000   -0.005 -0.086  0.009
 H         -0.000 -0.000  0.000   -0.000 -0.003  0.000    0.046  0.989 -0.106
 C         -0.000  0.000 -0.000   -0.000  0.000 -0.000    0.004  0.001  0.000
 Cl         0.000 -0.000  0.000   -0.000 -0.000 -0.000   -0.000  0.000 -0.000
 C         -0.000 -0.000  0.000   -0.000 -0.000 -0.000   -0.000  0.001 -0.000
 O          0.000  0.000  0.000    0.000  0.000  0.000   -0.000 -0.000  0.000
 C         -0.000 -0.000 -0.000    0.000  0.000 -0.000    0.000  0.000 -0.000
 Cl         0.000  0.000 -0.000    0.000  0.000  0.000   -0.000  0.000  0.000
 C          0.001 -0.000  0.000   -0.000  0.000  0.000   -0.000  0.001 -0.000
 H         -0.005  0.003 -0.001    0.001 -0.001 -0.000    0.008 -0.007  0.001
 H         -0.007  0.005  0.002    0.000 -0.001 -0.001   -0.000  0.000  0.000
 H         -0.000 -0.001 -0.000   -0.005 -0.001 -0.002    0.004 -0.001  0.000
 H          0.000 -0.000  0.000    0.000 -0.000 -0.000   -0.000  0.001 -0.000
 TransDip   0.123 -0.091 -0.068    0.058 -0.072 -0.055   -0.038 -0.032  0.002

 Mode:                67                     68                     69
 Frequency:      3215.88                3219.01                3250.85
 Force Cnst:      6.6550                 6.6725                 6.7906
 Red. Mass:       1.0922                 1.0929                 1.0906
 IR Active:          YES                    YES                    YES
 IR Intens:       10.986                  4.614                  0.084
 Raman Active:       YES                    YES                    YES
               X      Y      Z        X      Y      Z        X      Y      Z
 O         -0.000 -0.000 -0.000    0.000 -0.000 -0.000    0.000  0.000  0.000
 C          0.001  0.001  0.001   -0.002  0.003  0.002   -0.000 -0.000 -0.000
 C         -0.016 -0.008 -0.013   -0.059 -0.030 -0.049   -0.000 -0.000 -0.000
 H          0.185  0.093  0.155    0.671  0.340  0.566    0.001  0.001  0.001
 C          0.002 -0.004 -0.003    0.006 -0.013 -0.011    0.000  0.000  0.000
 H         -0.012  0.036  0.032   -0.044  0.139  0.127    0.000  0.000 -0.000
 C         -0.001  0.003  0.002    0.002 -0.000  0.000    0.000 -0.000 -0.000
 N          0.000 -0.000 -0.000   -0.000  0.000 -0.000   -0.000  0.000  0.000
 C         -0.057 -0.028 -0.052    0.016  0.008  0.014    0.004  0.002  0.004
 H          0.654  0.328  0.598   -0.178 -0.090 -0.163   -0.051 -0.026 -0.046
 C          0.006 -0.011 -0.009   -0.001  0.003  0.003   -0.000  0.000  0.000
 H         -0.036  0.116  0.103    0.011 -0.036 -0.032    0.001 -0.004 -0.004
 C         -0.000 -0.000 -0.000    0.000  0.000  0.000   -0.000 -0.003  0.000
 C          0.000 -0.001  0.000   -0.000 -0.000  0.000    0.000  0.001 -0.000
 H          0.001  0.014 -0.002    0.000  0.000 -0.000   -0.001 -0.012  0.001
 C          0.000 -0.000  0.000    0.000  0.000 -0.000    0.000 -0.000  0.000
 Cl        -0.000  0.000  0.000   -0.000  0.000 -0.000    0.000 -0.000  0.000
 C          0.000  0.000 -0.000    0.000  0.000  0.000    0.001 -0.000  0.000
 O         -0.000 -0.000  0.000   -0.000 -0.000 -0.000   -0.000 -0.000  0.000
 C          0.000  0.000  0.000   -0.000 -0.000 -0.000    0.002  0.002 -0.000
 Cl        -0.000 -0.000  0.000   -0.000 -0.000 -0.000   -0.000 -0.000  0.000
 C         -0.005  0.003 -0.001    0.002 -0.001  0.000   -0.070  0.049 -0.010
 H          0.057 -0.040  0.008   -0.017  0.012 -0.002    0.808 -0.567  0.117
 H          0.000  0.001  0.001    0.002 -0.001  0.000    0.000 -0.000  0.000
 H          0.002  0.002  0.000   -0.001 -0.000 -0.000    0.001 -0.001 -0.002
 H         -0.000  0.000 -0.000   -0.000  0.000 -0.000   -0.001  0.001 -0.000
 TransDip  -0.085 -0.028 -0.057   -0.054 -0.027 -0.032   -0.004 -0.008  0.003

 Mode:                70                     71                     72
 Frequency:      3603.66                3706.73                3756.31
 Force Cnst:      8.2300                 8.6212                 8.8625
 Red. Mass:       1.0756                 1.0650                 1.0661
 IR Active:          YES                    YES                    YES
 IR Intens:       20.251                100.996                 51.178
 Raman Active:       YES                    YES                    YES
               X      Y      Z        X      Y      Z        X      Y      Z
 O         -0.000 -0.000 -0.000    0.000  0.000  0.000    0.007 -0.046 -0.042
 C          0.000  0.000  0.000   -0.000  0.000  0.000   -0.001 -0.002 -0.002
 C          0.000 -0.000  0.000   -0.000 -0.000 -0.000   -0.000  0.001  0.001
 H         -0.000 -0.000 -0.000    0.000  0.000  0.000   -0.001  0.000  0.000
 C         -0.000  0.000 -0.000    0.000 -0.000  0.000   -0.000 -0.000 -0.000
 H          0.001  0.001  0.002   -0.000 -0.000 -0.000    0.000  0.000  0.000
 C         -0.001 -0.000 -0.001   -0.000  0.000 -0.000    0.000 -0.000  0.000
 N          0.002 -0.068 -0.024    0.000  0.000  0.000   -0.000  0.000  0.000
 C         -0.000  0.000  0.000    0.000 -0.000 -0.000    0.000 -0.000 -0.000
 H         -0.001 -0.001 -0.001   -0.000  0.000  0.000   -0.001 -0.000 -0.000
 C         -0.000 -0.000 -0.000    0.000  0.000  0.000   -0.001  0.001  0.001
 H          0.000 -0.000  0.000    0.000 -0.000 -0.000    0.003 -0.004 -0.002
 C          0.001 -0.000 -0.000   -0.000 -0.000 -0.000    0.000  0.000  0.000
 C          0.000  0.000  0.000   -0.000  0.000 -0.000   -0.000  0.000 -0.000
 H         -0.001  0.001 -0.001    0.001  0.000 -0.000    0.000 -0.000  0.000
 C         -0.000 -0.000  0.000    0.001  0.000  0.000    0.000 -0.000  0.000
 Cl        -0.000 -0.000 -0.000   -0.000  0.000 -0.000   -0.000  0.000 -0.000
 C         -0.000  0.000  0.000   -0.002  0.002 -0.000    0.000  0.000  0.000
 O         -0.000  0.000 -0.000   -0.047  0.040 -0.006   -0.000  0.000 -0.000
 C         -0.000 -0.000  0.000    0.001 -0.000  0.000    0.000  0.000 -0.000
 Cl        -0.000  0.000 -0.000   -0.000 -0.000 -0.000   -0.000 -0.000  0.000
 C          0.000  0.001 -0.000   -0.000  0.000  0.000   -0.000 -0.000 -0.000
 H          0.001 -0.001 -0.000    0.001 -0.001  0.000    0.000  0.000 -0.000
 H         -0.000  0.001  0.001    0.000 -0.002 -0.002   -0.092  0.729  0.675
 H         -0.033  0.937  0.341    0.000 -0.004 -0.001   -0.000 -0.001 -0.001
 H          0.003 -0.003  0.000    0.744 -0.658  0.100    0.002 -0.002  0.000
 TransDip   0.025  0.135  0.043    0.294 -0.128  0.024   -0.153  0.138  0.101

 STANDARD THERMODYNAMIC QUANTITIES AT   298.15 K  AND     1.00 ATM

   This Molecule has  0 Imaginary Frequencies
   Zero point vibrational energy:      117.266 kcal/mol

   Atom    1 Element O  Has Mass   15.99491
   Atom    2 Element C  Has Mass   12.00000
   Atom    3 Element C  Has Mass   12.00000
   Atom    4 Element H  Has Mass    1.00783
   Atom    5 Element C  Has Mass   12.00000
   Atom    6 Element H  Has Mass    1.00783
   Atom    7 Element C  Has Mass   12.00000
   Atom    8 Element N  Has Mass   14.00307
   Atom    9 Element C  Has Mass   12.00000
   Atom   10 Element H  Has Mass    1.00783
   Atom   11 Element C  Has Mass   12.00000
   Atom   12 Element H  Has Mass    1.00783
   Atom   13 Element C  Has Mass   12.00000
   Atom   14 Element C  Has Mass   12.00000
   Atom   15 Element H  Has Mass    1.00783
   Atom   16 Element C  Has Mass   12.00000
   Atom   17 Element Cl Has Mass   34.96885
   Atom   18 Element C  Has Mass   12.00000
   Atom   19 Element O  Has Mass   15.99491
   Atom   20 Element C  Has Mass   12.00000
   Atom   21 Element Cl Has Mass   34.96885
   Atom   22 Element C  Has Mass   12.00000
   Atom   23 Element H  Has Mass    1.00783
   Atom   24 Element H  Has Mass    1.00783
   Atom   25 Element H  Has Mass    1.00783
   Atom   26 Element H  Has Mass    1.00783
   Molecular Mass:   269.001060 amu
   Principal axes and moments of inertia in amu*Bohr^2:
                             1           2           3
    Eigenvalues --     2434.85693 10648.87710 12699.05612
          X               1.00000     0.00031    -0.00044
          Y              -0.00030     0.99982     0.01877
          Z               0.00045    -0.01877     0.99982
   Rotational Symmetry Number is   1
   The Molecule is an Asymmetric Top
   Translational Enthalpy:        0.889 kcal/mol
   Rotational Enthalpy:           0.889 kcal/mol
   Vibrational Enthalpy:        125.111 kcal/mol
   gas constant (RT):             0.592 kcal/mol
   Translational Entropy:        42.668  cal/mol.K
   Rotational Entropy:           34.153  cal/mol.K
   Vibrational Entropy:          50.472  cal/mol.K

   Total Enthalpy:              127.481 kcal/mol
   Total Entropy:               127.293  cal/mol.K

 ======================================================================

 STANDARD THERMODYNAMIC QUANTITIES FOR ANHARMONIC VIBRATION -- TOSH

   Zero point vibrational energy: ************ kcal/mol

   Vibrational Enthalpy:       Infinity kcal/mol
   Vibrational Entropy:             NaN  cal/mol.K

   Total Enthalpy:             Infinity kcal/mol
   Total Entropy:                   NaN  cal/mol.K

 ======================================================================

 STANDARD THERMODYNAMIC QUANTITIES FOR ANHARMONIC VIBRATION -- VPT2

   Zero point vibrational energy: ************ kcal/mol

   Vibrational Enthalpy:       Infinity kcal/mol
   Vibrational Entropy:             NaN  cal/mol.K

   Total Enthalpy:             Infinity kcal/mol
   Total Entropy:                   NaN  cal/mol.K

 ======================================================================

Archival summary:
1\1\pikachu\FREQ\ProcedureUnspecified\6-31G*\l221129\pakpong\MonJul1122:37:092016MonJul1122:37:092016\0\\#,FREQ,ProcedureUnspecified,6-31G*,\\0,1\Cl\C,1,1.7519\C,2,1.39064,1,119.031\H,3,1.08218,2,119.032,1,1.22646,0\C,2,1.40243,1,118.708,3,179.237,0\O,5,1.35585,2,119.717,1,0.648349,0\H,6,0.972544,5,108.38,2,179.672,0\C,5,1.40239,2,116.163,1,-179.326,0\C,8,1.38854,5,122.856,2,-1.06156,0\H,9,1.08521,8,119.572,5,-178.403,0\C,9,1.40417,8,119.925,5,1.31912,0\N,11,1.3984,9,118.609,8,178.765,0\H,12,1.01018,11,114.858,9,-28.0151,0\C,12,1.40981,11,127.365,9,171.573,0\C,14,1.40238,12,121.984,11,-46.3711,0\H,15,1.08523,14,119.921,12,1.0758,0\C,15,1.39398,14,120.586,12,-178.024,0\H,17,1.08873,15,119.451,14,-179.616,0\C,17,1.39781,15,120.483,14,1.57478,0\O,19,1.36955,17,123.014,15,179.518,0\H,20,0.969441,19,108.912,17,0.272692,0\C,19,1.39821,17,119.365,15,-0.328547,0\H,22,1.0854,19,119.076,17,179.925,0\C,22,1.39055,19,119.996,17,-1.10652,0\H,24,1.08778,22,119.415,19,-178.489,0\Cl,8,1.76645,5,117.847,2,179.754,0\\\@

 Total job time:  4918.67s(wall), 4920.13s(cpu) 
 Mon Jul 11 22:37:09 2016

        *************************************************************
        *                                                           *
        *  Thank you very much for using Q-Chem.  Have a nice day.  *
        *                                                           *
        *************************************************************
