# Supplementary material for: A DFT investigation of the blue bottle experiment: E∘half-cell analysis of autoxidation catalysed by redox indicators
Source: R Soc Open Sci. 2017 Nov 8;4(11):170708. doi: 10.1098/rsos.170708 (PMC5717635; doi:10.1098/rsos.170708)
Supplement: output.zip [file rsos170708supp2.zip › B3LYP_6-31Gd/C12H9NO2.out]

                  Welcome to Q-Chem
     A Quantum Leap Into The Future Of Chemistry


 Q-Chem 4.3, Q-Chem, Inc., Pleasanton, CA (2015)

 Y. Shao,  Z. Gan,  E. Epifanovsky,  A. T. B. Gilbert,  M. Wormit,  
 J. Kussmann,  A. W. Lange,  A. Behn,  J. Deng,  X. Feng,  D. Ghosh,  
 M. Goldey,  P. R. Horn,  L. D. Jacobson,  I. Kaliman,  R. Z. Khaliullin,  
 T. Kus,  A. Landau,  J. Liu,  E. I. Proynov,  Y. M. Rhee,  R. M. Richard,  
 M. A. Rohrdanz,  R. P. Steele,  E. J. Sundstrom,  H. L. Woodcock III,  
 P. M. Zimmerman,  D. Zuev,  B. Albrecht,  E. Alguire,  B. Austin,  
 S. A. Baeppler,  G. J. O. Beran,  Y. A. Bernard,  E. Berquist,  
 K. Brandhorst,  K. B. Bravaya,  S. T. Brown,  D. Casanova,  C.-M. Chang,  
 Y. Chen,  S. H. Chien,  K. D. Closser,  D. L. Crittenden,  M. Diedenhofen,  
 R. A. DiStasio Jr.,  H. Do,  A. D. Dutoi,  R. G. Edgar,  P.-T. Fang,  
 S. Fatehi,  Q. Feng,  L. Fusti-Molnar,  A. Ghysels,  
 A. Golubeva-Zadorozhnaya,  J. Gomes,  A. Gunina,  M. W. D. Hanson-Heine,  
 P. H. P. Harbach,  A. W. Hauser,  E. G. Hohenstein,  Z. C. Holden,  K. Hui,  
 T.-C. Jagau,  H. Ji,  B. Kaduk,  K. Khistyaev,  Jaehoon Kim,  Jihan Kim,  
 R. A. King,  P. Klunzinger,  D. Kosenkov,  T. Kowalczyk,  C. M. Krauter,  
 K. U. Lao,  A. Laurent,  K. V. Lawler,  S. Lehtola,  S. V. Levchenko,  
 C. Y. Lin,  Y.-S. Lin,  F. Liu,  E. Livshits,  R. C. Lochan,  A. Luenser,  
 P. Manohar,  S. F. Manzer,  S.-P. Mao,  N. Mardirossian,  A. V. Marenich,  
 L. A. Martinez-Martinez,  S. A. Maurer,  N. J. Mayhall,  K. Nanda,  
 C. M. Oana,  R. Olivares-Amaya,  D. P. O'Neill,  J. A. Parkhill,  
 T. M. Perrine,  R. Peverati,  P. A. Pieniazek,  F. Plasser,  A. Prociuk,  
 D. R. Rehn,  E. Rosta,  N. J. Russ,  N. Sergueev,  S. M. Sharada,  
 S. Sharma,  D. W. Small,  A. Sodt,  T. Stauch,  T. Stein,  D. Stuck,  
 Y.-C. Su,  A. J. W. Thom,  T. Tsuchimochi,  L. Vogt,  O. Vydrov,  T. Wang,  
 M. A. Watson,  J. Wenzel,  A. White,  C. F. Williams,  V. Vanovschi,  
 S. Yeganeh,  S. R. Yost,  Z.-Q. You,  I. Y. Zhang,  X. Zhang,  Y. Zhao,  
 B. R. Brooks,  G. K. L. Chan,  D. M. Chipman,  C. J. Cramer,  
 W. A. Goddard III,  M. S. Gordon,  W. J. Hehre,  A. Klamt,  
 H. F. Schaefer III,  M. W. Schmidt,  C. D. Sherrill,  D. G. Truhlar,  
 A. Warshel,  X. Xu,  A. Aspuru-Guzik,  R. Baer,  A. T. Bell,  N. A. Besley,  
 J.-D. Chai,  A. Dreuw,  B. D. Dunietz,  T. R. Furlani,  S. R. Gwaltney,  
 C.-P. Hsu,  Y. Jung,  J. Kong,  D. S. Lambrecht,  W. Liang,  C. Ochsenfeld,  
 V. A. Rassolov,  L. V. Slipchenko,  J. E. Subotnik,  T. Van Voorhis,  
 J. M. Herbert,  A. I. Krylov,  P. M. W. Gill,  M. Head-Gordon

 Contributors to earlier versions of Q-Chem not listed above: 
 R. D. Adamson,  J. Baker,  E. F. C. Byrd,  A. K. Chakraborty,  C.-L. Cheng,  
 H. Dachsel,  R. J. Doerksen,  G. Hawkins,  A. Heyden,  S. Hirata,  
 G. Kedziora,  F. J. Keil,  C. Kelley,  P. P. Korambath,  W. Kurlancheek,  
 A. M. Lee,  M. S. Lee,  D. Liotard,  I. Lotan,  P. E. Maslen,  N. Nair,  
 D. Neuhauser,  R. Olson,  B. Peters,  J. Ritchie,  N. E. Schultz,  
 N. Shenvi,  A. C. Simmonett,  K. S. Thanthiriwatte,  Q. Wu,  W. Zhang

 Please cite Q-Chem as follows:
 Y. Shao et al., Mol. Phys. 113, 184-215 (2015)
 DOI: 10.1080/00268976.2014.952696

 Q-Chem 4.3.0 for Intel X86 EM64T Linux

 Parts of Q-Chem use Armadillo 5.200.1 (Boston Tea Smuggler).
 http://arma.sourceforge.net/

 Q-Chem begins on Mon Jul 11 20:07:22 2016  


Host: 0

     Scratch files written to /scratch/pakpong/qchem17936//

Checking the input file for inconsistencies... 	...done.

--------------------------------------------------------------
User input:
--------------------------------------------------------------
$molecule
0 1
  O    5.0003102   -1.0897323   -0.1169791
  C    3.8871923   -0.5677700   -0.0802092
  C    3.6904490    0.8409178    0.3147721
  H    4.5855664    1.4012290    0.5681891
  C    2.4615729    1.3943997    0.3480103
  H    2.3006799    2.4293944    0.6358993
  C    1.2522802    0.6223816    0.0496378
  N    0.1215189    1.2561141    0.1726464
  C    1.4389924   -0.7624962   -0.4015731
  H    0.5662327   -1.3171336   -0.7298411
  C    2.6682628   -1.3138978   -0.4667746
  H    2.8255851   -2.3255167   -0.8307993
  C   -1.1300652    0.6514848    0.0984545
  C   -2.1674333    1.3892343   -0.5131291
  H   -1.9252788    2.3585728   -0.9372140
  C   -3.4544307    0.8845260   -0.5993056
  H   -4.2458205    1.4397882   -1.0924579
  C   -3.7589675   -0.3542717   -0.0160284
  O   -5.0479454   -0.7887392   -0.1084031
  C   -2.7592826   -1.0744244    0.6478345
  H   -3.0005952   -2.0158840    1.1379647
  C   -1.4581398   -0.5828709    0.6960792
  H   -0.7021899   -1.1298398    1.2501894
  H   -5.1310999   -1.6459794    0.3379288
$end

$rem
   BASIS  =  6-31G*
   GUI  =  2
   JOB_TYPE  =  Frequency
   METHOD  =  B3LYP
   SCF_CONVERGENCE  =  8
$end

--------------------------------------------------------------
 ----------------------------------------------------------------
             Standard Nuclear Orientation (Angstroms)
    I     Atom           X                Y                Z
 ----------------------------------------------------------------
    1      O       5.0119041223    -1.0370424325    -0.1640934296
    2      C       3.8941764360    -0.5266165496    -0.1095190332
    3      C       3.6858179079     0.8686910546     0.3250185198
    4      H       4.5765814418     1.4300089461     0.5912261978
    5      C       2.4520373040     1.4096506219     0.3772835039
    6      H       2.2826036114     2.4347276452     0.6942850543
    7      C       1.2489069890     0.6350584448     0.0611959620
    8      N       0.1127923033     1.2546509597     0.2051322365
    9      C       1.4468345695    -0.7349820622    -0.4288580401
   10      H       0.5781331563    -1.2883451660    -0.7697966699
   11      C       2.6808868236    -1.2729717807    -0.5130172537
   12      H       2.8462891372    -2.2726037052    -0.9054649284
   13      C      -1.1334343578     0.6407652337     0.1179129007
   14      C      -2.1794934951     1.3855744552    -0.4698463222
   15      H      -1.9476043576     2.3685034111    -0.8675673646
   16      C      -3.4620859554     0.8715720262    -0.5661647975
   17      H      -4.2601229460     1.4329607974    -1.0413413189
   18      C      -3.7533701916    -0.3856943733    -0.0166109872
   19      O      -5.0386065908    -0.8293323956    -0.1171685531
   20      C      -2.7449842658    -1.1147132197     0.6240083278
   21      H      -2.9760729162    -2.0715997809     1.0885206601
   22      C      -1.4482494823    -0.6126767784     0.6820022367
   23      H      -0.6855291612    -1.1677947312     1.2184489841
   24      H      -5.1124580324    -1.6993579441     0.3054294897
 ----------------------------------------------------------------
 Molecular Point Group                 C1    NOp =  1
 Largest Abelian Subgroup              C1    NOp =  1
 Nuclear Repulsion Energy =   858.2333244127 hartrees
 There are       52 alpha and       52 beta electrons
 Requested basis set is 6-31G(d)
 There are 78 shells and 243 basis functions

 Total QAlloc Memory Limit   2000 MB
 Mega-Array Size        61 MB
 MEM_STATIC part        62 MB
 A cutoff of  1.0D-11 yielded   2164 shell pairs
 There are     22175 function pairs

 -------------------------------------------------------
 OpenMP Integral Computing Module                       
 Release: version 1.0, May 2013, Q-Chem Inc. Pittsburgh 
 -------------------------------------------------------
 Integral Job Info:
 Integral job number is                      11
 Integral operator is                         1
 short-range coefficients                     0
 long-range coefficients              100000000
 Omega coefficients                           0
 if combine SR and LR in K                    0
 Integral screening is                        0
 Integral computing path is                   2
 max size of driver memory is            800000
 size of driver memory is                593474
 size of scratch memory is              2260544
 max col of scratch BK array               1296
 max len of scratch array in speh3          155
 max len of scratch index in speh4           18
 max int batch size is                      520
 min int batch size is                       52
 fixed nKL is                                52
 max L of basis functions is                  2
 order of int derivative is                   0
 number of shells is                         78
 number of basis is                         243
 number of cartesian basis is               243
 number of contracted shell pairs          2164
 number of primitive shell pairs           7982
 maxK2 (contraction) of shell pair           36
 max number of K2 of shell pair               1
 max number of CS2 of shell pair            243
 max number of PS2 of shell pair           1458
 mem total for path MDJ                   73000
 -------------------------------------------------------
 Smallest overlap matrix eigenvalue = 4.37E-04
 Guess from superposition of atomic densities
 Warning:  Energy on first SCF cycle will be non-variational
 A restricted hybrid HF-DFT SCF calculation will be
 performed using Pulay DIIS extrapolation
 Exchange:     0.2000 Hartree-Fock + 0.0800 Slater + 0.7200 B88
 Correlation:  0.1900 VWN1RPA + 0.8100 LYP
 Using SG-1 standard quadrature grid
 SCF converges when DIIS error is below 1.0E-08
 ---------------------------------------
  Cycle       Energy         DIIS Error
 ---------------------------------------
    1    -671.3050454327      5.19E-02
    2    -667.6373427116      5.54E-03
    3    -667.4112800170      8.38E-03
    4    -667.7944730972      2.77E-03
    5    -667.8456178762      6.73E-04
    6    -667.8470176289      5.22E-04
    7    -667.8491477394      1.15E-04
    8    -667.8492367849      2.97E-05
    9    -667.8492418935      9.94E-06
   10    -667.8492425184      2.60E-06
   11    -667.8492425662      1.31E-06
   12    -667.8492425802      2.98E-07
   13    -667.8492425810      1.21E-07
   14    -667.8492425810      3.38E-08
   15    -667.8492425802      2.02E-08
   16    -667.8492425795      3.41E-09 Convergence criterion met
 ---------------------------------------
 SCF time:  CPU 168.83 s  wall 169.02 s
 SCF   energy in the final basis set = -667.8492425795
 Total energy in the final basis set = -667.8492425795

 --------------------------------------------------------------

                    Orbital Energies (a.u.)
 --------------------------------------------------------------

 Alpha MOs
 -- Occupied --
-19.197 -19.133 -14.353 -10.271 -10.268 -10.254 -10.233 -10.218
-10.213 -10.211 -10.209 -10.208 -10.205 -10.203 -10.201  -1.077
 -1.028  -0.951  -0.864  -0.835  -0.774  -0.766  -0.753  -0.689
 -0.643  -0.627  -0.617  -0.584  -0.561  -0.537  -0.500  -0.483
 -0.475  -0.462  -0.445  -0.444  -0.439  -0.426  -0.418  -0.412
 -0.402  -0.395  -0.384  -0.372  -0.354  -0.349  -0.288  -0.283
 -0.271  -0.269  -0.248  -0.215
 -- Virtual --
 -0.109  -0.019  -0.010  -0.001   0.043   0.054   0.088   0.104
  0.129   0.135   0.145   0.155   0.158   0.168   0.188   0.195
  0.208   0.220   0.233   0.263   0.282   0.286   0.313   0.327
  0.336   0.349   0.378   0.411   0.468   0.475   0.485   0.497
  0.502   0.511   0.514   0.520   0.530   0.548   0.555   0.572
  0.574   0.577   0.589   0.595   0.608   0.612   0.617   0.620
  0.639   0.648   0.654   0.666   0.677   0.688   0.698   0.734
  0.755   0.779   0.785   0.806   0.821   0.824   0.835   0.845
  0.853   0.858   0.861   0.872   0.880   0.888   0.904   0.928
  0.939   0.945   0.954   0.965   0.975   0.986   1.006   1.018
  1.038   1.059   1.080   1.107   1.132   1.144   1.162   1.184
  1.195   1.217   1.236   1.257   1.261   1.277   1.319   1.352
  1.354   1.399   1.415   1.423   1.431   1.447   1.450   1.470
  1.482   1.494   1.501   1.590   1.608   1.667   1.689   1.705
  1.719   1.756   1.775   1.799   1.803   1.819   1.858   1.861
  1.867   1.879   1.892   1.893   1.910   1.941   1.944   1.958
  1.970   1.993   2.018   2.037   2.044   2.049   2.063   2.096
  2.112   2.133   2.137   2.152   2.206   2.237   2.243   2.279
  2.299   2.307   2.334   2.347   2.374   2.424   2.475   2.479
  2.525   2.557   2.586   2.599   2.604   2.615   2.640   2.642
  2.665   2.723   2.727   2.743   2.768   2.789   2.862   2.869
  2.937   2.980   3.002   3.038   3.127   3.291   3.332   3.416
  3.919   3.947   4.056   4.086   4.101   4.117   4.142   4.220
  4.304   4.309   4.333   4.414   4.486   4.715   4.788
 --------------------------------------------------------------

          Ground-State Mulliken Net Atomic Charges

     Atom                 Charge (a.u.)
  ----------------------------------------
      1 O                    -0.487395
      2 C                     0.436608
      3 C                    -0.184478
      4 H                     0.155429
      5 C                    -0.120804
      6 H                     0.158726
      7 C                     0.282886
      8 N                    -0.535707
      9 C                    -0.138231
     10 H                     0.164454
     11 C                    -0.189871
     12 H                     0.156815
     13 C                     0.262921
     14 C                    -0.150012
     15 H                     0.149497
     16 C                    -0.162764
     17 H                     0.150881
     18 C                     0.358713
     19 O                    -0.633409
     20 C                    -0.204936
     21 H                     0.129254
     22 C                    -0.163193
     23 H                     0.152459
     24 H                     0.412156
  ----------------------------------------
  Sum of atomic charges =     0.000000

 -----------------------------------------------------------------
                    Cartesian Multipole Moments
 -----------------------------------------------------------------
    Charge (ESU x 10^10)
                -0.0000
    Dipole Moment (Debye)
         X      -4.2259      Y      -1.0870      Z       0.5300
       Tot       4.3956
    Quadrupole Moments (Debye-Ang)
        XX    -101.1063     XY      14.5400     YY     -77.4709
        XZ      -1.0173     YZ      -2.9153     ZZ     -85.0224
    Octopole Moments (Debye-Ang^2)
       XXX    -149.8160    XXY      11.4331    XYY     -27.5493
       YYY     -15.8775    XXZ      22.5591    XYZ      17.9067
       YYZ       0.1494    XZZ      -0.2973    YZZ      -4.2940
       ZZZ      -0.9170
    Hexadecapole Moments (Debye-Ang^3)
      XXXX   -5525.7356   XXXY     423.9460   XXYY    -779.3897
      XYYY      56.9266   YYYY    -595.4321   XXXZ     -34.0277
      XXYZ     -49.2898   XYYZ      -3.5444   YYYZ      -6.0435
      XXZZ    -822.2619   XYZZ      -1.3431   YYZZ    -129.5574
      XZZZ      -2.1701   YZZZ      -1.9760   ZZZZ    -186.0690
 -----------------------------------------------------------------
 Calculating MO derivatives via CPSCF
   1         3          72      0.272092    0.063088
   2         3          72      0.026850    0.007935
   3         3          72      0.002111    0.000638
   4        48          27      0.000093    0.000036
   5        74           1      0.000002    0.000002
   6        75           0      0.000000    0.000000    Roots Converged
 Calculating analytic Hessian of the SCF energy
 Polarizability Matrix (a.u.)
            1           2           3
    1-327.4962882   8.7905662  -3.3259440
    2   8.7905662-123.9733407   5.4223555
    3  -3.3259440   5.4223555 -62.6530834

 Direct stationary perturbation theory relativistic correction:

 rels  =       0.181564414894
 relv  =      -0.950013839782
 rel2e =       0.470042013679
 E_rel =      -0.298407411209

 Hessian of the SCF Energy
            1           2           3           4           5           6
    1   0.6598347  -0.2631315  -0.0212223  -0.5665748   0.2137746   0.0189597
    2  -0.2631315   0.2008508   0.0312394   0.2130813  -0.1956745  -0.0232035
    3  -0.0212223   0.0312394   0.0334647   0.0186299  -0.0227279  -0.0675603
    4  -0.5665748   0.2130813   0.0186299   0.8280168  -0.1525769   0.0167225
    5   0.2137746  -0.1956745  -0.0227279  -0.1525769   0.5633232   0.1130555
    6   0.0189597  -0.0232035  -0.0675603   0.0167225   0.1130555   0.2291916
    7  -0.0250437   0.0616619   0.0158731  -0.0953764  -0.0268087  -0.0103048
    8   0.0439602  -0.0281261  -0.0113349  -0.0207746  -0.1991032  -0.0436152
    9   0.0098478  -0.0093704   0.0176022  -0.0077195  -0.0433210  -0.0888196
   10   0.0015793  -0.0012252  -0.0000522   0.0045844   0.0047619   0.0016404
   11   0.0019153   0.0038196   0.0021820  -0.0282551  -0.0111549  -0.0074434
   12   0.0009821   0.0018771  -0.0014592  -0.0091106  -0.0045722   0.0010446
   13   0.0130740  -0.0086147  -0.0021922  -0.0096128   0.0321354   0.0100522
   14   0.0015264  -0.0073888  -0.0032477   0.0321008  -0.0089978   0.0005980
   15   0.0011980  -0.0040631   0.0016168   0.0098431   0.0001842   0.0012796
   16  -0.0010151   0.0024460   0.0009119  -0.0041393  -0.0019898  -0.0021614
   17   0.0005751  -0.0010388   0.0005878   0.0009036   0.0032460  -0.0031351
   18   0.0002550   0.0007499  -0.0022297  -0.0015175  -0.0034531   0.0115960
   19  -0.0103995   0.0025147  -0.0001314   0.0122954  -0.0019875   0.0018181
   20   0.0033814  -0.0061868  -0.0021753  -0.0034478   0.0080576   0.0070214
   21  -0.0008676  -0.0022948   0.0005063   0.0023952   0.0079655  -0.0096777
   22   0.0102268  -0.0027844  -0.0002757  -0.0130592   0.0002071  -0.0003342
   23  -0.0009164   0.0030220   0.0012133  -0.0007509  -0.0070396  -0.0033917
   24   0.0027704   0.0003748   0.0000952  -0.0041934  -0.0033495  -0.0004203
   25   0.0039343  -0.0058234  -0.0015350  -0.0395096   0.0059705  -0.0026964
   26  -0.0145026   0.0014053  -0.0018974   0.0046665   0.0191715   0.0072136
   27  -0.0061988  -0.0009113   0.0016448  -0.0027238   0.0082009   0.0029787
   28  -0.0026440  -0.0005792  -0.0004394   0.0004600   0.0046650   0.0010045
   29   0.0009736   0.0002278   0.0011540   0.0018065  -0.0003260  -0.0051652
   30   0.0007431   0.0010255  -0.0019856  -0.0005224  -0.0050033   0.0108079
   31  -0.0814449  -0.0018822  -0.0120729  -0.1284776  -0.0516336  -0.0227162
   32   0.0143059   0.0256466   0.0031081  -0.0552397  -0.1576088  -0.0358309
   33  -0.0051114   0.0017006   0.0193606  -0.0278669  -0.0375970  -0.0911059
   34   0.0025801   0.0026006   0.0016991   0.0071798  -0.0252071  -0.0100650
   35  -0.0002118   0.0025842   0.0018092   0.0066434  -0.0129361  -0.0059823
   36   0.0002420   0.0024639  -0.0011110   0.0040297  -0.0095806   0.0003588
   37  -0.0042934   0.0015471   0.0007504   0.0048705  -0.0009411  -0.0015314
   38  -0.0019203   0.0007946   0.0001113   0.0022164  -0.0006492  -0.0001782
   39  -0.0013349   0.0002858   0.0001619   0.0016785   0.0003369  -0.0000565
   40   0.0023050  -0.0006339  -0.0002805  -0.0024993  -0.0001126   0.0005716
   41  -0.0015106   0.0006234   0.0001446   0.0015040  -0.0005057  -0.0001764
   42   0.0000442   0.0001131  -0.0000456  -0.0000538  -0.0003137   0.0001405
   43   0.0000560  -0.0000579   0.0000002  -0.0000182   0.0001008  -0.0000141
   44   0.0000966  -0.0000206  -0.0000140  -0.0001171  -0.0000175   0.0000232
   45  -0.0000228  -0.0000162  -0.0000038   0.0000303   0.0000429   0.0000084
   46  -0.0010904   0.0002453   0.0001518   0.0011624   0.0002196  -0.0002887
   47  -0.0015424   0.0005061   0.0002284   0.0015500  -0.0000545  -0.0005118
   48   0.0006558  -0.0002702  -0.0000773  -0.0006055   0.0001710   0.0001611
   49  -0.0001537   0.0000674   0.0000140   0.0001436  -0.0000615  -0.0000099
   50   0.0000542  -0.0000241  -0.0000088  -0.0000540   0.0000200   0.0000177
   51   0.0000516  -0.0000233  -0.0000137  -0.0000570   0.0000177   0.0000223
   52   0.0026751  -0.0012567  -0.0001759  -0.0024773   0.0012652   0.0002184
   53   0.0010351  -0.0001331  -0.0001699  -0.0011227  -0.0005597   0.0003363
   54   0.0002749  -0.0002807   0.0000334  -0.0002153   0.0005228  -0.0001438
   55  -0.0029681   0.0012907   0.0002534   0.0027515  -0.0010677  -0.0004288
   56  -0.0012161   0.0005081   0.0001265   0.0011387  -0.0003254  -0.0002214
   57  -0.0001979   0.0000532   0.0000238   0.0002147   0.0000504  -0.0000167
   58  -0.0017446   0.0010970   0.0000917   0.0016179  -0.0015571  -0.0000629
   59   0.0007151  -0.0000615  -0.0000401  -0.0008417  -0.0003983   0.0000742
   60  -0.0006387   0.0005229   0.0000929   0.0004959  -0.0009448  -0.0002056
   61  -0.0001086   0.0000865   0.0000048   0.0000673  -0.0001205  -0.0000061
   62  -0.0002200   0.0000945   0.0000012   0.0002076  -0.0000711   0.0000172
   63  -0.0000612   0.0000178  -0.0000229   0.0000759  -0.0000115   0.0000627
   64   0.0007932  -0.0004747  -0.0000137  -0.0009630   0.0007686  -0.0002317
   65   0.0026024  -0.0012398  -0.0002639  -0.0024439   0.0012828   0.0003967
   66   0.0000186   0.0002196  -0.0000194  -0.0001470  -0.0005138   0.0001503
   67   0.0001123  -0.0000674   0.0000212  -0.0001364   0.0001327  -0.0001353
   68  -0.0000584  -0.0000408   0.0000067   0.0000951   0.0001968   0.0000463
   69  -0.0002959  -0.0002470  -0.0000690   0.0005313   0.0008808   0.0002027
   70   0.0003099  -0.0001072  -0.0000103  -0.0003059   0.0000627  -0.0000005
   71   0.0003142  -0.0001479  -0.0000324  -0.0002898   0.0001243   0.0000549
   72  -0.0000919   0.0000370  -0.0000052   0.0000860  -0.0000402   0.0000014
            7           8           9          10          11          12
    1  -0.0250437   0.0439602   0.0098478   0.0015793   0.0019153   0.0009821
    2   0.0616619  -0.0281261  -0.0093704  -0.0012252   0.0038196   0.0018771
    3   0.0158731  -0.0113349   0.0176022  -0.0000522   0.0021820  -0.0014592
    4  -0.0953764  -0.0207746  -0.0077195   0.0045844  -0.0282551  -0.0091106
    5  -0.0268087  -0.1991032  -0.0433210   0.0047619  -0.0111549  -0.0045722
    6  -0.0103048  -0.0436152  -0.0888196   0.0016404  -0.0074434   0.0010446
    7   0.8431432  -0.0388353   0.0588595  -0.2478264  -0.1221970  -0.0601446
    8  -0.0388353   0.5526256   0.1387000  -0.1229484  -0.1351232  -0.0428226
    9   0.0588595   0.1387000   0.1631985  -0.0601817  -0.0431585  -0.0563289
   10  -0.2478264  -0.1229484  -0.0601817   0.2615676   0.1308472   0.0650147
   11  -0.1221970  -0.1351232  -0.0431585   0.1308472   0.1356032   0.0480700
   12  -0.0601446  -0.0428226  -0.0563289   0.0650147   0.0480700   0.0468919
   13  -0.4394881   0.1269906   0.0016076  -0.0189326   0.0130229   0.0025610
   14   0.1501065  -0.1813230  -0.0278943  -0.0166153   0.0124304   0.0002247
   15   0.0100592  -0.0301752  -0.0579433  -0.0074515   0.0036615   0.0051077
   16   0.0004990   0.0297614   0.0091003   0.0009270  -0.0005030   0.0004075
   17   0.0007476  -0.0058968  -0.0046162  -0.0000089   0.0002909   0.0023060
   18  -0.0007219  -0.0011770   0.0074451   0.0007740   0.0021551  -0.0059183
   19  -0.0443332   0.0033590  -0.0018517  -0.0003291   0.0021477   0.0000637
   20   0.0050330   0.0133149   0.0038966   0.0041871  -0.0006312  -0.0036861
   21  -0.0035141   0.0030028   0.0037157  -0.0001385  -0.0034774   0.0101308
   22   0.0066400  -0.0144950  -0.0052732  -0.0017354   0.0009660  -0.0002001
   23  -0.0056854   0.0029179   0.0000783  -0.0004025   0.0006406  -0.0000540
   24  -0.0004419  -0.0021289   0.0025604  -0.0002549  -0.0001859   0.0013474
   25  -0.0022618   0.0004836   0.0004317   0.0000107   0.0007924  -0.0002160
   26   0.0053360  -0.0049488  -0.0014577   0.0002200  -0.0000178   0.0003219
   27   0.0016809  -0.0011867   0.0000524   0.0001313   0.0001795  -0.0003019
   28  -0.0000026   0.0002638   0.0000178  -0.0000426  -0.0001666   0.0001166
   29   0.0004892   0.0004030   0.0007294  -0.0001401   0.0001133   0.0002234
   30   0.0001735   0.0004697  -0.0012249  -0.0000176   0.0001643  -0.0004239
   31   0.0129171  -0.0085191  -0.0043964   0.0001263   0.0026159   0.0009558
   32  -0.0255878  -0.0163702  -0.0129679   0.0012418  -0.0050952  -0.0020877
   33  -0.0087706  -0.0105045   0.0087231   0.0002911  -0.0020512   0.0014279
   34  -0.0049155  -0.0016257  -0.0011874   0.0003570  -0.0014504  -0.0004405
   35  -0.0029671  -0.0002178  -0.0010039   0.0001719  -0.0006907  -0.0003831
   36  -0.0021795  -0.0007327   0.0012708   0.0000698  -0.0005911   0.0001961
   37  -0.0044613   0.0031649   0.0008787  -0.0000705   0.0001561   0.0000033
   38  -0.0016488   0.0021145   0.0006450  -0.0000094  -0.0002239   0.0005744
   39  -0.0005440   0.0012988  -0.0001003   0.0001675   0.0005178  -0.0017469
   40   0.0012791  -0.0018251  -0.0006186  -0.0000217   0.0001225  -0.0002017
   41  -0.0009023   0.0009589   0.0001779  -0.0000869   0.0000871  -0.0001449
   42   0.0000798   0.0002475   0.0000149   0.0000352  -0.0000009  -0.0000316
   43  -0.0000244  -0.0000261   0.0000063   0.0000139  -0.0000028  -0.0000075
   44   0.0000882  -0.0000397  -0.0000193   0.0000084   0.0000023  -0.0000128
   45  -0.0000164  -0.0000022  -0.0000207   0.0000048   0.0000092  -0.0000337
   46  -0.0004428   0.0005286   0.0002350  -0.0000325   0.0000003  -0.0000295
   47  -0.0005701   0.0010214   0.0003943  -0.0000277  -0.0000454   0.0000985
   48   0.0001842  -0.0005420  -0.0001479  -0.0000083  -0.0000034   0.0000372
   49  -0.0000588   0.0000577   0.0000129  -0.0000164   0.0000115  -0.0000153
   50   0.0000188  -0.0000611  -0.0000164  -0.0000035   0.0000033  -0.0000026
   51   0.0000353  -0.0000736  -0.0000157  -0.0000043  -0.0000021   0.0000114
   52   0.0010245  -0.0016865  -0.0003656   0.0001365  -0.0000227  -0.0000433
   53   0.0001430  -0.0003155  -0.0002505   0.0000350   0.0000175   0.0000126
   54   0.0001515  -0.0003204  -0.0000145   0.0000190  -0.0000052  -0.0000380
   55  -0.0009373   0.0017145   0.0004305  -0.0001536   0.0000265   0.0000229
   56  -0.0003407   0.0007097   0.0002033  -0.0000551   0.0000103   0.0000006
   57  -0.0000085   0.0000861   0.0000290  -0.0000062  -0.0000000  -0.0000073
   58  -0.0009965   0.0015997   0.0002234  -0.0000676   0.0000270   0.0000581
   59   0.0000984  -0.0002740  -0.0000352  -0.0000081  -0.0000020   0.0001091
   60  -0.0004509   0.0006698   0.0001545  -0.0000146   0.0000087   0.0000770
   61  -0.0000412   0.0000559   0.0000108  -0.0000193   0.0000046   0.0000165
   62  -0.0000609   0.0000965   0.0000268  -0.0000189  -0.0000020   0.0000159
   63  -0.0000334   0.0000274   0.0000176  -0.0000042  -0.0000089   0.0000188
   64   0.0005900  -0.0010403  -0.0000401  -0.0000838  -0.0000466   0.0001734
   65   0.0017331  -0.0022205  -0.0007174   0.0000571  -0.0000296  -0.0000335
   66  -0.0000734   0.0003229  -0.0001027  -0.0000085   0.0000080   0.0000661
   67   0.0000406  -0.0000427  -0.0000009   0.0000093  -0.0000124   0.0000353
   68   0.0000466   0.0000566   0.0000307   0.0000061   0.0000004  -0.0000312
   69   0.0001526  -0.0002715  -0.0000738  -0.0000010  -0.0000273  -0.0000697
   70   0.0000762  -0.0001211  -0.0000272   0.0000197   0.0000008  -0.0000020
   71   0.0001018  -0.0001993  -0.0000541   0.0000133  -0.0000030  -0.0000034
   72  -0.0000456   0.0000622   0.0000080  -0.0000043  -0.0000009   0.0000021
           13          14          15          16          17          18
    1   0.0130740   0.0015264   0.0011980  -0.0010151   0.0005751   0.0002550
    2  -0.0086147  -0.0073888  -0.0040631   0.0024460  -0.0010388   0.0007499
    3  -0.0021922  -0.0032477   0.0016168   0.0009119   0.0005878  -0.0022297
    4  -0.0096128   0.0321008   0.0098431  -0.0041393   0.0009036  -0.0015175
    5   0.0321354  -0.0089978   0.0001842  -0.0019898   0.0032460  -0.0034531
    6   0.0100522   0.0005980   0.0012796  -0.0021614  -0.0031351   0.0115960
    7  -0.4394881   0.1501065   0.0100592   0.0004990   0.0007476  -0.0007219
    8   0.1269906  -0.1813230  -0.0301752   0.0297614  -0.0058968  -0.0011770
    9   0.0016076  -0.0278943  -0.0579433   0.0091003  -0.0046162   0.0074451
   10  -0.0189326  -0.0166153  -0.0074515   0.0009270  -0.0000089   0.0007740
   11   0.0130229   0.0124304   0.0036615  -0.0005030   0.0002909   0.0021551
   12   0.0025610   0.0002247   0.0051077   0.0004075   0.0023060  -0.0059183
   13   0.7449776  -0.1270229   0.0104688  -0.0633658   0.0384659   0.0106446
   14  -0.1270229   0.6655872   0.1577842   0.0413957  -0.3115399  -0.0842525
   15   0.0104688   0.1577842   0.1815215   0.0118018  -0.0835750  -0.0664928
   16  -0.0633658   0.0413957   0.0118018   0.0635171  -0.0441277  -0.0113947
   17   0.0384659  -0.3115399  -0.0835750  -0.0441277   0.3274628   0.0930568
   18   0.0106446  -0.0842525  -0.0664928  -0.0113947   0.0930568   0.0554499
   19  -0.1487503  -0.0747123  -0.0306035   0.0053795   0.0047272   0.0016460
   20  -0.0672580  -0.1599727  -0.0324415  -0.0255691  -0.0139896  -0.0077585
   21  -0.0239741  -0.0321304  -0.0754683  -0.0081882  -0.0054539   0.0009263
   22  -0.0864826   0.0114141   0.0002663   0.0026696   0.0021988   0.0015121
   23  -0.0020422   0.0158316   0.0063702   0.0002481   0.0015598   0.0014544
   24  -0.0072811   0.0064634  -0.0069575   0.0006674   0.0013587  -0.0013509
   25   0.0090523  -0.0242753  -0.0060192  -0.0047064  -0.0034375  -0.0014198
   26  -0.0121571  -0.0222919  -0.0110897  -0.0011835  -0.0002090  -0.0010796
   27  -0.0036395  -0.0108468   0.0028244  -0.0008899  -0.0007582   0.0015105
   28   0.0003875   0.0016459  -0.0004292   0.0003144   0.0002765   0.0001172
   29   0.0028021  -0.0045888  -0.0021637  -0.0013481  -0.0006349  -0.0006331
   30   0.0011493  -0.0021727   0.0010746  -0.0005590  -0.0005952   0.0007344
   31  -0.0074039  -0.0033503  -0.0025828  -0.0001218   0.0000397   0.0001822
   32   0.0010821  -0.0009462  -0.0004632   0.0003874   0.0005634   0.0004531
   33  -0.0006083  -0.0005534  -0.0001136   0.0002680   0.0007274  -0.0012292
   34  -0.0006090   0.0002270   0.0000948   0.0001792   0.0000751   0.0000664
   35  -0.0003352   0.0004894   0.0002910   0.0000908  -0.0000965   0.0001381
   36   0.0001230   0.0003773  -0.0002936   0.0001028   0.0000843  -0.0003932
   37   0.0108855   0.0065262   0.0032593  -0.0004681  -0.0005605  -0.0002127
   38   0.0046913   0.0023583  -0.0042307   0.0002735   0.0002504   0.0002222
   39   0.0007350  -0.0044105   0.0139308   0.0000253   0.0000660  -0.0001208
   40  -0.0046861  -0.0009561   0.0011640   0.0001045   0.0001230   0.0000512
   41   0.0017989   0.0009664   0.0015045  -0.0000541  -0.0001452  -0.0000736
   42   0.0003832  -0.0001951   0.0000984   0.0000191   0.0000155   0.0000514
   43   0.0001019  -0.0000460   0.0000855  -0.0000334  -0.0000121  -0.0000266
   44  -0.0001383  -0.0001334   0.0000415   0.0000064   0.0000088   0.0000161
   45   0.0000035  -0.0000383   0.0002792  -0.0000310  -0.0000062   0.0000010
   46   0.0012122   0.0004367   0.0002949  -0.0000454  -0.0000770  -0.0000526
   47   0.0020704   0.0005025  -0.0002786   0.0000199  -0.0000650  -0.0000422
   48  -0.0008323   0.0000109  -0.0004819   0.0000161   0.0000325  -0.0000012
   49   0.0000345   0.0001062   0.0001417   0.0000080  -0.0000089  -0.0000047
   50  -0.0001124   0.0000185   0.0000102  -0.0000007   0.0000001  -0.0000004
   51  -0.0001345   0.0000204  -0.0000674   0.0000017   0.0000013   0.0000006
   52  -0.0023993  -0.0010875  -0.0006905  -0.0000828   0.0001126   0.0000104
   53  -0.0006640  -0.0002047   0.0000049  -0.0000077   0.0000432   0.0000572
   54  -0.0003443  -0.0002537  -0.0000042  -0.0000162   0.0000067  -0.0000218
   55   0.0023420   0.0010663   0.0009296   0.0001164  -0.0001234  -0.0000415
   56   0.0009494   0.0003852   0.0003889   0.0000514  -0.0000445  -0.0000160
   57   0.0000804   0.0000263   0.0000693   0.0000097   0.0000006  -0.0000042
   58   0.0024156   0.0009070   0.0006572   0.0000457  -0.0000787   0.0000624
   59  -0.0006821   0.0003922  -0.0010151   0.0000235   0.0000408   0.0000303
   60   0.0013081   0.0005379   0.0000512  -0.0000560  -0.0000791  -0.0000455
   61  -0.0000457   0.0001492  -0.0000869   0.0000273   0.0000076   0.0000097
   62   0.0001139   0.0001448  -0.0000597   0.0000132  -0.0000093   0.0000004
   63   0.0001175   0.0000758  -0.0001290  -0.0000097  -0.0000119  -0.0000064
   64  -0.0024998   0.0005325  -0.0021942   0.0001922   0.0001522   0.0000565
   65  -0.0047560  -0.0015609  -0.0007730   0.0000584   0.0001893   0.0001348
   66  -0.0001320   0.0002496  -0.0001245   0.0000158   0.0000318   0.0001074
   67  -0.0000480   0.0000206  -0.0001619   0.0000077   0.0000168   0.0000004
   68  -0.0000680  -0.0000496   0.0001772   0.0000198   0.0000043   0.0000126
   69  -0.0002163  -0.0004079   0.0001820  -0.0000387  -0.0000341  -0.0000100
   70  -0.0001591  -0.0000955  -0.0000446  -0.0000094   0.0000133   0.0000039
   71  -0.0002721  -0.0001089  -0.0000898  -0.0000118   0.0000096   0.0000052
   72   0.0001203   0.0000344   0.0000404  -0.0000029  -0.0000105   0.0000016
           19          20          21          22          23          24
    1  -0.0103995   0.0033814  -0.0008676   0.0102268  -0.0009164   0.0027704
    2   0.0025147  -0.0061868  -0.0022948  -0.0027844   0.0030220   0.0003748
    3  -0.0001314  -0.0021753   0.0005063  -0.0002757   0.0012133   0.0000952
    4   0.0122954  -0.0034478   0.0023952  -0.0130592  -0.0007509  -0.0041934
    5  -0.0019875   0.0080576   0.0079655   0.0002071  -0.0070396  -0.0033495
    6   0.0018181   0.0070214  -0.0096777  -0.0003342  -0.0033917  -0.0004203
    7  -0.0443332   0.0050330  -0.0035141   0.0066400  -0.0056854  -0.0004419
    8   0.0033590   0.0133149   0.0030028  -0.0144950   0.0029179  -0.0021289
    9  -0.0018517   0.0038966   0.0037157  -0.0052732   0.0000783   0.0025604
   10  -0.0003291   0.0041871  -0.0001385  -0.0017354  -0.0004025  -0.0002549
   11   0.0021477  -0.0006312  -0.0034774   0.0009660   0.0006406  -0.0001859
   12   0.0000637  -0.0036861   0.0101308  -0.0002001  -0.0000540   0.0013474
   13  -0.1487503  -0.0672580  -0.0239741  -0.0864826  -0.0020422  -0.0072811
   14  -0.0747123  -0.1599727  -0.0321304   0.0114141   0.0158316   0.0064634
   15  -0.0306035  -0.0324415  -0.0754683   0.0002663   0.0063702  -0.0069575
   16   0.0053795  -0.0255691  -0.0081882   0.0026696   0.0002481   0.0006674
   17   0.0047272  -0.0139896  -0.0054539   0.0021988   0.0015598   0.0013587
   18   0.0016460  -0.0077585   0.0009263   0.0015121   0.0014544  -0.0013509
   19   0.7386052  -0.0808401  -0.0065485  -0.3730358   0.1379606   0.0469542
   20  -0.0808401   0.5598235   0.1334953   0.1647703  -0.1831722  -0.0404457
   21  -0.0065485   0.1334953   0.2082524   0.0515911  -0.0338106  -0.0613474
   22  -0.3730358   0.1647703   0.0515911   0.7431501  -0.0913790  -0.0485921
   23   0.1379606  -0.1831722  -0.0338106  -0.0913790   0.3193610   0.0358854
   24   0.0469542  -0.0404457  -0.0613474  -0.0485921   0.0358854   0.0955449
   25  -0.0990284  -0.0182962  -0.0079527  -0.0236625   0.0450395   0.0101062
   26  -0.0147308  -0.1967119  -0.0486931   0.0434114  -0.0212921  -0.0102407
   27  -0.0054548  -0.0525191  -0.0914624   0.0110365  -0.0106258   0.0240206
   28   0.0074388   0.0013961   0.0015851  -0.0010377  -0.0007709  -0.0001322
   29  -0.0248341  -0.0116972  -0.0087738  -0.0011735   0.0015136   0.0019481
   30  -0.0111196  -0.0031684   0.0004976   0.0006884   0.0010101  -0.0015780
   31  -0.0141204   0.0323319   0.0083468   0.0183955  -0.0058239   0.0028895
   32   0.0317743  -0.0158778  -0.0044175  -0.0000707  -0.0052387  -0.0021120
   33   0.0112623  -0.0034821   0.0016249   0.0015720  -0.0041546   0.0011848
   34  -0.0047415  -0.0006845  -0.0016625  -0.0002540   0.0022054   0.0009563
   35   0.0016498   0.0034841  -0.0037534   0.0004188  -0.0010528   0.0011027
   36  -0.0015314  -0.0034806   0.0108270  -0.0001969   0.0007528  -0.0028854
   37  -0.0798546  -0.0047339  -0.0108477  -0.2039493  -0.0564659   0.0043624
   38   0.0082969   0.0068840  -0.0033315  -0.0796620  -0.1228834   0.0135230
   39  -0.0050885   0.0051017  -0.0001611  -0.0026355   0.0033267  -0.0608462
   40   0.0102949  -0.0064597  -0.0009194  -0.0709086   0.0109138  -0.0209401
   41  -0.0094127   0.0013246   0.0006296  -0.0017124   0.0171996  -0.0050883
   42   0.0027414   0.0005478   0.0029990  -0.0080538  -0.0007089  -0.0006190
   43  -0.0006726   0.0002930  -0.0002002   0.0019009   0.0004727   0.0019056
   44   0.0008781  -0.0000127   0.0000405  -0.0015237  -0.0000670  -0.0022418
   45  -0.0000116  -0.0002975  -0.0001724   0.0030110  -0.0024616  -0.0013337
   46  -0.0042866   0.0010783  -0.0003949   0.0083793   0.0030621  -0.0007853
   47  -0.0039307   0.0031311  -0.0005026   0.0107831  -0.0029141   0.0054330
   48   0.0005828  -0.0007506   0.0001492  -0.0084257   0.0033322   0.0021440
   49  -0.0003205  -0.0001838  -0.0000179  -0.0007862   0.0010664  -0.0006636
   50  -0.0000339  -0.0001710  -0.0000745  -0.0007371   0.0004845  -0.0001670
   51   0.0002509  -0.0001334  -0.0002871  -0.0006735  -0.0001353   0.0005382
   52   0.0044275  -0.0021567   0.0012456  -0.0066208   0.0008035  -0.0034357
   53   0.0020810  -0.0008623  -0.0004215  -0.0050621  -0.0006560   0.0007074
   54   0.0003168  -0.0003881   0.0009622  -0.0005866   0.0003453  -0.0028735
   55  -0.0034330   0.0021524  -0.0009084   0.0044386  -0.0024481   0.0027386
   56  -0.0015084   0.0009847  -0.0003690   0.0024663  -0.0006637   0.0005855
   57   0.0000594   0.0002449  -0.0003111   0.0008016  -0.0005936   0.0003703
   58  -0.0048848   0.0029354  -0.0022852   0.0100657   0.0010032   0.0041994
   59   0.0009865  -0.0022181   0.0007144  -0.0017633   0.0001089   0.0027896
   60  -0.0034928   0.0004152  -0.0001921   0.0020406   0.0063167   0.0048042
   61   0.0004504  -0.0003263   0.0000296  -0.0005167  -0.0013956   0.0004339
   62  -0.0001065   0.0000045  -0.0000363   0.0004922  -0.0004066   0.0004950
   63  -0.0004702   0.0001394  -0.0000508   0.0009019   0.0002083   0.0005483
   64   0.0086713  -0.0069527   0.0029732  -0.0235094  -0.0357269   0.0083830
   65   0.0161479  -0.0058309   0.0016737  -0.0403340  -0.0188218  -0.0019861
   66   0.0000857  -0.0013773  -0.0012014  -0.0008496  -0.0019682   0.0087539
   67   0.0004856  -0.0005451   0.0001985  -0.0000191   0.0007514   0.0005927
   68  -0.0008367   0.0006077  -0.0001167   0.0041832   0.0013552  -0.0023311
   69   0.0007770   0.0011418  -0.0002810   0.0022843  -0.0022712  -0.0016810
   70   0.0001415  -0.0001050   0.0000547  -0.0002892   0.0002810  -0.0002391
   71   0.0004099  -0.0002823   0.0001352  -0.0006143   0.0002132  -0.0003899
   72  -0.0002543   0.0001000   0.0000212   0.0003909  -0.0001181  -0.0000193
           25          26          27          28          29          30
    1   0.0039343  -0.0145026  -0.0061988  -0.0026440   0.0009736   0.0007431
    2  -0.0058234   0.0014053  -0.0009113  -0.0005792   0.0002278   0.0010255
    3  -0.0015350  -0.0018974   0.0016448  -0.0004394   0.0011540  -0.0019856
    4  -0.0395096   0.0046665  -0.0027238   0.0004600   0.0018065  -0.0005224
    5   0.0059705   0.0191715   0.0082009   0.0046650  -0.0003260  -0.0050033
    6  -0.0026964   0.0072136   0.0029787   0.0010045  -0.0051652   0.0108079
    7  -0.0022618   0.0053360   0.0016809  -0.0000026   0.0004892   0.0001735
    8   0.0004836  -0.0049488  -0.0011867   0.0002638   0.0004030   0.0004697
    9   0.0004317  -0.0014577   0.0000524   0.0000178   0.0007294  -0.0012249
   10   0.0000107   0.0002200   0.0001313  -0.0000426  -0.0001401  -0.0000176
   11   0.0007924  -0.0000178   0.0001795  -0.0001666   0.0001133   0.0001643
   12  -0.0002160   0.0003219  -0.0003019   0.0001166   0.0002234  -0.0004239
   13   0.0090523  -0.0121571  -0.0036395   0.0003875   0.0028021   0.0011493
   14  -0.0242753  -0.0222919  -0.0108468   0.0016459  -0.0045888  -0.0021727
   15  -0.0060192  -0.0110897   0.0028244  -0.0004292  -0.0021637   0.0010746
   16  -0.0047064  -0.0011835  -0.0008899   0.0003144  -0.0013481  -0.0005590
   17  -0.0034375  -0.0002090  -0.0007582   0.0002765  -0.0006349  -0.0005952
   18  -0.0014198  -0.0010796   0.0015105   0.0001172  -0.0006331   0.0007344
   19  -0.0990284  -0.0147308  -0.0054548   0.0074388  -0.0248341  -0.0111196
   20  -0.0182962  -0.1967119  -0.0525191   0.0013961  -0.0116972  -0.0031684
   21  -0.0079527  -0.0486931  -0.0914624   0.0015851  -0.0087738   0.0004976
   22  -0.0236625   0.0434114   0.0110365  -0.0010377  -0.0011735   0.0006884
   23   0.0450395  -0.0212921  -0.0106258  -0.0007709   0.0015136   0.0010101
   24   0.0101062  -0.0102407   0.0240206  -0.0001322   0.0019481  -0.0015780
   25   0.8252431  -0.0401999   0.0607887  -0.2378063  -0.1164612  -0.0747563
   26  -0.0401999   0.5400388   0.1590395  -0.1164260  -0.1320759  -0.0538046
   27   0.0607887   0.1590395   0.1958959  -0.0746754  -0.0531886  -0.0701341
   28  -0.2378063  -0.1164260  -0.0746754   0.2560854   0.1248622   0.0779792
   29  -0.1164612  -0.1320759  -0.0531886   0.1248622   0.1339487   0.0596821
   30  -0.0747563  -0.0538046  -0.0701341   0.0779792   0.0596821   0.0609787
   31  -0.4367610   0.1260674   0.0080068  -0.0207563   0.0128824   0.0026516
   32   0.1505571  -0.1739679  -0.0340415  -0.0166776   0.0124532  -0.0002083
   33   0.0181445  -0.0367037  -0.0616579  -0.0092129   0.0032135   0.0083634
   34  -0.0003976   0.0289331   0.0112604   0.0011548  -0.0003830   0.0006602
   35   0.0000424  -0.0057144  -0.0047151   0.0000461  -0.0001530   0.0028325
   36   0.0003125  -0.0015373   0.0052841   0.0005157   0.0027780  -0.0056673
   37   0.0098333  -0.0117841  -0.0026122  -0.0000999   0.0004015   0.0007827
   38   0.0059841  -0.0044180   0.0014572   0.0015517   0.0001781  -0.0004611
   39   0.0032749   0.0003496  -0.0085015   0.0007761  -0.0003151   0.0001077
   40  -0.0025243   0.0034884  -0.0000448   0.0001165   0.0006166  -0.0001644
   41   0.0007379  -0.0021458  -0.0007290  -0.0000494  -0.0000090   0.0003391
   42  -0.0006927  -0.0000035  -0.0000953  -0.0000712   0.0003745   0.0001180
   43   0.0001943   0.0000263  -0.0002531   0.0000265  -0.0000299  -0.0000510
   44  -0.0001563   0.0001172   0.0000866  -0.0000324   0.0000080   0.0000433
   45   0.0002661   0.0000047  -0.0001027   0.0000001  -0.0000371  -0.0000185
   46   0.0008730  -0.0013194   0.0002339  -0.0000502  -0.0003029   0.0000020
   47   0.0009836  -0.0017288  -0.0004831   0.0000227  -0.0002564   0.0002011
   48  -0.0005107   0.0006936   0.0005718   0.0000186  -0.0000048  -0.0001876
   49   0.0000093  -0.0001158  -0.0000174   0.0000042   0.0000021   0.0000131
   50  -0.0000388   0.0000312   0.0000359   0.0000073  -0.0000068  -0.0000048
   51  -0.0000593   0.0000810  -0.0000022   0.0000304  -0.0000075  -0.0000355
   52  -0.0009466   0.0019527   0.0016051  -0.0002677   0.0000032  -0.0000578
   53  -0.0006787   0.0008869  -0.0005480  -0.0000942   0.0004303  -0.0000279
   54  -0.0000398   0.0002839   0.0007877  -0.0000928  -0.0003152   0.0000002
   55   0.0008003  -0.0019812  -0.0017729   0.0002388  -0.0001453   0.0000754
   56   0.0003581  -0.0008593  -0.0006529   0.0000771  -0.0000933   0.0000962
   57   0.0000390  -0.0000429  -0.0000912  -0.0000154  -0.0000091  -0.0000310
   58   0.0009562  -0.0020098  -0.0024036  -0.0003794   0.0003998   0.0003872
   59  -0.0003079  -0.0001266   0.0007875  -0.0000189   0.0001879   0.0001976
   60   0.0001765  -0.0014290  -0.0009190   0.0001998   0.0001521   0.0000379
   61  -0.0001204  -0.0000369   0.0001177   0.0000328  -0.0000427   0.0000105
   62   0.0000875  -0.0001487   0.0000015   0.0000201  -0.0000026  -0.0000107
   63   0.0002183  -0.0001301  -0.0000351  -0.0000108   0.0000678   0.0000135
   64  -0.0024411   0.0017719   0.0042746  -0.0020053   0.0002899   0.0009259
   65  -0.0014631   0.0048467   0.0015939  -0.0002542   0.0000288  -0.0006926
   66   0.0015159  -0.0001910  -0.0025175   0.0018996   0.0001530  -0.0000413
   67  -0.0006674   0.0004639   0.0015077  -0.0011395  -0.0006926   0.0009669
   68   0.0001906  -0.0000680  -0.0003759   0.0002577   0.0003309   0.0000998
   69   0.0005495   0.0004088   0.0003334   0.0008146   0.0001270  -0.0014393
   70  -0.0000734   0.0001094   0.0000425  -0.0000282   0.0000243   0.0000392
   71  -0.0000889   0.0002273   0.0001994  -0.0000228   0.0000203  -0.0000118
   72   0.0000739  -0.0000965  -0.0000835   0.0000040   0.0000105   0.0000331
           31          32          33          34          35          36
    1  -0.0814449   0.0143059  -0.0051114   0.0025801  -0.0002118   0.0002420
    2  -0.0018822   0.0256466   0.0017006   0.0026006   0.0025842   0.0024639
    3  -0.0120729   0.0031081   0.0193606   0.0016991   0.0018092  -0.0011110
    4  -0.1284776  -0.0552397  -0.0278669   0.0071798   0.0066434   0.0040297
    5  -0.0516336  -0.1576088  -0.0375970  -0.0252071  -0.0129361  -0.0095806
    6  -0.0227162  -0.0358309  -0.0911059  -0.0100650  -0.0059823   0.0003588
    7   0.0129171  -0.0255878  -0.0087706  -0.0049155  -0.0029671  -0.0021795
    8  -0.0085191  -0.0163702  -0.0105045  -0.0016257  -0.0002178  -0.0007327
    9  -0.0043964  -0.0129679   0.0087231  -0.0011874  -0.0010039   0.0012708
   10   0.0001263   0.0012418   0.0002911   0.0003570   0.0001719   0.0000698
   11   0.0026159  -0.0050952  -0.0020512  -0.0014504  -0.0006907  -0.0005911
   12   0.0009558  -0.0020877   0.0014279  -0.0004405  -0.0003831   0.0001961
   13  -0.0074039   0.0010821  -0.0006083  -0.0006090  -0.0003352   0.0001230
   14  -0.0033503  -0.0009462  -0.0005534   0.0002270   0.0004894   0.0003773
   15  -0.0025828  -0.0004632  -0.0001136   0.0000948   0.0002910  -0.0002936
   16  -0.0001218   0.0003874   0.0002680   0.0001792   0.0000908   0.0001028
   17   0.0000397   0.0005634   0.0007274   0.0000751  -0.0000965   0.0000843
   18   0.0001822   0.0004531  -0.0012292   0.0000664   0.0001381  -0.0003932
   19  -0.0141204   0.0317743   0.0112623  -0.0047415   0.0016498  -0.0015314
   20   0.0323319  -0.0158778  -0.0034821  -0.0006845   0.0034841  -0.0034806
   21   0.0083468  -0.0044175   0.0016249  -0.0016625  -0.0037534   0.0108270
   22   0.0183955  -0.0000707   0.0015720  -0.0002540   0.0004188  -0.0001969
   23  -0.0058239  -0.0052387  -0.0041546   0.0022054  -0.0010528   0.0007528
   24   0.0028895  -0.0021120   0.0011848   0.0009563   0.0011027  -0.0028854
   25  -0.4367610   0.1505571   0.0181445  -0.0003976   0.0000424   0.0003125
   26   0.1260674  -0.1739679  -0.0367037   0.0289331  -0.0057144  -0.0015373
   27   0.0080068  -0.0340415  -0.0616579   0.0112604  -0.0047151   0.0052841
   28  -0.0207563  -0.0166776  -0.0092129   0.0011548   0.0000461   0.0005157
   29   0.0128824   0.0124532   0.0032135  -0.0003830  -0.0001530   0.0027780
   30   0.0026516  -0.0002083   0.0083634   0.0006602   0.0028325  -0.0056673
   31   0.7258258  -0.1385905   0.0092939  -0.0624722   0.0378248   0.0117254
   32  -0.1385905   0.6334689   0.1914156   0.0383087  -0.2972270  -0.1028210
   33   0.0092939   0.1914156   0.1914077   0.0126394  -0.1024414  -0.0784380
   34  -0.0624722   0.0383087   0.0126394   0.0617145  -0.0429628  -0.0139181
   35   0.0378248  -0.2972270  -0.1024414  -0.0429628   0.3113797   0.1125626
   36   0.0117254  -0.1028210  -0.0784380  -0.0139181   0.1125626   0.0698958
   37  -0.0066640  -0.0016828  -0.0019788   0.0004448  -0.0004663   0.0004533
   38  -0.0027699  -0.0002335  -0.0000646   0.0000109   0.0000809  -0.0001317
   39  -0.0020782  -0.0002093   0.0002068  -0.0001096  -0.0004703   0.0010436
   40   0.0027584   0.0006988   0.0009277  -0.0000206   0.0001185  -0.0001977
   41  -0.0014553  -0.0000957  -0.0003411  -0.0000532  -0.0000012   0.0000647
   42   0.0001088   0.0003731   0.0001951  -0.0000134   0.0000354  -0.0001065
   43  -0.0000671  -0.0000436  -0.0000051   0.0000148  -0.0000295   0.0000361
   44   0.0001443   0.0000359   0.0000107  -0.0000017   0.0000060  -0.0000100
   45  -0.0000502  -0.0000810  -0.0000639   0.0000166  -0.0000187   0.0000144
   46  -0.0011200  -0.0003749  -0.0005135  -0.0000211  -0.0000472   0.0001160
   47  -0.0014402  -0.0002959  -0.0005187  -0.0000676  -0.0000747   0.0002469
   48   0.0005628   0.0001360   0.0001906   0.0000075   0.0000440  -0.0001012
   49  -0.0000879  -0.0000119  -0.0000194  -0.0000120   0.0000095  -0.0000019
   50   0.0000515   0.0000049   0.0000052   0.0000007   0.0000020  -0.0000046
   51   0.0000807  -0.0000159   0.0000257   0.0000013   0.0000013  -0.0000016
   52   0.0018644   0.0004282   0.0001993   0.0001152  -0.0000382  -0.0001273
   53   0.0010139   0.0003887   0.0007151   0.0000478   0.0000616  -0.0001741
   54   0.0001536  -0.0000700  -0.0003263   0.0000094  -0.0000397   0.0000706
   55  -0.0019037  -0.0005396  -0.0003808  -0.0001681   0.0000020   0.0002616
   56  -0.0008676  -0.0002117  -0.0002343  -0.0000785  -0.0000125   0.0001356
   57  -0.0001622  -0.0000795   0.0000005  -0.0000159  -0.0000053   0.0000157
   58  -0.0014311   0.0001310   0.0004086  -0.0000728   0.0000297   0.0000373
   59   0.0006086   0.0004486   0.0001040   0.0000194   0.0000926  -0.0001864
   60  -0.0002639   0.0000383   0.0001068  -0.0000166   0.0000260  -0.0000010
   61   0.0000012   0.0000086  -0.0000123  -0.0000282   0.0000235  -0.0000069
   62  -0.0001386  -0.0000475  -0.0000316  -0.0000134   0.0000124  -0.0000054
   63  -0.0001111  -0.0000136   0.0000028   0.0000157   0.0000053  -0.0000225
   64   0.0010554  -0.0002185  -0.0005540  -0.0000561   0.0000194   0.0000987
   65   0.0029042   0.0000856   0.0008639   0.0000471   0.0000158  -0.0001830
   66  -0.0001761   0.0004182   0.0003433  -0.0000061   0.0000103  -0.0000145
   67  -0.0002817   0.0000139  -0.0000122   0.0000211  -0.0000258   0.0000393
   68  -0.0002307   0.0000668  -0.0001168   0.0000292  -0.0000321   0.0000036
   69  -0.0002751  -0.0005151  -0.0002065   0.0000038  -0.0000413   0.0000478
   70   0.0001693   0.0000998   0.0000393   0.0000075  -0.0000066  -0.0000037
   71   0.0002173   0.0000534   0.0000392   0.0000229   0.0000002  -0.0000315
   72  -0.0000727  -0.0000080  -0.0000227   0.0000041  -0.0000041   0.0000113
           37          38          39          40          41          42
    1  -0.0042934  -0.0019203  -0.0013349   0.0023050  -0.0015106   0.0000442
    2   0.0015471   0.0007946   0.0002858  -0.0006339   0.0006234   0.0001131
    3   0.0007504   0.0001113   0.0001619  -0.0002805   0.0001446  -0.0000456
    4   0.0048705   0.0022164   0.0016785  -0.0024993   0.0015040  -0.0000538
    5  -0.0009411  -0.0006492   0.0003369  -0.0001126  -0.0005057  -0.0003137
    6  -0.0015314  -0.0001782  -0.0000565   0.0005716  -0.0001764   0.0001405
    7  -0.0044613  -0.0016488  -0.0005440   0.0012791  -0.0009023   0.0000798
    8   0.0031649   0.0021145   0.0012988  -0.0018251   0.0009589   0.0002475
    9   0.0008787   0.0006450  -0.0001003  -0.0006186   0.0001779   0.0000149
   10  -0.0000705  -0.0000094   0.0001675  -0.0000217  -0.0000869   0.0000352
   11   0.0001561  -0.0002239   0.0005178   0.0001225   0.0000871  -0.0000009
   12   0.0000033   0.0005744  -0.0017469  -0.0002017  -0.0001449  -0.0000316
   13   0.0108855   0.0046913   0.0007350  -0.0046861   0.0017989   0.0003832
   14   0.0065262   0.0023583  -0.0044105  -0.0009561   0.0009664  -0.0001951
   15   0.0032593  -0.0042307   0.0139308   0.0011640   0.0015045   0.0000984
   16  -0.0004681   0.0002735   0.0000253   0.0001045  -0.0000541   0.0000191
   17  -0.0005605   0.0002504   0.0000660   0.0001230  -0.0001452   0.0000155
   18  -0.0002127   0.0002222  -0.0001208   0.0000512  -0.0000736   0.0000514
   19  -0.0798546   0.0082969  -0.0050885   0.0102949  -0.0094127   0.0027414
   20  -0.0047339   0.0068840   0.0051017  -0.0064597   0.0013246   0.0005478
   21  -0.0108477  -0.0033315  -0.0001611  -0.0009194   0.0006296   0.0029990
   22  -0.2039493  -0.0796620  -0.0026355  -0.0709086  -0.0017124  -0.0080538
   23  -0.0564659  -0.1228834   0.0033267   0.0109138   0.0171996  -0.0007089
   24   0.0043624   0.0135230  -0.0608462  -0.0209401  -0.0050883  -0.0006190
   25   0.0098333   0.0059841   0.0032749  -0.0025243   0.0007379  -0.0006927
   26  -0.0117841  -0.0044180   0.0003496   0.0034884  -0.0021458  -0.0000035
   27  -0.0026122   0.0014572  -0.0085015  -0.0000448  -0.0007290  -0.0000953
   28  -0.0000999   0.0015517   0.0007761   0.0001165  -0.0000494  -0.0000712
   29   0.0004015   0.0001781  -0.0003151   0.0006166  -0.0000090   0.0003745
   30   0.0007827  -0.0004611   0.0001077  -0.0001644   0.0003391   0.0001180
   31  -0.0066640  -0.0027699  -0.0020782   0.0027584  -0.0014553   0.0001088
   32  -0.0016828  -0.0002335  -0.0002093   0.0006988  -0.0000957   0.0003731
   33  -0.0019788  -0.0000646   0.0002068   0.0009277  -0.0003411   0.0001951
   34   0.0004448   0.0000109  -0.0001096  -0.0000206  -0.0000532  -0.0000134
   35  -0.0004663   0.0000809  -0.0004703   0.0001185  -0.0000012   0.0000354
   36   0.0004533  -0.0001317   0.0010436  -0.0001977   0.0000647  -0.0001065
   37   0.6254596   0.0301190   0.0791371  -0.1850778   0.0879623  -0.0794808
   38   0.0301190   0.5579431  -0.1851542   0.0504400  -0.1766800   0.0557414
   39   0.0791371  -0.1851542   0.2641902  -0.0526830   0.0663781  -0.1081555
   40  -0.1850778   0.0504400  -0.0526830   0.6713867   0.0937116   0.0967010
   41   0.0879623  -0.1766800   0.0663781   0.0937116   0.6354980  -0.2093605
   42  -0.0794808   0.0557414  -0.1081555   0.0967010  -0.2093605   0.2527043
   43   0.0081448   0.0211199  -0.0091262  -0.0701166  -0.0565351   0.0179637
   44  -0.0051276  -0.0112550   0.0063400  -0.0557044  -0.2902431   0.1027908
   45   0.0041284   0.0133025  -0.0009007   0.0154348   0.1032325  -0.0804302
   46  -0.0516617   0.0273422  -0.0280010  -0.3355348  -0.1171775  -0.0204792
   47  -0.0109580   0.0465645  -0.0212132  -0.0620274  -0.1500156   0.0278613
   48  -0.0045376  -0.0140878   0.0085170  -0.0459423   0.0168284  -0.0716690
   49  -0.0020284  -0.0046242  -0.0008199  -0.0166861   0.0168204  -0.0126977
   50  -0.0030346   0.0011399   0.0022414  -0.0095190   0.0109502  -0.0066400
   51  -0.0006586   0.0028736   0.0063727   0.0002503   0.0004120   0.0016585
   52   0.0011182   0.0206013  -0.0067825   0.0053027  -0.0327723   0.0194029
   53   0.0215792  -0.0468070   0.0244903  -0.0775640  -0.0110727  -0.0144316
   54  -0.0081722   0.0276227  -0.0181005   0.0397290  -0.0033636   0.0128482
   55  -0.0062268  -0.0023944  -0.0006992   0.0048963   0.0013825  -0.0027222
   56  -0.0043061   0.0031545  -0.0033361   0.0088344  -0.0040172   0.0055443
   57   0.0001289  -0.0030732   0.0001872  -0.0041985   0.0043146   0.0008891
   58  -0.0007531  -0.0707878   0.0300507  -0.0516001   0.0054923  -0.0178925
   59  -0.0285764  -0.0113207   0.0010638   0.0039210  -0.0028237   0.0024650
   60   0.0152454  -0.0113445   0.0114818  -0.0140087   0.0017336  -0.0081381
   61  -0.0043790  -0.0007988  -0.0020807  -0.0012359   0.0000258  -0.0001730
   62  -0.0028563   0.0028703   0.0016647   0.0005130   0.0004063  -0.0002364
   63  -0.0024209   0.0010881   0.0055746  -0.0005953  -0.0004776  -0.0001836
   64  -0.1192043  -0.0049691  -0.0072788   0.0407210   0.0159323   0.0043657
   65  -0.0391664  -0.2390160   0.0879914   0.0442949  -0.0259117   0.0306297
   66   0.0169961   0.1016020  -0.1108673  -0.0145520   0.0196270  -0.0067645
   67   0.0081643  -0.0037463   0.0037056   0.0005749  -0.0020427  -0.0003035
   68   0.0185066  -0.0114701   0.0135682  -0.0027419  -0.0038411   0.0038717
   69  -0.0133764   0.0031408  -0.0022512   0.0007149   0.0037023   0.0032889
   70   0.0002715   0.0006837  -0.0002888   0.0011719  -0.0016036   0.0007889
   71   0.0006973   0.0006237   0.0000874  -0.0002522  -0.0005068   0.0012794
   72  -0.0002966   0.0001533   0.0000342  -0.0001974   0.0006660   0.0012325
           43          44          45          46          47          48
    1   0.0000560   0.0000966  -0.0000228  -0.0010904  -0.0015424   0.0006558
    2  -0.0000579  -0.0000206  -0.0000162   0.0002453   0.0005061  -0.0002702
    3   0.0000002  -0.0000140  -0.0000038   0.0001518   0.0002284  -0.0000773
    4  -0.0000182  -0.0001171   0.0000303   0.0011624   0.0015500  -0.0006055
    5   0.0001008  -0.0000175   0.0000429   0.0002196  -0.0000545   0.0001710
    6  -0.0000141   0.0000232   0.0000084  -0.0002887  -0.0005118   0.0001611
    7  -0.0000244   0.0000882  -0.0000164  -0.0004428  -0.0005701   0.0001842
    8  -0.0000261  -0.0000397  -0.0000022   0.0005286   0.0010214  -0.0005420
    9   0.0000063  -0.0000193  -0.0000207   0.0002350   0.0003943  -0.0001479
   10   0.0000139   0.0000084   0.0000048  -0.0000325  -0.0000277  -0.0000083
   11  -0.0000028   0.0000023   0.0000092   0.0000003  -0.0000454  -0.0000034
   12  -0.0000075  -0.0000128  -0.0000337  -0.0000295   0.0000985   0.0000372
   13   0.0001019  -0.0001383   0.0000035   0.0012122   0.0020704  -0.0008323
   14  -0.0000460  -0.0001334  -0.0000383   0.0004367   0.0005025   0.0000109
   15   0.0000855   0.0000415   0.0002792   0.0002949  -0.0002786  -0.0004819
   16  -0.0000334   0.0000064  -0.0000310  -0.0000454   0.0000199   0.0000161
   17  -0.0000121   0.0000088  -0.0000062  -0.0000770  -0.0000650   0.0000325
   18  -0.0000266   0.0000161   0.0000010  -0.0000526  -0.0000422  -0.0000012
   19  -0.0006726   0.0008781  -0.0000116  -0.0042866  -0.0039307   0.0005828
   20   0.0002930  -0.0000127  -0.0002975   0.0010783   0.0031311  -0.0007506
   21  -0.0002002   0.0000405  -0.0001724  -0.0003949  -0.0005026   0.0001492
   22   0.0019009  -0.0015237   0.0030110   0.0083793   0.0107831  -0.0084257
   23   0.0004727  -0.0000670  -0.0024616   0.0030621  -0.0029141   0.0033322
   24   0.0019056  -0.0022418  -0.0013337  -0.0007853   0.0054330   0.0021440
   25   0.0001943  -0.0001563   0.0002661   0.0008730   0.0009836  -0.0005107
   26   0.0000263   0.0001172   0.0000047  -0.0013194  -0.0017288   0.0006936
   27  -0.0002531   0.0000866  -0.0001027   0.0002339  -0.0004831   0.0005718
   28   0.0000265  -0.0000324   0.0000001  -0.0000502   0.0000227   0.0000186
   29  -0.0000299   0.0000080  -0.0000371  -0.0003029  -0.0002564  -0.0000048
   30  -0.0000510   0.0000433  -0.0000185   0.0000020   0.0002011  -0.0001876
   31  -0.0000671   0.0001443  -0.0000502  -0.0011200  -0.0014402   0.0005628
   32  -0.0000436   0.0000359  -0.0000810  -0.0003749  -0.0002959   0.0001360
   33  -0.0000051   0.0000107  -0.0000639  -0.0005135  -0.0005187   0.0001906
   34   0.0000148  -0.0000017   0.0000166  -0.0000211  -0.0000676   0.0000075
   35  -0.0000295   0.0000060  -0.0000187  -0.0000472  -0.0000747   0.0000440
   36   0.0000361  -0.0000100   0.0000144   0.0001160   0.0002469  -0.0001012
   37   0.0081448  -0.0051276   0.0041284  -0.0516617  -0.0109580  -0.0045376
   38   0.0211199  -0.0112550   0.0133025   0.0273422   0.0465645  -0.0140878
   39  -0.0091262   0.0063400  -0.0009007  -0.0280010  -0.0212132   0.0085170
   40  -0.0701166  -0.0557044   0.0154348  -0.3355348  -0.0620274  -0.0459423
   41  -0.0565351  -0.2902431   0.1032325  -0.1171775  -0.1500156   0.0168284
   42   0.0179637   0.1027908  -0.0804302  -0.0204792   0.0278613  -0.0716690
   43   0.0698977   0.0610767  -0.0178390  -0.0017180  -0.0268932   0.0117714
   44   0.0610767   0.3047696  -0.1137402  -0.0004053  -0.0053034   0.0042372
   45  -0.0178390  -0.1137402   0.0736598  -0.0005842  -0.0032029   0.0043038
   46  -0.0017180  -0.0004053  -0.0005842   0.7251753   0.0386397   0.1381036
   47  -0.0268932  -0.0053034  -0.0032029   0.0386397   0.5814313  -0.2158168
   48   0.0117714   0.0042372   0.0043038   0.1381036  -0.2158168   0.2616142
   49   0.0008612   0.0003872   0.0012963  -0.2096156   0.1075332  -0.0968769
   50   0.0008569  -0.0000964  -0.0019011   0.1057075  -0.1340674   0.0752093
   51   0.0009328  -0.0019927  -0.0034108  -0.0959669   0.0752299  -0.0947708
   52  -0.0041351  -0.0020811  -0.0024083  -0.1217397  -0.0543430   0.0128299
   53  -0.0011972   0.0027611   0.0022533   0.0091061  -0.2652644   0.1031515
   54  -0.0025881   0.0019874   0.0066178  -0.0179538   0.0868865  -0.1126578
   55  -0.0001184  -0.0000825  -0.0000735  -0.0189009  -0.0216350   0.0049112
   56  -0.0015335  -0.0005212  -0.0001254  -0.0535823  -0.0211361   0.0000456
   57   0.0006624   0.0002643   0.0002377   0.0204523   0.0077872   0.0072594
   58  -0.0009754   0.0003538  -0.0004688   0.0449079   0.0481771  -0.0137477
   59   0.0000361   0.0006011  -0.0002128   0.0130936  -0.0235526   0.0184827
   60  -0.0001631  -0.0004069  -0.0003922   0.0019378   0.0267633  -0.0052810
   61   0.0000800   0.0000049   0.0001884  -0.0031154   0.0018393  -0.0029131
   62   0.0000357  -0.0002026  -0.0002851   0.0029132   0.0007423   0.0028132
   63   0.0002110  -0.0002401  -0.0005523  -0.0035102   0.0024004   0.0024347
   64  -0.0033995   0.0026892  -0.0030442  -0.0249885  -0.0267304   0.0065259
   65   0.0013778   0.0001568   0.0030167  -0.0253842  -0.0313141   0.0072083
   66  -0.0028071   0.0024336   0.0024961   0.0076297   0.0093523  -0.0041964
   67   0.0004020  -0.0003065   0.0002046  -0.0001049  -0.0005257   0.0002915
   68   0.0012272  -0.0004513   0.0007411  -0.0009359  -0.0004510  -0.0003493
   69  -0.0005700   0.0005284   0.0000393   0.0004944  -0.0001137  -0.0004633
   70  -0.0004151  -0.0000569  -0.0000350  -0.0072417  -0.0009276  -0.0020611
   71  -0.0002161  -0.0001028  -0.0001764  -0.0027667   0.0026401  -0.0005715
   72   0.0000762  -0.0001655  -0.0002218  -0.0010917  -0.0001995   0.0026521
           49          50          51          52          53          54
    1  -0.0001537   0.0000542   0.0000516   0.0026751   0.0010351   0.0002749
    2   0.0000674  -0.0000241  -0.0000233  -0.0012567  -0.0001331  -0.0002807
    3   0.0000140  -0.0000088  -0.0000137  -0.0001759  -0.0001699   0.0000334
    4   0.0001436  -0.0000540  -0.0000570  -0.0024773  -0.0011227  -0.0002153
    5  -0.0000615   0.0000200   0.0000177   0.0012652  -0.0005597   0.0005228
    6  -0.0000099   0.0000177   0.0000223   0.0002184   0.0003363  -0.0001438
    7  -0.0000588   0.0000188   0.0000353   0.0010245   0.0001430   0.0001515
    8   0.0000577  -0.0000611  -0.0000736  -0.0016865  -0.0003155  -0.0003204
    9   0.0000129  -0.0000164  -0.0000157  -0.0003656  -0.0002505  -0.0000145
   10  -0.0000164  -0.0000035  -0.0000043   0.0001365   0.0000350   0.0000190
   11   0.0000115   0.0000033  -0.0000021  -0.0000227   0.0000175  -0.0000052
   12  -0.0000153  -0.0000026   0.0000114  -0.0000433   0.0000126  -0.0000380
   13   0.0000345  -0.0001124  -0.0001345  -0.0023993  -0.0006640  -0.0003443
   14   0.0001062   0.0000185   0.0000204  -0.0010875  -0.0002047  -0.0002537
   15   0.0001417   0.0000102  -0.0000674  -0.0006905   0.0000049  -0.0000042
   16   0.0000080  -0.0000007   0.0000017  -0.0000828  -0.0000077  -0.0000162
   17  -0.0000089   0.0000001   0.0000013   0.0001126   0.0000432   0.0000067
   18  -0.0000047  -0.0000004   0.0000006   0.0000104   0.0000572  -0.0000218
   19  -0.0003205  -0.0000339   0.0002509   0.0044275   0.0020810   0.0003168
   20  -0.0001838  -0.0001710  -0.0001334  -0.0021567  -0.0008623  -0.0003881
   21  -0.0000179  -0.0000745  -0.0002871   0.0012456  -0.0004215   0.0009622
   22  -0.0007862  -0.0007371  -0.0006735  -0.0066208  -0.0050621  -0.0005866
   23   0.0010664   0.0004845  -0.0001353   0.0008035  -0.0006560   0.0003453
   24  -0.0006636  -0.0001670   0.0005382  -0.0034357   0.0007074  -0.0028735
   25   0.0000093  -0.0000388  -0.0000593  -0.0009466  -0.0006787  -0.0000398
   26  -0.0001158   0.0000312   0.0000810   0.0019527   0.0008869   0.0002839
   27  -0.0000174   0.0000359  -0.0000022   0.0016051  -0.0005480   0.0007877
   28   0.0000042   0.0000073   0.0000304  -0.0002677  -0.0000942  -0.0000928
   29   0.0000021  -0.0000068  -0.0000075   0.0000032   0.0004303  -0.0003152
   30   0.0000131  -0.0000048  -0.0000355  -0.0000578  -0.0000279   0.0000002
   31  -0.0000879   0.0000515   0.0000807   0.0018644   0.0010139   0.0001536
   32  -0.0000119   0.0000049  -0.0000159   0.0004282   0.0003887  -0.0000700
   33  -0.0000194   0.0000052   0.0000257   0.0001993   0.0007151  -0.0003263
   34  -0.0000120   0.0000007   0.0000013   0.0001152   0.0000478   0.0000094
   35   0.0000095   0.0000020   0.0000013  -0.0000382   0.0000616  -0.0000397
   36  -0.0000019  -0.0000046  -0.0000016  -0.0001273  -0.0001741   0.0000706
   37  -0.0020284  -0.0030346  -0.0006586   0.0011182   0.0215792  -0.0081722
   38  -0.0046242   0.0011399   0.0028736   0.0206013  -0.0468070   0.0276227
   39  -0.0008199   0.0022414   0.0063727  -0.0067825   0.0244903  -0.0181005
   40  -0.0166861  -0.0095190   0.0002503   0.0053027  -0.0775640   0.0397290
   41   0.0168204   0.0109502   0.0004120  -0.0327723  -0.0110727  -0.0033636
   42  -0.0126977  -0.0066400   0.0016585   0.0194029  -0.0144316   0.0128482
   43   0.0008612   0.0008569   0.0009328  -0.0041351  -0.0011972  -0.0025881
   44   0.0003872  -0.0000964  -0.0019927  -0.0020811   0.0027611   0.0019874
   45   0.0012963  -0.0019011  -0.0034108  -0.0024083   0.0022533   0.0066178
   46  -0.2096156   0.1057075  -0.0959669  -0.1217397   0.0091061  -0.0179538
   47   0.1075332  -0.1340674   0.0752299  -0.0543430  -0.2652644   0.0868865
   48  -0.0968769   0.0752093  -0.0947708   0.0128299   0.1031515  -0.1126578
   49   0.2198250  -0.1147961   0.1054471   0.0074030  -0.0047786   0.0031461
   50  -0.1147961   0.1352746  -0.0829520   0.0236916  -0.0100032   0.0129332
   51   0.1054471  -0.0829520   0.0914506  -0.0109029   0.0060737  -0.0015353
   52   0.0074030   0.0236916  -0.0109029   0.6739121   0.0592002   0.1039604
   53  -0.0047786  -0.0100032   0.0060737   0.0592002   0.6030411  -0.2144279
   54   0.0031461   0.0129332  -0.0015353   0.1039604  -0.2144279   0.2867076
   55   0.0008440   0.0008238   0.0006640  -0.2935829  -0.0445122  -0.0418203
   56   0.0008754   0.0014459  -0.0019965  -0.0922993  -0.1156305   0.0147904
   57   0.0004917  -0.0020101  -0.0019430  -0.0168753   0.0268490  -0.0583687
   58   0.0002538  -0.0028693   0.0005935  -0.2069993   0.0313358  -0.0524955
   59  -0.0018949  -0.0036924   0.0034220   0.0980289  -0.1785039   0.0869451
   60  -0.0000805   0.0033921   0.0030534  -0.0893031   0.0723776  -0.1217077
   61   0.0004975   0.0011125  -0.0004080   0.0064363   0.0195226  -0.0099060
   62  -0.0003251  -0.0006478   0.0003342  -0.0083386  -0.0127197   0.0061998
   63   0.0002421   0.0007697  -0.0000890   0.0063473   0.0131356  -0.0026804
   64  -0.0001309  -0.0012983   0.0002493  -0.0527567   0.0407193  -0.0350069
   65  -0.0005285  -0.0007852  -0.0004060  -0.0057879   0.0519860  -0.0294636
   66   0.0002747  -0.0001277   0.0000016  -0.0122604  -0.0185646   0.0061546
   67  -0.0000353   0.0001645   0.0001190  -0.0027362  -0.0044514  -0.0001480
   68   0.0001792  -0.0000735  -0.0003369  -0.0033059   0.0014353   0.0027785
   69   0.0000850  -0.0002839  -0.0005715  -0.0008698   0.0025728   0.0057204
   70   0.0000475   0.0000084   0.0001572  -0.0096710  -0.0456863   0.0216250
   71   0.0002130   0.0002540  -0.0003921  -0.0009108  -0.0183189   0.0076259
   72   0.0000604  -0.0004207  -0.0003914  -0.0015212  -0.0037214  -0.0014305
           55          56          57          58          59          60
    1  -0.0029681  -0.0012161  -0.0001979  -0.0017446   0.0007151  -0.0006387
    2   0.0012907   0.0005081   0.0000532   0.0010970  -0.0000615   0.0005229
    3   0.0002534   0.0001265   0.0000238   0.0000917  -0.0000401   0.0000929
    4   0.0027515   0.0011387   0.0002147   0.0016179  -0.0008417   0.0004959
    5  -0.0010677  -0.0003254   0.0000504  -0.0015571  -0.0003983  -0.0009448
    6  -0.0004288  -0.0002214  -0.0000167  -0.0000629   0.0000742  -0.0002056
    7  -0.0009373  -0.0003407  -0.0000085  -0.0009965   0.0000984  -0.0004509
    8   0.0017145   0.0007097   0.0000861   0.0015997  -0.0002740   0.0006698
    9   0.0004305   0.0002033   0.0000290   0.0002234  -0.0000352   0.0001545
   10  -0.0001536  -0.0000551  -0.0000062  -0.0000676  -0.0000081  -0.0000146
   11   0.0000265   0.0000103  -0.0000000   0.0000270  -0.0000020   0.0000087
   12   0.0000229   0.0000006  -0.0000073   0.0000581   0.0001091   0.0000770
   13   0.0023420   0.0009494   0.0000804   0.0024156  -0.0006821   0.0013081
   14   0.0010663   0.0003852   0.0000263   0.0009070   0.0003922   0.0005379
   15   0.0009296   0.0003889   0.0000693   0.0006572  -0.0010151   0.0000512
   16   0.0001164   0.0000514   0.0000097   0.0000457   0.0000235  -0.0000560
   17  -0.0001234  -0.0000445   0.0000006  -0.0000787   0.0000408  -0.0000791
   18  -0.0000415  -0.0000160  -0.0000042   0.0000624   0.0000303  -0.0000455
   19  -0.0034330  -0.0015084   0.0000594  -0.0048848   0.0009865  -0.0034928
   20   0.0021524   0.0009847   0.0002449   0.0029354  -0.0022181   0.0004152
   21  -0.0009084  -0.0003690  -0.0003111  -0.0022852   0.0007144  -0.0001921
   22   0.0044386   0.0024663   0.0008016   0.0100657  -0.0017633   0.0020406
   23  -0.0024481  -0.0006637  -0.0005936   0.0010032   0.0001089   0.0063167
   24   0.0027386   0.0005855   0.0003703   0.0041994   0.0027896   0.0048042
   25   0.0008003   0.0003581   0.0000390   0.0009562  -0.0003079   0.0001765
   26  -0.0019812  -0.0008593  -0.0000429  -0.0020098  -0.0001266  -0.0014290
   27  -0.0017729  -0.0006529  -0.0000912  -0.0024036   0.0007875  -0.0009190
   28   0.0002388   0.0000771  -0.0000154  -0.0003794  -0.0000189   0.0001998
   29  -0.0001453  -0.0000933  -0.0000091   0.0003998   0.0001879   0.0001521
   30   0.0000754   0.0000962  -0.0000310   0.0003872   0.0001976   0.0000379
   31  -0.0019037  -0.0008676  -0.0001622  -0.0014311   0.0006086  -0.0002639
   32  -0.0005396  -0.0002117  -0.0000795   0.0001310   0.0004486   0.0000383
   33  -0.0003808  -0.0002343   0.0000005   0.0004086   0.0001040   0.0001068
   34  -0.0001681  -0.0000785  -0.0000159  -0.0000728   0.0000194  -0.0000166
   35   0.0000020  -0.0000125  -0.0000053   0.0000297   0.0000926   0.0000260
   36   0.0002616   0.0001356   0.0000157   0.0000373  -0.0001864  -0.0000010
   37  -0.0062268  -0.0043061   0.0001289  -0.0007531  -0.0285764   0.0152454
   38  -0.0023944   0.0031545  -0.0030732  -0.0707878  -0.0113207  -0.0113445
   39  -0.0006992  -0.0033361   0.0001872   0.0300507   0.0010638   0.0114818
   40   0.0048963   0.0088344  -0.0041985  -0.0516001   0.0039210  -0.0140087
   41   0.0013825  -0.0040172   0.0043146   0.0054923  -0.0028237   0.0017336
   42  -0.0027222   0.0055443   0.0008891  -0.0178925   0.0024650  -0.0081381
   43  -0.0001184  -0.0015335   0.0006624  -0.0009754   0.0000361  -0.0001631
   44  -0.0000825  -0.0005212   0.0002643   0.0003538   0.0006011  -0.0004069
   45  -0.0000735  -0.0001254   0.0002377  -0.0004688  -0.0002128  -0.0003922
   46  -0.0189009  -0.0535823   0.0204523   0.0449079   0.0130936   0.0019378
   47  -0.0216350  -0.0211361   0.0077872   0.0481771  -0.0235526   0.0267633
   48   0.0049112   0.0000456   0.0072594  -0.0137477   0.0184827  -0.0052810
   49   0.0008440   0.0008754   0.0004917   0.0002538  -0.0018949  -0.0000805
   50   0.0008238   0.0014459  -0.0020101  -0.0028693  -0.0036924   0.0033921
   51   0.0006640  -0.0019965  -0.0019430   0.0005935   0.0034220   0.0030534
   52  -0.2935829  -0.0922993  -0.0168753  -0.2069993   0.0980289  -0.0893031
   53  -0.0445122  -0.1156305   0.0268490   0.0313358  -0.1785039   0.0723776
   54  -0.0418203   0.0147904  -0.0583687  -0.0524955   0.0869451  -0.1217077
   55   0.4002017   0.1209928   0.0335518  -0.0513556  -0.0155064  -0.0067846
   56   0.1209928   0.5205561  -0.2197524   0.0162676   0.0128673   0.0018185
   57   0.0335518  -0.2197524   0.1462706  -0.0246831  -0.0057295   0.0055936
   58  -0.0513556   0.0162676  -0.0246831   0.6646007   0.0818722   0.0974688
   59  -0.0155064   0.0128673  -0.0057295   0.0818722   0.5993252  -0.2417212
   60  -0.0067846   0.0018185   0.0055936   0.0974688  -0.2417212   0.2683217
   61   0.0036621   0.0017816   0.0010327  -0.0694503  -0.0520791   0.0177306
   62   0.0004910   0.0013715  -0.0025901  -0.0523836  -0.2649638   0.1149664
   63   0.0010809  -0.0024005  -0.0018684   0.0169585   0.1155281  -0.0889037
   64   0.0042342  -0.0020481   0.0010875  -0.3197294  -0.1129422  -0.0089268
   65   0.0062660  -0.0037854   0.0077201  -0.0582927  -0.1396198   0.0339645
   66  -0.0026375   0.0060884   0.0034767  -0.0366723   0.0189399  -0.0706491
   67  -0.0014629   0.0007968  -0.0009199  -0.0168776   0.0166152  -0.0141339
   68  -0.0006545   0.0003268  -0.0003654  -0.0090332   0.0094762  -0.0063983
   69   0.0000956   0.0000206   0.0000122   0.0011530   0.0004905   0.0025457
   70  -0.0433145   0.0032458  -0.0115292   0.0024540  -0.0013975   0.0017306
   71  -0.0451182  -0.3950194   0.1868545   0.0053837   0.0040163  -0.0013797
   72   0.0132540   0.1992604  -0.1017937  -0.0016381  -0.0032033   0.0001140
           61          62          63          64          65          66
    1  -0.0001086  -0.0002200  -0.0000612   0.0007932   0.0026024   0.0000186
    2   0.0000865   0.0000945   0.0000178  -0.0004747  -0.0012398   0.0002196
    3   0.0000048   0.0000012  -0.0000229  -0.0000137  -0.0002639  -0.0000194
    4   0.0000673   0.0002076   0.0000759  -0.0009630  -0.0024439  -0.0001470
    5  -0.0001205  -0.0000711  -0.0000115   0.0007686   0.0012828  -0.0005138
    6  -0.0000061   0.0000172   0.0000627  -0.0002317   0.0003967   0.0001503
    7  -0.0000412  -0.0000609  -0.0000334   0.0005900   0.0017331  -0.0000734
    8   0.0000559   0.0000965   0.0000274  -0.0010403  -0.0022205   0.0003229
    9   0.0000108   0.0000268   0.0000176  -0.0000401  -0.0007174  -0.0001027
   10  -0.0000193  -0.0000189  -0.0000042  -0.0000838   0.0000571  -0.0000085
   11   0.0000046  -0.0000020  -0.0000089  -0.0000466  -0.0000296   0.0000080
   12   0.0000165   0.0000159   0.0000188   0.0001734  -0.0000335   0.0000661
   13  -0.0000457   0.0001139   0.0001175  -0.0024998  -0.0047560  -0.0001320
   14   0.0001492   0.0001448   0.0000758   0.0005325  -0.0015609   0.0002496
   15  -0.0000869  -0.0000597  -0.0001290  -0.0021942  -0.0007730  -0.0001245
   16   0.0000273   0.0000132  -0.0000097   0.0001922   0.0000584   0.0000158
   17   0.0000076  -0.0000093  -0.0000119   0.0001522   0.0001893   0.0000318
   18   0.0000097   0.0000004  -0.0000064   0.0000565   0.0001348   0.0001074
   19   0.0004504  -0.0001065  -0.0004702   0.0086713   0.0161479   0.0000857
   20  -0.0003263   0.0000045   0.0001394  -0.0069527  -0.0058309  -0.0013773
   21   0.0000296  -0.0000363  -0.0000508   0.0029732   0.0016737  -0.0012014
   22  -0.0005167   0.0004922   0.0009019  -0.0235094  -0.0403340  -0.0008496
   23  -0.0013956  -0.0004066   0.0002083  -0.0357269  -0.0188218  -0.0019682
   24   0.0004339   0.0004950   0.0005483   0.0083830  -0.0019861   0.0087539
   25  -0.0001204   0.0000875   0.0002183  -0.0024411  -0.0014631   0.0015159
   26  -0.0000369  -0.0001487  -0.0001301   0.0017719   0.0048467  -0.0001910
   27   0.0001177   0.0000015  -0.0000351   0.0042746   0.0015939  -0.0025175
   28   0.0000328   0.0000201  -0.0000108  -0.0020053  -0.0002542   0.0018996
   29  -0.0000427  -0.0000026   0.0000678   0.0002899   0.0000288   0.0001530
   30   0.0000105  -0.0000107   0.0000135   0.0009259  -0.0006926  -0.0000413
   31   0.0000012  -0.0001386  -0.0001111   0.0010554   0.0029042  -0.0001761
   32   0.0000086  -0.0000475  -0.0000136  -0.0002185   0.0000856   0.0004182
   33  -0.0000123  -0.0000316   0.0000028  -0.0005540   0.0008639   0.0003433
   34  -0.0000282  -0.0000134   0.0000157  -0.0000561   0.0000471  -0.0000061
   35   0.0000235   0.0000124   0.0000053   0.0000194   0.0000158   0.0000103
   36  -0.0000069  -0.0000054  -0.0000225   0.0000987  -0.0001830  -0.0000145
   37  -0.0043790  -0.0028563  -0.0024209  -0.1192043  -0.0391664   0.0169961
   38  -0.0007988   0.0028703   0.0010881  -0.0049691  -0.2390160   0.1016020
   39  -0.0020807   0.0016647   0.0055746  -0.0072788   0.0879914  -0.1108673
   40  -0.0012359   0.0005130  -0.0005953   0.0407210   0.0442949  -0.0145520
   41   0.0000258   0.0004063  -0.0004776   0.0159323  -0.0259117   0.0196270
   42  -0.0001730  -0.0002364  -0.0001836   0.0043657   0.0306297  -0.0067645
   43   0.0000800   0.0000357   0.0002110  -0.0033995   0.0013778  -0.0028071
   44   0.0000049  -0.0002026  -0.0002401   0.0026892   0.0001568   0.0024336
   45   0.0001884  -0.0002851  -0.0005523  -0.0030442   0.0030167   0.0024961
   46  -0.0031154   0.0029132  -0.0035102  -0.0249885  -0.0253842   0.0076297
   47   0.0018393   0.0007423   0.0024004  -0.0267304  -0.0313141   0.0093523
   48  -0.0029131   0.0028132   0.0024347   0.0065259   0.0072083  -0.0041964
   49   0.0004975  -0.0003251   0.0002421  -0.0001309  -0.0005285   0.0002747
   50   0.0011125  -0.0006478   0.0007697  -0.0012983  -0.0007852  -0.0001277
   51  -0.0004080   0.0003342  -0.0000890   0.0002493  -0.0004060   0.0000016
   52   0.0064363  -0.0083386   0.0063473  -0.0527567  -0.0057879  -0.0122604
   53   0.0195226  -0.0127197   0.0131356   0.0407193   0.0519860  -0.0185646
   54  -0.0099060   0.0061998  -0.0026804  -0.0350069  -0.0294636   0.0061546
   55   0.0036621   0.0004910   0.0010809   0.0042342   0.0062660  -0.0026375
   56   0.0017816   0.0013715  -0.0024005  -0.0020481  -0.0037854   0.0060884
   57   0.0010327  -0.0025901  -0.0018684   0.0010875   0.0077201   0.0034767
   58  -0.0694503  -0.0523836   0.0169585  -0.3197294  -0.0582927  -0.0366723
   59  -0.0520791  -0.2649638   0.1155281  -0.1129422  -0.1396198   0.0189399
   60   0.0177306   0.1149664  -0.0889037  -0.0089268   0.0339645  -0.0706491
   61   0.0701586   0.0580331  -0.0191769  -0.0023530  -0.0276010   0.0142021
   62   0.0580331   0.2804363  -0.1263606  -0.0005507  -0.0068367   0.0042993
   63  -0.0191769  -0.1263606   0.0860825   0.0005756  -0.0018043   0.0023783
   64  -0.0023530  -0.0005507   0.0005756   0.6945080   0.0320245   0.1320597
   65  -0.0276010  -0.0068367  -0.0018043   0.0320245   0.5483990  -0.2230020
   66   0.0142021   0.0042993   0.0023783   0.1320597  -0.2230020   0.2847713
   67   0.0008765   0.0004461   0.0010142  -0.1958831   0.0989789  -0.1045815
   68   0.0007562  -0.0002077  -0.0020312   0.0984813  -0.1286295   0.0818421
   69   0.0007243  -0.0020573  -0.0026657  -0.1045098   0.0839711  -0.1115099
   70  -0.0008762   0.0016462  -0.0013551  -0.0007616  -0.0004803   0.0002055
   71  -0.0010109   0.0000867   0.0000267  -0.0003826  -0.0013888   0.0001467
   72   0.0002584   0.0008373   0.0000758   0.0000514   0.0001604  -0.0006912
           67          68          69          70          71          72
    1   0.0001123  -0.0000584  -0.0002959   0.0003099   0.0003142  -0.0000919
    2  -0.0000674  -0.0000408  -0.0002470  -0.0001072  -0.0001479   0.0000370
    3   0.0000212   0.0000067  -0.0000690  -0.0000103  -0.0000324  -0.0000052
    4  -0.0001364   0.0000951   0.0005313  -0.0003059  -0.0002898   0.0000860
    5   0.0001327   0.0001968   0.0008808   0.0000627   0.0001243  -0.0000402
    6  -0.0001353   0.0000463   0.0002027  -0.0000005   0.0000549   0.0000014
    7   0.0000406   0.0000466   0.0001526   0.0000762   0.0001018  -0.0000456
    8  -0.0000427   0.0000566  -0.0002715  -0.0001211  -0.0001993   0.0000622
    9  -0.0000009   0.0000307  -0.0000738  -0.0000272  -0.0000541   0.0000080
   10   0.0000093   0.0000061  -0.0000010   0.0000197   0.0000133  -0.0000043
   11  -0.0000124   0.0000004  -0.0000273   0.0000008  -0.0000030  -0.0000009
   12   0.0000353  -0.0000312  -0.0000697  -0.0000020  -0.0000034   0.0000021
   13  -0.0000480  -0.0000680  -0.0002163  -0.0001591  -0.0002721   0.0001203
   14   0.0000206  -0.0000496  -0.0004079  -0.0000955  -0.0001089   0.0000344
   15  -0.0001619   0.0001772   0.0001820  -0.0000446  -0.0000898   0.0000404
   16   0.0000077   0.0000198  -0.0000387  -0.0000094  -0.0000118  -0.0000029
   17   0.0000168   0.0000043  -0.0000341   0.0000133   0.0000096  -0.0000105
   18   0.0000004   0.0000126  -0.0000100   0.0000039   0.0000052   0.0000016
   19   0.0004856  -0.0008367   0.0007770   0.0001415   0.0004099  -0.0002543
   20  -0.0005451   0.0006077   0.0011418  -0.0001050  -0.0002823   0.0001000
   21   0.0001985  -0.0001167  -0.0002810   0.0000547   0.0001352   0.0000212
   22  -0.0000191   0.0041832   0.0022843  -0.0002892  -0.0006143   0.0003909
   23   0.0007514   0.0013552  -0.0022712   0.0002810   0.0002132  -0.0001181
   24   0.0005927  -0.0023311  -0.0016810  -0.0002391  -0.0003899  -0.0000193
   25  -0.0006674   0.0001906   0.0005495  -0.0000734  -0.0000889   0.0000739
   26   0.0004639  -0.0000680   0.0004088   0.0001094   0.0002273  -0.0000965
   27   0.0015077  -0.0003759   0.0003334   0.0000425   0.0001994  -0.0000835
   28  -0.0011395   0.0002577   0.0008146  -0.0000282  -0.0000228   0.0000040
   29  -0.0006926   0.0003309   0.0001270   0.0000243   0.0000203   0.0000105
   30   0.0009669   0.0000998  -0.0014393   0.0000392  -0.0000118   0.0000331
   31  -0.0002817  -0.0002307  -0.0002751   0.0001693   0.0002173  -0.0000727
   32   0.0000139   0.0000668  -0.0005151   0.0000998   0.0000534  -0.0000080
   33  -0.0000122  -0.0001168  -0.0002065   0.0000393   0.0000392  -0.0000227
   34   0.0000211   0.0000292   0.0000038   0.0000075   0.0000229   0.0000041
   35  -0.0000258  -0.0000321  -0.0000413  -0.0000066   0.0000002  -0.0000041
   36   0.0000393   0.0000036   0.0000478  -0.0000037  -0.0000315   0.0000113
   37   0.0081643   0.0185066  -0.0133764   0.0002715   0.0006973  -0.0002966
   38  -0.0037463  -0.0114701   0.0031408   0.0006837   0.0006237   0.0001533
   39   0.0037056   0.0135682  -0.0022512  -0.0002888   0.0000874   0.0000342
   40   0.0005749  -0.0027419   0.0007149   0.0011719  -0.0002522  -0.0001974
   41  -0.0020427  -0.0038411   0.0037023  -0.0016036  -0.0005068   0.0006660
   42  -0.0003035   0.0038717   0.0032889   0.0007889   0.0012794   0.0012325
   43   0.0004020   0.0012272  -0.0005700  -0.0004151  -0.0002161   0.0000762
   44  -0.0003065  -0.0004513   0.0005284  -0.0000569  -0.0001028  -0.0001655
   45   0.0002046   0.0007411   0.0000393  -0.0000350  -0.0001764  -0.0002218
   46  -0.0001049  -0.0009359   0.0004944  -0.0072417  -0.0027667  -0.0010917
   47  -0.0005257  -0.0004510  -0.0001137  -0.0009276   0.0026401  -0.0001995
   48   0.0002915  -0.0003493  -0.0004633  -0.0020611  -0.0005715   0.0026521
   49  -0.0000353   0.0001792   0.0000850   0.0000475   0.0002130   0.0000604
   50   0.0001645  -0.0000735  -0.0002839   0.0000084   0.0002540  -0.0004207
   51   0.0001190  -0.0003369  -0.0005715   0.0001572  -0.0003921  -0.0003914
   52  -0.0027362  -0.0033059  -0.0008698  -0.0096710  -0.0009108  -0.0015212
   53  -0.0044514   0.0014353   0.0025728  -0.0456863  -0.0183189  -0.0037214
   54  -0.0001480   0.0027785   0.0057204   0.0216250   0.0076259  -0.0014305
   55  -0.0014629  -0.0006545   0.0000956  -0.0433145  -0.0451182   0.0132540
   56   0.0007968   0.0003268   0.0000206   0.0032458  -0.3950194   0.1992604
   57  -0.0009199  -0.0003654   0.0000122  -0.0115292   0.1868545  -0.1017937
   58  -0.0168776  -0.0090332   0.0011530   0.0024540   0.0053837  -0.0016381
   59   0.0166152   0.0094762   0.0004905  -0.0013975   0.0040163  -0.0032033
   60  -0.0141339  -0.0063983   0.0025457   0.0017306  -0.0013797   0.0001140
   61   0.0008765   0.0007562   0.0007243  -0.0008762  -0.0010109   0.0002584
   62   0.0004461  -0.0002077  -0.0020573   0.0016462   0.0000867   0.0008373
   63   0.0010142  -0.0020312  -0.0026657  -0.0013551   0.0000267   0.0000758
   64  -0.1958831   0.0984813  -0.1045098  -0.0007616  -0.0003826   0.0000514
   65   0.0989789  -0.1286295   0.0839711  -0.0004803  -0.0013888   0.0001604
   66  -0.1045815   0.0818421  -0.1115099   0.0002055   0.0001467  -0.0006912
   67   0.2084832  -0.1061654   0.1117358   0.0002146   0.0002232  -0.0000356
   68  -0.1061654   0.1313916  -0.0907058   0.0000516   0.0000661  -0.0000200
   69   0.1117358  -0.0907058   0.1088977   0.0000371  -0.0000089   0.0000217
   70   0.0002146   0.0000516   0.0000371   0.0582618   0.0443607  -0.0091271
   71   0.0002232   0.0000661  -0.0000089   0.0443607   0.4077427  -0.1933129
   72  -0.0000356  -0.0000200   0.0000217  -0.0091271  -0.1933129   0.1004097
 Gradient time:  CPU 3415.04 s  wall 3413.71 s
 **********************************************************************
 **                                                                  **
 **                       VIBRATIONAL ANALYSIS                       **
 **                       --------------------                       **
 **                                                                  **
 **        VIBRATIONAL FREQUENCIES (CM**-1) AND NORMAL MODES         **
 **     FORCE CONSTANTS (mDYN/ANGSTROM) AND REDUCED MASSES (AMU)     **
 **                  INFRARED INTENSITIES (KM/MOL)                   **
 **                                                                  **
 **********************************************************************


 Mode:                 1                      2                      3
 Frequency:        45.54                  57.06                  78.78
 Force Cnst:      0.0073                 0.0115                 0.0165
 Red. Mass:       5.9447                 6.0037                 4.5085
 IR Active:          YES                    YES                    YES
 IR Intens:        2.464                  1.799                  1.320
 Raman Active:       YES                    YES                    YES
               X      Y      Z        X      Y      Z        X      Y      Z
 O          0.005 -0.047  0.293    0.156  0.186 -0.080    0.044  0.067 -0.055
 C          0.012 -0.012  0.111    0.112  0.084 -0.013    0.029  0.027  0.005
 C         -0.014  0.005  0.040    0.018  0.091 -0.089   -0.015 -0.047  0.219
 H         -0.034  0.000  0.118   -0.015  0.188 -0.182   -0.038 -0.078  0.364
 C         -0.013  0.020 -0.090   -0.026 -0.015 -0.054   -0.021 -0.061  0.199
 H         -0.033  0.026 -0.120   -0.095 -0.006 -0.119   -0.052 -0.105  0.325
 C          0.008  0.014 -0.153    0.018 -0.122  0.037    0.007 -0.028  0.009
 N         -0.004 -0.005 -0.150   -0.006 -0.155 -0.013   -0.005 -0.041 -0.043
 C          0.045  0.026 -0.168    0.103 -0.152  0.158    0.042  0.020 -0.108
 H          0.074  0.043 -0.271    0.134 -0.258  0.251    0.057  0.042 -0.188
 C          0.048  0.013 -0.045    0.145 -0.058  0.144    0.056  0.054 -0.132
 H          0.078  0.016 -0.042    0.204 -0.082  0.230    0.089  0.103 -0.244
 C          0.002 -0.013 -0.110   -0.020 -0.119 -0.012    0.002 -0.047 -0.118
 C         -0.067  0.055  0.095    0.015 -0.020  0.043    0.022 -0.088 -0.204
 H         -0.111  0.105  0.191    0.080 -0.014  0.095    0.039 -0.134 -0.307
 C         -0.080  0.073  0.186   -0.024  0.083  0.044    0.004 -0.060 -0.124
 H         -0.136  0.135  0.353    0.006  0.167  0.095    0.012 -0.086 -0.167
 C         -0.019  0.007  0.070   -0.103  0.078 -0.009   -0.034  0.024  0.049
 O         -0.034  0.029  0.183   -0.141  0.188  0.012   -0.069  0.091  0.195
 C          0.056 -0.076 -0.143   -0.137 -0.031 -0.076   -0.035  0.041  0.068
 H          0.106 -0.131 -0.230   -0.196 -0.038 -0.120   -0.053  0.093  0.167
 C          0.061 -0.084 -0.227   -0.097 -0.129 -0.076   -0.014  0.002 -0.023
 H          0.115 -0.146 -0.369   -0.134 -0.213 -0.111   -0.011  0.027  0.000
 H          0.016 -0.027  0.077   -0.200  0.171 -0.033   -0.095  0.155  0.323
 TransDip  -0.024 -0.001 -0.044   -0.036 -0.021  0.012    0.021  0.005  0.030

 Mode:                 4                      5                      6
 Frequency:       135.36                 183.31                 258.34
 Force Cnst:      0.0726                 0.1244                 0.2336
 Red. Mass:       6.7245                 6.2812                 5.9408
 IR Active:          YES                    YES                    YES
 IR Intens:        6.378                  2.299                  1.030
 Raman Active:       YES                    YES                    YES
               X      Y      Z        X      Y      Z        X      Y      Z
 O          0.004 -0.040  0.292   -0.113 -0.087  0.017    0.081 -0.117  0.124
 C          0.029  0.050 -0.054   -0.071  0.006 -0.029    0.119  0.001 -0.137
 C          0.018  0.084 -0.164    0.027  0.070 -0.163    0.109  0.025 -0.205
 H          0.010  0.104 -0.180    0.080  0.064 -0.325    0.112  0.084 -0.336
 C          0.003  0.035 -0.107    0.042  0.090  0.016    0.067 -0.079  0.165
 H         -0.029  0.025 -0.090    0.100  0.106 -0.002    0.108 -0.106  0.278
 C          0.016 -0.023 -0.034    0.004  0.094  0.146    0.009 -0.046  0.220
 N          0.005 -0.108  0.170   -0.007  0.049  0.204    0.000  0.030  0.011
 C          0.045  0.042 -0.203   -0.070  0.106  0.102    0.057 -0.035  0.176
 H          0.040  0.044 -0.203   -0.104  0.151  0.126    0.058 -0.088  0.263
 C          0.065  0.098 -0.273   -0.112  0.041  0.062    0.087  0.067 -0.158
 H          0.101  0.132 -0.345   -0.173  0.026  0.077    0.043  0.106 -0.279
 C         -0.002 -0.102  0.145    0.042 -0.053  0.020   -0.057  0.113 -0.097
 C          0.079 -0.086  0.028    0.087 -0.091 -0.093   -0.130  0.067 -0.070
 H          0.158 -0.118 -0.006    0.102 -0.087 -0.074   -0.211  0.072 -0.109
 C          0.070 -0.035 -0.062    0.092 -0.088 -0.145   -0.144  0.024  0.009
 H          0.139 -0.033 -0.176    0.104 -0.068 -0.142   -0.171  0.015  0.042
 C         -0.038  0.020  0.004    0.044 -0.042 -0.070   -0.090 -0.003 -0.006
 O         -0.058  0.090 -0.098   -0.042  0.141  0.216   -0.045 -0.156  0.047
 C         -0.125  0.015  0.136    0.062 -0.140 -0.213   -0.023  0.065 -0.043
 H         -0.206  0.051  0.170    0.056 -0.167 -0.273    0.047  0.055 -0.026
 C         -0.088 -0.060  0.181    0.056 -0.128 -0.140   -0.054  0.122 -0.079
 H         -0.133 -0.085  0.222    0.036 -0.161 -0.147   -0.041  0.155 -0.065
 H         -0.160  0.130 -0.033   -0.086  0.180  0.289    0.100 -0.176  0.032
 TransDip   0.047  0.022 -0.062    0.040  0.019 -0.018    0.007  0.015 -0.028

 Mode:                 7                      8                      9
 Frequency:       279.31                 327.49                 361.23
 Force Cnst:      0.3024                 0.3623                 0.0928
 Red. Mass:       6.5798                 5.7332                 1.2070
 IR Active:          YES                    YES                    YES
 IR Intens:        4.154                  0.078                121.007
 Raman Active:       YES                    YES                    YES
               X      Y      Z        X      Y      Z        X      Y      Z
 O          0.063 -0.161 -0.118    0.139  0.059 -0.016   -0.007 -0.012  0.003
 C          0.110 -0.069  0.061    0.085 -0.058  0.058   -0.000  0.005 -0.010
 C          0.180 -0.042  0.093   -0.004 -0.076  0.032   -0.000 -0.006  0.030
 H          0.209 -0.110  0.147   -0.042 -0.028  0.061   -0.002 -0.016  0.058
 C          0.223  0.133 -0.055   -0.009 -0.073 -0.122    0.004  0.012 -0.019
 H          0.369  0.171 -0.088   -0.002 -0.052 -0.186    0.008  0.020 -0.041
 C          0.112  0.225 -0.065   -0.045 -0.041 -0.085    0.002  0.004  0.005
 N          0.016  0.062  0.000    0.005  0.024  0.189   -0.003  0.010 -0.047
 C          0.102  0.226 -0.039    0.042 -0.042 -0.152   -0.004 -0.011  0.057
 H          0.069  0.294 -0.069    0.087 -0.080 -0.219   -0.009 -0.027  0.098
 C          0.032  0.051  0.124    0.066 -0.076  0.055    0.003  0.023 -0.042
 H         -0.083  0.005  0.193    0.069 -0.099  0.112    0.002  0.036 -0.074
 C         -0.007 -0.046  0.001   -0.086  0.185  0.193    0.002 -0.005  0.007
 C         -0.071 -0.094  0.017   -0.088  0.121  0.079   -0.002 -0.000  0.024
 H         -0.114 -0.092 -0.005   -0.143  0.144  0.098   -0.006  0.015  0.061
 C         -0.099 -0.068  0.033   -0.025 -0.051 -0.204    0.001 -0.000  0.015
 H         -0.059 -0.026  0.014    0.001 -0.100 -0.308   -0.010  0.021  0.060
 C         -0.174 -0.056  0.020   -0.022 -0.036 -0.144    0.004 -0.008 -0.006
 O         -0.187 -0.047 -0.062   -0.039 -0.069  0.154    0.012 -0.016 -0.064
 C         -0.149 -0.017  0.036    0.008  0.005 -0.157    0.005 -0.018 -0.014
 H         -0.121 -0.016  0.053    0.047 -0.040 -0.229    0.014 -0.045 -0.065
 C         -0.106 -0.044 -0.000   -0.062  0.130  0.053    0.001 -0.006  0.012
 H         -0.143 -0.111 -0.013   -0.053  0.139  0.050   -0.002 -0.013  0.010
 H         -0.226 -0.046 -0.066    0.038  0.077  0.468   -0.232  0.442  0.835
 TransDip   0.057  0.019  0.024    0.006  0.001  0.006   -0.107  0.144  0.304

 Mode:                10                     11                     12
 Frequency:       362.79                 408.32                 426.31
 Force Cnst:      0.2664                 0.4072                 0.3641
 Red. Mass:       3.4360                 4.1450                 3.3998
 IR Active:          YES                    YES                    YES
 IR Intens:       14.473                 20.833                 14.395
 Raman Active:       YES                    YES                    YES
               X      Y      Z        X      Y      Z        X      Y      Z
 O          0.004 -0.031  0.007    0.068  0.019  0.033   -0.026 -0.059 -0.012
 C          0.017  0.005 -0.025    0.040 -0.023 -0.043    0.010  0.025 -0.013
 C         -0.006 -0.049  0.145   -0.000 -0.011 -0.120    0.010  0.033 -0.012
 H         -0.024 -0.082  0.274   -0.010  0.006 -0.126   -0.006  0.050  0.007
 C          0.015  0.040 -0.125   -0.021 -0.078  0.134   -0.012 -0.000  0.039
 H          0.039  0.083 -0.251    0.002 -0.134  0.328   -0.024 -0.017  0.091
 C         -0.005  0.012  0.004   -0.035  0.017 -0.020   -0.003  0.002 -0.002
 N         -0.009  0.052 -0.137   -0.025  0.079 -0.077   -0.027 -0.017 -0.076
 C         -0.009 -0.055  0.204    0.008  0.024 -0.065    0.009  0.008  0.032
 H         -0.025 -0.130  0.372    0.028  0.032 -0.135    0.026 -0.007  0.015
 C          0.026  0.084 -0.177    0.003 -0.043  0.066    0.013  0.034  0.015
 H          0.020  0.136 -0.312   -0.045 -0.077  0.129    0.026  0.035  0.018
 C         -0.010  0.029  0.090   -0.032  0.084 -0.001   -0.007 -0.019 -0.001
 C         -0.016 -0.006  0.059   -0.094  0.024  0.041   -0.051  0.099  0.224
 H         -0.019 -0.006  0.060   -0.225  0.052  0.035   -0.078  0.208  0.477
 C          0.021 -0.059 -0.040    0.013 -0.169  0.036    0.052 -0.075 -0.207
 H          0.022 -0.075 -0.060   -0.084 -0.288  0.060    0.091 -0.138 -0.347
 C          0.019 -0.063 -0.065    0.060 -0.163  0.033    0.020  0.002 -0.047
 O         -0.046  0.099  0.065   -0.069  0.225 -0.096    0.026 -0.003  0.029
 C          0.024 -0.076 -0.068    0.087 -0.135  0.058   -0.048  0.094  0.169
 H          0.026 -0.076 -0.068    0.206 -0.141  0.101   -0.129  0.209  0.365
 C         -0.011  0.016  0.090    0.043  0.069  0.035    0.035 -0.112 -0.158
 H         -0.038  0.039  0.153    0.119  0.172  0.035    0.071 -0.209 -0.314
 H          0.016 -0.193 -0.524   -0.464  0.232 -0.151    0.062 -0.003  0.036
 TransDip  -0.066 -0.066 -0.078   -0.135 -0.054  0.013   -0.116  0.027  0.023

 Mode:                13                     14                     15
 Frequency:       450.11                 458.84                 497.17
 Force Cnst:      0.5784                 0.5413                 1.1935
 Red. Mass:       4.8453                 4.3639                 8.1951
 IR Active:          YES                    YES                    YES
 IR Intens:       12.034                  2.547                 34.844
 Raman Active:       YES                    YES                    YES
               X      Y      Z        X      Y      Z        X      Y      Z
 O          0.138  0.216  0.060    0.042  0.163  0.096   -0.222  0.122  0.029
 C         -0.041 -0.167  0.014   -0.072 -0.068 -0.126   -0.190  0.129 -0.013
 C         -0.085 -0.199  0.011   -0.034 -0.085 -0.106    0.095  0.097  0.068
 H          0.010 -0.290 -0.121    0.060 -0.286  0.000    0.188 -0.064  0.084
 C          0.034  0.047 -0.125    0.046  0.029  0.157    0.116  0.028  0.008
 H          0.215  0.149 -0.360    0.134 -0.049  0.456   -0.097 -0.004 -0.013
 C         -0.003  0.062  0.119    0.076  0.104 -0.059    0.205 -0.125 -0.049
 N         -0.010  0.060  0.125    0.025  0.031 -0.174    0.296 -0.013  0.065
 C         -0.009  0.037  0.084    0.005  0.065  0.008   -0.048 -0.187 -0.028
 H         -0.062  0.148  0.038   -0.094  0.162  0.104   -0.131 -0.150  0.138
 C         -0.064 -0.116 -0.120   -0.077 -0.139 -0.013   -0.045 -0.087 -0.054
 H         -0.248 -0.067 -0.329   -0.231 -0.209  0.098    0.189 -0.098  0.079
 C          0.006  0.025 -0.042    0.059 -0.072  0.040    0.184  0.143 -0.018
 C         -0.017  0.005 -0.034    0.053 -0.044  0.102    0.048  0.018  0.067
 H         -0.066  0.006 -0.060    0.117 -0.015  0.213   -0.183  0.053  0.009
 C          0.001 -0.045  0.002    0.017  0.049 -0.039    0.057 -0.145  0.038
 H         -0.003 -0.121 -0.084    0.085  0.193  0.018    0.130 -0.093 -0.029
 C         -0.020  0.012  0.116   -0.032  0.014 -0.137   -0.155 -0.119  0.013
 O         -0.006  0.008 -0.067   -0.028 -0.064  0.078   -0.245 -0.061 -0.028
 C         -0.004  0.033  0.114   -0.049  0.029 -0.085   -0.004  0.062  0.002
 H          0.046  0.040  0.152   -0.146  0.061 -0.063    0.218  0.052  0.093
 C          0.045 -0.045 -0.182   -0.034 -0.028  0.132    0.017  0.143 -0.126
 H          0.098 -0.094 -0.311   -0.142 -0.068  0.247   -0.027  0.073 -0.132
 H         -0.092  0.023 -0.052    0.143 -0.075  0.086   -0.309 -0.057 -0.024
 TransDip  -0.067 -0.071 -0.053    0.022 -0.039  0.024    0.187 -0.028 -0.011

 Mode:                16                     17                     18
 Frequency:       520.88                 551.86                 579.48
 Force Cnst:      0.3912                 0.4863                 0.9880
 Red. Mass:       2.4472                 2.7101                 4.9937
 IR Active:          YES                    YES                    YES
 IR Intens:        4.885                  5.299                  1.317
 Raman Active:       YES                    YES                    YES
               X      Y      Z        X      Y      Z        X      Y      Z
 O         -0.025  0.027 -0.048   -0.011 -0.011  0.024   -0.119 -0.029 -0.020
 C         -0.048 -0.054  0.157   -0.003  0.015 -0.103   -0.111 -0.038 -0.035
 C          0.010  0.017 -0.014   -0.018 -0.019  0.046   -0.076  0.037  0.005
 H          0.077  0.091 -0.394   -0.016 -0.119  0.249    0.045 -0.146 -0.008
 C          0.024  0.041 -0.005    0.012  0.062 -0.036    0.010  0.232  0.074
 H          0.043  0.148 -0.341    0.027  0.028  0.084    0.029  0.228  0.106
 C          0.034 -0.061  0.179    0.017  0.053 -0.084    0.120  0.041  0.026
 N          0.007 -0.061 -0.064   -0.020 -0.087  0.160   -0.009 -0.185 -0.045
 C          0.024  0.029 -0.051    0.034  0.003  0.026    0.224  0.011  0.010
 H          0.024  0.227 -0.385   -0.014 -0.122  0.360    0.133  0.123  0.060
 C         -0.002 -0.019 -0.007    0.012 -0.026 -0.022    0.110 -0.179 -0.045
 H          0.049  0.128 -0.360   -0.040 -0.151  0.272    0.123 -0.189 -0.009
 C          0.012 -0.038 -0.091   -0.022 -0.055 -0.172   -0.122  0.068  0.083
 C         -0.025  0.028  0.036   -0.037  0.060 -0.026   -0.081  0.111 -0.031
 H         -0.068  0.107  0.206   -0.126  0.187  0.235   -0.036 -0.000 -0.282
 C         -0.012  0.004  0.004   -0.019  0.010  0.033   -0.026 -0.010 -0.054
 H         -0.070  0.081  0.193   -0.153  0.084  0.347   -0.052 -0.262 -0.308
 C          0.035 -0.066 -0.124    0.081 -0.089 -0.131    0.037  0.056  0.140
 O         -0.006  0.022  0.032    0.037  0.039  0.028    0.093  0.026 -0.011
 C          0.004 -0.005 -0.001    0.000 -0.018  0.046   -0.000 -0.096 -0.014
 H         -0.041  0.086  0.164   -0.060  0.145  0.347    0.063 -0.258 -0.320
 C         -0.020  0.042  0.069   -0.032  0.038 -0.012   -0.075  0.029  0.021
 H         -0.041  0.150  0.214   -0.053  0.251  0.235    0.060 -0.019 -0.224
 H         -0.015  0.022  0.029   -0.001  0.040  0.022    0.052  0.024 -0.028
 TransDip  -0.053  0.047  0.007    0.036  0.032  0.056   -0.004 -0.008 -0.036

 Mode:                19                     20                     21
 Frequency:       615.37                 652.84                 718.30
 Force Cnst:      1.4217                 1.7287                 1.3979
 Red. Mass:       6.3719                 6.8841                 4.5984
 IR Active:          YES                    YES                    YES
 IR Intens:        1.196                  0.391                  2.504
 Raman Active:       YES                    YES                    YES
               X      Y      Z        X      Y      Z        X      Y      Z
 O         -0.005  0.151  0.053    0.058 -0.036 -0.011   -0.057  0.018 -0.007
 C         -0.029  0.076  0.010    0.048 -0.032  0.015   -0.045  0.012  0.031
 C          0.311 -0.014  0.029   -0.082 -0.009 -0.026    0.041  0.018 -0.019
 H          0.381 -0.126  0.033   -0.137  0.076 -0.023    0.078 -0.049 -0.000
 C          0.266 -0.123 -0.029   -0.085 -0.010  0.007    0.039  0.000  0.025
 H          0.262 -0.129 -0.008   -0.077 -0.012  0.017    0.040 -0.020  0.092
 C          0.039 -0.055 -0.031   -0.026  0.014 -0.000   -0.004  0.014 -0.021
 N         -0.011 -0.137 -0.050    0.000  0.025 -0.068    0.014  0.132 -0.028
 C         -0.225 -0.015 -0.022   -0.010  0.061  0.017    0.047 -0.081 -0.001
 H         -0.261  0.028  0.003   -0.005  0.085 -0.037    0.079 -0.049 -0.144
 C         -0.180  0.099  0.023   -0.011  0.046  0.017    0.059 -0.066 -0.014
 H         -0.124  0.097  0.051   -0.093  0.062 -0.059    0.188  0.004 -0.139
 C         -0.133 -0.005 -0.004    0.011  0.087 -0.046   -0.072  0.120  0.251
 C         -0.088  0.110 -0.035    0.258  0.246 -0.057    0.003 -0.063 -0.147
 H         -0.048  0.071 -0.110    0.182  0.251 -0.087    0.034 -0.137 -0.311
 C         -0.036  0.013 -0.047    0.354 -0.041  0.117   -0.063  0.067  0.121
 H         -0.129 -0.189 -0.128    0.350 -0.053  0.107   -0.152  0.123  0.338
 C          0.084  0.034  0.069   -0.004 -0.087  0.033    0.088 -0.113 -0.239
 O          0.156  0.040  0.013   -0.024 -0.102  0.046    0.065  0.032  0.033
 C         -0.066 -0.144  0.025   -0.197 -0.208  0.054   -0.093  0.003  0.136
 H         -0.114 -0.205 -0.127   -0.078 -0.210  0.109   -0.228  0.135  0.342
 C         -0.138 -0.033  0.016   -0.298  0.070 -0.100   -0.034 -0.118 -0.125
 H         -0.047 -0.019 -0.100   -0.262  0.120 -0.101   -0.018 -0.220 -0.252
 H          0.132  0.039 -0.001    0.079 -0.099  0.069    0.056  0.049  0.061
 TransDip  -0.032 -0.007 -0.013    0.005  0.012  0.015   -0.035 -0.035 -0.012

 Mode:                22                     23                     24
 Frequency:       758.05                 781.71                 786.78
 Force Cnst:      1.5361                 2.1322                 1.6770
 Red. Mass:       4.5370                 5.9222                 4.5982
 IR Active:          YES                    YES                    YES
 IR Intens:        3.338                  8.073                  3.482
 Raman Active:       YES                    YES                    YES
               X      Y      Z        X      Y      Z        X      Y      Z
 O         -0.078  0.030 -0.030   -0.131  0.030  0.064   -0.126  0.078 -0.016
 C         -0.069 -0.011  0.139   -0.065  0.151 -0.282   -0.128  0.001  0.119
 C          0.029 -0.009 -0.030   -0.011 -0.155  0.065   -0.027 -0.207 -0.085
 H          0.095  0.054 -0.392   -0.022 -0.274  0.325    0.048 -0.161 -0.470
 C          0.026 -0.062  0.084    0.030 -0.109 -0.182    0.021 -0.200  0.030
 H          0.095  0.013 -0.124    0.151 -0.102 -0.157    0.244 -0.115 -0.152
 C         -0.039  0.081 -0.114   -0.042 -0.095  0.323   -0.007  0.039 -0.126
 N          0.022  0.277  0.077   -0.007  0.142 -0.061   -0.051 -0.125  0.005
 C          0.069 -0.129  0.004    0.141  0.091 -0.137    0.139  0.140  0.079
 H          0.127 -0.289  0.110    0.217 -0.013 -0.160    0.213 -0.118  0.341
 C          0.115 -0.045 -0.086    0.112  0.018  0.146    0.114  0.219 -0.003
 H          0.307 -0.030 -0.044    0.190 -0.070  0.417    0.097  0.132  0.240
 C          0.036 -0.065 -0.133    0.021 -0.006 -0.030   -0.032  0.008  0.035
 C         -0.032 -0.044  0.044   -0.000 -0.023  0.012    0.029  0.053 -0.016
 H         -0.115  0.094  0.335   -0.029  0.025  0.113    0.104 -0.021 -0.156
 C         -0.012 -0.037 -0.074    0.007 -0.012 -0.019    0.029  0.029  0.029
 H         -0.051 -0.019  0.016   -0.001  0.017  0.032    0.066  0.001 -0.070
 C         -0.004  0.082  0.123   -0.007  0.025  0.034   -0.005 -0.031 -0.040
 O          0.108  0.019 -0.004    0.035  0.004 -0.001   -0.076 -0.022 -0.000
 C         -0.089 -0.109 -0.048   -0.039 -0.043 -0.014    0.055  0.039  0.018
 H         -0.204 -0.052  0.013   -0.092 -0.005  0.038    0.116  0.002 -0.025
 C         -0.108 -0.027  0.033   -0.044 -0.016  0.012    0.065  0.006  0.005
 H         -0.207  0.036  0.246   -0.079 -0.008  0.075    0.117  0.022 -0.056
 H          0.123  0.014 -0.018    0.044  0.003 -0.001   -0.072 -0.021  0.008
 TransDip   0.030 -0.047  0.019   -0.085 -0.024  0.022   -0.055  0.021 -0.007

 Mode:                25                     26                     27
 Frequency:       793.10                 810.71                 826.17
 Force Cnst:      0.5127                 0.5113                 1.9432
 Red. Mass:       1.3834                 1.3203                 4.8319
 IR Active:          YES                    YES                    YES
 IR Intens:        0.662                 33.551                 32.675
 Raman Active:       YES                    YES                    YES
               X      Y      Z        X      Y      Z        X      Y      Z
 O          0.029 -0.014  0.006   -0.001  0.001 -0.002    0.022 -0.009 -0.008
 C          0.025 -0.003 -0.031   -0.004 -0.005  0.011    0.010 -0.019  0.028
 C         -0.004  0.009  0.087    0.005  0.004 -0.013   -0.126 -0.044 -0.048
 H          0.045  0.199 -0.471    0.003 -0.028  0.063   -0.217  0.043  0.052
 C         -0.012  0.009  0.073    0.004  0.006 -0.006   -0.096 -0.065 -0.030
 H         -0.013  0.167 -0.436    0.000 -0.016  0.064   -0.206 -0.113  0.042
 C          0.004 -0.014  0.034    0.003 -0.004 -0.000    0.131 -0.055 -0.030
 N          0.002  0.005 -0.032   -0.008 -0.015 -0.010    0.180 -0.048  0.010
 C         -0.021  0.022 -0.085    0.001  0.004 -0.001    0.008  0.123  0.050
 H         -0.093 -0.144  0.379   -0.003  0.016 -0.011   -0.048  0.195  0.098
 C         -0.023 -0.004 -0.063    0.000  0.000  0.006   -0.030  0.114  0.031
 H         -0.107 -0.231  0.475    0.006  0.024 -0.051   -0.176  0.110 -0.005
 C         -0.001  0.017  0.028   -0.004  0.018  0.034    0.125  0.032 -0.012
 C         -0.001 -0.008  0.009   -0.008  0.022  0.028   -0.098 -0.166  0.110
 H          0.015 -0.052 -0.090    0.051 -0.095 -0.227   -0.263 -0.290 -0.285
 C         -0.003  0.002  0.018   -0.009  0.019  0.030   -0.089 -0.097  0.076
 H          0.019 -0.029 -0.055    0.066 -0.120 -0.260   -0.026 -0.240 -0.187
 C          0.005 -0.005 -0.014   -0.015  0.024  0.045    0.025 -0.014 -0.040
 O          0.008  0.004  0.002   -0.003 -0.008 -0.013    0.201  0.085  0.019
 C         -0.004  0.002 -0.001    0.032 -0.056 -0.104   -0.104  0.066 -0.047
 H         -0.023  0.028  0.043   -0.168  0.358  0.653   -0.084  0.042 -0.100
 C         -0.000 -0.014 -0.018    0.022 -0.039 -0.056   -0.164  0.099 -0.076
 H         -0.028 -0.014  0.023   -0.104  0.227  0.403   -0.297 -0.084 -0.080
 H          0.007  0.008  0.011   -0.013  0.018  0.040    0.132  0.095  0.016
 TransDip   0.001 -0.011 -0.024   -0.133  0.059  0.114   -0.169 -0.061 -0.033

 Mode:                28                     29                     30
 Frequency:       857.44                 883.78                 894.39
 Force Cnst:      0.7466                 2.5941                 0.9257
 Red. Mass:       1.7237                 5.6369                 1.9642
 IR Active:          YES                    YES                    YES
 IR Intens:       47.980                  3.486                 55.604
 Raman Active:       YES                    YES                    YES
               X      Y      Z        X      Y      Z        X      Y      Z
 O          0.007 -0.001 -0.003    0.019 -0.016  0.003    0.010  0.012 -0.041
 C          0.001 -0.010  0.012    0.020  0.005 -0.023   -0.015 -0.059  0.171
 C         -0.021 -0.006 -0.008   -0.106 -0.005  0.005    0.012  0.040 -0.101
 H         -0.030  0.013 -0.022   -0.204  0.169 -0.051   -0.050 -0.141  0.489
 C         -0.016 -0.010  0.004   -0.091 -0.072 -0.014    0.003  0.024 -0.064
 H         -0.049 -0.015 -0.000   -0.283 -0.081 -0.112   -0.041 -0.122  0.387
 C          0.037 -0.023 -0.008    0.166 -0.053 -0.029   -0.001 -0.037  0.111
 N          0.031 -0.049 -0.029    0.236  0.086  0.030    0.001  0.025 -0.027
 C          0.003  0.041  0.004    0.003  0.073  0.042   -0.000  0.021 -0.076
 H         -0.029  0.052  0.076   -0.075  0.220  0.024   -0.067 -0.173  0.418
 C         -0.012  0.030 -0.001   -0.035  0.038  0.021    0.005  0.028 -0.102
 H         -0.069  0.002  0.052   -0.153  0.046 -0.041   -0.035 -0.195  0.450
 C         -0.009  0.058  0.106    0.075  0.004 -0.034    0.006  0.003 -0.003
 C          0.009 -0.043 -0.087   -0.055  0.202 -0.092   -0.001  0.013 -0.003
 H         -0.147  0.209  0.447    0.049  0.190 -0.100    0.011  0.012 -0.001
 C          0.010 -0.059 -0.104   -0.173  0.183 -0.120   -0.007  0.013 -0.005
 H         -0.200  0.298  0.670   -0.293 -0.027 -0.197   -0.006 -0.006 -0.030
 C         -0.023  0.045  0.095    0.025  0.001 -0.013    0.003 -0.002 -0.006
 O          0.017 -0.004 -0.019   -0.085 -0.034 -0.001   -0.007 -0.002  0.002
 C          0.009 -0.017 -0.044   -0.012 -0.237  0.122   -0.005 -0.003  0.030
 H         -0.047  0.126  0.221   -0.206 -0.230  0.064    0.021 -0.084 -0.123
 C         -0.005 -0.000 -0.028    0.088 -0.182  0.126    0.013 -0.025 -0.009
 H         -0.038  0.020  0.041    0.162 -0.160  0.073   -0.026  0.028  0.104
 H          0.009 -0.015 -0.045   -0.091 -0.034  0.001   -0.007 -0.004 -0.001
 TransDip  -0.100  0.086  0.178   -0.048  0.004 -0.035   -0.035 -0.090  0.218

 Mode:                31                     32                     33
 Frequency:       936.74                 964.18                 969.04
 Force Cnst:      0.6698                 1.8972                 0.7279
 Red. Mass:       1.2956                 3.4637                 1.3157
 IR Active:          YES                    YES                    YES
 IR Intens:        7.903                  6.232                  0.165
 Raman Active:       YES                    YES                    YES
               X      Y      Z        X      Y      Z        X      Y      Z
 O         -0.001 -0.002  0.005    0.049 -0.023  0.000    0.004 -0.002  0.000
 C          0.000  0.005 -0.020    0.012 -0.005 -0.016    0.001 -0.002 -0.002
 C          0.000 -0.003  0.009   -0.133 -0.165 -0.057   -0.011 -0.012 -0.004
 H          0.008  0.010 -0.046    0.061 -0.425 -0.166    0.005 -0.030 -0.022
 C         -0.000 -0.002  0.008    0.035  0.227  0.065    0.002  0.016  0.006
 H         -0.003  0.011 -0.036    0.284  0.251  0.127    0.011  0.017  0.008
 C          0.006 -0.003 -0.014    0.019 -0.011  0.021    0.007 -0.007 -0.001
 N         -0.003 -0.010 -0.008    0.050 -0.013 -0.007    0.008 -0.012 -0.010
 C          0.004  0.007 -0.005   -0.143 -0.173 -0.078   -0.008 -0.007 -0.004
 H         -0.010  0.015  0.017    0.018 -0.376 -0.169   -0.003 -0.014 -0.007
 C         -0.001 -0.008  0.027    0.039  0.204  0.080    0.001  0.018  0.007
 H          0.013  0.062 -0.144    0.352  0.227  0.158    0.013  0.018  0.014
 C          0.003  0.019  0.030    0.027  0.008  0.000   -0.007  0.013  0.027
 C         -0.004  0.002 -0.001   -0.011  0.017  0.015    0.029 -0.055 -0.107
 H         -0.022  0.014  0.018    0.010 -0.044 -0.128   -0.149  0.308  0.691
 C         -0.000 -0.004 -0.009   -0.020  0.006 -0.031   -0.030  0.040  0.086
 H         -0.009  0.005  0.015   -0.065  0.051  0.094    0.121 -0.270 -0.535
 C         -0.001  0.001  0.002    0.002  0.002  0.002    0.002 -0.006 -0.007
 O          0.003  0.002  0.003    0.001 -0.000 -0.000    0.002  0.004  0.004
 C         -0.024  0.036  0.070   -0.009 -0.024  0.013    0.003 -0.000 -0.006
 H          0.100 -0.238 -0.434   -0.025 -0.028 -0.000    0.015  0.006  0.012
 C          0.029 -0.064 -0.106    0.002 -0.010  0.002   -0.006  0.009 -0.002
 H         -0.203  0.393  0.702   -0.002 -0.013  0.010   -0.008  0.007 -0.002
 H          0.004 -0.004 -0.010   -0.004 -0.001 -0.003   -0.005  0.005  0.005
 TransDip  -0.086  0.027 -0.001   -0.061  0.052  0.003    0.004  0.011  0.005

 Mode:                34                     35                     36
 Frequency:      1013.04                1025.14                1027.17
 Force Cnst:      0.7709                 0.8907                 1.2380
 Red. Mass:       1.2749                 1.4385                 1.9915
 IR Active:          YES                    YES                    YES
 IR Intens:        0.220                  0.039                  0.606
 Raman Active:       YES                    YES                    YES
               X      Y      Z        X      Y      Z        X      Y      Z
 O         -0.001 -0.000 -0.000    0.001 -0.001  0.002    0.001 -0.001 -0.001
 C          0.000  0.002  0.004    0.001 -0.000  0.002    0.001  0.004 -0.000
 C         -0.006 -0.021  0.079   -0.006 -0.015  0.048   -0.003  0.004 -0.030
 H          0.038  0.179 -0.491    0.030  0.108 -0.329   -0.031 -0.058  0.195
 C          0.007  0.022 -0.093    0.005  0.020 -0.059   -0.005 -0.013  0.033
 H         -0.040 -0.193  0.579   -0.033 -0.130  0.408    0.020  0.075 -0.241
 C          0.001  0.002  0.005    0.002 -0.005  0.011    0.009  0.006 -0.005
 N         -0.001 -0.001 -0.001    0.002  0.009 -0.003    0.008  0.006  0.005
 C         -0.005 -0.022  0.060    0.006  0.026 -0.073   -0.011 -0.028  0.057
 H          0.032  0.178 -0.370   -0.056 -0.219  0.496    0.029  0.185 -0.399
 C          0.008  0.015 -0.060   -0.009 -0.025  0.063    0.009  0.021 -0.050
 H         -0.026 -0.152  0.352    0.041  0.175 -0.427   -0.003 -0.134  0.340
 C         -0.000 -0.000  0.002    0.001 -0.003 -0.009   -0.002 -0.005 -0.009
 C          0.001 -0.007  0.005   -0.013  0.063 -0.033   -0.026  0.116 -0.063
 H          0.012 -0.011  0.004   -0.136  0.083 -0.057   -0.284  0.160 -0.109
 C         -0.003  0.005 -0.004    0.028 -0.057  0.036    0.056 -0.114  0.072
 H          0.008  0.019 -0.006   -0.065 -0.170  0.060   -0.117 -0.325  0.115
 C         -0.001  0.001  0.000   -0.003 -0.001  0.001   -0.010  0.001  0.002
 O          0.000  0.000  0.000    0.004  0.002  0.000    0.011  0.005  0.000
 C         -0.001 -0.005  0.007   -0.012  0.061 -0.040   -0.033  0.122 -0.070
 H          0.016 -0.019 -0.014   -0.138  0.086 -0.052   -0.277  0.135 -0.167
 C         -0.002  0.003 -0.012    0.026 -0.052  0.046    0.053 -0.110  0.066
 H         -0.001  0.067  0.053   -0.052 -0.215 -0.010   -0.114 -0.246  0.168
 H          0.001 -0.000  0.000    0.007  0.002  0.001    0.028  0.004  0.003
 TransDip  -0.012 -0.005  0.008   -0.005 -0.002  0.004   -0.015  0.020  0.002

 Mode:                37                     38                     39
 Frequency:      1110.32                1133.83                1187.10
 Force Cnst:      1.0481                 0.9983                 0.9135
 Red. Mass:       1.4429                 1.3180                 1.1002
 IR Active:          YES                    YES                    YES
 IR Intens:       23.064                 21.969                 49.717
 Raman Active:       YES                    YES                    YES
               X      Y      Z        X      Y      Z        X      Y      Z
 O         -0.008 -0.011 -0.004    0.001  0.001  0.001    0.021 -0.011 -0.001
 C          0.042  0.088  0.033   -0.007 -0.013 -0.005   -0.001  0.014  0.002
 C         -0.059 -0.042 -0.020    0.010  0.007  0.003    0.023 -0.019 -0.004
 H         -0.366  0.378  0.086    0.061 -0.062 -0.016    0.263 -0.353 -0.090
 C          0.012 -0.056 -0.010   -0.004  0.005  0.003   -0.037 -0.001 -0.004
 H          0.527  0.010  0.024   -0.092 -0.004 -0.011   -0.460 -0.053 -0.051
 C          0.047  0.084  0.029   -0.009 -0.007 -0.002    0.021  0.001 -0.004
 N         -0.007 -0.025 -0.008    0.001  0.019 -0.003   -0.021  0.014  0.006
 C         -0.047 -0.029 -0.017    0.006  0.001  0.001   -0.033  0.024  0.007
 H         -0.299  0.277  0.117    0.046 -0.036 -0.042   -0.309  0.376  0.134
 C         -0.003 -0.062 -0.021    0.004  0.008  0.002    0.025 -0.018 -0.004
 H          0.441 -0.013  0.019   -0.051 -0.003  0.009    0.523  0.035  0.060
 C          0.002 -0.010  0.012    0.015 -0.053  0.024   -0.018 -0.007 -0.005
 C          0.005  0.008 -0.003    0.049  0.051 -0.005   -0.010  0.001 -0.003
 H          0.076  0.001  0.019    0.555 -0.016  0.106   -0.047  0.003 -0.014
 C         -0.011  0.005 -0.005   -0.065  0.009 -0.024    0.013  0.005  0.001
 H         -0.053 -0.041  0.007   -0.397 -0.357  0.079    0.092  0.096 -0.022
 C          0.004 -0.010  0.006    0.022 -0.046  0.029   -0.006 -0.007  0.002
 O          0.001 -0.000  0.000    0.008 -0.004  0.004    0.004  0.000  0.001
 C          0.011  0.010 -0.004    0.034  0.059 -0.022    0.015  0.007 -0.000
 H          0.087  0.006  0.022    0.349  0.036  0.067    0.105  0.001  0.028
 C         -0.013  0.007 -0.009   -0.063  0.017 -0.025   -0.008 -0.007  0.003
 H         -0.053 -0.031  0.005   -0.317 -0.232  0.069   -0.050 -0.061  0.005
 H         -0.039 -0.001 -0.009   -0.217 -0.008 -0.050   -0.028 -0.000 -0.006
 TransDip   0.048  0.131  0.064   -0.058 -0.135  0.030   -0.225  0.005  0.018

 Mode:                40                     41                     42
 Frequency:      1196.89                1205.76                1257.97
 Force Cnst:      1.0332                 1.1361                 3.1614
 Red. Mass:       1.2241                 1.3264                 3.3908
 IR Active:          YES                    YES                    YES
 IR Intens:      119.053                153.019                  4.210
 Raman Active:       YES                    YES                    YES
               X      Y      Z        X      Y      Z        X      Y      Z
 O          0.004 -0.002 -0.001   -0.001  0.000 -0.000    0.007 -0.004 -0.000
 C          0.004  0.005  0.002    0.001  0.001  0.001   -0.004  0.007  0.001
 C         -0.008 -0.009 -0.004   -0.002 -0.001 -0.001    0.048  0.023  0.012
 H          0.015 -0.042 -0.013   -0.004  0.002  0.001    0.209 -0.193 -0.043
 C         -0.002 -0.001 -0.001    0.001  0.001  0.000   -0.037 -0.009 -0.006
 H         -0.099 -0.015 -0.010    0.011  0.002  0.002    0.098  0.014  0.009
 C          0.027 -0.009  0.001    0.000 -0.003 -0.002   -0.139  0.053  0.003
 N          0.025  0.018  0.001    0.003  0.001  0.001   -0.116 -0.103 -0.009
 C         -0.005  0.005 -0.001    0.002 -0.000  0.001   -0.015  0.027  0.011
 H         -0.077  0.087  0.057    0.006 -0.001 -0.011   -0.002  0.000  0.006
 C          0.000  0.002  0.002   -0.000  0.001  0.000    0.011 -0.044 -0.016
 H          0.088  0.015  0.006   -0.019 -0.001 -0.003    0.247 -0.024  0.018
 C         -0.073 -0.008 -0.007   -0.008  0.014 -0.010    0.339  0.099  0.028
 C          0.031 -0.027  0.024    0.004 -0.014  0.007    0.062 -0.007  0.012
 H          0.414 -0.081  0.122   -0.148  0.001 -0.038   -0.253  0.044 -0.069
 C         -0.001 -0.050  0.023    0.005 -0.035  0.019   -0.075  0.039 -0.035
 H         -0.269 -0.360  0.109   -0.115 -0.175  0.059   -0.461 -0.396  0.073
 C          0.019  0.044 -0.016    0.002  0.093 -0.048    0.022  0.024 -0.007
 O         -0.034  0.000 -0.009   -0.070  0.024 -0.030   -0.018 -0.004 -0.003
 C         -0.031  0.000 -0.007    0.052 -0.032  0.030   -0.067 -0.086  0.028
 H         -0.392  0.032 -0.116    0.476 -0.077  0.157   -0.404 -0.064 -0.073
 C          0.026  0.025 -0.012   -0.037 -0.032  0.008    0.044  0.061 -0.008
 H          0.372  0.403 -0.116   -0.132 -0.128  0.044   -0.007 -0.061 -0.040
 H          0.229  0.004  0.054    0.761  0.039  0.170    0.096 -0.003  0.024
 TransDip   0.344  0.059 -0.006    0.386  0.079  0.040    0.012  0.064  0.010

 Mode:                43                     44                     45
 Frequency:      1268.35                1317.53                1322.65
 Force Cnst:      1.8144                 3.5408                 2.4928
 Red. Mass:       1.9143                 3.4620                 2.4185
 IR Active:          YES                    YES                    YES
 IR Intens:        8.034                172.934                 28.160
 Raman Active:       YES                    YES                    YES
               X      Y      Z        X      Y      Z        X      Y      Z
 O         -0.015 -0.029 -0.012   -0.000  0.005  0.002    0.011  0.014  0.006
 C          0.094  0.195  0.079   -0.012 -0.033 -0.013   -0.058 -0.118 -0.048
 C         -0.041 -0.031 -0.015   -0.003  0.005  0.001    0.013  0.052  0.018
 H          0.279 -0.484 -0.129   -0.055  0.078  0.021   -0.073  0.179  0.057
 C         -0.026  0.030  0.007    0.016  0.013  0.005    0.026  0.044  0.012
 H          0.393  0.081  0.058    0.039  0.015  0.009    0.366  0.089  0.058
 C         -0.058 -0.110 -0.040   -0.004 -0.044 -0.015   -0.097 -0.145 -0.058
 N          0.015  0.021  0.007    0.017  0.017  0.003    0.012 -0.005  0.018
 C          0.036  0.005  0.005    0.006  0.009  0.005    0.008  0.058  0.025
 H         -0.184  0.296  0.094   -0.050  0.095  0.011   -0.139  0.263  0.076
 C          0.001 -0.053 -0.020    0.009  0.015  0.006    0.028  0.027  0.012
 H         -0.514 -0.111 -0.090    0.044  0.020  0.014    0.279  0.055  0.054
 C         -0.011  0.017 -0.017   -0.058  0.014 -0.020   -0.026  0.169 -0.097
 C          0.005 -0.005  0.005   -0.037 -0.095  0.036    0.036 -0.014  0.015
 H          0.047 -0.011  0.013   -0.310 -0.077 -0.041    0.464 -0.063  0.136
 C         -0.003 -0.005  0.001    0.065  0.060 -0.011   -0.057 -0.073  0.019
 H          0.020  0.021 -0.005   -0.048 -0.093  0.028    0.171  0.194 -0.044
 C          0.001  0.002 -0.001    0.337  0.098  0.037   -0.065  0.005 -0.019
 O          0.001 -0.001  0.001   -0.165 -0.074 -0.004    0.029  0.016 -0.001
 C          0.007 -0.001  0.002    0.113  0.019  0.020    0.045 -0.029  0.028
 H         -0.028  0.003 -0.008   -0.494  0.093 -0.175   -0.214 -0.015 -0.050
 C          0.001 -0.009  0.004   -0.097  0.030 -0.043    0.022 -0.044  0.031
 H         -0.037 -0.049  0.016   -0.416 -0.281  0.065   -0.207 -0.314  0.094
 H         -0.031 -0.002 -0.007   -0.316 -0.084 -0.039    0.050  0.018  0.004
 TransDip   0.041  0.071  0.038    0.415  0.069 -0.000   -0.114 -0.125 -0.020

 Mode:                46                     47                     48
 Frequency:      1342.63                1380.97                1415.12
 Force Cnst:      2.4322                 2.5628                 1.9414
 Red. Mass:       2.2900                 2.2809                 1.6455
 IR Active:          YES                    YES                    YES
 IR Intens:       13.465                 72.976                 22.441
 Raman Active:       YES                    YES                    YES
               X      Y      Z        X      Y      Z        X      Y      Z
 O         -0.010 -0.010 -0.005   -0.002  0.001  0.000    0.041 -0.020 -0.002
 C          0.049  0.099  0.040   -0.002 -0.007 -0.003   -0.009  0.011  0.002
 C         -0.001 -0.056 -0.018   -0.000  0.003  0.001   -0.034  0.095  0.027
 H          0.023 -0.099 -0.026    0.000  0.004 -0.001    0.280 -0.342 -0.081
 C         -0.017 -0.040 -0.016   -0.000 -0.000  0.001   -0.076 -0.055 -0.022
 H         -0.405 -0.092 -0.061    0.015  0.002  0.000    0.432  0.002  0.036
 C          0.082  0.170  0.059    0.006 -0.009 -0.002   -0.002  0.019  0.009
 N         -0.028 -0.062 -0.002   -0.009  0.005  0.001    0.079 -0.011 -0.007
 C         -0.012 -0.048 -0.016    0.002 -0.010 -0.003   -0.016  0.093  0.034
 H          0.188 -0.305 -0.126   -0.040  0.050  0.010    0.371 -0.404 -0.133
 C         -0.034 -0.029 -0.014    0.011  0.008  0.004   -0.099 -0.047 -0.029
 H         -0.165 -0.044 -0.042   -0.048  0.000  0.001    0.466  0.009  0.051
 C         -0.020  0.160 -0.074    0.037 -0.075  0.046   -0.037 -0.025  0.007
 C          0.019 -0.020  0.012   -0.163  0.026 -0.052   -0.018  0.008 -0.008
 H          0.388 -0.061  0.125    0.397 -0.034  0.118    0.043  0.002  0.013
 C         -0.050 -0.066  0.019    0.051  0.036 -0.004   -0.003 -0.012  0.004
 H          0.179  0.198 -0.044    0.194  0.193 -0.052    0.070  0.070 -0.017
 C         -0.004  0.018 -0.009    0.055 -0.136  0.083    0.020 -0.005  0.008
 O         -0.004  0.006 -0.004   -0.045  0.030 -0.026   -0.009  0.001 -0.003
 C          0.069 -0.024  0.030   -0.091 -0.008 -0.019    0.010  0.014 -0.005
 H         -0.320  0.004 -0.091   -0.227  0.004 -0.051    0.002  0.017 -0.009
 C         -0.003 -0.026  0.015    0.113  0.126 -0.039   -0.016 -0.007 -0.003
 H         -0.261 -0.296  0.107   -0.278 -0.290  0.086    0.008  0.040  0.006
 H          0.043  0.007  0.008    0.621  0.034  0.137    0.032  0.001  0.008
 TransDip   0.063  0.086  0.049    0.258  0.091 -0.001    0.151 -0.014 -0.010

 Mode:                49                     50                     51
 Frequency:      1434.74                1484.85                1547.35
 Force Cnst:      3.3537                 3.9000                 3.7252
 Red. Mass:       2.7652                 3.0023                 2.6407
 IR Active:          YES                    YES                    YES
 IR Intens:        2.082                 16.374                 61.128
 Raman Active:       YES                    YES                    YES
               X      Y      Z        X      Y      Z        X      Y      Z
 O          0.011  0.005  0.003    0.007 -0.003 -0.000   -0.004  0.002  0.000
 C         -0.061 -0.120 -0.047   -0.003  0.000 -0.001    0.000  0.003  0.001
 C         -0.017  0.165  0.052   -0.011  0.018  0.005    0.018 -0.015 -0.003
 H          0.332 -0.320 -0.068    0.039 -0.056 -0.009   -0.016  0.035  0.010
 C         -0.120 -0.115 -0.045   -0.012 -0.017 -0.009   -0.007  0.013  0.003
 H          0.468 -0.051  0.022    0.054 -0.013  0.001   -0.006  0.016  0.004
 C          0.090  0.132  0.047    0.037  0.015  0.006   -0.013 -0.008 -0.006
 N         -0.014 -0.013 -0.002    0.003 -0.024  0.011   -0.029 -0.013  0.005
 C         -0.002 -0.149 -0.058    0.003 -0.004  0.002   -0.011  0.007  0.002
 H         -0.353  0.297  0.101    0.040 -0.043 -0.024   -0.003 -0.010  0.005
 C          0.113  0.094  0.049   -0.017  0.003 -0.001    0.015 -0.007 -0.001
 H         -0.410  0.047 -0.029    0.023  0.008  0.004   -0.015 -0.011 -0.007
 C         -0.002  0.008 -0.000   -0.082  0.127 -0.075    0.154  0.082 -0.008
 C          0.003  0.003 -0.001   -0.106 -0.117  0.026   -0.154  0.018 -0.050
 H          0.023  0.001  0.005    0.098 -0.159  0.103    0.457 -0.042  0.138
 C         -0.011 -0.015  0.005    0.191  0.109 -0.003   -0.004 -0.076  0.038
 H          0.031  0.032 -0.007   -0.264 -0.437  0.142    0.267  0.213 -0.033
 C          0.004  0.010 -0.004   -0.031  0.081 -0.050    0.168  0.061  0.012
 O         -0.002 -0.001 -0.000    0.029 -0.035  0.025   -0.042 -0.023  0.001
 C          0.022  0.005  0.003   -0.175 -0.059 -0.015   -0.105  0.058 -0.059
 H         -0.021  0.010 -0.012    0.410 -0.119  0.181    0.457  0.024  0.104
 C         -0.021 -0.012  0.001    0.162  0.020  0.030   -0.084 -0.136  0.054
 H          0.029  0.035 -0.022   -0.115 -0.300  0.130    0.382  0.326 -0.107
 H         -0.011 -0.001 -0.002   -0.374 -0.035 -0.075   -0.132 -0.025 -0.020
 TransDip  -0.037 -0.026 -0.010   -0.121 -0.047  0.002    0.229  0.100  0.020

 Mode:                52                     53                     54
 Frequency:      1594.72                1628.58                1637.15
 Force Cnst:     12.9593                 8.8462                11.3305
 Red. Mass:       8.6489                 5.6609                 7.1750
 IR Active:          YES                    YES                    YES
 IR Intens:      197.441                  7.374                 16.423
 Raman Active:       YES                    YES                    YES
               X      Y      Z        X      Y      Z        X      Y      Z
 O          0.080 -0.034 -0.002   -0.013  0.003 -0.000   -0.008 -0.021 -0.009
 C         -0.091  0.050  0.006    0.011 -0.005 -0.000   -0.009  0.008  0.004
 C         -0.022  0.017  0.005   -0.010  0.004 -0.000   -0.291  0.165  0.024
 H         -0.013 -0.008 -0.004   -0.005 -0.003 -0.005   -0.034 -0.267 -0.077
 C         -0.035  0.006 -0.001    0.021 -0.001  0.004    0.326 -0.095 -0.003
 H          0.311  0.036  0.031   -0.036 -0.006 -0.006   -0.189 -0.196 -0.077
 C          0.486 -0.271 -0.080   -0.053  0.012  0.003    0.039 -0.035 -0.012
 N         -0.431  0.152  0.055    0.040  0.002 -0.009   -0.045 -0.010  0.001
 C          0.048  0.011  0.015   -0.043  0.024  0.002   -0.345  0.198  0.043
 H          0.236 -0.184 -0.089   -0.022 -0.014 -0.006    0.025 -0.349 -0.133
 C         -0.137  0.026 -0.005    0.055 -0.017 -0.001    0.371 -0.121 -0.008
 H          0.105  0.067  0.039   -0.033 -0.033 -0.015   -0.237 -0.220 -0.123
 C          0.138  0.016  0.015    0.080 -0.212  0.119    0.013  0.033 -0.014
 C         -0.085 -0.007 -0.027   -0.176  0.103 -0.091   -0.017 -0.021  0.004
 H          0.115 -0.031  0.037    0.317  0.056  0.056   -0.002 -0.026  0.012
 C          0.088  0.038  0.008    0.020 -0.195  0.103    0.037  0.050 -0.015
 H         -0.077 -0.152  0.062    0.250  0.031  0.048   -0.063 -0.062  0.015
 C         -0.113  0.013 -0.035   -0.091  0.340 -0.196   -0.025 -0.050  0.019
 O          0.015  0.002  0.002    0.033 -0.045  0.031    0.001  0.007 -0.004
 C          0.150 -0.012  0.046    0.100 -0.145  0.104    0.034  0.020 -0.002
 H         -0.259  0.012 -0.092   -0.146 -0.136  0.033   -0.048  0.025 -0.031
 C         -0.084 -0.004 -0.004    0.050  0.169 -0.079   -0.035 -0.033  0.010
 H         -0.002  0.054 -0.076   -0.251 -0.134  0.027    0.039  0.040 -0.023
 H         -0.015 -0.001 -0.004   -0.516 -0.037 -0.110    0.070  0.006  0.015
 TransDip  -0.447 -0.050  0.004   -0.083 -0.007 -0.027   -0.106 -0.072 -0.020

 Mode:                55                     56                     57
 Frequency:      1664.21                1693.40                1735.42
 Force Cnst:     10.3496                11.6358                17.0017
 Red. Mass:       6.3425                 6.8870                 9.5815
 IR Active:          YES                    YES                    YES
 IR Intens:      175.970                 10.836                383.798
 Raman Active:       YES                    YES                    YES
               X      Y      Z        X      Y      Z        X      Y      Z
 O         -0.060  0.030  0.004    0.137 -0.064 -0.007   -0.369  0.168  0.018
 C          0.048 -0.025 -0.003   -0.130  0.065  0.007    0.612 -0.284 -0.033
 C          0.162 -0.088 -0.013   -0.254  0.133  0.018   -0.162  0.100  0.017
 H          0.020  0.151  0.049   -0.061 -0.205 -0.069    0.149 -0.323 -0.087
 C         -0.173  0.056  0.003    0.333 -0.089  0.001    0.103 -0.032 -0.001
 H          0.090  0.111  0.042   -0.335 -0.197 -0.086   -0.043 -0.059 -0.022
 C         -0.099  0.056  0.013   -0.185  0.070  0.014    0.043 -0.031 -0.009
 N          0.130 -0.037 -0.005    0.044 -0.025 -0.008   -0.071  0.019  0.004
 C         -0.080  0.038  0.005    0.267 -0.156 -0.035    0.078 -0.039 -0.006
 H         -0.020 -0.066 -0.015   -0.088  0.341  0.135    0.015  0.055  0.020
 C          0.097 -0.033 -0.002   -0.248  0.084  0.006   -0.164  0.051  0.001
 H         -0.060 -0.061 -0.032    0.111  0.150  0.083    0.346  0.088  0.086
 C          0.074  0.032 -0.000    0.082  0.018  0.009    0.037  0.013  0.003
 C         -0.249 -0.058 -0.040   -0.128 -0.013 -0.026   -0.021  0.000 -0.005
 H          0.213 -0.117  0.118    0.136 -0.043  0.057    0.025 -0.004  0.007
 C          0.248  0.184 -0.025    0.101  0.065 -0.005    0.015  0.011 -0.001
 H         -0.194 -0.331  0.109   -0.051 -0.116  0.040   -0.008 -0.016  0.005
 C         -0.204 -0.099 -0.001   -0.080 -0.027 -0.006   -0.018 -0.005 -0.002
 O          0.026  0.017 -0.003    0.011  0.005 -0.000    0.005  0.002  0.000
 C          0.274  0.039  0.049    0.116  0.014  0.022    0.022  0.002  0.005
 H         -0.346  0.087 -0.148   -0.125  0.035 -0.053   -0.019  0.004 -0.007
 C         -0.199 -0.122  0.014   -0.096 -0.062  0.007   -0.019 -0.014  0.003
 H          0.104  0.216 -0.085    0.068  0.113 -0.044    0.016  0.020 -0.011
 H          0.110  0.013  0.023    0.023  0.004  0.005   -0.002  0.002 -0.001
 TransDip  -0.417 -0.083  0.005   -0.105  0.003  0.003    0.592 -0.205 -0.025

 Mode:                58                     59                     60
 Frequency:      3173.79                3203.56                3205.16
 Force Cnst:      6.4656                 6.5769                 6.5816
 Red. Mass:       1.0894                 1.0877                 1.0874
 IR Active:          YES                    YES                    YES
 IR Intens:       25.157                  4.498                  0.208
 Raman Active:       YES                    YES                    YES
               X      Y      Z        X      Y      Z        X      Y      Z
 O         -0.000  0.000 -0.000   -0.001  0.000  0.000   -0.000  0.000  0.000
 C          0.000  0.000 -0.000    0.002 -0.000  0.000    0.000 -0.001 -0.000
 C         -0.000 -0.000 -0.000    0.009  0.007  0.003    0.039  0.027  0.012
 H          0.001  0.001  0.000   -0.117 -0.076 -0.036   -0.468 -0.300 -0.141
 C          0.000 -0.000 -0.000    0.003 -0.019 -0.006    0.009 -0.062 -0.019
 H         -0.000  0.001  0.000   -0.034  0.220  0.068   -0.114  0.725  0.224
 C          0.000  0.000  0.000    0.000  0.000  0.000    0.001 -0.000  0.000
 N         -0.000 -0.000  0.000    0.000  0.000  0.000   -0.000  0.000  0.000
 C         -0.001 -0.001 -0.000    0.029  0.022  0.013   -0.008 -0.006 -0.003
 H          0.011  0.007  0.004   -0.375 -0.242 -0.145    0.103  0.066  0.039
 C         -0.000  0.000  0.000    0.011 -0.066 -0.026   -0.003  0.019  0.007
 H          0.001 -0.006 -0.002   -0.121  0.759  0.298    0.035 -0.219 -0.086
 C         -0.000  0.000 -0.000    0.000  0.000 -0.000   -0.000 -0.000  0.000
 C         -0.000 -0.001  0.001   -0.000  0.000 -0.000    0.000  0.001 -0.000
 H          0.003  0.016 -0.006   -0.001 -0.003  0.001   -0.002 -0.008  0.003
 C          0.001  0.001 -0.000    0.000 -0.000  0.000    0.000 -0.000  0.000
 H         -0.000 -0.001  0.001   -0.004  0.003 -0.002   -0.001  0.001 -0.001
 C         -0.004  0.001 -0.001   -0.000  0.000 -0.000    0.000 -0.000  0.000
 O          0.001 -0.000  0.000    0.000 -0.000  0.000   -0.000  0.000 -0.000
 C         -0.017 -0.075  0.036   -0.001 -0.003  0.001    0.000  0.001 -0.000
 H          0.202  0.860 -0.418    0.008  0.032 -0.016   -0.002 -0.009  0.004
 C         -0.009  0.009 -0.008    0.008 -0.006  0.005   -0.002  0.002 -0.001
 H          0.134 -0.101  0.095   -0.090  0.066 -0.064    0.025 -0.018  0.018
 H          0.007  0.006 -0.001    0.000  0.000 -0.000   -0.000 -0.000  0.000
 TransDip  -0.128 -0.091  0.034    0.034 -0.059 -0.004    0.005 -0.013 -0.002

 Mode:                61                     62                     63
 Frequency:      3212.22                3214.06                3222.58
 Force Cnst:      6.6149                 6.6499                 6.7116
 Red. Mass:       1.0881                 1.0926                 1.0969
 IR Active:          YES                    YES                    YES
 IR Intens:        2.829                  2.838                 12.380
 Raman Active:       YES                    YES                    YES
               X      Y      Z        X      Y      Z        X      Y      Z
 O         -0.000  0.000 -0.000   -0.000  0.000 -0.000    0.000 -0.000 -0.000
 C          0.000  0.000  0.000    0.001  0.000  0.000   -0.001  0.002  0.001
 C          0.000  0.000  0.000   -0.002 -0.001 -0.000   -0.056 -0.031 -0.015
 H         -0.005 -0.004 -0.002    0.018  0.011  0.005    0.603  0.381  0.181
 C          0.000 -0.001 -0.000    0.000 -0.001 -0.000    0.012 -0.046 -0.014
 H         -0.001  0.006  0.002   -0.003  0.016  0.005   -0.084  0.513  0.158
 C          0.000  0.000  0.000    0.000  0.000  0.000    0.002  0.001  0.000
 N         -0.000 -0.000 -0.000   -0.000  0.000 -0.000   -0.000 -0.000  0.000
 C         -0.001 -0.001 -0.000   -0.012 -0.006 -0.004   -0.025 -0.014 -0.009
 H          0.013  0.008  0.005    0.127  0.079  0.048    0.276  0.175  0.105
 C          0.001 -0.003 -0.001    0.004 -0.020 -0.007    0.004 -0.013 -0.005
 H         -0.006  0.038  0.015   -0.036  0.219  0.086   -0.023  0.137  0.053
 C         -0.002  0.000 -0.000   -0.001 -0.003  0.001    0.000  0.000 -0.000
 C         -0.012 -0.057  0.024    0.003  0.013 -0.005   -0.000 -0.001  0.000
 H          0.152  0.667 -0.270   -0.036 -0.153  0.062    0.002  0.008 -0.003
 C         -0.039  0.030 -0.025    0.005 -0.004  0.003   -0.000  0.000 -0.000
 H          0.471 -0.340  0.284   -0.061  0.044 -0.037    0.005 -0.003  0.003
 C         -0.001 -0.002  0.001    0.001 -0.000  0.001   -0.000  0.000 -0.000
 O          0.000  0.000 -0.000   -0.000  0.000 -0.000    0.000 -0.000  0.000
 C          0.002  0.004 -0.002    0.006  0.015 -0.006   -0.001 -0.002  0.001
 H         -0.010 -0.041  0.020   -0.039 -0.155  0.074    0.004  0.016 -0.008
 C         -0.010  0.008 -0.007   -0.057  0.041 -0.039    0.007 -0.005  0.005
 H          0.120 -0.088  0.084    0.646 -0.471  0.452   -0.085  0.061 -0.058
 H          0.001 -0.001  0.001   -0.001 -0.001  0.000    0.000  0.000 -0.000
 TransDip  -0.046 -0.027 -0.011   -0.001  0.018 -0.051   -0.070 -0.083 -0.030

 Mode:                64                     65                     66
 Frequency:      3224.87                3226.67                3748.71
 Force Cnst:      6.7126                 6.7184                 8.8258
 Red. Mass:       1.0955                 1.0952                 1.0660
 IR Active:          YES                    YES                    YES
 IR Intens:        4.846                  8.538                 82.633
 Raman Active:       YES                    YES                    YES
               X      Y      Z        X      Y      Z        X      Y      Z
 O         -0.001  0.000  0.000    0.000 -0.000 -0.000    0.000 -0.000 -0.000
 C          0.002 -0.001  0.000   -0.000  0.000 -0.000   -0.000  0.000  0.000
 C          0.024  0.014  0.007   -0.003 -0.002 -0.001    0.000 -0.000 -0.000
 H         -0.258 -0.163 -0.077    0.037  0.024  0.011    0.000  0.000  0.000
 C         -0.005  0.019  0.006    0.001 -0.003 -0.001   -0.000 -0.000 -0.000
 H          0.034 -0.212 -0.065   -0.006  0.036  0.011   -0.000  0.000  0.000
 C         -0.001  0.001  0.000    0.000 -0.000 -0.000    0.000 -0.000  0.000
 N          0.000 -0.000 -0.000   -0.000 -0.000 -0.000   -0.000  0.000 -0.000
 C         -0.057 -0.033 -0.021    0.008  0.005  0.003   -0.000  0.000  0.000
 H          0.624  0.397  0.238   -0.088 -0.056 -0.034   -0.000 -0.000 -0.000
 C          0.009 -0.035 -0.013   -0.001  0.005  0.002    0.000  0.000  0.000
 H         -0.062  0.379  0.148    0.008 -0.050 -0.019    0.000 -0.000 -0.000
 C          0.000  0.001 -0.000   -0.002  0.001 -0.001    0.000  0.000  0.000
 C         -0.002 -0.008  0.003   -0.014 -0.052  0.020   -0.000 -0.000  0.000
 H          0.022  0.095 -0.038    0.136  0.581 -0.234   -0.000  0.000 -0.000
 C          0.007 -0.005  0.004    0.050 -0.033  0.029    0.000  0.001 -0.000
 H         -0.078  0.056 -0.047   -0.546  0.388 -0.327    0.001  0.000 -0.000
 C         -0.000  0.001 -0.000    0.002  0.003 -0.001    0.001 -0.002  0.001
 O          0.000 -0.000  0.000   -0.000 -0.000  0.000   -0.007 -0.056  0.027
 C         -0.001 -0.003  0.001    0.000  0.002 -0.001    0.001  0.001 -0.000
 H          0.007  0.028 -0.013   -0.005 -0.022  0.011   -0.003 -0.004  0.001
 C          0.013 -0.010  0.009   -0.005  0.004 -0.003   -0.000 -0.000  0.000
 H         -0.152  0.110 -0.104    0.053 -0.039  0.038    0.001 -0.000  0.000
 H         -0.000  0.001 -0.000   -0.002 -0.000 -0.000    0.091  0.895 -0.431
 TransDip   0.057 -0.040 -0.011    0.074 -0.049  0.029    0.225  0.174 -0.063

 STANDARD THERMODYNAMIC QUANTITIES AT   298.15 K  AND     1.00 ATM

   This Molecule has  0 Imaginary Frequencies
   Zero point vibrational energy:      114.776 kcal/mol

   Atom    1 Element O  Has Mass   15.99491
   Atom    2 Element C  Has Mass   12.00000
   Atom    3 Element C  Has Mass   12.00000
   Atom    4 Element H  Has Mass    1.00783
   Atom    5 Element C  Has Mass   12.00000
   Atom    6 Element H  Has Mass    1.00783
   Atom    7 Element C  Has Mass   12.00000
   Atom    8 Element N  Has Mass   14.00307
   Atom    9 Element C  Has Mass   12.00000
   Atom   10 Element H  Has Mass    1.00783
   Atom   11 Element C  Has Mass   12.00000
   Atom   12 Element H  Has Mass    1.00783
   Atom   13 Element C  Has Mass   12.00000
   Atom   14 Element C  Has Mass   12.00000
   Atom   15 Element H  Has Mass    1.00783
   Atom   16 Element C  Has Mass   12.00000
   Atom   17 Element H  Has Mass    1.00783
   Atom   18 Element C  Has Mass   12.00000
   Atom   19 Element O  Has Mass   15.99491
   Atom   20 Element C  Has Mass   12.00000
   Atom   21 Element H  Has Mass    1.00783
   Atom   22 Element C  Has Mass   12.00000
   Atom   23 Element H  Has Mass    1.00783
   Atom   24 Element H  Has Mass    1.00783
   Molecular Mass:   199.063360 amu
   Principal axes and moments of inertia in amu*Bohr^2:
                             1           2           3
    Eigenvalues --      858.11281  7079.19214  7697.62627
          X               0.99998     0.00562     0.00084
          Y              -0.00560     0.99991    -0.01232
          Z              -0.00091     0.01232     0.99992
   Rotational Symmetry Number is   1
   The Molecule is an Asymmetric Top
   Translational Enthalpy:        0.889 kcal/mol
   Rotational Enthalpy:           0.889 kcal/mol
   Vibrational Enthalpy:        120.478 kcal/mol
   gas constant (RT):             0.592 kcal/mol
   Translational Entropy:        41.770  cal/mol.K
   Rotational Entropy:           32.214  cal/mol.K
   Vibrational Entropy:          34.917  cal/mol.K

   Total Enthalpy:              122.847 kcal/mol
   Total Entropy:               108.901  cal/mol.K

 ======================================================================

 STANDARD THERMODYNAMIC QUANTITIES FOR ANHARMONIC VIBRATION -- TOSH

   Zero point vibrational energy: ************ kcal/mol

   Vibrational Enthalpy:       Infinity kcal/mol
   Vibrational Entropy:             NaN  cal/mol.K

   Total Enthalpy:             Infinity kcal/mol
   Total Entropy:                   NaN  cal/mol.K

 ======================================================================

 STANDARD THERMODYNAMIC QUANTITIES FOR ANHARMONIC VIBRATION -- VPT2

   Zero point vibrational energy: ************ kcal/mol

   Vibrational Enthalpy:       Infinity kcal/mol
   Vibrational Entropy:             NaN  cal/mol.K

   Total Enthalpy:             Infinity kcal/mol
   Total Entropy:                   NaN  cal/mol.K

 ======================================================================

Archival summary:
1\1\pikachu\FREQ\ProcedureUnspecified\6-31G*\21129\pakpong\MonJul1121:07:052016MonJul1121:07:052016\0\\#,FREQ,ProcedureUnspecified,6-31G*,\\0,1\N\C,1,1.30206\C,1,1.39196,2,124.361\C,3,1.41011,1,124.53,2,-42.1882,0\H,4,1.08521,3,119.705,1,0.702572,0\C,4,1.39173,3,120.797,1,-175.707,0\H,6,1.08849,4,119.811,3,178.329,0\C,6,1.39954,4,120.166,3,-0.970907,0\O,8,1.36336,6,122.921,4,-179.379,0\H,9,0.970045,8,109.359,6,0.652698,0\C,8,1.4027,6,119.776,4,1.87767,0\H,11,1.08527,8,118.848,6,178.742,0\C,11,1.38511,8,119.845,6,0.115757,0\H,13,1.0854,11,120.558,8,178.362,0\C,2,1.46541,1,116.168,3,171.522,0\H,15,1.08627,2,115.702,1,0.549087,0\C,15,1.34818,2,122.066,1,-177.102,0\H,17,1.086,15,122.258,2,177.867,0\C,2,1.46845,1,126.76,3,-10.8683,0\H,19,1.08494,2,118.217,1,-4.07571,0\C,19,1.34885,2,121.082,1,178.958,0\H,21,1.08657,19,121.92,2,177.861,0\C,17,1.47618,15,121.322,2,-2.53556,0\O,23,1.22997,17,122.248,15,-179.97,0\\\@

 Total job time:  3583.21s(wall), 3584.35s(cpu) 
 Mon Jul 11 21:07:05 2016

        *************************************************************
        *                                                           *
        *  Thank you very much for using Q-Chem.  Have a nice day.  *
        *                                                           *
        *************************************************************
