# Supplementary material for: A DFT investigation of the blue bottle experiment: E∘half-cell analysis of autoxidation catalysed by redox indicators
Source: R Soc Open Sci. 2017 Nov 8;4(11):170708. doi: 10.1098/rsos.170708 (PMC5717635; doi:10.1098/rsos.170708)
Supplement: output.zip [file rsos170708supp2.zip › B3LYP_6-31Gd/C12H9NO3.out]

TWL01 127.0.1
Q-Chem Developer Version! Running on 127.0.1.*
                  Welcome to Q-Chem
     A Quantum Leap Into The Future Of Chemistry


 Q-Chem 4.4, Q-Chem, Inc., Pleasanton, CA (2016)

 Y. Shao,  Z. Gan,  E. Epifanovsky,  A. T. B. Gilbert,  M. Wormit,  
 J. Kussmann,  A. W. Lange,  A. Behn,  J. Deng,  X. Feng,  D. Ghosh,  
 M. Goldey,  P. R. Horn,  L. D. Jacobson,  I. Kaliman,  F. Rob,  
 R. Z. Khaliullin,  T. Kus,  A. Landau,  J. Liu,  E. I. Proynov,  Y. M. Rhee,  
 R. M. Richard,  M. A. Rohrdanz,  R. P. Steele,  E. J. Sundstrom,  
 H. L. Woodcock III,  P. M. Zimmerman,  D. Zuev,  B. Albrecht,  E. Alguire,  
 B. Austin,  S. A. Baeppler,  G. J. O. Beran,  Y. A. Bernard,  E. Berquist,  
 K. Brandhorst,  K. B. Bravaya,  S. T. Brown,  D. Casanova,  C.-M. Chang,  
 Y. Chen,  S. H. Chien,  K. D. Closser,  M. P. Coons,  D. L. Crittenden,  
 S. Dasgupta,  M. Diedenhofen,  R. A. DiStasio Jr.,  H. Do,  A. D. Dutoi,  
 R. G. Edgar,  P.-T. Fang,  S. Fatehi,  Q. Feng,  L. Fusti-Molnar,  
 A. Ghysels,  A. Golubeva-Zadorozhnaya,  J. Gomes,  A. Gunina,  
 M. W. D. Hanson-Heine,  P. H. P. Harbach,  A. W. Hauser,  J. E. Herr,  
 E. G. Hohenstein,  Z. C. Holden,  K. Hui,  T.-C. Jagau,  H. Ji,  B. Kaduk,  
 K. Khistyaev,  Jaehoon Kim,  Jihan Kim,  R. A. King,  P. Klunzinger,  
 K. Koh,  D. Kosenkov,  T. Kowalczyk,  C. M. Krauter,  A. Kunitsa,  
 K. U. Lao,  A. Laurent,  K. V. Lawler,  J. Lee,  D. Lefrancois,  S. Lehtola,  
 S. V. Levchenko,  C. Y. Lin,  Y.-S. Lin,  F. Liu,  E. Livshits,  
 R. C. Lochan,  A. Luenser,  P. Manohar,  S. F. Manzer,  S.-P. Mao,  Y. Mao,  
 N. Mardirossian,  A. V. Marenich,  L. A. Martinez-Martinez,  S. A. Maurer,  
 N. J. Mayhall,  J.-M. Mewes,  A. F. Morrison,  K. Nanda,  T. S. Nguyen-Beck,  
 C. M. Oana,  R. Olivares-Amaya,  D. P. O'Neill,  J. A. Parkhill,  
 T. M. Perrine,  R. Peverati,  P. A. Pieniazek,  F. Plasser,  A. Prociuk,  
 D. R. Rehn,  E. Rosta,  N. J. Russ,  N. Sergueev,  S. M. Sharada,  
 S. Sharma,  D. W. Small,  A. Sodt,  T. Stauch,  T. Stein,  D. Stuck,  
 Y.-C. Su,  A. J. W. Thom,  T. Tsuchimochi,  L. Vogt,  O. Vydrov,  T. Wang,  
 M. A. Watson,  J. Wenzel,  A. White,  C. F. Williams,  V. Vanovschi,  
 K. Yao,  S. Yeganeh,  S. R. Yost,  Z.-Q. You,  I. Y. Zhang,  X. Zhang,  
 Y. Zhao,  B. R. Brooks,  G. K. L. Chan,  D. M. Chipman,  C. J. Cramer,  
 W. A. Goddard III,  M. S. Gordon,  W. J. Hehre,  A. Klamt,  
 H. F. Schaefer III,  M. W. Schmidt,  C. D. Sherrill,  D. G. Truhlar,  
 A. Warshel,  X. Xu,  A. Aspuru-Guzik,  R. Baer,  A. T. Bell,  N. A. Besley,  
 J.-D. Chai,  A. Dreuw,  B. D. Dunietz,  T. R. Furlani,  S. R. Gwaltney,  
 C.-P. Hsu,  Y. Jung,  J. Kong,  D. S. Lambrecht,  W. Liang,  C. Ochsenfeld,  
 V. A. Rassolov,  L. V. Slipchenko,  J. E. Subotnik,  T. Van Voorhis,  
 J. M. Herbert,  A. I. Krylov,  P. M. W. Gill,  M. Head-Gordon

 Contributors to earlier versions of Q-Chem not listed above: 
 R. D. Adamson,  J. Baker,  E. F. C. Byrd,  A. K. Chakraborty,  C.-L. Cheng,  
 H. Dachsel,  R. J. Doerksen,  G. Hawkins,  A. Heyden,  S. Hirata,  
 G. Kedziora,  F. J. Keil,  C. Kelley,  P. P. Korambath,  W. Kurlancheek,  
 A. M. Lee,  M. S. Lee,  D. Liotard,  I. Lotan,  P. E. Maslen,  N. Nair,  
 D. Neuhauser,  R. Olson,  B. Peters,  J. Ritchie,  N. E. Schultz,  
 N. Shenvi,  A. C. Simmonett,  K. S. Thanthiriwatte,  Q. Wu,  W. Zhang

 Please cite Q-Chem as follows:
 Y. Shao et al., Mol. Phys. 113, 184-215 (2015)
 DOI: 10.1080/00268976.2014.952696

 Q-Chem 4.4.2 for Intel X86 EM64T Linux

 Parts of Q-Chem use Armadillo 5.200.1 (Boston Tea Smuggler).
 http://arma.sourceforge.net/

 Q-Chem begins on Sun Jun 11 11:15:10 2017  


Host: 0

     Scratch files written to /scratch/taweetham/qchem40211//
FILE_GEOM_ORG=        593

Checking the input file for inconsistencies... 	...done.

--------------------------------------------------------------
User input:
--------------------------------------------------------------
$molecule
0 1
  O    0.0000000   -1.1547240   -0.0000314
  C   -1.1892467   -0.4446989   -0.0000169
  C    1.1892467   -0.4446989   -0.0000171
  C    2.3635892   -1.1842414   -0.0000064
  H    2.2939898   -2.2690815   -0.0000093
  C   -2.3635892   -1.1842414   -0.0000067
  H   -2.2939898   -2.2690815   -0.0000106
  C    3.6018036   -0.5279504    0.0000093
  O    4.7921173   -1.2101054    0.0000209
  H    4.6083384   -2.1617002    0.0000158
  C    3.6463521    0.8648142    0.0000144
  H    4.6078702    1.3666776    0.0000270
  C    2.4559966    1.5955459    0.0000028
  H    2.4935372    2.6824776    0.0000053
  C    1.2132695    0.9595413   -0.0000134
  N    0.0000000    1.6487665   -0.0000318
  C   -1.2132695    0.9595413   -0.0000128
  C   -2.4559966    1.5955459    0.0000043
  H   -2.4935373    2.6824776    0.0000077
  C   -3.6463521    0.8648142    0.0000163
  H   -4.6078702    1.3666775    0.0000301
  C   -3.6018037   -0.5279504    0.0000099
  O   -4.7921172   -1.2101054    0.0000199
  H   -4.6083383   -2.1617003    0.0000227
  H   -0.2715207    2.5816688    0.1998702
$end

$rem
   BASIS  =  6-31G*
   JOB_TYPE  =  optimization
   METHOD  =  B3LYP
   SYM_IGNORE TRUE
$end

--------------------------------------------------------------
 ----------------------------------------------------------------
             Standard Nuclear Orientation (Angstroms)
    I     Atom           X                Y                Z
 ----------------------------------------------------------------
    1      O       0.0000000000    -1.1547240000    -0.0000314000
    2      C      -1.1892467000    -0.4446989000    -0.0000169000
    3      C       1.1892467000    -0.4446989000    -0.0000171000
    4      C       2.3635892000    -1.1842414000    -0.0000064000
    5      H       2.2939898000    -2.2690815000    -0.0000093000
    6      C      -2.3635892000    -1.1842414000    -0.0000067000
    7      H      -2.2939898000    -2.2690815000    -0.0000106000
    8      C       3.6018036000    -0.5279504000     0.0000093000
    9      O       4.7921173000    -1.2101054000     0.0000209000
   10      H       4.6083384000    -2.1617002000     0.0000158000
   11      C       3.6463521000     0.8648142000     0.0000144000
   12      H       4.6078702000     1.3666776000     0.0000270000
   13      C       2.4559966000     1.5955459000     0.0000028000
   14      H       2.4935372000     2.6824776000     0.0000053000
   15      C       1.2132695000     0.9595413000    -0.0000134000
   16      N       0.0000000000     1.6487665000    -0.0000318000
   17      C      -1.2132695000     0.9595413000    -0.0000128000
   18      C      -2.4559966000     1.5955459000     0.0000043000
   19      H      -2.4935373000     2.6824776000     0.0000077000
   20      C      -3.6463521000     0.8648142000     0.0000163000
   21      H      -4.6078702000     1.3666775000     0.0000301000
   22      C      -3.6018037000    -0.5279504000     0.0000099000
   23      O      -4.7921172000    -1.2101054000     0.0000199000
   24      H      -4.6083383000    -2.1617003000     0.0000227000
   25      H      -0.2715207000     2.5816688000     0.1998702000
 ----------------------------------------------------------------
 Nuclear Repulsion Energy =  1017.6064518327 hartrees
 There are       56 alpha and       56 beta electrons
 Requested basis set is 6-31G(d)
 There are 82 shells and 258 basis functions

 Total QAlloc Memory Limit   2000 MB
 Mega-Array Size        61 MB
 MEM_STATIC part        62 MB
 A cutoff of  1.0D-11 yielded   2396 shell pairs
 There are     25673 function pairs

 -------------------------------------------------------
 OpenMP Integral Computing Module                       
 Release: version 1.0, May 2013, Q-Chem Inc. Pittsburgh 
 -------------------------------------------------------
 Integral Job Info:
 Integral job number is                      11
 Integral operator is                         1
 short-range coefficients                     0
 long-range coefficients              100000000
 Omega coefficients                           0
 if combine SR and LR in K                    0
 Integral screening is                        0
 Integral computing path is                   2
 max size of driver memory is            800000
 size of driver memory is                593474
 size of scratch memory is              2260544
 max col of scratch BK array               1296
 max len of scratch array in speh3          155
 max len of scratch index in speh4           18
 max int batch size is                      520
 min int batch size is                       52
 fixed nKL is                                52
 max L of basis functions is                  2
 order of int derivative is                   0
 number of shells is                         82
 number of basis is                         258
 number of cartesian basis is               258
 number of contracted shell pairs          2396
 number of primitive shell pairs           8844
 maxK2 (contraction) of shell pair           36
 max number of K2 of shell pair               1
 max number of CS2 of shell pair            277
 max number of PS2 of shell pair           1662
 mem total for path MDJ                   82360
 -------------------------------------------------------
 Smallest overlap matrix eigenvalue = 3.39E-04

 Scale SEOQF with 1.000000e-01/1.000000e-01/1.000000e+00

 Standard Electronic Orientation quadrupole field applied
 Nucleus-field energy     =     0.0000000466 hartrees
 Guess from superposition of atomic densities
 Warning:  Energy on first SCF cycle will be non-variational
 A restricted hybrid HF-DFT SCF calculation will be
 performed using Pulay DIIS extrapolation
 Exchange:     0.2000 Hartree-Fock + 0.0800 Slater + 0.7200 B88
 Correlation:  0.1900 VWN1RPA + 0.8100 LYP
 Using SG-1 standard quadrature grid
 SCF converges when DIIS error is below 1.0E-08
 ---------------------------------------
  Cycle       Energy         DIIS Error
 ---------------------------------------
    1    -747.2220823106      5.19E-02
    2    -742.8564221667      5.40E-03
    3    -742.7540488389      6.53E-03
    4    -743.0494598264      1.92E-03
    5    -743.0827311382      4.64E-04
    6    -743.0843011631      2.00E-04
    7    -743.0845887400      4.59E-05
    8    -743.0846019275      2.32E-05
    9    -743.0846067638      4.26E-06
   10    -743.0846068962      1.70E-06
   11    -743.0846069187      3.14E-07
   12    -743.0846069190      1.71E-07
   13    -743.0846069206      3.74E-08
   14    -743.0846069196      1.54E-08
   15    -743.0846069195      3.12E-09 Convergence criterion met
 ---------------------------------------
 SCF time:  CPU 89.44 s  wall 90.05 s
 SCF   energy in the final basis set = -743.0846069195
 Total energy in the final basis set = -743.0846069195

 --------------------------------------------------------------

                    Orbital Energies (a.u.)
 --------------------------------------------------------------

 Alpha MOs
 -- Occupied --
-19.195 -19.175 -19.174 -14.360 -10.255 -10.251 -10.246 -10.245
-10.235 -10.228 -10.194 -10.193 -10.191 -10.190 -10.183 -10.182
 -1.085  -1.054  -1.054  -0.956  -0.864  -0.831  -0.769  -0.752
 -0.736  -0.709  -0.654  -0.643  -0.623  -0.575  -0.571  -0.546
 -0.529  -0.518  -0.484  -0.478  -0.469  -0.454  -0.440  -0.435
 -0.419  -0.405  -0.404  -0.394  -0.392  -0.380  -0.374  -0.364
 -0.351  -0.341  -0.339  -0.285  -0.259  -0.227  -0.226  -0.162
 -- Virtual --
 -0.005   0.004   0.008   0.053   0.064   0.070   0.086   0.091
  0.106   0.148   0.151   0.157   0.165   0.176   0.193   0.202
  0.232   0.238   0.257   0.262   0.267   0.294   0.311   0.347
  0.354   0.373   0.378   0.400   0.420   0.469   0.495   0.499
  0.503   0.524   0.526   0.536   0.546   0.558   0.572   0.576
  0.583   0.588   0.594   0.598   0.600   0.608   0.621   0.629
  0.639   0.642   0.651   0.659   0.661   0.672   0.696   0.728
  0.746   0.750   0.762   0.801   0.819   0.827   0.832   0.837
  0.847   0.851   0.867   0.881   0.893   0.898   0.906   0.913
  0.936   0.944   0.953   0.959   0.962   0.992   1.004   1.019
  1.054   1.068   1.075   1.097   1.121   1.145   1.156   1.162
  1.191   1.212   1.219   1.229   1.253   1.264   1.276   1.298
  1.323   1.361   1.372   1.373   1.379   1.391   1.418   1.424
  1.449   1.450   1.476   1.484   1.501   1.522   1.599   1.632
  1.672   1.710   1.723   1.735   1.736   1.750   1.791   1.807
  1.821   1.831   1.836   1.855   1.870   1.871   1.880   1.890
  1.915   1.926   1.942   1.944   1.964   1.978   1.982   2.004
  2.017   2.019   2.065   2.090   2.106   2.127   2.140   2.189
  2.199   2.232   2.270   2.278   2.283   2.284   2.298   2.334
  2.352   2.391   2.415   2.419   2.425   2.452   2.476   2.487
  2.517   2.546   2.581   2.585   2.599   2.623   2.683   2.686
  2.710   2.713   2.716   2.731   2.748   2.809   2.838   2.881
  2.938   2.961   2.987   3.017   3.041   3.066   3.135   3.363
  3.487   3.510   3.934   3.945   4.028   4.096   4.103   4.127
  4.142   4.221   4.289   4.344   4.410   4.470   4.541   4.722
  4.785   5.025
 --------------------------------------------------------------

          Ground-State Mulliken Net Atomic Charges

     Atom                 Charge (a.u.)
  ----------------------------------------
      1 O                    -0.595782
      2 C                     0.335042
      3 C                     0.334443
      4 C                    -0.287456
      5 H                     0.133168
      6 C                    -0.286001
      7 H                     0.131132
      8 C                     0.360913
      9 O                    -0.651778
     10 H                     0.407709
     11 C                    -0.169490
     12 H                     0.138559
     13 C                    -0.200206
     14 H                     0.130311
     15 C                     0.385313
     16 N                    -0.815065
     17 C                     0.330725
     18 C                    -0.214270
     19 H                     0.125415
     20 C                    -0.166135
     21 H                     0.138242
     22 C                     0.359178
     23 O                    -0.652497
     24 H                     0.407556
     25 H                     0.320975
  ----------------------------------------
  Sum of atomic charges =     0.000000

 -----------------------------------------------------------------
                    Cartesian Multipole Moments
 -----------------------------------------------------------------
    Charge (ESU x 10^10)
                 0.0000
    Dipole Moment (Debye)
         X      -0.0661      Y      -0.5121      Z       0.3116
       Tot       0.6031
    Quadrupole Moments (Debye-Ang)
        XX     -98.0128     XY      -0.6751     YY     -69.2162
        XZ      -0.0732     YZ       0.9422     ZZ     -95.0292
    Octopole Moments (Debye-Ang^2)
       XXX       2.2638    XXY     -36.0736    XYY      -1.5147
       YYY     -22.7077    XXZ      -0.3230    XYZ      -0.2100
       YYZ       2.3890    XZZ       0.2960    YZZ      -6.9743
       ZZZ      -0.2587
    Hexadecapole Moments (Debye-Ang^3)
      XXXX   -4974.8266   XXXY       1.6066   XXYY    -622.5358
      XYYY      -4.3812   YYYY    -682.4052   XXXZ       0.2056
      XXYZ      -0.3907   XYYZ      -0.5397   YYYZ       5.7505
      XXZZ    -815.2975   XYZZ       0.5434   YYZZ    -168.8183
      XZZZ       0.1003   YZZZ      -0.5801   ZZZZ     -91.6215
 -----------------------------------------------------------------
 Calculating analytic gradient of the SCF energy
 Gradient of SCF Energy
            1           2           3           4           5           6
    1  -0.0006780   0.0041897   0.0031775  -0.0004918   0.0001456  -0.0007788
    2  -0.0002517   0.0008769  -0.0003507  -0.0004164  -0.0001009   0.0007548
    3   0.0000169   0.0005187  -0.0001106   0.0006004  -0.0000446   0.0002190
            7           8           9          10          11          12
    1   0.0002655  -0.0002039   0.0004133   0.0000093   0.0003687   0.0000062
    2   0.0001523   0.0004857  -0.0002221  -0.0000325  -0.0002314   0.0000051
    3  -0.0001007  -0.0000063   0.0000118   0.0000136  -0.0002371  -0.0000275
           13          14          15          16          17          18
    1  -0.0012762   0.0003289  -0.0032423   0.0321119  -0.0014339  -0.0013131
    2  -0.0006315   0.0006694  -0.0117951   0.0144883   0.0224996   0.0010199
    3   0.0001721   0.0000455  -0.0046275   0.0062754   0.0022120  -0.0000565
           19          20          21          22          23          24
    1   0.0003948   0.0003238  -0.0000046   0.0000115   0.0000418  -0.0000698
    2  -0.0009339   0.0000581   0.0000061  -0.0001877  -0.0000612  -0.0001071
    3   0.0002182  -0.0003812  -0.0000637   0.0001532  -0.0000011   0.0000109
           25
    1  -0.0322962
    2  -0.0256940
    3  -0.0048111
 Max gradient component =       3.230E-02
 RMS gradient           =       7.052E-03
 Gradient time:  CPU 24.59 s  wall 26.14 s
 Geometry Optimization Parameters
   NAtoms,    NIC,     NZ,  NCons,   NDum,   NFix, NCnnct, MaxDiis
       25     183       0       0       0       0       0       0


** GEOMETRY OPTIMIZATION IN DELOCALIZED INTERNAL COORDINATES **
   Searching for a Minimum

   Optimization Cycle:   1

                       Coordinates (Angstroms)
     ATOM                X               Y               Z
      1  O         0.0000000000   -1.1547240000   -0.0000314000
      2  C        -1.1892467000   -0.4446989000   -0.0000169000
      3  C         1.1892467000   -0.4446989000   -0.0000171000
      4  C         2.3635892000   -1.1842414000   -0.0000064000
      5  H         2.2939898000   -2.2690815000   -0.0000093000
      6  C        -2.3635892000   -1.1842414000   -0.0000067000
      7  H        -2.2939898000   -2.2690815000   -0.0000106000
      8  C         3.6018036000   -0.5279504000    0.0000093000
      9  O         4.7921173000   -1.2101054000    0.0000209000
     10  H         4.6083384000   -2.1617002000    0.0000158000
     11  C         3.6463521000    0.8648142000    0.0000144000
     12  H         4.6078702000    1.3666776000    0.0000270000
     13  C         2.4559966000    1.5955459000    0.0000028000
     14  H         2.4935372000    2.6824776000    0.0000053000
     15  C         1.2132695000    0.9595413000   -0.0000134000
     16  N         0.0000000000    1.6487665000   -0.0000318000
     17  C        -1.2132695000    0.9595413000   -0.0000128000
     18  C        -2.4559966000    1.5955459000    0.0000043000
     19  H        -2.4935373000    2.6824776000    0.0000077000
     20  C        -3.6463521000    0.8648142000    0.0000163000
     21  H        -4.6078702000    1.3666775000    0.0000301000
     22  C        -3.6018037000   -0.5279504000    0.0000099000
     23  O        -4.7921172000   -1.2101054000    0.0000199000
     24  H        -4.6083383000   -2.1617003000    0.0000227000
     25  H        -0.2715207000    2.5816688000    0.1998702000
   Point Group: c1    Number of degrees of freedom:    69


   Energy is   -743.084606920


 Attempting to Generate Delocalized Internal Coordinates

 69 Hessian modes will be used to form the next step
  Hessian Eigenvalues:
     0.016538    0.017586    0.019359    0.019359    0.019616    0.020021
     0.020943    0.021091    0.021819    0.022066    0.022169    0.022187
     0.022823    0.022825    0.022884    0.022884    0.023008    0.023008
     0.023097    0.023097    0.023301    0.023303    0.154684    0.160000
     0.160000    0.160000    0.160000    0.160000    0.160000    0.160000
     0.160000    0.223911    0.224563    0.234926    0.235171    0.235642
     0.246081    0.246548    0.250000    0.250000    0.250000    0.250000
     0.350938    0.350938    0.351534    0.351534    0.354428    0.354428
     0.382479    0.416957    0.419728    0.420529    0.435528    0.446997
     0.454344    0.458328    0.459006    0.461573    0.464241    0.464251
     0.472810    0.472825    0.474797    0.478438    0.491297    0.506082
     0.506082    0.535451    0.535451

 Minimum Search - Taking Simple RFO Step
 Searching for Lamda that Minimizes Along All modes
 Value Taken    Lamda =  -0.01596850
 Calculated Step too Large.  Step scaled by  0.997190
 Step Taken.  Stepsize is  0.300000

                             Maximum     Tolerance    Cnvgd?
         Gradient           0.020315      0.000300      NO
         Displacement       0.127933      0.001200      NO
         Energy change     *********      0.000001      NO


 New Cartesian Coordinates Obtained by Inverse Iteration

 Displacement from previous Coordinates is:  0.405164
 ----------------------------------------------------------------
             Standard Nuclear Orientation (Angstroms)
    I     Atom           X                Y                Z
 ----------------------------------------------------------------
    1      O      -0.0067447901    -1.1563230616    -0.0037541189
    2      C      -1.1991999487    -0.4546987744    -0.0063600971
    3      C       1.1767094104    -0.4373082967     0.0029428849
    4      C       2.3518127884    -1.1760088981     0.0009145477
    5      H       2.2804672241    -2.2606006165    -0.0007054711
    6      C      -2.3709285848    -1.1979473884    -0.0058714776
    7      H      -2.3014164339    -2.2829893588    -0.0065073978
    8      C       3.5912553823    -0.5226998112     0.0034873982
    9      O       4.7795665313    -1.2073370525     0.0038920129
   10      H       4.5934676002    -2.1584475882     0.0026192875
   11      C       3.6390940592     0.8697289854     0.0037969517
   12      H       4.6015456181     1.3697774397     0.0039789168
   13      C       2.4504049246     1.6017448840    -0.0001296668
   14      H       2.4879065566     2.6876942280    -0.0039817314
   15      C       1.2057518562     0.9681416685     0.0027061246
   16      N      -0.0008011503     1.6608394379    -0.0074082352
   17      C      -1.2176313034     0.9493184873    -0.0037878955
   18      C      -2.4615062675     1.5821727534     0.0010379259
   19      H      -2.5027019575     2.6703328842     0.0009081853
   20      C      -3.6522036587     0.8512210135     0.0052412238
   21      H      -4.6135058803     1.3534502481     0.0101875945
   22      C      -3.6088641085    -0.5413789102    -0.0000891076
   23      O      -4.7996694703    -1.2224528510     0.0023441355
   24      H      -4.6158526415    -2.1739461088    -0.0015041002
   25      H      -0.0784764558     2.6459853863     0.1959623098
 ----------------------------------------------------------------
 Nuclear Repulsion Energy =  1017.2062746248 hartrees
 There are       56 alpha and       56 beta electrons
 Applying Cartesian multipole field
    Component          Value
    ---------          -----
     (2,0,0)        1.00000E-11
     (0,2,0)        2.00000E-11
     (0,0,2)       -3.00000E-10
 Nucleus-field energy     =     0.0000000466 hartrees
 Requested basis set is 6-31G(d)
 There are 82 shells and 258 basis functions
 A cutoff of  1.0D-11 yielded   2396 shell pairs
 There are     25676 function pairs
 Smallest overlap matrix eigenvalue = 3.41E-04
 Guess MOs from SCF MO coefficient file
 Reading MOs from coefficient file
 Reading MOs from coefficient file
 A restricted hybrid HF-DFT SCF calculation will be
 performed using Pulay DIIS extrapolation
 Exchange:     0.2000 Hartree-Fock + 0.0800 Slater + 0.7200 B88
 Correlation:  0.1900 VWN1RPA + 0.8100 LYP
 Using SG-1 standard quadrature grid
 SCF converges when DIIS error is below 1.0E-08
 Geometry optimization detected.  Setting ReadMinima to 0
 Setting SaveMinima to 0
 ---------------------------------------
  Cycle       Energy         DIIS Error
 ---------------------------------------
    1    -743.0890713187      6.32E-04
    2    -743.0936278330      1.92E-04
    3    -743.0933939815      2.56E-04
    4    -743.0939349572      4.56E-05
    5    -743.0939532939      1.08E-05
    6    -743.0939539006      7.40E-06
    7    -743.0939544000      1.16E-06
    8    -743.0939544083      4.91E-07
    9    -743.0939544121      1.59E-07
   10    -743.0939544135      7.45E-08
   11    -743.0939544128      1.82E-08
   12    -743.0939544127      6.61E-09 Convergence criterion met
 ---------------------------------------
 SCF time:  CPU 72.02 s  wall 72.14 s
 SCF   energy in the final basis set = -743.0939544127
 Total energy in the final basis set = -743.0939544127

 --------------------------------------------------------------

                    Orbital Energies (a.u.)
 --------------------------------------------------------------

 Alpha MOs
 -- Occupied --
-19.194 -19.175 -19.174 -14.363 -10.253 -10.253 -10.246 -10.244
-10.231 -10.230 -10.194 -10.192 -10.191 -10.189 -10.183 -10.182
 -1.085  -1.055  -1.053  -0.950  -0.864  -0.831  -0.768  -0.750
 -0.735  -0.709  -0.650  -0.644  -0.622  -0.572  -0.571  -0.545
 -0.527  -0.520  -0.484  -0.481  -0.469  -0.454  -0.440  -0.435
 -0.418  -0.405  -0.404  -0.393  -0.391  -0.380  -0.373  -0.364
 -0.351  -0.341  -0.339  -0.284  -0.259  -0.226  -0.225  -0.162
 -- Virtual --
 -0.004   0.004   0.009   0.053   0.064   0.070   0.086   0.091
  0.103   0.149   0.151   0.157   0.166   0.176   0.193   0.202
  0.232   0.236   0.258   0.263   0.266   0.293   0.313   0.350
  0.352   0.372   0.379   0.399   0.421   0.470   0.493   0.500
  0.503   0.525   0.526   0.535   0.548   0.558   0.575   0.576
  0.586   0.591   0.594   0.598   0.599   0.603   0.618   0.629
  0.640   0.643   0.645   0.657   0.661   0.672   0.696   0.729
  0.747   0.751   0.762   0.797   0.820   0.825   0.832   0.834
  0.847   0.849   0.868   0.881   0.893   0.898   0.907   0.915
  0.935   0.945   0.953   0.959   0.962   0.988   1.006   1.016
  1.054   1.070   1.076   1.098   1.126   1.146   1.156   1.165
  1.186   1.215   1.216   1.229   1.251   1.267   1.280   1.300
  1.319   1.359   1.369   1.373   1.381   1.390   1.418   1.424
  1.450   1.451   1.476   1.485   1.503   1.532   1.602   1.638
  1.669   1.711   1.721   1.735   1.736   1.754   1.792   1.805
  1.827   1.829   1.835   1.859   1.868   1.870   1.880   1.888
  1.916   1.925   1.943   1.946   1.957   1.979   1.981   2.002
  2.017   2.021   2.068   2.100   2.111   2.126   2.132   2.176
  2.199   2.232   2.270   2.278   2.280   2.285   2.298   2.333
  2.349   2.391   2.415   2.418   2.427   2.453   2.476   2.486
  2.518   2.545   2.582   2.588   2.594   2.634   2.684   2.686
  2.711   2.714   2.715   2.726   2.742   2.809   2.837   2.878
  2.948   2.959   2.971   3.019   3.041   3.067   3.124   3.365
  3.491   3.509   3.933   3.945   4.023   4.095   4.105   4.126
  4.143   4.214   4.292   4.344   4.411   4.466   4.541   4.721
  4.779   5.024
 --------------------------------------------------------------

          Ground-State Mulliken Net Atomic Charges

     Atom                 Charge (a.u.)
  ----------------------------------------
      1 O                    -0.594696
      2 C                     0.333886
      3 C                     0.327916
      4 C                    -0.287249
      5 H                     0.131760
      6 C                    -0.284132
      7 H                     0.132770
      8 C                     0.360253
      9 O                    -0.652319
     10 H                     0.407357
     11 C                    -0.167896
     12 H                     0.137847
     13 C                    -0.207761
     14 H                     0.126578
     15 C                     0.383080
     16 N                    -0.827488
     17 C                     0.361302
     18 C                    -0.215085
     19 H                     0.125852
     20 C                    -0.165500
     21 H                     0.138219
     22 C                     0.358515
     23 O                    -0.651573
     24 H                     0.407790
     25 H                     0.320575
  ----------------------------------------
  Sum of atomic charges =     0.000000

 -----------------------------------------------------------------
                    Cartesian Multipole Moments
 -----------------------------------------------------------------
    Charge (ESU x 10^10)
                -0.0000
    Dipole Moment (Debye)
         X      -0.1311      Y      -0.4460      Z       0.3119
       Tot       0.5598
    Quadrupole Moments (Debye-Ang)
        XX     -98.1969     XY      -0.0904     YY     -68.8000
        XZ      -0.0155     YZ       0.9856     ZZ     -95.0624
    Octopole Moments (Debye-Ang^2)
       XXX       1.4435    XXY     -36.1336    XYY      -0.4376
       YYY     -20.7043    XXZ      -0.4914    XYZ      -0.1702
       YYZ       2.4810    XZZ       0.7648    YZZ      -6.8636
       ZZZ      -0.2486
    Hexadecapole Moments (Debye-Ang^3)
      XXXX   -4972.2280   XXXY      -3.3577   XXYY    -623.7999
      XYYY      -5.6405   YYYY    -677.9184   XXXZ      -0.6386
      XXYZ       0.0498   XYYZ      -0.3323   YYYZ       6.1825
      XXZZ    -814.5245   XYZZ      -2.1334   YYZZ    -169.3787
      XZZZ      -0.7273   YZZZ      -0.6131   ZZZZ     -91.6707
 -----------------------------------------------------------------
 Calculating analytic gradient of the SCF energy
 Gradient of SCF Energy
            1           2           3           4           5           6
    1  -0.0000525  -0.0031845  -0.0016455  -0.0004412  -0.0000754   0.0004689
    2   0.0003501  -0.0017966   0.0000169  -0.0000058   0.0001217  -0.0002951
    3   0.0001107  -0.0002578   0.0005561   0.0000914  -0.0000365   0.0002241
            7           8           9          10          11          12
    1  -0.0002245   0.0002540  -0.0003084   0.0000068  -0.0000368  -0.0000424
    2  -0.0002326   0.0002953   0.0001947  -0.0000393  -0.0001762   0.0000179
    3  -0.0000423   0.0000708  -0.0000180  -0.0000012  -0.0001115  -0.0000287
           13          14          15          16          17          18
    1   0.0000318   0.0000353  -0.0028840   0.0198274  -0.0030718   0.0005110
    2   0.0008401  -0.0004195  -0.0017641   0.0047085  -0.0015888  -0.0008694
    3  -0.0003629   0.0000393  -0.0018169   0.0024915  -0.0007596   0.0000603
           19          20          21          22          23          24
    1  -0.0000628  -0.0001755   0.0000051   0.0001177  -0.0004046   0.0000509
    2   0.0007163  -0.0006571  -0.0000107   0.0003446  -0.0002431   0.0000685
    3   0.0000041  -0.0000175  -0.0000269   0.0000073   0.0000199   0.0000100
           25
    1  -0.0086990
    2   0.0004235
    3  -0.0002058
 Max gradient component =       1.983E-02
 RMS gradient           =       2.697E-03
 Gradient time:  CPU 24.44 s  wall 24.45 s
 Geometry Optimization Parameters
   NAtoms,    NIC,     NZ,  NCons,   NDum,   NFix, NCnnct, MaxDiis
       25     183       0       0       0       0       0       0

 Cartesian Hessian Update
 Hessian Updated using BFGS Update


** GEOMETRY OPTIMIZATION IN DELOCALIZED INTERNAL COORDINATES **
   Searching for a Minimum

   Optimization Cycle:   2

                       Coordinates (Angstroms)
     ATOM                X               Y               Z
      1  O        -0.0067447901   -1.1563230616   -0.0037541189
      2  C        -1.1991999487   -0.4546987744   -0.0063600971
      3  C         1.1767094104   -0.4373082967    0.0029428849
      4  C         2.3518127884   -1.1760088981    0.0009145477
      5  H         2.2804672241   -2.2606006165   -0.0007054711
      6  C        -2.3709285848   -1.1979473884   -0.0058714776
      7  H        -2.3014164339   -2.2829893588   -0.0065073978
      8  C         3.5912553823   -0.5226998112    0.0034873982
      9  O         4.7795665313   -1.2073370525    0.0038920129
     10  H         4.5934676002   -2.1584475882    0.0026192875
     11  C         3.6390940592    0.8697289854    0.0037969517
     12  H         4.6015456181    1.3697774397    0.0039789168
     13  C         2.4504049246    1.6017448840   -0.0001296668
     14  H         2.4879065566    2.6876942280   -0.0039817314
     15  C         1.2057518562    0.9681416685    0.0027061246
     16  N        -0.0008011503    1.6608394379   -0.0074082352
     17  C        -1.2176313034    0.9493184873   -0.0037878955
     18  C        -2.4615062675    1.5821727534    0.0010379259
     19  H        -2.5027019575    2.6703328842    0.0009081853
     20  C        -3.6522036587    0.8512210135    0.0052412238
     21  H        -4.6135058803    1.3534502481    0.0101875945
     22  C        -3.6088641085   -0.5413789102   -0.0000891076
     23  O        -4.7996694703   -1.2224528510    0.0023441355
     24  H        -4.6158526415   -2.1739461088   -0.0015041002
     25  H        -0.0784764558    2.6459853863    0.1959623098
   Point Group: c1    Number of degrees of freedom:    69


   Energy is   -743.093954413

 Hessian Updated using BFGS Update

 61 Hessian modes will be used to form the next step
  Hessian Eigenvalues:
     0.016524    0.017600    0.019359    0.019359    0.019606    0.020023
     0.020946    0.021088    0.021823    0.022065    0.022170    0.022186
     0.022823    0.022825    0.022884    0.022885    0.023007    0.023009
     0.023097    0.023098    0.023301    0.023303    0.123498    0.159999
     0.160072    0.223975    0.224563    0.235012    0.235194    0.238429
     0.246540    0.247401    0.250000    0.257834    0.350938    0.351138
     0.351534    0.351551    0.354428    0.354428    0.382877    0.417242
     0.419773    0.420555    0.437179    0.448044    0.454358    0.458558
     0.459010    0.463975    0.464238    0.471062    0.472822    0.472982
     0.475533    0.480489    0.505502    0.506079    0.509009    0.535451
     0.535454

 Minimum Search - Taking Simple RFO Step
 Searching for Lamda that Minimizes Along All modes
 Value Taken    Lamda =  -0.00154576
 Step Taken.  Stepsize is  0.125850

                             Maximum     Tolerance    Cnvgd?
         Gradient           0.006432      0.000300      NO
         Displacement       0.056405      0.001200      NO
         Energy change     -0.009347      0.000001      NO


 New Cartesian Coordinates Obtained by Inverse Iteration

 Displacement from previous Coordinates is:  0.185338
 ----------------------------------------------------------------
             Standard Nuclear Orientation (Angstroms)
    I     Atom           X                Y                Z
 ----------------------------------------------------------------
    1      O      -0.0068926192    -1.1576569629    -0.0246985302
    2      C      -1.1981373267    -0.4511666182    -0.0150526363
    3      C       1.1785695325    -0.4427184818    -0.0141321474
    4      C       2.3555852619    -1.1794420883    -0.0087550586
    5      H       2.2876951783    -2.2644577335    -0.0130313124
    6      C      -2.3706498327    -1.1932966280    -0.0094469721
    7      H      -2.2988232344    -2.2777887291    -0.0131209889
    8      C       3.5924999126    -0.5224167298     0.0091696950
    9      O       4.7837817552    -1.2026181373     0.0197289885
   10      H       4.6012745763    -2.1543492508     0.0121633514
   11      C       3.6338675478     0.8705550470     0.0177056428
   12      H       4.5943005331     1.3744164658     0.0306630166
   13      C       2.4420547170     1.5982095676     0.0037078590
   14      H       2.4757374557     2.6850181736     0.0031364205
   15      C       1.1989517010     0.9616708624    -0.0089607894
   16      N      -0.0137140064     1.6515365491    -0.0342105873
   17      C      -1.2262341715     0.9513549091    -0.0105156435
   18      C      -2.4692263346     1.5859033774     0.0041197708
   19      H      -2.5100237159     2.6728150478     0.0036860229
   20      C      -3.6581556271     0.8541499767     0.0171396897
   21      H      -4.6205316862     1.3542071353     0.0303141948
   22      C      -3.6099793775    -0.5387003787     0.0075640719
   23      O      -4.7986310054    -1.2224576595     0.0163255185
   24      H      -4.6133236812    -2.1736977374     0.0078752257
   25      H      -0.0215162529     2.6391987232     0.1685453979
 ----------------------------------------------------------------
 Nuclear Repulsion Energy =  1017.3433825584 hartrees
 There are       56 alpha and       56 beta electrons
 Applying Cartesian multipole field
    Component          Value
    ---------          -----
     (2,0,0)        1.00000E-11
     (0,2,0)        2.00000E-11
     (0,0,2)       -3.00000E-10
 Nucleus-field energy     =     0.0000000466 hartrees
 Requested basis set is 6-31G(d)
 There are 82 shells and 258 basis functions
 A cutoff of  1.0D-11 yielded   2393 shell pairs
 There are     25662 function pairs
 Smallest overlap matrix eigenvalue = 3.40E-04
 Guess MOs from SCF MO coefficient file
 Reading MOs from coefficient file
 Reading MOs from coefficient file
 A restricted hybrid HF-DFT SCF calculation will be
 performed using Pulay DIIS extrapolation
 Exchange:     0.2000 Hartree-Fock + 0.0800 Slater + 0.7200 B88
 Correlation:  0.1900 VWN1RPA + 0.8100 LYP
 Using SG-1 standard quadrature grid
 SCF converges when DIIS error is below 1.0E-08
 Geometry optimization detected.  Setting ReadMinima to 0
 Setting SaveMinima to 0
 ---------------------------------------
  Cycle       Energy         DIIS Error
 ---------------------------------------
    1    -743.0959281570      4.79E-04
    2    -743.0946874370      1.18E-04
    3    -743.0945724768      1.66E-04
    4    -743.0948024914      2.44E-05
    5    -743.0948071566      9.00E-06
    6    -743.0948077711      3.32E-06
    7    -743.0948078538      1.54E-06
    8    -743.0948078755      2.62E-07
    9    -743.0948078777      1.13E-07
   10    -743.0948078766      3.93E-08
   11    -743.0948078778      9.87E-09 Convergence criterion met
 ---------------------------------------
 SCF time:  CPU 66.95 s  wall 67.20 s
 SCF   energy in the final basis set = -743.0948078778
 Total energy in the final basis set = -743.0948078778

 --------------------------------------------------------------

                    Orbital Energies (a.u.)
 --------------------------------------------------------------

 Alpha MOs
 -- Occupied --
-19.195 -19.175 -19.175 -14.362 -10.253 -10.253 -10.246 -10.245
-10.231 -10.230 -10.193 -10.192 -10.190 -10.190 -10.182 -10.182
 -1.085  -1.054  -1.054  -0.952  -0.864  -0.831  -0.768  -0.751
 -0.735  -0.709  -0.651  -0.644  -0.622  -0.572  -0.571  -0.545
 -0.526  -0.521  -0.484  -0.480  -0.469  -0.454  -0.440  -0.435
 -0.419  -0.405  -0.404  -0.393  -0.391  -0.380  -0.374  -0.364
 -0.351  -0.341  -0.339  -0.284  -0.259  -0.226  -0.225  -0.162
 -- Virtual --
 -0.004   0.004   0.009   0.053   0.064   0.070   0.087   0.091
  0.103   0.149   0.151   0.157   0.166   0.176   0.193   0.202
  0.233   0.236   0.259   0.263   0.265   0.293   0.313   0.351
  0.351   0.372   0.380   0.400   0.420   0.470   0.494   0.500
  0.503   0.525   0.526   0.535   0.547   0.558   0.576   0.577
  0.586   0.592   0.593   0.598   0.599   0.603   0.617   0.629
  0.640   0.643   0.644   0.657   0.661   0.672   0.696   0.729
  0.747   0.751   0.762   0.797   0.821   0.825   0.832   0.834
  0.847   0.849   0.868   0.882   0.892   0.898   0.907   0.915
  0.935   0.945   0.953   0.959   0.962   0.988   1.005   1.015
  1.054   1.069   1.077   1.098   1.126   1.145   1.156   1.165
  1.186   1.215   1.215   1.229   1.252   1.265   1.280   1.300
  1.315   1.361   1.368   1.373   1.380   1.389   1.418   1.424
  1.449   1.451   1.477   1.484   1.503   1.533   1.601   1.642
  1.670   1.710   1.724   1.735   1.736   1.752   1.791   1.804
  1.826   1.830   1.838   1.858   1.868   1.869   1.880   1.889
  1.915   1.924   1.943   1.944   1.958   1.978   1.982   2.002
  2.016   2.023   2.069   2.101   2.115   2.128   2.130   2.175
  2.198   2.233   2.271   2.277   2.279   2.284   2.298   2.335
  2.349   2.391   2.416   2.419   2.427   2.454   2.477   2.486
  2.518   2.545   2.582   2.588   2.595   2.636   2.686   2.686
  2.711   2.714   2.716   2.725   2.741   2.810   2.836   2.879
  2.948   2.958   2.972   3.019   3.042   3.066   3.125   3.364
  3.494   3.509   3.934   3.945   4.023   4.096   4.105   4.127
  4.143   4.215   4.291   4.344   4.411   4.467   4.540   4.721
  4.780   5.023
 --------------------------------------------------------------

          Ground-State Mulliken Net Atomic Charges

     Atom                 Charge (a.u.)
  ----------------------------------------
      1 O                    -0.595145
      2 C                     0.331851
      3 C                     0.329793
      4 C                    -0.285917
      5 H                     0.131799
      6 C                    -0.285881
      7 H                     0.132372
      8 C                     0.359642
      9 O                    -0.652221
     10 H                     0.407522
     11 C                    -0.167047
     12 H                     0.138004
     13 C                    -0.209953
     14 H                     0.125794
     15 C                     0.373162
     16 N                    -0.826018
     17 C                     0.369913
     18 C                    -0.210703
     19 H                     0.126499
     20 C                    -0.166768
     21 H                     0.138318
     22 C                     0.359328
     23 O                    -0.651742
     24 H                     0.407635
     25 H                     0.319763
  ----------------------------------------
  Sum of atomic charges =    -0.000000

 -----------------------------------------------------------------
                    Cartesian Multipole Moments
 -----------------------------------------------------------------
    Charge (ESU x 10^10)
                -0.0000
    Dipole Moment (Debye)
         X      -0.0501      Y      -0.4410      Z       0.3068
       Tot       0.5395
    Quadrupole Moments (Debye-Ang)
        XX     -98.1771     XY      -0.0740     YY     -68.8399
        XZ      -0.0041     YZ       0.9803     ZZ     -95.0728
    Octopole Moments (Debye-Ang^2)
       XXX       2.5917    XXY     -36.2381    XYY       0.3743
       YYY     -20.6528    XXZ      -0.6659    XYZ      -0.0574
       YYZ       2.5771    XZZ       0.9651    YZZ      -6.8775
       ZZZ       0.1376
    Hexadecapole Moments (Debye-Ang^3)
      XXXX   -4973.7220   XXXY      -5.5347   XXYY    -623.7628
      XYYY      -2.8867   YYYY    -677.2488   XXXZ      -0.5196
      XXYZ       1.2701   XYYZ      -0.0855   YYYZ       5.8028
      XXZZ    -814.9735   XYZZ      -1.4419   YYZZ    -169.2373
      XZZZ      -0.4897   YZZZ      -0.3585   ZZZZ     -91.7717
 -----------------------------------------------------------------
 Calculating analytic gradient of the SCF energy
 Gradient of SCF Energy
            1           2           3           4           5           6
    1   0.0006427  -0.0005347  -0.0008971   0.0005392  -0.0000033   0.0005814
    2  -0.0000189   0.0004903  -0.0000769   0.0003126  -0.0000119  -0.0001917
    3   0.0005687  -0.0001026  -0.0001176  -0.0001179  -0.0000384  -0.0000724
            7           8           9          10          11          12
    1   0.0000866   0.0000252   0.0001174   0.0000322  -0.0000169   0.0000380
    2   0.0001148  -0.0001415  -0.0001718   0.0000158  -0.0001241  -0.0000411
    3  -0.0000224   0.0000435   0.0000242   0.0000077   0.0000926  -0.0000239
           13          14          15          16          17          18
    1   0.0005130  -0.0002233  -0.0015108   0.0028770  -0.0018774   0.0004513
    2  -0.0000886  -0.0001586   0.0011237   0.0001362  -0.0021635  -0.0001163
    3  -0.0003005  -0.0000331  -0.0006049   0.0017737  -0.0007972  -0.0000867
           19          20          21          22          23          24
    1  -0.0002953  -0.0001523   0.0000071  -0.0001688   0.0001552   0.0000167
    2   0.0001022   0.0002198   0.0000819   0.0003324   0.0001873  -0.0000244
    3  -0.0000639   0.0000859  -0.0000173   0.0000291  -0.0000114   0.0000047
           25
    1  -0.0004032
    2   0.0002126
    3  -0.0002198
 Max gradient component =       2.877E-03
 RMS gradient           =       6.164E-04
 Gradient time:  CPU 24.50 s  wall 24.51 s
 Geometry Optimization Parameters
   NAtoms,    NIC,     NZ,  NCons,   NDum,   NFix, NCnnct, MaxDiis
       25     183       0       0       0       0       0       0

 Cartesian Hessian Update
 Hessian Updated using BFGS Update


** GEOMETRY OPTIMIZATION IN DELOCALIZED INTERNAL COORDINATES **
   Searching for a Minimum

   Optimization Cycle:   3

                       Coordinates (Angstroms)
     ATOM                X               Y               Z
      1  O        -0.0068926192   -1.1576569629   -0.0246985302
      2  C        -1.1981373267   -0.4511666182   -0.0150526363
      3  C         1.1785695325   -0.4427184818   -0.0141321474
      4  C         2.3555852619   -1.1794420883   -0.0087550586
      5  H         2.2876951783   -2.2644577335   -0.0130313124
      6  C        -2.3706498327   -1.1932966280   -0.0094469721
      7  H        -2.2988232344   -2.2777887291   -0.0131209889
      8  C         3.5924999126   -0.5224167298    0.0091696950
      9  O         4.7837817552   -1.2026181373    0.0197289885
     10  H         4.6012745763   -2.1543492508    0.0121633514
     11  C         3.6338675478    0.8705550470    0.0177056428
     12  H         4.5943005331    1.3744164658    0.0306630166
     13  C         2.4420547170    1.5982095676    0.0037078590
     14  H         2.4757374557    2.6850181736    0.0031364205
     15  C         1.1989517010    0.9616708624   -0.0089607894
     16  N        -0.0137140064    1.6515365491   -0.0342105873
     17  C        -1.2262341715    0.9513549091   -0.0105156435
     18  C        -2.4692263346    1.5859033774    0.0041197708
     19  H        -2.5100237159    2.6728150478    0.0036860229
     20  C        -3.6581556271    0.8541499767    0.0171396897
     21  H        -4.6205316862    1.3542071353    0.0303141948
     22  C        -3.6099793775   -0.5387003787    0.0075640719
     23  O        -4.7986310054   -1.2224576595    0.0163255185
     24  H        -4.6133236812   -2.1736977374    0.0078752257
     25  H        -0.0215162529    2.6391987232    0.1685453979
   Point Group: c1    Number of degrees of freedom:    69


   Energy is   -743.094807878

 Hessian Updated using BFGS Update

 63 Hessian modes will be used to form the next step
  Hessian Eigenvalues:
     0.015687    0.017109    0.019359    0.019359    0.019541    0.019982
     0.020948    0.021087    0.021829    0.022056    0.022172    0.022184
     0.022824    0.022825    0.022884    0.022886    0.023009    0.023019
     0.023096    0.023104    0.023299    0.023309    0.122635    0.160000
     0.160071    0.160815    0.224069    0.224628    0.235012    0.235537
     0.238431    0.246554    0.249261    0.250000    0.250061    0.258846
     0.350942    0.351045    0.351534    0.351602    0.354427    0.354430
     0.383555    0.417683    0.419761    0.421149    0.437393    0.447427
     0.454714    0.458488    0.459186    0.462445    0.464236    0.464998
     0.472811    0.473847    0.475164    0.480532    0.503092    0.506086
     0.507549    0.535451    0.535459

 Minimum Search - Taking Simple RFO Step
 Searching for Lamda that Minimizes Along All modes
 Value Taken    Lamda =  -0.00011124
 Step Taken.  Stepsize is  0.072774

                             Maximum     Tolerance    Cnvgd?
         Gradient           0.001162      0.000300      NO
         Displacement       0.030161      0.001200      NO
         Energy change     -0.000853      0.000001      NO


 New Cartesian Coordinates Obtained by Inverse Iteration

 Displacement from previous Coordinates is:  0.150739
 ----------------------------------------------------------------
             Standard Nuclear Orientation (Angstroms)
    I     Atom           X                Y                Z
 ----------------------------------------------------------------
    1      O      -0.0077563483    -1.1575621583    -0.0540783722
    2      C      -1.1976292190    -0.4496899162    -0.0316833750
    3      C       1.1787542368    -0.4441761877    -0.0311894317
    4      C       2.3549044047    -1.1810941623    -0.0149351202
    5      H       2.2876735636    -2.2661294327    -0.0216532609
    6      C      -2.3704753580    -1.1922346019    -0.0160680606
    7      H      -2.2987989823    -2.2768831034    -0.0226192808
    8      C       3.5908728462    -0.5222621155     0.0167915370
    9      O       4.7825592265    -1.2010930902     0.0369459672
   10      H       4.6008413212    -2.1529408843     0.0242554733
   11      C       3.6317249282     0.8708315494     0.0309704229
   12      H       4.5915864690     1.3752750964     0.0561594370
   13      C       2.4400853398     1.5979915638     0.0075512140
   14      H       2.4744345316     2.6850900948     0.0108902618
   15      C       1.1985289046     0.9599002855    -0.0225018551
   16      N      -0.0147978890     1.6516078663    -0.0640042791
   17      C      -1.2253026962     0.9538363492    -0.0229071393
   18      C      -2.4689620169     1.5870103095     0.0067641014
   19      H      -2.5086258363     2.6737005407     0.0100391450
   20      C      -3.6573384935     0.8538415422     0.0295742355
   21      H      -4.6199301050     1.3529194339     0.0545963665
   22      C      -3.6095520103    -0.5390625339     0.0153284776
   23      O      -4.7978442488    -1.2236935560     0.0348424927
   24      H      -4.6122650588    -2.1748025846     0.0218011743
   25      H      -0.0142082100     2.6378883951     0.1450500688
 ----------------------------------------------------------------
 Nuclear Repulsion Energy =  1017.4207587443 hartrees
 There are       56 alpha and       56 beta electrons
 Applying Cartesian multipole field
    Component          Value
    ---------          -----
     (2,0,0)        1.00000E-11
     (0,2,0)        2.00000E-11
     (0,0,2)       -3.00000E-10
 Nucleus-field energy     =     0.0000000465 hartrees
 Requested basis set is 6-31G(d)
 There are 82 shells and 258 basis functions
 A cutoff of  1.0D-11 yielded   2393 shell pairs
 There are     25662 function pairs
 Smallest overlap matrix eigenvalue = 3.40E-04
 Guess MOs from SCF MO coefficient file
 Reading MOs from coefficient file
 Reading MOs from coefficient file
 A restricted hybrid HF-DFT SCF calculation will be
 performed using Pulay DIIS extrapolation
 Exchange:     0.2000 Hartree-Fock + 0.0800 Slater + 0.7200 B88
 Correlation:  0.1900 VWN1RPA + 0.8100 LYP
 Using SG-1 standard quadrature grid
 SCF converges when DIIS error is below 1.0E-08
 Geometry optimization detected.  Setting ReadMinima to 0
 Setting SaveMinima to 0
 ---------------------------------------
  Cycle       Energy         DIIS Error
 ---------------------------------------
    1    -743.0936450737      4.36E-04
    2    -743.0948845333      3.40E-05
    3    -743.0948845292      3.94E-05
    4    -743.0948961735      1.43E-05
    5    -743.0948978071      5.31E-06
    6    -743.0948980313      1.94E-06
    7    -743.0948980611      6.41E-07
    8    -743.0948980644      1.62E-07
    9    -743.0948980659      4.67E-08
   10    -743.0948980654      2.43E-08
   11    -743.0948980653      4.46E-09 Convergence criterion met
 ---------------------------------------
 SCF time:  CPU 66.00 s  wall 66.36 s
 SCF   energy in the final basis set = -743.0948980653
 Total energy in the final basis set = -743.0948980653

 --------------------------------------------------------------

                    Orbital Energies (a.u.)
 --------------------------------------------------------------

 Alpha MOs
 -- Occupied --
-19.195 -19.175 -19.175 -14.362 -10.253 -10.253 -10.245 -10.245
-10.231 -10.230 -10.193 -10.193 -10.190 -10.190 -10.182 -10.182
 -1.085  -1.054  -1.054  -0.952  -0.864  -0.831  -0.768  -0.751
 -0.735  -0.709  -0.651  -0.644  -0.622  -0.572  -0.571  -0.545
 -0.526  -0.521  -0.484  -0.480  -0.469  -0.454  -0.440  -0.435
 -0.419  -0.405  -0.404  -0.393  -0.392  -0.380  -0.374  -0.364
 -0.351  -0.341  -0.339  -0.284  -0.259  -0.226  -0.225  -0.162
 -- Virtual --
 -0.004   0.004   0.009   0.053   0.064   0.070   0.087   0.091
  0.103   0.149   0.151   0.157   0.166   0.176   0.193   0.202
  0.233   0.236   0.259   0.263   0.265   0.293   0.313   0.351
  0.351   0.372   0.380   0.400   0.420   0.470   0.494   0.500
  0.503   0.525   0.526   0.535   0.547   0.558   0.576   0.577
  0.586   0.592   0.593   0.598   0.599   0.603   0.617   0.629
  0.640   0.643   0.644   0.657   0.661   0.672   0.696   0.729
  0.747   0.751   0.762   0.797   0.821   0.825   0.832   0.834
  0.847   0.849   0.868   0.882   0.892   0.898   0.907   0.915
  0.935   0.945   0.952   0.959   0.962   0.988   1.006   1.015
  1.054   1.067   1.078   1.098   1.125   1.145   1.156   1.165
  1.185   1.214   1.214   1.228   1.251   1.263   1.281   1.301
  1.310   1.361   1.368   1.373   1.380   1.387   1.417   1.424
  1.449   1.452   1.476   1.484   1.503   1.533   1.601   1.647
  1.670   1.710   1.724   1.735   1.736   1.752   1.791   1.802
  1.823   1.830   1.840   1.859   1.867   1.868   1.880   1.889
  1.915   1.925   1.943   1.945   1.959   1.978   1.981   2.002
  2.014   2.024   2.069   2.100   2.115   2.128   2.130   2.175
  2.198   2.234   2.271   2.276   2.279   2.284   2.298   2.335
  2.349   2.391   2.416   2.421   2.427   2.454   2.477   2.487
  2.518   2.545   2.581   2.588   2.595   2.635   2.686   2.686
  2.709   2.714   2.717   2.724   2.742   2.810   2.836   2.879
  2.947   2.958   2.972   3.019   3.042   3.066   3.125   3.364
  3.493   3.508   3.933   3.945   4.022   4.095   4.105   4.127
  4.142   4.215   4.290   4.344   4.410   4.466   4.540   4.720
  4.780   5.020
 --------------------------------------------------------------

          Ground-State Mulliken Net Atomic Charges

     Atom                 Charge (a.u.)
  ----------------------------------------
      1 O                    -0.594953
      2 C                     0.331392
      3 C                     0.331294
      4 C                    -0.285695
      5 H                     0.132145
      6 C                    -0.285835
      7 H                     0.132154
      8 C                     0.359304
      9 O                    -0.651940
     10 H                     0.407573
     11 C                    -0.166819
     12 H                     0.138131
     13 C                    -0.210442
     14 H                     0.126060
     15 C                     0.368459
     16 N                    -0.821856
     17 C                     0.368776
     18 C                    -0.210227
     19 H                     0.126337
     20 C                    -0.167108
     21 H                     0.138157
     22 C                     0.359697
     23 O                    -0.651973
     24 H                     0.407598
     25 H                     0.319771
  ----------------------------------------
  Sum of atomic charges =    -0.000000

 -----------------------------------------------------------------
                    Cartesian Multipole Moments
 -----------------------------------------------------------------
    Charge (ESU x 10^10)
                 0.0000
    Dipole Moment (Debye)
         X      -0.0048      Y      -0.4494      Z       0.3207
       Tot       0.5522
    Quadrupole Moments (Debye-Ang)
        XX     -98.1574     XY      -0.0566     YY     -68.8564
        XZ      -0.0037     YZ       0.9961     ZZ     -95.0950
    Octopole Moments (Debye-Ang^2)
       XXX       3.2492    XXY     -36.2948    XYY       0.5955
       YYY     -20.7562    XXZ      -0.7195    XYZ      -0.0337
       YYZ       2.9467    XZZ       1.0258    YZZ      -6.9310
       ZZZ       0.7932
    Hexadecapole Moments (Debye-Ang^3)
      XXXX   -4970.6377   XXXY      -5.9114   XXYY    -623.4127
      XYYY      -2.4857   YYYY    -677.6325   XXXZ      -0.4723
      XXYZ       2.4189   XYYZ      -0.1029   YYYZ       5.7233
      XXZZ    -814.5769   XYZZ      -1.4286   YYZZ    -169.4585
      XZZZ      -0.4914   YZZZ       0.0448   ZZZZ     -92.1776
 -----------------------------------------------------------------
 Calculating analytic gradient of the SCF energy
 Gradient of SCF Energy
            1           2           3           4           5           6
    1   0.0000948   0.0002556   0.0000385   0.0000540  -0.0000315  -0.0000662
    2  -0.0000290   0.0002739  -0.0002251   0.0001072  -0.0000394  -0.0000669
    3   0.0009583  -0.0004154  -0.0004168  -0.0001193  -0.0000335  -0.0001433
            7           8           9          10          11          12
    1  -0.0000311  -0.0000581   0.0000480  -0.0000342  -0.0000984  -0.0000075
    2   0.0000144  -0.0000926  -0.0000054   0.0000203   0.0000536   0.0000398
    3  -0.0000227   0.0000308   0.0000054   0.0000146   0.0000786  -0.0000180
           13          14          15          16          17          18
    1   0.0003043  -0.0000461  -0.0006540  -0.0002294  -0.0001690   0.0003360
    2  -0.0001761   0.0000484   0.0006517  -0.0003363  -0.0002854   0.0002696
    3  -0.0001128  -0.0000471  -0.0004753   0.0016965  -0.0005352  -0.0001056
           19          20          21          22          23          24
    1  -0.0000226  -0.0000970   0.0000220  -0.0000466   0.0000755  -0.0000363
    2  -0.0000576  -0.0000092  -0.0000342  -0.0000056  -0.0000392  -0.0000189
    3  -0.0000531   0.0000584  -0.0000097   0.0000590  -0.0000036   0.0000134
           25
    1   0.0003994
    2  -0.0000576
    3  -0.0004037
 Max gradient component =       1.697E-03
 RMS gradient           =       3.008E-04
 Gradient time:  CPU 25.22 s  wall 25.23 s
 Geometry Optimization Parameters
   NAtoms,    NIC,     NZ,  NCons,   NDum,   NFix, NCnnct, MaxDiis
       25     183       0       0       0       0       0       0

 Cartesian Hessian Update
 Hessian Updated using BFGS Update


** GEOMETRY OPTIMIZATION IN DELOCALIZED INTERNAL COORDINATES **
   Searching for a Minimum

   Optimization Cycle:   4

                       Coordinates (Angstroms)
     ATOM                X               Y               Z
      1  O        -0.0077563483   -1.1575621583   -0.0540783722
      2  C        -1.1976292190   -0.4496899162   -0.0316833750
      3  C         1.1787542368   -0.4441761877   -0.0311894317
      4  C         2.3549044047   -1.1810941623   -0.0149351202
      5  H         2.2876735636   -2.2661294327   -0.0216532609
      6  C        -2.3704753580   -1.1922346019   -0.0160680606
      7  H        -2.2987989823   -2.2768831034   -0.0226192808
      8  C         3.5908728462   -0.5222621155    0.0167915370
      9  O         4.7825592265   -1.2010930902    0.0369459672
     10  H         4.6008413212   -2.1529408843    0.0242554733
     11  C         3.6317249282    0.8708315494    0.0309704229
     12  H         4.5915864690    1.3752750964    0.0561594370
     13  C         2.4400853398    1.5979915638    0.0075512140
     14  H         2.4744345316    2.6850900948    0.0108902618
     15  C         1.1985289046    0.9599002855   -0.0225018551
     16  N        -0.0147978890    1.6516078663   -0.0640042791
     17  C        -1.2253026962    0.9538363492   -0.0229071393
     18  C        -2.4689620169    1.5870103095    0.0067641014
     19  H        -2.5086258363    2.6737005407    0.0100391450
     20  C        -3.6573384935    0.8538415422    0.0295742355
     21  H        -4.6199301050    1.3529194339    0.0545963665
     22  C        -3.6095520103   -0.5390625339    0.0153284776
     23  O        -4.7978442488   -1.2236935560    0.0348424927
     24  H        -4.6122650588   -2.1748025846    0.0218011743
     25  H        -0.0142082100    2.6378883951    0.1450500688
   Point Group: c1    Number of degrees of freedom:    69


   Energy is   -743.094898065

 Hessian Updated using BFGS Update

 65 Hessian modes will be used to form the next step
  Hessian Eigenvalues:
     0.003546    0.016966    0.019359    0.019359    0.019861    0.020371
     0.021073    0.021264    0.021832    0.022051    0.022179    0.022182
     0.022823    0.022840    0.022876    0.022892    0.023000    0.023042
     0.023078    0.023113    0.023290    0.023303    0.148483    0.159798
     0.160000    0.160063    0.165918    0.224310    0.225081    0.235008
     0.238041    0.238714    0.246560    0.249518    0.249974    0.250000
     0.256050    0.259984    0.350965    0.351461    0.351549    0.351968
     0.354426    0.354510    0.383064    0.417724    0.419797    0.421906
     0.436158    0.448093    0.454840    0.458356    0.459684    0.463743
     0.464238    0.468480    0.472840    0.474828    0.480441    0.494829
     0.506076    0.507409    0.535450    0.535456    0.575340

 Minimum Search - Taking Simple RFO Step
 Searching for Lamda that Minimizes Along All modes
 Value Taken    Lamda =  -0.00028715
 Step Taken.  Stepsize is  0.271204

                             Maximum     Tolerance    Cnvgd?
         Gradient           0.000598      0.000300      NO
         Displacement       0.128551      0.001200      NO
         Energy change     -0.000090      0.000001      NO


 New Cartesian Coordinates Obtained by Inverse Iteration

 Displacement from previous Coordinates is:  0.562818
 ----------------------------------------------------------------
             Standard Nuclear Orientation (Angstroms)
    I     Atom           X                Y                Z
 ----------------------------------------------------------------
    1      O      -0.0094815058    -1.1549880522    -0.1722361980
    2      C      -1.1957270828    -0.4463883316    -0.0952284868
    3      C       1.1779374639    -0.4461702395    -0.0951901462
    4      C       2.3513452462    -1.1839883891    -0.0377556550
    5      H       2.2861089925    -2.2688816680    -0.0541726042
    6      C      -2.3675259363    -1.1898503295    -0.0398378608
    7      H      -2.2955914079    -2.2746463299    -0.0575135455
    8      C       3.5839422771    -0.5222176051     0.0465254134
    9      O       4.7753089094    -1.1987178323     0.1049214286
   10      H       4.5969844649    -2.1508515108     0.0740269440
   11      C       3.6228949343     0.8708537460     0.0787815141
   12      H       4.5803984120     1.3753659541     0.1490111068
   13      C       2.4322993984     1.5974973617     0.0182653301
   14      H       2.4675322430     2.6848146891     0.0354736601
   15      C       1.1962848006     0.9566752796    -0.0736190051
   16      N      -0.0169207970     1.6531487660    -0.1743322465
   17      C      -1.2214023965     0.9589522102    -0.0722604412
   18      C      -2.4650494449     1.5883917652     0.0161747561
   19      H      -2.5024977776     2.6747403777     0.0333505157
   20      C      -3.6509978368     0.8530954634     0.0765868226
   21      H      -4.6122671004     1.3506343462     0.1460346906
   22      C      -3.6045014500    -0.5395628163     0.0450617434
   23      O      -4.7911807302    -1.2253748036     0.1045819245
   24      H      -4.6052590459    -2.1759480958     0.0739427998
   25      H      -0.0041553302     2.6316847445     0.0693277396
 ----------------------------------------------------------------
 Nuclear Repulsion Energy =  1017.7685273592 hartrees
 There are       56 alpha and       56 beta electrons
 Applying Cartesian multipole field
    Component          Value
    ---------          -----
     (2,0,0)        1.00000E-11
     (0,2,0)        2.00000E-11
     (0,0,2)       -3.00000E-10
 Nucleus-field energy     =     0.0000000455 hartrees
 Requested basis set is 6-31G(d)
 There are 82 shells and 258 basis functions
 A cutoff of  1.0D-11 yielded   2397 shell pairs
 There are     25682 function pairs
 Smallest overlap matrix eigenvalue = 3.42E-04
 Guess MOs from SCF MO coefficient file
 Reading MOs from coefficient file
 Reading MOs from coefficient file
 A restricted hybrid HF-DFT SCF calculation will be
 performed using Pulay DIIS extrapolation
 Exchange:     0.2000 Hartree-Fock + 0.0800 Slater + 0.7200 B88
 Correlation:  0.1900 VWN1RPA + 0.8100 LYP
 Using SG-1 standard quadrature grid
 SCF converges when DIIS error is below 1.0E-08
 Geometry optimization detected.  Setting ReadMinima to 0
 Setting SaveMinima to 0
 ---------------------------------------
  Cycle       Energy         DIIS Error
 ---------------------------------------
    1    -743.0844534257      1.65E-03
    2    -743.0948941056      1.36E-04
    3    -743.0947422896      2.00E-04
    4    -743.0950865370      5.99E-05
    5    -743.0951169489      1.53E-05
    6    -743.0951183979      8.60E-06
    7    -743.0951189373      2.25E-06
    8    -743.0951189730      6.68E-07
    9    -743.0951189781      1.76E-07
   10    -743.0951189787      8.37E-08
   11    -743.0951189793      1.60E-08
   12    -743.0951189797      5.21E-09 Convergence criterion met
 ---------------------------------------
 SCF time:  CPU 75.03 s  wall 75.20 s
 SCF   energy in the final basis set = -743.0951189797
 Total energy in the final basis set = -743.0951189797

 --------------------------------------------------------------

                    Orbital Energies (a.u.)
 --------------------------------------------------------------

 Alpha MOs
 -- Occupied --
-19.195 -19.175 -19.175 -14.362 -10.253 -10.253 -10.246 -10.245
-10.230 -10.230 -10.194 -10.193 -10.191 -10.190 -10.183 -10.182
 -1.085  -1.055  -1.054  -0.953  -0.864  -0.831  -0.768  -0.751
 -0.736  -0.709  -0.651  -0.644  -0.623  -0.572  -0.571  -0.545
 -0.526  -0.521  -0.484  -0.480  -0.469  -0.454  -0.440  -0.436
 -0.419  -0.405  -0.404  -0.393  -0.392  -0.380  -0.375  -0.363
 -0.351  -0.341  -0.339  -0.285  -0.259  -0.227  -0.225  -0.163
 -- Virtual --
 -0.004   0.004   0.009   0.052   0.064   0.070   0.087   0.091
  0.103   0.149   0.150   0.157   0.166   0.176   0.192   0.202
  0.233   0.235   0.259   0.263   0.266   0.293   0.313   0.351
  0.352   0.372   0.380   0.399   0.420   0.471   0.494   0.500
  0.502   0.525   0.526   0.535   0.548   0.558   0.576   0.576
  0.586   0.591   0.594   0.599   0.602   0.603   0.617   0.629
  0.640   0.643   0.644   0.657   0.660   0.672   0.696   0.727
  0.747   0.750   0.762   0.797   0.820   0.824   0.833   0.834
  0.847   0.850   0.870   0.882   0.892   0.898   0.909   0.914
  0.934   0.944   0.951   0.959   0.962   0.987   1.007   1.017
  1.053   1.060   1.083   1.096   1.119   1.144   1.156   1.165
  1.179   1.207   1.211   1.228   1.248   1.251   1.282   1.289
  1.307   1.362   1.368   1.372   1.381   1.382   1.415   1.424
  1.447   1.454   1.475   1.485   1.503   1.539   1.599   1.667
  1.670   1.710   1.724   1.735   1.736   1.751   1.787   1.790
  1.811   1.829   1.854   1.858   1.862   1.868   1.881   1.889
  1.913   1.926   1.943   1.944   1.963   1.978   1.980   2.001
  2.012   2.027   2.068   2.094   2.115   2.129   2.132   2.175
  2.197   2.240   2.273   2.276   2.277   2.286   2.299   2.334
  2.347   2.393   2.416   2.426   2.430   2.452   2.477   2.487
  2.520   2.545   2.577   2.587   2.597   2.632   2.686   2.686
  2.700   2.713   2.719   2.720   2.747   2.809   2.839   2.877
  2.942   2.957   2.971   3.019   3.038   3.066   3.124   3.363
  3.486   3.507   3.933   3.945   4.017   4.094   4.104   4.126
  4.142   4.211   4.285   4.344   4.402   4.460   4.536   4.714
  4.776   5.005
 --------------------------------------------------------------

          Ground-State Mulliken Net Atomic Charges

     Atom                 Charge (a.u.)
  ----------------------------------------
      1 O                    -0.593898
      2 C                     0.332217
      3 C                     0.335572
      4 C                    -0.284485
      5 H                     0.132781
      6 C                    -0.284952
      7 H                     0.131802
      8 C                     0.358912
      9 O                    -0.651407
     10 H                     0.407763
     11 C                    -0.166407
     12 H                     0.138525
     13 C                    -0.211183
     14 H                     0.126853
     15 C                     0.350002
     16 N                    -0.800719
     17 C                     0.356176
     18 C                    -0.209515
     19 H                     0.125980
     20 C                    -0.167184
     21 H                     0.138027
     22 C                     0.359790
     23 O                    -0.652114
     24 H                     0.407554
     25 H                     0.319911
  ----------------------------------------
  Sum of atomic charges =    -0.000000

 -----------------------------------------------------------------
                    Cartesian Multipole Moments
 -----------------------------------------------------------------
    Charge (ESU x 10^10)
                -0.0000
    Dipole Moment (Debye)
         X       0.0862      Y      -0.4982      Z       0.3946
       Tot       0.6414
    Quadrupole Moments (Debye-Ang)
        XX     -97.9387     XY      -0.0477     YY     -68.9621
        XZ      -0.0008     YZ       1.0860     ZZ     -95.2093
    Octopole Moments (Debye-Ang^2)
       XXX       4.6643    XXY     -36.4553    XYY       1.0522
       YYY     -21.3509    XXZ      -0.9007    XYZ      -0.0154
       YYZ       4.5606    XZZ       1.1392    YZZ      -7.1218
       ZZZ       3.4212
    Hexadecapole Moments (Debye-Ang^3)
      XXXX   -4949.6525   XXXY      -7.0839   XXYY    -621.2392
      XYYY      -1.7940   YYYY    -679.0407   XXXZ      -0.3274
      XXYZ       6.5609   XYYZ      -0.1133   YYYZ       5.8579
      XXZZ    -812.4755   XYZZ      -1.3277   YYZZ    -170.5824
      XZZZ      -0.4982   YZZZ       1.7529   ZZZZ     -96.2771
 -----------------------------------------------------------------
 Calculating analytic gradient of the SCF energy
 Gradient of SCF Energy
            1           2           3           4           5           6
    1  -0.0010617   0.0013420   0.0016590  -0.0009280  -0.0000216  -0.0007641
    2   0.0000309  -0.0007154  -0.0001840  -0.0003719   0.0000006   0.0003541
    3   0.0018582  -0.0011522  -0.0009680  -0.0002360  -0.0000129  -0.0002444
            7           8           9          10          11          12
    1  -0.0001352  -0.0000006  -0.0000375  -0.0000460   0.0000408  -0.0000782
    2  -0.0001508   0.0003271   0.0001613  -0.0000241   0.0000933   0.0000849
    3  -0.0000244   0.0000620  -0.0000493   0.0000338  -0.0000027   0.0000114
           13          14          15          16          17          18
    1  -0.0006449   0.0002920   0.0008853  -0.0059123   0.0041296  -0.0005817
    2   0.0000336   0.0003014  -0.0006800  -0.0014189   0.0038857   0.0005086
    3   0.0002246  -0.0000283   0.0000097   0.0014018  -0.0001636  -0.0000120
           19          20          21          22          23          24
    1   0.0004557   0.0001124  -0.0000184   0.0001316  -0.0002365  -0.0000028
    2  -0.0002845  -0.0004666  -0.0001456  -0.0004197  -0.0002876   0.0000741
    3  -0.0000312  -0.0000213   0.0000088   0.0000784   0.0000133   0.0000387
           25
    1   0.0014210
    2  -0.0007064
    3  -0.0007941
 Max gradient component =       5.912E-03
 RMS gradient           =       1.105E-03
 Gradient time:  CPU 25.32 s  wall 25.33 s
 Geometry Optimization Parameters
   NAtoms,    NIC,     NZ,  NCons,   NDum,   NFix, NCnnct, MaxDiis
       25     183       0       0       0       0       0       0

 Cartesian Hessian Update
 Hessian Updated using BFGS Update


** GEOMETRY OPTIMIZATION IN DELOCALIZED INTERNAL COORDINATES **
   Searching for a Minimum

   Optimization Cycle:   5

                       Coordinates (Angstroms)
     ATOM                X               Y               Z
      1  O        -0.0094815058   -1.1549880522   -0.1722361980
      2  C        -1.1957270828   -0.4463883316   -0.0952284868
      3  C         1.1779374639   -0.4461702395   -0.0951901462
      4  C         2.3513452462   -1.1839883891   -0.0377556550
      5  H         2.2861089925   -2.2688816680   -0.0541726042
      6  C        -2.3675259363   -1.1898503295   -0.0398378608
      7  H        -2.2955914079   -2.2746463299   -0.0575135455
      8  C         3.5839422771   -0.5222176051    0.0465254134
      9  O         4.7753089094   -1.1987178323    0.1049214286
     10  H         4.5969844649   -2.1508515108    0.0740269440
     11  C         3.6228949343    0.8708537460    0.0787815141
     12  H         4.5803984120    1.3753659541    0.1490111068
     13  C         2.4322993984    1.5974973617    0.0182653301
     14  H         2.4675322430    2.6848146891    0.0354736601
     15  C         1.1962848006    0.9566752796   -0.0736190051
     16  N        -0.0169207970    1.6531487660   -0.1743322465
     17  C        -1.2214023965    0.9589522102   -0.0722604412
     18  C        -2.4650494449    1.5883917652    0.0161747561
     19  H        -2.5024977776    2.6747403777    0.0333505157
     20  C        -3.6509978368    0.8530954634    0.0765868226
     21  H        -4.6122671004    1.3506343462    0.1460346906
     22  C        -3.6045014500   -0.5395628163    0.0450617434
     23  O        -4.7911807302   -1.2253748036    0.1045819245
     24  H        -4.6052590459   -2.1759480958    0.0739427998
     25  H        -0.0041553302    2.6316847445    0.0693277396
   Point Group: c1    Number of degrees of freedom:    69


   Energy is   -743.095118980

 Hessian Updated using BFGS Update

 66 Hessian modes will be used to form the next step
  Hessian Eigenvalues:
     0.001326    0.017006    0.019359    0.019359    0.019947    0.020573
     0.021082    0.021813    0.021960    0.022056    0.022180    0.022296
     0.022824    0.022844    0.022883    0.022920    0.022998    0.023050
     0.023090    0.023185    0.023303    0.023332    0.149815    0.159976
     0.160000    0.160060    0.160424    0.168063    0.224818    0.225103
     0.235013    0.238223    0.238736    0.246562    0.249924    0.249995
     0.250219    0.258049    0.266227    0.350965    0.351467    0.351580
     0.352021    0.354434    0.354509    0.383821    0.417771    0.419785
     0.422341    0.435311    0.448883    0.455078    0.458609    0.460142
     0.464228    0.465292    0.469822    0.472975    0.476688    0.480582
     0.495646    0.506084    0.507641    0.535451    0.535460    0.759430

 Minimum Search - Taking Simple RFO Step
 Searching for Lamda that Minimizes Along All modes
 Value Taken    Lamda =  -0.00036268
 Calculated Step too Large.  Step scaled by  0.710708
 Step Taken.  Stepsize is  0.300000

                             Maximum     Tolerance    Cnvgd?
         Gradient           0.002141      0.000300      NO
         Displacement       0.150833      0.001200      NO
         Energy change     -0.000221      0.000001      NO


 New Cartesian Coordinates Obtained by Inverse Iteration

 Displacement from previous Coordinates is:  0.630241
 ----------------------------------------------------------------
             Standard Nuclear Orientation (Angstroms)
    I     Atom           X                Y                Z
 ----------------------------------------------------------------
    1      O      -0.0103940741    -1.1467329748    -0.3105174363
    2      C      -1.1922743155    -0.4424917074    -0.1668543139
    3      C       1.1748296978    -0.4449706350    -0.1667463494
    4      C       2.3431262131    -1.1851348120    -0.0629022273
    5      H       2.2790940074    -2.2697759044    -0.0906664901
    6      C      -2.3598652874    -1.1882908226    -0.0655378556
    7      H      -2.2876403017    -2.2729520616    -0.0956436145
    8      C       3.5703327562    -0.5230309966     0.0802426772
    9      O       4.7584630484    -1.1992140839     0.1830649062
   10      H       4.5829540294    -2.1510656501     0.1327259203
   11      C       3.6077053516     0.8699046847     0.1304066508
   12      H       4.5610993063     1.3729649111     0.2496128812
   13      C       2.4206635515     1.5975444512     0.0274501017
   14      H       2.4560620778     2.6846922842     0.0592923620
   15      C       1.1921980783     0.9566086152    -0.1305921882
   16      N      -0.0178439851     1.6571313829    -0.2938785665
   17      C      -1.2157552236     0.9633089233    -0.1288001881
   18      C      -2.4551685098     1.5891701506     0.0250437732
   19      H      -2.4909985006     2.6751992578     0.0568392245
   20      C      -3.6368285239     0.8517149722     0.1280858898
   21      H      -4.5942488187     1.3475183648     0.2463530888
   22      C      -3.5920472479    -0.5407930332     0.0788380201
   23      O      -4.7748774657    -1.2282223015     0.1834145018
   24      H      -4.5903805170    -2.1782633913     0.1333898716
   25      H       0.0002739532     2.6234490763    -0.0027004393
 ----------------------------------------------------------------
 Nuclear Repulsion Energy =  1018.4346533364 hartrees
 There are       56 alpha and       56 beta electrons
 Applying Cartesian multipole field
    Component          Value
    ---------          -----
     (2,0,0)        1.00000E-11
     (0,2,0)        2.00000E-11
     (0,0,2)       -3.00000E-10
 Nucleus-field energy     =     0.0000000431 hartrees
 Requested basis set is 6-31G(d)
 There are 82 shells and 258 basis functions
 A cutoff of  1.0D-11 yielded   2403 shell pairs
 There are     25746 function pairs
 Smallest overlap matrix eigenvalue = 3.44E-04
 Guess MOs from SCF MO coefficient file
 Reading MOs from coefficient file
 Reading MOs from coefficient file
 A restricted hybrid HF-DFT SCF calculation will be
 performed using Pulay DIIS extrapolation
 Exchange:     0.2000 Hartree-Fock + 0.0800 Slater + 0.7200 B88
 Correlation:  0.1900 VWN1RPA + 0.8100 LYP
 Using SG-1 standard quadrature grid
 SCF converges when DIIS error is below 1.0E-08
 Geometry optimization detected.  Setting ReadMinima to 0
 Setting SaveMinima to 0
 ---------------------------------------
  Cycle       Energy         DIIS Error
 ---------------------------------------
    1    -743.0813777142      1.85E-03
    2    -743.0949603924      1.64E-04
    3    -743.0946293591      2.62E-04
    4    -743.0952433301      6.46E-05
    5    -743.0952783254      1.68E-05
    6    -743.0952799427      1.05E-05
    7    -743.0952807298      2.40E-06
    8    -743.0952807715      7.50E-07
    9    -743.0952807767      2.12E-07
   10    -743.0952807783      9.09E-08
   11    -743.0952807800      1.67E-08
   12    -743.0952807806      4.90E-09 Convergence criterion met
 ---------------------------------------
 SCF time:  CPU 75.65 s  wall 75.75 s
 SCF   energy in the final basis set = -743.0952807806
 Total energy in the final basis set = -743.0952807806

 --------------------------------------------------------------

                    Orbital Energies (a.u.)
 --------------------------------------------------------------

 Alpha MOs
 -- Occupied --
-19.195 -19.176 -19.175 -14.362 -10.253 -10.252 -10.247 -10.245
-10.229 -10.229 -10.194 -10.193 -10.191 -10.190 -10.184 -10.183
 -1.086  -1.056  -1.054  -0.953  -0.864  -0.831  -0.768  -0.750
 -0.736  -0.709  -0.651  -0.644  -0.623  -0.572  -0.571  -0.544
 -0.526  -0.520  -0.484  -0.479  -0.469  -0.454  -0.441  -0.436
 -0.419  -0.406  -0.405  -0.393  -0.392  -0.380  -0.376  -0.363
 -0.352  -0.340  -0.338  -0.286  -0.259  -0.227  -0.225  -0.165
 -- Virtual --
 -0.004   0.002   0.009   0.050   0.064   0.069   0.087   0.091
  0.103   0.148   0.150   0.157   0.166   0.176   0.190   0.202
  0.233   0.235   0.258   0.263   0.266   0.292   0.313   0.351
  0.352   0.371   0.379   0.398   0.419   0.473   0.496   0.500
  0.502   0.524   0.526   0.535   0.549   0.559   0.575   0.577
  0.584   0.589   0.594   0.600   0.603   0.607   0.618   0.630
  0.640   0.643   0.644   0.657   0.660   0.673   0.697   0.725
  0.746   0.750   0.762   0.795   0.818   0.822   0.834   0.834
  0.846   0.850   0.873   0.882   0.893   0.898   0.913   0.915
  0.932   0.944   0.949   0.958   0.962   0.986   1.008   1.021
  1.048   1.054   1.088   1.089   1.111   1.142   1.155   1.161
  1.166   1.200   1.206   1.228   1.242   1.244   1.273   1.280
  1.311   1.353   1.368   1.370   1.376   1.391   1.412   1.425
  1.447   1.456   1.473   1.488   1.501   1.550   1.597   1.671
  1.685   1.710   1.724   1.734   1.735   1.749   1.774   1.787
  1.801   1.828   1.854   1.858   1.866   1.868   1.885   1.889
  1.907   1.926   1.941   1.945   1.968   1.978   1.979   1.997
  2.012   2.030   2.067   2.083   2.114   2.131   2.133   2.175
  2.197   2.248   2.270   2.275   2.283   2.289   2.300   2.330
  2.345   2.396   2.416   2.427   2.437   2.449   2.477   2.487
  2.523   2.546   2.569   2.586   2.599   2.628   2.684   2.685
  2.691   2.707   2.717   2.720   2.753   2.807   2.847   2.875
  2.935   2.955   2.969   3.018   3.031   3.068   3.124   3.360
  3.475   3.504   3.931   3.945   4.009   4.092   4.103   4.125
  4.140   4.205   4.277   4.345   4.393   4.451   4.530   4.706
  4.773   4.989
 --------------------------------------------------------------

          Ground-State Mulliken Net Atomic Charges

     Atom                 Charge (a.u.)
  ----------------------------------------
      1 O                    -0.591821
      2 C                     0.333961
      3 C                     0.338917
      4 C                    -0.282328
      5 H                     0.133134
      6 C                    -0.282789
      7 H                     0.131666
      8 C                     0.358519
      9 O                    -0.650862
     10 H                     0.407958
     11 C                    -0.166097
     12 H                     0.138935
     13 C                    -0.210993
     14 H                     0.127595
     15 C                     0.326333
     16 N                    -0.770747
     17 C                     0.335085
     18 C                    -0.208849
     19 H                     0.126050
     20 C                    -0.166941
     21 H                     0.138156
     22 C                     0.359556
     23 O                    -0.652031
     24 H                     0.407654
     25 H                     0.319938
  ----------------------------------------
  Sum of atomic charges =     0.000000

 -----------------------------------------------------------------
                    Cartesian Multipole Moments
 -----------------------------------------------------------------
    Charge (ESU x 10^10)
                 0.0000
    Dipole Moment (Debye)
         X       0.1313      Y      -0.5747      Z       0.4966
       Tot       0.7708
    Quadrupole Moments (Debye-Ang)
        XX     -97.5490     XY      -0.0381     YY     -69.1027
        XZ       0.0033     YZ       1.2122     ZZ     -95.4045
    Octopole Moments (Debye-Ang^2)
       XXX       5.3361    XXY     -36.5045    XYY       1.2610
       YYY     -22.3771    XXZ      -1.0624    XYZ      -0.0204
       YYZ       6.5607    XZZ       1.2001    YZZ      -7.3432
       ZZZ       6.5315
    Hexadecapole Moments (Debye-Ang^3)
      XXXX   -4906.2212   XXXY      -7.5029   XXYY    -617.0039
      XYYY      -1.4360   YYYY    -680.9229   XXXZ      -0.1716
      XXYZ      10.8864   XYYZ      -0.0995   YYYZ       6.4942
      XXZZ    -808.2017   XYZZ      -1.2937   YYZZ    -172.6657
      XZZZ      -0.5098   YZZZ       3.9533   ZZZZ    -105.6909
 -----------------------------------------------------------------
 Calculating analytic gradient of the SCF energy
 Gradient of SCF Energy
            1           2           3           4           5           6
    1  -0.0015954   0.0018812   0.0022480  -0.0015905  -0.0000088  -0.0010112
    2   0.0001547  -0.0014418  -0.0002337  -0.0006362   0.0000216   0.0006073
    3   0.0020027  -0.0014156  -0.0009354  -0.0003839   0.0000170  -0.0002449
            7           8           9          10          11          12
    1  -0.0001670   0.0001035  -0.0000876  -0.0000835   0.0002304  -0.0001165
    2  -0.0002477   0.0006072   0.0002541  -0.0000161   0.0000312   0.0001059
    3  -0.0000101   0.0000722  -0.0000772   0.0000466  -0.0000960   0.0000392
           13          14          15          16          17          18
    1  -0.0013255   0.0004681   0.0012420  -0.0086664   0.0070591  -0.0010751
    2   0.0002480   0.0003981  -0.0012411  -0.0020631   0.0064931   0.0005432
    3   0.0003706   0.0000352   0.0007410   0.0002892   0.0000258   0.0001603
           19          20          21          22          23          24
    1   0.0007445   0.0002069  -0.0000103   0.0002070  -0.0004553  -0.0000203
    2  -0.0003604  -0.0007137  -0.0001883  -0.0005100  -0.0005282   0.0000765
    3  -0.0000283  -0.0001394   0.0000283   0.0000608   0.0000378   0.0000623
           25
    1   0.0018228
    2  -0.0013608
    3  -0.0006583
 Max gradient component =       8.666E-03
 RMS gradient           =       1.681E-03
 Gradient time:  CPU 25.29 s  wall 25.29 s
 Geometry Optimization Parameters
   NAtoms,    NIC,     NZ,  NCons,   NDum,   NFix, NCnnct, MaxDiis
       25     183       0       0       0       0       0       0

 Cartesian Hessian Update
 Hessian Updated using BFGS Update


** GEOMETRY OPTIMIZATION IN DELOCALIZED INTERNAL COORDINATES **
   Searching for a Minimum

   Optimization Cycle:   6

                       Coordinates (Angstroms)
     ATOM                X               Y               Z
      1  O        -0.0103940741   -1.1467329748   -0.3105174363
      2  C        -1.1922743155   -0.4424917074   -0.1668543139
      3  C         1.1748296978   -0.4449706350   -0.1667463494
      4  C         2.3431262131   -1.1851348120   -0.0629022273
      5  H         2.2790940074   -2.2697759044   -0.0906664901
      6  C        -2.3598652874   -1.1882908226   -0.0655378556
      7  H        -2.2876403017   -2.2729520616   -0.0956436145
      8  C         3.5703327562   -0.5230309966    0.0802426772
      9  O         4.7584630484   -1.1992140839    0.1830649062
     10  H         4.5829540294   -2.1510656501    0.1327259203
     11  C         3.6077053516    0.8699046847    0.1304066508
     12  H         4.5610993063    1.3729649111    0.2496128812
     13  C         2.4206635515    1.5975444512    0.0274501017
     14  H         2.4560620778    2.6846922842    0.0592923620
     15  C         1.1921980783    0.9566086152   -0.1305921882
     16  N        -0.0178439851    1.6571313829   -0.2938785665
     17  C        -1.2157552236    0.9633089233   -0.1288001881
     18  C        -2.4551685098    1.5891701506    0.0250437732
     19  H        -2.4909985006    2.6751992578    0.0568392245
     20  C        -3.6368285239    0.8517149722    0.1280858898
     21  H        -4.5942488187    1.3475183648    0.2463530888
     22  C        -3.5920472479   -0.5407930332    0.0788380201
     23  O        -4.7748774657   -1.2282223015    0.1834145018
     24  H        -4.5903805170   -2.1782633913    0.1333898716
     25  H         0.0002739532    2.6234490763   -0.0027004393
   Point Group: c1    Number of degrees of freedom:    69


   Energy is   -743.095280781

 Hessian Updated using BFGS Update

 67 Hessian modes will be used to form the next step
  Hessian Eigenvalues:
     0.002344    0.017055    0.019359    0.019360    0.019984    0.020560
     0.021081    0.021803    0.021914    0.022089    0.022179    0.022294
     0.022827    0.022844    0.022885    0.022929    0.022998    0.023045
     0.023092    0.023186    0.023299    0.023312    0.145925    0.159979
     0.160000    0.160008    0.160094    0.160422    0.166100    0.224900
     0.225050    0.235035    0.238176    0.238678    0.246563    0.249976
     0.249996    0.250211    0.258552    0.264366    0.350964    0.351458
     0.351589    0.351953    0.354433    0.354507    0.383947    0.417774
     0.419760    0.422336    0.435117    0.448783    0.455230    0.458606
     0.460114    0.464234    0.465355    0.470380    0.473016    0.477613
     0.480607    0.495473    0.506109    0.507563    0.535451    0.535467
     0.700954

 Minimum Search - Taking Simple RFO Step
 Searching for Lamda that Minimizes Along All modes
 Value Taken    Lamda =  -0.00019490
 Step Taken.  Stepsize is  0.114453

                             Maximum     Tolerance    Cnvgd?
         Gradient           0.003320      0.000300      NO
         Displacement       0.057464      0.001200      NO
         Energy change     -0.000162      0.000001      NO


 New Cartesian Coordinates Obtained by Inverse Iteration

 Displacement from previous Coordinates is:  0.224195
 ----------------------------------------------------------------
             Standard Nuclear Orientation (Angstroms)
    I     Atom           X                Y                Z
 ----------------------------------------------------------------
    1      O      -0.0097675553    -1.1391221629    -0.3674893081
    2      C      -1.1913970179    -0.4407538331    -0.1920949929
    3      C       1.1733083005    -0.4409415564    -0.1924890246
    4      C       2.3389957866    -1.1835804887    -0.0711750713
    5      H       2.2736532619    -2.2680242182    -0.1039472943
    6      C      -2.3555224266    -1.1889613348    -0.0725778215
    7      H      -2.2823753800    -2.2733176021    -0.1070639809
    8      C       3.5647777547    -0.5247253382     0.0930020953
    9      O       4.7498436217    -1.2034270822     0.2124587264
   10      H       4.5738353954    -2.1547881681     0.1551090080
   11      C       3.6037774210     0.8681762917     0.1475452897
   12      H       4.5563144902     1.3689010804     0.2827786790
   13      C       2.4197823668     1.5981788639     0.0287021984
   14      H       2.4558213474     2.6849685531     0.0652609910
   15      C       1.1924260077     0.9603462892    -0.1504704301
   16      N      -0.0167778463     1.6620980940    -0.3305887380
   17      C      -1.2158939315     0.9637723882    -0.1493049149
   18      C      -2.4525067864     1.5886395958     0.0263219842
   19      H      -2.4902025973     2.6747287029     0.0623263527
   20      C      -3.6316405453     0.8502918418     0.1450465261
   21      H      -4.5875316236     1.3451319642     0.2789335914
   22      C      -3.5857772217    -0.5422918879     0.0918149740
   23      O      -4.7662970755    -1.2304693289     0.2122220518
   24      H      -4.5824759201    -2.1803136340     0.1555510797
   25      H      -0.0058905264     2.6237516702    -0.0199517710
 ----------------------------------------------------------------
 Nuclear Repulsion Energy =  1018.5231104021 hartrees
 There are       56 alpha and       56 beta electrons
 Applying Cartesian multipole field
    Component          Value
    ---------          -----
     (2,0,0)        1.00000E-11
     (0,2,0)        2.00000E-11
     (0,0,2)       -3.00000E-10
 Nucleus-field energy     =     0.0000000419 hartrees
 Requested basis set is 6-31G(d)
 There are 82 shells and 258 basis functions
 A cutoff of  1.0D-11 yielded   2406 shell pairs
 There are     25770 function pairs
 Smallest overlap matrix eigenvalue = 3.44E-04
 Guess MOs from SCF MO coefficient file
 Reading MOs from coefficient file
 Reading MOs from coefficient file
 A restricted hybrid HF-DFT SCF calculation will be
 performed using Pulay DIIS extrapolation
 Exchange:     0.2000 Hartree-Fock + 0.0800 Slater + 0.7200 B88
 Correlation:  0.1900 VWN1RPA + 0.8100 LYP
 Using SG-1 standard quadrature grid
 SCF converges when DIIS error is below 1.0E-08
 Geometry optimization detected.  Setting ReadMinima to 0
 Setting SaveMinima to 0
 ---------------------------------------
  Cycle       Energy         DIIS Error
 ---------------------------------------
    1    -743.0908777714      6.90E-04
    2    -743.0953829415      6.52E-05
    3    -743.0953153094      1.12E-04
    4    -743.0954265474      2.13E-05
    5    -743.0954301625      7.38E-06
    6    -743.0954305269      3.68E-06
    7    -743.0954306299      9.53E-07
    8    -743.0954306347      2.89E-07
    9    -743.0954306363      7.91E-08
   10    -743.0954306358      3.40E-08
   11    -743.0954306361      6.90E-09 Convergence criterion met
 ---------------------------------------
 SCF time:  CPU 68.96 s  wall 69.10 s
 SCF   energy in the final basis set = -743.0954306361
 Total energy in the final basis set = -743.0954306361

 --------------------------------------------------------------

                    Orbital Energies (a.u.)
 --------------------------------------------------------------

 Alpha MOs
 -- Occupied --
-19.194 -19.176 -19.175 -14.362 -10.253 -10.252 -10.247 -10.246
-10.229 -10.229 -10.194 -10.193 -10.191 -10.190 -10.184 -10.183
 -1.086  -1.056  -1.055  -0.951  -0.864  -0.831  -0.768  -0.750
 -0.736  -0.709  -0.650  -0.643  -0.623  -0.572  -0.571  -0.544
 -0.526  -0.519  -0.485  -0.479  -0.470  -0.454  -0.441  -0.436
 -0.419  -0.406  -0.405  -0.393  -0.393  -0.380  -0.376  -0.363
 -0.352  -0.340  -0.337  -0.286  -0.259  -0.228  -0.225  -0.167
 -- Virtual --
 -0.004   0.002   0.009   0.049   0.064   0.069   0.087   0.091
  0.102   0.148   0.150   0.157   0.166   0.176   0.189   0.201
  0.233   0.235   0.257   0.263   0.266   0.292   0.313   0.351
  0.352   0.371   0.378   0.398   0.418   0.474   0.496   0.500
  0.502   0.524   0.526   0.535   0.549   0.559   0.575   0.577
  0.583   0.589   0.594   0.600   0.603   0.609   0.617   0.630
  0.640   0.643   0.644   0.657   0.659   0.673   0.697   0.724
  0.746   0.750   0.761   0.795   0.817   0.821   0.833   0.835
  0.846   0.851   0.874   0.882   0.893   0.898   0.914   0.915
  0.933   0.944   0.948   0.958   0.962   0.986   1.008   1.023
  1.044   1.053   1.086   1.091   1.109   1.141   1.151   1.157
  1.168   1.199   1.205   1.228   1.240   1.242   1.269   1.278
  1.311   1.349   1.368   1.370   1.374   1.394   1.410   1.426
  1.447   1.456   1.472   1.489   1.501   1.554   1.595   1.671
  1.689   1.709   1.724   1.734   1.735   1.748   1.772   1.785
  1.798   1.827   1.852   1.857   1.867   1.869   1.888   1.890
  1.905   1.927   1.939   1.946   1.969   1.977   1.980   1.995
  2.012   2.029   2.067   2.078   2.114   2.132   2.133   2.175
  2.196   2.251   2.269   2.276   2.287   2.290   2.300   2.328
  2.344   2.398   2.416   2.427   2.438   2.447   2.477   2.485
  2.525   2.546   2.565   2.586   2.600   2.626   2.683   2.683
  2.689   2.705   2.717   2.721   2.755   2.806   2.851   2.874
  2.930   2.954   2.967   3.018   3.028   3.069   3.124   3.357
  3.470   3.503   3.931   3.945   4.005   4.092   4.103   4.125
  4.140   4.204   4.274   4.345   4.389   4.448   4.527   4.702
  4.773   4.984
 --------------------------------------------------------------

          Ground-State Mulliken Net Atomic Charges

     Atom                 Charge (a.u.)
  ----------------------------------------
      1 O                    -0.591163
      2 C                     0.334477
      3 C                     0.338075
      4 C                    -0.281096
      5 H                     0.132920
      6 C                    -0.281326
      7 H                     0.131879
      8 C                     0.358547
      9 O                    -0.650841
     10 H                     0.407985
     11 C                    -0.166091
     12 H                     0.139030
     13 C                    -0.210223
     14 H                     0.127730
     15 C                     0.320899
     16 N                    -0.762477
     17 C                     0.327114
     18 C                    -0.208849
     19 H                     0.126482
     20 C                    -0.166522
     21 H                     0.138446
     22 C                     0.359089
     23 O                    -0.651694
     24 H                     0.407764
     25 H                     0.319845
  ----------------------------------------
  Sum of atomic charges =    -0.000000

 -----------------------------------------------------------------
                    Cartesian Multipole Moments
 -----------------------------------------------------------------
    Charge (ESU x 10^10)
                 0.0000
    Dipole Moment (Debye)
         X       0.0967      Y      -0.6085      Z       0.5436
       Tot       0.8216
    Quadrupole Moments (Debye-Ang)
        XX     -97.3378     XY      -0.0445     YY     -69.1424
        XZ      -0.0014     YZ       1.2582     ZZ     -95.4975
    Octopole Moments (Debye-Ang^2)
       XXX       4.8145    XXY     -36.3107    XYY       1.0786
       YYY     -22.9197    XXZ      -1.1558    XYZ      -0.0124
       YYZ       7.3620    XZZ       1.1544    YZZ      -7.4316
       ZZZ       7.6879
    Hexadecapole Moments (Debye-Ang^3)
      XXXX   -4887.5181   XXXY      -7.0714   XXYY    -615.4590
      XYYY      -1.7587   YYYY    -681.6315   XXXZ      -0.2660
      XXYZ      12.3021   XYYZ      -0.1122   YYYZ       6.9531
      XXZZ    -806.6542   XYZZ      -1.3242   YYZZ    -173.7204
      XZZZ      -0.5187   YZZZ       4.8757   ZZZZ    -110.2882
 -----------------------------------------------------------------
 Calculating analytic gradient of the SCF energy
 Gradient of SCF Energy
            1           2           3           4           5           6
    1  -0.0011430   0.0011585   0.0015783  -0.0011397   0.0000181  -0.0007566
    2   0.0001966  -0.0012601  -0.0001545  -0.0005013   0.0000215   0.0004651
    3   0.0012448  -0.0008801  -0.0005705  -0.0002905   0.0000364  -0.0001444
            7           8           9          10          11          12
    1  -0.0001047   0.0000940  -0.0001126  -0.0000575   0.0002369  -0.0000746
    2  -0.0001927   0.0005056   0.0001956  -0.0000139  -0.0000113   0.0000692
    3   0.0000087   0.0000754  -0.0000882   0.0000446  -0.0000802   0.0000437
           13          14          15          16          17          18
    1  -0.0010363   0.0003603   0.0017046  -0.0060973   0.0046715  -0.0009668
    2   0.0001487   0.0002735  -0.0012236  -0.0012349   0.0048351   0.0001081
    3   0.0002293   0.0000510   0.0007559  -0.0003995   0.0001635   0.0001177
           19          20          21          22          23          24
    1   0.0005551   0.0001713  -0.0000052   0.0001822  -0.0003477  -0.0000010
    2  -0.0002067  -0.0005088  -0.0001062  -0.0003354  -0.0003791   0.0000495
    3  -0.0000120  -0.0001315   0.0000323   0.0000535   0.0000005   0.0000555
           25
    1   0.0011123
    2  -0.0007403
    3  -0.0003157
 Max gradient component =       6.097E-03
 RMS gradient           =       1.193E-03
 Gradient time:  CPU 25.39 s  wall 25.39 s
 Geometry Optimization Parameters
   NAtoms,    NIC,     NZ,  NCons,   NDum,   NFix, NCnnct, MaxDiis
       25     183       0       0       0       0       0       0

 Cartesian Hessian Update
 Hessian Updated using BFGS Update


** GEOMETRY OPTIMIZATION IN DELOCALIZED INTERNAL COORDINATES **
   Searching for a Minimum

   Optimization Cycle:   7

                       Coordinates (Angstroms)
     ATOM                X               Y               Z
      1  O        -0.0097675553   -1.1391221629   -0.3674893081
      2  C        -1.1913970179   -0.4407538331   -0.1920949929
      3  C         1.1733083005   -0.4409415564   -0.1924890246
      4  C         2.3389957866   -1.1835804887   -0.0711750713
      5  H         2.2736532619   -2.2680242182   -0.1039472943
      6  C        -2.3555224266   -1.1889613348   -0.0725778215
      7  H        -2.2823753800   -2.2733176021   -0.1070639809
      8  C         3.5647777547   -0.5247253382    0.0930020953
      9  O         4.7498436217   -1.2034270822    0.2124587264
     10  H         4.5738353954   -2.1547881681    0.1551090080
     11  C         3.6037774210    0.8681762917    0.1475452897
     12  H         4.5563144902    1.3689010804    0.2827786790
     13  C         2.4197823668    1.5981788639    0.0287021984
     14  H         2.4558213474    2.6849685531    0.0652609910
     15  C         1.1924260077    0.9603462892   -0.1504704301
     16  N        -0.0167778463    1.6620980940   -0.3305887380
     17  C        -1.2158939315    0.9637723882   -0.1493049149
     18  C        -2.4525067864    1.5886395958    0.0263219842
     19  H        -2.4902025973    2.6747287029    0.0623263527
     20  C        -3.6316405453    0.8502918418    0.1450465261
     21  H        -4.5875316236    1.3451319642    0.2789335914
     22  C        -3.5857772217   -0.5422918879    0.0918149740
     23  O        -4.7662970755   -1.2304693289    0.2122220518
     24  H        -4.5824759201   -2.1803136340    0.1555510797
     25  H        -0.0058905264    2.6237516702   -0.0199517710
   Point Group: c1    Number of degrees of freedom:    69


   Energy is   -743.095430636

 Hessian Updated using BFGS Update

 68 Hessian modes will be used to form the next step
  Hessian Eigenvalues:
     0.003192    0.016015    0.017183    0.019359    0.019365    0.020024
     0.020808    0.021091    0.021831    0.022058    0.022167    0.022190
     0.022821    0.022829    0.022873    0.022887    0.022989    0.023031
     0.023082    0.023106    0.023270    0.023304    0.124942    0.159513
     0.159989    0.160000    0.160005    0.160023    0.160122    0.161708
     0.223619    0.225168    0.234445    0.235796    0.239476    0.243574
     0.247380    0.250013    0.250102    0.250396    0.258754    0.350969
     0.351321    0.351515    0.351683    0.354426    0.354507    0.380914
     0.408964    0.419288    0.419896    0.427319    0.443052    0.449861
     0.456548    0.458670    0.460498    0.464262    0.466330    0.472968
     0.475062    0.479967    0.484662    0.498460    0.506143    0.507916
     0.535451    0.535471

 Minimum Search - Taking Simple RFO Step
 Searching for Lamda that Minimizes Along All modes
 Value Taken    Lamda =  -0.00023582
 Step Taken.  Stepsize is  0.082877

                             Maximum     Tolerance    Cnvgd?
         Gradient           0.002265      0.000300      NO
         Displacement       0.034774      0.001200      NO
         Energy change     -0.000150      0.000001      NO


 New Cartesian Coordinates Obtained by Inverse Iteration

 Displacement from previous Coordinates is:  0.077921
 ----------------------------------------------------------------
             Standard Nuclear Orientation (Angstroms)
    I     Atom           X                Y                Z
 ----------------------------------------------------------------
    1      O      -0.0077601593    -1.1344414448    -0.3820820035
    2      C      -1.1922394414    -0.4418189697    -0.1933453053
    3      C       1.1726074401    -0.4356395734    -0.1929379586
    4      C       2.3385615588    -1.1799840440    -0.0697086044
    5      H       2.2702991144    -2.2643057916    -0.1043356671
    6      C      -2.3542130576    -1.1916814434    -0.0702322421
    7      H      -2.2802738409    -2.2756086071    -0.1046304538
    8      C       3.5660258439    -0.5265555599     0.0944556056
    9      O       4.7489189104    -1.2090284055     0.2166340292
   10      H       4.5703875786    -2.1598806824     0.1592160314
   11      C       3.6082718382     0.8665302375     0.1443899703
   12      H       4.5625989085     1.3649642080     0.2760407524
   13      C       2.4262499345     1.5991756334     0.0244863055
   14      H       2.4624927470     2.6855040919     0.0592936248
   15      C       1.1947364170     0.9661268686    -0.1494864765
   16      N      -0.0141736524     1.6669964144    -0.3174595316
   17      C      -1.2198827736     0.9596544022    -0.1505004260
   18      C      -2.4543598563     1.5871178398     0.0228824382
   19      H      -2.4961970228     2.6735301982     0.0574041565
   20      C      -3.6330697535     0.8496326892     0.1423254758
   21      H      -4.5893303835     1.3445610929     0.2732090948
   22      C      -3.5846855135    -0.5433181086     0.0929662672
   23      O      -4.7647472725    -1.2306324969     0.2147638211
   24      H      -4.5820910844    -2.1807753626     0.1580067297
   25      H      -0.0196471797     2.6281455138    -0.0014354336
 ----------------------------------------------------------------
 Nuclear Repulsion Energy =  1018.2796498966 hartrees
 There are       56 alpha and       56 beta electrons
 Applying Cartesian multipole field
    Component          Value
    ---------          -----
     (2,0,0)        1.00000E-11
     (0,2,0)        2.00000E-11
     (0,0,2)       -3.00000E-10
 Nucleus-field energy     =     0.0000000419 hartrees
 Requested basis set is 6-31G(d)
 There are 82 shells and 258 basis functions
 A cutoff of  1.0D-11 yielded   2407 shell pairs
 There are     25774 function pairs
 Smallest overlap matrix eigenvalue = 3.42E-04
 Guess MOs from SCF MO coefficient file
 Reading MOs from coefficient file
 Reading MOs from coefficient file
 A restricted hybrid HF-DFT SCF calculation will be
 performed using Pulay DIIS extrapolation
 Exchange:     0.2000 Hartree-Fock + 0.0800 Slater + 0.7200 B88
 Correlation:  0.1900 VWN1RPA + 0.8100 LYP
 Using SG-1 standard quadrature grid
 SCF converges when DIIS error is below 1.0E-08
 Geometry optimization detected.  Setting ReadMinima to 0
 Setting SaveMinima to 0
 ---------------------------------------
  Cycle       Energy         DIIS Error
 ---------------------------------------
    1    -743.0943659378      3.29E-04
    2    -743.0955094377      4.86E-05
    3    -743.0954923565      6.75E-05
    4    -743.0955274950      1.44E-05
    5    -743.0955289705      6.47E-06
    6    -743.0955293395      1.28E-06
    7    -743.0955293504      8.04E-07
    8    -743.0955293543      1.17E-07
    9    -743.0955293532      5.48E-08
   10    -743.0955293533      1.01E-08
   11    -743.0955293543      5.54E-09 Convergence criterion met
 ---------------------------------------
 SCF time:  CPU 67.23 s  wall 67.38 s
 SCF   energy in the final basis set = -743.0955293543
 Total energy in the final basis set = -743.0955293543

 --------------------------------------------------------------

                    Orbital Energies (a.u.)
 --------------------------------------------------------------

 Alpha MOs
 -- Occupied --
-19.194 -19.176 -19.176 -14.362 -10.253 -10.253 -10.247 -10.247
-10.229 -10.229 -10.194 -10.194 -10.191 -10.191 -10.183 -10.183
 -1.085  -1.055  -1.055  -0.949  -0.864  -0.831  -0.768  -0.750
 -0.736  -0.709  -0.650  -0.643  -0.623  -0.572  -0.571  -0.543
 -0.526  -0.519  -0.485  -0.479  -0.470  -0.453  -0.440  -0.436
 -0.419  -0.406  -0.405  -0.393  -0.393  -0.380  -0.375  -0.362
 -0.352  -0.340  -0.337  -0.286  -0.259  -0.228  -0.225  -0.167
 -- Virtual --
 -0.004   0.002   0.009   0.049   0.064   0.069   0.087   0.091
  0.102   0.148   0.150   0.157   0.166   0.175   0.189   0.201
  0.233   0.235   0.256   0.263   0.266   0.292   0.313   0.351
  0.352   0.371   0.378   0.399   0.418   0.474   0.496   0.500
  0.502   0.524   0.526   0.535   0.549   0.559   0.576   0.577
  0.583   0.589   0.594   0.600   0.603   0.608   0.617   0.630
  0.640   0.644   0.644   0.657   0.659   0.674   0.697   0.724
  0.747   0.750   0.762   0.794   0.817   0.822   0.832   0.835
  0.846   0.851   0.873   0.882   0.893   0.898   0.913   0.914
  0.934   0.944   0.948   0.958   0.962   0.986   1.008   1.022
  1.046   1.053   1.090   1.091   1.109   1.141   1.151   1.159
  1.169   1.200   1.206   1.227   1.239   1.243   1.268   1.278
  1.312   1.350   1.368   1.370   1.373   1.391   1.410   1.427
  1.448   1.455   1.472   1.489   1.501   1.553   1.595   1.672
  1.689   1.710   1.724   1.735   1.735   1.748   1.773   1.785
  1.797   1.826   1.851   1.857   1.866   1.871   1.888   1.889
  1.905   1.926   1.939   1.946   1.969   1.976   1.981   1.994
  2.013   2.028   2.067   2.078   2.114   2.131   2.132   2.176
  2.196   2.251   2.269   2.277   2.289   2.290   2.301   2.325
  2.342   2.398   2.416   2.427   2.437   2.447   2.476   2.484
  2.524   2.546   2.564   2.587   2.601   2.627   2.682   2.682
  2.690   2.707   2.718   2.721   2.755   2.805   2.852   2.875
  2.928   2.954   2.966   3.018   3.028   3.069   3.124   3.356
  3.470   3.503   3.931   3.944   4.005   4.092   4.103   4.125
  4.139   4.205   4.274   4.345   4.390   4.450   4.526   4.701
  4.774   4.985
 --------------------------------------------------------------

          Ground-State Mulliken Net Atomic Charges

     Atom                 Charge (a.u.)
  ----------------------------------------
      1 O                    -0.591443
      2 C                     0.334671
      3 C                     0.334434
      4 C                    -0.280859
      5 H                     0.132240
      6 C                    -0.280699
      7 H                     0.132407
      8 C                     0.358880
      9 O                    -0.651266
     10 H                     0.407865
     11 C                    -0.166332
     12 H                     0.138816
     13 C                    -0.209243
     14 H                     0.127357
     15 C                     0.328498
     16 N                    -0.768944
     17 C                     0.328005
     18 C                    -0.209609
     19 H                     0.127318
     20 C                    -0.166000
     21 H                     0.138848
     22 C                     0.358473
     23 O                    -0.651180
     24 H                     0.407884
     25 H                     0.319879
  ----------------------------------------
  Sum of atomic charges =    -0.000000

 -----------------------------------------------------------------
                    Cartesian Multipole Moments
 -----------------------------------------------------------------
    Charge (ESU x 10^10)
                -0.0000
    Dipole Moment (Debye)
         X      -0.0066      Y      -0.6102      Z       0.5572
       Tot       0.8264
    Quadrupole Moments (Debye-Ang)
        XX     -97.2613     XY      -0.0618     YY     -69.1258
        XZ      -0.0126     YZ       1.2526     ZZ     -95.4986
    Octopole Moments (Debye-Ang^2)
       XXX       3.2500    XXY     -36.0455    XYY       0.5635
       YYY     -23.0645    XXZ      -1.3188    XYZ      -0.0228
       YYZ       7.5385    XZZ       1.0177    YZZ      -7.4112
       ZZZ       7.7309
    Hexadecapole Moments (Debye-Ang^3)
      XXXX   -4888.1144   XXXY      -5.8608   XXYY    -615.7817
      XYYY      -2.5970   YYYY    -681.6039   XXXZ      -0.6577
      XXYZ      12.0186   XYYZ      -0.1734   YYYZ       7.1849
      XXZZ    -807.1886   XYZZ      -1.4105   YYZZ    -173.8168
      XZZZ      -0.6215   YZZZ       4.8918   ZZZZ    -110.3126
 -----------------------------------------------------------------
 Calculating analytic gradient of the SCF energy
 Gradient of SCF Energy
            1           2           3           4           5           6
    1   0.0001595  -0.0004507  -0.0002706   0.0001619   0.0000454   0.0001036
    2   0.0000264  -0.0000036   0.0001181  -0.0000314   0.0000082  -0.0000747
    3   0.0000618  -0.0000046  -0.0001100   0.0000176   0.0000363   0.0000192
            7           8           9          10          11          12
    1   0.0000350   0.0000016  -0.0000636   0.0000190   0.0000283   0.0000106
    2   0.0000146   0.0000193  -0.0000031  -0.0000006  -0.0000579  -0.0000208
    3   0.0000239   0.0000415  -0.0000446   0.0000375   0.0000108   0.0000060
           13          14          15          16          17          18
    1  -0.0001151  -0.0000044   0.0013439   0.0005328  -0.0012650  -0.0000063
    2  -0.0000012  -0.0000583  -0.0003995   0.0003609  -0.0005070  -0.0003547
    3  -0.0001006  -0.0000000  -0.0000124   0.0001637   0.0000104  -0.0000740
           19          20          21          22          23          24
    1  -0.0000774   0.0000440   0.0000168   0.0000209   0.0000592   0.0000107
    2   0.0000992   0.0000789   0.0000606   0.0000980   0.0000787  -0.0000217
    3   0.0000078   0.0000020   0.0000016   0.0000328  -0.0000475   0.0000338
           25
    1  -0.0003402
    2   0.0005716
    3  -0.0001129
 Max gradient component =       1.344E-03
 RMS gradient           =       2.665E-04
 Gradient time:  CPU 25.30 s  wall 25.31 s
 Geometry Optimization Parameters
   NAtoms,    NIC,     NZ,  NCons,   NDum,   NFix, NCnnct, MaxDiis
       25     183       0       0       0       0       0       0

 Cartesian Hessian Update
 Hessian Updated using BFGS Update


** GEOMETRY OPTIMIZATION IN DELOCALIZED INTERNAL COORDINATES **
   Searching for a Minimum

   Optimization Cycle:   8

                       Coordinates (Angstroms)
     ATOM                X               Y               Z
      1  O        -0.0077601593   -1.1344414448   -0.3820820035
      2  C        -1.1922394414   -0.4418189697   -0.1933453053
      3  C         1.1726074401   -0.4356395734   -0.1929379586
      4  C         2.3385615588   -1.1799840440   -0.0697086044
      5  H         2.2702991144   -2.2643057916   -0.1043356671
      6  C        -2.3542130576   -1.1916814434   -0.0702322421
      7  H        -2.2802738409   -2.2756086071   -0.1046304538
      8  C         3.5660258439   -0.5265555599    0.0944556056
      9  O         4.7489189104   -1.2090284055    0.2166340292
     10  H         4.5703875786   -2.1598806824    0.1592160314
     11  C         3.6082718382    0.8665302375    0.1443899703
     12  H         4.5625989085    1.3649642080    0.2760407524
     13  C         2.4262499345    1.5991756334    0.0244863055
     14  H         2.4624927470    2.6855040919    0.0592936248
     15  C         1.1947364170    0.9661268686   -0.1494864765
     16  N        -0.0141736524    1.6669964144   -0.3174595316
     17  C        -1.2198827736    0.9596544022   -0.1505004260
     18  C        -2.4543598563    1.5871178398    0.0228824382
     19  H        -2.4961970228    2.6735301982    0.0574041565
     20  C        -3.6330697535    0.8496326892    0.1423254758
     21  H        -4.5893303835    1.3445610929    0.2732090948
     22  C        -3.5846855135   -0.5433181086    0.0929662672
     23  O        -4.7647472725   -1.2306324969    0.2147638211
     24  H        -4.5820910844   -2.1807753626    0.1580067297
     25  H        -0.0196471797    2.6281455138   -0.0014354336
   Point Group: c1    Number of degrees of freedom:    69


   Energy is   -743.095529354

 Hessian Updated using BFGS Update

 69 Hessian modes will be used to form the next step
  Hessian Eigenvalues:
     0.003159    0.015753    0.018214    0.019359    0.019378    0.020019
     0.020841    0.021090    0.021830    0.022065    0.022162    0.022189
     0.022827    0.022836    0.022867    0.022889    0.022988    0.023031
     0.023074    0.023109    0.023270    0.023304    0.131290    0.159138
     0.159993    0.160000    0.160001    0.160009    0.160047    0.160141
     0.162193    0.222916    0.225208    0.233991    0.235157    0.239468
     0.244146    0.248020    0.250008    0.250081    0.250635    0.258797
     0.350953    0.351417    0.351494    0.351763    0.354425    0.354509
     0.381593    0.411849    0.419314    0.419896    0.428493    0.448957
     0.450616    0.456451    0.458839    0.460277    0.464256    0.466458
     0.472984    0.479536    0.480942    0.489793    0.506125    0.507607
     0.510789    0.535452    0.535476

 Minimum Search - Taking Simple RFO Step
 Searching for Lamda that Minimizes Along All modes
 Value Taken    Lamda =  -0.00002386
 Step Taken.  Stepsize is  0.060633

                             Maximum     Tolerance    Cnvgd?
         Gradient           0.001053      0.000300      NO
         Displacement       0.033165      0.001200      NO
         Energy change     -0.000099      0.000001      NO


 New Cartesian Coordinates Obtained by Inverse Iteration

 Displacement from previous Coordinates is:  0.131529
 ----------------------------------------------------------------
             Standard Nuclear Orientation (Angstroms)
    I     Atom           X                Y                Z
 ----------------------------------------------------------------
    1      O      -0.0078323327    -1.1323154450    -0.4105093494
    2      C      -1.1905136388    -0.4410189757    -0.2084260365
    3      C       1.1711007117    -0.4354361661    -0.2076001743
    4      C       2.3356214444    -1.1801358738    -0.0747816145
    5      H       2.2675039650    -2.2643938963    -0.1118023103
    6      C      -2.3513473202    -1.1912932181    -0.0761163189
    7      H      -2.2777589480    -2.2751654941    -0.1132384918
    8      C       3.5614302338    -0.5267002342     0.1014697799
    9      O       4.7433873656    -1.2089468506     0.2336550252
   10      H       4.5658110387    -2.1597227115     0.1720634932
   11      C       3.6028449447     0.8664509458     0.1543848306
   12      H       4.5558291729     1.3649028755     0.2953677465
   13      C       2.4218021187     1.5990925800     0.0256638864
   14      H       2.4576342021     2.6854398320     0.0625194503
   15      C       1.1921154873     0.9661112915    -0.1613793952
   16      N      -0.0143948001     1.6678309771    -0.3412115900
   17      C      -1.2176245060     0.9603257627    -0.1622096646
   18      C      -2.4503882832     1.5874998616     0.0246533147
   19      H      -2.4915920190     2.6737258088     0.0617286357
   20      C      -3.6280343452     0.8494732215     0.1528312214
   21      H      -4.5832328615     1.3437452948     0.2935323717
   22      C      -3.5802560810    -0.5434835594     0.0997349638
   23      O      -4.7591426904    -1.2310452067     0.2315279192
   24      H      -4.5772296527    -2.1810218059     0.1700829793
   25      H      -0.0172539062     2.6243496859    -0.0120204724
 ----------------------------------------------------------------
 Nuclear Repulsion Energy =  1018.6019326888 hartrees
 There are       56 alpha and       56 beta electrons
 Applying Cartesian multipole field
    Component          Value
    ---------          -----
     (2,0,0)        1.00000E-11
     (0,2,0)        2.00000E-11
     (0,0,2)       -3.00000E-10
 Nucleus-field energy     =     0.0000000412 hartrees
 Requested basis set is 6-31G(d)
 There are 82 shells and 258 basis functions
 A cutoff of  1.0D-11 yielded   2407 shell pairs
 There are     25774 function pairs
 Smallest overlap matrix eigenvalue = 3.43E-04
 Guess MOs from SCF MO coefficient file
 Reading MOs from coefficient file
 Reading MOs from coefficient file
 A restricted hybrid HF-DFT SCF calculation will be
 performed using Pulay DIIS extrapolation
 Exchange:     0.2000 Hartree-Fock + 0.0800 Slater + 0.7200 B88
 Correlation:  0.1900 VWN1RPA + 0.8100 LYP
 Using SG-1 standard quadrature grid
 SCF converges when DIIS error is below 1.0E-08
 Geometry optimization detected.  Setting ReadMinima to 0
 Setting SaveMinima to 0
 ---------------------------------------
  Cycle       Energy         DIIS Error
 ---------------------------------------
    1    -743.0949069598      3.78E-04
    2    -743.0955286661      2.59E-05
    3    -743.0955315389      2.58E-05
    4    -743.0955358491      1.23E-05
    5    -743.0955371027      3.51E-06
    6    -743.0955371866      1.88E-06
    7    -743.0955372131      3.90E-07
    8    -743.0955372113      1.46E-07
    9    -743.0955372131      3.90E-08
   10    -743.0955372138      1.79E-08
   11    -743.0955372120      3.32E-09 Convergence criterion met
 ---------------------------------------
 SCF time:  CPU 66.65 s  wall 66.72 s
 SCF   energy in the final basis set = -743.0955372120
 Total energy in the final basis set = -743.0955372120

 --------------------------------------------------------------

                    Orbital Energies (a.u.)
 --------------------------------------------------------------

 Alpha MOs
 -- Occupied --
-19.194 -19.176 -19.176 -14.362 -10.252 -10.252 -10.247 -10.247
-10.229 -10.229 -10.194 -10.194 -10.191 -10.191 -10.183 -10.183
 -1.085  -1.055  -1.055  -0.950  -0.864  -0.832  -0.768  -0.750
 -0.736  -0.709  -0.650  -0.643  -0.623  -0.572  -0.571  -0.543
 -0.526  -0.519  -0.485  -0.479  -0.470  -0.453  -0.440  -0.436
 -0.420  -0.406  -0.405  -0.393  -0.393  -0.380  -0.376  -0.362
 -0.352  -0.340  -0.336  -0.286  -0.259  -0.228  -0.225  -0.167
 -- Virtual --
 -0.004   0.002   0.009   0.048   0.064   0.069   0.087   0.091
  0.102   0.148   0.150   0.157   0.166   0.175   0.189   0.201
  0.233   0.235   0.256   0.262   0.266   0.292   0.313   0.351
  0.352   0.371   0.378   0.399   0.418   0.474   0.497   0.500
  0.502   0.524   0.526   0.535   0.550   0.559   0.576   0.577
  0.583   0.589   0.595   0.600   0.603   0.609   0.617   0.630
  0.640   0.644   0.644   0.657   0.659   0.674   0.698   0.723
  0.747   0.750   0.762   0.794   0.817   0.821   0.832   0.835
  0.846   0.851   0.874   0.882   0.893   0.898   0.914   0.915
  0.934   0.944   0.948   0.958   0.962   0.986   1.009   1.023
  1.043   1.053   1.087   1.092   1.107   1.140   1.146   1.157
  1.169   1.199   1.205   1.228   1.238   1.242   1.266   1.278
  1.312   1.347   1.368   1.370   1.372   1.394   1.409   1.427
  1.448   1.455   1.472   1.489   1.501   1.556   1.594   1.670
  1.692   1.710   1.724   1.735   1.735   1.748   1.772   1.783
  1.796   1.826   1.849   1.857   1.866   1.871   1.888   1.891
  1.904   1.926   1.939   1.947   1.970   1.976   1.982   1.993
  2.013   2.029   2.067   2.076   2.114   2.131   2.132   2.176
  2.196   2.252   2.269   2.277   2.291   2.291   2.301   2.325
  2.342   2.399   2.416   2.427   2.439   2.446   2.476   2.484
  2.525   2.546   2.562   2.586   2.601   2.626   2.681   2.681
  2.690   2.705   2.718   2.722   2.756   2.805   2.855   2.874
  2.927   2.953   2.966   3.018   3.027   3.070   3.124   3.355
  3.468   3.502   3.931   3.944   4.003   4.092   4.103   4.124
  4.139   4.204   4.273   4.345   4.389   4.448   4.525   4.699
  4.774   4.983
 --------------------------------------------------------------

          Ground-State Mulliken Net Atomic Charges

     Atom                 Charge (a.u.)
  ----------------------------------------
      1 O                    -0.590658
      2 C                     0.334918
      3 C                     0.334922
      4 C                    -0.280334
      5 H                     0.132280
      6 C                    -0.280255
      7 H                     0.132356
      8 C                     0.358620
      9 O                    -0.651171
     10 H                     0.407904
     11 C                    -0.166162
     12 H                     0.138876
     13 C                    -0.209339
     14 H                     0.127436
     15 C                     0.323156
     16 N                    -0.761710
     17 C                     0.323169
     18 C                    -0.209450
     19 H                     0.127432
     20 C                    -0.166025
     21 H                     0.138885
     22 C                     0.358458
     23 O                    -0.651140
     24 H                     0.407914
     25 H                     0.319919
  ----------------------------------------
  Sum of atomic charges =    -0.000000

 -----------------------------------------------------------------
                    Cartesian Multipole Moments
 -----------------------------------------------------------------
    Charge (ESU x 10^10)
                -0.0000
    Dipole Moment (Debye)
         X      -0.0015      Y      -0.6287      Z       0.5792
       Tot       0.8549
    Quadrupole Moments (Debye-Ang)
        XX     -97.1719     XY      -0.0580     YY     -69.1698
        XZ      -0.0104     YZ       1.2940     ZZ     -95.5503
    Octopole Moments (Debye-Ang^2)
       XXX       3.3146    XXY     -36.0770    XYY       0.6044
       YYY     -23.3534    XXZ      -1.4069    XYZ      -0.0434
       YYZ       7.9838    XZZ       1.0274    YZZ      -7.4489
       ZZZ       8.3943
    Hexadecapole Moments (Debye-Ang^3)
      XXXX   -4873.3942   XXXY      -5.9054   XXYY    -614.3398
      XYYY      -2.4950   YYYY    -682.1753   XXXZ      -0.6381
      XXYZ      12.9009   XYYZ      -0.1544   YYYZ       7.4928
      XXZZ    -805.6890   XYZZ      -1.4015   YYZZ    -174.4019
      XZZZ      -0.6396   YZZZ       5.4224   ZZZZ    -113.2512
 -----------------------------------------------------------------
 Calculating analytic gradient of the SCF energy
 Gradient of SCF Energy
            1           2           3           4           5           6
    1   0.0001199   0.0000285  -0.0003505  -0.0000274   0.0000187   0.0001178
    2   0.0001183  -0.0000180  -0.0000405  -0.0000279   0.0000016  -0.0000527
    3  -0.0000338   0.0000222  -0.0000011   0.0000008   0.0000312   0.0000036
            7           8           9          10          11          12
    1   0.0000129   0.0000246  -0.0000102   0.0000078   0.0000484  -0.0000015
    2   0.0000100   0.0000344  -0.0000147   0.0000042  -0.0000606  -0.0000051
    3   0.0000241   0.0000061  -0.0000084   0.0000371  -0.0000086  -0.0000088
           13          14          15          16          17          18
    1  -0.0001800  -0.0000051   0.0001959   0.0000540  -0.0000670   0.0001281
    2   0.0000756  -0.0000259  -0.0000075   0.0000421  -0.0000703  -0.0000235
    3  -0.0000237  -0.0000083   0.0001038  -0.0001775   0.0000655  -0.0000022
           19          20          21          22          23          24
    1  -0.0000272  -0.0000378   0.0000130  -0.0000291   0.0000104   0.0000040
    2   0.0000189  -0.0000276   0.0000211   0.0000596   0.0000085  -0.0000007
    3  -0.0000061  -0.0000061  -0.0000122   0.0000011  -0.0000064   0.0000364
           25
    1  -0.0000482
    2  -0.0000194
    3  -0.0000288
 Max gradient component =       3.505E-04
 RMS gradient           =       6.880E-05
 Gradient time:  CPU 25.34 s  wall 25.34 s
 Geometry Optimization Parameters
   NAtoms,    NIC,     NZ,  NCons,   NDum,   NFix, NCnnct, MaxDiis
       25     183       0       0       0       0       0       0

 Cartesian Hessian Update
 Hessian Updated using BFGS Update


** GEOMETRY OPTIMIZATION IN DELOCALIZED INTERNAL COORDINATES **
   Searching for a Minimum

   Optimization Cycle:   9

                       Coordinates (Angstroms)
     ATOM                X               Y               Z
      1  O        -0.0078323327   -1.1323154450   -0.4105093494
      2  C        -1.1905136388   -0.4410189757   -0.2084260365
      3  C         1.1711007117   -0.4354361661   -0.2076001743
      4  C         2.3356214444   -1.1801358738   -0.0747816145
      5  H         2.2675039650   -2.2643938963   -0.1118023103
      6  C        -2.3513473202   -1.1912932181   -0.0761163189
      7  H        -2.2777589480   -2.2751654941   -0.1132384918
      8  C         3.5614302338   -0.5267002342    0.1014697799
      9  O         4.7433873656   -1.2089468506    0.2336550252
     10  H         4.5658110387   -2.1597227115    0.1720634932
     11  C         3.6028449447    0.8664509458    0.1543848306
     12  H         4.5558291729    1.3649028755    0.2953677465
     13  C         2.4218021187    1.5990925800    0.0256638864
     14  H         2.4576342021    2.6854398320    0.0625194503
     15  C         1.1921154873    0.9661112915   -0.1613793952
     16  N        -0.0143948001    1.6678309771   -0.3412115900
     17  C        -1.2176245060    0.9603257627   -0.1622096646
     18  C        -2.4503882832    1.5874998616    0.0246533147
     19  H        -2.4915920190    2.6737258088    0.0617286357
     20  C        -3.6280343452    0.8494732215    0.1528312214
     21  H        -4.5832328615    1.3437452948    0.2935323717
     22  C        -3.5802560810   -0.5434835594    0.0997349638
     23  O        -4.7591426904   -1.2310452067    0.2315279192
     24  H        -4.5772296527   -2.1810218059    0.1700829793
     25  H        -0.0172539062    2.6243496859   -0.0120204724
   Point Group: c1    Number of degrees of freedom:    69


   Energy is   -743.095537212

 Hessian Updated using BFGS Update

 69 Hessian modes will be used to form the next step
  Hessian Eigenvalues:
     0.004795    0.015681    0.017849    0.019354    0.019359    0.020040
     0.020837    0.021092    0.021828    0.022074    0.022163    0.022191
     0.022812    0.022835    0.022848    0.022885    0.022988    0.023031
     0.023056    0.023107    0.023273    0.023304    0.126650    0.159087
     0.159814    0.159997    0.160001    0.160001    0.160019    0.160117
     0.161586    0.222816    0.225037    0.234231    0.234467    0.238491
     0.243375    0.248198    0.250019    0.250257    0.251569    0.258739
     0.350953    0.351301    0.351490    0.351642    0.354426    0.354509
     0.381442    0.411469    0.417422    0.419876    0.423537    0.432906
     0.449787    0.456394    0.458559    0.459884    0.464230    0.466347
     0.472949    0.479381    0.483198    0.489645    0.503316    0.506173
     0.508348    0.535454    0.535470

 Minimum Search - Taking Simple RFO Step
 Searching for Lamda that Minimizes Along All modes
 Value Taken    Lamda =  -0.00000391
 Step Taken.  Stepsize is  0.026056

                             Maximum     Tolerance    Cnvgd?
         Gradient           0.000180      0.000300     YES
         Displacement       0.012058      0.001200      NO
         Energy change     -0.000008      0.000001      NO


 New Cartesian Coordinates Obtained by Inverse Iteration

 Displacement from previous Coordinates is:  0.059557
 ----------------------------------------------------------------
             Standard Nuclear Orientation (Angstroms)
    I     Atom           X                Y                Z
 ----------------------------------------------------------------
    1      O      -0.0078846667    -1.1341029427    -0.3972241431
    2      C      -1.1910672739    -0.4415651275    -0.2017141810
    3      C       1.1718278674    -0.4361462107    -0.2010661276
    4      C       2.3371341201    -1.1802712311    -0.0724088889
    5      H       2.2690794149    -2.2645783556    -0.1082369986
    6      C      -2.3528644198    -1.1912526369    -0.0737527556
    7      H      -2.2795229555    -2.2751980291    -0.1097749551
    8      C       3.5634844581    -0.5263622507     0.0984368494
    9      O       4.7461578169    -1.2081778347     0.2265307783
   10      H       4.5685117717    -2.1590275984     0.1662656676
   11      C       3.6047312257     0.8668083765     0.1497392758
   12      H       4.5580992056     1.3657537482     0.2863414796
   13      C       2.4230155977     1.5989146844     0.0248100656
   14      H       2.4587936876     2.6853513057     0.0601535083
   15      C       1.1925101669     0.9655391218    -0.1564314953
   16      N      -0.0144271523     1.6669829772    -0.3310569308
   17      C      -1.2180895283     0.9599920285    -0.1569820915
   18      C      -2.4517061133     1.5874847294     0.0239965448
   19      H      -2.4926779090     2.6737314713     0.0595685500
   20      C      -3.6300113610     0.8497921090     0.1483210005
   21      H      -4.5857346954     1.3442799225     0.2846478360
   22      C      -3.5823418854    -0.5431711897     0.0967177548
   23      O      -4.7619019721    -1.2304731707     0.2242220373
   24      H      -4.5799037113    -2.1805030865     0.1639366668
   25      H      -0.0167323887     2.6244678898    -0.0051192472
 ----------------------------------------------------------------
 Nuclear Repulsion Energy =  1018.4913263685 hartrees
 There are       56 alpha and       56 beta electrons
 Applying Cartesian multipole field
    Component          Value
    ---------          -----
     (2,0,0)        1.00000E-11
     (0,2,0)        2.00000E-11
     (0,0,2)       -3.00000E-10
 Nucleus-field energy     =     0.0000000415 hartrees
 Requested basis set is 6-31G(d)
 There are 82 shells and 258 basis functions
 A cutoff of  1.0D-11 yielded   2407 shell pairs
 There are     25774 function pairs
 Smallest overlap matrix eigenvalue = 3.43E-04
 Guess MOs from SCF MO coefficient file
 Reading MOs from coefficient file
 Reading MOs from coefficient file
 A restricted hybrid HF-DFT SCF calculation will be
 performed using Pulay DIIS extrapolation
 Exchange:     0.2000 Hartree-Fock + 0.0800 Slater + 0.7200 B88
 Correlation:  0.1900 VWN1RPA + 0.8100 LYP
 Using SG-1 standard quadrature grid
 SCF converges when DIIS error is below 1.0E-08
 Geometry optimization detected.  Setting ReadMinima to 0
 Setting SaveMinima to 0
 ---------------------------------------
  Cycle       Energy         DIIS Error
 ---------------------------------------
    1    -743.0957145652      1.69E-04
    2    -743.0955376256      1.23E-05
    3    -743.0955374204      1.58E-05
    4    -743.0955392846      5.05E-06
    5    -743.0955394832      1.59E-06
    6    -743.0955394984      9.42E-07
    7    -743.0955395044      1.77E-07
    8    -743.0955395059      7.37E-08
    9    -743.0955395037      1.50E-08
   10    -743.0955395047      7.07E-09 Convergence criterion met
 ---------------------------------------
 SCF time:  CPU 60.59 s  wall 60.88 s
 SCF   energy in the final basis set = -743.0955395047
 Total energy in the final basis set = -743.0955395047

 --------------------------------------------------------------

                    Orbital Energies (a.u.)
 --------------------------------------------------------------

 Alpha MOs
 -- Occupied --
-19.194 -19.176 -19.176 -14.362 -10.253 -10.253 -10.247 -10.247
-10.229 -10.229 -10.194 -10.194 -10.191 -10.191 -10.183 -10.183
 -1.085  -1.055  -1.055  -0.950  -0.864  -0.831  -0.768  -0.750
 -0.736  -0.709  -0.650  -0.643  -0.623  -0.572  -0.571  -0.543
 -0.526  -0.519  -0.485  -0.479  -0.470  -0.453  -0.440  -0.436
 -0.420  -0.406  -0.405  -0.393  -0.393  -0.380  -0.376  -0.362
 -0.352  -0.340  -0.337  -0.286  -0.259  -0.228  -0.225  -0.167
 -- Virtual --
 -0.004   0.002   0.009   0.049   0.064   0.069   0.087   0.091
  0.102   0.148   0.150   0.157   0.166   0.175   0.189   0.201
  0.234   0.235   0.256   0.262   0.266   0.292   0.313   0.351
  0.352   0.371   0.378   0.399   0.418   0.474   0.497   0.500
  0.502   0.524   0.526   0.535   0.550   0.559   0.576   0.577
  0.583   0.589   0.595   0.600   0.603   0.609   0.617   0.630
  0.640   0.644   0.644   0.657   0.659   0.674   0.698   0.723
  0.747   0.750   0.762   0.794   0.817   0.821   0.832   0.835
  0.846   0.851   0.874   0.882   0.893   0.898   0.913   0.914
  0.934   0.944   0.948   0.958   0.962   0.986   1.009   1.023
  1.044   1.053   1.089   1.091   1.108   1.141   1.148   1.158
  1.169   1.199   1.206   1.228   1.238   1.242   1.267   1.278
  1.312   1.349   1.368   1.370   1.373   1.392   1.410   1.427
  1.448   1.455   1.472   1.489   1.501   1.555   1.595   1.671
  1.691   1.710   1.724   1.735   1.735   1.748   1.773   1.784
  1.797   1.826   1.850   1.857   1.866   1.871   1.888   1.890
  1.904   1.926   1.939   1.947   1.970   1.976   1.981   1.993
  2.013   2.028   2.067   2.077   2.114   2.131   2.132   2.176
  2.196   2.252   2.269   2.277   2.290   2.290   2.301   2.325
  2.342   2.398   2.416   2.427   2.439   2.447   2.476   2.484
  2.525   2.546   2.563   2.586   2.601   2.626   2.682   2.682
  2.690   2.706   2.718   2.721   2.756   2.805   2.854   2.874
  2.928   2.954   2.966   3.018   3.027   3.069   3.124   3.356
  3.469   3.503   3.931   3.944   4.004   4.092   4.103   4.125
  4.139   4.204   4.273   4.345   4.389   4.449   4.525   4.700
  4.774   4.984
 --------------------------------------------------------------

          Ground-State Mulliken Net Atomic Charges

     Atom                 Charge (a.u.)
  ----------------------------------------
      1 O                    -0.591053
      2 C                     0.334899
      3 C                     0.334969
      4 C                    -0.280572
      5 H                     0.132307
      6 C                    -0.280537
      7 H                     0.132331
      8 C                     0.358623
      9 O                    -0.651185
     10 H                     0.407894
     11 C                    -0.166130
     12 H                     0.138860
     13 C                    -0.209434
     14 H                     0.127383
     15 C                     0.324914
     16 N                    -0.764212
     17 C                     0.324995
     18 C                    -0.209455
     19 H                     0.127379
     20 C                    -0.166086
     21 H                     0.138854
     22 C                     0.358585
     23 O                    -0.651191
     24 H                     0.407899
     25 H                     0.319961
  ----------------------------------------
  Sum of atomic charges =     0.000000

 -----------------------------------------------------------------
                    Cartesian Multipole Moments
 -----------------------------------------------------------------
    Charge (ESU x 10^10)
                -0.0000
    Dipole Moment (Debye)
         X       0.0008      Y      -0.6211      Z       0.5688
       Tot       0.8422
    Quadrupole Moments (Debye-Ang)
        XX     -97.2075     XY      -0.0571     YY     -69.1648
        XZ      -0.0092     YZ       1.2898     ZZ     -95.5264
    Octopole Moments (Debye-Ang^2)
       XXX       3.3421    XXY     -36.1193    XYY       0.6154
       YYY     -23.2353    XXZ      -1.4368    XYZ      -0.0478
       YYZ       7.7948    XZZ       1.0300    YZZ      -7.4268
       ZZZ       8.0951
    Hexadecapole Moments (Debye-Ang^3)
      XXXX   -4879.5062   XXXY      -5.9143   XXYY    -614.8976
      XYYY      -2.4760   YYYY    -682.0476   XXXZ      -0.6092
      XXYZ      12.6081   XYYZ      -0.1376   YYYZ       7.4556
      XXZZ    -806.3384   XYZZ      -1.4037   YYZZ    -174.1184
      XZZZ      -0.6241   YZZZ       5.2054   ZZZZ    -111.9201
 -----------------------------------------------------------------
 Calculating analytic gradient of the SCF energy
 Gradient of SCF Energy
            1           2           3           4           5           6
    1   0.0000554  -0.0000108  -0.0000850  -0.0000098   0.0000065   0.0000069
    2   0.0000528  -0.0000324  -0.0000689  -0.0000012   0.0000007  -0.0000069
    3   0.0000468  -0.0000292  -0.0000424   0.0000040   0.0000218   0.0000054
            7           8           9          10          11          12
    1  -0.0000011   0.0000119   0.0000037  -0.0000024   0.0000240   0.0000008
    2   0.0000019   0.0000304   0.0000036   0.0000054  -0.0000337   0.0000019
    3   0.0000194   0.0000194  -0.0000069   0.0000313  -0.0000057  -0.0000094
           13          14          15          16          17          18
    1  -0.0000605   0.0000056   0.0000763  -0.0000334   0.0000237   0.0000374
    2   0.0000234  -0.0000031   0.0000220  -0.0000343   0.0000506   0.0000180
    3  -0.0000050  -0.0000158   0.0000175   0.0000219  -0.0000041   0.0000022
           19          20          21          22          23          24
    1  -0.0000055  -0.0000230   0.0000022  -0.0000164  -0.0000076   0.0000003
    2  -0.0000035  -0.0000417   0.0000020   0.0000283  -0.0000076   0.0000019
    3  -0.0000168  -0.0000051  -0.0000114   0.0000199  -0.0000083   0.0000317
           25
    1   0.0000008
    2  -0.0000096
    3  -0.0000815
 Max gradient component =       8.495E-05
 RMS gradient           =       2.835E-05
 Gradient time:  CPU 25.42 s  wall 25.42 s
 Geometry Optimization Parameters
   NAtoms,    NIC,     NZ,  NCons,   NDum,   NFix, NCnnct, MaxDiis
       25     183       0       0       0       0       0       0

 Cartesian Hessian Update
 Hessian Updated using BFGS Update


** GEOMETRY OPTIMIZATION IN DELOCALIZED INTERNAL COORDINATES **
   Searching for a Minimum

   Optimization Cycle:  10

                       Coordinates (Angstroms)
     ATOM                X               Y               Z
      1  O        -0.0078846667   -1.1341029427   -0.3972241431
      2  C        -1.1910672739   -0.4415651275   -0.2017141810
      3  C         1.1718278674   -0.4361462107   -0.2010661276
      4  C         2.3371341201   -1.1802712311   -0.0724088889
      5  H         2.2690794149   -2.2645783556   -0.1082369986
      6  C        -2.3528644198   -1.1912526369   -0.0737527556
      7  H        -2.2795229555   -2.2751980291   -0.1097749551
      8  C         3.5634844581   -0.5263622507    0.0984368494
      9  O         4.7461578169   -1.2081778347    0.2265307783
     10  H         4.5685117717   -2.1590275984    0.1662656676
     11  C         3.6047312257    0.8668083765    0.1497392758
     12  H         4.5580992056    1.3657537482    0.2863414796
     13  C         2.4230155977    1.5989146844    0.0248100656
     14  H         2.4587936876    2.6853513057    0.0601535083
     15  C         1.1925101669    0.9655391218   -0.1564314953
     16  N        -0.0144271523    1.6669829772   -0.3310569308
     17  C        -1.2180895283    0.9599920285   -0.1569820915
     18  C        -2.4517061133    1.5874847294    0.0239965448
     19  H        -2.4926779090    2.6737314713    0.0595685500
     20  C        -3.6300113610    0.8497921090    0.1483210005
     21  H        -4.5857346954    1.3442799225    0.2846478360
     22  C        -3.5823418854   -0.5431711897    0.0967177548
     23  O        -4.7619019721   -1.2304731707    0.2242220373
     24  H        -4.5799037113   -2.1805030865    0.1639366668
     25  H        -0.0167323887    2.6244678898   -0.0051192472
   Point Group: c1    Number of degrees of freedom:    69


   Energy is   -743.095539505

 Hessian Updated using BFGS Update

 69 Hessian modes will be used to form the next step
  Hessian Eigenvalues:
     0.004848    0.015266    0.017953    0.019215    0.019359    0.020015
     0.020832    0.021089    0.021830    0.022093    0.022167    0.022216
     0.022805    0.022834    0.022839    0.022883    0.022989    0.023032
     0.023056    0.023107    0.023286    0.023303    0.126882    0.159052
     0.159556    0.159997    0.160000    0.160016    0.160036    0.160121
     0.161623    0.222746    0.224870    0.234304    0.235012    0.238624
     0.243329    0.247990    0.250025    0.250435    0.253121    0.258049
     0.350951    0.351304    0.351495    0.351610    0.354427    0.354508
     0.381505    0.412439    0.415893    0.419894    0.422846    0.432640
     0.449725    0.455903    0.458493    0.459951    0.463462    0.466153
     0.473014    0.479324    0.483475    0.486701    0.501543    0.506163
     0.508009    0.535450    0.535470

 Minimum Search - Taking Simple RFO Step
 Searching for Lamda that Minimizes Along All modes
 Value Taken    Lamda =   0.00000000
 Step Taken.  Stepsize is  0.004445

                             Maximum     Tolerance    Cnvgd?
         Gradient           0.000047      0.000300     YES
         Displacement       0.002168      0.001200      NO
         Energy change     -0.000002      0.000001      NO


 New Cartesian Coordinates Obtained by Inverse Iteration

 Displacement from previous Coordinates is:  0.006827
 ----------------------------------------------------------------
             Standard Nuclear Orientation (Angstroms)
    I     Atom           X                Y                Z
 ----------------------------------------------------------------
    1      O      -0.0078825393    -1.1341910651    -0.3964910444
    2      C      -1.1910436589    -0.4415675262    -0.2011604829
    3      C       1.1718688161    -0.4360977775    -0.2005322211
    4      C       2.3371807922    -1.1802466342    -0.0721259445
    5      H       2.2690045383    -2.2645550152    -0.1078223063
    6      C      -2.3528755679    -1.1912489110    -0.0734619371
    7      H      -2.2795181230    -2.2752044365    -0.1093061800
    8      C       3.5635868085    -0.5263887177     0.0982406269
    9      O       4.7462664761    -1.2082237155     0.2262157484
   10      H       4.5686477268    -2.1590638388     0.1656620359
   11      C       3.6048607236     0.8668180706     0.1492214627
   12      H       4.5582743982     1.3658027402     0.2853629724
   13      C       2.4231559038     1.5988967131     0.0244971819
   14      H       2.4589535299     2.6853523589     0.0595070981
   15      C       1.1924664780     0.9655873336    -0.1561330495
   16      N      -0.0144362508     1.6671600786    -0.3300750035
   17      C      -1.2181373040     0.9599717536    -0.1566342516
   18      C      -2.4518482738     1.5874920629     0.0236848960
   19      H      -2.4928194909     2.6737503261     0.0589147313
   20      C      -3.6301462725     0.8498279419     0.1477975929
   21      H      -4.5859510542     1.3442866321     0.2836767622
   22      C      -3.5823921649    -0.5431662098     0.0965189839
   23      O      -4.7619560191    -1.2304642782     0.2238974339
   24      H      -4.5799867919    -2.1804813471     0.1632910328
   25      H      -0.0167933804     2.6242221612    -0.0028259384
 ----------------------------------------------------------------
 Nuclear Repulsion Energy =  1018.4866815697 hartrees
 There are       56 alpha and       56 beta electrons
 Applying Cartesian multipole field
    Component          Value
    ---------          -----
     (2,0,0)        1.00000E-11
     (0,2,0)        2.00000E-11
     (0,0,2)       -3.00000E-10
 Nucleus-field energy     =     0.0000000415 hartrees
 Requested basis set is 6-31G(d)
 There are 82 shells and 258 basis functions
 A cutoff of  1.0D-11 yielded   2407 shell pairs
 There are     25774 function pairs
 Smallest overlap matrix eigenvalue = 3.42E-04
 Guess MOs from SCF MO coefficient file
 Reading MOs from coefficient file
 Reading MOs from coefficient file
 A restricted hybrid HF-DFT SCF calculation will be
 performed using Pulay DIIS extrapolation
 Exchange:     0.2000 Hartree-Fock + 0.0800 Slater + 0.7200 B88
 Correlation:  0.1900 VWN1RPA + 0.8100 LYP
 Using SG-1 standard quadrature grid
 SCF converges when DIIS error is below 1.0E-08
 Geometry optimization detected.  Setting ReadMinima to 0
 Setting SaveMinima to 0
 ---------------------------------------
  Cycle       Energy         DIIS Error
 ---------------------------------------
    1    -743.0955531768      1.44E-05
    2    -743.0955397458      1.31E-06
    3    -743.0955397415      1.68E-06
    4    -743.0955397623      4.31E-07
    5    -743.0955397648      2.16E-07
    6    -743.0955397647      7.48E-08
    7    -743.0955397650      2.44E-08
    8    -743.0955397644      7.09E-09 Convergence criterion met
 ---------------------------------------
 SCF time:  CPU 47.55 s  wall 47.84 s
 SCF   energy in the final basis set = -743.0955397644
 Total energy in the final basis set = -743.0955397644

 --------------------------------------------------------------

                    Orbital Energies (a.u.)
 --------------------------------------------------------------

 Alpha MOs
 -- Occupied --
-19.194 -19.176 -19.176 -14.362 -10.253 -10.253 -10.247 -10.247
-10.229 -10.229 -10.194 -10.194 -10.191 -10.191 -10.183 -10.183
 -1.085  -1.055  -1.055  -0.950  -0.864  -0.831  -0.768  -0.750
 -0.736  -0.709  -0.650  -0.643  -0.623  -0.572  -0.571  -0.543
 -0.526  -0.519  -0.485  -0.479  -0.470  -0.453  -0.440  -0.436
 -0.420  -0.406  -0.405  -0.393  -0.393  -0.380  -0.376  -0.362
 -0.352  -0.340  -0.337  -0.286  -0.259  -0.228  -0.225  -0.167
 -- Virtual --
 -0.004   0.002   0.009   0.049   0.064   0.069   0.087   0.091
  0.102   0.148   0.150   0.157   0.166   0.175   0.189   0.201
  0.234   0.235   0.256   0.262   0.266   0.292   0.313   0.351
  0.352   0.371   0.378   0.399   0.418   0.474   0.497   0.500
  0.502   0.524   0.526   0.535   0.550   0.559   0.576   0.577
  0.583   0.589   0.595   0.600   0.603   0.609   0.617   0.630
  0.640   0.644   0.644   0.657   0.659   0.674   0.698   0.723
  0.747   0.750   0.762   0.794   0.817   0.821   0.832   0.835
  0.846   0.851   0.874   0.882   0.893   0.898   0.913   0.914
  0.934   0.944   0.948   0.958   0.962   0.986   1.009   1.023
  1.044   1.053   1.089   1.091   1.108   1.141   1.148   1.158
  1.169   1.199   1.206   1.228   1.238   1.242   1.267   1.278
  1.312   1.349   1.368   1.370   1.373   1.392   1.410   1.427
  1.448   1.455   1.472   1.489   1.501   1.554   1.595   1.671
  1.691   1.710   1.724   1.735   1.735   1.748   1.773   1.784
  1.797   1.826   1.850   1.857   1.866   1.871   1.888   1.890
  1.904   1.926   1.939   1.947   1.970   1.976   1.981   1.993
  2.013   2.028   2.067   2.077   2.114   2.131   2.132   2.176
  2.196   2.252   2.269   2.277   2.290   2.290   2.301   2.325
  2.342   2.398   2.416   2.427   2.439   2.447   2.476   2.484
  2.525   2.546   2.563   2.586   2.601   2.626   2.682   2.682
  2.690   2.706   2.718   2.721   2.756   2.805   2.854   2.874
  2.928   2.954   2.966   3.018   3.027   3.069   3.124   3.356
  3.469   3.503   3.931   3.944   4.004   4.092   4.103   4.125
  4.139   4.204   4.273   4.345   4.389   4.449   4.525   4.700
  4.774   4.984
 --------------------------------------------------------------

          Ground-State Mulliken Net Atomic Charges

     Atom                 Charge (a.u.)
  ----------------------------------------
      1 O                    -0.591083
      2 C                     0.334922
      3 C                     0.334935
      4 C                    -0.280572
      5 H                     0.132314
      6 C                    -0.280561
      7 H                     0.132332
      8 C                     0.358605
      9 O                    -0.651187
     10 H                     0.407897
     11 C                    -0.166104
     12 H                     0.138861
     13 C                    -0.209440
     14 H                     0.127385
     15 C                     0.325010
     16 N                    -0.764323
     17 C                     0.325008
     18 C                    -0.209451
     19 H                     0.127394
     20 C                    -0.166085
     21 H                     0.138857
     22 C                     0.358593
     23 O                    -0.651185
     24 H                     0.407900
     25 H                     0.319980
  ----------------------------------------
  Sum of atomic charges =    -0.000000

 -----------------------------------------------------------------
                    Cartesian Multipole Moments
 -----------------------------------------------------------------
    Charge (ESU x 10^10)
                 0.0000
    Dipole Moment (Debye)
         X       0.0005      Y      -0.6217      Z       0.5689
       Tot       0.8427
    Quadrupole Moments (Debye-Ang)
        XX     -97.2032     XY      -0.0577     YY     -69.1692
        XZ      -0.0092     YZ       1.2977     ZZ     -95.5249
    Octopole Moments (Debye-Ang^2)
       XXX       3.3352    XXY     -36.1195    XYY       0.6145
       YYY     -23.2519    XXZ      -1.4772    XYZ      -0.0486
       YYZ       7.7950    XZZ       1.0292    YZZ      -7.4253
       ZZZ       8.0763
    Hexadecapole Moments (Debye-Ang^3)
      XXXX   -4879.6168   XXXY      -5.9076   XXYY    -614.9164
      XYYY      -2.4772   YYYY    -682.1210   XXXZ      -0.6057
      XXYZ      12.6443   XYYZ      -0.1364   YYYZ       7.5350
      XXZZ    -806.3737   XYZZ      -1.4009   YYZZ    -174.1075
      XZZZ      -0.6238   YZZZ       5.2191   ZZZZ    -111.8209
 -----------------------------------------------------------------
 Calculating analytic gradient of the SCF energy
 Gradient of SCF Energy
            1           2           3           4           5           6
    1   0.0000273  -0.0000148  -0.0000213  -0.0000030   0.0000019   0.0000090
    2   0.0000222  -0.0000168  -0.0000518   0.0000094  -0.0000023  -0.0000001
    3   0.0000146  -0.0000032  -0.0000101   0.0000114   0.0000198   0.0000085
            7           8           9          10          11          12
    1  -0.0000017  -0.0000006   0.0000050  -0.0000007   0.0000039  -0.0000002
    2  -0.0000019   0.0000174  -0.0000010   0.0000018  -0.0000127   0.0000041
    3   0.0000196   0.0000109   0.0000001   0.0000277  -0.0000047  -0.0000104
           13          14          15          16          17          18
    1  -0.0000078   0.0000004  -0.0000055   0.0000126  -0.0000014   0.0000164
    2  -0.0000001   0.0000016   0.0000426  -0.0000444   0.0000247   0.0000111
    3  -0.0000033  -0.0000198  -0.0000155   0.0000354  -0.0000156  -0.0000028
           19          20          21          22          23          24
    1  -0.0000045  -0.0000059  -0.0000002  -0.0000049  -0.0000011   0.0000013
    2  -0.0000028  -0.0000196   0.0000017   0.0000154  -0.0000020   0.0000010
    3  -0.0000198  -0.0000058  -0.0000107   0.0000126  -0.0000022   0.0000276
           25
    1  -0.0000044
    2   0.0000025
    3  -0.0000642
 Max gradient component =       6.423E-05
 RMS gradient           =       1.691E-05
 Gradient time:  CPU 25.30 s  wall 25.30 s
 Geometry Optimization Parameters
   NAtoms,    NIC,     NZ,  NCons,   NDum,   NFix, NCnnct, MaxDiis
       25     183       0       0       0       0       0       0

 Cartesian Hessian Update
 Hessian Updated using BFGS Update


** GEOMETRY OPTIMIZATION IN DELOCALIZED INTERNAL COORDINATES **
   Searching for a Minimum

   Optimization Cycle:  11

                       Coordinates (Angstroms)
     ATOM                X               Y               Z
      1  O        -0.0078825393   -1.1341910651   -0.3964910444
      2  C        -1.1910436589   -0.4415675262   -0.2011604829
      3  C         1.1718688161   -0.4360977775   -0.2005322211
      4  C         2.3371807922   -1.1802466342   -0.0721259445
      5  H         2.2690045383   -2.2645550152   -0.1078223063
      6  C        -2.3528755679   -1.1912489110   -0.0734619371
      7  H        -2.2795181230   -2.2752044365   -0.1093061800
      8  C         3.5635868085   -0.5263887177    0.0982406269
      9  O         4.7462664761   -1.2082237155    0.2262157484
     10  H         4.5686477268   -2.1590638388    0.1656620359
     11  C         3.6048607236    0.8668180706    0.1492214627
     12  H         4.5582743982    1.3658027402    0.2853629724
     13  C         2.4231559038    1.5988967131    0.0244971819
     14  H         2.4589535299    2.6853523589    0.0595070981
     15  C         1.1924664780    0.9655873336   -0.1561330495
     16  N        -0.0144362508    1.6671600786   -0.3300750035
     17  C        -1.2181373040    0.9599717536   -0.1566342516
     18  C        -2.4518482738    1.5874920629    0.0236848960
     19  H        -2.4928194909    2.6737503261    0.0589147313
     20  C        -3.6301462725    0.8498279419    0.1477975929
     21  H        -4.5859510542    1.3442866321    0.2836767622
     22  C        -3.5823921649   -0.5431662098    0.0965189839
     23  O        -4.7619560191   -1.2304642782    0.2238974339
     24  H        -4.5799867919   -2.1804813471    0.1632910328
     25  H        -0.0167933804    2.6242221612   -0.0028259384
   Point Group: c1    Number of degrees of freedom:    69


   Energy is   -743.095539764

 Hessian Updated using BFGS Update

 69 Hessian modes will be used to form the next step
  Hessian Eigenvalues:
     0.004319    0.006558    0.019034    0.019301    0.019359    0.020270
     0.020921    0.021081    0.021836    0.022121    0.022178    0.022187
     0.022806    0.022834    0.022863    0.022895    0.022978    0.023042
     0.023057    0.023109    0.023280    0.023309    0.127384    0.159218
     0.159430    0.159993    0.160000    0.160017    0.160060    0.160332
     0.161619    0.223615    0.224541    0.234034    0.235181    0.237373
     0.243386    0.249120    0.250173    0.251354    0.251993    0.262132
     0.350946    0.351318    0.351487    0.351830    0.354427    0.354517
     0.382125    0.411310    0.419463    0.421313    0.427800    0.432068
     0.449672    0.452603    0.458505    0.459955    0.463256    0.466655
     0.475540    0.478341    0.483557    0.486097    0.501657    0.506256
     0.508382    0.535467    0.535527

 Minimum Search - Taking Simple RFO Step
 Searching for Lamda that Minimizes Along All modes
 Value Taken    Lamda =   0.00000000
 Step Taken.  Stepsize is  0.007822

                             Maximum     Tolerance    Cnvgd?
         Gradient           0.000026      0.000300     YES
         Displacement       0.003813      0.001200      NO
         Energy change     -0.000000      0.000001     YES

 Final energy is   -743.09553976436200     


 ******************************
 **  OPTIMIZATION CONVERGED  **
 ******************************

                       Coordinates (Angstroms)
     ATOM                X               Y               Z
      1  O        -0.0078825393   -1.1341910651   -0.3964910444
      2  C        -1.1910436589   -0.4415675262   -0.2011604829
      3  C         1.1718688161   -0.4360977775   -0.2005322211
      4  C         2.3371807922   -1.1802466342   -0.0721259445
      5  H         2.2690045383   -2.2645550152   -0.1078223063
      6  C        -2.3528755679   -1.1912489110   -0.0734619371
      7  H        -2.2795181230   -2.2752044365   -0.1093061800
      8  C         3.5635868085   -0.5263887177    0.0982406269
      9  O         4.7462664761   -1.2082237155    0.2262157484
     10  H         4.5686477268   -2.1590638388    0.1656620359
     11  C         3.6048607236    0.8668180706    0.1492214627
     12  H         4.5582743982    1.3658027402    0.2853629724
     13  C         2.4231559038    1.5988967131    0.0244971819
     14  H         2.4589535299    2.6853523589    0.0595070981
     15  C         1.1924664780    0.9655873336   -0.1561330495
     16  N        -0.0144362508    1.6671600786   -0.3300750035
     17  C        -1.2181373040    0.9599717536   -0.1566342516
     18  C        -2.4518482738    1.5874920629    0.0236848960
     19  H        -2.4928194909    2.6737503261    0.0589147313
     20  C        -3.6301462725    0.8498279419    0.1477975929
     21  H        -4.5859510542    1.3442866321    0.2836767622
     22  C        -3.5823921649   -0.5431662098    0.0965189839
     23  O        -4.7619560191   -1.2304642782    0.2238974339
     24  H        -4.5799867919   -2.1804813471    0.1632910328
     25  H        -0.0167933804    2.6242221612   -0.0028259384

Z-matrix Print:
$molecule
0 1
O 
C  1 1.384755
C  1 1.384829 2 117.115705
C  3 1.388590 1 117.245227 2 -164.710629 0
H  4 1.087026 3 118.611302 1 1.363248 0
C  2 1.388596 1 117.250858 3 164.707674 0
H  6 1.087036 2 118.612697 1 -1.370692 0
C  4 1.400220 3 119.734151 1 -178.610821 0
O  8 1.371122 4 122.322288 3 179.801170 0
H  9 0.969184 8 108.906224 4 -0.753762 0
C  8 1.394755 4 119.787623 3 -0.545256 0
H  11 1.084673 8 119.344543 4 -179.756821 0
C  11 1.395686 8 119.715221 4 0.262316 0
H  13 1.087601 11 119.550787 8 179.686131 0
C  13 1.395829 11 121.336644 8 0.232058 0
C  6 1.400224 2 119.737723 1 178.597443 0
O  16 1.371134 6 122.318538 2 -179.796735 0
H  17 0.969181 16 108.902471 6 0.755527 0
C  16 1.394750 6 119.789585 2 0.546157 0
H  19 1.084674 16 119.348595 6 179.759156 0
C  19 1.395680 16 119.711283 6 -0.258611 0
H  21 1.087609 19 119.553187 16 -179.687673 0
C  21 1.395817 19 121.338779 16 -0.232024 0
N  23 1.406796 21 123.103040 19 -177.836450 0
H  24 1.011467 23 115.713665 21 -20.684121 0
$end


 --------------------------------------------------------------

                    Orbital Energies (a.u.)
 --------------------------------------------------------------

 Alpha MOs
 -- Occupied --
-19.194 -19.176 -19.176 -14.362 -10.253 -10.253 -10.247 -10.247
-10.229 -10.229 -10.194 -10.194 -10.191 -10.191 -10.183 -10.183
 -1.085  -1.055  -1.055  -0.950  -0.864  -0.831  -0.768  -0.750
 -0.736  -0.709  -0.650  -0.643  -0.623  -0.572  -0.571  -0.543
 -0.526  -0.519  -0.485  -0.479  -0.470  -0.453  -0.440  -0.436
 -0.420  -0.406  -0.405  -0.393  -0.393  -0.380  -0.376  -0.362
 -0.352  -0.340  -0.337  -0.286  -0.259  -0.228  -0.225  -0.167
 -- Virtual --
 -0.004   0.002   0.009   0.049   0.064   0.069   0.087   0.091
  0.102   0.148   0.150   0.157   0.166   0.175   0.189   0.201
  0.234   0.235   0.256   0.262   0.266   0.292   0.313   0.351
  0.352   0.371   0.378   0.399   0.418   0.474   0.497   0.500
  0.502   0.524   0.526   0.535   0.550   0.559   0.576   0.577
  0.583   0.589   0.595   0.600   0.603   0.609   0.617   0.630
  0.640   0.644   0.644   0.657   0.659   0.674   0.698   0.723
  0.747   0.750   0.762   0.794   0.817   0.821   0.832   0.835
  0.846   0.851   0.874   0.882   0.893   0.898   0.913   0.914
  0.934   0.944   0.948   0.958   0.962   0.986   1.009   1.023
  1.044   1.053   1.089   1.091   1.108   1.141   1.148   1.158
  1.169   1.199   1.206   1.228   1.238   1.242   1.267   1.278
  1.312   1.349   1.368   1.370   1.373   1.392   1.410   1.427
  1.448   1.455   1.472   1.489   1.501   1.554   1.595   1.671
  1.691   1.710   1.724   1.735   1.735   1.748   1.773   1.784
  1.797   1.826   1.850   1.857   1.866   1.871   1.888   1.890
  1.904   1.926   1.939   1.947   1.970   1.976   1.981   1.993
  2.013   2.028   2.067   2.077   2.114   2.131   2.132   2.176
  2.196   2.252   2.269   2.277   2.290   2.290   2.301   2.325
  2.342   2.398   2.416   2.427   2.439   2.447   2.476   2.484
  2.525   2.546   2.563   2.586   2.601   2.626   2.682   2.682
  2.690   2.706   2.718   2.721   2.756   2.805   2.854   2.874
  2.928   2.954   2.966   3.018   3.027   3.069   3.124   3.356
  3.469   3.503   3.931   3.944   4.004   4.092   4.103   4.125
  4.139   4.204   4.273   4.345   4.389   4.449   4.525   4.700
  4.774   4.984
 --------------------------------------------------------------

          Ground-State Mulliken Net Atomic Charges

     Atom                 Charge (a.u.)
  ----------------------------------------
      1 O                    -0.591083
      2 C                     0.334922
      3 C                     0.334935
      4 C                    -0.280572
      5 H                     0.132314
      6 C                    -0.280561
      7 H                     0.132332
      8 C                     0.358605
      9 O                    -0.651187
     10 H                     0.407897
     11 C                    -0.166104
     12 H                     0.138861
     13 C                    -0.209440
     14 H                     0.127385
     15 C                     0.325010
     16 N                    -0.764323
     17 C                     0.325008
     18 C                    -0.209451
     19 H                     0.127394
     20 C                    -0.166085
     21 H                     0.138857
     22 C                     0.358593
     23 O                    -0.651185
     24 H                     0.407900
     25 H                     0.319980
  ----------------------------------------
  Sum of atomic charges =    -0.000000

 -----------------------------------------------------------------
                    Cartesian Multipole Moments
 -----------------------------------------------------------------
    Charge (ESU x 10^10)
                 0.0000
    Dipole Moment (Debye)
         X       0.0005      Y      -0.6217      Z       0.5689
       Tot       0.8427
    Quadrupole Moments (Debye-Ang)
        XX     -97.2032     XY      -0.0577     YY     -69.1692
        XZ      -0.0092     YZ       1.2977     ZZ     -95.5249
    Octopole Moments (Debye-Ang^2)
       XXX       3.3352    XXY     -36.1195    XYY       0.6145
       YYY     -23.2519    XXZ      -1.4772    XYZ      -0.0486
       YYZ       7.7950    XZZ       1.0292    YZZ      -7.4253
       ZZZ       8.0763
    Hexadecapole Moments (Debye-Ang^3)
      XXXX   -4879.6168   XXXY      -5.9076   XXYY    -614.9164
      XYYY      -2.4772   YYYY    -682.1210   XXXZ      -0.6057
      XXYZ      12.6443   XYYZ      -0.1364   YYYZ       7.5350
      XXZZ    -806.3737   XYZZ      -1.4009   YYZZ    -174.1075
      XZZZ      -0.6238   YZZZ       5.2191   ZZZZ    -111.8209
 -----------------------------------------------------------------
Archival summary:
1\1\TWL01\OPT\ProcedureUnspecified\6-31G*\31129\taweetha\SunJun1111:32:302017SunJun1111:32:302017\0\\#,OPT,ProcedureUnspecified,6-31G*,\\0,1\O\C,1,1.38476\C,1,1.38483,2,117.116\C,3,1.38859,1,117.245,2,-164.711,0\H,4,1.08703,3,118.611,1,1.36325,0\C,2,1.3886,1,117.251,3,164.708,0\H,6,1.08704,2,118.613,1,-1.37069,0\C,4,1.40022,3,119.734,1,-178.611,0\O,8,1.37112,4,122.322,3,179.801,0\H,9,0.969184,8,108.906,4,-0.753762,0\C,8,1.39476,4,119.788,3,-0.545256,0\H,11,1.08467,8,119.345,4,-179.757,0\C,11,1.39569,8,119.715,4,0.262316,0\H,13,1.0876,11,119.551,8,179.686,0\C,13,1.39583,11,121.337,8,0.232058,0\C,6,1.40022,2,119.738,1,178.597,0\O,16,1.37113,6,122.319,2,-179.797,0\H,17,0.969181,16,108.902,6,0.755527,0\C,16,1.39475,6,119.79,2,0.546157,0\H,19,1.08467,16,119.349,6,179.759,0\C,19,1.39568,16,119.711,6,-0.258611,0\H,21,1.08761,19,119.553,16,-179.688,0\C,21,1.39582,19,121.339,16,-0.232024,0\N,23,1.4068,21,123.103,19,-177.836,0\H,24,1.01147,23,115.714,21,-20.6841,0\\\@

 Total job time:  1039.94s(wall), 1034.34s(cpu) 
 Sun Jun 11 11:32:30 2017

        *************************************************************
        *                                                           *
        *  Thank you very much for using Q-Chem.  Have a nice day.  *
        *                                                           *
        *************************************************************


 
User input: 2 of 2 
 
TWL01 127.0.1
Q-Chem Developer Version! Running on 127.0.1.*
                  Welcome to Q-Chem
     A Quantum Leap Into The Future Of Chemistry


 Q-Chem 4.4, Q-Chem, Inc., Pleasanton, CA (2016)

 Y. Shao,  Z. Gan,  E. Epifanovsky,  A. T. B. Gilbert,  M. Wormit,  
 J. Kussmann,  A. W. Lange,  A. Behn,  J. Deng,  X. Feng,  D. Ghosh,  
 M. Goldey,  P. R. Horn,  L. D. Jacobson,  I. Kaliman,  F. Rob,  
 R. Z. Khaliullin,  T. Kus,  A. Landau,  J. Liu,  E. I. Proynov,  Y. M. Rhee,  
 R. M. Richard,  M. A. Rohrdanz,  R. P. Steele,  E. J. Sundstrom,  
 H. L. Woodcock III,  P. M. Zimmerman,  D. Zuev,  B. Albrecht,  E. Alguire,  
 B. Austin,  S. A. Baeppler,  G. J. O. Beran,  Y. A. Bernard,  E. Berquist,  
 K. Brandhorst,  K. B. Bravaya,  S. T. Brown,  D. Casanova,  C.-M. Chang,  
 Y. Chen,  S. H. Chien,  K. D. Closser,  M. P. Coons,  D. L. Crittenden,  
 S. Dasgupta,  M. Diedenhofen,  R. A. DiStasio Jr.,  H. Do,  A. D. Dutoi,  
 R. G. Edgar,  P.-T. Fang,  S. Fatehi,  Q. Feng,  L. Fusti-Molnar,  
 A. Ghysels,  A. Golubeva-Zadorozhnaya,  J. Gomes,  A. Gunina,  
 M. W. D. Hanson-Heine,  P. H. P. Harbach,  A. W. Hauser,  J. E. Herr,  
 E. G. Hohenstein,  Z. C. Holden,  K. Hui,  T.-C. Jagau,  H. Ji,  B. Kaduk,  
 K. Khistyaev,  Jaehoon Kim,  Jihan Kim,  R. A. King,  P. Klunzinger,  
 K. Koh,  D. Kosenkov,  T. Kowalczyk,  C. M. Krauter,  A. Kunitsa,  
 K. U. Lao,  A. Laurent,  K. V. Lawler,  J. Lee,  D. Lefrancois,  S. Lehtola,  
 S. V. Levchenko,  C. Y. Lin,  Y.-S. Lin,  F. Liu,  E. Livshits,  
 R. C. Lochan,  A. Luenser,  P. Manohar,  S. F. Manzer,  S.-P. Mao,  Y. Mao,  
 N. Mardirossian,  A. V. Marenich,  L. A. Martinez-Martinez,  S. A. Maurer,  
 N. J. Mayhall,  J.-M. Mewes,  A. F. Morrison,  K. Nanda,  T. S. Nguyen-Beck,  
 C. M. Oana,  R. Olivares-Amaya,  D. P. O'Neill,  J. A. Parkhill,  
 T. M. Perrine,  R. Peverati,  P. A. Pieniazek,  F. Plasser,  A. Prociuk,  
 D. R. Rehn,  E. Rosta,  N. J. Russ,  N. Sergueev,  S. M. Sharada,  
 S. Sharma,  D. W. Small,  A. Sodt,  T. Stauch,  T. Stein,  D. Stuck,  
 Y.-C. Su,  A. J. W. Thom,  T. Tsuchimochi,  L. Vogt,  O. Vydrov,  T. Wang,  
 M. A. Watson,  J. Wenzel,  A. White,  C. F. Williams,  V. Vanovschi,  
 K. Yao,  S. Yeganeh,  S. R. Yost,  Z.-Q. You,  I. Y. Zhang,  X. Zhang,  
 Y. Zhao,  B. R. Brooks,  G. K. L. Chan,  D. M. Chipman,  C. J. Cramer,  
 W. A. Goddard III,  M. S. Gordon,  W. J. Hehre,  A. Klamt,  
 H. F. Schaefer III,  M. W. Schmidt,  C. D. Sherrill,  D. G. Truhlar,  
 A. Warshel,  X. Xu,  A. Aspuru-Guzik,  R. Baer,  A. T. Bell,  N. A. Besley,  
 J.-D. Chai,  A. Dreuw,  B. D. Dunietz,  T. R. Furlani,  S. R. Gwaltney,  
 C.-P. Hsu,  Y. Jung,  J. Kong,  D. S. Lambrecht,  W. Liang,  C. Ochsenfeld,  
 V. A. Rassolov,  L. V. Slipchenko,  J. E. Subotnik,  T. Van Voorhis,  
 J. M. Herbert,  A. I. Krylov,  P. M. W. Gill,  M. Head-Gordon

 Contributors to earlier versions of Q-Chem not listed above: 
 R. D. Adamson,  J. Baker,  E. F. C. Byrd,  A. K. Chakraborty,  C.-L. Cheng,  
 H. Dachsel,  R. J. Doerksen,  G. Hawkins,  A. Heyden,  S. Hirata,  
 G. Kedziora,  F. J. Keil,  C. Kelley,  P. P. Korambath,  W. Kurlancheek,  
 A. M. Lee,  M. S. Lee,  D. Liotard,  I. Lotan,  P. E. Maslen,  N. Nair,  
 D. Neuhauser,  R. Olson,  B. Peters,  J. Ritchie,  N. E. Schultz,  
 N. Shenvi,  A. C. Simmonett,  K. S. Thanthiriwatte,  Q. Wu,  W. Zhang

 Please cite Q-Chem as follows:
 Y. Shao et al., Mol. Phys. 113, 184-215 (2015)
 DOI: 10.1080/00268976.2014.952696

 Q-Chem 4.4.2 for Intel X86 EM64T Linux

 Parts of Q-Chem use Armadillo 5.200.1 (Boston Tea Smuggler).
 http://arma.sourceforge.net/

 Q-Chem begins on Sun Jun 11 11:32:30 2017  


Host: 0

     Scratch files written to /scratch/taweetham/qchem40211//
The previous job contains 0 fragments, simply inherited here
FILE_GEOM_ORG=        593

Checking the input file for inconsistencies... 	...done.

--------------------------------------------------------------
User input:
--------------------------------------------------------------

$molecule
read
$end

$rem
   BASIS  =  6-31G*
   JOB_TYPE  =  frequency
   METHOD  =  B3LYP
   SCF_GUESS  =  read
   SYM_IGNORE TRUE
$end


--------------------------------------------------------------
 ----------------------------------------------------------------
             Standard Nuclear Orientation (Angstroms)
    I     Atom           X                Y                Z
 ----------------------------------------------------------------
    1      O      -0.0078825393    -1.1341910651    -0.3964910444
    2      C      -1.1910436589    -0.4415675262    -0.2011604829
    3      C       1.1718688161    -0.4360977775    -0.2005322211
    4      C       2.3371807922    -1.1802466342    -0.0721259445
    5      H       2.2690045383    -2.2645550152    -0.1078223063
    6      C      -2.3528755679    -1.1912489110    -0.0734619371
    7      H      -2.2795181230    -2.2752044365    -0.1093061800
    8      C       3.5635868085    -0.5263887177     0.0982406269
    9      O       4.7462664761    -1.2082237155     0.2262157484
   10      H       4.5686477268    -2.1590638388     0.1656620359
   11      C       3.6048607236     0.8668180706     0.1492214627
   12      H       4.5582743982     1.3658027402     0.2853629724
   13      C       2.4231559038     1.5988967131     0.0244971819
   14      H       2.4589535299     2.6853523589     0.0595070981
   15      C       1.1924664780     0.9655873336    -0.1561330495
   16      N      -0.0144362508     1.6671600786    -0.3300750035
   17      C      -1.2181373040     0.9599717536    -0.1566342516
   18      C      -2.4518482738     1.5874920629     0.0236848960
   19      H      -2.4928194909     2.6737503261     0.0589147313
   20      C      -3.6301462725     0.8498279419     0.1477975929
   21      H      -4.5859510542     1.3442866321     0.2836767622
   22      C      -3.5823921649    -0.5431662098     0.0965189839
   23      O      -4.7619560191    -1.2304642782     0.2238974339
   24      H      -4.5799867919    -2.1804813471     0.1632910328
   25      H      -0.0167933804     2.6242221612    -0.0028259384
 ----------------------------------------------------------------
 Nuclear Repulsion Energy =  1018.4866815697 hartrees
 There are       56 alpha and       56 beta electrons
 Requested basis set is 6-31G(d)
 There are 82 shells and 258 basis functions

 Total QAlloc Memory Limit   2000 MB
 Mega-Array Size        61 MB
 MEM_STATIC part        62 MB
 A cutoff of  1.0D-11 yielded   2407 shell pairs
 There are     25774 function pairs

 -------------------------------------------------------
 OpenMP Integral Computing Module                       
 Release: version 1.0, May 2013, Q-Chem Inc. Pittsburgh 
 -------------------------------------------------------
 Integral Job Info:
 Integral job number is                      11
 Integral operator is                         1
 short-range coefficients                     0
 long-range coefficients              100000000
 Omega coefficients                           0
 if combine SR and LR in K                    0
 Integral screening is                        0
 Integral computing path is                   2
 max size of driver memory is            800000
 size of driver memory is                593474
 size of scratch memory is              2260544
 max col of scratch BK array               1296
 max len of scratch array in speh3          155
 max len of scratch index in speh4           18
 max int batch size is                      520
 min int batch size is                       52
 fixed nKL is                                52
 max L of basis functions is                  2
 order of int derivative is                   0
 number of shells is                         82
 number of basis is                         258
 number of cartesian basis is               258
 number of contracted shell pairs          2407
 number of primitive shell pairs           8868
 maxK2 (contraction) of shell pair           36
 max number of K2 of shell pair               1
 max number of CS2 of shell pair            277
 max number of PS2 of shell pair           1662
 mem total for path MDJ                   82360
 -------------------------------------------------------
 Smallest overlap matrix eigenvalue = 3.42E-04
 Guess MOs from SCF MO coefficient file
 Reading MOs from coefficient file
 Reading MOs from coefficient file
 A restricted hybrid HF-DFT SCF calculation will be
 performed using Pulay DIIS extrapolation
 Exchange:     0.2000 Hartree-Fock + 0.0800 Slater + 0.7200 B88
 Correlation:  0.1900 VWN1RPA + 0.8100 LYP
 Using SG-1 standard quadrature grid
 SCF converges when DIIS error is below 1.0E-08
 ---------------------------------------
  Cycle       Energy         DIIS Error
 ---------------------------------------
    1    -743.0955397855      2.60E-09
    2    -743.0955397847      4.80E-09 Convergence criterion met
 ---------------------------------------
 SCF time:  CPU 15.90 s  wall 15.91 s
 SCF   energy in the final basis set = -743.0955397847
 Total energy in the final basis set = -743.0955397847

 --------------------------------------------------------------

                    Orbital Energies (a.u.)
 --------------------------------------------------------------

 Alpha MOs
 -- Occupied --
-19.194 -19.176 -19.176 -14.362 -10.253 -10.253 -10.247 -10.247
-10.229 -10.229 -10.194 -10.194 -10.191 -10.191 -10.183 -10.183
 -1.085  -1.055  -1.055  -0.950  -0.864  -0.831  -0.768  -0.750
 -0.736  -0.709  -0.650  -0.643  -0.623  -0.572  -0.571  -0.543
 -0.526  -0.519  -0.485  -0.479  -0.470  -0.453  -0.440  -0.436
 -0.420  -0.406  -0.405  -0.393  -0.393  -0.380  -0.376  -0.362
 -0.352  -0.340  -0.337  -0.286  -0.259  -0.228  -0.225  -0.167
 -- Virtual --
 -0.004   0.002   0.009   0.049   0.064   0.069   0.087   0.091
  0.102   0.148   0.150   0.157   0.166   0.175   0.189   0.201
  0.234   0.235   0.256   0.262   0.266   0.292   0.313   0.351
  0.352   0.371   0.378   0.399   0.418   0.474   0.497   0.500
  0.502   0.524   0.526   0.535   0.550   0.559   0.576   0.577
  0.583   0.589   0.595   0.600   0.603   0.609   0.617   0.630
  0.640   0.644   0.644   0.657   0.659   0.674   0.698   0.723
  0.747   0.750   0.762   0.794   0.817   0.821   0.832   0.835
  0.846   0.851   0.874   0.882   0.893   0.898   0.913   0.914
  0.934   0.944   0.948   0.958   0.962   0.986   1.009   1.023
  1.044   1.053   1.089   1.091   1.108   1.141   1.148   1.158
  1.169   1.199   1.206   1.228   1.238   1.242   1.267   1.278
  1.312   1.349   1.368   1.370   1.373   1.392   1.410   1.427
  1.448   1.455   1.472   1.489   1.501   1.554   1.595   1.671
  1.691   1.710   1.724   1.735   1.735   1.748   1.773   1.784
  1.797   1.826   1.850   1.857   1.866   1.871   1.888   1.890
  1.904   1.926   1.939   1.947   1.970   1.976   1.981   1.993
  2.013   2.028   2.067   2.077   2.114   2.131   2.132   2.176
  2.196   2.252   2.269   2.277   2.290   2.290   2.301   2.325
  2.342   2.398   2.416   2.427   2.439   2.447   2.476   2.484
  2.525   2.546   2.563   2.586   2.601   2.626   2.682   2.682
  2.690   2.706   2.718   2.721   2.756   2.805   2.854   2.874
  2.928   2.954   2.966   3.018   3.027   3.069   3.124   3.356
  3.469   3.503   3.931   3.944   4.004   4.092   4.103   4.125
  4.139   4.204   4.273   4.345   4.389   4.449   4.525   4.700
  4.774   4.984
 --------------------------------------------------------------

          Ground-State Mulliken Net Atomic Charges

     Atom                 Charge (a.u.)
  ----------------------------------------
      1 O                    -0.591083
      2 C                     0.334922
      3 C                     0.334935
      4 C                    -0.280572
      5 H                     0.132314
      6 C                    -0.280561
      7 H                     0.132332
      8 C                     0.358605
      9 O                    -0.651187
     10 H                     0.407897
     11 C                    -0.166104
     12 H                     0.138861
     13 C                    -0.209440
     14 H                     0.127385
     15 C                     0.325010
     16 N                    -0.764323
     17 C                     0.325008
     18 C                    -0.209451
     19 H                     0.127394
     20 C                    -0.166085
     21 H                     0.138857
     22 C                     0.358593
     23 O                    -0.651185
     24 H                     0.407900
     25 H                     0.319980
  ----------------------------------------
  Sum of atomic charges =    -0.000000

 -----------------------------------------------------------------
                    Cartesian Multipole Moments
 -----------------------------------------------------------------
    Charge (ESU x 10^10)
                 0.0000
    Dipole Moment (Debye)
         X       0.0005      Y      -0.6217      Z       0.5689
       Tot       0.8427
    Quadrupole Moments (Debye-Ang)
        XX     -97.2032     XY      -0.0577     YY     -69.1692
        XZ      -0.0092     YZ       1.2977     ZZ     -95.5249
    Octopole Moments (Debye-Ang^2)
       XXX       3.3352    XXY     -36.1195    XYY       0.6145
       YYY     -23.2519    XXZ      -1.4772    XYZ      -0.0486
       YYZ       7.7950    XZZ       1.0292    YZZ      -7.4253
       ZZZ       8.0763
    Hexadecapole Moments (Debye-Ang^3)
      XXXX   -4879.6166   XXXY      -5.9075   XXYY    -614.9164
      XYYY      -2.4772   YYYY    -682.1210   XXXZ      -0.6057
      XXYZ      12.6443   XYYZ      -0.1364   YYYZ       7.5349
      XXZZ    -806.3737   XYZZ      -1.4009   YYZZ    -174.1075
      XZZZ      -0.6238   YZZZ       5.2191   ZZZZ    -111.8209
 -----------------------------------------------------------------
 Calculating MO derivatives via CPSCF
   1         3          75      0.222526    0.044830
   2         3          75      0.023350    0.004660
   3         3          75      0.001570    0.000298
   4        59          19      0.000055    0.000016
   5        78           0      0.000000    0.000000    Roots Converged
 Calculating analytic Hessian of the SCF energy
 Polarizability Matrix (a.u.)
            1           2           3
    1-232.3280660  -0.2004297  -0.0352208
    2  -0.2004297-147.3781163  -2.0602330
    3  -0.0352208  -2.0602330 -48.8637476

 Direct stationary perturbation theory relativistic correction:

 rels  =       0.211466662122
 relv  =      -1.124595516402
 rel2e =       0.564963377261
 E_rel =      -0.348165477019

 Hessian of the SCF Energy
            1           2           3           4           5           6
    1   0.5347846   0.0005519   0.0000068  -0.1952274   0.0820844   0.0284652
    2   0.0005519   0.3173638   0.0553162   0.0608638  -0.1524553  -0.0222972
    3   0.0000068   0.0553162   0.0519829   0.0221600  -0.0235183  -0.0380792
    4  -0.1952274   0.0608638   0.0221600   0.6875387   0.0668881  -0.0636678
    5   0.0820844  -0.1524553  -0.0235183   0.0668881   0.6929383   0.0153004
    6   0.0284652  -0.0222972  -0.0380792  -0.0636678   0.0153004   0.1400624
    7  -0.1946765  -0.0611088  -0.0221460  -0.0708419  -0.0010161  -0.0006034
    8  -0.0823252  -0.1531426  -0.0236810   0.0006067   0.0196995   0.0065247
    9  -0.0284519  -0.0224710  -0.0381135   0.0005351   0.0065257  -0.0045427
   10  -0.0550900   0.0170211  -0.0049289   0.0052753  -0.0063140  -0.0025574
   11  -0.0224116   0.0203364  -0.0006363  -0.0023748  -0.0035848  -0.0019576
   12  -0.0091948   0.0027273   0.0049521   0.0009901  -0.0015221  -0.0005551
   13   0.0026911  -0.0007516   0.0006858  -0.0005522   0.0000323   0.0002233
   14  -0.0012568   0.0012264   0.0000479   0.0003135   0.0002336  -0.0000557
   15   0.0004689   0.0000358  -0.0038011   0.0003381   0.0001166  -0.0005767
   16  -0.0551234  -0.0173778   0.0048969  -0.2669168  -0.0742671   0.0262598
   17   0.0220594   0.0203574  -0.0005999  -0.1463016  -0.2041061   0.0135196
   18   0.0091465   0.0027674   0.0049610   0.0228780   0.0052438  -0.0540707
   19   0.0026800   0.0007590  -0.0006816   0.0065532  -0.0275028  -0.0010997
   20   0.0012657   0.0012365   0.0000446   0.0038910  -0.0155234  -0.0009592
   21  -0.0004655   0.0000318  -0.0038015  -0.0000601   0.0029373   0.0034320
   22   0.0034220  -0.0011333  -0.0007336  -0.0032834   0.0017444   0.0000642
   23   0.0027368  -0.0110063  -0.0017658   0.0012946   0.0008238   0.0011236
   24   0.0009594  -0.0002558   0.0052042  -0.0011938  -0.0000445   0.0022395
   25  -0.0030666   0.0012333   0.0002156   0.0009148  -0.0014163  -0.0004017
   26  -0.0008476   0.0018669   0.0001045  -0.0001044   0.0000068  -0.0002034
   27  -0.0006021   0.0002990   0.0003389   0.0001677  -0.0001832  -0.0002030
   28   0.0013122  -0.0002476   0.0000231  -0.0006411   0.0005189   0.0001318
   29  -0.0006265   0.0001485   0.0000070   0.0001897  -0.0002362  -0.0000618
   30   0.0001858  -0.0000143  -0.0001267  -0.0001015   0.0000615   0.0000519
   31  -0.0080101  -0.0045706  -0.0020983   0.0031253  -0.0015764   0.0004869
   32  -0.0012965   0.0061561   0.0011926   0.0008850  -0.0005563  -0.0007032
   33  -0.0013599  -0.0003576  -0.0011860   0.0006646  -0.0002140  -0.0005989
   34   0.0000394  -0.0001388   0.0000382  -0.0000341  -0.0000062   0.0000120
   35  -0.0002164   0.0003244   0.0000666   0.0001478  -0.0001017  -0.0000548
   36   0.0000306   0.0002203  -0.0003141   0.0000361   0.0000027  -0.0000732
   37   0.0099304   0.0115946   0.0020328  -0.0053288   0.0022477  -0.0002660
   38   0.0018111  -0.0055088   0.0006680   0.0014009  -0.0002920  -0.0005560
   39   0.0005666   0.0003299   0.0059063  -0.0009735  -0.0000843   0.0003620
   40  -0.0008610  -0.0016688   0.0001040   0.0010696  -0.0004294  -0.0002314
   41  -0.0008467  -0.0008176   0.0000071   0.0010011  -0.0003187  -0.0001203
   42   0.0002165  -0.0002252  -0.0003135   0.0000776   0.0000525   0.0001126
   43  -0.0372240  -0.0504536  -0.0076185   0.0211374  -0.0083233  -0.0004572
   44  -0.0091529  -0.0239111  -0.0020548  -0.0030565   0.0000824   0.0002977
   45  -0.0060053  -0.0099759   0.0031686   0.0008161  -0.0017222   0.0006514
   46   0.0277190   0.0000411   0.0000173  -0.0196295  -0.0063894   0.0035380
   47   0.0000410   0.0099915  -0.0038191  -0.0503828  -0.0347297   0.0080030
   48  -0.0000020   0.0035267  -0.0028118   0.0023669   0.0041715   0.0030433
   49  -0.0375103   0.0503978   0.0076124  -0.1061961  -0.0509372   0.0018657
   50   0.0090869  -0.0236412  -0.0020221   0.0405714  -0.2983487  -0.0131260
   51   0.0060354  -0.0099258   0.0031745   0.0063473  -0.0024755  -0.0590951
   52   0.0099936  -0.0115201  -0.0020341   0.0201376   0.0843021   0.0008935
   53  -0.0017368  -0.0055727   0.0006560   0.0304525  -0.0178974  -0.0047689
   54  -0.0005674   0.0003215   0.0059049  -0.0017697  -0.0109691   0.0006262
   55  -0.0008730   0.0016686  -0.0001043  -0.0043737   0.0007108   0.0014783
   56   0.0008463  -0.0008055   0.0000071   0.0022302   0.0011778  -0.0004877
   57  -0.0002155  -0.0002264  -0.0003134   0.0017123  -0.0004274   0.0056417
   58  -0.0080368   0.0045031   0.0020893  -0.0082731  -0.0302825  -0.0003939
   59   0.0012290   0.0061830   0.0012047  -0.0247120  -0.0592756   0.0005165
   60   0.0013599  -0.0003478  -0.0011843   0.0001129   0.0021447   0.0017753
   61   0.0000377   0.0001373  -0.0000383   0.0002358  -0.0006390  -0.0001640
   62   0.0002151   0.0003260   0.0000667  -0.0011797  -0.0011784   0.0001499
   63  -0.0000317   0.0002203  -0.0003138  -0.0001446   0.0000007  -0.0010294
   64   0.0034284   0.0011999   0.0007417  -0.0582201  -0.0330979   0.0051359
   65  -0.0026694  -0.0110123  -0.0017653   0.0210464   0.0831447   0.0010922
   66  -0.0009596  -0.0002625   0.0052025   0.0078827   0.0064518  -0.0062588
   67  -0.0030649  -0.0012563  -0.0002176   0.0023439   0.0051786   0.0009001
   68   0.0008248   0.0018649   0.0001043  -0.0014228  -0.0106957  -0.0004792
   69   0.0006002   0.0003017   0.0003392   0.0003208  -0.0011469   0.0069614
   70   0.0013079   0.0002531  -0.0000223  -0.0016567  -0.0004175   0.0000736
   71   0.0006318   0.0001525   0.0000072  -0.0000699  -0.0007698   0.0000208
   72  -0.0001852  -0.0000151  -0.0001268   0.0001732   0.0000186  -0.0005828
   73   0.0014179   0.0000026  -0.0000002  -0.0071566  -0.0010923   0.0003140
   74   0.0000023   0.0003392   0.0003620  -0.0021785   0.0019628  -0.0007173
   75  -0.0000010   0.0002767  -0.0006496   0.0003315  -0.0007201   0.0007056
            7           8           9          10          11          12
    1  -0.1946765  -0.0823252  -0.0284519  -0.0550900  -0.0224116  -0.0091948
    2  -0.0611088  -0.1531426  -0.0224710   0.0170211   0.0203364   0.0027273
    3  -0.0221460  -0.0236810  -0.0381135  -0.0049289  -0.0006363   0.0049521
    4  -0.0708419   0.0006067   0.0005351   0.0052753  -0.0023748   0.0009901
    5  -0.0010161   0.0196995   0.0065257  -0.0063140  -0.0035848  -0.0015221
    6  -0.0006034   0.0065247  -0.0045427  -0.0025574  -0.0019576  -0.0005551
    7   0.6883110  -0.0668109   0.0638823  -0.2679220   0.1459800  -0.0230308
    8  -0.0668109   0.6922599   0.0155027   0.0739462  -0.2030742   0.0052219
    9   0.0638823   0.0155027   0.1401280  -0.0264418   0.0135017  -0.0540963
   10  -0.2679220   0.0739462  -0.0264418   0.6941421  -0.0061117   0.0742275
   11   0.1459800  -0.2030742   0.0135017  -0.0061117   0.7455357   0.0154786
   12  -0.0230308   0.0052219  -0.0540963   0.0742275   0.0154786   0.1144678
   13   0.0064391   0.0276110   0.0011006  -0.0608179  -0.0182395  -0.0045162
   14  -0.0037855  -0.0154128  -0.0009546  -0.0160465  -0.3360178  -0.0094228
   15   0.0000503   0.0029485   0.0034322  -0.0041031  -0.0097036  -0.0289109
   16   0.0052316   0.0063557   0.0025702  -0.0034393  -0.0012110  -0.0001241
   17   0.0024171  -0.0035441  -0.0019434   0.0011900   0.0009958   0.0002662
   18  -0.0009776  -0.0015230  -0.0005544   0.0001212   0.0002662   0.0001097
   19  -0.0005506  -0.0000359  -0.0002230   0.0000671   0.0000290   0.0000102
   20  -0.0003171   0.0002320  -0.0000567   0.0000018  -0.0000353  -0.0000003
   21  -0.0003387   0.0001152  -0.0005771  -0.0000425  -0.0000916  -0.0000142
   22  -0.0582695   0.0324496  -0.0051665  -0.2637327  -0.1212288  -0.0298818
   23  -0.0217037   0.0831850   0.0010490  -0.0453532  -0.1835912  -0.0093551
   24  -0.0079369   0.0064211  -0.0062653  -0.0273649  -0.0187298  -0.0580956
   25   0.0023612  -0.0051191  -0.0008979  -0.0486847   0.0270778  -0.0062835
   26   0.0014837  -0.0107111  -0.0004803  -0.0120042   0.0122873  -0.0012496
   27  -0.0003183  -0.0011477   0.0069610  -0.0073866   0.0034535   0.0058003
   28  -0.0016591   0.0004128  -0.0000744   0.0020314   0.0023904   0.0004390
   29   0.0000661  -0.0007681   0.0000209  -0.0037959   0.0053935  -0.0003170
   30  -0.0001737   0.0000178  -0.0005830   0.0002167   0.0004607  -0.0007349
   31  -0.0085373   0.0305033   0.0003807   0.0238633  -0.0257131   0.0020485
   32   0.0249347  -0.0590099   0.0005409  -0.0699384  -0.0197337  -0.0093540
   33  -0.0001374   0.0021673   0.0017772   0.0001610  -0.0041658   0.0055408
   34   0.0002262   0.0006454   0.0001638   0.0009975   0.0002310  -0.0004936
   35   0.0011858  -0.0011701   0.0001513   0.0014023  -0.0057953  -0.0001928
   36   0.0001442   0.0000018  -0.0010294  -0.0003086  -0.0002595   0.0049898
   37   0.0206823  -0.0841046  -0.0008454  -0.0565374   0.0007172  -0.0073806
   38  -0.0302534  -0.0184508  -0.0047831   0.0031172  -0.0041274  -0.0000751
   39   0.0018487  -0.0109995   0.0006320  -0.0073989   0.0000639  -0.0014987
   40  -0.0043591  -0.0007376  -0.0014795  -0.0012145   0.0000133  -0.0001081
   41  -0.0022570   0.0011631  -0.0004939  -0.0001102   0.0005584  -0.0000106
   42  -0.0017150  -0.0004344   0.0056408   0.0000089   0.0000495  -0.0004955
   43  -0.1062799   0.0517880  -0.0018261   0.0309753   0.0259597   0.0047130
   44  -0.0397121  -0.2982220  -0.0131312   0.0729224  -0.0256982   0.0083387
   45  -0.0063285  -0.0024561  -0.0591081   0.0052960   0.0037482   0.0035687
   46  -0.0198946   0.0064584  -0.0035908   0.0002206  -0.0049981  -0.0001797
   47   0.0504541  -0.0344727   0.0080192  -0.0112012  -0.0023332  -0.0008943
   48  -0.0024002   0.0041636   0.0030435   0.0018018  -0.0032487   0.0040232
   49   0.0210603   0.0084059   0.0004738  -0.0014744  -0.0011237  -0.0007321
   50   0.0031390   0.0001644   0.0002991   0.0008476   0.0000309   0.0003867
   51  -0.0008072  -0.0017204   0.0006576  -0.0002197   0.0006514   0.0005030
   52  -0.0053128  -0.0022723   0.0002658  -0.0015594   0.0005235   0.0001714
   53  -0.0014242  -0.0003099  -0.0005557   0.0002093   0.0001208  -0.0000209
   54   0.0009718  -0.0000803   0.0003633  -0.0000272   0.0000118  -0.0002871
   55   0.0010725   0.0004363   0.0002325  -0.0001666  -0.0000603  -0.0000043
   56  -0.0009943  -0.0003215  -0.0001198   0.0001687   0.0000953   0.0000078
   57  -0.0000779   0.0000523   0.0001126   0.0000250   0.0000303  -0.0000260
   58   0.0031230   0.0015941  -0.0004813   0.0005524  -0.0002744  -0.0001541
   59  -0.0008666  -0.0005524  -0.0007059   0.0018593  -0.0002245  -0.0000955
   60  -0.0006626  -0.0002168  -0.0005996  -0.0000272  -0.0000228   0.0001294
   61  -0.0000333   0.0000066  -0.0000118   0.0000186  -0.0000089  -0.0000021
   62  -0.0001474  -0.0001023  -0.0000549   0.0000684   0.0000161  -0.0000017
   63  -0.0000359   0.0000026  -0.0000732   0.0000639  -0.0000093  -0.0000018
   64  -0.0032695  -0.0017628  -0.0000722   0.0017603   0.0001279  -0.0000683
   65  -0.0013154   0.0008092   0.0011218  -0.0018613  -0.0001097   0.0000749
   66   0.0011906  -0.0000399   0.0022404  -0.0002736   0.0001505  -0.0003923
   67   0.0009077   0.0014206   0.0004031  -0.0006522  -0.0004573  -0.0000146
   68   0.0001090   0.0000139  -0.0002014   0.0000367  -0.0001066  -0.0000170
   69  -0.0001666  -0.0001835  -0.0002029   0.0001760   0.0000536   0.0002139
   70  -0.0006377  -0.0005207  -0.0001319   0.0001868   0.0000709   0.0000130
   71  -0.0001916  -0.0002395  -0.0000625   0.0001062   0.0000711   0.0000117
   72   0.0001009   0.0000617   0.0000519  -0.0000332  -0.0000060  -0.0000475
   73  -0.0071710   0.0010484  -0.0003135   0.0012002   0.0010924  -0.0004441
   74   0.0021347   0.0019771  -0.0007180  -0.0001606  -0.0010094   0.0000148
   75  -0.0003319  -0.0007187   0.0007051  -0.0009848   0.0009112   0.0008573
           13          14          15          16          17          18
    1   0.0026911  -0.0012568   0.0004689  -0.0551234   0.0220594   0.0091465
    2  -0.0007516   0.0012264   0.0000358  -0.0173778   0.0203574   0.0027674
    3   0.0006858   0.0000479  -0.0038011   0.0048969  -0.0005999   0.0049610
    4  -0.0005522   0.0003135   0.0003381  -0.2669168  -0.1463016   0.0228780
    5   0.0000323   0.0002336   0.0001166  -0.0742671  -0.2041061   0.0052438
    6   0.0002233  -0.0000557  -0.0005767   0.0262598   0.0135196  -0.0540707
    7   0.0064391  -0.0037855   0.0000503   0.0052316   0.0024171  -0.0009776
    8   0.0276110  -0.0154128   0.0029485   0.0063557  -0.0035441  -0.0015230
    9   0.0011006  -0.0009546   0.0034322   0.0025702  -0.0019434  -0.0005544
   10  -0.0608179  -0.0160465  -0.0041031  -0.0034393   0.0011900   0.0001212
   11  -0.0182395  -0.3360178  -0.0097036  -0.0012110   0.0009958   0.0002662
   12  -0.0045162  -0.0094228  -0.0289109  -0.0001241   0.0002662   0.0001097
   13   0.0563776   0.0185359   0.0048765   0.0000672  -0.0000285  -0.0000101
   14   0.0185359   0.3583458   0.0105571  -0.0000012  -0.0000355  -0.0000004
   15   0.0048765   0.0105571   0.0214729   0.0000430  -0.0000914  -0.0000142
   16   0.0000672  -0.0000012   0.0000430   0.6941871   0.0058646  -0.0740268
   17  -0.0000285  -0.0000355  -0.0000914   0.0058646   0.7456335   0.0152603
   18  -0.0000101  -0.0000004  -0.0000142  -0.0740268   0.0152603   0.1143984
   19  -0.0000657   0.0000225  -0.0000088  -0.0610086   0.0195554   0.0045494
   20  -0.0000229   0.0000216   0.0000060   0.0173606  -0.3358887  -0.0094420
   21   0.0000087   0.0000061  -0.0000084   0.0041307  -0.0097176  -0.0289036
   22   0.0032426   0.0041473   0.0001204   0.0017520  -0.0001193   0.0000689
   23  -0.0270146  -0.0119881  -0.0039168   0.0018700  -0.0001014   0.0000758
   24  -0.0006044   0.0001366   0.0021393   0.0002734   0.0001518  -0.0003921
   25   0.0034069   0.0000001   0.0008568  -0.0006540   0.0004547   0.0000143
   26  -0.0009887   0.0027137   0.0001240  -0.0000393  -0.0001046  -0.0000169
   27   0.0008535   0.0001634  -0.0036902  -0.0001766   0.0000529   0.0002138
   28  -0.0008869  -0.0019054  -0.0002277   0.0001876  -0.0000704  -0.0000129
   29   0.0009303   0.0001184   0.0000796  -0.0001057   0.0000703   0.0000116
   30  -0.0000587  -0.0002797   0.0006288   0.0000333  -0.0000059  -0.0000475
   31  -0.0049308  -0.0029257  -0.0012872   0.0005596   0.0002782   0.0001544
   32  -0.0020732   0.0008382  -0.0002480  -0.0018556  -0.0002320  -0.0000955
   33  -0.0012340  -0.0004417   0.0042153   0.0000279  -0.0000225   0.0001294
   34   0.0002171   0.0001182  -0.0000370   0.0000189   0.0000090   0.0000021
   35  -0.0014560  -0.0005894  -0.0002096  -0.0000684   0.0000158  -0.0000017
   36  -0.0000797  -0.0000043   0.0004129  -0.0000639  -0.0000096  -0.0000018
   37  -0.0014083   0.0001158  -0.0000418  -0.0015559  -0.0005313  -0.0001715
   38   0.0004653   0.0007934   0.0000369  -0.0002170   0.0001172  -0.0000219
   39  -0.0000717   0.0000626  -0.0005426   0.0000266   0.0000117  -0.0002871
   40   0.0001144   0.0000169   0.0000633  -0.0001660   0.0000590   0.0000042
   41   0.0000044  -0.0000936   0.0000114  -0.0001699   0.0000947   0.0000077
   42   0.0000466   0.0000047  -0.0003012  -0.0000251   0.0000302  -0.0000259
   43  -0.0042249   0.0028852  -0.0011948  -0.0014755   0.0011159   0.0007287
   44   0.0013659   0.0008591   0.0000544  -0.0008552   0.0000323   0.0003904
   45  -0.0013010   0.0002498   0.0050454   0.0002149   0.0006530   0.0005032
   46  -0.0000494   0.0000821   0.0001692   0.0001439   0.0050101   0.0001853
   47   0.0012416  -0.0008150   0.0002152   0.0112132  -0.0022553  -0.0008888
   48   0.0003855  -0.0002045   0.0005526  -0.0017846  -0.0032544   0.0040217
   49   0.0009483  -0.0007230  -0.0000591   0.0314326  -0.0256945  -0.0047433
   50   0.0003275  -0.0002380  -0.0000329  -0.0726591  -0.0261578   0.0082836
   51  -0.0001415   0.0000525  -0.0000114  -0.0053180   0.0037026   0.0035611
   52  -0.0002486   0.0001261   0.0000241  -0.0565202  -0.0009723   0.0073550
   53  -0.0000640   0.0000671  -0.0000309  -0.0033664  -0.0041598  -0.0000428
   54   0.0000109  -0.0000153   0.0000460   0.0073706   0.0000976  -0.0014897
   55   0.0000292  -0.0000303   0.0000020  -0.0012149  -0.0000215   0.0001077
   56  -0.0000387   0.0000107  -0.0000019   0.0001020   0.0005576  -0.0000100
   57  -0.0000048   0.0000009   0.0000021  -0.0000083   0.0000507  -0.0004955
   58   0.0000982  -0.0000171  -0.0000316   0.0234063   0.0259377  -0.0019822
   59   0.0000152   0.0000354  -0.0000024   0.0701518  -0.0192698  -0.0093369
   60  -0.0000081   0.0000090  -0.0000298  -0.0001201  -0.0041610   0.0055363
   61  -0.0000044   0.0000117   0.0000000   0.0010038  -0.0001985   0.0004935
   62  -0.0000083   0.0000043  -0.0000009  -0.0013699  -0.0058037  -0.0001941
   63   0.0000016  -0.0000011  -0.0000009   0.0003074  -0.0002601   0.0049899
   64  -0.0000234  -0.0000400   0.0000377  -0.2645369   0.1208323   0.0298458
   65  -0.0000187  -0.0000582   0.0000423   0.0449796  -0.1828205  -0.0092222
   66  -0.0000116  -0.0000043   0.0001050   0.0273818  -0.0185833  -0.0580715
   67  -0.0000098   0.0001167   0.0000070  -0.0486099  -0.0273621   0.0062603
   68  -0.0000396   0.0000840  -0.0000068   0.0117207   0.0122205  -0.0012133
   69   0.0000061  -0.0000138  -0.0000306   0.0073490   0.0034810   0.0058055
   70  -0.0000262  -0.0000029   0.0000030   0.0020264  -0.0024011  -0.0004347
   71   0.0000032  -0.0000156  -0.0000015   0.0037742   0.0053978  -0.0003141
   72  -0.0000004   0.0000022   0.0000209  -0.0002190   0.0004567  -0.0007341
   73  -0.0003830   0.0002426  -0.0000693   0.0012044  -0.0010822   0.0004438
   74   0.0002115  -0.0000879   0.0000189   0.0001709  -0.0010136   0.0000168
   75  -0.0001568   0.0001056  -0.0001553   0.0009809   0.0009150   0.0008580
           19          20          21          22          23          24
    1   0.0026800   0.0012657  -0.0004655   0.0034220   0.0027368   0.0009594
    2   0.0007590   0.0012365   0.0000318  -0.0011333  -0.0110063  -0.0002558
    3  -0.0006816   0.0000446  -0.0038015  -0.0007336  -0.0017658   0.0052042
    4   0.0065532   0.0038910  -0.0000601  -0.0032834   0.0012946  -0.0011938
    5  -0.0275028  -0.0155234   0.0029373   0.0017444   0.0008238  -0.0000445
    6  -0.0010997  -0.0009592   0.0034320   0.0000642   0.0011236   0.0022395
    7  -0.0005506  -0.0003171  -0.0003387  -0.0582695  -0.0217037  -0.0079369
    8  -0.0000359   0.0002320   0.0001152   0.0324496   0.0831850   0.0064211
    9  -0.0002230  -0.0000567  -0.0005771  -0.0051665   0.0010490  -0.0062653
   10   0.0000671   0.0000018  -0.0000425  -0.2637327  -0.0453532  -0.0273649
   11   0.0000290  -0.0000353  -0.0000916  -0.1212288  -0.1835912  -0.0187298
   12   0.0000102  -0.0000003  -0.0000142  -0.0298818  -0.0093551  -0.0580956
   13  -0.0000657  -0.0000229   0.0000087   0.0032426  -0.0270146  -0.0006044
   14   0.0000225   0.0000216   0.0000061   0.0041473  -0.0119881   0.0001366
   15  -0.0000088   0.0000060  -0.0000084   0.0001204  -0.0039168   0.0021393
   16  -0.0610086   0.0173606   0.0041307   0.0017520   0.0018700   0.0002734
   17   0.0195554  -0.3358887  -0.0097176  -0.0001193  -0.0001014   0.0001518
   18   0.0045494  -0.0094420  -0.0289036   0.0000689   0.0000758  -0.0003921
   19   0.0565822  -0.0199768  -0.0049106  -0.0000237   0.0000189   0.0000116
   20  -0.0199768   0.3581871   0.0105756   0.0000402  -0.0000579  -0.0000043
   21  -0.0049106   0.0105756   0.0214669  -0.0000380   0.0000422   0.0001051
   22  -0.0000237   0.0000402  -0.0000380   0.6832676  -0.0050217   0.0676274
   23   0.0000189  -0.0000579   0.0000422  -0.0050217   0.7229366   0.0186095
   24   0.0000116  -0.0000043   0.0001051   0.0676274   0.0186095   0.1506292
   25  -0.0000094  -0.0001170  -0.0000070  -0.2598709   0.0578848  -0.0268374
   26   0.0000392   0.0000836  -0.0000068   0.1144679  -0.1540484   0.0101952
   27  -0.0000060  -0.0000139  -0.0000306  -0.0244081   0.0027779  -0.0398825
   28  -0.0000262   0.0000029  -0.0000030   0.0019288   0.0464190   0.0025329
   29  -0.0000032  -0.0000156  -0.0000015  -0.0063538  -0.0282052  -0.0018598
   30   0.0000003   0.0000022   0.0000209   0.0002456   0.0053984  -0.0029862
   31   0.0000982   0.0000174   0.0000316  -0.1263970  -0.0590104  -0.0100039
   32  -0.0000149   0.0000354  -0.0000023   0.0142035  -0.3238775  -0.0074622
   33   0.0000081   0.0000090  -0.0000298  -0.0076488  -0.0159755  -0.0629119
   34  -0.0000044  -0.0000117  -0.0000000   0.0013719   0.0012969  -0.0002268
   35   0.0000082   0.0000043  -0.0000009  -0.0307729  -0.0091989  -0.0042203
   36  -0.0000016  -0.0000012  -0.0000009  -0.0014956  -0.0002727   0.0034774
   37  -0.0002483  -0.0001276  -0.0000242   0.0372765   0.0784912   0.0068095
   38   0.0000625   0.0000668  -0.0000310   0.0273727  -0.0314141   0.0026362
   39  -0.0000109  -0.0000154   0.0000460   0.0058378   0.0086664   0.0014113
   40   0.0000288   0.0000304  -0.0000020  -0.0041064   0.0018020  -0.0012931
   41   0.0000388   0.0000110  -0.0000019   0.0027859   0.0013632   0.0002777
   42   0.0000048   0.0000009   0.0000021  -0.0012351   0.0000544   0.0063007
   43   0.0009464   0.0007286   0.0000601  -0.0185201  -0.0305497  -0.0031410
   44  -0.0003217  -0.0002360  -0.0000328  -0.0337913  -0.0630069  -0.0061581
   45   0.0001417   0.0000534  -0.0000114  -0.0032281  -0.0053297   0.0007964
   46  -0.0000431  -0.0000783  -0.0001703   0.0036515  -0.0021890   0.0001935
   47  -0.0012377  -0.0008210   0.0002132   0.0039040   0.0075466   0.0004811
   48  -0.0003849  -0.0002064   0.0005521  -0.0011154  -0.0029213  -0.0016432
   49  -0.0042056  -0.0029102   0.0011904  -0.0023993   0.0004850   0.0000168
   50  -0.0013905   0.0008395   0.0000564  -0.0026309   0.0010442  -0.0002489
   51   0.0012950   0.0002533   0.0050464   0.0003554   0.0002410  -0.0003151
   52  -0.0014057  -0.0001259   0.0000397   0.0015888   0.0015622   0.0002557
   53  -0.0004752   0.0007891   0.0000378   0.0000653  -0.0001554   0.0000529
   54   0.0000711   0.0000629  -0.0005421  -0.0000090  -0.0000038  -0.0000339
   55   0.0001145  -0.0000159  -0.0000632  -0.0000087   0.0000745   0.0000057
   56  -0.0000034  -0.0000937   0.0000112  -0.0000632   0.0000031  -0.0000186
   57  -0.0000465   0.0000045  -0.0003015  -0.0000224   0.0000053  -0.0000196
   58  -0.0049555   0.0028977   0.0012848  -0.0004484  -0.0011717  -0.0000449
   59   0.0020457   0.0008630  -0.0002410  -0.0009201  -0.0018374  -0.0002583
   60   0.0012326  -0.0004351   0.0042167   0.0000493   0.0000721  -0.0000178
   61   0.0002108  -0.0001145   0.0000378   0.0000637  -0.0000977   0.0000061
   62   0.0014599  -0.0005828  -0.0002090  -0.0000327  -0.0000351  -0.0000055
   63   0.0000802  -0.0000042   0.0004128  -0.0000467  -0.0000354   0.0000162
   64   0.0031404  -0.0040786  -0.0001003  -0.0017256  -0.0006235  -0.0003764
   65   0.0270759  -0.0118706  -0.0039124   0.0006042   0.0024069   0.0001389
   66   0.0006011   0.0001370   0.0021365   0.0003752   0.0001409  -0.0000932
   67   0.0034014  -0.0000000  -0.0008545   0.0011927  -0.0007256   0.0001194
   68   0.0009961   0.0027174   0.0001207   0.0005751  -0.0006952   0.0000536
   69  -0.0008504   0.0001611  -0.0036901  -0.0002145  -0.0000322   0.0000253
   70  -0.0008955   0.0019043   0.0002269  -0.0001868   0.0001167  -0.0000259
   71  -0.0009361   0.0001274   0.0000821  -0.0001636   0.0000921  -0.0000169
   72   0.0000616  -0.0002780   0.0006289   0.0000281   0.0000001   0.0000039
   73  -0.0003809  -0.0002440   0.0000689   0.0002142  -0.0005918   0.0002380
   74  -0.0002128  -0.0000900   0.0000190  -0.0001286  -0.0001826   0.0001284
   75   0.0001562   0.0001062  -0.0001551   0.0004713   0.0013518   0.0003078
           25          26          27          28          29          30
    1  -0.0030666  -0.0008476  -0.0006021   0.0013122  -0.0006265   0.0001858
    2   0.0012333   0.0018669   0.0002990  -0.0002476   0.0001485  -0.0000143
    3   0.0002156   0.0001045   0.0003389   0.0000231   0.0000070  -0.0001267
    4   0.0009148  -0.0001044   0.0001677  -0.0006411   0.0001897  -0.0001015
    5  -0.0014163   0.0000068  -0.0001832   0.0005189  -0.0002362   0.0000615
    6  -0.0004017  -0.0002034  -0.0002030   0.0001318  -0.0000618   0.0000519
    7   0.0023612   0.0014837  -0.0003183  -0.0016591   0.0000661  -0.0001737
    8  -0.0051191  -0.0107111  -0.0011477   0.0004128  -0.0007681   0.0000178
    9  -0.0008979  -0.0004803   0.0069610  -0.0000744   0.0000209  -0.0005830
   10  -0.0486847  -0.0120042  -0.0073866   0.0020314  -0.0037959   0.0002167
   11   0.0270778   0.0122873   0.0034535   0.0023904   0.0053935   0.0004607
   12  -0.0062835  -0.0012496   0.0058003   0.0004390  -0.0003170  -0.0007349
   13   0.0034069  -0.0009887   0.0008535  -0.0008869   0.0009303  -0.0000587
   14   0.0000001   0.0027137   0.0001634  -0.0019054   0.0001184  -0.0002797
   15   0.0008568   0.0001240  -0.0036902  -0.0002277   0.0000796   0.0006288
   16  -0.0006540  -0.0000393  -0.0001766   0.0001876  -0.0001057   0.0000333
   17   0.0004547  -0.0001046   0.0000529  -0.0000704   0.0000703  -0.0000059
   18   0.0000143  -0.0000169   0.0002138  -0.0000129   0.0000116  -0.0000475
   19  -0.0000094   0.0000392  -0.0000060  -0.0000262  -0.0000032   0.0000003
   20  -0.0001170   0.0000836  -0.0000139   0.0000029  -0.0000156   0.0000022
   21  -0.0000070  -0.0000068  -0.0000306  -0.0000030  -0.0000015   0.0000209
   22  -0.2598709   0.1144679  -0.0244081   0.0019288  -0.0063538   0.0002456
   23   0.0578848  -0.1540484   0.0027779   0.0464190  -0.0282052   0.0053984
   24  -0.0268374   0.0101952  -0.0398825   0.0025329  -0.0018598  -0.0029862
   25   0.3730002  -0.0288951   0.0442598  -0.0647434  -0.0653310  -0.0105385
   26  -0.0288951   0.6532003   0.0210762  -0.1217403  -0.4725841  -0.0345512
   27   0.0442598   0.0210762   0.0302819  -0.0129619  -0.0268909  -0.0052404
   28  -0.0647434  -0.1217403  -0.0129619   0.0678201   0.0712232   0.0111219
   29  -0.0653310  -0.4725841  -0.0268909   0.0712232   0.4949823   0.0285829
   30  -0.0105385  -0.0345512  -0.0052404   0.0111219   0.0285829   0.0061836
   31   0.0022516   0.0511831   0.0011514  -0.0065180   0.0048059  -0.0008999
   32   0.0138078  -0.0354645   0.0003891   0.0023767   0.0011652   0.0002224
   33  -0.0000197   0.0049846   0.0062681  -0.0009513   0.0005995   0.0018176
   34   0.0008036  -0.0002919   0.0005194   0.0000580  -0.0000605   0.0001019
   35  -0.0000130   0.0025600   0.0001796   0.0001374   0.0004637   0.0000622
   36   0.0006597   0.0001525  -0.0033605   0.0001061   0.0000314  -0.0007073
   37  -0.0045841  -0.0078328  -0.0012609   0.0013686  -0.0011885  -0.0001443
   38  -0.0043144  -0.0028129  -0.0008178   0.0011856  -0.0010904   0.0000862
   39  -0.0013350  -0.0010552   0.0038830  -0.0000486  -0.0002554   0.0017912
   40   0.0002885   0.0015276   0.0000516  -0.0003381   0.0003236  -0.0000126
   41   0.0000215  -0.0011419  -0.0000532   0.0001679  -0.0000863   0.0000211
   42  -0.0000337   0.0001393   0.0004022  -0.0000178   0.0000318  -0.0001394
   43   0.0055984  -0.0006962   0.0007981  -0.0000359   0.0007084   0.0000026
   44  -0.0000203   0.0076356   0.0003353  -0.0005444   0.0000773  -0.0000546
   45   0.0016970  -0.0003397  -0.0016032  -0.0000313   0.0001567   0.0002659
   46  -0.0090942   0.0064371  -0.0009262   0.0000309  -0.0010018   0.0000112
   47   0.0024302  -0.0020630   0.0001627  -0.0001149   0.0002929   0.0000772
   48  -0.0021628   0.0017102  -0.0000871   0.0000000  -0.0002290  -0.0001824
   49   0.0038355  -0.0028216   0.0004751   0.0000288   0.0004454   0.0000055
   50   0.0033213  -0.0021929   0.0003513  -0.0001971   0.0003915  -0.0000232
   51   0.0001003   0.0000250  -0.0001179  -0.0000326   0.0000140  -0.0000374
   52  -0.0007974   0.0004875  -0.0002083  -0.0000743  -0.0000878   0.0000089
   53  -0.0001130   0.0001167  -0.0000017  -0.0000024  -0.0000110   0.0000008
   54   0.0001358  -0.0000959   0.0000406   0.0000087   0.0000131  -0.0000044
   55   0.0000740  -0.0000714   0.0000035   0.0000030   0.0000073   0.0000008
   56   0.0000462   0.0000004   0.0000088  -0.0000201   0.0000061  -0.0000023
   57   0.0000330  -0.0000193   0.0000128  -0.0000022   0.0000051  -0.0000016
   58  -0.0000773   0.0000664   0.0000497   0.0000977  -0.0000135   0.0000061
   59  -0.0003713   0.0004010   0.0000688   0.0000565  -0.0000420  -0.0000093
   60  -0.0000942   0.0000603  -0.0000044  -0.0000084  -0.0000110  -0.0000036
   61  -0.0001278   0.0000848  -0.0000137   0.0000143  -0.0000150   0.0000025
   62   0.0000079   0.0000056   0.0000038  -0.0000051   0.0000013  -0.0000007
   63   0.0000162  -0.0000048  -0.0000049  -0.0000029   0.0000021   0.0000044
   64   0.0011919  -0.0005664   0.0002152  -0.0001870   0.0001624  -0.0000282
   65   0.0007344  -0.0006945  -0.0000308  -0.0001180   0.0000923  -0.0000001
   66  -0.0001190   0.0000527   0.0000253   0.0000259  -0.0000167   0.0000039
   67  -0.0017506   0.0010479  -0.0002098   0.0002183  -0.0002294   0.0000235
   68  -0.0010592   0.0007029  -0.0001070   0.0001123  -0.0001386   0.0000126
   69   0.0002094  -0.0001054  -0.0000141  -0.0000244   0.0000266  -0.0000161
   70   0.0002177  -0.0001106   0.0000244  -0.0000473   0.0000283  -0.0000022
   71   0.0002310  -0.0001380   0.0000268  -0.0000287   0.0000331  -0.0000038
   72  -0.0000234   0.0000124  -0.0000161   0.0000022  -0.0000037   0.0000197
   73  -0.0004838   0.0001851  -0.0000909   0.0000579  -0.0000780  -0.0000071
   74  -0.0004811   0.0003751  -0.0001030  -0.0000092  -0.0000591  -0.0000611
   75   0.0005560  -0.0005086   0.0000271   0.0000079   0.0000647   0.0000232
           31          32          33          34          35          36
    1  -0.0080101  -0.0012965  -0.0013599   0.0000394  -0.0002164   0.0000306
    2  -0.0045706   0.0061561  -0.0003576  -0.0001388   0.0003244   0.0002203
    3  -0.0020983   0.0011926  -0.0011860   0.0000382   0.0000666  -0.0003141
    4   0.0031253   0.0008850   0.0006646  -0.0000341   0.0001478   0.0000361
    5  -0.0015764  -0.0005563  -0.0002140  -0.0000062  -0.0001017   0.0000027
    6   0.0004869  -0.0007032  -0.0005989   0.0000120  -0.0000548  -0.0000732
    7  -0.0085373   0.0249347  -0.0001374   0.0002262   0.0011858   0.0001442
    8   0.0305033  -0.0590099   0.0021673   0.0006454  -0.0011701   0.0000018
    9   0.0003807   0.0005409   0.0017772   0.0001638   0.0001513  -0.0010294
   10   0.0238633  -0.0699384   0.0001610   0.0009975   0.0014023  -0.0003086
   11  -0.0257131  -0.0197337  -0.0041658   0.0002310  -0.0057953  -0.0002595
   12   0.0020485  -0.0093540   0.0055408  -0.0004936  -0.0001928   0.0049898
   13  -0.0049308  -0.0020732  -0.0012340   0.0002171  -0.0014560  -0.0000797
   14  -0.0029257   0.0008382  -0.0004417   0.0001182  -0.0005894  -0.0000043
   15  -0.0012872  -0.0002480   0.0042153  -0.0000370  -0.0002096   0.0004129
   16   0.0005596  -0.0018556   0.0000279   0.0000189  -0.0000684  -0.0000639
   17   0.0002782  -0.0002320  -0.0000225   0.0000090   0.0000158  -0.0000096
   18   0.0001544  -0.0000955   0.0001294   0.0000021  -0.0000017  -0.0000018
   19   0.0000982  -0.0000149   0.0000081  -0.0000044   0.0000082  -0.0000016
   20   0.0000174   0.0000354   0.0000090  -0.0000117   0.0000043  -0.0000012
   21   0.0000316  -0.0000023  -0.0000298  -0.0000000  -0.0000009  -0.0000009
   22  -0.1263970   0.0142035  -0.0076488   0.0013719  -0.0307729  -0.0014956
   23  -0.0590104  -0.3238775  -0.0159755   0.0012969  -0.0091989  -0.0002727
   24  -0.0100039  -0.0074622  -0.0629119  -0.0002268  -0.0042203   0.0034774
   25   0.0022516   0.0138078  -0.0000197   0.0008036  -0.0000130   0.0006597
   26   0.0511831  -0.0354645   0.0049846  -0.0002919   0.0025600   0.0001525
   27   0.0011514   0.0003891   0.0062681   0.0005194   0.0001796  -0.0033605
   28  -0.0065180   0.0023767  -0.0009513   0.0000580   0.0001374   0.0001061
   29   0.0048059   0.0011652   0.0005995  -0.0000605   0.0004637   0.0000314
   30  -0.0008999   0.0002224   0.0018176   0.0001019   0.0000622  -0.0007073
   31   0.7384579   0.0171148   0.0796288  -0.2779652  -0.1161636  -0.0348081
   32   0.0171148   0.6911877   0.0212388  -0.1177425  -0.1218420  -0.0178551
   33   0.0796288   0.0212388   0.1215334  -0.0349629  -0.0176683  -0.0347404
   34  -0.2779652  -0.1177425  -0.0349629   0.2937757   0.1263091   0.0380938
   35  -0.1161636  -0.1218420  -0.0176683   0.1263091   0.1231829   0.0190949
   36  -0.0348081  -0.0178551  -0.0347404   0.0380938   0.0190949   0.0282629
   37  -0.2843331   0.0707196  -0.0277153  -0.0179157   0.0160607  -0.0016538
   38   0.1301374  -0.1852815   0.0115800  -0.0136083   0.0120876  -0.0012061
   39  -0.0266052   0.0048183  -0.0484674  -0.0027226   0.0024442  -0.0002547
   40   0.0056091   0.0279014   0.0013365   0.0009440  -0.0004921   0.0005864
   41  -0.0023694  -0.0130459  -0.0006702   0.0000538   0.0009638   0.0001012
   42   0.0005518   0.0029458   0.0015031   0.0006225   0.0000945  -0.0037831
   43  -0.0567133   0.0221846  -0.0064693  -0.0013250   0.0031144  -0.0008475
   44  -0.0219984   0.0706486  -0.0006250   0.0038906  -0.0015516   0.0001002
   45  -0.0082078   0.0037956  -0.0008457  -0.0009113   0.0001895   0.0065178
   46   0.0032087  -0.0006545  -0.0000241  -0.0011655   0.0006385  -0.0002270
   47  -0.0003256  -0.0107546  -0.0013048  -0.0010574   0.0007492  -0.0000383
   48  -0.0008418   0.0022842   0.0049050  -0.0001188   0.0000066   0.0005733
   49  -0.0030012  -0.0015129  -0.0011693   0.0001275   0.0000936  -0.0001155
   50   0.0002651   0.0000606   0.0000184   0.0005449  -0.0002021  -0.0000005
   51  -0.0003599  -0.0004220   0.0018421  -0.0001160   0.0000751   0.0000860
   52   0.0013417  -0.0013015   0.0001009  -0.0000818   0.0000391  -0.0000324
   53  -0.0001846  -0.0003135  -0.0001746  -0.0001110   0.0000802  -0.0000201
   54  -0.0000924   0.0000050  -0.0001559  -0.0000084  -0.0000013   0.0000779
   55  -0.0000471  -0.0000387  -0.0000036   0.0000096  -0.0000045  -0.0000005
   56   0.0000996   0.0000127   0.0000198   0.0000063   0.0000012   0.0000014
   57  -0.0000222  -0.0000264   0.0000625  -0.0000039   0.0000035   0.0000073
   58  -0.0010214   0.0007594  -0.0001771  -0.0000364   0.0000153   0.0000081
   59  -0.0007713   0.0015336   0.0000334  -0.0000342   0.0000061   0.0000346
   60   0.0001764   0.0000350  -0.0000483   0.0000144  -0.0000119  -0.0000177
   61  -0.0000365   0.0000340  -0.0000143  -0.0000186   0.0000071  -0.0000048
   62  -0.0000155   0.0000062  -0.0000120  -0.0000072   0.0000067   0.0000004
   63  -0.0000083   0.0000346  -0.0000177   0.0000048   0.0000004  -0.0000198
   64  -0.0004582   0.0009266  -0.0000500   0.0000631   0.0000332   0.0000469
   65   0.0011781  -0.0018275   0.0000728   0.0000982  -0.0000345  -0.0000351
   66   0.0000463  -0.0002581  -0.0000178  -0.0000060  -0.0000055   0.0000162
   67  -0.0000787   0.0003691   0.0000937  -0.0001274  -0.0000085  -0.0000162
   68  -0.0000686   0.0004024   0.0000606  -0.0000854   0.0000052  -0.0000049
   69  -0.0000501   0.0000689  -0.0000044   0.0000136   0.0000038  -0.0000049
   70   0.0000979  -0.0000558   0.0000085   0.0000142   0.0000051   0.0000029
   71   0.0000141  -0.0000422  -0.0000109   0.0000151   0.0000014   0.0000021
   72  -0.0000060  -0.0000093  -0.0000036  -0.0000025  -0.0000007   0.0000044
   73  -0.0005654   0.0002673  -0.0000931   0.0000074  -0.0000023  -0.0000595
   74   0.0000962  -0.0000656   0.0008589  -0.0000636   0.0000330  -0.0000363
   75   0.0006344  -0.0011351  -0.0005667   0.0000231  -0.0000044  -0.0001182
           37          38          39          40          41          42
    1   0.0099304   0.0018111   0.0005666  -0.0008610  -0.0008467   0.0002165
    2   0.0115946  -0.0055088   0.0003299  -0.0016688  -0.0008176  -0.0002252
    3   0.0020328   0.0006680   0.0059063   0.0001040   0.0000071  -0.0003135
    4  -0.0053288   0.0014009  -0.0009735   0.0010696   0.0010011   0.0000776
    5   0.0022477  -0.0002920  -0.0000843  -0.0004294  -0.0003187   0.0000525
    6  -0.0002660  -0.0005560   0.0003620  -0.0002314  -0.0001203   0.0001126
    7   0.0206823  -0.0302534   0.0018487  -0.0043591  -0.0022570  -0.0017150
    8  -0.0841046  -0.0184508  -0.0109995  -0.0007376   0.0011631  -0.0004344
    9  -0.0008454  -0.0047831   0.0006320  -0.0014795  -0.0004939   0.0056408
   10  -0.0565374   0.0031172  -0.0073989  -0.0012145  -0.0001102   0.0000089
   11   0.0007172  -0.0041274   0.0000639   0.0000133   0.0005584   0.0000495
   12  -0.0073806  -0.0000751  -0.0014987  -0.0001081  -0.0000106  -0.0004955
   13  -0.0014083   0.0004653  -0.0000717   0.0001144   0.0000044   0.0000466
   14   0.0001158   0.0007934   0.0000626   0.0000169  -0.0000936   0.0000047
   15  -0.0000418   0.0000369  -0.0005426   0.0000633   0.0000114  -0.0003012
   16  -0.0015559  -0.0002170   0.0000266  -0.0001660  -0.0001699  -0.0000251
   17  -0.0005313   0.0001172   0.0000117   0.0000590   0.0000947   0.0000302
   18  -0.0001715  -0.0000219  -0.0002871   0.0000042   0.0000077  -0.0000259
   19  -0.0002483   0.0000625  -0.0000109   0.0000288   0.0000388   0.0000048
   20  -0.0001276   0.0000668  -0.0000154   0.0000304   0.0000110   0.0000009
   21  -0.0000242  -0.0000310   0.0000460  -0.0000020  -0.0000019   0.0000021
   22   0.0372765   0.0273727   0.0058378  -0.0041064   0.0027859  -0.0012351
   23   0.0784912  -0.0314141   0.0086664   0.0018020   0.0013632   0.0000544
   24   0.0068095   0.0026362   0.0014113  -0.0012931   0.0002777   0.0063007
   25  -0.0045841  -0.0043144  -0.0013350   0.0002885   0.0000215  -0.0000337
   26  -0.0078328  -0.0028129  -0.0010552   0.0015276  -0.0011419   0.0001393
   27  -0.0012609  -0.0008178   0.0038830   0.0000516  -0.0000532   0.0004022
   28   0.0013686   0.0011856  -0.0000486  -0.0003381   0.0001679  -0.0000178
   29  -0.0011885  -0.0010904  -0.0002554   0.0003236  -0.0000863   0.0000318
   30  -0.0001443   0.0000862   0.0017912  -0.0000126   0.0000211  -0.0001394
   31  -0.2843331   0.1301374  -0.0266052   0.0056091  -0.0023694   0.0005518
   32   0.0707196  -0.1852815   0.0048183   0.0279014  -0.0130459   0.0029458
   33  -0.0277153   0.0115800  -0.0484674   0.0013365  -0.0006702   0.0015031
   34  -0.0179157  -0.0136083  -0.0027226   0.0009440   0.0000538   0.0006225
   35   0.0160607   0.0120876   0.0024442  -0.0004921   0.0009638   0.0000945
   36  -0.0016538  -0.0012061  -0.0002547   0.0005864   0.0001012  -0.0037831
   37   0.6794650  -0.0120333   0.0727487  -0.0603825  -0.0109914  -0.0039302
   38  -0.0120333   0.7320750   0.0174414  -0.0112103  -0.3346288  -0.0095067
   39   0.0727487   0.0174414   0.1247081  -0.0036824  -0.0100206  -0.0325488
   40  -0.0603825  -0.0112103  -0.0036824   0.0591030   0.0113179   0.0045502
   41  -0.0109914  -0.3346288  -0.0100206   0.0113179   0.3569824   0.0107623
   42  -0.0039302  -0.0095067  -0.0325488   0.0045502   0.0107623   0.0236314
   43  -0.2773369  -0.1203982  -0.0324674   0.0024844   0.0023347  -0.0000662
   44  -0.0474732  -0.1806389  -0.0104931  -0.0284197  -0.0128547  -0.0043052
   45  -0.0310168  -0.0181315  -0.0585679  -0.0008458  -0.0000877   0.0033521
   46  -0.0455694   0.0202778  -0.0074213   0.0029361   0.0010820   0.0007299
   47  -0.0162304   0.0202927  -0.0022058  -0.0007893   0.0015935   0.0009273
   48  -0.0062654   0.0008764   0.0031362   0.0003780   0.0001142  -0.0030115
   49   0.0049726   0.0031142   0.0018690  -0.0004850  -0.0005911   0.0002626
   50   0.0047446  -0.0042570   0.0012969  -0.0000404   0.0002236   0.0000616
   51  -0.0009789   0.0015562  -0.0001983   0.0002490   0.0001776  -0.0005781
   52  -0.0030882   0.0011448  -0.0002469   0.0001226   0.0000939   0.0000407
   53  -0.0011647   0.0011360  -0.0001569   0.0000252  -0.0000580   0.0000555
   54   0.0002460  -0.0001551   0.0000644  -0.0000369  -0.0000233   0.0000305
   55   0.0001233  -0.0000244   0.0000370  -0.0000327  -0.0000218  -0.0000108
   56  -0.0000930  -0.0000585  -0.0000232   0.0000214   0.0000354   0.0000031
   57  -0.0000408   0.0000552   0.0000304   0.0000108   0.0000031  -0.0000349
   58   0.0013347   0.0001925   0.0000930  -0.0000468  -0.0000999   0.0000223
   59   0.0013093  -0.0003065   0.0000063   0.0000384   0.0000124  -0.0000263
   60  -0.0000993  -0.0001751  -0.0001558   0.0000034   0.0000198   0.0000625
   61  -0.0000821   0.0001102   0.0000083   0.0000096  -0.0000063   0.0000039
   62  -0.0000399   0.0000806  -0.0000013   0.0000046   0.0000012   0.0000035
   63   0.0000325  -0.0000198   0.0000780   0.0000005   0.0000014   0.0000073
   64   0.0015965  -0.0000572   0.0000098  -0.0000087   0.0000631   0.0000223
   65  -0.0015540  -0.0001630  -0.0000046  -0.0000746   0.0000031   0.0000053
   66  -0.0002557   0.0000516  -0.0000340  -0.0000057  -0.0000186  -0.0000196
   67  -0.0007957   0.0001088  -0.0001355   0.0000739  -0.0000459  -0.0000328
   68  -0.0004917   0.0001150  -0.0000966   0.0000717   0.0000005  -0.0000194
   69   0.0002079  -0.0000006   0.0000405  -0.0000035   0.0000087   0.0000127
   70  -0.0000747   0.0000021  -0.0000088   0.0000029   0.0000201   0.0000022
   71   0.0000875  -0.0000106   0.0000131  -0.0000073   0.0000062   0.0000051
   72  -0.0000089   0.0000008  -0.0000044  -0.0000008  -0.0000023  -0.0000016
   73   0.0024913   0.0016134   0.0000831  -0.0007862  -0.0014758  -0.0000960
   74  -0.0022317   0.0022771   0.0002572   0.0007161   0.0000328  -0.0007101
   75   0.0000224   0.0004908   0.0004701   0.0003638  -0.0000109   0.0001951
           43          44          45          46          47          48
    1  -0.0372240  -0.0091529  -0.0060053   0.0277190   0.0000410  -0.0000020
    2  -0.0504536  -0.0239111  -0.0099759   0.0000411   0.0099915   0.0035267
    3  -0.0076185  -0.0020548   0.0031686   0.0000173  -0.0038191  -0.0028118
    4   0.0211374  -0.0030565   0.0008161  -0.0196295  -0.0503828   0.0023669
    5  -0.0083233   0.0000824  -0.0017222  -0.0063894  -0.0347297   0.0041715
    6  -0.0004572   0.0002977   0.0006514   0.0035380   0.0080030   0.0030433
    7  -0.1062799  -0.0397121  -0.0063285  -0.0198946   0.0504541  -0.0024002
    8   0.0517880  -0.2982220  -0.0024561   0.0064584  -0.0344727   0.0041636
    9  -0.0018261  -0.0131312  -0.0591081  -0.0035908   0.0080192   0.0030435
   10   0.0309753   0.0729224   0.0052960   0.0002206  -0.0112012   0.0018018
   11   0.0259597  -0.0256982   0.0037482  -0.0049981  -0.0023332  -0.0032487
   12   0.0047130   0.0083387   0.0035687  -0.0001797  -0.0008943   0.0040232
   13  -0.0042249   0.0013659  -0.0013010  -0.0000494   0.0012416   0.0003855
   14   0.0028852   0.0008591   0.0002498   0.0000821  -0.0008150  -0.0002045
   15  -0.0011948   0.0000544   0.0050454   0.0001692   0.0002152   0.0005526
   16  -0.0014755  -0.0008552   0.0002149   0.0001439   0.0112132  -0.0017846
   17   0.0011159   0.0000323   0.0006530   0.0050101  -0.0022553  -0.0032544
   18   0.0007287   0.0003904   0.0005032   0.0001853  -0.0008888   0.0040217
   19   0.0009464  -0.0003217   0.0001417  -0.0000431  -0.0012377  -0.0003849
   20   0.0007286  -0.0002360   0.0000534  -0.0000783  -0.0008210  -0.0002064
   21   0.0000601  -0.0000328  -0.0000114  -0.0001703   0.0002132   0.0005521
   22  -0.0185201  -0.0337913  -0.0032281   0.0036515   0.0039040  -0.0011154
   23  -0.0305497  -0.0630069  -0.0053297  -0.0021890   0.0075466  -0.0029213
   24  -0.0031410  -0.0061581   0.0007964   0.0001935   0.0004811  -0.0016432
   25   0.0055984  -0.0000203   0.0016970  -0.0090942   0.0024302  -0.0021628
   26  -0.0006962   0.0076356  -0.0003397   0.0064371  -0.0020630   0.0017102
   27   0.0007981   0.0003353  -0.0016032  -0.0009262   0.0001627  -0.0000871
   28  -0.0000359  -0.0005444  -0.0000313   0.0000309  -0.0001149   0.0000000
   29   0.0007084   0.0000773   0.0001567  -0.0010018   0.0002929  -0.0002290
   30   0.0000026  -0.0000546   0.0002659   0.0000112   0.0000772  -0.0001824
   31  -0.0567133  -0.0219984  -0.0082078   0.0032087  -0.0003256  -0.0008418
   32   0.0221846   0.0706486   0.0037956  -0.0006545  -0.0107546   0.0022842
   33  -0.0064693  -0.0006250  -0.0008457  -0.0000241  -0.0013048   0.0049050
   34  -0.0013250   0.0038906  -0.0009113  -0.0011655  -0.0010574  -0.0001188
   35   0.0031144  -0.0015516   0.0001895   0.0006385   0.0007492   0.0000066
   36  -0.0008475   0.0001002   0.0065178  -0.0002270  -0.0000383   0.0005733
   37  -0.2773369  -0.0474732  -0.0310168  -0.0455694  -0.0162304  -0.0062654
   38  -0.1203982  -0.1806389  -0.0181315   0.0202778   0.0202927   0.0008764
   39  -0.0324674  -0.0104931  -0.0585679  -0.0074213  -0.0022058   0.0031362
   40   0.0024844  -0.0284197  -0.0008458   0.0029361  -0.0007893   0.0003780
   41   0.0023347  -0.0128547  -0.0000877   0.0010820   0.0015935   0.0001142
   42  -0.0000662  -0.0043052   0.0033521   0.0007299   0.0009273  -0.0030115
   43   0.7197679   0.0153605   0.0705727  -0.2264644   0.0785520  -0.0123139
   44   0.0153605   0.6927691   0.0240333   0.0689370  -0.1666800  -0.0086973
   45   0.0705727   0.0240333   0.1345742  -0.0385319   0.0107249  -0.0312311
   46  -0.2264644   0.0689370  -0.0385319   0.6242445  -0.0003292  -0.0001886
   47   0.0785520  -0.1666800   0.0107249  -0.0003292   0.7535755   0.1304262
   48  -0.0123139  -0.0086973  -0.0312311  -0.0001886   0.1304262   0.0926498
   49  -0.0580770  -0.0033348   0.0056273  -0.2257929  -0.0788257   0.0122677
   50   0.0029769   0.0226289  -0.0024080  -0.0692132  -0.1673810  -0.0086984
   51  -0.0056340  -0.0024375  -0.0053901   0.0384012   0.0108598  -0.0312288
   52   0.0050091  -0.0047010   0.0009738  -0.0455540   0.0159159   0.0062477
   53  -0.0030706  -0.0042942   0.0015609  -0.0205903   0.0202708   0.0009024
   54  -0.0018739   0.0012858  -0.0001984   0.0074113  -0.0021585   0.0031397
   55  -0.0004876   0.0000370  -0.0002501   0.0029410   0.0007999  -0.0003761
   56   0.0005875   0.0002264   0.0001770  -0.0010724   0.0015885   0.0001144
   57  -0.0002627   0.0000605  -0.0005779  -0.0007302   0.0009216  -0.0030113
   58  -0.0030071  -0.0002795   0.0003602   0.0032036   0.0003912   0.0008287
   59   0.0014979   0.0000667  -0.0004205   0.0007193  -0.0107503   0.0022836
   60   0.0011682   0.0000238   0.0018422   0.0000293  -0.0013079   0.0049060
   61   0.0001304  -0.0005433   0.0001157  -0.0011677   0.0010483   0.0001181
   62  -0.0000921  -0.0002052   0.0000757  -0.0006476   0.0007512   0.0000068
   63   0.0001156  -0.0000001   0.0000861   0.0002263  -0.0000372   0.0005735
   64  -0.0024100   0.0026154  -0.0003572   0.0036591  -0.0039227   0.0011295
   65  -0.0005003   0.0010541   0.0002389   0.0021714   0.0075393  -0.0029114
   66  -0.0000162  -0.0002479  -0.0003154  -0.0001941   0.0004803  -0.0016430
   67   0.0038382  -0.0032934  -0.0000993  -0.0090546  -0.0024633   0.0021510
   68   0.0028495  -0.0021949   0.0000255  -0.0064701  -0.0021048   0.0017169
   69  -0.0004744   0.0003472  -0.0001181   0.0009202   0.0001655  -0.0000855
   70   0.0000299   0.0001955   0.0000325   0.0000258   0.0001136   0.0000010
   71  -0.0004471   0.0003903   0.0000140   0.0010006   0.0002981  -0.0002285
   72  -0.0000056  -0.0000229  -0.0000374  -0.0000110   0.0000774  -0.0001825
   73   0.0036642   0.0321734   0.0112665  -0.0685052   0.0007752   0.0002785
   74   0.0018872  -0.0169770  -0.0048250   0.0007785  -0.3893292  -0.1217037
   75  -0.0034900   0.0129934  -0.0023670   0.0003626  -0.1590999  -0.0500017
           49          50          51          52          53          54
    1  -0.0375103   0.0090869   0.0060354   0.0099936  -0.0017368  -0.0005674
    2   0.0503978  -0.0236412  -0.0099258  -0.0115201  -0.0055727   0.0003215
    3   0.0076124  -0.0020221   0.0031745  -0.0020341   0.0006560   0.0059049
    4  -0.1061961   0.0405714   0.0063473   0.0201376   0.0304525  -0.0017697
    5  -0.0509372  -0.2983487  -0.0024755   0.0843021  -0.0178974  -0.0109691
    6   0.0018657  -0.0131260  -0.0590951   0.0008935  -0.0047689   0.0006262
    7   0.0210603   0.0031390  -0.0008072  -0.0053128  -0.0014242   0.0009718
    8   0.0084059   0.0001644  -0.0017204  -0.0022723  -0.0003099  -0.0000803
    9   0.0004738   0.0002991   0.0006576   0.0002658  -0.0005557   0.0003633
   10  -0.0014744   0.0008476  -0.0002197  -0.0015594   0.0002093  -0.0000272
   11  -0.0011237   0.0000309   0.0006514   0.0005235   0.0001208   0.0000118
   12  -0.0007321   0.0003867   0.0005030   0.0001714  -0.0000209  -0.0002871
   13   0.0009483   0.0003275  -0.0001415  -0.0002486  -0.0000640   0.0000109
   14  -0.0007230  -0.0002380   0.0000525   0.0001261   0.0000671  -0.0000153
   15  -0.0000591  -0.0000329  -0.0000114   0.0000241  -0.0000309   0.0000460
   16   0.0314326  -0.0726591  -0.0053180  -0.0565202  -0.0033664   0.0073706
   17  -0.0256945  -0.0261578   0.0037026  -0.0009723  -0.0041598   0.0000976
   18  -0.0047433   0.0082836   0.0035611   0.0073550  -0.0000428  -0.0014897
   19  -0.0042056  -0.0013905   0.0012950  -0.0014057  -0.0004752   0.0000711
   20  -0.0029102   0.0008395   0.0002533  -0.0001259   0.0007891   0.0000629
   21   0.0011904   0.0000564   0.0050464   0.0000397   0.0000378  -0.0005421
   22  -0.0023993  -0.0026309   0.0003554   0.0015888   0.0000653  -0.0000090
   23   0.0004850   0.0010442   0.0002410   0.0015622  -0.0001554  -0.0000038
   24   0.0000168  -0.0002489  -0.0003151   0.0002557   0.0000529  -0.0000339
   25   0.0038355   0.0033213   0.0001003  -0.0007974  -0.0001130   0.0001358
   26  -0.0028216  -0.0021929   0.0000250   0.0004875   0.0001167  -0.0000959
   27   0.0004751   0.0003513  -0.0001179  -0.0002083  -0.0000017   0.0000406
   28   0.0000288  -0.0001971  -0.0000326  -0.0000743  -0.0000024   0.0000087
   29   0.0004454   0.0003915   0.0000140  -0.0000878  -0.0000110   0.0000131
   30   0.0000055  -0.0000232  -0.0000374   0.0000089   0.0000008  -0.0000044
   31  -0.0030012   0.0002651  -0.0003599   0.0013417  -0.0001846  -0.0000924
   32  -0.0015129   0.0000606  -0.0004220  -0.0013015  -0.0003135   0.0000050
   33  -0.0011693   0.0000184   0.0018421   0.0001009  -0.0001746  -0.0001559
   34   0.0001275   0.0005449  -0.0001160  -0.0000818  -0.0001110  -0.0000084
   35   0.0000936  -0.0002021   0.0000751   0.0000391   0.0000802  -0.0000013
   36  -0.0001155  -0.0000005   0.0000860  -0.0000324  -0.0000201   0.0000779
   37   0.0049726   0.0047446  -0.0009789  -0.0030882  -0.0011647   0.0002460
   38   0.0031142  -0.0042570   0.0015562   0.0011448   0.0011360  -0.0001551
   39   0.0018690   0.0012969  -0.0001983  -0.0002469  -0.0001569   0.0000644
   40  -0.0004850  -0.0000404   0.0002490   0.0001226   0.0000252  -0.0000369
   41  -0.0005911   0.0002236   0.0001776   0.0000939  -0.0000580  -0.0000233
   42   0.0002626   0.0000616  -0.0005781   0.0000407   0.0000555   0.0000305
   43  -0.0580770   0.0029769  -0.0056340   0.0050091  -0.0030706  -0.0018739
   44  -0.0033348   0.0226289  -0.0024375  -0.0047010  -0.0042942   0.0012858
   45   0.0056273  -0.0024080  -0.0053901   0.0009738   0.0015609  -0.0001984
   46  -0.2257929  -0.0692132   0.0384012  -0.0455540  -0.0205903   0.0074113
   47  -0.0788257  -0.1673810   0.0108598   0.0159159   0.0202708  -0.0021585
   48   0.0122677  -0.0086984  -0.0312288   0.0062477   0.0009024   0.0031397
   49   0.7199212  -0.0151784  -0.0704699  -0.2781178   0.1199150   0.0324477
   50  -0.0151784   0.6927164   0.0238017   0.0470129  -0.1798831  -0.0103655
   51  -0.0704699   0.0238017   0.1345270   0.0310310  -0.0179846  -0.0585456
   52  -0.2781178   0.0470129   0.0310310   0.6794117   0.0117674  -0.0726198
   53   0.1199150  -0.1798831  -0.0179846   0.0117674   0.7322175   0.0172492
   54   0.0324477  -0.0103655  -0.0585456  -0.0726198   0.0172492   0.1246607
   55   0.0023625   0.0284631   0.0008446  -0.0605281   0.0125391   0.0037249
   56  -0.0022640  -0.0127313  -0.0000855   0.0123113  -0.3345521  -0.0100600
   57   0.0000840  -0.0042998   0.0033488   0.0039648  -0.0095373  -0.0325454
   58  -0.0567132   0.0214081   0.0081687  -0.2834027  -0.1306000   0.0264651
   59  -0.0227657   0.0706512   0.0038341  -0.0711848  -0.1861983   0.0048684
   60   0.0064516  -0.0005754  -0.0008424   0.0275551   0.0116195  -0.0484459
   61  -0.0012935  -0.0038890   0.0009071  -0.0179041   0.0134668   0.0027075
   62  -0.0031133  -0.0015854   0.0001906  -0.0162045   0.0120766   0.0024550
   63   0.0008428   0.0001024   0.0065186   0.0016498  -0.0011901  -0.0002527
   64  -0.0188087   0.0339947   0.0032473   0.0377669  -0.0270592  -0.0058674
   65   0.0307499  -0.0627187  -0.0053085  -0.0781707  -0.0319054   0.0086022
   66   0.0031628  -0.0061338   0.0007979  -0.0068209   0.0025839   0.0014020
   67   0.0055947   0.0000132  -0.0016936  -0.0046403   0.0043051   0.0013373
   68   0.0006862   0.0076409  -0.0003458   0.0078256  -0.0027556  -0.0010474
   69  -0.0007959   0.0003329  -0.0016041   0.0012629  -0.0008103   0.0038833
   70  -0.0000356   0.0005441   0.0000307   0.0013685  -0.0011746   0.0000491
   71  -0.0007089   0.0000763   0.0001567   0.0011996  -0.0010905  -0.0002555
   72  -0.0000026  -0.0000546   0.0002658   0.0001440   0.0000856   0.0017912
   73   0.0038266  -0.0320626  -0.0112416   0.0024949  -0.0016090  -0.0000855
   74  -0.0017880  -0.0171311  -0.0048859   0.0022292   0.0022820   0.0002584
   75   0.0034325   0.0129982  -0.0023645  -0.0000223   0.0004905   0.0004704
           55          56          57          58          59          60
    1  -0.0008730   0.0008463  -0.0002155  -0.0080368   0.0012290   0.0013599
    2   0.0016686  -0.0008055  -0.0002264   0.0045031   0.0061830  -0.0003478
    3  -0.0001043   0.0000071  -0.0003134   0.0020893   0.0012047  -0.0011843
    4  -0.0043737   0.0022302   0.0017123  -0.0082731  -0.0247120   0.0001129
    5   0.0007108   0.0011778  -0.0004274  -0.0302825  -0.0592756   0.0021447
    6   0.0014783  -0.0004877   0.0056417  -0.0003939   0.0005165   0.0017753
    7   0.0010725  -0.0009943  -0.0000779   0.0031230  -0.0008666  -0.0006626
    8   0.0004363  -0.0003215   0.0000523   0.0015941  -0.0005524  -0.0002168
    9   0.0002325  -0.0001198   0.0001126  -0.0004813  -0.0007059  -0.0005996
   10  -0.0001666   0.0001687   0.0000250   0.0005524   0.0018593  -0.0000272
   11  -0.0000603   0.0000953   0.0000303  -0.0002744  -0.0002245  -0.0000228
   12  -0.0000043   0.0000078  -0.0000260  -0.0001541  -0.0000955   0.0001294
   13   0.0000292  -0.0000387  -0.0000048   0.0000982   0.0000152  -0.0000081
   14  -0.0000303   0.0000107   0.0000009  -0.0000171   0.0000354   0.0000090
   15   0.0000020  -0.0000019   0.0000021  -0.0000316  -0.0000024  -0.0000298
   16  -0.0012149   0.0001020  -0.0000083   0.0234063   0.0701518  -0.0001201
   17  -0.0000215   0.0005576   0.0000507   0.0259377  -0.0192698  -0.0041610
   18   0.0001077  -0.0000100  -0.0004955  -0.0019822  -0.0093369   0.0055363
   19   0.0001145  -0.0000034  -0.0000465  -0.0049555   0.0020457   0.0012326
   20  -0.0000159  -0.0000937   0.0000045   0.0028977   0.0008630  -0.0004351
   21  -0.0000632   0.0000112  -0.0003015   0.0012848  -0.0002410   0.0042167
   22  -0.0000087  -0.0000632  -0.0000224  -0.0004484  -0.0009201   0.0000493
   23   0.0000745   0.0000031   0.0000053  -0.0011717  -0.0018374   0.0000721
   24   0.0000057  -0.0000186  -0.0000196  -0.0000449  -0.0002583  -0.0000178
   25   0.0000740   0.0000462   0.0000330  -0.0000773  -0.0003713  -0.0000942
   26  -0.0000714   0.0000004  -0.0000193   0.0000664   0.0004010   0.0000603
   27   0.0000035   0.0000088   0.0000128   0.0000497   0.0000688  -0.0000044
   28   0.0000030  -0.0000201  -0.0000022   0.0000977   0.0000565  -0.0000084
   29   0.0000073   0.0000061   0.0000051  -0.0000135  -0.0000420  -0.0000110
   30   0.0000008  -0.0000023  -0.0000016   0.0000061  -0.0000093  -0.0000036
   31  -0.0000471   0.0000996  -0.0000222  -0.0010214  -0.0007713   0.0001764
   32  -0.0000387   0.0000127  -0.0000264   0.0007594   0.0015336   0.0000350
   33  -0.0000036   0.0000198   0.0000625  -0.0001771   0.0000334  -0.0000483
   34   0.0000096   0.0000063  -0.0000039  -0.0000364  -0.0000342   0.0000144
   35  -0.0000045   0.0000012   0.0000035   0.0000153   0.0000061  -0.0000119
   36  -0.0000005   0.0000014   0.0000073   0.0000081   0.0000346  -0.0000177
   37   0.0001233  -0.0000930  -0.0000408   0.0013347   0.0013093  -0.0000993
   38  -0.0000244  -0.0000585   0.0000552   0.0001925  -0.0003065  -0.0001751
   39   0.0000370  -0.0000232   0.0000304   0.0000930   0.0000063  -0.0001558
   40  -0.0000327   0.0000214   0.0000108  -0.0000468   0.0000384   0.0000034
   41  -0.0000218   0.0000354   0.0000031  -0.0000999   0.0000124   0.0000198
   42  -0.0000108   0.0000031  -0.0000349   0.0000223  -0.0000263   0.0000625
   43  -0.0004876   0.0005875  -0.0002627  -0.0030071   0.0014979   0.0011682
   44   0.0000370   0.0002264   0.0000605  -0.0002795   0.0000667   0.0000238
   45  -0.0002501   0.0001770  -0.0005779   0.0003602  -0.0004205   0.0018422
   46   0.0029410  -0.0010724  -0.0007302   0.0032036   0.0007193   0.0000293
   47   0.0007999   0.0015885   0.0009216   0.0003912  -0.0107503  -0.0013079
   48  -0.0003761   0.0001144  -0.0030113   0.0008287   0.0022836   0.0049060
   49   0.0023625  -0.0022640   0.0000840  -0.0567132  -0.0227657   0.0064516
   50   0.0284631  -0.0127313  -0.0042998   0.0214081   0.0706512  -0.0005754
   51   0.0008446  -0.0000855   0.0033488   0.0081687   0.0038341  -0.0008424
   52  -0.0605281   0.0123113   0.0039648  -0.2834027  -0.0711848   0.0275551
   53   0.0125391  -0.3345521  -0.0095373  -0.1306000  -0.1861983   0.0116195
   54   0.0037249  -0.0100600  -0.0325454   0.0264651   0.0048684  -0.0484459
   55   0.0592586  -0.0127404  -0.0045861   0.0057294  -0.0278113  -0.0013388
   56  -0.0127404   0.3569124   0.0108032   0.0024602  -0.0131654  -0.0006775
   57  -0.0045861   0.0108032   0.0236298  -0.0005641   0.0029309   0.0015032
   58   0.0057294   0.0024602  -0.0005641   0.7386140  -0.0168732  -0.0795025
   59  -0.0278113  -0.0131654   0.0029309  -0.0168732   0.6909214   0.0209873
   60  -0.0013388  -0.0006775   0.0015032  -0.0795025   0.0209873   0.1214858
   61   0.0009409  -0.0000543  -0.0006221  -0.2790582   0.1169978   0.0349802
   62   0.0004922   0.0009669   0.0000915   0.1154144  -0.1207065  -0.0174709
   63  -0.0005828   0.0000999  -0.0037840   0.0348174  -0.0176460  -0.0347174
   64  -0.0040849  -0.0028129   0.0012303  -0.1265834  -0.0132961   0.0077036
   65  -0.0018282   0.0013422   0.0000577   0.0599192  -0.3236437  -0.0159777
   66   0.0012877   0.0002813   0.0063023   0.0100405  -0.0074799  -0.0629109
   67   0.0002957  -0.0000149   0.0000331   0.0025491  -0.0136326  -0.0000092
   68  -0.0015207  -0.0011491   0.0001385  -0.0510085  -0.0357656   0.0049583
   69  -0.0000517  -0.0000538   0.0004020  -0.0011671   0.0003662   0.0062692
   70  -0.0003358  -0.0001691   0.0000174  -0.0064850  -0.0024124   0.0009447
   71  -0.0003248  -0.0000886   0.0000317  -0.0048410   0.0011318   0.0006023
   72   0.0000123   0.0000211  -0.0001394   0.0008940   0.0002252   0.0018186
   73  -0.0008010   0.0014611   0.0000989  -0.0005631  -0.0002687   0.0000887
   74  -0.0007147   0.0000291  -0.0007096  -0.0000981  -0.0000675   0.0008591
   75  -0.0003648  -0.0000158   0.0001949  -0.0006293  -0.0011381  -0.0005671
           61          62          63          64          65          66
    1   0.0000377   0.0002151  -0.0000317   0.0034284  -0.0026694  -0.0009596
    2   0.0001373   0.0003260   0.0002203   0.0011999  -0.0110123  -0.0002625
    3  -0.0000383   0.0000667  -0.0003138   0.0007417  -0.0017653   0.0052025
    4   0.0002358  -0.0011797  -0.0001446  -0.0582201   0.0210464   0.0078827
    5  -0.0006390  -0.0011784   0.0000007  -0.0330979   0.0831447   0.0064518
    6  -0.0001640   0.0001499  -0.0010294   0.0051359   0.0010922  -0.0062588
    7  -0.0000333  -0.0001474  -0.0000359  -0.0032695  -0.0013154   0.0011906
    8   0.0000066  -0.0001023   0.0000026  -0.0017628   0.0008092  -0.0000399
    9  -0.0000118  -0.0000549  -0.0000732  -0.0000722   0.0011218   0.0022404
   10   0.0000186   0.0000684   0.0000639   0.0017603  -0.0018613  -0.0002736
   11  -0.0000089   0.0000161  -0.0000093   0.0001279  -0.0001097   0.0001505
   12  -0.0000021  -0.0000017  -0.0000018  -0.0000683   0.0000749  -0.0003923
   13  -0.0000044  -0.0000083   0.0000016  -0.0000234  -0.0000187  -0.0000116
   14   0.0000117   0.0000043  -0.0000011  -0.0000400  -0.0000582  -0.0000043
   15   0.0000000  -0.0000009  -0.0000009   0.0000377   0.0000423   0.0001050
   16   0.0010038  -0.0013699   0.0003074  -0.2645369   0.0449796   0.0273818
   17  -0.0001985  -0.0058037  -0.0002601   0.1208323  -0.1828205  -0.0185833
   18   0.0004935  -0.0001941   0.0049899   0.0298458  -0.0092222  -0.0580715
   19   0.0002108   0.0014599   0.0000802   0.0031404   0.0270759   0.0006011
   20  -0.0001145  -0.0005828  -0.0000042  -0.0040786  -0.0118706   0.0001370
   21   0.0000378  -0.0002090   0.0004128  -0.0001003  -0.0039124   0.0021365
   22   0.0000637  -0.0000327  -0.0000467  -0.0017256   0.0006042   0.0003752
   23  -0.0000977  -0.0000351  -0.0000354  -0.0006235   0.0024069   0.0001409
   24   0.0000061  -0.0000055   0.0000162  -0.0003764   0.0001389  -0.0000932
   25  -0.0001278   0.0000079   0.0000162   0.0011919   0.0007344  -0.0001190
   26   0.0000848   0.0000056  -0.0000048  -0.0005664  -0.0006945   0.0000527
   27  -0.0000137   0.0000038  -0.0000049   0.0002152  -0.0000308   0.0000253
   28   0.0000143  -0.0000051  -0.0000029  -0.0001870  -0.0001180   0.0000259
   29  -0.0000150   0.0000013   0.0000021   0.0001624   0.0000923  -0.0000167
   30   0.0000025  -0.0000007   0.0000044  -0.0000282  -0.0000001   0.0000039
   31  -0.0000365  -0.0000155  -0.0000083  -0.0004582   0.0011781   0.0000463
   32   0.0000340   0.0000062   0.0000346   0.0009266  -0.0018275  -0.0002581
   33  -0.0000143  -0.0000120  -0.0000177  -0.0000500   0.0000728  -0.0000178
   34  -0.0000186  -0.0000072   0.0000048   0.0000631   0.0000982  -0.0000060
   35   0.0000071   0.0000067   0.0000004   0.0000332  -0.0000345  -0.0000055
   36  -0.0000048   0.0000004  -0.0000198   0.0000469  -0.0000351   0.0000162
   37  -0.0000821  -0.0000399   0.0000325   0.0015965  -0.0015540  -0.0002557
   38   0.0001102   0.0000806  -0.0000198  -0.0000572  -0.0001630   0.0000516
   39   0.0000083  -0.0000013   0.0000780   0.0000098  -0.0000046  -0.0000340
   40   0.0000096   0.0000046   0.0000005  -0.0000087  -0.0000746  -0.0000057
   41  -0.0000063   0.0000012   0.0000014   0.0000631   0.0000031  -0.0000186
   42   0.0000039   0.0000035   0.0000073   0.0000223   0.0000053  -0.0000196
   43   0.0001304  -0.0000921   0.0001156  -0.0024100  -0.0005003  -0.0000162
   44  -0.0005433  -0.0002052  -0.0000001   0.0026154   0.0010541  -0.0002479
   45   0.0001157   0.0000757   0.0000861  -0.0003572   0.0002389  -0.0003154
   46  -0.0011677  -0.0006476   0.0002263   0.0036591   0.0021714  -0.0001941
   47   0.0010483   0.0007512  -0.0000372  -0.0039227   0.0075393   0.0004803
   48   0.0001181   0.0000068   0.0005735   0.0011295  -0.0029114  -0.0016430
   49  -0.0012935  -0.0031133   0.0008428  -0.0188087   0.0307499   0.0031628
   50  -0.0038890  -0.0015854   0.0001024   0.0339947  -0.0627187  -0.0061338
   51   0.0009071   0.0001906   0.0065186   0.0032473  -0.0053085   0.0007979
   52  -0.0179041  -0.0162045   0.0016498   0.0377669  -0.0781707  -0.0068209
   53   0.0134668   0.0120766  -0.0011901  -0.0270592  -0.0319054   0.0025839
   54   0.0027075   0.0024550  -0.0002527  -0.0058674   0.0086022   0.0014020
   55   0.0009409   0.0004922  -0.0005828  -0.0040849  -0.0018282   0.0012877
   56  -0.0000543   0.0009669   0.0000999  -0.0028129   0.0013422   0.0002813
   57  -0.0006221   0.0000915  -0.0037840   0.0012303   0.0000577   0.0063023
   58  -0.2790582   0.1154144   0.0348174  -0.1265834   0.0599192   0.0100405
   59   0.1169978  -0.1207065  -0.0176460  -0.0132961  -0.3236437  -0.0074799
   60   0.0349802  -0.0174709  -0.0347174   0.0077036  -0.0159777  -0.0629109
   61   0.2949580  -0.1254947  -0.0381117   0.0012348  -0.0012497   0.0002452
   62  -0.1254947   0.1219620   0.0188751   0.0308270  -0.0090615  -0.0042056
   63  -0.0381117   0.0188751   0.0282354   0.0015100  -0.0002741   0.0034796
   64   0.0012348   0.0308270   0.0015100   0.6832688   0.0048692  -0.0674962
   65  -0.0012497  -0.0090615  -0.0002741   0.0048692   0.7229509   0.0184070
   66   0.0002452  -0.0042056   0.0034796  -0.0674962   0.0184070   0.1505882
   67   0.0008020   0.0000059  -0.0006580  -0.2591272  -0.0583725   0.0266872
   68   0.0002845   0.0025594   0.0001479  -0.1149626  -0.1548594   0.0102695
   69  -0.0005183   0.0001800  -0.0033606   0.0242882   0.0028636  -0.0398594
   70   0.0000586  -0.0001395  -0.0001059   0.0021227  -0.0462876  -0.0025298
   71   0.0000583   0.0004634   0.0000310   0.0064978  -0.0283839  -0.0018776
   72  -0.0001019   0.0000621  -0.0007074  -0.0002703   0.0053745  -0.0029918
   73   0.0000071   0.0000021   0.0000596   0.0002107   0.0005937  -0.0002384
   74   0.0000635   0.0000334  -0.0000360   0.0001302  -0.0001792   0.0001273
   75  -0.0000230  -0.0000045  -0.0001182  -0.0004779   0.0013499   0.0003078
           67          68          69          70          71          72
    1  -0.0030649   0.0008248   0.0006002   0.0013079   0.0006318  -0.0001852
    2  -0.0012563   0.0018649   0.0003017   0.0002531   0.0001525  -0.0000151
    3  -0.0002176   0.0001043   0.0003392  -0.0000223   0.0000072  -0.0001268
    4   0.0023439  -0.0014228   0.0003208  -0.0016567  -0.0000699   0.0001732
    5   0.0051786  -0.0106957  -0.0011469  -0.0004175  -0.0007698   0.0000186
    6   0.0009001  -0.0004792   0.0069614   0.0000736   0.0000208  -0.0005828
    7   0.0009077   0.0001090  -0.0001666  -0.0006377  -0.0001916   0.0001009
    8   0.0014206   0.0000139  -0.0001835  -0.0005207  -0.0002395   0.0000617
    9   0.0004031  -0.0002014  -0.0002029  -0.0001319  -0.0000625   0.0000519
   10  -0.0006522   0.0000367   0.0001760   0.0001868   0.0001062  -0.0000332
   11  -0.0004573  -0.0001066   0.0000536   0.0000709   0.0000711  -0.0000060
   12  -0.0000146  -0.0000170   0.0002139   0.0000130   0.0000117  -0.0000475
   13  -0.0000098  -0.0000396   0.0000061  -0.0000262   0.0000032  -0.0000004
   14   0.0001167   0.0000840  -0.0000138  -0.0000029  -0.0000156   0.0000022
   15   0.0000070  -0.0000068  -0.0000306   0.0000030  -0.0000015   0.0000209
   16  -0.0486099   0.0117207   0.0073490   0.0020264   0.0037742  -0.0002190
   17  -0.0273621   0.0122205   0.0034810  -0.0024011   0.0053978   0.0004567
   18   0.0062603  -0.0012133   0.0058055  -0.0004347  -0.0003141  -0.0007341
   19   0.0034014   0.0009961  -0.0008504  -0.0008955  -0.0009361   0.0000616
   20  -0.0000000   0.0027174   0.0001611   0.0019043   0.0001274  -0.0002780
   21  -0.0008545   0.0001207  -0.0036901   0.0002269   0.0000821   0.0006289
   22   0.0011927   0.0005751  -0.0002145  -0.0001868  -0.0001636   0.0000281
   23  -0.0007256  -0.0006952  -0.0000322   0.0001167   0.0000921   0.0000001
   24   0.0001194   0.0000536   0.0000253  -0.0000259  -0.0000169   0.0000039
   25  -0.0017506  -0.0010592   0.0002094   0.0002177   0.0002310  -0.0000234
   26   0.0010479   0.0007029  -0.0001054  -0.0001106  -0.0001380   0.0000124
   27  -0.0002098  -0.0001070  -0.0000141   0.0000244   0.0000268  -0.0000161
   28   0.0002183   0.0001123  -0.0000244  -0.0000473  -0.0000287   0.0000022
   29  -0.0002294  -0.0001386   0.0000266   0.0000283   0.0000331  -0.0000037
   30   0.0000235   0.0000126  -0.0000161  -0.0000022  -0.0000038   0.0000197
   31  -0.0000787  -0.0000686  -0.0000501   0.0000979   0.0000141  -0.0000060
   32   0.0003691   0.0004024   0.0000689  -0.0000558  -0.0000422  -0.0000093
   33   0.0000937   0.0000606  -0.0000044   0.0000085  -0.0000109  -0.0000036
   34  -0.0001274  -0.0000854   0.0000136   0.0000142   0.0000151  -0.0000025
   35  -0.0000085   0.0000052   0.0000038   0.0000051   0.0000014  -0.0000007
   36  -0.0000162  -0.0000049  -0.0000049   0.0000029   0.0000021   0.0000044
   37  -0.0007957  -0.0004917   0.0002079  -0.0000747   0.0000875  -0.0000089
   38   0.0001088   0.0001150  -0.0000006   0.0000021  -0.0000106   0.0000008
   39  -0.0001355  -0.0000966   0.0000405  -0.0000088   0.0000131  -0.0000044
   40   0.0000739   0.0000717  -0.0000035   0.0000029  -0.0000073  -0.0000008
   41  -0.0000459   0.0000005   0.0000087   0.0000201   0.0000062  -0.0000023
   42  -0.0000328  -0.0000194   0.0000127   0.0000022   0.0000051  -0.0000016
   43   0.0038382   0.0028495  -0.0004744   0.0000299  -0.0004471  -0.0000056
   44  -0.0032934  -0.0021949   0.0003472   0.0001955   0.0003903  -0.0000229
   45  -0.0000993   0.0000255  -0.0001181   0.0000325   0.0000140  -0.0000374
   46  -0.0090546  -0.0064701   0.0009202   0.0000258   0.0010006  -0.0000110
   47  -0.0024633  -0.0021048   0.0001655   0.0001136   0.0002981   0.0000774
   48   0.0021510   0.0017169  -0.0000855   0.0000010  -0.0002285  -0.0001825
   49   0.0055947   0.0006862  -0.0007959  -0.0000356  -0.0007089  -0.0000026
   50   0.0000132   0.0076409   0.0003329   0.0005441   0.0000763  -0.0000546
   51  -0.0016936  -0.0003458  -0.0016041   0.0000307   0.0001567   0.0002658
   52  -0.0046403   0.0078256   0.0012629   0.0013685   0.0011996   0.0001440
   53   0.0043051  -0.0027556  -0.0008103  -0.0011746  -0.0010905   0.0000856
   54   0.0013373  -0.0010474   0.0038833   0.0000491  -0.0002555   0.0017912
   55   0.0002957  -0.0015207  -0.0000517  -0.0003358  -0.0003248   0.0000123
   56  -0.0000149  -0.0011491  -0.0000538  -0.0001691  -0.0000886   0.0000211
   57   0.0000331   0.0001385   0.0004020   0.0000174   0.0000317  -0.0001394
   58   0.0025491  -0.0510085  -0.0011671  -0.0064850  -0.0048410   0.0008940
   59  -0.0136326  -0.0357656   0.0003662  -0.0024124   0.0011318   0.0002252
   60  -0.0000092   0.0049583   0.0062692   0.0009447   0.0006023   0.0018186
   61   0.0008020   0.0002845  -0.0005183   0.0000586   0.0000583  -0.0001019
   62   0.0000059   0.0025594   0.0001800  -0.0001395   0.0004634   0.0000621
   63  -0.0006580   0.0001479  -0.0033606  -0.0001059   0.0000310  -0.0007074
   64  -0.2591272  -0.1149626   0.0242882   0.0021227   0.0064978  -0.0002703
   65  -0.0583725  -0.1548594   0.0028636  -0.0462876  -0.0283839   0.0053745
   66   0.0266872   0.0102695  -0.0398594  -0.0025298  -0.0018776  -0.0029918
   67   0.3727586   0.0276044  -0.0442113  -0.0655798   0.0672145   0.0106902
   68   0.0276044   0.6534461   0.0209350   0.1236217  -0.4716840  -0.0344934
   69  -0.0442113   0.0209350   0.0302474   0.0130828  -0.0268469  -0.0052366
   70  -0.0655798   0.1236217   0.0130828   0.0684444  -0.0731934  -0.0112433
   71   0.0672145  -0.4716840  -0.0268469  -0.0731934   0.4942799   0.0285489
   72   0.0106902  -0.0344934  -0.0052366  -0.0112433   0.0285489   0.0061833
   73  -0.0004848  -0.0001889   0.0000911   0.0000574   0.0000785   0.0000075
   74   0.0004771   0.0003765  -0.0001023   0.0000097  -0.0000587  -0.0000611
   75  -0.0005535  -0.0005111   0.0000267  -0.0000082   0.0000646   0.0000232
           73          74          75
    1   0.0014179   0.0000023  -0.0000010
    2   0.0000026   0.0003392   0.0002767
    3  -0.0000002   0.0003620  -0.0006496
    4  -0.0071566  -0.0021785   0.0003315
    5  -0.0010923   0.0019628  -0.0007201
    6   0.0003140  -0.0007173   0.0007056
    7  -0.0071710   0.0021347  -0.0003319
    8   0.0010484   0.0019771  -0.0007187
    9  -0.0003135  -0.0007180   0.0007051
   10   0.0012002  -0.0001606  -0.0009848
   11   0.0010924  -0.0010094   0.0009112
   12  -0.0004441   0.0000148   0.0008573
   13  -0.0003830   0.0002115  -0.0001568
   14   0.0002426  -0.0000879   0.0001056
   15  -0.0000693   0.0000189  -0.0001553
   16   0.0012044   0.0001709   0.0009809
   17  -0.0010822  -0.0010136   0.0009150
   18   0.0004438   0.0000168   0.0008580
   19  -0.0003809  -0.0002128   0.0001562
   20  -0.0002440  -0.0000900   0.0001062
   21   0.0000689   0.0000190  -0.0001551
   22   0.0002142  -0.0001286   0.0004713
   23  -0.0005918  -0.0001826   0.0013518
   24   0.0002380   0.0001284   0.0003078
   25  -0.0004838  -0.0004811   0.0005560
   26   0.0001851   0.0003751  -0.0005086
   27  -0.0000909  -0.0001030   0.0000271
   28   0.0000579  -0.0000092   0.0000079
   29  -0.0000780  -0.0000591   0.0000647
   30  -0.0000071  -0.0000611   0.0000232
   31  -0.0005654   0.0000962   0.0006344
   32   0.0002673  -0.0000656  -0.0011351
   33  -0.0000931   0.0008589  -0.0005667
   34   0.0000074  -0.0000636   0.0000231
   35  -0.0000023   0.0000330  -0.0000044
   36  -0.0000595  -0.0000363  -0.0001182
   37   0.0024913  -0.0022317   0.0000224
   38   0.0016134   0.0022771   0.0004908
   39   0.0000831   0.0002572   0.0004701
   40  -0.0007862   0.0007161   0.0003638
   41  -0.0014758   0.0000328  -0.0000109
   42  -0.0000960  -0.0007101   0.0001951
   43   0.0036642   0.0018872  -0.0034900
   44   0.0321734  -0.0169770   0.0129934
   45   0.0112665  -0.0048250  -0.0023670
   46  -0.0685052   0.0007785   0.0003626
   47   0.0007752  -0.3893292  -0.1590999
   48   0.0002785  -0.1217037  -0.0500017
   49   0.0038266  -0.0017880   0.0034325
   50  -0.0320626  -0.0171311   0.0129982
   51  -0.0112416  -0.0048859  -0.0023645
   52   0.0024949   0.0022292  -0.0000223
   53  -0.0016090   0.0022820   0.0004905
   54  -0.0000855   0.0002584   0.0004704
   55  -0.0008010  -0.0007147  -0.0003648
   56   0.0014611   0.0000291  -0.0000158
   57   0.0000989  -0.0007096   0.0001949
   58  -0.0005631  -0.0000981  -0.0006293
   59  -0.0002687  -0.0000675  -0.0011381
   60   0.0000887   0.0008591  -0.0005671
   61   0.0000071   0.0000635  -0.0000230
   62   0.0000021   0.0000334  -0.0000045
   63   0.0000596  -0.0000360  -0.0001182
   64   0.0002107   0.0001302  -0.0004779
   65   0.0005937  -0.0001792   0.0013499
   66  -0.0002384   0.0001273   0.0003078
   67  -0.0004848   0.0004771  -0.0005535
   68  -0.0001889   0.0003765  -0.0005111
   69   0.0000911  -0.0001023   0.0000267
   70   0.0000574   0.0000097  -0.0000082
   71   0.0000785  -0.0000587   0.0000646
   72   0.0000075  -0.0000611   0.0000232
   73   0.0704268  -0.0008403  -0.0002994
   74  -0.0008403   0.4165328   0.1317486
   75  -0.0002994   0.1317486   0.0518909
 Gradient time:  CPU 2260.66 s  wall 2263.31 s
 **********************************************************************
 **                                                                  **
 **                       VIBRATIONAL ANALYSIS                       **
 **                       --------------------                       **
 **                                                                  **
 **        VIBRATIONAL FREQUENCIES (CM**-1) AND NORMAL MODES         **
 **     FORCE CONSTANTS (mDYN/ANGSTROM) AND REDUCED MASSES (AMU)     **
 **                  INFRARED INTENSITIES (KM/MOL)                   **
 **                                                                  **
 **********************************************************************


 Mode:                 1                      2                      3
 Frequency:        41.61                 100.96                 162.31
 Force Cnst:      0.0086                 0.0267                 0.0850
 Red. Mass:       8.4059                 4.4514                 5.4784
 IR Active:          YES                    YES                    YES
 IR Intens:        0.016                  0.028                  1.058
 Raman Active:       YES                    YES                    YES
               X      Y      Z        X      Y      Z        X      Y      Z
 O          0.000 -0.050  0.373    0.002  0.000 -0.000   -0.000  0.114 -0.027
 C         -0.009 -0.017  0.190    0.002  0.002 -0.007    0.013  0.097 -0.012
 C          0.009 -0.017  0.190    0.002 -0.002  0.007   -0.014  0.097 -0.012
 C          0.033 -0.000  0.072    0.011 -0.002 -0.079   -0.068  0.025 -0.025
 H          0.037 -0.002  0.126    0.023  0.001 -0.191   -0.159  0.031 -0.009
 C         -0.033 -0.000  0.072    0.011  0.002  0.079    0.068  0.026 -0.024
 H         -0.037 -0.003  0.126    0.023 -0.000  0.191    0.158  0.032 -0.009
 C          0.052  0.014 -0.119    0.005 -0.006 -0.025   -0.032 -0.066 -0.023
 O          0.075  0.027 -0.254    0.023 -0.003 -0.180   -0.115 -0.182  0.106
 H          0.071  0.024 -0.187    0.039  0.003 -0.326   -0.221 -0.167  0.178
 C          0.050  0.016 -0.185   -0.020 -0.013  0.190    0.054 -0.062 -0.136
 H          0.064  0.030 -0.333   -0.030 -0.017  0.275    0.086 -0.108 -0.194
 C          0.029  0.001 -0.072   -0.025 -0.012  0.241    0.087  0.015 -0.100
 H          0.026  0.003 -0.139   -0.037 -0.016  0.364    0.172  0.013 -0.136
 C          0.008 -0.013  0.117   -0.008 -0.005  0.095    0.018  0.095  0.037
 N         -0.000 -0.013  0.211    0.008  0.000 -0.000   -0.000  0.134  0.223
 C         -0.008 -0.013  0.117   -0.008  0.005 -0.095   -0.018  0.095  0.037
 C         -0.029  0.001 -0.072   -0.025  0.012 -0.241   -0.087  0.014 -0.100
 H         -0.026  0.003 -0.139   -0.037  0.016 -0.364   -0.172  0.012 -0.136
 C         -0.050  0.016 -0.185   -0.020  0.013 -0.190   -0.053 -0.063 -0.136
 H         -0.064  0.029 -0.333   -0.030  0.017 -0.275   -0.085 -0.108 -0.194
 C         -0.052  0.014 -0.119    0.005  0.006  0.025    0.032 -0.066 -0.022
 O         -0.075  0.027 -0.254    0.023  0.003  0.180    0.115 -0.182  0.106
 H         -0.071  0.023 -0.187    0.039 -0.003  0.326    0.222 -0.166  0.179
 H         -0.000 -0.019  0.224   -0.017 -0.000 -0.000   -0.000  0.070  0.410
 TransDip   0.000  0.003 -0.002   -0.005 -0.000 -0.000    0.000 -0.002  0.033

 Mode:                 4                      5                      6
 Frequency:       195.41                 205.19                 265.05
 Force Cnst:      0.1242                 0.1541                 0.3129
 Red. Mass:       5.5191                 6.2100                 7.5585
 IR Active:          YES                    YES                    YES
 IR Intens:        1.358                  0.128                  0.603
 Raman Active:       YES                    YES                    YES
               X      Y      Z        X      Y      Z        X      Y      Z
 O          0.000 -0.096 -0.040   -0.008 -0.000 -0.000    0.000 -0.070  0.470
 C         -0.022 -0.080 -0.077    0.023 -0.007  0.214   -0.006  0.032 -0.051
 C          0.023 -0.080 -0.077    0.023  0.007 -0.214    0.006  0.032 -0.051
 C          0.085 -0.019 -0.145    0.038  0.010 -0.345    0.028  0.035 -0.278
 H          0.159 -0.023 -0.166    0.044  0.012 -0.414    0.009  0.037 -0.306
 C         -0.084 -0.019 -0.145    0.038 -0.010  0.346   -0.028  0.035 -0.277
 H         -0.158 -0.024 -0.166    0.044 -0.011  0.414   -0.009  0.037 -0.306
 C          0.049  0.048 -0.044    0.005  0.001 -0.084    0.007 -0.001 -0.076
 O          0.084  0.144  0.176   -0.030 -0.009  0.183   -0.051 -0.065  0.078
 H          0.174  0.124  0.229   -0.018 -0.006  0.095   -0.091 -0.050 -0.039
 C          0.005  0.048 -0.091   -0.014 -0.003  0.060   -0.008 -0.006  0.128
 H         -0.015  0.081 -0.076   -0.040 -0.009  0.269   -0.037 -0.011  0.352
 C         -0.025 -0.018 -0.062   -0.006 -0.001  0.002    0.003  0.003  0.012
 H         -0.096 -0.016 -0.053   -0.022 -0.005  0.136    0.008  0.000  0.104
 C         -0.002 -0.081  0.034    0.007  0.003 -0.107    0.000  0.033 -0.096
 N          0.000 -0.056  0.275   -0.008 -0.000 -0.000   -0.000  0.069 -0.120
 C          0.003 -0.081  0.034    0.007 -0.003  0.107   -0.000  0.033 -0.096
 C          0.025 -0.018 -0.062   -0.006  0.001 -0.002   -0.003  0.003  0.012
 H          0.096 -0.016 -0.053   -0.021  0.005 -0.136   -0.008  0.000  0.104
 C         -0.005  0.048 -0.091   -0.014  0.003 -0.060    0.008 -0.006  0.128
 H          0.014  0.081 -0.076   -0.040  0.009 -0.269    0.037 -0.011  0.352
 C         -0.049  0.047 -0.044    0.005 -0.001  0.084   -0.007 -0.001 -0.076
 O         -0.085  0.144  0.176   -0.030  0.009 -0.183    0.051 -0.065  0.078
 H         -0.175  0.123  0.228   -0.018  0.006 -0.095    0.092 -0.050 -0.038
 H          0.000 -0.144  0.527    0.021  0.000 -0.001   -0.000 -0.006  0.110
 TransDip  -0.000 -0.013  0.035    0.011  0.000 -0.000    0.000 -0.019 -0.016

 Mode:                 7                      8                      9
 Frequency:       311.11                 312.84                 317.83
 Force Cnst:      0.0650                 0.0639                 0.2923
 Red. Mass:       1.1395                 1.1088                 4.9105
 IR Active:          YES                    YES                    YES
 IR Intens:        1.073                232.564                 15.468
 Raman Active:       YES                    YES                    YES
               X      Y      Z        X      Y      Z        X      Y      Z
 O         -0.008  0.000  0.000   -0.001  0.002 -0.001   -0.086 -0.000  0.000
 C         -0.002  0.011 -0.004   -0.000  0.002  0.003   -0.020  0.125  0.009
 C         -0.002 -0.011  0.004    0.000  0.000  0.003   -0.020 -0.125 -0.009
 C          0.002 -0.014 -0.013    0.001 -0.001 -0.011    0.007 -0.151  0.002
 H          0.008 -0.012 -0.065    0.005  0.000 -0.065    0.022 -0.153  0.027
 C          0.002  0.014  0.013   -0.001  0.001 -0.011    0.006  0.151 -0.001
 H          0.008  0.012  0.065   -0.005  0.002 -0.065    0.022  0.153 -0.023
 C         -0.001 -0.009  0.006   -0.000 -0.003  0.008   -0.006 -0.084 -0.003
 O          0.021  0.020 -0.051    0.010  0.004 -0.053    0.150  0.180  0.046
 H         -0.050 -0.015  0.699   -0.082 -0.026  0.689    0.451  0.142 -0.247
 C         -0.009 -0.010  0.017   -0.002 -0.003  0.019   -0.073 -0.089 -0.016
 H         -0.013 -0.010  0.049   -0.006 -0.005  0.051   -0.076 -0.080 -0.030
 C         -0.005 -0.011 -0.002    0.001 -0.001 -0.002   -0.061 -0.116 -0.013
 H         -0.007 -0.011  0.007    0.002 -0.001  0.008   -0.079 -0.115 -0.022
 C         -0.003 -0.011 -0.002    0.001  0.000 -0.003   -0.037 -0.126 -0.013
 N          0.002  0.000 -0.000    0.000 -0.000  0.000    0.023  0.000  0.000
 C         -0.003  0.011  0.002   -0.001  0.002 -0.003   -0.037  0.126  0.013
 C         -0.005  0.011  0.002   -0.002  0.000 -0.002   -0.061  0.115  0.013
 H         -0.007  0.011 -0.007   -0.003  0.000  0.009   -0.079  0.114  0.022
 C         -0.009  0.009 -0.016    0.001 -0.002  0.019   -0.074  0.089  0.015
 H         -0.013  0.010 -0.048    0.005 -0.004  0.052   -0.077  0.081  0.027
 C         -0.001  0.009 -0.006    0.000 -0.002  0.008   -0.006  0.084  0.003
 O          0.021 -0.020  0.050   -0.008  0.002 -0.054    0.152 -0.180 -0.043
 H         -0.049  0.014 -0.694    0.089 -0.028  0.698    0.448 -0.139  0.208
 H          0.014  0.000 -0.000    0.001  0.004 -0.010    0.163  0.000  0.001
 TransDip  -0.033 -0.000  0.002    0.002 -0.018  0.488    0.126  0.001 -0.006

 Mode:                10                     11                     12
 Frequency:       328.84                 355.57                 358.31
 Force Cnst:      0.2030                 0.4894                 0.2734
 Red. Mass:       3.1855                 6.5695                 3.6147
 IR Active:          YES                    YES                    YES
 IR Intens:       20.010                  0.661                 11.722
 Raman Active:       YES                    YES                    YES
               X      Y      Z        X      Y      Z        X      Y      Z
 O          0.000 -0.101  0.015   -0.005 -0.000  0.000   -0.000  0.032 -0.002
 C          0.059 -0.034 -0.019    0.014 -0.005  0.137   -0.031  0.027 -0.054
 C         -0.059 -0.034 -0.019    0.014  0.005 -0.137    0.031  0.027 -0.054
 C         -0.074 -0.014  0.043   -0.016  0.001  0.089    0.036 -0.002  0.052
 H         -0.051 -0.016  0.073   -0.022 -0.001  0.161   -0.004 -0.001  0.072
 C          0.074 -0.014  0.043   -0.016 -0.001 -0.089   -0.036 -0.002  0.052
 H          0.051 -0.016  0.073   -0.022  0.001 -0.161    0.004 -0.001  0.072
 C         -0.116  0.027  0.032   -0.026  0.001  0.159    0.068 -0.050  0.101
 O         -0.119  0.039 -0.053    0.004  0.005 -0.123    0.130  0.002 -0.049
 H         -0.122  0.040 -0.046    0.009  0.010 -0.224    0.194 -0.007 -0.124
 C         -0.113  0.027  0.034   -0.033 -0.002  0.242    0.049 -0.048  0.133
 H         -0.111  0.022  0.031   -0.048 -0.008  0.366    0.041 -0.042  0.174
 C         -0.097 -0.000 -0.048    0.020  0.010 -0.172    0.081 -0.027 -0.103
 H         -0.143  0.002 -0.091    0.019  0.011 -0.185    0.132 -0.027 -0.151
 C         -0.060 -0.034 -0.045    0.040  0.010 -0.295    0.036  0.029 -0.124
 N         -0.000  0.080  0.056   -0.002 -0.000  0.000   -0.000  0.103  0.058
 C          0.060 -0.034 -0.045    0.040 -0.009  0.296   -0.036  0.029 -0.124
 C          0.097 -0.000 -0.048    0.020 -0.010  0.172   -0.081 -0.027 -0.102
 H          0.143  0.003 -0.091    0.019 -0.010  0.185   -0.132 -0.027 -0.150
 C          0.113  0.027  0.034   -0.033  0.003 -0.243   -0.049 -0.048  0.132
 H          0.111  0.022  0.031   -0.047  0.008 -0.367   -0.041 -0.042  0.173
 C          0.116  0.027  0.032   -0.026 -0.001 -0.160   -0.068 -0.050  0.101
 O          0.119  0.040 -0.053    0.005 -0.005  0.123   -0.130  0.001 -0.049
 H          0.121  0.040 -0.046    0.011 -0.011  0.225   -0.194 -0.008 -0.123
 H          0.000 -0.170  0.808    0.087  0.001 -0.002    0.000 -0.114  0.708
 TransDip   0.000 -0.076  0.121    0.026  0.000 -0.000    0.000 -0.072  0.083

 Mode:                13                     14                     15
 Frequency:       417.85                 445.86                 449.46
 Force Cnst:      0.4457                 0.3220                 0.3628
 Red. Mass:       4.3325                 2.7493                 3.0478
 IR Active:          YES                    YES                    YES
 IR Intens:       38.863                 44.735                  0.221
 Raman Active:       YES                    YES                    YES
               X      Y      Z        X      Y      Z        X      Y      Z
 O          0.000 -0.075 -0.026    0.000 -0.063 -0.003   -0.001 -0.000  0.000
 C         -0.021 -0.050 -0.037   -0.006 -0.014 -0.059    0.020 -0.003  0.148
 C          0.021 -0.050 -0.037    0.006 -0.014 -0.059    0.020  0.003 -0.148
 C          0.077  0.091  0.017    0.050  0.054  0.074   -0.013 -0.002  0.116
 H          0.211  0.081  0.001    0.079  0.045  0.248   -0.049 -0.009  0.410
 C         -0.077  0.091  0.017   -0.050  0.054  0.074   -0.013  0.002 -0.115
 H         -0.211  0.080  0.001   -0.080  0.045  0.249   -0.049  0.009 -0.409
 C          0.058  0.124  0.076    0.080  0.042 -0.057    0.011  0.004 -0.071
 O         -0.075 -0.129 -0.045    0.015 -0.071  0.018   -0.002 -0.003  0.011
 H         -0.335 -0.075 -0.108   -0.108 -0.054  0.100   -0.020 -0.007  0.121
 C          0.065  0.130  0.085    0.065  0.053 -0.082    0.009  0.004 -0.095
 H          0.023  0.207  0.103    0.032  0.117 -0.083    0.001  0.007 -0.046
 C          0.001  0.036 -0.084   -0.016 -0.025  0.127   -0.026 -0.007  0.158
 H         -0.099  0.042 -0.122   -0.073 -0.027  0.271   -0.063 -0.016  0.463
 C          0.029 -0.047 -0.047   -0.009 -0.017 -0.035    0.013  0.002 -0.130
 N          0.000 -0.148  0.164   -0.000  0.076 -0.108   -0.003  0.000  0.000
 C         -0.029 -0.047 -0.047    0.009 -0.017 -0.035    0.013 -0.002  0.129
 C         -0.001  0.036 -0.084    0.017 -0.025  0.128   -0.026  0.007 -0.157
 H          0.098  0.042 -0.123    0.073 -0.027  0.272   -0.063  0.016 -0.462
 C         -0.065  0.130  0.086   -0.065  0.053 -0.082    0.009 -0.004  0.095
 H         -0.023  0.207  0.103   -0.033  0.117 -0.083    0.001 -0.007  0.046
 C         -0.059  0.123  0.076   -0.080  0.042 -0.057    0.011 -0.004  0.071
 O          0.075 -0.128 -0.045   -0.014 -0.072  0.018   -0.002  0.003 -0.011
 H          0.335 -0.074 -0.110    0.108 -0.054  0.100   -0.020  0.007 -0.121
 H          0.000  0.047 -0.450    0.000 -0.171  0.655    0.047  0.000  0.000
 TransDip  -0.000  0.162 -0.117    0.000 -0.060  0.206   -0.015 -0.000  0.000

 Mode:                16                     17                     18
 Frequency:       470.10                 487.25                 507.16
 Force Cnst:      0.3986                 1.0992                 0.6179
 Red. Mass:       3.0610                 7.8581                 4.0773
 IR Active:          YES                    YES                    YES
 IR Intens:       15.081                 15.494                  2.085
 Raman Active:       YES                    YES                    YES
               X      Y      Z        X      Y      Z        X      Y      Z
 O         -0.000 -0.008  0.090   -0.085 -0.000 -0.000   -0.077 -0.000 -0.000
 C         -0.014  0.019 -0.150   -0.057  0.003  0.002   -0.013  0.168 -0.002
 C          0.014  0.019 -0.149   -0.057 -0.004 -0.002   -0.013 -0.168  0.002
 C         -0.049 -0.024  0.079   -0.136 -0.061 -0.019    0.085 -0.009  0.007
 H         -0.119 -0.027  0.317   -0.094 -0.061 -0.002    0.320 -0.027  0.028
 C          0.049 -0.024  0.079   -0.136  0.060  0.019    0.085  0.009 -0.007
 H          0.119 -0.026  0.318   -0.094  0.060  0.001    0.320  0.028 -0.028
 C         -0.035 -0.024 -0.028   -0.199  0.035 -0.037    0.027  0.128  0.004
 O         -0.002  0.041 -0.004   -0.166  0.216 -0.010   -0.091 -0.043 -0.012
 H          0.060  0.026  0.048    0.029  0.181  0.013   -0.287 -0.005 -0.025
 C         -0.022 -0.034 -0.034    0.080 -0.000  0.004    0.042  0.132  0.009
 H         -0.011 -0.076  0.039    0.212 -0.262  0.020   -0.008  0.225  0.006
 C         -0.001  0.011  0.071    0.194  0.090  0.037   -0.062 -0.061 -0.008
 H         -0.001  0.002  0.348    0.168  0.090  0.043   -0.261 -0.052 -0.050
 C          0.025  0.027 -0.141    0.216  0.006  0.023    0.027 -0.179  0.001
 N          0.000 -0.045  0.185    0.247  0.001  0.000    0.124  0.000 -0.000
 C         -0.025  0.027 -0.141    0.216 -0.005 -0.023    0.026  0.179 -0.001
 C          0.001  0.011  0.071    0.195 -0.089 -0.037   -0.062  0.060  0.008
 H          0.001  0.002  0.348    0.168 -0.089 -0.044   -0.261  0.051  0.050
 C          0.022 -0.034 -0.034    0.080  0.000 -0.004    0.042 -0.132 -0.009
 H          0.011 -0.076  0.039    0.211  0.263 -0.020   -0.007 -0.226 -0.006
 C          0.035 -0.024 -0.028   -0.199 -0.036  0.037    0.027 -0.128 -0.004
 O          0.002  0.041 -0.004   -0.165 -0.217  0.010   -0.091  0.043  0.012
 H         -0.060  0.026  0.049    0.029 -0.181 -0.014   -0.287  0.003  0.026
 H         -0.000  0.185 -0.538    0.219  0.001 -0.000    0.333  0.001  0.001
 TransDip  -0.000  0.088 -0.088    0.126  0.000 -0.000   -0.046 -0.000  0.000

 Mode:                19                     20                     21
 Frequency:       591.74                 609.23                 611.67
 Force Cnst:      0.8532                 1.4376                 0.9759
 Red. Mass:       4.1356                 6.5740                 4.4274
 IR Active:          YES                    YES                    YES
 IR Intens:       35.248                  2.468                  4.492
 Raman Active:       YES                    YES                    YES
               X      Y      Z        X      Y      Z        X      Y      Z
 O         -0.001  0.189  0.003    0.244  0.001 -0.001    0.003 -0.025  0.090
 C         -0.081 -0.025  0.051    0.219  0.020  0.118   -0.028 -0.005 -0.177
 C          0.081 -0.025  0.051    0.219 -0.019 -0.115    0.033 -0.005 -0.174
 C          0.016 -0.106  0.018    0.078 -0.178 -0.024   -0.004 -0.028 -0.045
 H          0.076 -0.112  0.141    0.059 -0.171 -0.124    0.045 -0.027 -0.145
 C         -0.015 -0.106  0.017    0.077  0.178  0.025    0.006 -0.023 -0.046
 H         -0.076 -0.113  0.141    0.059  0.171  0.127   -0.044 -0.023 -0.147
 C         -0.053  0.029 -0.108   -0.099 -0.038  0.176   -0.073  0.007  0.239
 O         -0.102  0.051  0.006   -0.102  0.005 -0.046   -0.053  0.052 -0.048
 H         -0.087  0.050  0.016   -0.117  0.009 -0.035   -0.017  0.046 -0.029
 C          0.057  0.027  0.034   -0.153 -0.010 -0.079    0.087  0.005 -0.067
 H          0.103 -0.109  0.204   -0.084 -0.059 -0.399    0.189 -0.076 -0.487
 C          0.093  0.072  0.004   -0.080  0.097  0.033    0.083  0.012  0.068
 H          0.045  0.070  0.089   -0.048  0.099 -0.111    0.100  0.018 -0.118
 C          0.134 -0.058 -0.047    0.016 -0.009  0.070    0.054 -0.015  0.092
 N          0.000 -0.184 -0.040    0.013  0.000  0.001    0.000 -0.039 -0.084
 C         -0.134 -0.059 -0.047    0.017  0.009 -0.072   -0.053 -0.015  0.093
 C         -0.093  0.071  0.004   -0.078 -0.097 -0.034   -0.085  0.009  0.069
 H         -0.045  0.070  0.088   -0.046 -0.099  0.113   -0.102  0.015 -0.120
 C         -0.057  0.027  0.033   -0.152  0.010  0.080   -0.091  0.005 -0.068
 H         -0.102 -0.109  0.204   -0.081  0.060  0.408   -0.193 -0.075 -0.494
 C          0.053  0.030 -0.107   -0.100  0.038 -0.180    0.071  0.008  0.243
 O          0.102  0.051  0.006   -0.103 -0.006  0.047    0.051  0.052 -0.048
 H          0.087  0.050  0.016   -0.117 -0.010  0.035    0.014  0.045 -0.029
 H          0.001 -0.389  0.582    0.047  0.001 -0.001    0.001 -0.108  0.134
 TransDip   0.000 -0.132  0.137    0.050  0.000  0.000    0.001 -0.065 -0.021

 Mode:                22                     23                     24
 Frequency:       613.01                 647.60                 680.45
 Force Cnst:      1.0920                 1.5205                 1.2788
 Red. Mass:       4.9324                 6.1536                 4.6877
 IR Active:          YES                    YES                    YES
 IR Intens:        0.439                  0.257                  0.088
 Raman Active:       YES                    YES                    YES
               X      Y      Z        X      Y      Z        X      Y      Z
 O         -0.144 -0.001  0.001   -0.001  0.284  0.066    0.001 -0.000  0.000
 C         -0.092 -0.017  0.195   -0.101  0.034 -0.015   -0.029  0.004 -0.228
 C         -0.091  0.016 -0.200    0.101  0.035 -0.015   -0.029 -0.004  0.227
 C         -0.039  0.101 -0.043    0.069 -0.068 -0.035    0.009  0.003 -0.079
 H         -0.007  0.101 -0.150    0.015 -0.063 -0.109    0.054  0.013 -0.475
 C         -0.039 -0.102  0.042   -0.068 -0.069 -0.035    0.009 -0.003  0.079
 H         -0.008 -0.102  0.146   -0.015 -0.063 -0.108    0.054 -0.013  0.476
 C          0.007  0.012  0.257    0.042 -0.037  0.130   -0.018 -0.005  0.150
 O          0.059  0.003 -0.037    0.088 -0.115 -0.009    0.004 -0.002 -0.007
 H          0.063  0.001 -0.020   -0.029 -0.094 -0.025    0.009  0.000 -0.065
 C          0.106  0.011 -0.064   -0.202  0.029 -0.082    0.012  0.004 -0.119
 H          0.147  0.052 -0.500   -0.250  0.169 -0.253    0.011  0.005 -0.117
 C          0.041 -0.060  0.058   -0.193  0.089  0.032   -0.015  0.001  0.102
 H          0.049 -0.054 -0.128   -0.222  0.089  0.011   -0.032 -0.004  0.285
 C         -0.022 -0.003  0.086   -0.026 -0.020 -0.050    0.030  0.012 -0.244
 N         -0.001 -0.001 -0.001    0.000 -0.111  0.017   -0.003  0.000 -0.000
 C         -0.024  0.002 -0.083    0.026 -0.020 -0.050    0.030 -0.012  0.244
 C          0.038  0.060 -0.056    0.192  0.090  0.032   -0.015 -0.001 -0.102
 H          0.046  0.054  0.125    0.222  0.090  0.010   -0.032  0.004 -0.285
 C          0.104 -0.010  0.063    0.202  0.030 -0.082    0.012 -0.004  0.119
 H          0.142 -0.054  0.487    0.250  0.170 -0.252    0.011 -0.005  0.118
 C          0.009 -0.012 -0.251   -0.042 -0.037  0.130   -0.018  0.005 -0.151
 O          0.061 -0.002  0.036   -0.087 -0.115 -0.009    0.004  0.002  0.007
 H          0.063  0.001  0.019    0.029 -0.094 -0.026    0.009 -0.000  0.065
 H         -0.059 -0.002  0.002    0.000 -0.193  0.255    0.073  0.000 -0.000
 TransDip  -0.021 -0.001 -0.000   -0.000  0.014 -0.008    0.009 -0.000  0.000

 Mode:                25                     26                     27
 Frequency:       690.87                 756.02                 765.76
 Force Cnst:      1.3304                 2.4736                 2.8571
 Red. Mass:       4.7310                 7.3452                 8.2696
 IR Active:          YES                    YES                    YES
 IR Intens:        0.461                  4.401                 12.634
 Raman Active:       YES                    YES                    YES
               X      Y      Z        X      Y      Z        X      Y      Z
 O         -0.000  0.033  0.055    0.001 -0.298 -0.059   -0.260 -0.001 -0.000
 C         -0.043  0.021 -0.225   -0.057 -0.077  0.026   -0.074  0.065  0.015
 C          0.043  0.021 -0.226    0.058 -0.076  0.026   -0.074 -0.066 -0.015
 C         -0.001 -0.014  0.068    0.047 -0.186  0.010   -0.039 -0.113 -0.012
 H         -0.073 -0.022  0.473    0.088 -0.191 -0.083   -0.031 -0.122  0.029
 C          0.002 -0.014  0.067   -0.046 -0.187  0.010   -0.040  0.112  0.012
 H          0.073 -0.022  0.472   -0.087 -0.191 -0.083   -0.032  0.121 -0.029
 C          0.028 -0.006 -0.131   -0.011 -0.042 -0.011    0.032 -0.028  0.002
 O          0.024 -0.025  0.007    0.050 -0.067  0.007    0.182 -0.142  0.018
 H         -0.001 -0.024  0.060    0.013 -0.060 -0.003    0.077 -0.127  0.011
 C         -0.059  0.002  0.107   -0.078  0.046 -0.012   -0.130  0.106 -0.010
 H         -0.067  0.025  0.080    0.020 -0.138  0.020   -0.095  0.059 -0.030
 C         -0.022  0.033 -0.097    0.056  0.355  0.020   -0.030  0.364  0.012
 H         -0.007  0.038 -0.292    0.146  0.355  0.038   -0.090  0.370 -0.031
 C         -0.029 -0.007  0.245    0.075  0.119  0.009    0.104  0.042  0.018
 N          0.000 -0.030 -0.062   -0.000  0.123 -0.015    0.131  0.000 -0.000
 C          0.029 -0.007  0.244   -0.076  0.119  0.009    0.104 -0.042 -0.018
 C          0.022  0.033 -0.097   -0.057  0.355  0.020   -0.029 -0.364 -0.012
 H          0.007  0.038 -0.291   -0.148  0.355  0.038   -0.088 -0.370  0.031
 C          0.059  0.002  0.106    0.078  0.046 -0.012   -0.130 -0.107  0.010
 H          0.067  0.026  0.080   -0.019 -0.139  0.020   -0.095 -0.060  0.030
 C         -0.028 -0.006 -0.131    0.011 -0.042 -0.011    0.032  0.028 -0.002
 O         -0.024 -0.025  0.007   -0.050 -0.067  0.007    0.181  0.143 -0.018
 H          0.001 -0.024  0.060   -0.013 -0.060 -0.003    0.076  0.127 -0.011
 H          0.000 -0.041 -0.017   -0.000  0.130 -0.022    0.099  0.000  0.000
 TransDip  -0.000 -0.013  0.017   -0.000  0.067  0.002   -0.114 -0.000  0.000

 Mode:                28                     29                     30
 Frequency:       810.59                 811.55                 826.80
 Force Cnst:      0.5512                 0.5504                 0.5944
 Red. Mass:       1.4237                 1.4184                 1.4758
 IR Active:          YES                    YES                    YES
 IR Intens:       27.015                  0.123                  1.180
 Raman Active:       YES                    YES                    YES
               X      Y      Z        X      Y      Z        X      Y      Z
 O          0.000  0.005  0.011   -0.007  0.000  0.000    0.001 -0.000 -0.000
 C         -0.005  0.003 -0.027    0.004  0.004  0.029    0.003 -0.004  0.040
 C          0.005  0.003 -0.025    0.004 -0.003 -0.030    0.003  0.004 -0.038
 C         -0.003 -0.002  0.039   -0.004 -0.008  0.044   -0.017  0.004  0.110
 H          0.031  0.005 -0.235    0.043 -0.001 -0.266    0.068  0.022 -0.635
 C          0.003 -0.002  0.041   -0.003  0.007 -0.042   -0.017 -0.004 -0.114
 H         -0.033  0.004 -0.250    0.041  0.001  0.252    0.070 -0.023  0.658
 C         -0.004 -0.001  0.042   -0.005 -0.001  0.043    0.008  0.001 -0.066
 O          0.001 -0.000 -0.007    0.001 -0.000 -0.007    0.000 -0.002  0.016
 H          0.003  0.002 -0.043    0.003  0.002 -0.045    0.004 -0.001 -0.001
 C          0.006  0.003 -0.068    0.012  0.005 -0.070   -0.010 -0.002  0.032
 H         -0.060 -0.008  0.440   -0.053 -0.014  0.458    0.017  0.008 -0.194
 C          0.007 -0.001 -0.076    0.013  0.006 -0.079   -0.005 -0.001  0.019
 H         -0.057 -0.015  0.440   -0.052 -0.009  0.468    0.010  0.003 -0.122
 C         -0.007 -0.003  0.053   -0.007 -0.001  0.056    0.004 -0.001 -0.020
 N          0.000  0.001 -0.026   -0.004  0.000 -0.001    0.010  0.000 -0.000
 C          0.007 -0.003  0.056   -0.007  0.001 -0.053    0.004  0.001  0.020
 C         -0.008 -0.000 -0.080    0.012 -0.006  0.075   -0.005  0.001 -0.020
 H          0.059 -0.016  0.466   -0.048  0.008 -0.441    0.010 -0.003  0.126
 C         -0.007  0.004 -0.072    0.011 -0.005  0.066   -0.010  0.002 -0.033
 H          0.063 -0.008  0.466   -0.050  0.014 -0.431    0.018 -0.008  0.201
 C          0.004 -0.001  0.044   -0.005  0.000 -0.040    0.008 -0.001  0.068
 O         -0.001 -0.000 -0.007    0.001  0.000  0.007    0.000  0.002 -0.017
 H         -0.004  0.002 -0.046    0.003 -0.002  0.042    0.004  0.001  0.001
 H          0.001 -0.013  0.027   -0.029 -0.000  0.001    0.028  0.001 -0.001
 TransDip   0.000 -0.032  0.163   -0.010 -0.001  0.005    0.034 -0.000  0.005

 Mode:                31                     32                     33
 Frequency:       828.68                 851.32                 865.62
 Force Cnst:      0.6057                 1.7658                 1.9266
 Red. Mass:       1.4971                 4.1352                 4.3641
 IR Active:          YES                    YES                    YES
 IR Intens:       82.225                  3.920                 26.240
 Raman Active:       YES                    YES                    YES
               X      Y      Z        X      Y      Z        X      Y      Z
 O         -0.000 -0.002 -0.024   -0.000  0.100  0.011    0.095  0.000  0.000
 C          0.002 -0.008  0.039   -0.098 -0.067 -0.013   -0.014 -0.096  0.000
 C         -0.002 -0.008  0.041    0.099 -0.066 -0.013   -0.014  0.096 -0.000
 C          0.020 -0.007 -0.115    0.138 -0.169  0.029   -0.058  0.185 -0.010
 H         -0.063 -0.027  0.663    0.376 -0.185 -0.028   -0.279  0.204  0.009
 C         -0.020 -0.007 -0.111   -0.137 -0.170  0.029   -0.057 -0.185  0.010
 H          0.060 -0.026  0.640   -0.375 -0.187 -0.029   -0.278 -0.205 -0.010
 C         -0.008 -0.000  0.068    0.019  0.036 -0.008   -0.005 -0.020  0.010
 O         -0.001  0.002 -0.017   -0.088  0.033 -0.008    0.035 -0.014  0.001
 H         -0.009  0.002  0.003   -0.154  0.049 -0.015    0.035 -0.016 -0.002
 C          0.006  0.003 -0.033    0.018  0.010  0.016   -0.157 -0.042 -0.039
 H         -0.022 -0.004  0.189   -0.011  0.081 -0.061   -0.241  0.073  0.081
 C          0.002 -0.001 -0.018   -0.022 -0.107 -0.011   -0.078 -0.054 -0.014
 H         -0.011 -0.005  0.114   -0.005 -0.107 -0.004   -0.145 -0.056 -0.032
 C         -0.005  0.003  0.018   -0.040  0.024 -0.000    0.059 -0.061  0.019
 N         -0.000  0.020 -0.006   -0.001  0.272  0.023    0.297  0.001  0.000
 C          0.005  0.003  0.017    0.040  0.024 -0.000    0.059  0.061 -0.019
 C         -0.002 -0.001 -0.017    0.023 -0.107 -0.011   -0.078  0.053  0.014
 H          0.011 -0.005  0.110    0.006 -0.107 -0.004   -0.145  0.056  0.032
 C         -0.006  0.002 -0.032   -0.018  0.010  0.016   -0.158  0.042  0.039
 H          0.022 -0.004  0.182    0.011  0.081 -0.061   -0.240 -0.074 -0.081
 C          0.008 -0.000  0.066   -0.020  0.036 -0.008   -0.005  0.020 -0.010
 O          0.001  0.002 -0.016    0.088  0.033 -0.008    0.035  0.015 -0.001
 H          0.009  0.002  0.003    0.154  0.050 -0.015    0.035  0.016  0.002
 H         -0.001  0.030 -0.030   -0.001  0.402 -0.359    0.532  0.001  0.000
 TransDip  -0.001 -0.010  0.290    0.000 -0.016 -0.061   -0.164 -0.000 -0.000

 Mode:                34                     35                     36
 Frequency:       909.99                 910.08                 968.99
 Force Cnst:      0.6183                 0.6185                 2.2484
 Red. Mass:       1.2674                 1.2674                 4.0643
 IR Active:          YES                    YES                    YES
 IR Intens:        0.204                  0.425                  1.816
 Raman Active:       YES                    YES                    YES
               X      Y      Z        X      Y      Z        X      Y      Z
 O         -0.001 -0.001 -0.002    0.000 -0.003 -0.006   -0.000  0.080  0.024
 C          0.003  0.001  0.021    0.003 -0.001  0.011    0.093 -0.042 -0.012
 C          0.001 -0.002 -0.011   -0.004  0.000  0.021   -0.093 -0.042 -0.012
 C         -0.001 -0.005  0.009    0.001  0.006 -0.017   -0.159 -0.146 -0.023
 H          0.006 -0.004 -0.028   -0.011  0.005  0.050   -0.297 -0.141 -0.043
 C         -0.001  0.007 -0.017    0.000  0.002 -0.009    0.160 -0.145 -0.023
 H          0.011  0.006  0.052    0.006  0.001  0.025    0.297 -0.140 -0.043
 C         -0.001 -0.000  0.007    0.001  0.000 -0.013   -0.049  0.015 -0.007
 O          0.000  0.000 -0.003    0.001 -0.001  0.006    0.089 -0.049  0.010
 H          0.003  0.000 -0.007   -0.001 -0.001  0.015    0.121 -0.058  0.014
 C          0.012  0.003 -0.046   -0.015 -0.004  0.090    0.156  0.171  0.027
 H         -0.030 -0.014  0.310    0.070  0.020 -0.599    0.144  0.213  0.018
 C         -0.004  0.001  0.049    0.012  0.005 -0.094   -0.029  0.005 -0.005
 H          0.041  0.011 -0.325   -0.071 -0.016  0.631   -0.399  0.025 -0.037
 C         -0.002  0.003 -0.006   -0.000 -0.002  0.010   -0.016 -0.039 -0.005
 N         -0.010 -0.001 -0.003    0.003 -0.003 -0.011   -0.000  0.070  0.008
 C         -0.001 -0.003  0.010    0.001  0.000  0.005    0.016 -0.039 -0.005
 C         -0.010  0.002 -0.095   -0.007  0.004 -0.049    0.029  0.005 -0.005
 H          0.074 -0.019  0.631    0.034 -0.006  0.326    0.399  0.027 -0.037
 C          0.019 -0.004  0.089    0.005 -0.001  0.047   -0.156  0.170  0.027
 H         -0.065  0.023 -0.600   -0.040  0.008 -0.308   -0.145  0.212  0.018
 C         -0.002  0.000 -0.013   -0.001 -0.000 -0.007    0.049  0.015 -0.007
 O         -0.000 -0.001  0.006   -0.001 -0.001  0.003   -0.088 -0.050  0.010
 H          0.003 -0.001  0.015   -0.001 -0.001  0.008   -0.120 -0.058  0.014
 H         -0.013 -0.003  0.006    0.004 -0.011  0.020   -0.000  0.108 -0.104
 TransDip   0.013 -0.002  0.006   -0.004 -0.007  0.019    0.000 -0.006 -0.043

 Mode:                37                     38                     39
 Frequency:      1008.07                1128.33                1142.58
 Force Cnst:      1.6600                 1.2766                 1.2064
 Red. Mass:       2.7725                 1.7019                 1.5685
 IR Active:          YES                    YES                    YES
 IR Intens:       28.171                 29.394                  5.542
 Raman Active:       YES                    YES                    YES
               X      Y      Z        X      Y      Z        X      Y      Z
 O          0.133  0.000  0.000    0.079 -0.000 -0.000    0.000 -0.068 -0.014
 C         -0.003 -0.031 -0.000   -0.032  0.053  0.006   -0.067  0.062  0.013
 C         -0.003  0.031  0.000   -0.032 -0.053 -0.006    0.066  0.062  0.013
 C         -0.128 -0.090 -0.019    0.007  0.081  0.003   -0.009 -0.058 -0.003
 H         -0.463 -0.068 -0.060    0.115  0.078  0.016   -0.377 -0.036 -0.046
 C         -0.129  0.089  0.019    0.007 -0.081 -0.003    0.009 -0.057 -0.003
 H         -0.463  0.066  0.059    0.117 -0.078 -0.017    0.376 -0.034 -0.046
 C         -0.048 -0.008 -0.007   -0.031 -0.012 -0.003    0.032 -0.012  0.003
 O          0.051 -0.028  0.005    0.011 -0.009  0.001   -0.023  0.015 -0.002
 H          0.119 -0.042  0.013    0.108 -0.028  0.013   -0.059  0.023 -0.008
 C          0.122  0.129  0.021    0.028 -0.039  0.002   -0.005  0.042  0.001
 H          0.105  0.176  0.013    0.283 -0.520  0.019   -0.227  0.465 -0.015
 C         -0.035 -0.022 -0.008   -0.021  0.078 -0.001    0.019 -0.054  0.001
 H         -0.375 -0.005 -0.031   -0.274  0.092 -0.024    0.229 -0.065  0.023
 C         -0.012 -0.038 -0.002   -0.012 -0.072 -0.003    0.005  0.042  0.001
 N         -0.005 -0.000 -0.000   -0.047 -0.000 -0.000    0.000 -0.048 -0.002
 C         -0.012  0.038  0.002   -0.012  0.072  0.003   -0.005  0.042  0.001
 C         -0.035  0.022  0.008   -0.021 -0.078  0.001   -0.019 -0.054  0.001
 H         -0.375  0.004  0.031   -0.274 -0.094  0.024   -0.227 -0.065  0.022
 C          0.122 -0.129 -0.021    0.028  0.040 -0.002    0.005  0.042  0.001
 H          0.106 -0.176 -0.013    0.282  0.524 -0.020    0.224  0.464 -0.015
 C         -0.048  0.007  0.007   -0.031  0.012  0.003   -0.031 -0.012  0.003
 O          0.051  0.028 -0.005    0.011  0.009 -0.001    0.022  0.015 -0.002
 H          0.119  0.043 -0.013    0.108  0.028 -0.013    0.058  0.023 -0.008
 H          0.059  0.000  0.000    0.032 -0.000  0.000   -0.000 -0.067  0.049
 TransDip  -0.170 -0.000 -0.000   -0.174 -0.000  0.000   -0.000  0.067  0.035

 Mode:                40                     41                     42
 Frequency:      1178.74                1205.31                1208.46
 Force Cnst:      1.4307                 1.2114                 2.2846
 Red. Mass:       1.7477                 1.4153                 2.6552
 IR Active:          YES                    YES                    YES
 IR Intens:       20.484                413.566                232.963
 Raman Active:       YES                    YES                    YES
               X      Y      Z        X      Y      Z        X      Y      Z
 O          0.000 -0.051 -0.015   -0.015  0.000  0.000    0.187  0.001  0.000
 C         -0.101  0.060  0.015   -0.004 -0.037 -0.001   -0.119  0.083  0.019
 C          0.101  0.060  0.015   -0.003  0.035  0.001   -0.119 -0.084 -0.020
 C          0.048  0.003  0.006    0.033  0.021  0.005   -0.064  0.017 -0.008
 H         -0.335  0.031 -0.041    0.241  0.012  0.032    0.334 -0.009  0.040
 C         -0.048  0.003  0.006    0.035 -0.022 -0.005   -0.063 -0.018  0.008
 H          0.335  0.033 -0.040    0.261 -0.012 -0.034    0.338  0.010 -0.041
 C          0.032 -0.043  0.003   -0.018 -0.084 -0.004   -0.076  0.032 -0.008
 O         -0.045  0.018 -0.005   -0.057 -0.010 -0.008    0.056 -0.029  0.006
 H          0.092 -0.004  0.011    0.556 -0.120  0.067    0.015 -0.026  0.003
 C          0.062 -0.006  0.008    0.015  0.038  0.003   -0.049  0.018 -0.006
 H          0.216 -0.289  0.016   -0.074  0.215 -0.003   -0.184  0.263 -0.013
 C         -0.059  0.011 -0.008    0.012  0.016  0.002    0.057 -0.003  0.008
 H         -0.458  0.031 -0.050   -0.078  0.023 -0.008    0.436 -0.022  0.052
 C         -0.037  0.013 -0.003   -0.013 -0.014 -0.002    0.047 -0.044  0.002
 N         -0.000 -0.013  0.002    0.005  0.000 -0.000   -0.064 -0.000 -0.000
 C          0.037  0.013 -0.003   -0.013  0.014  0.002    0.047  0.045 -0.002
 C          0.059  0.011 -0.008    0.013 -0.017 -0.002    0.057  0.003 -0.008
 H          0.458  0.033 -0.050   -0.082 -0.024  0.009    0.434  0.024 -0.051
 C         -0.062 -0.006  0.008    0.017 -0.040 -0.003   -0.049 -0.018  0.006
 H         -0.215 -0.291  0.016   -0.079 -0.233  0.003   -0.185 -0.269  0.013
 C         -0.032 -0.043  0.003   -0.020  0.089  0.005   -0.076 -0.031  0.008
 O          0.045  0.018 -0.005   -0.061  0.010  0.008    0.055  0.030 -0.006
 H         -0.093 -0.005  0.011    0.597  0.132 -0.072    0.025  0.028 -0.004
 H         -0.000 -0.016  0.009    0.064  0.000  0.001   -0.201 -0.001  0.000
 TransDip   0.000 -0.142  0.028    0.651  0.010 -0.002   -0.489  0.001 -0.000

 Mode:                43                     44                     45
 Frequency:      1210.14                1249.25                1270.85
 Force Cnst:      1.1475                 1.7184                 1.5752
 Red. Mass:       1.3299                 1.8688                 1.6554
 IR Active:          YES                    YES                    YES
 IR Intens:       56.400                212.744                 25.392
 Raman Active:       YES                    YES                    YES
               X      Y      Z        X      Y      Z        X      Y      Z
 O          0.000 -0.004 -0.001   -0.003 -0.000 -0.000   -0.009  0.000  0.000
 C          0.009  0.025  0.000   -0.009 -0.072 -0.000    0.017 -0.047 -0.003
 C         -0.010  0.027 -0.000   -0.009  0.073  0.000    0.017  0.047  0.003
 C          0.026  0.022  0.004   -0.021 -0.047 -0.004    0.015 -0.017  0.001
 H          0.281  0.010  0.037    0.576 -0.086  0.068    0.038 -0.017  0.006
 C         -0.024  0.020  0.003   -0.021  0.047  0.004    0.015  0.018 -0.001
 H         -0.260  0.008  0.034    0.576  0.089 -0.068    0.039  0.018 -0.006
 C         -0.024 -0.081 -0.005   -0.075  0.047 -0.008   -0.056  0.017 -0.007
 O         -0.056 -0.012 -0.008    0.050 -0.024  0.006    0.026 -0.016  0.003
 H          0.586 -0.128  0.071   -0.062 -0.006 -0.006   -0.013 -0.010 -0.002
 C          0.016  0.036  0.003    0.004 -0.003  0.001    0.011  0.052  0.003
 H         -0.093  0.249 -0.003    0.070 -0.137  0.004    0.124 -0.158  0.011
 C          0.010  0.014  0.002   -0.031 -0.066 -0.007    0.017  0.015  0.002
 H         -0.064  0.019 -0.007   -0.290 -0.059 -0.036    0.431  0.005  0.051
 C         -0.008 -0.007 -0.002   -0.000  0.100  0.002   -0.129 -0.029 -0.009
 N         -0.000 -0.006  0.003    0.080  0.000  0.000    0.033  0.000  0.000
 C          0.007 -0.006 -0.002    0.000 -0.100 -0.002   -0.130  0.028  0.009
 C         -0.009  0.013  0.002   -0.032  0.065  0.007    0.017 -0.014 -0.002
 H          0.062  0.018 -0.007   -0.290  0.057  0.036    0.431 -0.003 -0.051
 C         -0.015  0.033  0.003    0.004  0.003 -0.001    0.011 -0.052 -0.003
 H          0.085  0.232 -0.003    0.069  0.137 -0.004    0.123  0.159 -0.011
 C          0.022 -0.076 -0.005   -0.075 -0.047  0.008   -0.056 -0.017  0.007
 O          0.052 -0.011 -0.007    0.049  0.024 -0.005    0.026  0.016 -0.003
 H         -0.547 -0.122  0.066   -0.060  0.006  0.006   -0.013  0.010  0.002
 H          0.001 -0.002 -0.013   -0.069 -0.000  0.000    0.693  0.002  0.000
 TransDip   0.020 -0.235  0.048   -0.467 -0.001 -0.000   -0.161 -0.001 -0.000

 Mode:                46                     47                     48
 Frequency:      1277.81                1314.31                1339.92
 Force Cnst:      2.9284                 2.4713                 2.8409
 Red. Mass:       3.0440                 2.4282                 2.6857
 IR Active:          YES                    YES                    YES
 IR Intens:       32.051                 41.726                 26.312
 Raman Active:       YES                    YES                    YES
               X      Y      Z        X      Y      Z        X      Y      Z
 O          0.000  0.040  0.005    0.000 -0.071 -0.014   -0.000  0.009  0.005
 C         -0.001 -0.090 -0.004   -0.053  0.106  0.014    0.082 -0.032 -0.010
 C          0.001 -0.090 -0.004    0.052  0.106  0.014   -0.081 -0.032 -0.010
 C          0.014  0.080  0.004   -0.017 -0.005 -0.003   -0.063 -0.027 -0.008
 H         -0.462  0.114 -0.055    0.333 -0.023  0.041    0.255 -0.060  0.029
 C         -0.015  0.080  0.004    0.017 -0.005 -0.003    0.063 -0.026 -0.008
 H          0.463  0.116 -0.054   -0.333 -0.025  0.041   -0.256 -0.062  0.029
 C          0.053 -0.044  0.005   -0.107  0.023 -0.013    0.140 -0.048  0.016
 O         -0.033  0.016 -0.004    0.063 -0.022  0.007   -0.041  0.050 -0.003
 H          0.034  0.006  0.003   -0.165  0.015 -0.020   -0.239  0.089 -0.028
 C         -0.070 -0.015 -0.009   -0.051  0.003 -0.006    0.065 -0.120  0.004
 H         -0.180  0.186 -0.015   -0.092  0.060 -0.011   -0.161  0.321 -0.012
 C          0.061  0.028  0.008    0.046 -0.084  0.003   -0.040  0.046 -0.004
 H         -0.280  0.037 -0.034   -0.525 -0.071 -0.066   -0.387  0.066 -0.042
 C          0.168 -0.134  0.013    0.124  0.032  0.013    0.031  0.104  0.006
 N         -0.001  0.154 -0.004   -0.000  0.005 -0.006    0.000 -0.049 -0.004
 C         -0.167 -0.135  0.013   -0.124  0.031  0.013   -0.032  0.104  0.006
 C         -0.061  0.028  0.008   -0.045 -0.084  0.003    0.040  0.047 -0.004
 H          0.279  0.038 -0.033    0.526 -0.068 -0.065    0.387  0.068 -0.042
 C          0.070 -0.015 -0.009    0.051  0.003 -0.006   -0.065 -0.121  0.004
 H          0.178  0.186 -0.015    0.091  0.060 -0.011    0.159  0.322 -0.012
 C         -0.052 -0.044  0.005    0.107  0.024 -0.013   -0.140 -0.049  0.016
 O          0.033  0.016 -0.004   -0.063 -0.022  0.007    0.041  0.051 -0.003
 H         -0.034  0.005  0.003    0.164  0.015 -0.020    0.239  0.090 -0.028
 H         -0.001  0.208 -0.139    0.001  0.009 -0.007   -0.001 -0.071  0.068
 TransDip   0.000 -0.180  0.019   -0.001  0.207  0.005    0.001 -0.164 -0.007

 Mode:                49                     50                     51
 Frequency:      1361.19                1369.52                1397.13
 Force Cnst:      5.9302                 2.3752                 4.6237
 Red. Mass:       5.4322                 2.1494                 4.0204
 IR Active:          YES                    YES                    YES
 IR Intens:      121.296                  7.826                 16.536
 Raman Active:       YES                    YES                    YES
               X      Y      Z        X      Y      Z        X      Y      Z
 O          0.122  0.000  0.000   -0.048 -0.000 -0.000   -0.000 -0.006 -0.003
 C         -0.080  0.123  0.015    0.103  0.082 -0.011   -0.128 -0.132  0.010
 C         -0.080 -0.124 -0.016    0.103 -0.082  0.011    0.129 -0.131  0.010
 C         -0.115 -0.033 -0.017   -0.039  0.030 -0.004   -0.114  0.031 -0.013
 H          0.196 -0.067  0.023   -0.165  0.050 -0.020   -0.064  0.040 -0.010
 C         -0.115  0.033  0.017   -0.039 -0.030  0.004    0.114  0.031 -0.013
 H          0.196  0.068 -0.023   -0.165 -0.051  0.019    0.063  0.040 -0.010
 C          0.174  0.007  0.023   -0.047  0.119 -0.002   -0.004  0.175  0.006
 O         -0.071  0.039 -0.008    0.001 -0.044 -0.002   -0.010 -0.042 -0.003
 H          0.112  0.013  0.015    0.484 -0.129  0.058    0.556 -0.138  0.068
 C          0.137 -0.134  0.013   -0.008  0.011 -0.001    0.022 -0.079  0.000
 H         -0.022  0.197  0.003    0.087 -0.181  0.005   -0.006 -0.041 -0.003
 C         -0.170  0.084 -0.021   -0.071 -0.046 -0.010   -0.128 -0.044 -0.018
 H          0.198  0.086  0.031    0.282 -0.068  0.030    0.135 -0.063  0.014
 C         -0.075  0.161  0.003    0.036  0.048  0.003    0.123  0.122  0.018
 N          0.132  0.000  0.000    0.019  0.000  0.000    0.000  0.007 -0.010
 C         -0.075 -0.161 -0.003    0.036 -0.048 -0.003   -0.123  0.121  0.018
 C         -0.169 -0.085  0.021   -0.072  0.046  0.010    0.128 -0.044 -0.018
 H          0.199 -0.084 -0.031    0.283  0.069 -0.030   -0.135 -0.063  0.013
 C          0.136  0.134 -0.013   -0.008 -0.010  0.001   -0.022 -0.079  0.000
 H         -0.021 -0.196 -0.003    0.085  0.181 -0.005    0.007 -0.040 -0.003
 C          0.174 -0.007 -0.023   -0.046 -0.120  0.002    0.003  0.175  0.006
 O         -0.071 -0.039  0.008    0.001  0.044  0.002    0.010 -0.042 -0.003
 H          0.112 -0.013 -0.015    0.483  0.131 -0.058   -0.554 -0.141  0.068
 H          0.570  0.001  0.000   -0.280 -0.001 -0.000   -0.001 -0.010  0.064
 TransDip  -0.353 -0.001 -0.000    0.090  0.000  0.000    0.001 -0.130  0.012

 Mode:                52                     53                     54
 Frequency:      1451.76                1509.27                1532.87
 Force Cnst:      3.3901                 5.3374                 3.8552
 Red. Mass:       2.7301                 3.9769                 2.7847
 IR Active:          YES                    YES                    YES
 IR Intens:       40.702                 45.621                426.778
 Raman Active:       YES                    YES                    YES
               X      Y      Z        X      Y      Z        X      Y      Z
 O         -0.072 -0.000 -0.000   -0.000  0.011 -0.003    0.006 -0.000  0.000
 C          0.152  0.030 -0.019   -0.170 -0.063  0.015   -0.048 -0.068  0.004
 C          0.152 -0.029  0.019    0.170 -0.062  0.015   -0.049  0.068 -0.004
 C         -0.092  0.067 -0.010   -0.028  0.097 -0.001   -0.045 -0.057 -0.008
 H          0.176  0.064  0.023    0.088  0.113  0.012    0.056 -0.074  0.004
 C         -0.092 -0.067  0.010    0.028  0.097 -0.001   -0.045  0.056  0.008
 H          0.177 -0.064 -0.023   -0.088  0.112  0.012    0.055  0.074 -0.004
 C         -0.083  0.016 -0.010   -0.169 -0.064 -0.023    0.119  0.077  0.018
 O          0.041 -0.001  0.005    0.059  0.012  0.008   -0.032 -0.011 -0.005
 H         -0.125  0.025 -0.015   -0.300  0.067 -0.036    0.211 -0.050  0.025
 C          0.055 -0.104  0.004    0.133 -0.104  0.013   -0.077  0.024 -0.009
 H         -0.192  0.361 -0.011   -0.154  0.458 -0.003    0.049 -0.233 -0.002
 C          0.016  0.039  0.003   -0.039  0.090 -0.002    0.014 -0.048 -0.000
 H         -0.180  0.054 -0.021    0.061  0.103  0.011   -0.055 -0.054 -0.007
 C          0.028 -0.024  0.012   -0.094 -0.069 -0.010    0.129 -0.001  0.028
 N         -0.136 -0.000 -0.000   -0.001  0.044  0.003   -0.184 -0.000 -0.000
 C          0.028  0.024 -0.012    0.095 -0.069 -0.011    0.129  0.001 -0.028
 C          0.016 -0.039 -0.003    0.039  0.090 -0.002    0.013  0.048  0.000
 H         -0.181 -0.055  0.021   -0.063  0.103  0.011   -0.056  0.053  0.007
 C          0.054  0.105 -0.004   -0.133 -0.105  0.013   -0.077 -0.025  0.009
 H         -0.191 -0.362  0.011    0.151  0.459 -0.003    0.047  0.231  0.002
 C         -0.083 -0.016  0.010    0.170 -0.064 -0.023    0.119 -0.076 -0.018
 O          0.041  0.001 -0.005   -0.059  0.011  0.008   -0.032  0.011  0.005
 H         -0.125 -0.025  0.015    0.300  0.069 -0.036    0.210  0.050 -0.025
 H          0.582  0.001  0.000    0.002  0.053 -0.024    0.780  0.002  0.000
 TransDip   0.204  0.000  0.000    0.001  0.215 -0.026    0.662  0.001  0.000

 Mode:                55                     56                     57
 Frequency:      1559.37                1577.69                1653.26
 Force Cnst:      4.0377                 5.1574                 8.4705
 Red. Mass:       2.8183                 3.5167                 5.2599
 IR Active:          YES                    YES                    YES
 IR Intens:      574.238                 23.325                 27.015
 Raman Active:       YES                    YES                    YES
               X      Y      Z        X      Y      Z        X      Y      Z
 O          0.040  0.000  0.000    0.000 -0.044 -0.008    0.011  0.000  0.000
 C         -0.069  0.099  0.012   -0.067  0.099  0.014    0.062 -0.065 -0.010
 C         -0.069 -0.099 -0.012    0.067  0.099  0.014    0.061  0.065  0.010
 C          0.114 -0.008  0.014   -0.137  0.009 -0.017   -0.154 -0.056 -0.021
 H         -0.339  0.022 -0.040    0.365 -0.028  0.044    0.155 -0.081  0.016
 C          0.114  0.009 -0.014    0.138  0.009 -0.017   -0.155  0.055  0.021
 H         -0.338 -0.023  0.040   -0.366 -0.029  0.044    0.155  0.082 -0.016
 C         -0.067  0.086 -0.005    0.096 -0.106  0.008    0.139  0.175  0.023
 O          0.005 -0.023 -0.000   -0.014  0.028 -0.001   -0.028 -0.017 -0.004
 H          0.169 -0.049  0.020   -0.162  0.052 -0.019    0.240 -0.055  0.030
 C         -0.037 -0.048 -0.006    0.022  0.076  0.005   -0.062 -0.090 -0.011
 H         -0.133  0.104 -0.013    0.166 -0.164  0.015   -0.123 -0.001 -0.016
 C          0.129 -0.016  0.015   -0.146  0.001 -0.018    0.180  0.056  0.025
 H         -0.388  0.010 -0.046    0.396 -0.027  0.046   -0.217  0.076 -0.026
 C         -0.067  0.125  0.000    0.114 -0.116  0.009   -0.174 -0.142 -0.035
 N          0.008 -0.000  0.000   -0.000  0.067  0.002    0.101  0.000  0.000
 C         -0.066 -0.125 -0.000   -0.113 -0.117  0.009   -0.175  0.141  0.035
 C          0.128  0.017 -0.015    0.146  0.002 -0.018    0.181 -0.056 -0.025
 H         -0.388 -0.012  0.045   -0.397 -0.029  0.046   -0.217 -0.077  0.026
 C         -0.038  0.047  0.006   -0.022  0.076  0.005   -0.063  0.089  0.011
 H         -0.132 -0.104  0.013   -0.166 -0.165  0.015   -0.123 -0.000  0.016
 C         -0.066 -0.086  0.005   -0.096 -0.107  0.008    0.140 -0.175 -0.023
 O          0.004  0.023  0.000    0.014  0.028 -0.001   -0.029  0.016  0.004
 H          0.169  0.050 -0.020    0.162  0.053 -0.019    0.241  0.056 -0.030
 H          0.421  0.001  0.000    0.000  0.090 -0.068   -0.541 -0.001 -0.000
 TransDip  -0.767 -0.002 -0.000   -0.001 -0.143  0.058    0.166  0.000  0.000

 Mode:                58                     59                     60
 Frequency:      1672.49                1679.05                1705.30
 Force Cnst:     11.7476                11.3866                12.9028
 Red. Mass:       7.1281                 6.8552                 7.5306
 IR Active:          YES                    YES                    YES
 IR Intens:        6.253                 11.798                 19.345
 Raman Active:       YES                    YES                    YES
               X      Y      Z        X      Y      Z        X      Y      Z
 O          0.000 -0.032 -0.006   -0.008  0.000  0.000    0.000 -0.040 -0.005
 C         -0.097  0.149  0.018   -0.124 -0.205  0.010    0.191  0.210 -0.011
 C          0.096  0.150  0.018   -0.126  0.204 -0.010   -0.192  0.209 -0.011
 C         -0.172 -0.079 -0.024    0.180 -0.093  0.020    0.202 -0.092  0.023
 H          0.194 -0.107  0.020   -0.234 -0.068 -0.032   -0.244 -0.071 -0.029
 C          0.173 -0.078 -0.024    0.179  0.094 -0.020   -0.202 -0.093  0.023
 H         -0.194 -0.108  0.020   -0.234  0.067  0.032    0.244 -0.070 -0.029
 C          0.145  0.229  0.026   -0.100  0.186 -0.006   -0.097  0.143 -0.008
 O         -0.029 -0.023 -0.005    0.011 -0.028  0.000    0.009 -0.021  0.000
 H          0.291 -0.068  0.036    0.177 -0.052  0.022    0.124 -0.037  0.015
 C         -0.044 -0.143 -0.010    0.130 -0.221  0.009    0.132 -0.187  0.011
 H         -0.158  0.043 -0.019   -0.134  0.268 -0.007   -0.084  0.222 -0.002
 C          0.165  0.080  0.024   -0.149  0.083 -0.016   -0.198  0.069 -0.023
 H         -0.200  0.105 -0.021    0.173  0.073  0.024    0.242  0.051  0.033
 C         -0.167 -0.217 -0.025    0.075 -0.142  0.003    0.143 -0.126  0.011
 N          0.000  0.053  0.005   -0.018 -0.000 -0.000   -0.000  0.038  0.003
 C          0.168 -0.216 -0.025    0.074  0.143 -0.003   -0.143 -0.127  0.011
 C         -0.165  0.078  0.024   -0.148 -0.084  0.016    0.198  0.070 -0.023
 H          0.199  0.106 -0.020    0.173 -0.073 -0.024   -0.243  0.050  0.032
 C          0.045 -0.142 -0.010    0.128  0.222 -0.009   -0.131 -0.188  0.011
 H          0.157  0.043 -0.019   -0.132 -0.268  0.007    0.083  0.223 -0.002
 C         -0.146  0.227  0.026   -0.099 -0.187  0.006    0.096  0.144 -0.007
 O          0.029 -0.023 -0.005    0.011  0.028 -0.000   -0.009 -0.021  0.000
 H         -0.290 -0.069  0.036    0.177  0.053 -0.022   -0.124 -0.037  0.015
 H         -0.001  0.069 -0.058   -0.168 -0.000  0.000    0.000  0.052 -0.054
 TransDip  -0.000  0.077  0.021   -0.110 -0.000 -0.000   -0.000  0.140 -0.010

 Mode:                61                     62                     63
 Frequency:      3183.51                3183.96                3194.60
 Force Cnst:      6.5029                 6.5058                 6.5597
 Red. Mass:       1.0890                 1.0892                 1.0909
 IR Active:          YES                    YES                    YES
 IR Intens:        3.128                 25.310                  2.851
 Raman Active:       YES                    YES                    YES
               X      Y      Z        X      Y      Z        X      Y      Z
 O         -0.000 -0.000 -0.000    0.000 -0.000 -0.000    0.000 -0.000  0.000
 C          0.000 -0.001 -0.000    0.000  0.001 -0.000   -0.002 -0.000  0.000
 C         -0.000  0.001 -0.000   -0.000  0.000 -0.000   -0.003  0.001 -0.000
 C         -0.000 -0.005 -0.000   -0.000 -0.003 -0.000   -0.004 -0.073 -0.002
 H          0.004  0.063  0.002    0.002  0.037  0.001    0.052  0.833  0.027
 C         -0.000  0.003  0.000    0.000 -0.005 -0.000   -0.003  0.047  0.001
 H          0.003 -0.040 -0.001   -0.004  0.062  0.002    0.036 -0.536 -0.017
 C          0.001  0.000  0.000    0.000  0.000  0.000    0.004  0.000  0.000
 O          0.000 -0.000  0.000    0.000 -0.000  0.000   -0.000 -0.000 -0.000
 H         -0.000 -0.000 -0.000   -0.000 -0.000 -0.000   -0.004  0.005 -0.000
 C          0.009  0.007  0.001    0.006  0.005  0.001   -0.002 -0.000 -0.000
 H         -0.132 -0.073 -0.019   -0.082 -0.045 -0.012    0.016  0.008  0.002
 C         -0.003 -0.072 -0.002   -0.002 -0.045 -0.002    0.000  0.005  0.000
 H          0.033  0.829  0.027    0.020  0.515  0.017   -0.002 -0.060 -0.002
 C          0.003  0.000  0.000    0.002  0.000  0.000   -0.000  0.001 -0.000
 N         -0.000 -0.000 -0.000    0.000 -0.000 -0.000    0.000 -0.000  0.000
 C          0.002 -0.000 -0.000   -0.003  0.000  0.000   -0.000 -0.000  0.000
 C         -0.002  0.044  0.002    0.003 -0.072 -0.002    0.000 -0.004 -0.000
 H          0.023 -0.514 -0.017   -0.037  0.829  0.027   -0.002  0.040  0.001
 C          0.006 -0.004 -0.001   -0.009  0.007  0.001   -0.001  0.000  0.000
 H         -0.082  0.045  0.012    0.134 -0.073 -0.019    0.010 -0.005 -0.001
 C          0.000 -0.000 -0.000   -0.001  0.000  0.000    0.002 -0.000 -0.000
 O          0.000  0.000 -0.000   -0.000 -0.000  0.000   -0.000  0.000  0.000
 H         -0.000  0.000  0.000    0.001 -0.000 -0.000   -0.003 -0.003  0.000
 H         -0.007  0.000  0.000    0.002  0.002  0.001    0.001 -0.000 -0.000
 TransDip   0.042 -0.038  0.000   -0.010 -0.161  0.002    0.050 -0.020 -0.000

 Mode:                64                     65                     66
 Frequency:      3194.93                3225.24                3225.42
 Force Cnst:      6.5621                 6.6970                 6.6978
 Red. Mass:       1.0911                 1.0927                 1.0927
 IR Active:          YES                    YES                    YES
 IR Intens:        8.698                 10.094                  4.067
 Raman Active:       YES                    YES                    YES
               X      Y      Z        X      Y      Z        X      Y      Z
 O         -0.000 -0.000  0.000    0.000  0.000 -0.000    0.000 -0.000  0.000
 C          0.003  0.001 -0.000    0.000 -0.000 -0.000   -0.000  0.000 -0.000
 C         -0.002  0.001 -0.000    0.000  0.000  0.000    0.000  0.000  0.000
 C         -0.003 -0.047 -0.001    0.000  0.000  0.000    0.001  0.001  0.000
 H          0.033  0.536  0.017   -0.000 -0.001 -0.000   -0.001 -0.009 -0.000
 C          0.005 -0.073 -0.002    0.001 -0.001 -0.000   -0.000  0.000  0.000
 H         -0.056  0.833  0.027   -0.001  0.008  0.000    0.000 -0.004 -0.000
 C          0.002  0.000  0.000   -0.000  0.001  0.000   -0.001  0.004  0.000
 O         -0.000 -0.000 -0.000    0.000 -0.000 -0.000    0.000 -0.000 -0.000
 H         -0.003  0.003 -0.000    0.001 -0.000  0.000    0.002 -0.000  0.000
 C         -0.001 -0.000 -0.000   -0.024 -0.013 -0.003   -0.072 -0.038 -0.010
 H          0.011  0.005  0.002    0.276  0.147  0.039    0.814  0.431  0.116
 C          0.000  0.003  0.000    0.001 -0.005 -0.000    0.002 -0.016 -0.000
 H         -0.001 -0.037 -0.001    0.001  0.056  0.002    0.003  0.168  0.005
 C          0.000  0.000 -0.000    0.001  0.000  0.000    0.001  0.000  0.000
 N         -0.000 -0.000  0.000   -0.000  0.000  0.000   -0.000 -0.000 -0.000
 C          0.000  0.000 -0.000    0.001 -0.000 -0.000   -0.000  0.000  0.000
 C         -0.000  0.005  0.000    0.002  0.016  0.000   -0.001 -0.006 -0.000
 H          0.002 -0.059 -0.002    0.004 -0.169 -0.005   -0.001  0.058  0.002
 C          0.002 -0.000 -0.000   -0.072  0.037  0.010    0.024 -0.013 -0.003
 H         -0.017  0.008  0.002    0.815 -0.428 -0.116   -0.277  0.145  0.039
 C         -0.004  0.000  0.000   -0.001 -0.004 -0.000    0.000  0.001  0.000
 O          0.000 -0.000 -0.000    0.000  0.000  0.000   -0.000 -0.000 -0.000
 H          0.004  0.005 -0.000    0.002  0.000 -0.000   -0.001 -0.000  0.000
 H         -0.000 -0.001 -0.000   -0.001 -0.000 -0.000   -0.000  0.001  0.000
 TransDip  -0.011 -0.094 -0.001   -0.100  0.020  0.005   -0.049 -0.041 -0.010

 Mode:                67                     68                     69
 Frequency:      3588.37                3759.85                3760.12
 Force Cnst:      8.1640                 8.8790                 8.8806
 Red. Mass:       1.0761                 1.0660                 1.0661
 IR Active:          YES                    YES                    YES
 IR Intens:       15.058                 22.416                 69.339
 Raman Active:       YES                    YES                    YES
               X      Y      Z        X      Y      Z        X      Y      Z
 O          0.000 -0.000  0.000    0.000  0.000  0.000   -0.000  0.000  0.000
 C          0.000  0.001 -0.000   -0.000 -0.000  0.000   -0.000 -0.000 -0.000
 C         -0.000  0.001 -0.000   -0.000  0.000 -0.000    0.000 -0.000  0.000
 C          0.000 -0.000  0.000    0.000 -0.001  0.000   -0.000  0.001 -0.000
 H          0.000  0.000 -0.000   -0.001  0.002 -0.000    0.001 -0.004  0.000
 C         -0.000 -0.000  0.000    0.000  0.001 -0.000    0.000  0.001 -0.000
 H         -0.000  0.000 -0.000   -0.001 -0.003  0.000   -0.001 -0.002  0.000
 C         -0.000 -0.000  0.000    0.001  0.001  0.000   -0.002 -0.002 -0.000
 O         -0.000 -0.000 -0.000    0.005  0.032  0.002   -0.008 -0.053 -0.003
 H          0.000  0.001 -0.000   -0.087 -0.512 -0.031    0.142  0.838  0.051
 C          0.000  0.000  0.000   -0.000 -0.000 -0.000    0.000  0.001  0.000
 H         -0.000 -0.000 -0.000    0.000 -0.000  0.000   -0.000  0.001 -0.000
 C         -0.000  0.000  0.000    0.000  0.000  0.000   -0.000 -0.000 -0.000
 H          0.002 -0.001 -0.001   -0.000 -0.000 -0.000    0.000  0.000  0.000
 C         -0.001 -0.000 -0.001   -0.000  0.000 -0.000    0.000  0.000  0.000
 N          0.000 -0.069 -0.021    0.000  0.000 -0.000   -0.000  0.000 -0.000
 C          0.001 -0.000 -0.001   -0.000 -0.000  0.000    0.000  0.000  0.000
 C          0.000  0.000  0.000    0.000 -0.000 -0.000    0.000 -0.000 -0.000
 H         -0.002 -0.001 -0.001   -0.000  0.000  0.000   -0.000  0.000  0.000
 C         -0.000  0.000  0.000   -0.000  0.001  0.000   -0.000  0.000  0.000
 H          0.000 -0.000 -0.000    0.000  0.000 -0.000    0.000  0.000 -0.000
 C          0.000 -0.000  0.000    0.002 -0.002 -0.000    0.001 -0.001 -0.000
 O          0.000 -0.000 -0.000    0.008 -0.052 -0.003    0.005 -0.032 -0.002
 H         -0.000  0.001 -0.000   -0.146  0.838  0.052   -0.089  0.511  0.031
 H         -0.002  0.947  0.312    0.000 -0.000 -0.000   -0.000 -0.002 -0.000
 TransDip  -0.000  0.117  0.043    0.137  0.064  0.000   -0.034  0.265  0.001

 STANDARD THERMODYNAMIC QUANTITIES AT   298.15 K  AND     1.00 ATM

   This Molecule has  0 Imaginary Frequencies
   Zero point vibrational energy:      118.370 kcal/mol

   Atom    1 Element O  Has Mass   15.99491
   Atom    2 Element C  Has Mass   12.00000
   Atom    3 Element C  Has Mass   12.00000
   Atom    4 Element C  Has Mass   12.00000
   Atom    5 Element H  Has Mass    1.00783
   Atom    6 Element C  Has Mass   12.00000
   Atom    7 Element H  Has Mass    1.00783
   Atom    8 Element C  Has Mass   12.00000
   Atom    9 Element O  Has Mass   15.99491
   Atom   10 Element H  Has Mass    1.00783
   Atom   11 Element C  Has Mass   12.00000
   Atom   12 Element H  Has Mass    1.00783
   Atom   13 Element C  Has Mass   12.00000
   Atom   14 Element H  Has Mass    1.00783
   Atom   15 Element C  Has Mass   12.00000
   Atom   16 Element N  Has Mass   14.00307
   Atom   17 Element C  Has Mass   12.00000
   Atom   18 Element C  Has Mass   12.00000
   Atom   19 Element H  Has Mass    1.00783
   Atom   20 Element C  Has Mass   12.00000
   Atom   21 Element H  Has Mass    1.00783
   Atom   22 Element C  Has Mass   12.00000
   Atom   23 Element O  Has Mass   15.99491
   Atom   24 Element H  Has Mass    1.00783
   Atom   25 Element H  Has Mass    1.00783
   Molecular Mass:   215.058270 amu
   Principal axes and moments of inertia in amu*Bohr^2:
                             1           2           3
    Eigenvalues --     1093.65892  6433.56027  7469.69388
          X               1.00000    -0.00234    -0.00027
          Y               0.00235     0.99984     0.01785
          Z               0.00023    -0.01785     0.99984
   Rotational Symmetry Number is   1
   The Molecule is an Asymmetric Top
   Translational Enthalpy:        0.889 kcal/mol
   Rotational Enthalpy:           0.889 kcal/mol
   Vibrational Enthalpy:        124.410 kcal/mol
   gas constant (RT):             0.592 kcal/mol
   Translational Entropy:        42.000  cal/mol.K
   Rotational Entropy:           32.330  cal/mol.K
   Vibrational Entropy:          34.540  cal/mol.K

   Total Enthalpy:              126.780 kcal/mol
   Total Entropy:               108.870  cal/mol.K

 ======================================================================

 STANDARD THERMODYNAMIC QUANTITIES FOR ANHARMONIC VIBRATION -- TOSH

   Zero point vibrational energy: ************ kcal/mol

   Vibrational Enthalpy:       Infinity kcal/mol
   Vibrational Entropy:             NaN  cal/mol.K

   Total Enthalpy:             Infinity kcal/mol
   Total Entropy:                   NaN  cal/mol.K

 ======================================================================

 STANDARD THERMODYNAMIC QUANTITIES FOR ANHARMONIC VIBRATION -- VPT2

   Zero point vibrational energy: ************ kcal/mol

   Vibrational Enthalpy:       Infinity kcal/mol
   Vibrational Entropy:             NaN  cal/mol.K

   Total Enthalpy:             Infinity kcal/mol
   Total Entropy:                   NaN  cal/mol.K

 ======================================================================

Archival summary:
1\1\TWL01\FREQ\ProcedureUnspecified\6-31G*\31129\taweetha\SunJun1112:10:302017SunJun1112:10:302017\0\\#,FREQ,ProcedureUnspecified,6-31G*,\\0,1\O\C,1,1.38476\C,1,1.38483,2,117.116\C,3,1.38859,1,117.245,2,-164.711,0\H,4,1.08703,3,118.611,1,1.36325,0\C,2,1.3886,1,117.251,3,164.708,0\H,6,1.08704,2,118.613,1,-1.37069,0\C,4,1.40022,3,119.734,1,-178.611,0\O,8,1.37112,4,122.322,3,179.801,0\H,9,0.969184,8,108.906,4,-0.753762,0\C,8,1.39476,4,119.788,3,-0.545256,0\H,11,1.08467,8,119.345,4,-179.757,0\C,11,1.39569,8,119.715,4,0.262316,0\H,13,1.0876,11,119.551,8,179.686,0\C,13,1.39583,11,121.337,8,0.232058,0\C,6,1.40022,2,119.738,1,178.597,0\O,16,1.37113,6,122.319,2,-179.797,0\H,17,0.969181,16,108.902,6,0.755527,0\C,16,1.39475,6,119.79,2,0.546157,0\H,19,1.08467,16,119.349,6,179.759,0\C,19,1.39568,16,119.711,6,-0.258611,0\H,21,1.08761,19,119.553,16,-179.688,0\C,21,1.39582,19,121.339,16,-0.232024,0\N,23,1.4068,21,123.103,19,-177.836,0\H,24,1.01147,23,115.714,21,-20.6841,0\\\@

 Total job time:  2279.47s(wall), 2276.79s(cpu) 
 Sun Jun 11 12:10:30 2017

        *************************************************************
        *                                                           *
        *  Thank you very much for using Q-Chem.  Have a nice day.  *
        *                                                           *
        *************************************************************
