# Supplementary material for: A DFT investigation of the blue bottle experiment: E∘half-cell analysis of autoxidation catalysed by redox indicators
Source: R Soc Open Sci. 2017 Nov 8;4(11):170708. doi: 10.1098/rsos.170708 (PMC5717635; doi:10.1098/rsos.170708)
Supplement: output.zip [file rsos170708supp2.zip › B3LYP_6-31Gd/C14H10O2_benzil.out]

                  Welcome to Q-Chem
     A Quantum Leap Into The Future Of Chemistry


 Q-Chem 4.3, Q-Chem, Inc., Pleasanton, CA (2015)

 Y. Shao,  Z. Gan,  E. Epifanovsky,  A. T. B. Gilbert,  M. Wormit,  
 J. Kussmann,  A. W. Lange,  A. Behn,  J. Deng,  X. Feng,  D. Ghosh,  
 M. Goldey,  P. R. Horn,  L. D. Jacobson,  I. Kaliman,  R. Z. Khaliullin,  
 T. Kus,  A. Landau,  J. Liu,  E. I. Proynov,  Y. M. Rhee,  R. M. Richard,  
 M. A. Rohrdanz,  R. P. Steele,  E. J. Sundstrom,  H. L. Woodcock III,  
 P. M. Zimmerman,  D. Zuev,  B. Albrecht,  E. Alguire,  B. Austin,  
 S. A. Baeppler,  G. J. O. Beran,  Y. A. Bernard,  E. Berquist,  
 K. Brandhorst,  K. B. Bravaya,  S. T. Brown,  D. Casanova,  C.-M. Chang,  
 Y. Chen,  S. H. Chien,  K. D. Closser,  D. L. Crittenden,  M. Diedenhofen,  
 R. A. DiStasio Jr.,  H. Do,  A. D. Dutoi,  R. G. Edgar,  P.-T. Fang,  
 S. Fatehi,  Q. Feng,  L. Fusti-Molnar,  A. Ghysels,  
 A. Golubeva-Zadorozhnaya,  J. Gomes,  A. Gunina,  M. W. D. Hanson-Heine,  
 P. H. P. Harbach,  A. W. Hauser,  E. G. Hohenstein,  Z. C. Holden,  K. Hui,  
 T.-C. Jagau,  H. Ji,  B. Kaduk,  K. Khistyaev,  Jaehoon Kim,  Jihan Kim,  
 R. A. King,  P. Klunzinger,  D. Kosenkov,  T. Kowalczyk,  C. M. Krauter,  
 K. U. Lao,  A. Laurent,  K. V. Lawler,  S. Lehtola,  S. V. Levchenko,  
 C. Y. Lin,  Y.-S. Lin,  F. Liu,  E. Livshits,  R. C. Lochan,  A. Luenser,  
 P. Manohar,  S. F. Manzer,  S.-P. Mao,  N. Mardirossian,  A. V. Marenich,  
 L. A. Martinez-Martinez,  S. A. Maurer,  N. J. Mayhall,  K. Nanda,  
 C. M. Oana,  R. Olivares-Amaya,  D. P. O'Neill,  J. A. Parkhill,  
 T. M. Perrine,  R. Peverati,  P. A. Pieniazek,  F. Plasser,  A. Prociuk,  
 D. R. Rehn,  E. Rosta,  N. J. Russ,  N. Sergueev,  S. M. Sharada,  
 S. Sharma,  D. W. Small,  A. Sodt,  T. Stauch,  T. Stein,  D. Stuck,  
 Y.-C. Su,  A. J. W. Thom,  T. Tsuchimochi,  L. Vogt,  O. Vydrov,  T. Wang,  
 M. A. Watson,  J. Wenzel,  A. White,  C. F. Williams,  V. Vanovschi,  
 S. Yeganeh,  S. R. Yost,  Z.-Q. You,  I. Y. Zhang,  X. Zhang,  Y. Zhao,  
 B. R. Brooks,  G. K. L. Chan,  D. M. Chipman,  C. J. Cramer,  
 W. A. Goddard III,  M. S. Gordon,  W. J. Hehre,  A. Klamt,  
 H. F. Schaefer III,  M. W. Schmidt,  C. D. Sherrill,  D. G. Truhlar,  
 A. Warshel,  X. Xu,  A. Aspuru-Guzik,  R. Baer,  A. T. Bell,  N. A. Besley,  
 J.-D. Chai,  A. Dreuw,  B. D. Dunietz,  T. R. Furlani,  S. R. Gwaltney,  
 C.-P. Hsu,  Y. Jung,  J. Kong,  D. S. Lambrecht,  W. Liang,  C. Ochsenfeld,  
 V. A. Rassolov,  L. V. Slipchenko,  J. E. Subotnik,  T. Van Voorhis,  
 J. M. Herbert,  A. I. Krylov,  P. M. W. Gill,  M. Head-Gordon

 Contributors to earlier versions of Q-Chem not listed above: 
 R. D. Adamson,  J. Baker,  E. F. C. Byrd,  A. K. Chakraborty,  C.-L. Cheng,  
 H. Dachsel,  R. J. Doerksen,  G. Hawkins,  A. Heyden,  S. Hirata,  
 G. Kedziora,  F. J. Keil,  C. Kelley,  P. P. Korambath,  W. Kurlancheek,  
 A. M. Lee,  M. S. Lee,  D. Liotard,  I. Lotan,  P. E. Maslen,  N. Nair,  
 D. Neuhauser,  R. Olson,  B. Peters,  J. Ritchie,  N. E. Schultz,  
 N. Shenvi,  A. C. Simmonett,  K. S. Thanthiriwatte,  Q. Wu,  W. Zhang

 Please cite Q-Chem as follows:
 Y. Shao et al., Mol. Phys. 113, 184-215 (2015)
 DOI: 10.1080/00268976.2014.952696

 Q-Chem 4.3.0 for Intel X86 EM64T Linux

 Parts of Q-Chem use Armadillo 5.200.1 (Boston Tea Smuggler).
 http://arma.sourceforge.net/

 Q-Chem begins on Fri Jul 22 12:16:43 2016  


Host: 0

     Scratch files written to /scratch/taweetham/qchem2016//

Checking the input file for inconsistencies... 	...done.

--------------------------------------------------------------
User input:
--------------------------------------------------------------
$molecule
0 1
  C   -2.5725279    0.9004616   -0.0234502
  C   -1.6952884   -0.3545820    0.1427671
  C   -2.8251482    1.7764183    1.1436784
  C   -3.7385768    2.8362260    0.9970261
  H   -4.2471669    2.9624162    0.0464913
  C   -3.9805083    3.7043020    2.0561979
  H   -4.6887539    4.5196058    1.9394217
  C   -3.3078290    3.5270025    3.2714654
  H   -3.4953873    4.2064549    4.0984159
  C   -2.3950144    2.4796564    3.4240693
  H   -1.8727136    2.3444200    4.3667277
  C   -2.1527315    1.6046279    2.3663240
  H   -1.4456652    0.7922426    2.4948408
  C   -0.5109657   -0.5426821   -0.7263368
  C   -0.0547305    0.4617626   -1.5978666
  H   -0.5876647    1.4031652   -1.6775345
  C    1.0878988    0.2499281   -2.3681858
  H    1.4377684    1.0283398   -3.0400271
  C    1.7797429   -0.9609013   -2.2763852
  H    2.6694416   -1.1231658   -2.8788413
  C    1.3316359   -1.9648685   -1.4092185
  H    1.8719117   -2.9045802   -1.3384407
  C    0.1942757   -1.7564709   -0.6366583
  H   -0.1635780   -2.5223227    0.0441204
  O   -3.0974902    1.0684194   -1.1202598
  O   -2.0797768   -1.1950143    0.9506730
$end

$rem
   BASIS  =  6-31G*
   JOB_TYPE  =  optimization
   METHOD  =  B3LYP
   SYM_IGNORE  TRUE
$end

--------------------------------------------------------------
 ----------------------------------------------------------------
             Standard Nuclear Orientation (Angstroms)
    I     Atom           X                Y                Z
 ----------------------------------------------------------------
    1      C      -2.5725279000     0.9004616000    -0.0234502000
    2      C      -1.6952884000    -0.3545820000     0.1427671000
    3      C      -2.8251482000     1.7764183000     1.1436784000
    4      C      -3.7385768000     2.8362260000     0.9970261000
    5      H      -4.2471669000     2.9624162000     0.0464913000
    6      C      -3.9805083000     3.7043020000     2.0561979000
    7      H      -4.6887539000     4.5196058000     1.9394217000
    8      C      -3.3078290000     3.5270025000     3.2714654000
    9      H      -3.4953873000     4.2064549000     4.0984159000
   10      C      -2.3950144000     2.4796564000     3.4240693000
   11      H      -1.8727136000     2.3444200000     4.3667277000
   12      C      -2.1527315000     1.6046279000     2.3663240000
   13      H      -1.4456652000     0.7922426000     2.4948408000
   14      C      -0.5109657000    -0.5426821000    -0.7263368000
   15      C      -0.0547305000     0.4617626000    -1.5978666000
   16      H      -0.5876647000     1.4031652000    -1.6775345000
   17      C       1.0878988000     0.2499281000    -2.3681858000
   18      H       1.4377684000     1.0283398000    -3.0400271000
   19      C       1.7797429000    -0.9609013000    -2.2763852000
   20      H       2.6694416000    -1.1231658000    -2.8788413000
   21      C       1.3316359000    -1.9648685000    -1.4092185000
   22      H       1.8719117000    -2.9045802000    -1.3384407000
   23      C       0.1942757000    -1.7564709000    -0.6366583000
   24      H      -0.1635780000    -2.5223227000     0.0441204000
   25      O      -3.0974902000     1.0684194000    -1.1202598000
   26      O      -2.0797768000    -1.1950143000     0.9506730000
 ----------------------------------------------------------------
 Nuclear Repulsion Energy =   956.7750817639 hartrees
 There are       55 alpha and       55 beta electrons
 Requested basis set is 6-31G(d)
 There are 84 shells and 260 basis functions

 Total QAlloc Memory Limit   2000 MB
 Mega-Array Size        61 MB
 MEM_STATIC part        62 MB
 A cutoff of  1.0D-11 yielded   2450 shell pairs
 There are     25241 function pairs

 -------------------------------------------------------
 OpenMP Integral Computing Module                       
 Release: version 1.0, May 2013, Q-Chem Inc. Pittsburgh 
 -------------------------------------------------------
 Integral Job Info:
 Integral job number is                      11
 Integral operator is                         1
 short-range coefficients                     0
 long-range coefficients              100000000
 Omega coefficients                           0
 if combine SR and LR in K                    0
 Integral screening is                        0
 Integral computing path is                   2
 max size of driver memory is            800000
 size of driver memory is                593474
 size of scratch memory is              2260544
 max col of scratch BK array               1296
 max len of scratch array in speh3          155
 max len of scratch index in speh4           18
 max int batch size is                      520
 min int batch size is                       52
 fixed nKL is                                52
 max L of basis functions is                  2
 order of int derivative is                   0
 number of shells is                         84
 number of basis is                         260
 number of cartesian basis is               260
 number of contracted shell pairs          2450
 number of primitive shell pairs           8887
 maxK2 (contraction) of shell pair           36
 max number of K2 of shell pair               1
 max number of CS2 of shell pair            272
 max number of PS2 of shell pair           1632
 mem total for path MDJ                   81112
 -------------------------------------------------------
 Smallest overlap matrix eigenvalue = 4.71E-04

 Scale SEOQF with 1.000000e-01/1.000000e-01/1.000000e-01

 Standard Electronic Orientation quadrupole field applied
 Nucleus-field energy     =     0.0000000112 hartrees
 Guess from superposition of atomic densities
 Warning:  Energy on first SCF cycle will be non-variational
 A restricted hybrid HF-DFT SCF calculation will be
 performed using Pulay DIIS extrapolation
 Exchange:     0.2000 Hartree-Fock + 0.0800 Slater + 0.7200 B88
 Correlation:  0.1900 VWN1RPA + 0.8100 LYP
 Using SG-1 standard quadrature grid
 SCF converges when DIIS error is below 1.0E-08
 ---------------------------------------
  Cycle       Energy         DIIS Error
 ---------------------------------------
    1    -693.5054389257      4.97E-02
    2    -689.6939600101      5.76E-03
    3    -689.2234731821      1.04E-02
    4    -689.9180873393      2.04E-03
    5    -689.9502092492      5.27E-04
    6    -689.9521189679      1.80E-04
    7    -689.9523745864      5.33E-05
    8    -689.9523965282      2.09E-05
    9    -689.9524006771      3.71E-06
   10    -689.9524007741      1.78E-06
   11    -689.9524008008      3.97E-07
   12    -689.9524008005      2.52E-07
   13    -689.9524008016      5.17E-08
   14    -689.9524008012      2.51E-08
   15    -689.9524008001      3.55E-09 Convergence criterion met
 ---------------------------------------
 SCF time:  CPU 181.36 s  wall 181.64 s
 SCF   energy in the final basis set = -689.9524008001
 Total energy in the final basis set = -689.9524008001

 --------------------------------------------------------------

                    Orbital Energies (a.u.)
 --------------------------------------------------------------

 Alpha MOs
 -- Occupied --
-19.151 -19.151 -10.284 -10.284 -10.209 -10.209 -10.209 -10.209
-10.208 -10.208 -10.204 -10.204 -10.204 -10.204 -10.203 -10.203
 -1.056  -1.036  -0.867  -0.867  -0.776  -0.770  -0.759  -0.758
 -0.683  -0.640  -0.621  -0.615  -0.592  -0.555  -0.533  -0.502
 -0.487  -0.466  -0.463  -0.452  -0.449  -0.446  -0.435  -0.434
 -0.423  -0.407  -0.396  -0.370  -0.368  -0.367  -0.360  -0.354
 -0.353  -0.302  -0.269  -0.264  -0.263  -0.262  -0.235
 -- Virtual --
 -0.079  -0.057  -0.012  -0.012   0.023   0.051   0.089   0.090
  0.135   0.136   0.152   0.153   0.156   0.160   0.176   0.179
  0.182   0.190   0.216   0.257   0.263   0.277   0.290   0.293
  0.295   0.303   0.336   0.356   0.371   0.389   0.390   0.456
  0.499   0.502   0.514   0.521   0.527   0.533   0.549   0.550
  0.559   0.566   0.568   0.578   0.579   0.582   0.583   0.591
  0.596   0.602   0.607   0.608   0.609   0.628   0.638   0.646
  0.661   0.666   0.692   0.695   0.736   0.750   0.768   0.790
  0.795   0.814   0.822   0.823   0.828   0.830   0.836   0.845
  0.845   0.864   0.885   0.901   0.904   0.930   0.933   0.934
  0.952   0.987   0.995   0.997   1.016   1.055   1.057   1.060
  1.081   1.101   1.110   1.132   1.155   1.160   1.172   1.179
  1.188   1.232   1.250   1.263   1.287   1.324   1.370   1.379
  1.384   1.419   1.421   1.426   1.435   1.452   1.459   1.469
  1.473   1.479   1.482   1.495   1.496   1.549   1.601   1.653
  1.685   1.727   1.764   1.779   1.789   1.804   1.816   1.832
  1.856   1.880   1.892   1.895   1.912   1.933   1.947   1.959
  1.960   1.984   1.988   2.016   2.043   2.049   2.051   2.052
  2.126   2.132   2.135   2.141   2.143   2.151   2.183   2.196
  2.267   2.275   2.293   2.293   2.297   2.328   2.330   2.347
  2.403   2.406   2.513   2.553   2.571   2.572   2.587   2.592
  2.618   2.630   2.646   2.659   2.674   2.731   2.736   2.736
  2.737   2.765   2.771   2.814   2.877   2.946   2.957   3.000
  3.010   3.127   3.197   3.407   3.412   3.996   4.045   4.064
  4.076   4.094   4.104   4.115   4.161   4.263   4.314   4.327
  4.379   4.404   4.631   4.687   4.794
 --------------------------------------------------------------

          Ground-State Mulliken Net Atomic Charges

     Atom                 Charge (a.u.)
  ----------------------------------------
      1 C                     0.334253
      2 C                     0.334061
      3 C                     0.085517
      4 C                    -0.153968
      5 H                     0.165065
      6 C                    -0.133170
      7 H                     0.141431
      8 C                    -0.115807
      9 H                     0.141112
     10 C                    -0.137703
     11 H                     0.141470
     12 C                    -0.163177
     13 H                     0.157714
     14 C                     0.084649
     15 C                    -0.163384
     16 H                     0.158042
     17 C                    -0.137828
     18 H                     0.141513
     19 C                    -0.115560
     20 H                     0.141094
     21 C                    -0.133347
     22 H                     0.141423
     23 C                    -0.153784
     24 H                     0.165116
     25 O                    -0.462460
     26 O                    -0.462274
  ----------------------------------------
  Sum of atomic charges =     0.000000

 -----------------------------------------------------------------
                    Cartesian Multipole Moments
 -----------------------------------------------------------------
    Charge (ESU x 10^10)
                 0.0000
    Dipole Moment (Debye)
         X       2.6165      Y       1.9338      Z       0.8345
       Tot       3.3589
    Quadrupole Moments (Debye-Ang)
        XX     -92.5242     XY     -11.0392     YY     -81.1820
        XZ      -8.8037     YZ       7.6336     ZZ     -83.5593
    Octopole Moments (Debye-Ang^2)
       XXX     408.6137    XXY     -36.3773    XYY     104.9454
       YYY    -182.9792    XXZ     -17.6169    XYZ     -25.4404
       YYZ      -6.6908    XZZ     139.1399    YZZ     -38.1892
       ZZZ     -42.6830
    Hexadecapole Moments (Debye-Ang^3)
      XXXX   -3123.7749   XXXY     859.9043   XXYY    -705.0461
      XYYY     830.8577   YYYY   -2023.1067   XXXZ     748.2679
      XXYZ    -121.7220   XYYZ     164.1259   YYYZ    -582.4202
      XXZZ    -838.7330   XYZZ     262.3297   YYZZ    -598.3753
      XZZZ     707.3870   YZZZ    -575.7497   ZZZZ   -1844.0936
 -----------------------------------------------------------------
 Calculating analytic gradient of the SCF energy
 Gradient of SCF Energy
            1           2           3           4           5           6
    1   0.0015025   0.0043117   0.0006455  -0.0004421  -0.0005088  -0.0011775
    2   0.0015779   0.0027460  -0.0014510   0.0000695   0.0009107   0.0008378
    3   0.0067216  -0.0048315  -0.0023024  -0.0007779   0.0003493  -0.0009176
            7           8           9          10          11          12
    1   0.0000826  -0.0001096   0.0000276   0.0007638   0.0000247   0.0006266
    2  -0.0001012   0.0005491  -0.0000856  -0.0007895  -0.0000063  -0.0012519
    3  -0.0000432   0.0006925  -0.0001516   0.0008568  -0.0001635   0.0005211
           13          14          15          16          17          18
    1   0.0007216  -0.0020363  -0.0008248   0.0007677  -0.0002086  -0.0000640
    2   0.0005508   0.0004022   0.0010894   0.0005781   0.0011983  -0.0000139
    3   0.0003346   0.0018252  -0.0005341   0.0001146  -0.0007056   0.0001554
           19          20          21          22          23          24
    1   0.0007454  -0.0001300   0.0001590  -0.0000792  -0.0003249   0.0008764
    2  -0.0000680   0.0000137  -0.0015897   0.0001095  -0.0006280  -0.0006470
    3  -0.0004832   0.0001263   0.0006145   0.0000393   0.0005228  -0.0002272
           25          26
    1  -0.0023165  -0.0030328
    2  -0.0008036  -0.0031972
    3  -0.0047969   0.0030604
 Max gradient component =       6.722E-03
 RMS gradient           =       1.579E-03
 Gradient time:  CPU 45.43 s  wall 45.41 s
 Geometry Optimization Parameters
   NAtoms,    NIC,     NZ,  NCons,   NDum,   NFix, NCnnct, MaxDiis
       26     181       0       0       0       0       0       0


** GEOMETRY OPTIMIZATION IN DELOCALIZED INTERNAL COORDINATES **
   Searching for a Minimum

   Optimization Cycle:   1

                       Coordinates (Angstroms)
     ATOM                X               Y               Z
      1  C        -2.5725279000    0.9004616000   -0.0234502000
      2  C        -1.6952884000   -0.3545820000    0.1427671000
      3  C        -2.8251482000    1.7764183000    1.1436784000
      4  C        -3.7385768000    2.8362260000    0.9970261000
      5  H        -4.2471669000    2.9624162000    0.0464913000
      6  C        -3.9805083000    3.7043020000    2.0561979000
      7  H        -4.6887539000    4.5196058000    1.9394217000
      8  C        -3.3078290000    3.5270025000    3.2714654000
      9  H        -3.4953873000    4.2064549000    4.0984159000
     10  C        -2.3950144000    2.4796564000    3.4240693000
     11  H        -1.8727136000    2.3444200000    4.3667277000
     12  C        -2.1527315000    1.6046279000    2.3663240000
     13  H        -1.4456652000    0.7922426000    2.4948408000
     14  C        -0.5109657000   -0.5426821000   -0.7263368000
     15  C        -0.0547305000    0.4617626000   -1.5978666000
     16  H        -0.5876647000    1.4031652000   -1.6775345000
     17  C         1.0878988000    0.2499281000   -2.3681858000
     18  H         1.4377684000    1.0283398000   -3.0400271000
     19  C         1.7797429000   -0.9609013000   -2.2763852000
     20  H         2.6694416000   -1.1231658000   -2.8788413000
     21  C         1.3316359000   -1.9648685000   -1.4092185000
     22  H         1.8719117000   -2.9045802000   -1.3384407000
     23  C         0.1942757000   -1.7564709000   -0.6366583000
     24  H        -0.1635780000   -2.5223227000    0.0441204000
     25  O        -3.0974902000    1.0684194000   -1.1202598000
     26  O        -2.0797768000   -1.1950143000    0.9506730000
   Point Group: c1    Number of degrees of freedom:    72


   Energy is   -689.952400800


 Attempting to Generate Delocalized Internal Coordinates

 72 Hessian modes will be used to form the next step
  Hessian Eigenvalues:
     0.003857    0.008235    0.008239    0.011693    0.011695    0.018626
     0.018626    0.021742    0.021747    0.022326    0.022337    0.022518
     0.022521    0.022546    0.022554    0.022795    0.022800    0.022848
     0.022851    0.022969    0.022982    0.023136    0.023139    0.160000
     0.160000    0.160000    0.160000    0.160000    0.160000    0.160000
     0.160000    0.160000    0.160000    0.219999    0.219999    0.220000
     0.220000    0.234724    0.234728    0.249449    0.249458    0.249839
     0.249853    0.250000    0.250000    0.284985    0.344560    0.344574
     0.352006    0.352095    0.352480    0.352482    0.352623    0.352630
     0.353491    0.353521    0.354307    0.354403    0.411987    0.412056
     0.418442    0.418477    0.450270    0.450271    0.452495    0.452598
     0.460950    0.460995    0.469556    0.469660    0.921164    0.921308

 Minimum Search - Taking Simple RFO Step
 Searching for Lamda that Minimizes Along All modes
 Value Taken    Lamda =  -0.00110620
 Calculated Step too Large.  Step scaled by  0.771568
 Step Taken.  Stepsize is  0.300000

                             Maximum     Tolerance    Cnvgd?
         Gradient           0.004648      0.000300      NO
         Displacement       0.213140      0.001200      NO
         Energy change     *********      0.000001      NO


 New Cartesian Coordinates Obtained by Inverse Iteration

 Displacement from previous Coordinates is:  1.342049
 ----------------------------------------------------------------
             Standard Nuclear Orientation (Angstroms)
    I     Atom           X                Y                Z
 ----------------------------------------------------------------
    1      C      -2.4966803859     0.9563557195    -0.0034711635
    2      C      -1.6216182260    -0.2990925441     0.1698901388
    3      C      -2.8063772553     1.8024252207     1.1746315161
    4      C      -3.6743656135     2.8931834780     0.9986483399
    5      H      -4.1066626882     3.0594263901     0.0170728731
    6      C      -3.9652013315     3.7366803861     2.0650695005
    7      H      -4.6387949293     4.5774238031     1.9247059625
    8      C      -3.3883965520     3.5020071894     3.3180843413
    9      H      -3.6154438925     4.1613196775     4.1516736073
   10      C      -2.5231150171     2.4210975925     3.5008071665
   11      H      -2.0782318180     2.2377099336     4.4746985224
   12      C      -2.2321099613     1.5712898189     2.4351348826
   13      H      -1.5705805476     0.7254200807     2.5870314358
   14      C      -0.4717559244    -0.5254441709    -0.7391282948
   15      C      -0.0750648588     0.4205500972    -1.6982894430
   16      H      -0.6388222815     1.3383430953    -1.8253948204
   17      C       1.0377030114     0.1753485297    -2.5012686435
   18      H       1.3398251625     0.9083762408    -3.2438495898
   19      C       1.7583970977    -1.0118579926    -2.3551802111
   20      H       2.6243119845    -1.2010904106    -2.9842135815
   21      C       1.3677565235    -1.9586252424    -1.4018715527
   22      H       1.9293516345    -2.8818455661    -1.2897833161
   23      C       0.2598461925    -1.7164430189    -0.5973897815
   24      H      -0.0579143361    -2.4353785613     0.1510306842
   25      O      -2.9435286882     1.1763389775    -1.1228949540
   26      O      -1.9513695993    -1.0926572237     1.0432705807
 ----------------------------------------------------------------
 Nuclear Repulsion Energy =   956.8194452603 hartrees
 There are       55 alpha and       55 beta electrons
 Applying Cartesian multipole field
    Component          Value
    ---------          -----
     (2,0,0)        1.00000E-11
     (0,2,0)        2.00000E-11
     (0,0,2)       -3.00000E-11
 Nucleus-field energy     =     0.0000000085 hartrees
 Requested basis set is 6-31G(d)
 There are 84 shells and 260 basis functions
 A cutoff of  1.0D-11 yielded   2441 shell pairs
 There are     25230 function pairs
 Smallest overlap matrix eigenvalue = 4.67E-04
 Guess MOs from SCF MO coefficient file
 Reading MOs from coefficient file
 Reading MOs from coefficient file
 A restricted hybrid HF-DFT SCF calculation will be
 performed using Pulay DIIS extrapolation
 Exchange:     0.2000 Hartree-Fock + 0.0800 Slater + 0.7200 B88
 Correlation:  0.1900 VWN1RPA + 0.8100 LYP
 Using SG-1 standard quadrature grid
 SCF converges when DIIS error is below 1.0E-08
Geometry optimization detected.  Setting ReadMinima to 0
Setting SaveMinima to 0
 ---------------------------------------
  Cycle       Energy         DIIS Error
 ---------------------------------------
    1    -689.9207667588      2.70E-03
    2    -689.9520035638      2.21E-04
    3    -689.9524742739      1.91E-04
    4    -689.9527527912      7.72E-05
    5    -689.9527852196      4.17E-05
    6    -689.9527962252      1.21E-05
    7    -689.9527972932      2.66E-06
    8    -689.9527973512      9.92E-07
    9    -689.9527973583      3.49E-07
   10    -689.9527973609      9.96E-08
   11    -689.9527973617      3.72E-08
   12    -689.9527973621      1.85E-08
   13    -689.9527973631      5.66E-09 Convergence criterion met
 ---------------------------------------
 SCF time:  CPU 154.67 s  wall 154.84 s
 SCF   energy in the final basis set = -689.9527973631
 Total energy in the final basis set = -689.9527973631

 --------------------------------------------------------------

                    Orbital Energies (a.u.)
 --------------------------------------------------------------

 Alpha MOs
 -- Occupied --
-19.152 -19.152 -10.284 -10.284 -10.208 -10.208 -10.208 -10.208
-10.206 -10.205 -10.203 -10.203 -10.202 -10.202 -10.202 -10.202
 -1.058  -1.039  -0.867  -0.866  -0.775  -0.770  -0.757  -0.757
 -0.682  -0.639  -0.620  -0.614  -0.591  -0.555  -0.532  -0.501
 -0.488  -0.466  -0.461  -0.453  -0.448  -0.447  -0.434  -0.432
 -0.422  -0.410  -0.395  -0.369  -0.368  -0.366  -0.360  -0.353
 -0.351  -0.303  -0.267  -0.262  -0.262  -0.262  -0.235
 -- Virtual --
 -0.083  -0.054  -0.011  -0.010   0.021   0.057   0.091   0.091
  0.137   0.139   0.153   0.156   0.158   0.164   0.178   0.181
  0.182   0.193   0.218   0.259   0.264   0.279   0.292   0.295
  0.296   0.305   0.337   0.354   0.373   0.387   0.394   0.459
  0.501   0.501   0.515   0.525   0.529   0.534   0.548   0.551
  0.561   0.566   0.570   0.580   0.582   0.583   0.584   0.594
  0.595   0.604   0.607   0.610   0.610   0.629   0.634   0.650
  0.662   0.668   0.690   0.695   0.736   0.755   0.772   0.788
  0.790   0.818   0.823   0.825   0.829   0.832   0.839   0.853
  0.858   0.862   0.885   0.901   0.904   0.931   0.935   0.942
  0.951   0.967   0.994   0.997   1.011   1.063   1.066   1.077
  1.085   1.112   1.115   1.128   1.155   1.160   1.174   1.186
  1.198   1.236   1.253   1.260   1.286   1.321   1.368   1.381
  1.389   1.420   1.421   1.428   1.434   1.458   1.459   1.472
  1.476   1.481   1.483   1.496   1.498   1.543   1.594   1.662
  1.675   1.726   1.764   1.773   1.795   1.808   1.815   1.821
  1.846   1.882   1.891   1.897   1.908   1.930   1.948   1.963
  1.965   1.987   1.992   2.020   2.046   2.053   2.053   2.056
  2.128   2.134   2.135   2.145   2.145   2.152   2.185   2.201
  2.272   2.277   2.294   2.296   2.297   2.328   2.332   2.350
  2.403   2.408   2.500   2.563   2.571   2.582   2.588   2.588
  2.614   2.638   2.646   2.658   2.670   2.729   2.736   2.739
  2.740   2.769   2.770   2.814   2.879   2.945   2.956   3.009
  3.014   3.135   3.203   3.413   3.415   3.953   4.036   4.066
  4.077   4.095   4.105   4.114   4.162   4.270   4.316   4.329
  4.382   4.410   4.633   4.687   4.794
 --------------------------------------------------------------

          Ground-State Mulliken Net Atomic Charges

     Atom                 Charge (a.u.)
  ----------------------------------------
      1 C                     0.335806
      2 C                     0.335491
      3 C                     0.082405
      4 C                    -0.153827
      5 H                     0.163991
      6 C                    -0.134154
      7 H                     0.140742
      8 C                    -0.115075
      9 H                     0.140643
     10 C                    -0.138777
     11 H                     0.140997
     12 C                    -0.162333
     13 H                     0.162846
     14 C                     0.081449
     15 C                    -0.162548
     16 H                     0.163296
     17 C                    -0.139090
     18 H                     0.141068
     19 C                    -0.114696
     20 H                     0.140651
     21 C                    -0.134411
     22 H                     0.140753
     23 C                    -0.153599
     24 H                     0.164057
     25 O                    -0.462928
     26 O                    -0.462758
  ----------------------------------------
  Sum of atomic charges =    -0.000000

 -----------------------------------------------------------------
                    Cartesian Multipole Moments
 -----------------------------------------------------------------
    Charge (ESU x 10^10)
                 0.0000
    Dipole Moment (Debye)
         X       2.2739      Y       1.6776      Z       0.7241
       Tot       2.9171
    Quadrupole Moments (Debye-Ang)
        XX     -91.4153     XY     -10.6143     YY     -81.6148
        XZ      -8.7668     YZ       7.3406     ZZ     -82.8426
    Octopole Moments (Debye-Ang^2)
       XXX     401.1855    XXY     -40.3067    XYY     103.3164
       YYY    -185.6552    XXZ     -17.8029    XYZ     -25.2102
       YYZ      -7.2878    XZZ     135.3112    YZZ     -39.7961
       ZZZ     -44.7527
    Hexadecapole Moments (Debye-Ang^3)
      XXXX   -3085.2640   XXXY     899.9075   XXYY    -696.3443
      XYYY     857.3943   YYYY   -2021.8742   XXXZ     787.9138
      XXYZ    -121.6008   XYYZ     174.7664   YYYZ    -596.7293
      XXZZ    -837.0624   XYZZ     265.8796   YYZZ    -621.6369
      XZZZ     722.1764   YZZZ    -582.6676   ZZZZ   -1917.4985
 -----------------------------------------------------------------
 Calculating analytic gradient of the SCF energy
 Gradient of SCF Energy
            1           2           3           4           5           6
    1  -0.0021124   0.0019347   0.0003135   0.0001438  -0.0001098  -0.0002122
    2   0.0004607  -0.0005451   0.0006680  -0.0004488   0.0002639   0.0002121
    3   0.0053621  -0.0053154  -0.0015549   0.0000853   0.0001197  -0.0000713
            7           8           9          10          11          12
    1   0.0000219   0.0000205   0.0000038   0.0003745  -0.0000479  -0.0006116
    2  -0.0000572   0.0001921  -0.0000960  -0.0004454   0.0000135  -0.0001454
    3   0.0000485   0.0000113  -0.0000078   0.0004526  -0.0000033  -0.0014335
           13          14          15          16          17          18
    1   0.0007313   0.0001707  -0.0008010  -0.0003428  -0.0000977  -0.0000197
    2  -0.0005377  -0.0004465  -0.0008361   0.0007992   0.0006512  -0.0000742
    3   0.0001541   0.0018090   0.0009236   0.0000121  -0.0003532  -0.0000022
           19          20          21          22          23          24
    1   0.0001524  -0.0000749   0.0001290  -0.0000192  -0.0003602   0.0002915
    2   0.0000263   0.0000365  -0.0003039   0.0000907   0.0002509  -0.0001198
    3  -0.0000742  -0.0000198   0.0000763  -0.0000370  -0.0001715  -0.0000909
           25          26
    1   0.0018714  -0.0013496
    2  -0.0012565   0.0016473
    3  -0.0016249   0.0017054
 Max gradient component =       5.362E-03
 RMS gradient           =       1.107E-03
 Gradient time:  CPU 45.53 s  wall 45.51 s
 Geometry Optimization Parameters
   NAtoms,    NIC,     NZ,  NCons,   NDum,   NFix, NCnnct, MaxDiis
       26     181       0       0       0       0       0       0

 Cartesian Hessian Update
 Hessian Updated using BFGS Update


** GEOMETRY OPTIMIZATION IN DELOCALIZED INTERNAL COORDINATES **
   Searching for a Minimum

   Optimization Cycle:   2

                       Coordinates (Angstroms)
     ATOM                X               Y               Z
      1  C        -2.4966803859    0.9563557195   -0.0034711635
      2  C        -1.6216182260   -0.2990925441    0.1698901388
      3  C        -2.8063772553    1.8024252207    1.1746315161
      4  C        -3.6743656135    2.8931834780    0.9986483399
      5  H        -4.1066626882    3.0594263901    0.0170728731
      6  C        -3.9652013315    3.7366803861    2.0650695005
      7  H        -4.6387949293    4.5774238031    1.9247059625
      8  C        -3.3883965520    3.5020071894    3.3180843413
      9  H        -3.6154438925    4.1613196775    4.1516736073
     10  C        -2.5231150171    2.4210975925    3.5008071665
     11  H        -2.0782318180    2.2377099336    4.4746985224
     12  C        -2.2321099613    1.5712898189    2.4351348826
     13  H        -1.5705805476    0.7254200807    2.5870314358
     14  C        -0.4717559244   -0.5254441709   -0.7391282948
     15  C        -0.0750648588    0.4205500972   -1.6982894430
     16  H        -0.6388222815    1.3383430953   -1.8253948204
     17  C         1.0377030114    0.1753485297   -2.5012686435
     18  H         1.3398251625    0.9083762408   -3.2438495898
     19  C         1.7583970977   -1.0118579926   -2.3551802111
     20  H         2.6243119845   -1.2010904106   -2.9842135815
     21  C         1.3677565235   -1.9586252424   -1.4018715527
     22  H         1.9293516345   -2.8818455661   -1.2897833161
     23  C         0.2598461925   -1.7164430189   -0.5973897815
     24  H        -0.0579143361   -2.4353785613    0.1510306842
     25  O        -2.9435286882    1.1763389775   -1.1228949540
     26  O        -1.9513695993   -1.0926572237    1.0432705807
   Point Group: c1    Number of degrees of freedom:    72


   Energy is   -689.952797363

 Hessian Updated using BFGS Update

 72 Hessian modes will be used to form the next step
  Hessian Eigenvalues:
     0.004103    0.008236    0.010627    0.011694    0.014577    0.018626
     0.019020    0.021298    0.021744    0.022170    0.022334    0.022511
     0.022520    0.022550    0.022572    0.022785    0.022800    0.022847
     0.022853    0.022974    0.022997    0.023137    0.023143    0.152426
     0.160000    0.160000    0.160000    0.160000    0.160000    0.160000
     0.160000    0.160000    0.160079    0.219423    0.219999    0.220000
     0.220351    0.234017    0.234726    0.242402    0.249454    0.249842
     0.249893    0.250000    0.267348    0.288852    0.337445    0.344568
     0.352006    0.352093    0.352470    0.352481    0.352620    0.352631
     0.353492    0.353525    0.354349    0.355356    0.412020    0.416757
     0.418462    0.419102    0.450263    0.450323    0.452548    0.460564
     0.460977    0.464343    0.469483    0.469635    0.916277    0.921254

 Minimum Search - Taking Simple RFO Step
 Searching for Lamda that Minimizes Along All modes
 Value Taken    Lamda =  -0.00056309
 Step Taken.  Stepsize is  0.181739

                             Maximum     Tolerance    Cnvgd?
         Gradient           0.005676      0.000300      NO
         Displacement       0.103812      0.001200      NO
         Energy change     -0.000397      0.000001      NO


 New Cartesian Coordinates Obtained by Inverse Iteration

 Displacement from previous Coordinates is:  0.936346
 ----------------------------------------------------------------
             Standard Nuclear Orientation (Angstroms)
    I     Atom           X                Y                Z
 ----------------------------------------------------------------
    1      C      -2.4088814227     1.0255347838     0.0228814506
    2      C      -1.5328838455    -0.2318486679     0.1958990199
    3      C      -2.7793449209     1.8344759464     1.2148889026
    4      C      -3.6524000724     2.9165133722     1.0199009526
    5      H      -4.0389554241     3.0899185045     0.0206445778
    6      C      -4.0023510347     3.7381986938     2.0850085483
    7      H      -4.6798796773     4.5729451702     1.9274125411
    8      C      -3.4807994326     3.4900782795     3.3581928832
    9      H      -3.7541058371     4.1323624804     4.1914889624
   10      C      -2.6119959473     2.4169610784     3.5610905064
   11      H      -2.2118269077     2.2204869267     4.5518384244
   12      C      -2.2616732576     1.5885138529     2.4965405524
   13      H      -1.6059416053     0.7426783738     2.6641901581
   14      C      -0.4232734131    -0.4984094389    -0.7581191121
   15      C      -0.0421966380     0.4046923167    -1.7633712444
   16      H      -0.6001906697     1.3217203341    -1.9097630955
   17      C       1.0398300865     0.1103602880    -2.5913738628
   18      H       1.3285110858     0.8099841586    -3.3708745938
   19      C       1.7455747731    -1.0821317353    -2.4261005650
   20      H       2.5875851345    -1.3090263361    -3.0751936651
   21      C       1.3696621739    -1.9862715496    -1.4283620773
   22      H       1.9186624978    -2.9152776485    -1.3006151891
   23      C       0.2926950908    -1.6954585619    -0.5991745670
   24      H      -0.0168586895    -2.3781988710     0.1857758426
   25      O      -2.8656369723     1.2534879543    -1.0888103004
   26      O      -1.8521673746    -1.0314282052     1.0650191502
 ----------------------------------------------------------------
 Nuclear Repulsion Energy =   954.9867291283 hartrees
 There are       55 alpha and       55 beta electrons
 Applying Cartesian multipole field
    Component          Value
    ---------          -----
     (2,0,0)        1.00000E-11
     (0,2,0)        2.00000E-11
     (0,0,2)       -3.00000E-11
 Nucleus-field energy     =     0.0000000067 hartrees
 Requested basis set is 6-31G(d)
 There are 84 shells and 260 basis functions
 A cutoff of  1.0D-11 yielded   2418 shell pairs
 There are     25003 function pairs
 Smallest overlap matrix eigenvalue = 4.63E-04
 Guess MOs from SCF MO coefficient file
 Reading MOs from coefficient file
 Reading MOs from coefficient file
 A restricted hybrid HF-DFT SCF calculation will be
 performed using Pulay DIIS extrapolation
 Exchange:     0.2000 Hartree-Fock + 0.0800 Slater + 0.7200 B88
 Correlation:  0.1900 VWN1RPA + 0.8100 LYP
 Using SG-1 standard quadrature grid
 SCF converges when DIIS error is below 1.0E-08
Geometry optimization detected.  Setting ReadMinima to 0
Setting SaveMinima to 0
 ---------------------------------------
  Cycle       Energy         DIIS Error
 ---------------------------------------
    1    -689.9429668334      1.36E-03
    2    -689.9525676934      1.32E-04
    3    -689.9525026410      2.02E-04
    4    -689.9528023700      4.99E-05
    5    -689.9528156102      2.29E-05
    6    -689.9528195381      5.58E-06
    7    -689.9528197810      2.54E-06
    8    -689.9528198413      6.74E-07
    9    -689.9528198452      2.77E-07
   10    -689.9528198493      1.31E-07
   11    -689.9528198492      7.68E-08
   12    -689.9528198494      2.22E-08
   13    -689.9528198486      5.17E-09 Convergence criterion met
 ---------------------------------------
 SCF time:  CPU 153.88 s  wall 153.96 s
 SCF   energy in the final basis set = -689.9528198486
 Total energy in the final basis set = -689.9528198486

 --------------------------------------------------------------

                    Orbital Energies (a.u.)
 --------------------------------------------------------------

 Alpha MOs
 -- Occupied --
-19.154 -19.154 -10.286 -10.286 -10.207 -10.207 -10.207 -10.207
-10.205 -10.204 -10.202 -10.202 -10.201 -10.201 -10.201 -10.201
 -1.061  -1.042  -0.866  -0.866  -0.773  -0.769  -0.757  -0.756
 -0.682  -0.639  -0.620  -0.613  -0.591  -0.555  -0.531  -0.500
 -0.488  -0.466  -0.460  -0.452  -0.448  -0.447  -0.433  -0.431
 -0.424  -0.412  -0.395  -0.369  -0.368  -0.365  -0.360  -0.352
 -0.351  -0.305  -0.266  -0.262  -0.262  -0.261  -0.237
 -- Virtual --
 -0.084  -0.053  -0.010  -0.010   0.021   0.057   0.091   0.092
  0.138   0.140   0.155   0.156   0.159   0.163   0.178   0.183
  0.184   0.195   0.216   0.259   0.266   0.281   0.292   0.296
  0.297   0.305   0.339   0.351   0.372   0.383   0.395   0.459
  0.501   0.502   0.515   0.527   0.531   0.534   0.548   0.551
  0.562   0.566   0.570   0.579   0.584   0.584   0.585   0.592
  0.594   0.604   0.606   0.611   0.612   0.631   0.633   0.650
  0.661   0.672   0.689   0.698   0.737   0.756   0.775   0.781
  0.786   0.820   0.824   0.826   0.829   0.833   0.839   0.856
  0.860   0.872   0.885   0.902   0.905   0.933   0.936   0.945
  0.948   0.961   0.992   1.001   1.009   1.062   1.068   1.079
  1.084   1.110   1.112   1.133   1.160   1.164   1.175   1.191
  1.197   1.237   1.256   1.262   1.288   1.306   1.360   1.388
  1.390   1.421   1.421   1.430   1.430   1.458   1.466   1.474
  1.477   1.482   1.482   1.498   1.500   1.545   1.598   1.663
  1.669   1.730   1.757   1.774   1.794   1.810   1.816   1.818
  1.837   1.886   1.888   1.897   1.908   1.931   1.947   1.965
  1.967   1.989   1.990   2.019   2.049   2.052   2.054   2.058
  2.129   2.135   2.136   2.146   2.146   2.153   2.187   2.197
  2.273   2.278   2.291   2.297   2.299   2.325   2.334   2.356
  2.408   2.409   2.502   2.570   2.570   2.579   2.583   2.590
  2.614   2.638   2.647   2.659   2.671   2.728   2.738   2.741
  2.742   2.764   2.771   2.816   2.882   2.949   2.956   3.006
  3.011   3.138   3.201   3.415   3.418   3.950   4.034   4.067
  4.078   4.096   4.106   4.115   4.161   4.266   4.317   4.330
  4.382   4.402   4.634   4.686   4.792
 --------------------------------------------------------------

          Ground-State Mulliken Net Atomic Charges

     Atom                 Charge (a.u.)
  ----------------------------------------
      1 C                     0.338530
      2 C                     0.338069
      3 C                     0.078334
      4 C                    -0.153870
      5 H                     0.164040
      6 C                    -0.134392
      7 H                     0.140137
      8 C                    -0.114685
      9 H                     0.140282
     10 C                    -0.139732
     11 H                     0.140455
     12 C                    -0.162116
     13 H                     0.162852
     14 C                     0.077335
     15 C                    -0.162341
     16 H                     0.163196
     17 C                    -0.140124
     18 H                     0.140578
     19 C                    -0.114262
     20 H                     0.140343
     21 C                    -0.134660
     22 H                     0.140211
     23 C                    -0.153533
     24 H                     0.164229
     25 O                    -0.459514
     26 O                    -0.459362
  ----------------------------------------
  Sum of atomic charges =     0.000000

 -----------------------------------------------------------------
                    Cartesian Multipole Moments
 -----------------------------------------------------------------
    Charge (ESU x 10^10)
                 0.0000
    Dipole Moment (Debye)
         X       2.1068      Y       1.5416      Z       0.6665
       Tot       2.6943
    Quadrupole Moments (Debye-Ang)
        XX     -90.9310     XY     -10.3882     YY     -81.9506
        XZ      -8.8911     YZ       7.1959     ZZ     -82.2027
    Octopole Moments (Debye-Ang^2)
       XXX     394.5777    XXY     -41.8313    XYY     102.4809
       YYY    -190.2382    XXZ     -16.8891    XYZ     -24.9260
       YYZ      -8.3405    XZZ     131.9693    YZZ     -41.4891
       ZZZ     -46.6770
    Hexadecapole Moments (Debye-Ang^3)
      XXXX   -3072.9308   XXXY     926.7187   XXYY    -694.3720
      XYYY     888.0246   YYYY   -2044.9379   XXXZ     819.7591
      XXYZ    -122.8174   XYYZ     183.8899   YYYZ    -621.8935
      XXZZ    -837.0629   XYZZ     268.7804   YYZZ    -641.1950
      XZZZ     743.1672   YZZZ    -600.3081   ZZZZ   -1982.8576
 -----------------------------------------------------------------
 Calculating analytic gradient of the SCF energy
 Gradient of SCF Energy
            1           2           3           4           5           6
    1   0.0035202   0.0005881  -0.0019672   0.0003637   0.0002041   0.0006575
    2   0.0017089   0.0014852  -0.0000449  -0.0007543  -0.0003390  -0.0004718
    3  -0.0028678   0.0040421  -0.0003531   0.0006241  -0.0002052   0.0005408
            7           8           9          10          11          12
    1  -0.0000174   0.0001677  -0.0001044  -0.0000307  -0.0000736  -0.0004913
    2   0.0000360  -0.0002974  -0.0000008   0.0004797   0.0000685   0.0003135
    3   0.0000720  -0.0004585   0.0000936  -0.0002443   0.0000656  -0.0008111
           13          14          15          16          17          18
    1  -0.0002719  -0.0003781  -0.0000482  -0.0002463   0.0003805   0.0000556
    2  -0.0002355  -0.0018555  -0.0005936  -0.0002799  -0.0003335  -0.0000792
    3  -0.0000519  -0.0003218   0.0004614  -0.0000257   0.0003688  -0.0000967
           19          20          21          22          23          24
    1  -0.0004466   0.0000439  -0.0000572   0.0000504  -0.0004262  -0.0003291
    2   0.0001106  -0.0000527   0.0008720   0.0000078   0.0008186   0.0002671
    3   0.0003176  -0.0001174  -0.0003494  -0.0000563  -0.0006286   0.0001732
           25          26
    1  -0.0013200   0.0001766
    2  -0.0004890  -0.0003405
    3   0.0019331  -0.0021047
 Max gradient component =       4.042E-03
 RMS gradient           =       9.353E-04
 Gradient time:  CPU 45.33 s  wall 45.31 s
 Geometry Optimization Parameters
   NAtoms,    NIC,     NZ,  NCons,   NDum,   NFix, NCnnct, MaxDiis
       26     181       0       0       0       0       0       0

 Cartesian Hessian Update
 Hessian Updated using BFGS Update


** GEOMETRY OPTIMIZATION IN DELOCALIZED INTERNAL COORDINATES **
   Searching for a Minimum

   Optimization Cycle:   3

                       Coordinates (Angstroms)
     ATOM                X               Y               Z
      1  C        -2.4088814227    1.0255347838    0.0228814506
      2  C        -1.5328838455   -0.2318486679    0.1958990199
      3  C        -2.7793449209    1.8344759464    1.2148889026
      4  C        -3.6524000724    2.9165133722    1.0199009526
      5  H        -4.0389554241    3.0899185045    0.0206445778
      6  C        -4.0023510347    3.7381986938    2.0850085483
      7  H        -4.6798796773    4.5729451702    1.9274125411
      8  C        -3.4807994326    3.4900782795    3.3581928832
      9  H        -3.7541058371    4.1323624804    4.1914889624
     10  C        -2.6119959473    2.4169610784    3.5610905064
     11  H        -2.2118269077    2.2204869267    4.5518384244
     12  C        -2.2616732576    1.5885138529    2.4965405524
     13  H        -1.6059416053    0.7426783738    2.6641901581
     14  C        -0.4232734131   -0.4984094389   -0.7581191121
     15  C        -0.0421966380    0.4046923167   -1.7633712444
     16  H        -0.6001906697    1.3217203341   -1.9097630955
     17  C         1.0398300865    0.1103602880   -2.5913738628
     18  H         1.3285110858    0.8099841586   -3.3708745938
     19  C         1.7455747731   -1.0821317353   -2.4261005650
     20  H         2.5875851345   -1.3090263361   -3.0751936651
     21  C         1.3696621739   -1.9862715496   -1.4283620773
     22  H         1.9186624978   -2.9152776485   -1.3006151891
     23  C         0.2926950908   -1.6954585619   -0.5991745670
     24  H        -0.0168586895   -2.3781988710    0.1857758426
     25  O        -2.8656369723    1.2534879543   -1.0888103004
     26  O        -1.8521673746   -1.0314282052    1.0650191502
   Point Group: c1    Number of degrees of freedom:    72


   Energy is   -689.952819849

 Hessian Updated using BFGS Update

 71 Hessian modes will be used to form the next step
  Hessian Eigenvalues:
     0.005592    0.008243    0.011212    0.011695    0.018152    0.018626
     0.020723    0.021742    0.022131    0.022331    0.022460    0.022520
     0.022550    0.022557    0.022767    0.022798    0.022846    0.022852
     0.022973    0.022983    0.023137    0.023140    0.027093    0.152956
     0.160000    0.160000    0.160000    0.160000    0.160000    0.160000
     0.160072    0.160154    0.208979    0.219999    0.220006    0.220225
     0.222066    0.234730    0.235370    0.249454    0.249857    0.249975
     0.250528    0.255907    0.284941    0.335921    0.344592    0.352018
     0.352106    0.352475    0.352481    0.352622    0.352631    0.353494
     0.353530    0.354361    0.355164    0.412022    0.413829    0.418461
     0.419171    0.450266    0.450771    0.452548    0.459571    0.460975
     0.461784    0.469508    0.469652    0.918890    0.921249

 Minimum Search - Taking Simple RFO Step
 Searching for Lamda that Minimizes Along All modes
 Value Taken    Lamda =  -0.00046763
 Step Taken.  Stepsize is  0.153544

                             Maximum     Tolerance    Cnvgd?
         Gradient           0.002370      0.000300      NO
         Displacement       0.068210      0.001200      NO
         Energy change     -0.000022      0.000001      NO


 New Cartesian Coordinates Obtained by Inverse Iteration

 Displacement from previous Coordinates is:  0.734605
 ----------------------------------------------------------------
             Standard Nuclear Orientation (Angstroms)
    I     Atom           X                Y                Z
 ----------------------------------------------------------------
    1      C      -2.4970488277     0.9599784074     0.0091164402
    2      C      -1.6123266369    -0.2954542867     0.1604757911
    3      C      -2.8074356769     1.7965479001     1.2014329221
    4      C      -3.6623062250     2.8954750805     1.0123377329
    5      H      -4.0774053260     3.0585917309     0.0228822294
    6      C      -3.9610609113     3.7454198220     2.0707617174
    7      H      -4.6247526711     4.5919217763     1.9169928844
    8      C      -3.4046003114     3.5104704079     3.3319153886
    9      H      -3.6360903251     4.1757471933     4.1597545609
   10      C      -2.5523076468     2.4226421357     3.5289707231
   11      H      -2.1233738083     2.2379862360     4.5098970558
   12      C      -2.2526785634     1.5656106117     2.4714324023
   13      H      -1.6079209789     0.7113347876     2.6356273739
   14      C      -0.4674850657    -0.5159915174    -0.7657489471
   15      C      -0.0707370117     0.4141285611    -1.7411792362
   16      H      -0.6395283033     1.3238464902    -1.8888013646
   17      C       1.0437578344     0.1554184456    -2.5375705913
   18      H       1.3447705662     0.8759385329    -3.2929985269
   19      C       1.7682893302    -1.0259005280    -2.3699762434
   20      H       2.6365633072    -1.2232595657    -2.9935018148
   21      C       1.3785770776    -1.9558693903    -1.4013681979
   22      H       1.9421851425    -2.8757683274    -1.2710788422
   23      C       0.2693123041    -1.7012917056    -0.6035771891
   24      H      -0.0510235352    -2.4051793144     0.1580182428
   25      O      -2.9564531222     1.2064369189    -1.0979586326
   26      O      -1.9177629154    -1.1079189026     1.0231583213
 ----------------------------------------------------------------
 Nuclear Repulsion Energy =   954.9970613152 hartrees
 There are       55 alpha and       55 beta electrons
 Applying Cartesian multipole field
    Component          Value
    ---------          -----
     (2,0,0)        1.00000E-11
     (0,2,0)        2.00000E-11
     (0,0,2)       -3.00000E-11
 Nucleus-field energy     =     0.0000000079 hartrees
 Requested basis set is 6-31G(d)
 There are 84 shells and 260 basis functions
 A cutoff of  1.0D-11 yielded   2432 shell pairs
 There are     25133 function pairs
 Smallest overlap matrix eigenvalue = 4.66E-04
 Guess MOs from SCF MO coefficient file
 Reading MOs from coefficient file
 Reading MOs from coefficient file
 A restricted hybrid HF-DFT SCF calculation will be
 performed using Pulay DIIS extrapolation
 Exchange:     0.2000 Hartree-Fock + 0.0800 Slater + 0.7200 B88
 Correlation:  0.1900 VWN1RPA + 0.8100 LYP
 Using SG-1 standard quadrature grid
 SCF converges when DIIS error is below 1.0E-08
Geometry optimization detected.  Setting ReadMinima to 0
Setting SaveMinima to 0
 ---------------------------------------
  Cycle       Energy         DIIS Error
 ---------------------------------------
    1    -689.9359346272      1.19E-03
    2    -689.9527375777      1.07E-04
    3    -689.9526837154      1.64E-04
    4    -689.9529074321      4.76E-05
    5    -689.9529228449      1.27E-05
    6    -689.9529234933      8.99E-06
    7    -689.9529242040      1.38E-06
    8    -689.9529242215      4.30E-07
    9    -689.9529242238      2.70E-07
   10    -689.9529242240      1.18E-07
   11    -689.9529242255      4.47E-08
   12    -689.9529242256      1.96E-08
   13    -689.9529242248      6.58E-09 Convergence criterion met
 ---------------------------------------
 SCF time:  CPU 152.75 s  wall 152.83 s
 SCF   energy in the final basis set = -689.9529242248
 Total energy in the final basis set = -689.9529242248

 --------------------------------------------------------------

                    Orbital Energies (a.u.)
 --------------------------------------------------------------

 Alpha MOs
 -- Occupied --
-19.153 -19.153 -10.286 -10.286 -10.208 -10.208 -10.207 -10.207
-10.205 -10.205 -10.202 -10.202 -10.202 -10.202 -10.202 -10.202
 -1.060  -1.041  -0.866  -0.866  -0.774  -0.769  -0.757  -0.756
 -0.682  -0.639  -0.620  -0.614  -0.591  -0.555  -0.532  -0.501
 -0.487  -0.466  -0.460  -0.453  -0.448  -0.448  -0.433  -0.432
 -0.424  -0.411  -0.395  -0.369  -0.368  -0.366  -0.360  -0.352
 -0.352  -0.305  -0.267  -0.262  -0.262  -0.262  -0.237
 -- Virtual --
 -0.084  -0.053  -0.011  -0.010   0.021   0.056   0.091   0.091
  0.138   0.139   0.154   0.156   0.158   0.163   0.178   0.181
  0.183   0.194   0.217   0.259   0.264   0.279   0.290   0.296
  0.296   0.305   0.337   0.352   0.373   0.385   0.393   0.458
  0.501   0.502   0.515   0.526   0.530   0.534   0.548   0.551
  0.562   0.565   0.568   0.580   0.583   0.583   0.584   0.593
  0.594   0.604   0.607   0.611   0.611   0.629   0.633   0.650
  0.662   0.670   0.689   0.695   0.737   0.756   0.771   0.784
  0.786   0.819   0.824   0.825   0.829   0.833   0.839   0.854
  0.860   0.863   0.887   0.901   0.905   0.933   0.936   0.942
  0.946   0.964   0.994   0.996   1.010   1.063   1.064   1.078
  1.085   1.109   1.111   1.130   1.155   1.161   1.176   1.187
  1.201   1.236   1.253   1.259   1.286   1.316   1.364   1.380
  1.391   1.420   1.421   1.429   1.432   1.458   1.458   1.473
  1.477   1.481   1.484   1.497   1.499   1.545   1.595   1.661
  1.670   1.725   1.759   1.771   1.794   1.810   1.814   1.815
  1.846   1.883   1.887   1.897   1.908   1.929   1.945   1.965
  1.966   1.985   1.989   2.018   2.047   2.050   2.054   2.056
  2.129   2.134   2.135   2.145   2.145   2.153   2.186   2.200
  2.273   2.277   2.292   2.297   2.298   2.325   2.333   2.348
  2.406   2.408   2.495   2.563   2.570   2.581   2.586   2.590
  2.613   2.636   2.643   2.656   2.670   2.728   2.738   2.740
  2.741   2.766   2.769   2.814   2.877   2.947   2.955   3.007
  3.008   3.131   3.199   3.413   3.416   3.949   4.034   4.067
  4.078   4.096   4.105   4.115   4.159   4.266   4.317   4.329
  4.380   4.406   4.632   4.686   4.788
 --------------------------------------------------------------

          Ground-State Mulliken Net Atomic Charges

     Atom                 Charge (a.u.)
  ----------------------------------------
      1 C                     0.339010
      2 C                     0.338213
      3 C                     0.078029
      4 C                    -0.153556
      5 H                     0.164821
      6 C                    -0.133763
      7 H                     0.140469
      8 C                    -0.115079
      9 H                     0.140559
     10 C                    -0.138383
     11 H                     0.140711
     12 C                    -0.164343
     13 H                     0.162275
     14 C                     0.076834
     15 C                    -0.164225
     16 H                     0.162674
     17 C                    -0.138891
     18 H                     0.140754
     19 C                    -0.114699
     20 H                     0.140537
     21 C                    -0.133927
     22 H                     0.140479
     23 C                    -0.153313
     24 H                     0.164970
     25 O                    -0.460158
     26 O                    -0.459996
  ----------------------------------------
  Sum of atomic charges =    -0.000000

 -----------------------------------------------------------------
                    Cartesian Multipole Moments
 -----------------------------------------------------------------
    Charge (ESU x 10^10)
                 0.0000
    Dipole Moment (Debye)
         X       2.2193      Y       1.6404      Z       0.7107
       Tot       2.8498
    Quadrupole Moments (Debye-Ang)
        XX     -91.3909     XY     -10.4235     YY     -81.8847
        XZ      -8.7621     YZ       7.2049     ZZ     -82.5842
    Octopole Moments (Debye-Ang^2)
       XXX     401.9133    XXY     -41.7254    XYY     103.6121
       YYY    -185.3585    XXZ     -17.8429    XYZ     -25.0099
       YYZ      -7.1632    XZZ     134.4464    YZZ     -39.8844
       ZZZ     -44.9268
    Hexadecapole Moments (Debye-Ang^3)
      XXXX   -3100.5393   XXXY     912.1620   XXYY    -700.3915
      XYYY     863.3009   YYYY   -2025.8605   XXXZ     800.0615
      XXYZ    -124.0509   XYYZ     178.2425   YYYZ    -603.2989
      XXZZ    -841.8371   XYZZ     267.3248   YYZZ    -628.3449
      XZZZ     731.1245   YZZZ    -590.1684   ZZZZ   -1945.6288
 -----------------------------------------------------------------
 Calculating analytic gradient of the SCF energy
 Gradient of SCF Energy
            1           2           3           4           5           6
    1  -0.0017044  -0.0003858  -0.0003225   0.0003120   0.0000932   0.0002608
    2  -0.0011485  -0.0004905   0.0007200  -0.0002189  -0.0002373  -0.0002246
    3   0.0001543  -0.0004402  -0.0005114   0.0003236  -0.0001566   0.0003020
            7           8           9          10          11          12
    1  -0.0000224  -0.0000610  -0.0000387  -0.0002129  -0.0000351   0.0006422
    2   0.0000352  -0.0001836   0.0000823   0.0002462   0.0000322   0.0003239
    3   0.0000154  -0.0002316   0.0000195  -0.0001982   0.0000352   0.0005731
           13          14          15          16          17          18
    1  -0.0005266   0.0001407   0.0005838   0.0003366   0.0000719   0.0000347
    2   0.0005197  -0.0008752   0.0006307  -0.0006028  -0.0003248  -0.0000231
    3  -0.0000129   0.0003749  -0.0002279  -0.0000566   0.0001886  -0.0000363
           19          20          21          22          23          24
    1  -0.0002433   0.0000503  -0.0000212   0.0000491   0.0000076  -0.0002454
    2  -0.0000390  -0.0000561   0.0003867  -0.0000226   0.0004539   0.0000855
    3   0.0001786  -0.0000148  -0.0002158  -0.0000047  -0.0002636   0.0001048
           25          26
    1   0.0000899   0.0011465
    2   0.0010849  -0.0001542
    3   0.0008972  -0.0007965
 Max gradient component =       1.704E-03
 RMS gradient           =       4.366E-04
 Gradient time:  CPU 45.40 s  wall 45.38 s
 Geometry Optimization Parameters
   NAtoms,    NIC,     NZ,  NCons,   NDum,   NFix, NCnnct, MaxDiis
       26     181       0       0       0       0       0       0

 Cartesian Hessian Update
 Hessian Updated using BFGS Update


** GEOMETRY OPTIMIZATION IN DELOCALIZED INTERNAL COORDINATES **
   Searching for a Minimum

   Optimization Cycle:   4

                       Coordinates (Angstroms)
     ATOM                X               Y               Z
      1  C        -2.4970488277    0.9599784074    0.0091164402
      2  C        -1.6123266369   -0.2954542867    0.1604757911
      3  C        -2.8074356769    1.7965479001    1.2014329221
      4  C        -3.6623062250    2.8954750805    1.0123377329
      5  H        -4.0774053260    3.0585917309    0.0228822294
      6  C        -3.9610609113    3.7454198220    2.0707617174
      7  H        -4.6247526711    4.5919217763    1.9169928844
      8  C        -3.4046003114    3.5104704079    3.3319153886
      9  H        -3.6360903251    4.1757471933    4.1597545609
     10  C        -2.5523076468    2.4226421357    3.5289707231
     11  H        -2.1233738083    2.2379862360    4.5098970558
     12  C        -2.2526785634    1.5656106117    2.4714324023
     13  H        -1.6079209789    0.7113347876    2.6356273739
     14  C        -0.4674850657   -0.5159915174   -0.7657489471
     15  C        -0.0707370117    0.4141285611   -1.7411792362
     16  H        -0.6395283033    1.3238464902   -1.8888013646
     17  C         1.0437578344    0.1554184456   -2.5375705913
     18  H         1.3447705662    0.8759385329   -3.2929985269
     19  C         1.7682893302   -1.0259005280   -2.3699762434
     20  H         2.6365633072   -1.2232595657   -2.9935018148
     21  C         1.3785770776   -1.9558693903   -1.4013681979
     22  H         1.9421851425   -2.8757683274   -1.2710788422
     23  C         0.2693123041   -1.7012917056   -0.6035771891
     24  H        -0.0510235352   -2.4051793144    0.1580182428
     25  O        -2.9564531222    1.2064369189   -1.0979586326
     26  O        -1.9177629154   -1.1079189026    1.0231583213
   Point Group: c1    Number of degrees of freedom:    72


   Energy is   -689.952924225

 Hessian Updated using BFGS Update

 71 Hessian modes will be used to form the next step
  Hessian Eigenvalues:
     0.005933    0.008348    0.011220    0.011694    0.018624    0.018859
     0.021252    0.021732    0.021981    0.022332    0.022465    0.022519
     0.022544    0.022551    0.022783    0.022797    0.022838    0.022850
     0.022965    0.022977    0.023136    0.023139    0.032933    0.149738
     0.159856    0.160000    0.160000    0.160000    0.160000    0.160000
     0.160001    0.160129    0.215968    0.219970    0.220000    0.220036
     0.223124    0.234728    0.235388    0.246495    0.249455    0.249895
     0.250234    0.275851    0.299873    0.334139    0.344629    0.351987
     0.352081    0.352468    0.352481    0.352618    0.352630    0.353490
     0.353524    0.354345    0.355759    0.412019    0.415014    0.418465
     0.419635    0.448998    0.450266    0.452548    0.456504    0.460974
     0.461525    0.469533    0.469703    0.914151    0.921257

 Minimum Search - Taking Simple RFO Step
 Searching for Lamda that Minimizes Along All modes
 Value Taken    Lamda =  -0.00020227
 Step Taken.  Stepsize is  0.052767

                             Maximum     Tolerance    Cnvgd?
         Gradient           0.004345      0.000300      NO
         Displacement       0.025560      0.001200      NO
         Energy change     -0.000104      0.000001      NO


 New Cartesian Coordinates Obtained by Inverse Iteration

 Displacement from previous Coordinates is:  0.180555
 ----------------------------------------------------------------
             Standard Nuclear Orientation (Angstroms)
    I     Atom           X                Y                Z
 ----------------------------------------------------------------
    1      C      -2.4774143335     0.9763769025     0.0014107535
    2      C      -1.6040108907    -0.2822781127     0.1684092987
    3      C      -2.7996203656     1.8072673109     1.1926168701
    4      C      -3.6569365350     2.9064937940     1.0077641727
    5      H      -4.0676777856     3.0812359448     0.0185570339
    6      C      -3.9642338588     3.7447809030     2.0732901862
    7      H      -4.6287402914     4.5913502720     1.9241519637
    8      C      -3.4141953733     3.4977006270     3.3359114058
    9      H      -3.6516245258     4.1541358091     4.1689031561
   10      C      -2.5605528548     2.4091559993     3.5280388403
   11      H      -2.1358307933     2.2163085217     4.5091535381
   12      C      -2.2526626581     1.5635545637     2.4637078886
   13      H      -1.6023895980     0.7113076943     2.6226334288
   14      C      -0.4627237792    -0.5141275355    -0.7570628019
   15      C      -0.0760282847     0.4098046081    -1.7424184966
   16      H      -0.6448504960     1.3207237282    -1.8890022617
   17      C       1.0323301520     0.1473628369    -2.5461301002
   18      H       1.3269012481     0.8639329620    -3.3077209939
   19      C       1.7599309386    -1.0324590444    -2.3756510261
   20      H       2.6236208928    -1.2324148884    -3.0044386929
   21      C       1.3795845895    -1.9572359851    -1.3971107077
   22      H       1.9456262734    -2.8752783219    -1.2651570440
   23      C       0.2765808367    -1.6987619092    -0.5915244489
   24      H      -0.0341178267    -2.3994662763     0.1768201036
   25      O      -2.9323975266     1.2091667472    -1.1115351651
   26      O      -1.9174094539    -1.0777756512     1.0453972988
 ----------------------------------------------------------------
 Nuclear Repulsion Energy =   955.5881272762 hartrees
 There are       55 alpha and       55 beta electrons
 Applying Cartesian multipole field
    Component          Value
    ---------          -----
     (2,0,0)        1.00000E-11
     (0,2,0)        2.00000E-11
     (0,0,2)       -3.00000E-11
 Nucleus-field energy     =     0.0000000077 hartrees
 Requested basis set is 6-31G(d)
 There are 84 shells and 260 basis functions
 A cutoff of  1.0D-11 yielded   2432 shell pairs
 There are     25133 function pairs
 Smallest overlap matrix eigenvalue = 4.68E-04
 Guess MOs from SCF MO coefficient file
 Reading MOs from coefficient file
 Reading MOs from coefficient file
 A restricted hybrid HF-DFT SCF calculation will be
 performed using Pulay DIIS extrapolation
 Exchange:     0.2000 Hartree-Fock + 0.0800 Slater + 0.7200 B88
 Correlation:  0.1900 VWN1RPA + 0.8100 LYP
 Using SG-1 standard quadrature grid
 SCF converges when DIIS error is below 1.0E-08
Geometry optimization detected.  Setting ReadMinima to 0
Setting SaveMinima to 0
 ---------------------------------------
  Cycle       Energy         DIIS Error
 ---------------------------------------
    1    -689.9515001063      4.65E-04
    2    -689.9529669993      2.96E-05
    3    -689.9529671224      3.98E-05
    4    -689.9529789906      1.39E-05
    5    -689.9529803457      4.87E-06
    6    -689.9529804848      2.36E-06
    7    -689.9529805278      7.04E-07
    8    -689.9529805302      1.56E-07
    9    -689.9529805303      1.03E-07
   10    -689.9529805308      2.73E-08
   11    -689.9529805303      7.42E-09 Convergence criterion met
 ---------------------------------------
 SCF time:  CPU 129.52 s  wall 129.83 s
 SCF   energy in the final basis set = -689.9529805303
 Total energy in the final basis set = -689.9529805303

 --------------------------------------------------------------

                    Orbital Energies (a.u.)
 --------------------------------------------------------------

 Alpha MOs
 -- Occupied --
-19.153 -19.153 -10.286 -10.285 -10.208 -10.208 -10.208 -10.207
-10.206 -10.205 -10.203 -10.203 -10.202 -10.202 -10.202 -10.202
 -1.059  -1.040  -0.866  -0.866  -0.774  -0.769  -0.757  -0.756
 -0.682  -0.639  -0.620  -0.614  -0.591  -0.555  -0.531  -0.501
 -0.488  -0.466  -0.460  -0.453  -0.448  -0.447  -0.434  -0.432
 -0.423  -0.411  -0.395  -0.369  -0.368  -0.366  -0.360  -0.353
 -0.351  -0.304  -0.267  -0.262  -0.262  -0.262  -0.236
 -- Virtual --
 -0.084  -0.053  -0.011  -0.010   0.021   0.056   0.091   0.091
  0.138   0.139   0.154   0.156   0.158   0.163   0.178   0.182
  0.183   0.194   0.218   0.258   0.264   0.279   0.291   0.295
  0.296   0.304   0.337   0.352   0.372   0.385   0.394   0.459
  0.501   0.501   0.515   0.526   0.529   0.534   0.548   0.551
  0.561   0.566   0.569   0.580   0.583   0.583   0.584   0.594
  0.594   0.604   0.607   0.610   0.611   0.629   0.633   0.650
  0.662   0.669   0.689   0.695   0.737   0.756   0.772   0.785
  0.787   0.819   0.824   0.825   0.829   0.833   0.839   0.855
  0.861   0.864   0.886   0.901   0.905   0.932   0.935   0.944
  0.948   0.963   0.993   0.997   1.010   1.063   1.066   1.079
  1.085   1.111   1.112   1.131   1.156   1.161   1.175   1.188
  1.201   1.237   1.253   1.260   1.287   1.315   1.363   1.382
  1.391   1.421   1.421   1.429   1.432   1.459   1.459   1.472
  1.477   1.481   1.483   1.497   1.498   1.543   1.594   1.663
  1.671   1.726   1.760   1.772   1.794   1.809   1.814   1.817
  1.844   1.882   1.889   1.897   1.908   1.929   1.946   1.964
  1.966   1.988   1.989   2.019   2.046   2.051   2.053   2.056
  2.128   2.134   2.135   2.144   2.145   2.152   2.185   2.199
  2.272   2.276   2.292   2.296   2.298   2.326   2.331   2.350
  2.406   2.409   2.496   2.565   2.571   2.581   2.586   2.589
  2.613   2.637   2.644   2.656   2.669   2.728   2.736   2.739
  2.741   2.767   2.770   2.814   2.877   2.947   2.955   3.008
  3.009   3.134   3.198   3.412   3.415   3.949   4.034   4.066
  4.077   4.095   4.106   4.114   4.161   4.269   4.317   4.329
  4.381   4.408   4.633   4.686   4.791
 --------------------------------------------------------------

          Ground-State Mulliken Net Atomic Charges

     Atom                 Charge (a.u.)
  ----------------------------------------
      1 C                     0.337907
      2 C                     0.338016
      3 C                     0.078315
      4 C                    -0.153536
      5 H                     0.164190
      6 C                    -0.133960
      7 H                     0.140525
      8 C                    -0.115104
      9 H                     0.140501
     10 C                    -0.139049
     11 H                     0.140751
     12 C                    -0.162125
     13 H                     0.163279
     14 C                     0.077288
     15 C                    -0.162767
     16 H                     0.163754
     17 C                    -0.139256
     18 H                     0.140923
     19 C                    -0.114684
     20 H                     0.140595
     21 C                    -0.134233
     22 H                     0.140634
     23 C                    -0.153053
     24 H                     0.164391
     25 O                    -0.461735
     26 O                    -0.461566
  ----------------------------------------
  Sum of atomic charges =    -0.000000

 -----------------------------------------------------------------
                    Cartesian Multipole Moments
 -----------------------------------------------------------------
    Charge (ESU x 10^10)
                 0.0000
    Dipole Moment (Debye)
         X       2.2266      Y       1.6176      Z       0.6990
       Tot       2.8395
    Quadrupole Moments (Debye-Ang)
        XX     -91.3661     XY     -10.4771     YY     -81.8183
        XZ      -8.7741     YZ       7.1775     ZZ     -82.5776
    Octopole Moments (Debye-Ang^2)
       XXX     400.9436    XXY     -41.6356    XYY     103.2395
       YYY    -186.2846    XXZ     -17.5865    XYZ     -25.0352
       YYZ      -7.3369    XZZ     134.1948    YZZ     -40.2647
       ZZZ     -45.1680
    Hexadecapole Moments (Debye-Ang^3)
      XXXX   -3090.7664   XXXY     912.7839   XXYY    -696.7934
      XYYY     865.9992   YYYY   -2023.8349   XXXZ     799.6951
      XXYZ    -122.4777   XYYZ     178.4485   YYYZ    -603.7132
      XXZZ    -839.6824   XYZZ     267.4172   YYZZ    -629.5697
      XZZZ     729.1700   YZZZ    -588.4278   ZZZZ   -1946.3255
 -----------------------------------------------------------------
 Calculating analytic gradient of the SCF energy
 Gradient of SCF Energy
            1           2           3           4           5           6
    1   0.0006558  -0.0006161   0.0000077  -0.0002454  -0.0000645  -0.0002392
    2   0.0007695  -0.0006407  -0.0002504   0.0002544   0.0001223   0.0001834
    3   0.0010470  -0.0017947   0.0000161  -0.0001611   0.0000793  -0.0001812
            7           8           9          10          11          12
    1  -0.0000081  -0.0000674   0.0000248   0.0002152   0.0000503  -0.0000314
    2  -0.0000204   0.0001727  -0.0000153  -0.0003080  -0.0000072  -0.0002195
    3  -0.0000337   0.0001150  -0.0000419   0.0001960  -0.0000329   0.0000205
           13          14          15          16          17          18
    1   0.0002458   0.0001916  -0.0000360  -0.0000494  -0.0002150  -0.0000206
    2  -0.0001936   0.0004498   0.0001027   0.0002572   0.0003294   0.0000354
    3   0.0000261   0.0002186  -0.0000758   0.0000243  -0.0002026   0.0000321
           19          20          21          22          23          24
    1   0.0001873  -0.0000182   0.0000484  -0.0000246   0.0001254   0.0001477
    2  -0.0000820   0.0000196  -0.0003203  -0.0000040  -0.0003103  -0.0000741
    3  -0.0000670   0.0000436   0.0000801   0.0000193   0.0001970  -0.0000459
           25          26
    1   0.0000461  -0.0003103
    2  -0.0005925   0.0003417
    3  -0.0007558   0.0012778
 Max gradient component =       1.795E-03
 RMS gradient           =       3.679E-04
 Gradient time:  CPU 45.24 s  wall 45.22 s
 Geometry Optimization Parameters
   NAtoms,    NIC,     NZ,  NCons,   NDum,   NFix, NCnnct, MaxDiis
       26     181       0       0       0       0       0       0

 Cartesian Hessian Update
 Hessian Updated using BFGS Update


** GEOMETRY OPTIMIZATION IN DELOCALIZED INTERNAL COORDINATES **
   Searching for a Minimum

   Optimization Cycle:   5

                       Coordinates (Angstroms)
     ATOM                X               Y               Z
      1  C        -2.4774143335    0.9763769025    0.0014107535
      2  C        -1.6040108907   -0.2822781127    0.1684092987
      3  C        -2.7996203656    1.8072673109    1.1926168701
      4  C        -3.6569365350    2.9064937940    1.0077641727
      5  H        -4.0676777856    3.0812359448    0.0185570339
      6  C        -3.9642338588    3.7447809030    2.0732901862
      7  H        -4.6287402914    4.5913502720    1.9241519637
      8  C        -3.4141953733    3.4977006270    3.3359114058
      9  H        -3.6516245258    4.1541358091    4.1689031561
     10  C        -2.5605528548    2.4091559993    3.5280388403
     11  H        -2.1358307933    2.2163085217    4.5091535381
     12  C        -2.2526626581    1.5635545637    2.4637078886
     13  H        -1.6023895980    0.7113076943    2.6226334288
     14  C        -0.4627237792   -0.5141275355   -0.7570628019
     15  C        -0.0760282847    0.4098046081   -1.7424184966
     16  H        -0.6448504960    1.3207237282   -1.8890022617
     17  C         1.0323301520    0.1473628369   -2.5461301002
     18  H         1.3269012481    0.8639329620   -3.3077209939
     19  C         1.7599309386   -1.0324590444   -2.3756510261
     20  H         2.6236208928   -1.2324148884   -3.0044386929
     21  C         1.3795845895   -1.9572359851   -1.3971107077
     22  H         1.9456262734   -2.8752783219   -1.2651570440
     23  C         0.2765808367   -1.6987619092   -0.5915244489
     24  H        -0.0341178267   -2.3994662763    0.1768201036
     25  O        -2.9323975266    1.2091667472   -1.1115351651
     26  O        -1.9174094539   -1.0777756512    1.0453972988
   Point Group: c1    Number of degrees of freedom:    72


   Energy is   -689.952980530

 Hessian Updated using BFGS Update

 72 Hessian modes will be used to form the next step
  Hessian Eigenvalues:
     0.005792    0.009662    0.011186    0.011687    0.018621    0.018879
     0.021460    0.021773    0.022244    0.022330    0.022464    0.022524
     0.022549    0.022551    0.022789    0.022797    0.022850    0.022863
     0.022970    0.022979    0.023137    0.023139    0.030692    0.155914
     0.159982    0.160000    0.160000    0.160000    0.160000    0.160000
     0.160001    0.160075    0.160154    0.219667    0.220000    0.220000
     0.220150    0.234669    0.234990    0.236973    0.249410    0.249498
     0.249945    0.252611    0.280643    0.323652    0.338695    0.345203
     0.352008    0.352100    0.352468    0.352481    0.352620    0.352631
     0.353492    0.353524    0.354340    0.367397    0.412024    0.414676
     0.418466    0.423532    0.450238    0.451919    0.452551    0.456317
     0.460976    0.461585    0.469522    0.469679    0.918003    0.921734

 Minimum Search - Taking Simple RFO Step
 Searching for Lamda that Minimizes Along All modes
 Value Taken    Lamda =  -0.00007797
 Step Taken.  Stepsize is  0.071614

                             Maximum     Tolerance    Cnvgd?
         Gradient           0.001550      0.000300      NO
         Displacement       0.042180      0.001200      NO
         Energy change     -0.000056      0.000001      NO


 New Cartesian Coordinates Obtained by Inverse Iteration

 Displacement from previous Coordinates is:  0.180965
 ----------------------------------------------------------------
             Standard Nuclear Orientation (Angstroms)
    I     Atom           X                Y                Z
 ----------------------------------------------------------------
    1      C      -2.4662735239     0.9740388252     0.0138833036
    2      C      -1.5831126119    -0.2772206135     0.1855315641
    3      C      -2.7964663179     1.8069385764     1.2016377224
    4      C      -3.6477805056     2.9086414568     1.0068243283
    5      H      -4.0475824370     3.0828628838     0.0130499534
    6      C      -3.9629429372     3.7495338957     2.0679469000
    7      H      -4.6230039621     4.5981610314     1.9109428832
    8      C      -3.4272420327     3.5022597014     3.3364413080
    9      H      -3.6713776603     4.1602389320     4.1663178322
   10      C      -2.5797232219     2.4111129148     3.5384696379
   11      H      -2.1666425925     2.2175030587     4.5244092714
   12      C      -2.2636478834     1.5632178771     2.4783746927
   13      H      -1.6190956653     0.7082807033     2.6451400986
   14      C      -0.4519656504    -0.5120271810    -0.7514853819
   15      C      -0.0733200484     0.4094810018    -1.7416914840
   16      H      -0.6426315612     1.3206536820    -1.8843133096
   17      C       1.0263681746     0.1437014280    -2.5561721935
   18      H       1.3143988655     0.8583386802    -3.3220829791
   19      C       1.7529009302    -1.0373212899    -2.3919433859
   20      H       2.6095131234    -1.2400654791    -3.0295237934
   21      C       1.3800341836    -1.9599985614    -1.4088146157
   22      H       1.9451169607    -2.8793258217    -1.2817635899
   23      C       0.2854982261    -1.6983172175    -0.5928459547
   24      H      -0.0198934569    -2.3972441829     0.1792293738
   25      O      -2.9038863612     1.2140855932    -1.1041511107
   26      O      -1.9060843342    -1.0866683948     1.0456031289
 ----------------------------------------------------------------
 Nuclear Repulsion Energy =   955.4997046693 hartrees
 There are       55 alpha and       55 beta electrons
 Applying Cartesian multipole field
    Component          Value
    ---------          -----
     (2,0,0)        1.00000E-11
     (0,2,0)        2.00000E-11
     (0,0,2)       -3.00000E-11
 Nucleus-field energy     =     0.0000000075 hartrees
 Requested basis set is 6-31G(d)
 There are 84 shells and 260 basis functions
 A cutoff of  1.0D-11 yielded   2430 shell pairs
 There are     25128 function pairs
 Smallest overlap matrix eigenvalue = 4.67E-04
 Guess MOs from SCF MO coefficient file
 Reading MOs from coefficient file
 Reading MOs from coefficient file
 A restricted hybrid HF-DFT SCF calculation will be
 performed using Pulay DIIS extrapolation
 Exchange:     0.2000 Hartree-Fock + 0.0800 Slater + 0.7200 B88
 Correlation:  0.1900 VWN1RPA + 0.8100 LYP
 Using SG-1 standard quadrature grid
 SCF converges when DIIS error is below 1.0E-08
Geometry optimization detected.  Setting ReadMinima to 0
Setting SaveMinima to 0
 ---------------------------------------
  Cycle       Energy         DIIS Error
 ---------------------------------------
    1    -689.9535358079      4.43E-04
    2    -689.9529242082      3.49E-05
    3    -689.9529096712      6.61E-05
    4    -689.9529421913      1.05E-05
    5    -689.9529428166      4.31E-06
    6    -689.9529429214      2.56E-06
    7    -689.9529429794      5.21E-07
    8    -689.9529429814      1.53E-07
    9    -689.9529429822      5.12E-08
   10    -689.9529429823      2.82E-08
   11    -689.9529429818      1.17E-08
   12    -689.9529429818      3.47E-09 Convergence criterion met
 ---------------------------------------
 SCF time:  CPU 136.34 s  wall 136.59 s
 SCF   energy in the final basis set = -689.9529429818
 Total energy in the final basis set = -689.9529429818

 --------------------------------------------------------------

                    Orbital Energies (a.u.)
 --------------------------------------------------------------

 Alpha MOs
 -- Occupied --
-19.153 -19.153 -10.286 -10.285 -10.208 -10.208 -10.208 -10.207
-10.205 -10.205 -10.203 -10.202 -10.202 -10.202 -10.202 -10.201
 -1.060  -1.041  -0.866  -0.866  -0.774  -0.769  -0.757  -0.756
 -0.683  -0.639  -0.620  -0.614  -0.591  -0.555  -0.531  -0.500
 -0.488  -0.466  -0.460  -0.453  -0.448  -0.447  -0.434  -0.432
 -0.423  -0.411  -0.395  -0.369  -0.368  -0.366  -0.360  -0.353
 -0.351  -0.304  -0.267  -0.262  -0.262  -0.261  -0.236
 -- Virtual --
 -0.084  -0.053  -0.010  -0.010   0.021   0.056   0.091   0.091
  0.138   0.140   0.154   0.156   0.158   0.163   0.178   0.182
  0.183   0.195   0.218   0.259   0.265   0.279   0.291   0.295
  0.296   0.305   0.338   0.352   0.373   0.384   0.395   0.459
  0.501   0.501   0.515   0.526   0.530   0.534   0.548   0.551
  0.562   0.566   0.569   0.579   0.583   0.583   0.584   0.594
  0.594   0.604   0.607   0.611   0.611   0.630   0.633   0.651
  0.662   0.670   0.689   0.696   0.737   0.756   0.773   0.784
  0.786   0.819   0.824   0.826   0.829   0.833   0.839   0.855
  0.861   0.865   0.886   0.901   0.905   0.932   0.936   0.944
  0.947   0.963   0.993   0.998   1.009   1.063   1.066   1.080
  1.085   1.110   1.113   1.132   1.157   1.161   1.176   1.188
  1.201   1.237   1.254   1.260   1.287   1.313   1.362   1.382
  1.392   1.421   1.421   1.429   1.432   1.459   1.460   1.472
  1.477   1.481   1.483   1.497   1.498   1.544   1.595   1.663
  1.670   1.727   1.760   1.772   1.794   1.809   1.814   1.817
  1.843   1.883   1.888   1.897   1.908   1.929   1.946   1.964
  1.966   1.988   1.990   2.019   2.047   2.051   2.053   2.056
  2.128   2.135   2.135   2.145   2.145   2.152   2.186   2.199
  2.272   2.277   2.292   2.296   2.298   2.325   2.332   2.352
  2.406   2.409   2.497   2.566   2.571   2.580   2.586   2.590
  2.613   2.637   2.645   2.656   2.670   2.728   2.737   2.740
  2.741   2.767   2.770   2.814   2.878   2.947   2.956   3.006
  3.010   3.135   3.198   3.413   3.416   3.949   4.034   4.066
  4.078   4.096   4.106   4.114   4.161   4.268   4.317   4.329
  4.381   4.407   4.634   4.686   4.791
 --------------------------------------------------------------

          Ground-State Mulliken Net Atomic Charges

     Atom                 Charge (a.u.)
  ----------------------------------------
      1 C                     0.339506
      2 C                     0.337008
      3 C                     0.078202
      4 C                    -0.153291
      5 H                     0.164267
      6 C                    -0.134129
      7 H                     0.140560
      8 C                    -0.114937
      9 H                     0.140602
     10 C                    -0.138888
     11 H                     0.140823
     12 C                    -0.162840
     13 H                     0.163194
     14 C                     0.076815
     15 C                    -0.162042
     16 H                     0.164002
     17 C                    -0.139779
     18 H                     0.140684
     19 C                    -0.114586
     20 H                     0.140408
     21 C                    -0.134310
     22 H                     0.140396
     23 C                    -0.153350
     24 H                     0.164201
     25 O                    -0.461443
     26 O                    -0.461073
  ----------------------------------------
  Sum of atomic charges =    -0.000000

 -----------------------------------------------------------------
                    Cartesian Multipole Moments
 -----------------------------------------------------------------
    Charge (ESU x 10^10)
                 0.0000
    Dipole Moment (Debye)
         X       2.1666      Y       1.6420      Z       0.7180
       Tot       2.8118
    Quadrupole Moments (Debye-Ang)
        XX     -91.2066     XY     -10.5757     YY     -81.8372
        XZ      -8.7955     YZ       7.2066     ZZ     -82.4188
    Octopole Moments (Debye-Ang^2)
       XXX     399.2747    XXY     -41.3480    XYY     102.8795
       YYY    -185.9291    XXZ     -17.7014    XYZ     -24.9939
       YYZ      -7.5710    XZZ     133.4368    YZZ     -40.3411
       ZZZ     -45.5969
    Hexadecapole Moments (Debye-Ang^3)
      XXXX   -3082.5996   XXXY     914.7525   XXYY    -695.7119
      XYYY     866.6777   YYYY   -2026.6964   XXXZ     806.6625
      XXYZ    -123.0209   XYYZ     179.8964   YYYZ    -605.7185
      XXZZ    -838.0361   XYZZ     266.8275   YYZZ    -632.0551
      XZZZ     732.2961   YZZZ    -590.1553   ZZZZ   -1953.4119
 -----------------------------------------------------------------
 Calculating analytic gradient of the SCF energy
 Gradient of SCF Energy
            1           2           3           4           5           6
    1  -0.0020415   0.0026281   0.0006617  -0.0000166  -0.0000222  -0.0000883
    2  -0.0017718   0.0018917   0.0002128   0.0000453   0.0000421   0.0000327
    3   0.0000472   0.0019979   0.0001070  -0.0001568   0.0000358  -0.0000088
            7           8           9          10          11          12
    1  -0.0000136  -0.0000119   0.0000101   0.0000187   0.0000109  -0.0000001
    2  -0.0000255   0.0000799  -0.0000053  -0.0001407  -0.0000007   0.0000903
    3  -0.0000059   0.0000293  -0.0000115   0.0000532  -0.0000092  -0.0000286
           13          14          15          16          17          18
    1   0.0001246  -0.0006152  -0.0003692  -0.0002749  -0.0000192  -0.0000049
    2  -0.0000306  -0.0003765  -0.0002899   0.0002523   0.0002149   0.0000151
    3   0.0000299  -0.0005333   0.0001018  -0.0000066  -0.0000212   0.0000195
           19          20          21          22          23          24
    1   0.0000586  -0.0000220   0.0000562  -0.0000047  -0.0000382   0.0000696
    2  -0.0000006   0.0000158  -0.0000632   0.0000100  -0.0001935  -0.0000161
    3  -0.0000269  -0.0000070   0.0000648   0.0000018  -0.0000342  -0.0000161
           25          26
    1   0.0008931  -0.0009892
    2   0.0003914  -0.0003800
    3  -0.0008337  -0.0007883
 Max gradient component =       2.628E-03
 RMS gradient           =       5.889E-04
 Gradient time:  CPU 45.46 s  wall 45.44 s
 Geometry Optimization Parameters
   NAtoms,    NIC,     NZ,  NCons,   NDum,   NFix, NCnnct, MaxDiis
       26     181       0       0       0       0       0       0

 Cartesian Hessian Update
 Hessian Updated using BFGS Update


** GEOMETRY OPTIMIZATION IN DELOCALIZED INTERNAL COORDINATES **
   Searching for a Minimum

   Optimization Cycle:   6

                       Coordinates (Angstroms)
     ATOM                X               Y               Z
      1  C        -2.4662735239    0.9740388252    0.0138833036
      2  C        -1.5831126119   -0.2772206135    0.1855315641
      3  C        -2.7964663179    1.8069385764    1.2016377224
      4  C        -3.6477805056    2.9086414568    1.0068243283
      5  H        -4.0475824370    3.0828628838    0.0130499534
      6  C        -3.9629429372    3.7495338957    2.0679469000
      7  H        -4.6230039621    4.5981610314    1.9109428832
      8  C        -3.4272420327    3.5022597014    3.3364413080
      9  H        -3.6713776603    4.1602389320    4.1663178322
     10  C        -2.5797232219    2.4111129148    3.5384696379
     11  H        -2.1666425925    2.2175030587    4.5244092714
     12  C        -2.2636478834    1.5632178771    2.4783746927
     13  H        -1.6190956653    0.7082807033    2.6451400986
     14  C        -0.4519656504   -0.5120271810   -0.7514853819
     15  C        -0.0733200484    0.4094810018   -1.7416914840
     16  H        -0.6426315612    1.3206536820   -1.8843133096
     17  C         1.0263681746    0.1437014280   -2.5561721935
     18  H         1.3143988655    0.8583386802   -3.3220829791
     19  C         1.7529009302   -1.0373212899   -2.3919433859
     20  H         2.6095131234   -1.2400654791   -3.0295237934
     21  C         1.3800341836   -1.9599985614   -1.4088146157
     22  H         1.9451169607   -2.8793258217   -1.2817635899
     23  C         0.2854982261   -1.6983172175   -0.5928459547
     24  H        -0.0198934569   -2.3972441829    0.1792293738
     25  O        -2.9038863612    1.2140855932   -1.1041511107
     26  O        -1.9060843342   -1.0866683948    1.0456031289
   Point Group: c1    Number of degrees of freedom:    72


   Energy is   -689.952942982

 Hessian Updated using BFGS Update

 72 Hessian modes will be used to form the next step
  Hessian Eigenvalues:
     0.006014    0.010726    0.011645    0.018615    0.018783    0.021181
     0.021607    0.021849    0.022327    0.022461    0.022501    0.022527
     0.022548    0.022781    0.022793    0.022813    0.022850    0.022937
     0.022974    0.023136    0.023138    0.030003    0.043311    0.148065
     0.159846    0.159987    0.160000    0.160000    0.160000    0.160000
     0.160001    0.160053    0.160132    0.210756    0.219950    0.220002
     0.220090    0.221745    0.234945    0.235381    0.245787    0.249457
     0.249921    0.266936    0.273282    0.293994    0.333084    0.346177
     0.351983    0.352082    0.352467    0.352481    0.352618    0.352630
     0.353489    0.353523    0.354568    0.355415    0.412301    0.414865
     0.418563    0.419002    0.448791    0.450368    0.452547    0.454564
     0.460701    0.460983    0.469527    0.469670    0.912547    0.922552

 Minimum Search - Taking Simple RFO Step
 Searching for Lamda that Minimizes Along All modes
 Value Taken    Lamda =  -0.00014391
 Step Taken.  Stepsize is  0.054607

                             Maximum     Tolerance    Cnvgd?
         Gradient           0.001748      0.000300      NO
         Displacement       0.032210      0.001200      NO
         Energy change      0.000038      0.000001      NO


 New Cartesian Coordinates Obtained by Inverse Iteration

 Displacement from previous Coordinates is:  0.125237
 ----------------------------------------------------------------
             Standard Nuclear Orientation (Angstroms)
    I     Atom           X                Y                Z
 ----------------------------------------------------------------
    1      C      -2.4732771531     0.9793532298     0.0078517643
    2      C      -1.5948516895    -0.2776625308     0.1695061452
    3      C      -2.7983631596     1.8077445030     1.2008546550
    4      C      -3.6511527637     2.9085645150     1.0114978230
    5      H      -4.0545026737     3.0825088894     0.0190810118
    6      C      -3.9625519664     3.7481150543     2.0746621448
    7      H      -4.6239535712     4.5964098150     1.9212983019
    8      C      -3.4220489130     3.4999468819     3.3405200840
    9      H      -3.6637993237     4.1564975813     4.1723153580
   10      C      -2.5731268856     2.4094598664     3.5374355990
   11      H      -2.1569543283     2.2143448592     4.5218097228
   12      C      -2.2605321817     1.5631048238     2.4750704219
   13      H      -1.6169505253     0.7072226502     2.6383810999
   14      C      -0.4575034329    -0.5101518051    -0.7617596513
   15      C      -0.0732106378     0.4072134515    -1.7534859842
   16      H      -0.6445385832     1.3149708230    -1.9061003305
   17      C       1.0328393549     0.1395811493    -2.5587532123
   18      H       1.3242273657     0.8504565923    -3.3269387572
   19      C       1.7609285454    -1.0384391935    -2.3836201003
   20      H       2.6224069224    -1.2426299275    -3.0142628501
   21      C       1.3831020335    -1.9563428076    -1.3985234367
   22      H       1.9493743931    -2.8737100838    -1.2625848393
   23      C       0.2819394729    -1.6930640336    -0.5922418309
   24      H      -0.0286180972    -2.3881387053     0.1812924744
   25      O      -2.9316573912     1.2183899291    -1.1014298427
   26      O      -1.9060671110    -1.0828840274     1.0371384293
 ----------------------------------------------------------------
 Nuclear Repulsion Energy =   955.2632379653 hartrees
 There are       55 alpha and       55 beta electrons
 Applying Cartesian multipole field
    Component          Value
    ---------          -----
     (2,0,0)        1.00000E-11
     (0,2,0)        2.00000E-11
     (0,0,2)       -3.00000E-11
 Nucleus-field energy     =     0.0000000075 hartrees
 Requested basis set is 6-31G(d)
 There are 84 shells and 260 basis functions
 A cutoff of  1.0D-11 yielded   2427 shell pairs
 There are     25116 function pairs
 Smallest overlap matrix eigenvalue = 4.66E-04
 Guess MOs from SCF MO coefficient file
 Reading MOs from coefficient file
 Reading MOs from coefficient file
 A restricted hybrid HF-DFT SCF calculation will be
 performed using Pulay DIIS extrapolation
 Exchange:     0.2000 Hartree-Fock + 0.0800 Slater + 0.7200 B88
 Correlation:  0.1900 VWN1RPA + 0.8100 LYP
 Using SG-1 standard quadrature grid
 SCF converges when DIIS error is below 1.0E-08
Geometry optimization detected.  Setting ReadMinima to 0
Setting SaveMinima to 0
 ---------------------------------------
  Cycle       Energy         DIIS Error
 ---------------------------------------
    1    -689.9529883838      3.64E-04
    2    -689.9529864365      2.95E-05
    3    -689.9529723272      5.76E-05
    4    -689.9529979134      8.26E-06
    5    -689.9529982527      3.93E-06
    6    -689.9529983466      2.09E-06
    7    -689.9529983870      5.47E-07
    8    -689.9529983928      1.56E-07
    9    -689.9529983904      9.18E-08
   10    -689.9529983921      2.28E-08
   11    -689.9529983909      8.80E-09 Convergence criterion met
 ---------------------------------------
 SCF time:  CPU 128.51 s  wall 128.67 s
 SCF   energy in the final basis set = -689.9529983909
 Total energy in the final basis set = -689.9529983909

 --------------------------------------------------------------

                    Orbital Energies (a.u.)
 --------------------------------------------------------------

 Alpha MOs
 -- Occupied --
-19.153 -19.153 -10.286 -10.286 -10.208 -10.208 -10.207 -10.207
-10.205 -10.205 -10.202 -10.202 -10.202 -10.202 -10.202 -10.202
 -1.060  -1.041  -0.866  -0.866  -0.774  -0.769  -0.757  -0.756
 -0.683  -0.639  -0.620  -0.614  -0.591  -0.555  -0.532  -0.501
 -0.488  -0.466  -0.460  -0.453  -0.448  -0.447  -0.434  -0.432
 -0.424  -0.411  -0.395  -0.369  -0.368  -0.366  -0.360  -0.352
 -0.351  -0.305  -0.267  -0.262  -0.262  -0.261  -0.236
 -- Virtual --
 -0.084  -0.053  -0.010  -0.010   0.021   0.056   0.091   0.091
  0.138   0.140   0.154   0.156   0.158   0.163   0.178   0.182
  0.183   0.195   0.218   0.259   0.265   0.279   0.291   0.296
  0.296   0.305   0.338   0.352   0.373   0.384   0.394   0.459
  0.501   0.501   0.515   0.526   0.530   0.534   0.547   0.551
  0.562   0.566   0.569   0.580   0.583   0.583   0.584   0.593
  0.594   0.604   0.607   0.611   0.611   0.630   0.633   0.651
  0.662   0.670   0.689   0.696   0.737   0.756   0.772   0.784
  0.786   0.819   0.824   0.826   0.829   0.833   0.839   0.855
  0.861   0.865   0.886   0.901   0.905   0.932   0.936   0.944
  0.946   0.963   0.993   0.997   1.009   1.063   1.065   1.079
  1.086   1.109   1.112   1.132   1.157   1.161   1.176   1.188
  1.201   1.236   1.254   1.260   1.287   1.313   1.362   1.382
  1.392   1.421   1.421   1.429   1.432   1.458   1.460   1.473
  1.477   1.481   1.484   1.497   1.499   1.545   1.596   1.662
  1.669   1.726   1.759   1.772   1.794   1.809   1.814   1.816
  1.844   1.883   1.888   1.897   1.908   1.929   1.946   1.965
  1.966   1.988   1.989   2.018   2.047   2.051   2.054   2.056
  2.129   2.135   2.135   2.145   2.145   2.152   2.186   2.199
  2.273   2.277   2.292   2.297   2.298   2.325   2.332   2.351
  2.407   2.408   2.496   2.566   2.571   2.580   2.586   2.590
  2.613   2.637   2.644   2.656   2.670   2.728   2.738   2.740
  2.741   2.766   2.770   2.815   2.878   2.948   2.956   3.006
  3.009   3.134   3.199   3.413   3.417   3.949   4.034   4.067
  4.078   4.096   4.106   4.115   4.160   4.267   4.317   4.329
  4.381   4.406   4.634   4.686   4.790
 --------------------------------------------------------------

          Ground-State Mulliken Net Atomic Charges

     Atom                 Charge (a.u.)
  ----------------------------------------
      1 C                     0.339080
      2 C                     0.338433
      3 C                     0.077817
      4 C                    -0.153572
      5 H                     0.164399
      6 C                    -0.134019
      7 H                     0.140393
      8 C                    -0.114920
      9 H                     0.140490
     10 C                    -0.138969
     11 H                     0.140644
     12 C                    -0.163130
     13 H                     0.162993
     14 C                     0.076603
     15 C                    -0.163443
     16 H                     0.163482
     17 C                    -0.139343
     18 H                     0.140750
     19 C                    -0.114514
     20 H                     0.140530
     21 C                    -0.134241
     22 H                     0.140445
     23 C                    -0.153199
     24 H                     0.164582
     25 O                    -0.460761
     26 O                    -0.460529
  ----------------------------------------
  Sum of atomic charges =    -0.000000

 -----------------------------------------------------------------
                    Cartesian Multipole Moments
 -----------------------------------------------------------------
    Charge (ESU x 10^10)
                 0.0000
    Dipole Moment (Debye)
         X       2.2010      Y       1.6116      Z       0.7000
       Tot       2.8164
    Quadrupole Moments (Debye-Ang)
        XX     -91.3497     XY     -10.4501     YY     -81.9154
        XZ      -8.7959     YZ       7.1386     ZZ     -82.4318
    Octopole Moments (Debye-Ang^2)
       XXX     400.7293    XXY     -41.9971    XYY     103.2426
       YYY    -186.3171    XXZ     -17.4971    XYZ     -24.9628
       YYZ      -7.3908    XZZ     133.6473    YZZ     -40.3975
       ZZZ     -45.3830
    Hexadecapole Moments (Debye-Ang^3)
      XXXX   -3093.1821   XXXY     916.8726   XXYY    -697.7100
      XYYY     868.4753   YYYY   -2026.0340   XXXZ     804.0985
      XXYZ    -123.0673   XYYZ     179.7547   YYYZ    -606.3897
      XXZZ    -839.9544   XYZZ     267.5483   YYZZ    -631.9372
      XZZZ     731.8231   YZZZ    -590.9380   ZZZZ   -1954.4266
 -----------------------------------------------------------------
 Calculating analytic gradient of the SCF energy
 Gradient of SCF Energy
            1           2           3           4           5           6
    1   0.0003422  -0.0003704  -0.0003295   0.0001296   0.0000545   0.0001830
    2   0.0001219  -0.0001181   0.0000884  -0.0002362  -0.0001168  -0.0001237
    3  -0.0006933   0.0006099  -0.0000414   0.0001473  -0.0000636   0.0001709
            7           8           9          10          11          12
    1  -0.0000089   0.0000297  -0.0000243  -0.0001136  -0.0000248   0.0000398
    2  -0.0000007  -0.0001082   0.0000096   0.0002063   0.0000228   0.0001459
    3   0.0000227  -0.0001147   0.0000286  -0.0001634   0.0000178  -0.0000257
           13          14          15          16          17          18
    1  -0.0001759   0.0000511   0.0001716   0.0000732   0.0000994   0.0000156
    2   0.0000915  -0.0003022   0.0000411  -0.0002332  -0.0002308  -0.0000283
    3  -0.0000344  -0.0000136   0.0000420  -0.0000090   0.0001516  -0.0000291
           19          20          21          22          23          24
    1  -0.0001360   0.0000192   0.0000016   0.0000182  -0.0001352  -0.0001075
    2   0.0000302  -0.0000117   0.0002559   0.0000087   0.0002634   0.0000732
    3   0.0000798  -0.0000340  -0.0001137  -0.0000210  -0.0001393   0.0000481
           25          26
    1  -0.0003002   0.0004975
    2   0.0002160  -0.0000652
    3   0.0006914  -0.0005139
 Max gradient component =       6.933E-04
 RMS gradient           =       2.045E-04
 Gradient time:  CPU 45.66 s  wall 45.65 s
 Geometry Optimization Parameters
   NAtoms,    NIC,     NZ,  NCons,   NDum,   NFix, NCnnct, MaxDiis
       26     181       0       0       0       0       0       0

 Cartesian Hessian Update
 Hessian Updated using BFGS Update


** GEOMETRY OPTIMIZATION IN DELOCALIZED INTERNAL COORDINATES **
   Searching for a Minimum

   Optimization Cycle:   7

                       Coordinates (Angstroms)
     ATOM                X               Y               Z
      1  C        -2.4732771531    0.9793532298    0.0078517643
      2  C        -1.5948516895   -0.2776625308    0.1695061452
      3  C        -2.7983631596    1.8077445030    1.2008546550
      4  C        -3.6511527637    2.9085645150    1.0114978230
      5  H        -4.0545026737    3.0825088894    0.0190810118
      6  C        -3.9625519664    3.7481150543    2.0746621448
      7  H        -4.6239535712    4.5964098150    1.9212983019
      8  C        -3.4220489130    3.4999468819    3.3405200840
      9  H        -3.6637993237    4.1564975813    4.1723153580
     10  C        -2.5731268856    2.4094598664    3.5374355990
     11  H        -2.1569543283    2.2143448592    4.5218097228
     12  C        -2.2605321817    1.5631048238    2.4750704219
     13  H        -1.6169505253    0.7072226502    2.6383810999
     14  C        -0.4575034329   -0.5101518051   -0.7617596513
     15  C        -0.0732106378    0.4072134515   -1.7534859842
     16  H        -0.6445385832    1.3149708230   -1.9061003305
     17  C         1.0328393549    0.1395811493   -2.5587532123
     18  H         1.3242273657    0.8504565923   -3.3269387572
     19  C         1.7609285454   -1.0384391935   -2.3836201003
     20  H         2.6224069224   -1.2426299275   -3.0142628501
     21  C         1.3831020335   -1.9563428076   -1.3985234367
     22  H         1.9493743931   -2.8737100838   -1.2625848393
     23  C         0.2819394729   -1.6930640336   -0.5922418309
     24  H        -0.0286180972   -2.3881387053    0.1812924744
     25  O        -2.9316573912    1.2183899291   -1.1014298427
     26  O        -1.9060671110   -1.0828840274    1.0371384293
   Point Group: c1    Number of degrees of freedom:    72


   Energy is   -689.952998391

 Hessian Updated using BFGS Update

 72 Hessian modes will be used to form the next step
  Hessian Eigenvalues:
     0.005993    0.010738    0.011640    0.018614    0.018818    0.021393
     0.021619    0.021987    0.022327    0.022460    0.022501    0.022530
     0.022548    0.022787    0.022795    0.022822    0.022849    0.022938
     0.022974    0.023136    0.023139    0.029266    0.040626    0.154422
     0.159952    0.159989    0.160000    0.160000    0.160000    0.160000
     0.160002    0.160057    0.160159    0.219093    0.219997    0.220035
     0.220071    0.229445    0.234962    0.235440    0.248915    0.249460
     0.249921    0.266049    0.280018    0.322163    0.334352    0.346501
     0.352000    0.352089    0.352467    0.352481    0.352619    0.352630
     0.353491    0.353523    0.354721    0.361535    0.412375    0.414754
     0.418606    0.422661    0.450232    0.450956    0.452547    0.454001
     0.460705    0.460985    0.469554    0.469676    0.914694    0.922380

 Minimum Search - Taking Simple RFO Step
 Searching for Lamda that Minimizes Along All modes
 Value Taken    Lamda =  -0.00002099
 Step Taken.  Stepsize is  0.015159

                             Maximum     Tolerance    Cnvgd?
         Gradient           0.001242      0.000300      NO
         Displacement       0.007313      0.001200      NO
         Energy change     -0.000055      0.000001      NO


 New Cartesian Coordinates Obtained by Inverse Iteration

 Displacement from previous Coordinates is:  0.070779
 ----------------------------------------------------------------
             Standard Nuclear Orientation (Angstroms)
    I     Atom           X                Y                Z
 ----------------------------------------------------------------
    1      C      -2.4779750789     0.9750013813     0.0047613455
    2      C      -1.6012747108    -0.2822082200     0.1690202657
    3      C      -2.7997163490     1.8058572326     1.1966239012
    4      C      -3.6500696362     2.9095112320     1.0084860310
    5      H      -4.0550464851     3.0859571822     0.0171910465
    6      C      -3.9576749609     3.7493721259     2.0725759595
    7      H      -4.6168040199     4.5996415275     1.9204808515
    8      C      -3.4154934296     3.4990474463     3.3376963761
    9      H      -3.6536831788     4.1562950585     4.1698885955
   10      C      -2.5689563677     2.4059969085     3.5332823244
   11      H      -2.1508469750     2.2099770072     4.5166338302
   12      C      -2.2602940117     1.5591554287     2.4701245283
   13      H      -1.6167486155     0.7026839692     2.6320620163
   14      C      -0.4612290906    -0.5125941267    -0.7589408024
   15      C      -0.0790586750     0.4070513793    -1.7497452851
   16      H      -0.6518610860     1.3144303814    -1.9010679662
   17      C       1.0285752696     0.1436001249    -2.5542203036
   18      H       1.3189087438     0.8565611758    -3.3208412154
   19      C       1.7602585079    -1.0326238442    -2.3790189169
   20      H       2.6232541206    -1.2333194205    -3.0085964360
   21      C       1.3845473665    -1.9529882378    -1.3948745142
   22      H       1.9537580948    -2.8685232833    -1.2589776688
   23      C       0.2819655124    -1.6938113827    -0.5891087444
   24      H      -0.0260402300    -2.3911566469     0.1833774379
   25      O      -2.9323961142     1.2123668999    -1.1070131297
   26      O      -1.9149409007    -1.0844197992     1.0392146733
 ----------------------------------------------------------------
 Nuclear Repulsion Energy =   955.4475410106 hartrees
 There are       55 alpha and       55 beta electrons
 Applying Cartesian multipole field
    Component          Value
    ---------          -----
     (2,0,0)        1.00000E-11
     (0,2,0)        2.00000E-11
     (0,0,2)       -3.00000E-11
 Nucleus-field energy     =     0.0000000076 hartrees
 Requested basis set is 6-31G(d)
 There are 84 shells and 260 basis functions
 A cutoff of  1.0D-11 yielded   2432 shell pairs
 There are     25133 function pairs
 Smallest overlap matrix eigenvalue = 4.67E-04
 Guess MOs from SCF MO coefficient file
 Reading MOs from coefficient file
 Reading MOs from coefficient file
 A restricted hybrid HF-DFT SCF calculation will be
 performed using Pulay DIIS extrapolation
 Exchange:     0.2000 Hartree-Fock + 0.0800 Slater + 0.7200 B88
 Correlation:  0.1900 VWN1RPA + 0.8100 LYP
 Using SG-1 standard quadrature grid
 SCF converges when DIIS error is below 1.0E-08
Geometry optimization detected.  Setting ReadMinima to 0
Setting SaveMinima to 0
 ---------------------------------------
  Cycle       Energy         DIIS Error
 ---------------------------------------
    1    -689.9513039320      1.21E-04
    2    -689.9530034122      8.80E-06
    3    -689.9530039488      8.26E-06
    4    -689.9530044993      2.92E-06
    5    -689.9530045617      1.32E-06
    6    -689.9530045759      5.76E-07
    7    -689.9530045788      1.79E-07
    8    -689.9530045792      8.31E-08
    9    -689.9530045792      1.89E-08
   10    -689.9530045785      1.13E-08
   11    -689.9530045779      4.41E-09 Convergence criterion met
 ---------------------------------------
 SCF time:  CPU 122.88 s  wall 122.97 s
 SCF   energy in the final basis set = -689.9530045779
 Total energy in the final basis set = -689.9530045779

 --------------------------------------------------------------

                    Orbital Energies (a.u.)
 --------------------------------------------------------------

 Alpha MOs
 -- Occupied --
-19.153 -19.153 -10.286 -10.286 -10.208 -10.208 -10.207 -10.207
-10.205 -10.205 -10.202 -10.202 -10.202 -10.202 -10.202 -10.202
 -1.060  -1.041  -0.866  -0.866  -0.774  -0.769  -0.757  -0.756
 -0.683  -0.639  -0.620  -0.614  -0.591  -0.555  -0.531  -0.501
 -0.488  -0.466  -0.460  -0.453  -0.448  -0.447  -0.434  -0.432
 -0.423  -0.411  -0.395  -0.369  -0.368  -0.366  -0.360  -0.353
 -0.351  -0.304  -0.267  -0.262  -0.262  -0.262  -0.236
 -- Virtual --
 -0.084  -0.053  -0.010  -0.010   0.021   0.056   0.091   0.091
  0.138   0.139   0.154   0.156   0.158   0.163   0.178   0.182
  0.183   0.194   0.218   0.259   0.264   0.279   0.291   0.296
  0.296   0.304   0.337   0.352   0.373   0.384   0.394   0.459
  0.501   0.501   0.515   0.526   0.530   0.534   0.547   0.551
  0.562   0.566   0.569   0.580   0.583   0.583   0.584   0.593
  0.594   0.604   0.607   0.611   0.611   0.629   0.633   0.651
  0.662   0.670   0.689   0.695   0.737   0.756   0.772   0.785
  0.786   0.819   0.824   0.825   0.829   0.833   0.839   0.855
  0.861   0.864   0.886   0.901   0.905   0.932   0.935   0.944
  0.946   0.963   0.993   0.997   1.009   1.063   1.065   1.080
  1.086   1.110   1.112   1.132   1.156   1.161   1.176   1.188
  1.202   1.237   1.253   1.260   1.287   1.314   1.362   1.381
  1.392   1.421   1.421   1.429   1.432   1.458   1.459   1.472
  1.477   1.481   1.484   1.497   1.498   1.544   1.595   1.663
  1.670   1.726   1.760   1.772   1.794   1.809   1.814   1.816
  1.844   1.883   1.888   1.897   1.908   1.929   1.946   1.964
  1.966   1.988   1.989   2.018   2.046   2.051   2.053   2.056
  2.128   2.134   2.135   2.145   2.145   2.152   2.186   2.199
  2.272   2.277   2.292   2.297   2.298   2.326   2.331   2.351
  2.406   2.408   2.495   2.566   2.571   2.580   2.586   2.590
  2.613   2.637   2.644   2.656   2.670   2.728   2.737   2.739
  2.741   2.767   2.770   2.814   2.877   2.947   2.956   3.007
  3.009   3.134   3.198   3.412   3.416   3.949   4.034   4.066
  4.077   4.095   4.106   4.115   4.160   4.268   4.317   4.329
  4.381   4.408   4.634   4.686   4.790
 --------------------------------------------------------------

          Ground-State Mulliken Net Atomic Charges

     Atom                 Charge (a.u.)
  ----------------------------------------
      1 C                     0.338784
      2 C                     0.338196
      3 C                     0.077928
      4 C                    -0.153504
      5 H                     0.164288
      6 C                    -0.133983
      7 H                     0.140484
      8 C                    -0.115015
      9 H                     0.140517
     10 C                    -0.138949
     11 H                     0.140731
     12 C                    -0.162739
     13 H                     0.163269
     14 C                     0.076710
     15 C                    -0.163081
     16 H                     0.163860
     17 C                    -0.139320
     18 H                     0.140831
     19 C                    -0.114613
     20 H                     0.140550
     21 C                    -0.134225
     22 H                     0.140532
     23 C                    -0.153120
     24 H                     0.164442
     25 O                    -0.461391
     26 O                    -0.461181
  ----------------------------------------
  Sum of atomic charges =     0.000000

 -----------------------------------------------------------------
                    Cartesian Multipole Moments
 -----------------------------------------------------------------
    Charge (ESU x 10^10)
                -0.0000
    Dipole Moment (Debye)
         X       2.2145      Y       1.6224      Z       0.7049
       Tot       2.8343
    Quadrupole Moments (Debye-Ang)
        XX     -91.3889     XY     -10.4898     YY     -81.8751
        XZ      -8.7795     YZ       7.1365     ZZ     -82.4763
    Octopole Moments (Debye-Ang^2)
       XXX     401.2638    XXY     -41.8752    XYY     103.2338
       YYY    -185.8526    XXZ     -17.5769    XYZ     -24.9781
       YYZ      -7.3098    XZZ     133.8638    YZZ     -40.2959
       ZZZ     -45.2509
    Hexadecapole Moments (Debye-Ang^3)
      XXXX   -3092.7472   XXXY     914.9096   XXYY    -697.2187
      XYYY     865.6714   YYYY   -2022.9491   XXXZ     801.7951
      XXYZ    -122.8099   XYYZ     179.1440   YYYZ    -603.9783
      XXZZ    -839.7526   XYZZ     267.3233   YYZZ    -630.7179
      XZZZ     729.7313   YZZZ    -589.0413   ZZZZ   -1949.7347
 -----------------------------------------------------------------
 Calculating analytic gradient of the SCF energy
 Gradient of SCF Energy
            1           2           3           4           5           6
    1   0.0000294  -0.0001280   0.0000179  -0.0000692  -0.0000182  -0.0000693
    2   0.0001109  -0.0001636  -0.0000540   0.0000734   0.0000251   0.0000455
    3   0.0002331  -0.0004101   0.0000104  -0.0000356   0.0000199  -0.0000524
            7           8           9          10          11          12
    1  -0.0000091  -0.0000215   0.0000081   0.0000523   0.0000171   0.0000213
    2  -0.0000091   0.0000426  -0.0000037  -0.0000772   0.0000022  -0.0000477
    3  -0.0000108   0.0000301  -0.0000115   0.0000503  -0.0000057   0.0000287
           13          14          15          16          17          18
    1   0.0000561   0.0000404  -0.0000043  -0.0000089  -0.0000594  -0.0000080
    2  -0.0000263   0.0000982   0.0000396   0.0000617   0.0000896   0.0000132
    3   0.0000136   0.0000298  -0.0000177   0.0000004  -0.0000539   0.0000041
           19          20          21          22          23          24
    1   0.0000478  -0.0000057   0.0000150  -0.0000014   0.0000484   0.0000441
    2  -0.0000191   0.0000105  -0.0000856  -0.0000003  -0.0000891  -0.0000162
    3  -0.0000172   0.0000100   0.0000249   0.0000056   0.0000424  -0.0000073
           25          26
    1   0.0000649  -0.0000598
    2  -0.0001141   0.0000934
    3  -0.0001841   0.0003031
 Max gradient component =       4.101E-04
 RMS gradient           =       8.329E-05
 Gradient time:  CPU 45.39 s  wall 45.38 s
 Geometry Optimization Parameters
   NAtoms,    NIC,     NZ,  NCons,   NDum,   NFix, NCnnct, MaxDiis
       26     181       0       0       0       0       0       0

 Cartesian Hessian Update
 Hessian Updated using BFGS Update


** GEOMETRY OPTIMIZATION IN DELOCALIZED INTERNAL COORDINATES **
   Searching for a Minimum

   Optimization Cycle:   8

                       Coordinates (Angstroms)
     ATOM                X               Y               Z
      1  C        -2.4779750789    0.9750013813    0.0047613455
      2  C        -1.6012747108   -0.2822082200    0.1690202657
      3  C        -2.7997163490    1.8058572326    1.1966239012
      4  C        -3.6500696362    2.9095112320    1.0084860310
      5  H        -4.0550464851    3.0859571822    0.0171910465
      6  C        -3.9576749609    3.7493721259    2.0725759595
      7  H        -4.6168040199    4.5996415275    1.9204808515
      8  C        -3.4154934296    3.4990474463    3.3376963761
      9  H        -3.6536831788    4.1562950585    4.1698885955
     10  C        -2.5689563677    2.4059969085    3.5332823244
     11  H        -2.1508469750    2.2099770072    4.5166338302
     12  C        -2.2602940117    1.5591554287    2.4701245283
     13  H        -1.6167486155    0.7026839692    2.6320620163
     14  C        -0.4612290906   -0.5125941267   -0.7589408024
     15  C        -0.0790586750    0.4070513793   -1.7497452851
     16  H        -0.6518610860    1.3144303814   -1.9010679662
     17  C         1.0285752696    0.1436001249   -2.5542203036
     18  H         1.3189087438    0.8565611758   -3.3208412154
     19  C         1.7602585079   -1.0326238442   -2.3790189169
     20  H         2.6232541206   -1.2333194205   -3.0085964360
     21  C         1.3845473665   -1.9529882378   -1.3948745142
     22  H         1.9537580948   -2.8685232833   -1.2589776688
     23  C         0.2819655124   -1.6938113827   -0.5891087444
     24  H        -0.0260402300   -2.3911566469    0.1833774379
     25  O        -2.9323961142    1.2123668999   -1.1070131297
     26  O        -1.9149409007   -1.0844197992    1.0392146733
   Point Group: c1    Number of degrees of freedom:    72


   Energy is   -689.953004578

 Hessian Updated using BFGS Update

 72 Hessian modes will be used to form the next step
  Hessian Eigenvalues:
     0.005974    0.010764    0.011641    0.018614    0.018762    0.021405
     0.021615    0.022290    0.022327    0.022463    0.022500    0.022548
     0.022571    0.022783    0.022796    0.022849    0.022877    0.022974
     0.023008    0.023135    0.023138    0.031718    0.040355    0.156983
     0.159984    0.159993    0.159999    0.160000    0.160000    0.160001
     0.160042    0.160122    0.160247    0.219676    0.220000    0.220057
     0.220273    0.234748    0.234971    0.237050    0.249455    0.249921
     0.254458    0.265823    0.281623    0.325773    0.343803    0.346277
     0.352022    0.352112    0.352467    0.352481    0.352618    0.352630
     0.353492    0.353524    0.354709    0.375862    0.412347    0.414814
     0.418607    0.425708    0.450352    0.452442    0.452564    0.459876
     0.460982    0.466269    0.469625    0.469706    0.918814    0.922384

 Minimum Search - Taking Simple RFO Step
 Searching for Lamda that Minimizes Along All modes
 Value Taken    Lamda =  -0.00000286
 Step Taken.  Stepsize is  0.008621

                             Maximum     Tolerance    Cnvgd?
         Gradient           0.000371      0.000300      NO
         Displacement       0.004348      0.001200      NO
         Energy change     -0.000006      0.000001      NO


 New Cartesian Coordinates Obtained by Inverse Iteration

 Displacement from previous Coordinates is:  0.028891
 ----------------------------------------------------------------
             Standard Nuclear Orientation (Angstroms)
    I     Atom           X                Y                Z
 ----------------------------------------------------------------
    1      C      -2.4769608203     0.9756297773     0.0058028261
    2      C      -1.5994821809    -0.2812059778     0.1695522647
    3      C      -2.7993209716     1.8060825652     1.1978345045
    4      C      -3.6482831426     2.9104828847     1.0088599022
    5      H      -4.0515140540     3.0873599381     0.0169248751
    6      C      -3.9566262154     3.7503638059     2.0726999703
    7      H      -4.6147013421     4.6013238472     1.9198798997
    8      C      -3.4168005290     3.4991293266     3.3385505252
    9      H      -3.6557997436     4.1562347755     4.1706437769
   10      C      -2.5717626082     2.4052077266     3.5350026205
   11      H      -2.1557027689     2.2082255759     4.5190338682
   12      C      -2.2622245636     1.5584626014     2.4720248592
   13      H      -1.6202947072     0.7009807220     2.6346791231
   14      C      -0.4602064589    -0.5118217309    -0.7593719837
   15      C      -0.0792815899     0.4062817759    -1.7519577441
   16      H      -0.6530065505     1.3127845627    -1.9045876634
   17      C       1.0277646878     0.1419796045    -2.5569803130
   18      H       1.3169142592     0.8536339246    -3.3252639323
   19      C       1.7601571791    -1.0334919058    -2.3805427979
   20      H       2.6226295169    -1.2348947299    -3.0106407444
   21      C       1.3856693245    -1.9522822201    -1.3945881604
   22      H       1.9554049983    -2.8673441247    -1.2576871677
   23      C       0.2835532763    -1.6923553066    -0.5884608783
   24      H      -0.0238120198    -2.3884941937     0.1853706356
   25      O      -2.9316615542     1.2137992008    -1.1055613102
   26      O      -1.9134937215    -1.0852109256     1.0377972441
 ----------------------------------------------------------------
 Nuclear Repulsion Energy =   955.4158522230 hartrees
 There are       55 alpha and       55 beta electrons
 Applying Cartesian multipole field
    Component          Value
    ---------          -----
     (2,0,0)        1.00000E-11
     (0,2,0)        2.00000E-11
     (0,0,2)       -3.00000E-11
 Nucleus-field energy     =     0.0000000075 hartrees
 Requested basis set is 6-31G(d)
 There are 84 shells and 260 basis functions
 A cutoff of  1.0D-11 yielded   2432 shell pairs
 There are     25133 function pairs
 Smallest overlap matrix eigenvalue = 4.66E-04
 Guess MOs from SCF MO coefficient file
 Reading MOs from coefficient file
 Reading MOs from coefficient file
 A restricted hybrid HF-DFT SCF calculation will be
 performed using Pulay DIIS extrapolation
 Exchange:     0.2000 Hartree-Fock + 0.0800 Slater + 0.7200 B88
 Correlation:  0.1900 VWN1RPA + 0.8100 LYP
 Using SG-1 standard quadrature grid
 SCF converges when DIIS error is below 1.0E-08
Geometry optimization detected.  Setting ReadMinima to 0
Setting SaveMinima to 0
 ---------------------------------------
  Cycle       Energy         DIIS Error
 ---------------------------------------
    1    -689.9535086797      5.77E-05
    2    -689.9530060224      3.64E-06
    3    -689.9530061686      4.04E-06
    4    -689.9530062786      1.93E-06
    5    -689.9530063015      7.33E-07
    6    -689.9530063050      2.93E-07
    7    -689.9530063052      8.23E-08
    8    -689.9530063059      2.69E-08
    9    -689.9530063042      7.10E-09 Convergence criterion met
 ---------------------------------------
 SCF time:  CPU 104.50 s  wall 104.57 s
 SCF   energy in the final basis set = -689.9530063042
 Total energy in the final basis set = -689.9530063042

 --------------------------------------------------------------

                    Orbital Energies (a.u.)
 --------------------------------------------------------------

 Alpha MOs
 -- Occupied --
-19.153 -19.153 -10.286 -10.286 -10.208 -10.208 -10.207 -10.207
-10.205 -10.205 -10.202 -10.202 -10.202 -10.202 -10.202 -10.202
 -1.060  -1.041  -0.866  -0.866  -0.774  -0.769  -0.757  -0.756
 -0.683  -0.639  -0.620  -0.614  -0.591  -0.555  -0.531  -0.501
 -0.488  -0.466  -0.460  -0.453  -0.448  -0.447  -0.434  -0.432
 -0.423  -0.411  -0.395  -0.369  -0.368  -0.366  -0.360  -0.352
 -0.351  -0.305  -0.267  -0.262  -0.262  -0.261  -0.236
 -- Virtual --
 -0.084  -0.053  -0.010  -0.010   0.021   0.056   0.091   0.091
  0.138   0.140   0.154   0.156   0.158   0.163   0.178   0.182
  0.183   0.195   0.218   0.259   0.265   0.279   0.291   0.296
  0.296   0.304   0.338   0.352   0.373   0.384   0.394   0.459
  0.501   0.501   0.515   0.526   0.530   0.534   0.547   0.551
  0.562   0.566   0.569   0.580   0.583   0.583   0.584   0.593
  0.594   0.604   0.607   0.611   0.611   0.630   0.633   0.651
  0.662   0.670   0.689   0.696   0.737   0.756   0.772   0.784
  0.786   0.819   0.824   0.825   0.829   0.833   0.839   0.855
  0.861   0.865   0.886   0.901   0.905   0.932   0.935   0.944
  0.946   0.963   0.993   0.997   1.009   1.063   1.066   1.080
  1.086   1.110   1.112   1.132   1.156   1.161   1.176   1.188
  1.202   1.237   1.253   1.260   1.287   1.314   1.362   1.381
  1.393   1.421   1.421   1.429   1.432   1.458   1.459   1.472
  1.477   1.481   1.484   1.497   1.499   1.544   1.595   1.663
  1.670   1.726   1.759   1.772   1.794   1.809   1.814   1.816
  1.844   1.883   1.888   1.897   1.908   1.929   1.946   1.964
  1.966   1.988   1.989   2.018   2.047   2.051   2.053   2.056
  2.128   2.135   2.135   2.145   2.145   2.152   2.186   2.199
  2.272   2.277   2.292   2.297   2.298   2.326   2.332   2.351
  2.407   2.408   2.495   2.566   2.571   2.580   2.586   2.590
  2.613   2.637   2.644   2.656   2.670   2.728   2.737   2.740
  2.741   2.767   2.770   2.814   2.877   2.947   2.956   3.007
  3.009   3.134   3.199   3.413   3.416   3.949   4.034   4.066
  4.077   4.095   4.106   4.115   4.160   4.267   4.317   4.329
  4.381   4.407   4.634   4.686   4.790
 --------------------------------------------------------------

          Ground-State Mulliken Net Atomic Charges

     Atom                 Charge (a.u.)
  ----------------------------------------
      1 C                     0.339018
      2 C                     0.338243
      3 C                     0.077847
      4 C                    -0.153501
      5 H                     0.164310
      6 C                    -0.134006
      7 H                     0.140465
      8 C                    -0.114976
      9 H                     0.140519
     10 C                    -0.138953
     11 H                     0.140718
     12 C                    -0.162877
     13 H                     0.163260
     14 C                     0.076578
     15 C                    -0.163151
     16 H                     0.163873
     17 C                    -0.139360
     18 H                     0.140802
     19 C                    -0.114577
     20 H                     0.140537
     21 C                    -0.134241
     22 H                     0.140497
     23 C                    -0.153140
     24 H                     0.164455
     25 O                    -0.461288
     26 O                    -0.461052
  ----------------------------------------
  Sum of atomic charges =    -0.000000

 -----------------------------------------------------------------
                    Cartesian Multipole Moments
 -----------------------------------------------------------------
    Charge (ESU x 10^10)
                -0.0000
    Dipole Moment (Debye)
         X       2.2103      Y       1.6224      Z       0.7060
       Tot       2.8313
    Quadrupole Moments (Debye-Ang)
        XX     -91.3909     XY     -10.4922     YY     -81.8922
        XZ      -8.7841     YZ       7.1256     ZZ     -82.4436
    Octopole Moments (Debye-Ang^2)
       XXX     401.2533    XXY     -41.9399    XYY     103.2203
       YYY    -185.8213    XXZ     -17.5537    XYZ     -24.9629
       YYZ      -7.3176    XZZ     133.7420    YZZ     -40.3285
       ZZZ     -45.2962
    Hexadecapole Moments (Debye-Ang^3)
      XXXX   -3092.9807   XXXY     915.6428   XXYY    -697.2691
      XYYY     865.9601   YYYY   -2023.0131   XXXZ     802.5448
      XXYZ    -122.8686   XYYZ     179.3881   YYYZ    -604.3210
      XXZZ    -839.6951   XYZZ     267.3127   YYZZ    -631.1613
      XZZZ     730.0297   YZZZ    -589.3546   ZZZZ   -1951.0569
 -----------------------------------------------------------------
 Calculating analytic gradient of the SCF energy
 Gradient of SCF Energy
            1           2           3           4           5           6
    1  -0.0000260   0.0000097  -0.0000110  -0.0000116  -0.0000022  -0.0000054
    2  -0.0000130  -0.0000038  -0.0000032  -0.0000094  -0.0000090  -0.0000007
    3  -0.0000345   0.0000464   0.0000109   0.0000034  -0.0000000   0.0000032
            7           8           9          10          11          12
    1  -0.0000084  -0.0000039  -0.0000010   0.0000033   0.0000048   0.0000125
    2  -0.0000080   0.0000043  -0.0000007  -0.0000019   0.0000061   0.0000088
    3  -0.0000014  -0.0000037  -0.0000007  -0.0000039  -0.0000008  -0.0000027
           13          14          15          16          17          18
    1   0.0000040  -0.0000032   0.0000038  -0.0000068  -0.0000071  -0.0000035
    2   0.0000007  -0.0000212   0.0000049   0.0000004   0.0000085   0.0000016
    3   0.0000022  -0.0000211   0.0000118  -0.0000035  -0.0000004  -0.0000034
           19          20          21          22          23          24
    1   0.0000011  -0.0000005   0.0000099   0.0000042  -0.0000044   0.0000076
    2   0.0000008   0.0000051   0.0000041   0.0000045  -0.0000031   0.0000056
    3   0.0000025  -0.0000036  -0.0000023  -0.0000012  -0.0000090   0.0000055
           25          26
    1   0.0000191   0.0000151
    2   0.0000037   0.0000148
    3   0.0000034   0.0000031
 Max gradient component =       4.636E-05
 RMS gradient           =       1.014E-05
 Gradient time:  CPU 45.52 s  wall 45.50 s
 Geometry Optimization Parameters
   NAtoms,    NIC,     NZ,  NCons,   NDum,   NFix, NCnnct, MaxDiis
       26     181       0       0       0       0       0       0

 Cartesian Hessian Update
 Hessian Updated using BFGS Update


** GEOMETRY OPTIMIZATION IN DELOCALIZED INTERNAL COORDINATES **
   Searching for a Minimum

   Optimization Cycle:   9

                       Coordinates (Angstroms)
     ATOM                X               Y               Z
      1  C        -2.4769608203    0.9756297773    0.0058028261
      2  C        -1.5994821809   -0.2812059778    0.1695522647
      3  C        -2.7993209716    1.8060825652    1.1978345045
      4  C        -3.6482831426    2.9104828847    1.0088599022
      5  H        -4.0515140540    3.0873599381    0.0169248751
      6  C        -3.9566262154    3.7503638059    2.0726999703
      7  H        -4.6147013421    4.6013238472    1.9198798997
      8  C        -3.4168005290    3.4991293266    3.3385505252
      9  H        -3.6557997436    4.1562347755    4.1706437769
     10  C        -2.5717626082    2.4052077266    3.5350026205
     11  H        -2.1557027689    2.2082255759    4.5190338682
     12  C        -2.2622245636    1.5584626014    2.4720248592
     13  H        -1.6202947072    0.7009807220    2.6346791231
     14  C        -0.4602064589   -0.5118217309   -0.7593719837
     15  C        -0.0792815899    0.4062817759   -1.7519577441
     16  H        -0.6530065505    1.3127845627   -1.9045876634
     17  C         1.0277646878    0.1419796045   -2.5569803130
     18  H         1.3169142592    0.8536339246   -3.3252639323
     19  C         1.7601571791   -1.0334919058   -2.3805427979
     20  H         2.6226295169   -1.2348947299   -3.0106407444
     21  C         1.3856693245   -1.9522822201   -1.3945881604
     22  H         1.9554049983   -2.8673441247   -1.2576871677
     23  C         0.2835532763   -1.6923553066   -0.5884608783
     24  H        -0.0238120198   -2.3884941937    0.1853706356
     25  O        -2.9316615542    1.2137992008   -1.1055613102
     26  O        -1.9134937215   -1.0852109256    1.0377972441
   Point Group: c1    Number of degrees of freedom:    72


   Energy is   -689.953006304

 Hessian Updated using BFGS Update

 72 Hessian modes will be used to form the next step
  Hessian Eigenvalues:
     0.005846    0.008897    0.011653    0.018616    0.018697    0.021413
     0.021617    0.022318    0.022329    0.022461    0.022500    0.022548
     0.022570    0.022777    0.022796    0.022849    0.022868    0.022957
     0.022974    0.023136    0.023146    0.032446    0.042942    0.157665
     0.159980    0.159985    0.159999    0.160000    0.160000    0.160001
     0.160049    0.160110    0.160490    0.219779    0.220000    0.220035
     0.220238    0.234876    0.234962    0.238104    0.249455    0.249918
     0.257544    0.267078    0.280677    0.326044    0.343577    0.346224
     0.352025    0.352115    0.352467    0.352481    0.352618    0.352630
     0.353491    0.353524    0.354725    0.375478    0.412347    0.414989
     0.418613    0.425198    0.450351    0.452397    0.452551    0.460322
     0.460983    0.469056    0.469660    0.470420    0.921279    0.923561

 Minimum Search - Taking Simple RFO Step
 Searching for Lamda that Minimizes Along All modes
 Value Taken    Lamda =   0.00000000
 Step Taken.  Stepsize is  0.006032

                             Maximum     Tolerance    Cnvgd?
         Gradient           0.000030      0.000300     YES
         Displacement       0.002737      0.001200      NO
         Energy change     -0.000002      0.000001      NO


 New Cartesian Coordinates Obtained by Inverse Iteration

 Displacement from previous Coordinates is:  0.023856
 ----------------------------------------------------------------
             Standard Nuclear Orientation (Angstroms)
    I     Atom           X                Y                Z
 ----------------------------------------------------------------
    1      C      -2.4778723365     0.9752541622     0.0055180480
    2      C      -1.6004906733    -0.2816949915     0.1687984719
    3      C      -2.7995209951     1.8057630036     1.1977168545
    4      C      -3.6468612886     2.9113954172     1.0087037079
    5      H      -4.0493830833     3.0891466612     0.0166354026
    6      C      -3.9545418092     3.7513540899     2.0726680831
    7      H      -4.6113044204     4.6033219184     1.9198013939
    8      C      -3.4157839501     3.4988996973     3.3387248818
    9      H      -3.6543254723     4.1560456662     4.1709198131
   10      C      -2.5724198951     2.4037165028     3.5352361918
   11      H      -2.1572316931     2.2057415323     4.5194364803
   12      C      -2.2634619701     1.5569481582     2.4721044996
   13      H      -1.6228720478     0.6984810306     2.6347836820
   14      C      -0.4607293933    -0.5117606749    -0.7596789398
   15      C      -0.0809058750     0.4055131670    -1.7534448858
   16      H      -0.6558568809     1.3110089726    -1.9073695070
   17      C       1.0265102102     0.1415363167    -2.5580776236
   18      H       1.3147219829     0.8524995195    -3.3273523970
   19      C       1.7604432561    -1.0327117055    -2.3800103696
   20      H       2.6232253404    -1.2338362416    -3.0097756818
   21      C       1.3870869846    -1.9506452072    -1.3928383170
   22      H       1.9580396815    -2.8647545670    -1.2546338041
   23      C       0.2845311022    -1.6911154431    -0.5871978542
   24      H      -0.0220603445    -2.3866725834     0.1874626840
   25      O      -2.9330559470     1.2136430738    -1.1055930923
   26      O      -1.9147227823    -1.0862159751     1.0364764775
 ----------------------------------------------------------------
 Nuclear Repulsion Energy =   955.4197136236 hartrees
 There are       55 alpha and       55 beta electrons
 Applying Cartesian multipole field
    Component          Value
    ---------          -----
     (2,0,0)        1.00000E-11
     (0,2,0)        2.00000E-11
     (0,0,2)       -3.00000E-11
 Nucleus-field energy     =     0.0000000075 hartrees
 Requested basis set is 6-31G(d)
 There are 84 shells and 260 basis functions
 A cutoff of  1.0D-11 yielded   2432 shell pairs
 There are     25133 function pairs
 Smallest overlap matrix eigenvalue = 4.66E-04
 Guess MOs from SCF MO coefficient file
 Reading MOs from coefficient file
 Reading MOs from coefficient file
 A restricted hybrid HF-DFT SCF calculation will be
 performed using Pulay DIIS extrapolation
 Exchange:     0.2000 Hartree-Fock + 0.0800 Slater + 0.7200 B88
 Correlation:  0.1900 VWN1RPA + 0.8100 LYP
 Using SG-1 standard quadrature grid
 SCF converges when DIIS error is below 1.0E-08
Geometry optimization detected.  Setting ReadMinima to 0
Setting SaveMinima to 0
 ---------------------------------------
  Cycle       Energy         DIIS Error
 ---------------------------------------
    1    -689.9530274870      4.41E-05
    2    -689.9530063234      2.46E-06
    3    -689.9530064651      1.38E-06
    4    -689.9530064660      1.46E-06
    5    -689.9530064829      3.73E-07
    6    -689.9530064828      1.36E-07
    7    -689.9530064834      3.13E-08
    8    -689.9530064830      1.16E-08
    9    -689.9530064836      6.00E-09 Convergence criterion met
 ---------------------------------------
 SCF time:  CPU 100.32 s  wall 100.41 s
 SCF   energy in the final basis set = -689.9530064836
 Total energy in the final basis set = -689.9530064836

 --------------------------------------------------------------

                    Orbital Energies (a.u.)
 --------------------------------------------------------------

 Alpha MOs
 -- Occupied --
-19.153 -19.153 -10.286 -10.286 -10.208 -10.208 -10.207 -10.207
-10.205 -10.205 -10.202 -10.202 -10.202 -10.202 -10.202 -10.202
 -1.060  -1.041  -0.866  -0.866  -0.774  -0.769  -0.757  -0.756
 -0.683  -0.639  -0.620  -0.614  -0.591  -0.555  -0.531  -0.501
 -0.488  -0.466  -0.460  -0.453  -0.448  -0.447  -0.434  -0.432
 -0.423  -0.411  -0.395  -0.369  -0.368  -0.366  -0.360  -0.352
 -0.351  -0.305  -0.267  -0.262  -0.262  -0.261  -0.236
 -- Virtual --
 -0.084  -0.053  -0.010  -0.010   0.021   0.056   0.091   0.091
  0.138   0.140   0.154   0.156   0.158   0.163   0.178   0.182
  0.183   0.195   0.218   0.259   0.265   0.279   0.291   0.296
  0.296   0.304   0.338   0.352   0.373   0.384   0.394   0.459
  0.501   0.501   0.515   0.526   0.530   0.534   0.547   0.551
  0.562   0.566   0.569   0.580   0.583   0.583   0.584   0.593
  0.594   0.604   0.607   0.611   0.611   0.630   0.633   0.651
  0.662   0.670   0.689   0.696   0.737   0.756   0.772   0.784
  0.786   0.819   0.824   0.825   0.829   0.833   0.839   0.855
  0.861   0.865   0.886   0.901   0.905   0.932   0.935   0.944
  0.946   0.963   0.993   0.997   1.009   1.063   1.065   1.080
  1.086   1.109   1.112   1.132   1.156   1.162   1.176   1.188
  1.202   1.237   1.253   1.260   1.287   1.314   1.362   1.381
  1.393   1.421   1.421   1.429   1.432   1.458   1.459   1.472
  1.477   1.481   1.484   1.497   1.499   1.545   1.595   1.663
  1.670   1.726   1.759   1.772   1.794   1.809   1.814   1.816
  1.845   1.883   1.888   1.897   1.908   1.929   1.946   1.964
  1.966   1.988   1.989   2.018   2.047   2.051   2.053   2.056
  2.128   2.135   2.135   2.145   2.145   2.152   2.186   2.199
  2.272   2.277   2.292   2.297   2.298   2.326   2.331   2.351
  2.407   2.408   2.495   2.566   2.571   2.580   2.587   2.590
  2.613   2.637   2.644   2.656   2.670   2.728   2.737   2.740
  2.741   2.767   2.770   2.814   2.877   2.947   2.956   3.007
  3.009   3.134   3.199   3.413   3.416   3.949   4.034   4.066
  4.077   4.095   4.106   4.115   4.160   4.267   4.317   4.329
  4.381   4.407   4.634   4.686   4.790
 --------------------------------------------------------------

          Ground-State Mulliken Net Atomic Charges

     Atom                 Charge (a.u.)
  ----------------------------------------
      1 C                     0.339104
      2 C                     0.338303
      3 C                     0.077791
      4 C                    -0.153498
      5 H                     0.164312
      6 C                    -0.134007
      7 H                     0.140464
      8 C                    -0.114970
      9 H                     0.140520
     10 C                    -0.138951
     11 H                     0.140719
     12 C                    -0.162913
     13 H                     0.163299
     14 C                     0.076481
     15 C                    -0.163202
     16 H                     0.163943
     17 C                    -0.139358
     18 H                     0.140803
     19 C                    -0.114571
     20 H                     0.140539
     21 C                    -0.134243
     22 H                     0.140495
     23 C                    -0.153129
     24 H                     0.164456
     25 O                    -0.461316
     26 O                    -0.461070
  ----------------------------------------
  Sum of atomic charges =    -0.000000

 -----------------------------------------------------------------
                    Cartesian Multipole Moments
 -----------------------------------------------------------------
    Charge (ESU x 10^10)
                 0.0000
    Dipole Moment (Debye)
         X       2.2126      Y       1.6235      Z       0.7073
       Tot       2.8340
    Quadrupole Moments (Debye-Ang)
        XX     -91.4114     XY     -10.4968     YY     -81.9007
        XZ      -8.7833     YZ       7.1128     ZZ     -82.4300
    Octopole Moments (Debye-Ang^2)
       XXX     401.4753    XXY     -41.9968    XYY     103.2324
       YYY    -185.6959    XXZ     -17.5455    XYZ     -24.9534
       YYZ      -7.2900    XZZ     133.7157    YZZ     -40.3283
       ZZZ     -45.2813
    Hexadecapole Moments (Debye-Ang^3)
      XXXX   -3093.7511   XXXY     915.8263   XXYY    -697.3295
      XYYY     865.5615   YYYY   -2022.2590   XXXZ     802.3909
      XXYZ    -122.8622   XYYZ     179.4122   YYYZ    -604.0172
      XXZZ    -839.7291   XYZZ     267.2883   YYZZ    -631.1801
      XZZZ     729.7146   YZZZ    -589.1774   ZZZZ   -1950.9517
 -----------------------------------------------------------------
 Calculating analytic gradient of the SCF energy
 Gradient of SCF Energy
            1           2           3           4           5           6
    1  -0.0000135   0.0000008  -0.0000140  -0.0000046  -0.0000020   0.0000004
    2  -0.0000088  -0.0000059  -0.0000012  -0.0000141  -0.0000119  -0.0000061
    3  -0.0000538   0.0000628   0.0000082   0.0000076  -0.0000018   0.0000055
            7           8           9          10          11          12
    1  -0.0000079  -0.0000013  -0.0000020  -0.0000025   0.0000035   0.0000093
    2  -0.0000071  -0.0000018  -0.0000001   0.0000083   0.0000061   0.0000104
    3  -0.0000005  -0.0000050  -0.0000001  -0.0000073  -0.0000001  -0.0000038
           13          14          15          16          17          18
    1  -0.0000017  -0.0000027   0.0000034  -0.0000043  -0.0000002  -0.0000040
    2   0.0000059  -0.0000209   0.0000015  -0.0000066  -0.0000025   0.0000006
    3   0.0000013  -0.0000166   0.0000119  -0.0000037   0.0000030  -0.0000045
           19          20          21          22          23          24
    1  -0.0000036   0.0000001   0.0000066   0.0000058  -0.0000043   0.0000044
    2   0.0000045   0.0000045   0.0000115   0.0000051   0.0000064   0.0000070
    3   0.0000026  -0.0000045  -0.0000032  -0.0000012  -0.0000108   0.0000062
           25          26
    1   0.0000061   0.0000282
    2   0.0000080   0.0000072
    3   0.0000275  -0.0000198
 Max gradient component =       6.281E-05
 RMS gradient           =       1.249E-05
 Gradient time:  CPU 45.42 s  wall 45.41 s
 Geometry Optimization Parameters
   NAtoms,    NIC,     NZ,  NCons,   NDum,   NFix, NCnnct, MaxDiis
       26     181       0       0       0       0       0       0

 Cartesian Hessian Update
 Hessian Updated using BFGS Update


** GEOMETRY OPTIMIZATION IN DELOCALIZED INTERNAL COORDINATES **
   Searching for a Minimum

   Optimization Cycle:  10

                       Coordinates (Angstroms)
     ATOM                X               Y               Z
      1  C        -2.4778723365    0.9752541622    0.0055180480
      2  C        -1.6004906733   -0.2816949915    0.1687984719
      3  C        -2.7995209951    1.8057630036    1.1977168545
      4  C        -3.6468612886    2.9113954172    1.0087037079
      5  H        -4.0493830833    3.0891466612    0.0166354026
      6  C        -3.9545418092    3.7513540899    2.0726680831
      7  H        -4.6113044204    4.6033219184    1.9198013939
      8  C        -3.4157839501    3.4988996973    3.3387248818
      9  H        -3.6543254723    4.1560456662    4.1709198131
     10  C        -2.5724198951    2.4037165028    3.5352361918
     11  H        -2.1572316931    2.2057415323    4.5194364803
     12  C        -2.2634619701    1.5569481582    2.4721044996
     13  H        -1.6228720478    0.6984810306    2.6347836820
     14  C        -0.4607293933   -0.5117606749   -0.7596789398
     15  C        -0.0809058750    0.4055131670   -1.7534448858
     16  H        -0.6558568809    1.3110089726   -1.9073695070
     17  C         1.0265102102    0.1415363167   -2.5580776236
     18  H         1.3147219829    0.8524995195   -3.3273523970
     19  C         1.7604432561   -1.0327117055   -2.3800103696
     20  H         2.6232253404   -1.2338362416   -3.0097756818
     21  C         1.3870869846   -1.9506452072   -1.3928383170
     22  H         1.9580396815   -2.8647545670   -1.2546338041
     23  C         0.2845311022   -1.6911154431   -0.5871978542
     24  H        -0.0220603445   -2.3866725834    0.1874626840
     25  O        -2.9330559470    1.2136430738   -1.1055930923
     26  O        -1.9147227823   -1.0862159751    1.0364764775
   Point Group: c1    Number of degrees of freedom:    72


   Energy is   -689.953006484

 Hessian Updated using BFGS Update

 72 Hessian modes will be used to form the next step
  Hessian Eigenvalues:
     0.002569    0.006937    0.011644    0.018593    0.018624    0.021388
     0.021618    0.022324    0.022346    0.022461    0.022500    0.022548
     0.022582    0.022764    0.022796    0.022849    0.022880    0.022967
     0.022977    0.023128    0.023140    0.032539    0.042283    0.158012
     0.159887    0.159985    0.160000    0.160000    0.160001    0.160001
     0.160045    0.160106    0.160563    0.219691    0.219999    0.220023
     0.220271    0.234944    0.235121    0.239143    0.249493    0.249955
     0.257727    0.265422    0.281353    0.327802    0.346158    0.347147
     0.352030    0.352127    0.352464    0.352481    0.352618    0.352630
     0.353491    0.353524    0.354719    0.391399    0.412335    0.414873
     0.418599    0.429498    0.450364    0.452540    0.452707    0.460177
     0.460985    0.469506    0.469667    0.488103    0.922248    0.925583

 Minimum Search - Taking Simple RFO Step
 Searching for Lamda that Minimizes Along All modes
 Value Taken    Lamda =   0.00000000
 Step Taken.  Stepsize is  0.012423

                             Maximum     Tolerance    Cnvgd?
         Gradient           0.000030      0.000300     YES
         Displacement       0.005541      0.001200      NO
         Energy change     -0.000000      0.000001     YES

 Final energy is   -689.95300648363491     


 ******************************
 **  OPTIMIZATION CONVERGED  **
 ******************************

                       Coordinates (Angstroms)
     ATOM                X               Y               Z
      1  C        -2.4778723365    0.9752541622    0.0055180480
      2  C        -1.6004906733   -0.2816949915    0.1687984719
      3  C        -2.7995209951    1.8057630036    1.1977168545
      4  C        -3.6468612886    2.9113954172    1.0087037079
      5  H        -4.0493830833    3.0891466612    0.0166354026
      6  C        -3.9545418092    3.7513540899    2.0726680831
      7  H        -4.6113044204    4.6033219184    1.9198013939
      8  C        -3.4157839501    3.4988996973    3.3387248818
      9  H        -3.6543254723    4.1560456662    4.1709198131
     10  C        -2.5724198951    2.4037165028    3.5352361918
     11  H        -2.1572316931    2.2057415323    4.5194364803
     12  C        -2.2634619701    1.5569481582    2.4721044996
     13  H        -1.6228720478    0.6984810306    2.6347836820
     14  C        -0.4607293933   -0.5117606749   -0.7596789398
     15  C        -0.0809058750    0.4055131670   -1.7534448858
     16  H        -0.6558568809    1.3110089726   -1.9073695070
     17  C         1.0265102102    0.1415363167   -2.5580776236
     18  H         1.3147219829    0.8524995195   -3.3273523970
     19  C         1.7604432561   -1.0327117055   -2.3800103696
     20  H         2.6232253404   -1.2338362416   -3.0097756818
     21  C         1.3870869846   -1.9506452072   -1.3928383170
     22  H         1.9580396815   -2.8647545670   -1.2546338041
     23  C         0.2845311022   -1.6911154431   -0.5871978542
     24  H        -0.0220603445   -2.3866725834    0.1874626840
     25  O        -2.9330559470    1.2136430738   -1.1055930923
     26  O        -1.9147227823   -1.0862159751    1.0364764775

Z-matrix Print:
$molecule
0 1
O 
C  1 1.224280
C  2 1.487971 1 122.495593
C  3 1.404716 2 123.201977 1 179.493465 0
H  4 1.083598 3 120.178322 2 3.121424 0
C  4 1.394090 3 119.964515 2 -177.859199 0
H  6 1.086425 4 119.702933 3 -179.817627 0
C  6 1.396146 4 120.213964 3 -0.012344 0
H  8 1.086945 6 119.934064 4 179.985974 0
C  8 1.398751 6 120.108993 4 -0.027061 0
H  10 1.086593 8 120.105312 6 -179.969453 0
C  10 1.389979 8 119.884482 6 0.095788 0
H  12 1.085310 10 121.206247 8 179.781813 0
C  2 1.541551 1 117.697379 3 -176.836634 0
O  14 1.224169 2 117.810575 1 125.876060 0
C  14 1.488133 2 119.552155 1 -50.899543 0
C  16 1.404753 14 123.055953 2 -4.620759 0
H  17 1.083414 16 120.145518 14 3.209938 0
C  17 1.393815 16 119.984810 14 -177.794999 0
H  19 1.086382 17 119.708221 16 -179.856724 0
C  19 1.396175 17 120.204463 16 -0.104268 0
H  21 1.086872 19 119.939185 17 -179.962167 0
C  21 1.398890 19 120.105046 17 0.013690 0
H  23 1.086533 21 120.108300 19 -179.966637 0
C  23 1.390042 21 119.896777 19 0.131411 0
H  25 1.085274 23 121.239535 21 179.749338 0
$end


 --------------------------------------------------------------

                    Orbital Energies (a.u.)
 --------------------------------------------------------------

 Alpha MOs
 -- Occupied --
-19.153 -19.153 -10.286 -10.286 -10.208 -10.208 -10.207 -10.207
-10.205 -10.205 -10.202 -10.202 -10.202 -10.202 -10.202 -10.202
 -1.060  -1.041  -0.866  -0.866  -0.774  -0.769  -0.757  -0.756
 -0.683  -0.639  -0.620  -0.614  -0.591  -0.555  -0.531  -0.501
 -0.488  -0.466  -0.460  -0.453  -0.448  -0.447  -0.434  -0.432
 -0.423  -0.411  -0.395  -0.369  -0.368  -0.366  -0.360  -0.352
 -0.351  -0.305  -0.267  -0.262  -0.262  -0.261  -0.236
 -- Virtual --
 -0.084  -0.053  -0.010  -0.010   0.021   0.056   0.091   0.091
  0.138   0.140   0.154   0.156   0.158   0.163   0.178   0.182
  0.183   0.195   0.218   0.259   0.265   0.279   0.291   0.296
  0.296   0.304   0.338   0.352   0.373   0.384   0.394   0.459
  0.501   0.501   0.515   0.526   0.530   0.534   0.547   0.551
  0.562   0.566   0.569   0.580   0.583   0.583   0.584   0.593
  0.594   0.604   0.607   0.611   0.611   0.630   0.633   0.651
  0.662   0.670   0.689   0.696   0.737   0.756   0.772   0.784
  0.786   0.819   0.824   0.825   0.829   0.833   0.839   0.855
  0.861   0.865   0.886   0.901   0.905   0.932   0.935   0.944
  0.946   0.963   0.993   0.997   1.009   1.063   1.065   1.080
  1.086   1.109   1.112   1.132   1.156   1.162   1.176   1.188
  1.202   1.237   1.253   1.260   1.287   1.314   1.362   1.381
  1.393   1.421   1.421   1.429   1.432   1.458   1.459   1.472
  1.477   1.481   1.484   1.497   1.499   1.545   1.595   1.663
  1.670   1.726   1.759   1.772   1.794   1.809   1.814   1.816
  1.845   1.883   1.888   1.897   1.908   1.929   1.946   1.964
  1.966   1.988   1.989   2.018   2.047   2.051   2.053   2.056
  2.128   2.135   2.135   2.145   2.145   2.152   2.186   2.199
  2.272   2.277   2.292   2.297   2.298   2.326   2.331   2.351
  2.407   2.408   2.495   2.566   2.571   2.580   2.587   2.590
  2.613   2.637   2.644   2.656   2.670   2.728   2.737   2.740
  2.741   2.767   2.770   2.814   2.877   2.947   2.956   3.007
  3.009   3.134   3.199   3.413   3.416   3.949   4.034   4.066
  4.077   4.095   4.106   4.115   4.160   4.267   4.317   4.329
  4.381   4.407   4.634   4.686   4.790
 --------------------------------------------------------------

          Ground-State Mulliken Net Atomic Charges

     Atom                 Charge (a.u.)
  ----------------------------------------
      1 C                     0.339104
      2 C                     0.338303
      3 C                     0.077791
      4 C                    -0.153498
      5 H                     0.164312
      6 C                    -0.134007
      7 H                     0.140464
      8 C                    -0.114970
      9 H                     0.140520
     10 C                    -0.138951
     11 H                     0.140719
     12 C                    -0.162913
     13 H                     0.163299
     14 C                     0.076481
     15 C                    -0.163202
     16 H                     0.163943
     17 C                    -0.139358
     18 H                     0.140803
     19 C                    -0.114571
     20 H                     0.140539
     21 C                    -0.134243
     22 H                     0.140495
     23 C                    -0.153129
     24 H                     0.164456
     25 O                    -0.461316
     26 O                    -0.461070
  ----------------------------------------
  Sum of atomic charges =    -0.000000

 -----------------------------------------------------------------
                    Cartesian Multipole Moments
 -----------------------------------------------------------------
    Charge (ESU x 10^10)
                 0.0000
    Dipole Moment (Debye)
         X       2.2126      Y       1.6235      Z       0.7073
       Tot       2.8340
    Quadrupole Moments (Debye-Ang)
        XX     -91.4114     XY     -10.4968     YY     -81.9007
        XZ      -8.7833     YZ       7.1128     ZZ     -82.4300
    Octopole Moments (Debye-Ang^2)
       XXX     401.4753    XXY     -41.9968    XYY     103.2324
       YYY    -185.6959    XXZ     -17.5455    XYZ     -24.9534
       YYZ      -7.2900    XZZ     133.7157    YZZ     -40.3283
       ZZZ     -45.2813
    Hexadecapole Moments (Debye-Ang^3)
      XXXX   -3093.7511   XXXY     915.8263   XXYY    -697.3295
      XYYY     865.5615   YYYY   -2022.2590   XXXZ     802.3909
      XXYZ    -122.8622   XYYZ     179.4122   YYYZ    -604.0172
      XXZZ    -839.7291   XYZZ     267.2883   YYZZ    -631.1801
      XZZZ     729.7146   YZZZ    -589.1774   ZZZZ   -1950.9517
 -----------------------------------------------------------------
Archival summary:
1\1\pikachu\OPT\ProcedureUnspecified\6-31G*\21410\taweetha\FriJul2212:47:072016FriJul2212:47:072016\0\\#,OPT,ProcedureUnspecified,6-31G*,\\0,1\O\C,1,1.22428\C,2,1.48797,1,122.496\C,3,1.40472,2,123.202,1,179.493,0\H,4,1.0836,3,120.178,2,3.12142,0\C,4,1.39409,3,119.965,2,-177.859,0\H,6,1.08642,4,119.703,3,-179.818,0\C,6,1.39615,4,120.214,3,-0.0123436,0\H,8,1.08694,6,119.934,4,179.986,0\C,8,1.39875,6,120.109,4,-0.0270613,0\H,10,1.08659,8,120.105,6,-179.969,0\C,10,1.38998,8,119.884,6,0.0957884,0\H,12,1.08531,10,121.206,8,179.782,0\C,2,1.54155,1,117.697,3,-176.837,0\O,14,1.22417,2,117.811,1,125.876,0\C,14,1.48813,2,119.552,1,-50.8995,0\C,16,1.40475,14,123.056,2,-4.62076,0\H,17,1.08341,16,120.146,14,3.20994,0\C,17,1.39382,16,119.985,14,-177.795,0\H,19,1.08638,17,119.708,16,-179.857,0\C,19,1.39618,17,120.204,16,-0.104268,0\H,21,1.08687,19,119.939,17,-179.962,0\C,21,1.39889,19,120.105,17,0.0136896,0\H,23,1.08653,21,120.108,19,-179.967,0\C,23,1.39004,21,119.897,19,0.131411,0\H,25,1.08527,23,121.24,21,179.749,0\\\@

 Total job time:  1824.54s(wall), 1823.15s(cpu) 
 Fri Jul 22 12:47:07 2016

        *************************************************************
        *                                                           *
        *  Thank you very much for using Q-Chem.  Have a nice day.  *
        *                                                           *
        *************************************************************


 
User input: 2 of 2 
 
                  Welcome to Q-Chem
     A Quantum Leap Into The Future Of Chemistry


 Q-Chem 4.3, Q-Chem, Inc., Pleasanton, CA (2015)

 Y. Shao,  Z. Gan,  E. Epifanovsky,  A. T. B. Gilbert,  M. Wormit,  
 J. Kussmann,  A. W. Lange,  A. Behn,  J. Deng,  X. Feng,  D. Ghosh,  
 M. Goldey,  P. R. Horn,  L. D. Jacobson,  I. Kaliman,  R. Z. Khaliullin,  
 T. Kus,  A. Landau,  J. Liu,  E. I. Proynov,  Y. M. Rhee,  R. M. Richard,  
 M. A. Rohrdanz,  R. P. Steele,  E. J. Sundstrom,  H. L. Woodcock III,  
 P. M. Zimmerman,  D. Zuev,  B. Albrecht,  E. Alguire,  B. Austin,  
 S. A. Baeppler,  G. J. O. Beran,  Y. A. Bernard,  E. Berquist,  
 K. Brandhorst,  K. B. Bravaya,  S. T. Brown,  D. Casanova,  C.-M. Chang,  
 Y. Chen,  S. H. Chien,  K. D. Closser,  D. L. Crittenden,  M. Diedenhofen,  
 R. A. DiStasio Jr.,  H. Do,  A. D. Dutoi,  R. G. Edgar,  P.-T. Fang,  
 S. Fatehi,  Q. Feng,  L. Fusti-Molnar,  A. Ghysels,  
 A. Golubeva-Zadorozhnaya,  J. Gomes,  A. Gunina,  M. W. D. Hanson-Heine,  
 P. H. P. Harbach,  A. W. Hauser,  E. G. Hohenstein,  Z. C. Holden,  K. Hui,  
 T.-C. Jagau,  H. Ji,  B. Kaduk,  K. Khistyaev,  Jaehoon Kim,  Jihan Kim,  
 R. A. King,  P. Klunzinger,  D. Kosenkov,  T. Kowalczyk,  C. M. Krauter,  
 K. U. Lao,  A. Laurent,  K. V. Lawler,  S. Lehtola,  S. V. Levchenko,  
 C. Y. Lin,  Y.-S. Lin,  F. Liu,  E. Livshits,  R. C. Lochan,  A. Luenser,  
 P. Manohar,  S. F. Manzer,  S.-P. Mao,  N. Mardirossian,  A. V. Marenich,  
 L. A. Martinez-Martinez,  S. A. Maurer,  N. J. Mayhall,  K. Nanda,  
 C. M. Oana,  R. Olivares-Amaya,  D. P. O'Neill,  J. A. Parkhill,  
 T. M. Perrine,  R. Peverati,  P. A. Pieniazek,  F. Plasser,  A. Prociuk,  
 D. R. Rehn,  E. Rosta,  N. J. Russ,  N. Sergueev,  S. M. Sharada,  
 S. Sharma,  D. W. Small,  A. Sodt,  T. Stauch,  T. Stein,  D. Stuck,  
 Y.-C. Su,  A. J. W. Thom,  T. Tsuchimochi,  L. Vogt,  O. Vydrov,  T. Wang,  
 M. A. Watson,  J. Wenzel,  A. White,  C. F. Williams,  V. Vanovschi,  
 S. Yeganeh,  S. R. Yost,  Z.-Q. You,  I. Y. Zhang,  X. Zhang,  Y. Zhao,  
 B. R. Brooks,  G. K. L. Chan,  D. M. Chipman,  C. J. Cramer,  
 W. A. Goddard III,  M. S. Gordon,  W. J. Hehre,  A. Klamt,  
 H. F. Schaefer III,  M. W. Schmidt,  C. D. Sherrill,  D. G. Truhlar,  
 A. Warshel,  X. Xu,  A. Aspuru-Guzik,  R. Baer,  A. T. Bell,  N. A. Besley,  
 J.-D. Chai,  A. Dreuw,  B. D. Dunietz,  T. R. Furlani,  S. R. Gwaltney,  
 C.-P. Hsu,  Y. Jung,  J. Kong,  D. S. Lambrecht,  W. Liang,  C. Ochsenfeld,  
 V. A. Rassolov,  L. V. Slipchenko,  J. E. Subotnik,  T. Van Voorhis,  
 J. M. Herbert,  A. I. Krylov,  P. M. W. Gill,  M. Head-Gordon

 Contributors to earlier versions of Q-Chem not listed above: 
 R. D. Adamson,  J. Baker,  E. F. C. Byrd,  A. K. Chakraborty,  C.-L. Cheng,  
 H. Dachsel,  R. J. Doerksen,  G. Hawkins,  A. Heyden,  S. Hirata,  
 G. Kedziora,  F. J. Keil,  C. Kelley,  P. P. Korambath,  W. Kurlancheek,  
 A. M. Lee,  M. S. Lee,  D. Liotard,  I. Lotan,  P. E. Maslen,  N. Nair,  
 D. Neuhauser,  R. Olson,  B. Peters,  J. Ritchie,  N. E. Schultz,  
 N. Shenvi,  A. C. Simmonett,  K. S. Thanthiriwatte,  Q. Wu,  W. Zhang

 Please cite Q-Chem as follows:
 Y. Shao et al., Mol. Phys. 113, 184-215 (2015)
 DOI: 10.1080/00268976.2014.952696

 Q-Chem 4.3.0 for Intel X86 EM64T Linux

 Parts of Q-Chem use Armadillo 5.200.1 (Boston Tea Smuggler).
 http://arma.sourceforge.net/

 Q-Chem begins on Fri Jul 22 12:47:07 2016  


Host: 0

     Scratch files written to /scratch/taweetham/qchem2016//

Checking the input file for inconsistencies... 	...done.

--------------------------------------------------------------
User input:
--------------------------------------------------------------

$molecule
   read
$end

$rem
   BASIS 6-31G*
   JOB_TYPE FREQUENCY
   METHOD B3LYP
$end
--------------------------------------------------------------
 ----------------------------------------------------------------
             Standard Nuclear Orientation (Angstroms)
    I     Atom           X                Y                Z
 ----------------------------------------------------------------
    1      C      -0.5622716645     0.5401048887    -0.7137128686
    2      C       0.5600291184    -0.5166375705    -0.7245102023
    3      C      -1.9078390823     0.1764339672    -0.1924331219
    4      C      -2.9135879907     1.1567327773    -0.2525825416
    5      H      -2.6733810681     2.1153412897    -0.7011237067
    6      C      -4.1813258322     0.8953257212     0.2540980112
    7      H      -4.9543982460     1.6571039739     0.2030346231
    8      C      -4.4587837541    -0.3484607515     0.8310775434
    9      H      -5.4491920501    -0.5532636572     1.2291208364
   10      C      -3.4655502120    -1.3275287542     0.8960300690
   11      H      -3.6824467832    -2.2946976950     1.3407385774
   12      C      -2.1937718209    -1.0710912341     0.3865792411
   13      H      -1.4324555030    -1.8410312234     0.4236690097
   14      C       1.9070885429    -0.1678961047    -0.1973796730
   15      C       2.2052785800     1.0720260190     0.3916057178
   16      H       1.4519451009     1.8497098691     0.4349716088
   17      C       3.4796483110     1.3111049713     0.9037688258
   18      H       3.7065194650     2.2726620932     1.3557154590
   19      C       4.4621812489     0.3217194167     0.8332753433
   20      H       5.4542052653     0.5129256791     1.2342452528
   21      C       4.1720501772    -0.9148102676     0.2473369662
   22      H       4.9369270757    -1.6846096692     0.1920594617
   23      C       2.9024462254    -1.1583229869    -0.2633969064
   24      H       2.6529729132    -2.1110907580    -0.7193504579
   25      O      -0.3175725625     1.6380781160    -1.1965860407
   26      O       0.3120416561    -1.6049844228    -1.2273663453
 ----------------------------------------------------------------
 Molecular Point Group                 C1    NOp =  1
 Largest Abelian Subgroup              C1    NOp =  1
 Nuclear Repulsion Energy =   955.4197136236 hartrees
 There are       55 alpha and       55 beta electrons
 Requested basis set is 6-31G(d)
 There are 84 shells and 260 basis functions

 Total QAlloc Memory Limit   2000 MB
 Mega-Array Size        61 MB
 MEM_STATIC part        62 MB
 A cutoff of  1.0D-11 yielded   2432 shell pairs
 There are     25133 function pairs

 -------------------------------------------------------
 OpenMP Integral Computing Module                       
 Release: version 1.0, May 2013, Q-Chem Inc. Pittsburgh 
 -------------------------------------------------------
 Integral Job Info:
 Integral job number is                      11
 Integral operator is                         1
 short-range coefficients                     0
 long-range coefficients              100000000
 Omega coefficients                           0
 if combine SR and LR in K                    0
 Integral screening is                        0
 Integral computing path is                   2
 max size of driver memory is            800000
 size of driver memory is                593474
 size of scratch memory is              2260544
 max col of scratch BK array               1296
 max len of scratch array in speh3          155
 max len of scratch index in speh4           18
 max int batch size is                      520
 min int batch size is                       52
 fixed nKL is                                52
 max L of basis functions is                  2
 order of int derivative is                   0
 number of shells is                         84
 number of basis is                         260
 number of cartesian basis is               260
 number of contracted shell pairs          2432
 number of primitive shell pairs           8856
 maxK2 (contraction) of shell pair           36
 max number of K2 of shell pair               1
 max number of CS2 of shell pair            266
 max number of PS2 of shell pair           1560
 mem total for path MDJ                   82360
 -------------------------------------------------------
 Smallest overlap matrix eigenvalue = 4.66E-04
 Guess from superposition of atomic densities
 Warning:  Energy on first SCF cycle will be non-variational
 A restricted hybrid HF-DFT SCF calculation will be
 performed using Pulay DIIS extrapolation
 Exchange:     0.2000 Hartree-Fock + 0.0800 Slater + 0.7200 B88
 Correlation:  0.1900 VWN1RPA + 0.8100 LYP
 Using SG-1 standard quadrature grid
 SCF converges when DIIS error is below 1.0E-08
 ---------------------------------------
  Cycle       Energy         DIIS Error
 ---------------------------------------
    1    -693.5215696986      4.98E-02
    2    -689.6947137450      5.76E-03
    3    -689.2436899023      1.03E-02
    4    -689.9199343626      2.00E-03
    5    -689.9507764858      5.27E-04
    6    -689.9526804806      1.75E-04
    7    -689.9529261411      4.79E-05
    8    -689.9529429570      2.02E-05
    9    -689.9529468135      3.60E-06
   10    -689.9529469058      1.73E-06
   11    -689.9529469272      3.66E-07
   12    -689.9529469273      2.58E-07
   13    -689.9529469282      4.79E-08
   14    -689.9529469284      2.36E-08
   15    -689.9529469278      3.23E-09 Convergence criterion met
 ---------------------------------------
 SCF time:  CPU 181.71 s  wall 181.85 s
 SCF   energy in the final basis set = -689.9529469278
 Total energy in the final basis set = -689.9529469278

 --------------------------------------------------------------

                    Orbital Energies (a.u.)
 --------------------------------------------------------------

 Alpha MOs
 -- Occupied --
-19.153 -19.153 -10.286 -10.286 -10.208 -10.208 -10.207 -10.207
-10.205 -10.205 -10.202 -10.202 -10.202 -10.202 -10.202 -10.202
 -1.060  -1.041  -0.866  -0.866  -0.774  -0.769  -0.757  -0.756
 -0.683  -0.639  -0.620  -0.614  -0.591  -0.555  -0.531  -0.501
 -0.488  -0.466  -0.460  -0.453  -0.448  -0.447  -0.434  -0.432
 -0.423  -0.411  -0.395  -0.369  -0.368  -0.366  -0.360  -0.352
 -0.351  -0.305  -0.267  -0.262  -0.262  -0.261  -0.236
 -- Virtual --
 -0.084  -0.053  -0.010  -0.010   0.021   0.056   0.091   0.091
  0.138   0.140   0.154   0.156   0.158   0.163   0.178   0.182
  0.183   0.195   0.218   0.259   0.265   0.279   0.291   0.296
  0.296   0.304   0.338   0.352   0.373   0.384   0.394   0.459
  0.501   0.501   0.515   0.526   0.530   0.534   0.547   0.551
  0.562   0.566   0.569   0.580   0.583   0.583   0.584   0.593
  0.594   0.604   0.607   0.611   0.611   0.630   0.633   0.651
  0.662   0.670   0.689   0.696   0.737   0.756   0.772   0.784
  0.786   0.819   0.824   0.825   0.829   0.833   0.839   0.855
  0.861   0.865   0.886   0.901   0.905   0.932   0.935   0.944
  0.946   0.963   0.993   0.997   1.009   1.063   1.065   1.080
  1.086   1.109   1.112   1.132   1.156   1.162   1.176   1.188
  1.202   1.237   1.253   1.260   1.287   1.314   1.362   1.381
  1.393   1.421   1.421   1.429   1.432   1.458   1.459   1.472
  1.477   1.481   1.484   1.497   1.499   1.545   1.595   1.663
  1.670   1.726   1.759   1.772   1.794   1.809   1.814   1.816
  1.845   1.883   1.888   1.897   1.908   1.929   1.946   1.964
  1.966   1.988   1.989   2.018   2.047   2.051   2.053   2.056
  2.128   2.135   2.135   2.145   2.145   2.152   2.186   2.199
  2.272   2.277   2.292   2.297   2.298   2.326   2.331   2.351
  2.407   2.408   2.495   2.566   2.571   2.580   2.587   2.590
  2.613   2.637   2.644   2.656   2.670   2.728   2.737   2.740
  2.741   2.767   2.770   2.814   2.877   2.947   2.956   3.007
  3.009   3.134   3.199   3.413   3.416   3.949   4.034   4.066
  4.078   4.095   4.106   4.115   4.160   4.267   4.317   4.329
  4.381   4.407   4.634   4.686   4.790
 --------------------------------------------------------------

          Ground-State Mulliken Net Atomic Charges

     Atom                 Charge (a.u.)
  ----------------------------------------
      1 C                     0.339078
      2 C                     0.338415
      3 C                     0.077391
      4 C                    -0.153294
      5 H                     0.164324
      6 C                    -0.134127
      7 H                     0.140483
      8 C                    -0.114848
      9 H                     0.140513
     10 C                    -0.139041
     11 H                     0.140719
     12 C                    -0.162821
     13 H                     0.163359
     14 C                     0.076595
     15 C                    -0.163243
     16 H                     0.163853
     17 C                    -0.139002
     18 H                     0.140765
     19 C                    -0.114791
     20 H                     0.140510
     21 C                    -0.134097
     22 H                     0.140478
     23 C                    -0.153229
     24 H                     0.164446
     25 O                    -0.461310
     26 O                    -0.461125
  ----------------------------------------
  Sum of atomic charges =     0.000000

 -----------------------------------------------------------------
                    Cartesian Multipole Moments
 -----------------------------------------------------------------
    Charge (ESU x 10^10)
                -0.0000
    Dipole Moment (Debye)
         X       0.0073      Y      -0.0361      Z       2.8342
       Tot       2.8344
    Quadrupole Moments (Debye-Ang)
        XX     -67.8383     XY      -0.4672     YY     -89.3944
        XZ       0.0254     YZ      -0.0185     ZZ     -94.8132
    Octopole Moments (Debye-Ang^2)
       XXX      -0.2117    XXY      -0.1666    XYY       0.0154
       YYY      -0.4508    XXZ      26.9582    XYZ      14.3753
       YYZ      11.9575    XZZ       0.1232    YZZ       0.2478
       ZZZ      -9.7117
    Hexadecapole Moments (Debye-Ang^3)
      XXXX   -4162.3001   XXXY     -52.5077   XXYY    -835.3864
      XYYY      -2.4905   YYYY    -708.7597   XXXZ       0.9145
      XXYZ      -0.0249   XYYZ      -0.1900   YYYZ       0.4356
      XXZZ    -874.9125   XYZZ      14.2291   YYZZ    -190.5844
      XZZZ       0.2479   YZZZ      -0.2240   ZZZZ    -372.7527
 -----------------------------------------------------------------
 Calculating MO derivatives via CPSCF
   1         3          78      0.242543    0.051291
   2         3          78      0.024067    0.004455
   3         3          78      0.001614    0.000284
   4        62          19      0.000065    0.000018
   5        81           0      0.000000    0.000000    Roots Converged
 Calculating analytic Hessian of the SCF energy
 Polarizability Matrix (a.u.)
            1           2           3
    1-220.2204453  -0.2634754  -0.2469743
    2  -0.2634754-142.8147192  -0.1032321
    3  -0.2469743  -0.1032321 -77.4683223

 Direct stationary perturbation theory relativistic correction:

 rels  =       0.181928431913
 relv  =      -0.983433011482
 rel2e =       0.502593717914
 E_rel =      -0.298910861656

 Hessian of the SCF Energy
            1           2           3           4           5           6
    1   0.5018391   0.0546294  -0.0825701  -0.1764607   0.0286204   0.0068880
    2   0.0546294   0.7889781  -0.2144911   0.0284817  -0.0679335   0.0002449
    3  -0.0825701  -0.2144911   0.2967693  -0.0059664   0.0002275  -0.0869078
    4  -0.1764607   0.0284817  -0.0059664   0.5029839   0.0538532   0.0841076
    5   0.0286204  -0.0679335   0.0002275   0.0538532   0.7799859   0.2225639
    6   0.0068880   0.0002449  -0.0869078   0.0841076   0.2225639   0.3045089
    7  -0.1869095   0.0110735   0.0297767  -0.0102998  -0.0063099   0.0074993
    8   0.0020413  -0.0992603   0.0053326   0.0213514   0.0135515  -0.0020833
    9   0.0293194   0.0065758  -0.0804244   0.0054383  -0.0007859   0.0151883
   10  -0.0410320   0.0111765   0.0091828  -0.0041554  -0.0047427   0.0010938
   11   0.0027075   0.0199032  -0.0060712  -0.0003639  -0.0030529   0.0019419
   12   0.0097699  -0.0095606   0.0033448   0.0031632   0.0018496   0.0013116
   13   0.0006461   0.0013241  -0.0018643  -0.0002460   0.0004903   0.0004707
   14  -0.0022848  -0.0031406   0.0003585   0.0002021  -0.0000446   0.0000104
   15  -0.0003692  -0.0004503  -0.0033259   0.0002850   0.0000194   0.0002562
   16   0.0012530   0.0089913  -0.0010187   0.0004695  -0.0004714   0.0002358
   17   0.0072897  -0.0013615   0.0006283   0.0022551   0.0008710  -0.0005947
   18  -0.0007322  -0.0000927   0.0065184  -0.0018036  -0.0001576  -0.0007788
   19  -0.0001555   0.0020061  -0.0004467  -0.0001056  -0.0005397   0.0000286
   20  -0.0003929   0.0002652   0.0001843  -0.0002906   0.0000062  -0.0000951
   21   0.0006985  -0.0007221   0.0003807  -0.0001012   0.0003521  -0.0003542
   22   0.0001977   0.0002328  -0.0001820   0.0007536   0.0002180   0.0003833
   23   0.0014407  -0.0041804   0.0003459  -0.0008248   0.0001060  -0.0000299
   24  -0.0010780   0.0012943  -0.0005291   0.0002874  -0.0000291   0.0003010
   25   0.0000295  -0.0000493  -0.0003982   0.0002970   0.0000806   0.0001043
   26  -0.0001688  -0.0002437  -0.0003713  -0.0000026  -0.0002099  -0.0000093
   27  -0.0004522  -0.0003489  -0.0010583   0.0000879   0.0000260   0.0000824
   28   0.0074417   0.0008860  -0.0008413  -0.0002951  -0.0000384  -0.0004334
   29   0.0005904  -0.0042974   0.0048682  -0.0012984  -0.0015952  -0.0010785
   30   0.0003025   0.0041926   0.0062569  -0.0006393   0.0004124  -0.0007895
   31   0.0010274  -0.0009326   0.0003439   0.0001728  -0.0002896  -0.0000204
   32   0.0007902   0.0002210  -0.0000343   0.0002332  -0.0001066   0.0000509
   33  -0.0003971   0.0006255   0.0004860  -0.0000819   0.0001220   0.0000368
   34  -0.0019061  -0.0287097   0.0119230  -0.0006306   0.0001624   0.0007202
   35  -0.0164139  -0.0077437   0.0071425  -0.0006552   0.0038973   0.0004893
   36   0.0056739   0.0107110  -0.0086841  -0.0000566  -0.0018175  -0.0016759
   37   0.0002957  -0.0006741  -0.0011583  -0.0020462  -0.0021401   0.0013232
   38   0.0017318   0.0003542  -0.0021073  -0.0015184  -0.0017895  -0.0002830
   39  -0.0022844  -0.0018705  -0.0025086   0.0023543   0.0030519   0.0012350
   40  -0.0100778  -0.0061137  -0.0075648  -0.1870581   0.0117410  -0.0297130
   41   0.0214089   0.0135806   0.0019822   0.0028648  -0.0992757  -0.0053991
   42  -0.0050322   0.0007337   0.0152272  -0.0294671  -0.0067626  -0.0805067
   43  -0.0005669   0.0002334  -0.0007186  -0.0022488  -0.0285477  -0.0121767
   44  -0.0006333   0.0038758  -0.0004250  -0.0163179  -0.0071147  -0.0070325
   45   0.0000386   0.0018487  -0.0016135  -0.0059690  -0.0106415  -0.0089130
   46  -0.0019937  -0.0021380  -0.0012653   0.0002736  -0.0006836   0.0011452
   47  -0.0014953  -0.0017803   0.0002628   0.0016896   0.0003388   0.0021185
   48  -0.0022953  -0.0030305   0.0012184   0.0023263   0.0018639  -0.0024691
   49  -0.0002919  -0.0000548   0.0004542   0.0074910   0.0007730   0.0008177
   50  -0.0013033  -0.0016098   0.0010530   0.0004735  -0.0042393  -0.0049469
   51   0.0006384  -0.0004117  -0.0007975  -0.0003286  -0.0042512   0.0062017
   52   0.0001749  -0.0002912   0.0000131   0.0010252  -0.0009322  -0.0003458
   53   0.0002293  -0.0001024  -0.0000543   0.0007766   0.0002313   0.0000374
   54   0.0000869  -0.0001225   0.0000347   0.0003943  -0.0006301   0.0004854
   55   0.0007412   0.0002208  -0.0003809   0.0001967   0.0001877   0.0001603
   56  -0.0008243   0.0001061   0.0000500   0.0014228  -0.0041868  -0.0003732
   57  -0.0002866   0.0000263   0.0003038   0.0010871  -0.0013289  -0.0005419
   58   0.0002978   0.0000799  -0.0001038   0.0000261  -0.0000550   0.0004053
   59  -0.0000041  -0.0002120   0.0000065  -0.0001747  -0.0002453   0.0003729
   60  -0.0000895  -0.0000279   0.0000835   0.0004548   0.0003468  -0.0010553
   61   0.0004928  -0.0004537  -0.0002535   0.0013796   0.0089466   0.0010954
   62   0.0022481   0.0008604   0.0005904   0.0072444  -0.0015228  -0.0007136
   63   0.0018192   0.0001586  -0.0007894   0.0007281   0.0000760   0.0065081
   64  -0.0001057  -0.0005399  -0.0000338  -0.0001487   0.0020072   0.0004690
   65  -0.0002892   0.0000117   0.0001005  -0.0003816   0.0002455  -0.0001910
   66   0.0000920  -0.0003422  -0.0003592  -0.0006957   0.0007237   0.0003880
   67  -0.0041560  -0.0047412  -0.0011619  -0.0410411   0.0117935  -0.0092307
   68  -0.0003202  -0.0029396  -0.0019648   0.0033306   0.0196372   0.0063633
   69  -0.0031396  -0.0019317   0.0012952  -0.0097282   0.0098448   0.0035035
   70  -0.0002420   0.0005012  -0.0004727   0.0006099   0.0013092   0.0018952
   71   0.0002119  -0.0000572  -0.0000053  -0.0022946  -0.0031401  -0.0004089
   72  -0.0002888  -0.0000178   0.0002473   0.0003550   0.0004128  -0.0033445
   73  -0.1170874  -0.0906721   0.0444105   0.0266022   0.0157260  -0.0101814
   74  -0.0966070  -0.5879096   0.2317724  -0.0030910  -0.0460418   0.0282200
   75   0.0480375   0.2238779  -0.1571158   0.0042075   0.0156653   0.0128121
   76   0.0265482   0.0155336   0.0102971  -0.1175451  -0.0911590  -0.0467416
   77  -0.0032028  -0.0453844  -0.0293808  -0.0969654  -0.5783719  -0.2391747
   78  -0.0043497  -0.0168687   0.0119473  -0.0504392  -0.2311538  -0.1654821
            7           8           9          10          11          12
    1  -0.1869095   0.0020413   0.0293194  -0.0410320   0.0027075   0.0097699
    2   0.0110735  -0.0992603   0.0065758   0.0111765   0.0199032  -0.0095606
    3   0.0297767   0.0053326  -0.0804244   0.0091828  -0.0060712   0.0033448
    4  -0.0102998   0.0213514   0.0054383  -0.0041554  -0.0003639   0.0031632
    5  -0.0063099   0.0135515  -0.0007859  -0.0047427  -0.0030529   0.0018496
    6   0.0074993  -0.0020833   0.0151883   0.0010938   0.0019419   0.0013116
    7   0.5767195  -0.0569872  -0.1117793  -0.2028339   0.1202431  -0.0031244
    8  -0.0569872   0.6336636  -0.1721056   0.0778607  -0.2155947   0.0331098
    9  -0.1117793  -0.1721056   0.2382813   0.0140378   0.0186670  -0.0786413
   10  -0.2028339   0.0778607   0.0140378   0.6476519  -0.0193319  -0.1535345
   11   0.1202431  -0.2155947   0.0186670  -0.0193319   0.6532100  -0.1934632
   12  -0.0031244   0.0331098  -0.0786413  -0.1535345  -0.1934632   0.2631800
   13   0.0104070   0.0197312  -0.0096682  -0.0710880  -0.0528193   0.0304822
   14  -0.0039963  -0.0169135   0.0093345  -0.0517479  -0.2803076   0.1098273
   15  -0.0007091   0.0015983   0.0032305   0.0299362   0.1102380  -0.0916377
   16  -0.0480475   0.0439321   0.0003826  -0.3122306  -0.0601240   0.1033405
   17   0.0030114   0.0423008  -0.0144715  -0.0007010  -0.1298643   0.0269664
   18   0.0168213  -0.0269120   0.0141340   0.0805765   0.0458266  -0.1043935
   19  -0.0032028  -0.0020754   0.0042149  -0.0167461   0.0219553  -0.0024136
   20  -0.0007583   0.0016167   0.0026418  -0.0060522   0.0083133  -0.0003229
   21   0.0038068   0.0029376   0.0053661   0.0084411  -0.0092181   0.0033902
   22  -0.0070556   0.0161428  -0.0071032   0.0099466  -0.0341772   0.0123007
   23   0.0167135  -0.0528402   0.0123694  -0.0766638   0.0099393   0.0232128
   24  -0.0068620   0.0122369  -0.0109630   0.0288161   0.0095743  -0.0064861
   25   0.0004339   0.0004639  -0.0004829   0.0020104  -0.0004346   0.0018121
   26   0.0005070  -0.0011142   0.0001004   0.0003611  -0.0041656   0.0043134
   27  -0.0005042   0.0000959  -0.0003491   0.0014484   0.0046202   0.0048615
   28   0.0042327  -0.0694527   0.0293821  -0.0591150   0.0178855   0.0094133
   29  -0.0297506   0.0091527   0.0092755   0.0164299  -0.0070238  -0.0052998
   30   0.0130423   0.0220588  -0.0038222   0.0102147  -0.0057478  -0.0082842
   31  -0.0046366   0.0009724   0.0033771  -0.0010963   0.0004940   0.0000512
   32  -0.0004818   0.0023643   0.0020567   0.0005560   0.0003684  -0.0004550
   33   0.0040012   0.0016875   0.0054962   0.0000979  -0.0004720  -0.0001734
   34  -0.1245589  -0.0009445   0.0186859   0.0464422   0.0079932  -0.0150355
   35  -0.0415022  -0.2749316   0.0969014   0.0441044  -0.0438607   0.0064650
   36   0.0367980   0.0829781  -0.1058240  -0.0300143   0.0178466   0.0106505
   37   0.0088316  -0.0045789  -0.0002535   0.0009805  -0.0014364   0.0024284
   38   0.0203940  -0.0156140  -0.0001639  -0.0022859  -0.0029352   0.0042637
   39  -0.0100240   0.0088514   0.0020842   0.0025678   0.0042345   0.0037338
   40  -0.0018003   0.0020559  -0.0005536  -0.0003078  -0.0008931   0.0004660
   41   0.0020843  -0.0048671  -0.0005795   0.0010343   0.0009066  -0.0009117
   42   0.0005821   0.0005353  -0.0024138  -0.0002529  -0.0004384  -0.0003951
   43   0.0000294  -0.0001866  -0.0002886  -0.0000028   0.0000098  -0.0000173
   44   0.0005789  -0.0004378   0.0005783   0.0000457   0.0001540  -0.0000997
   45  -0.0000453  -0.0003818   0.0007430   0.0000830   0.0000829  -0.0000511
   46   0.0003392   0.0000286   0.0000628  -0.0000652   0.0000844  -0.0000113
   47  -0.0000906   0.0000695  -0.0002759  -0.0000295   0.0000781  -0.0000253
   48   0.0004480   0.0004335  -0.0004743  -0.0001297   0.0000960  -0.0000179
   49  -0.0001290   0.0001512  -0.0001352  -0.0000139  -0.0000604   0.0000121
   50   0.0001563   0.0002156  -0.0002840  -0.0000832   0.0000918   0.0000004
   51  -0.0000352  -0.0000707   0.0000870   0.0000311   0.0000307   0.0000263
   52  -0.0000800   0.0000693  -0.0000128  -0.0000082  -0.0000368   0.0000212
   53  -0.0000879   0.0000427   0.0000108   0.0000014  -0.0000362   0.0000142
   54  -0.0000484   0.0000348   0.0000003  -0.0000047  -0.0000281   0.0000101
   55  -0.0000925  -0.0000584   0.0000704   0.0000274  -0.0000457   0.0000111
   56   0.0000760   0.0000118  -0.0000452  -0.0000162   0.0000383   0.0000122
   57  -0.0000004   0.0000365  -0.0000875  -0.0000052  -0.0000085  -0.0000007
   58  -0.0000938   0.0000083   0.0000473   0.0000132  -0.0000383   0.0000083
   59  -0.0000204   0.0000177  -0.0000009   0.0000026  -0.0000032   0.0000016
   60  -0.0000109   0.0000391  -0.0000355  -0.0000146  -0.0000108   0.0000057
   61  -0.0002194   0.0002466   0.0000737  -0.0000306  -0.0001265   0.0000399
   62   0.0000088  -0.0003267  -0.0001516   0.0000884  -0.0000334  -0.0000798
   63  -0.0001514  -0.0002259   0.0001397   0.0001028  -0.0000322  -0.0000087
   64  -0.0001811   0.0001801  -0.0000091  -0.0000241  -0.0000803   0.0000428
   65   0.0000278   0.0000131  -0.0000359  -0.0000114   0.0000129   0.0000016
   66  -0.0000291   0.0000528   0.0001045   0.0000016  -0.0000128   0.0000147
   67  -0.0003285   0.0010361   0.0002770  -0.0001730  -0.0000852   0.0002515
   68  -0.0008852   0.0008789   0.0004493  -0.0000770  -0.0003691   0.0002150
   69  -0.0004812   0.0009306  -0.0003729  -0.0002504  -0.0002264   0.0001856
   70   0.0002243  -0.0000916   0.0001257  -0.0000026   0.0000935  -0.0000153
   71  -0.0000299  -0.0000762  -0.0000272   0.0000415   0.0000011   0.0000019
   72   0.0000861   0.0000046  -0.0000201  -0.0000153   0.0000304  -0.0000162
   73  -0.0091316  -0.0476633   0.0260974  -0.0003612  -0.0009006   0.0008776
   74  -0.0396252  -0.0218174   0.0252286   0.0097799  -0.0078909  -0.0003247
   75   0.0214515   0.0278612  -0.0000244  -0.0028406   0.0028488  -0.0006123
   76  -0.0016168  -0.0042332  -0.0013061   0.0022146  -0.0005121  -0.0003401
   77   0.0056509  -0.0001051   0.0047377   0.0002603   0.0021204   0.0002880
   78  -0.0005083   0.0009642  -0.0014027   0.0004305  -0.0003085   0.0000035
           13          14          15          16          17          18
    1   0.0006461  -0.0022848  -0.0003692   0.0012530   0.0072897  -0.0007322
    2   0.0013241  -0.0031406  -0.0004503   0.0089913  -0.0013615  -0.0000927
    3  -0.0018643   0.0003585  -0.0033259  -0.0010187   0.0006283   0.0065184
    4  -0.0002460   0.0002021   0.0002850   0.0004695   0.0022551  -0.0018036
    5   0.0004903  -0.0000446   0.0000194  -0.0004714   0.0008710  -0.0001576
    6   0.0004707   0.0000104   0.0002562   0.0002358  -0.0005947  -0.0007788
    7   0.0104070  -0.0039963  -0.0007091  -0.0480475   0.0030114   0.0168213
    8   0.0197312  -0.0169135   0.0015983   0.0439321   0.0423008  -0.0269120
    9  -0.0096682   0.0093345   0.0032305   0.0003826  -0.0144715   0.0141340
   10  -0.0710880  -0.0517479   0.0299362  -0.3122306  -0.0007010   0.0805765
   11  -0.0528193  -0.2803076   0.1102380  -0.0601240  -0.1298643   0.0458266
   12   0.0304822   0.1098273  -0.0916377   0.1033405   0.0269664  -0.1043935
   13   0.0697583   0.0553430  -0.0350769  -0.0011197  -0.0261397   0.0118854
   14   0.0553430   0.2960715  -0.1218728   0.0008355   0.0006351   0.0011349
   15  -0.0350769  -0.1218728   0.0856724   0.0015128   0.0096910  -0.0002639
   16  -0.0011197   0.0008355   0.0015128   0.6749103  -0.0918491  -0.1378011
   17  -0.0261397   0.0006351   0.0096910  -0.0918491   0.6388753  -0.1703301
   18   0.0118854   0.0011349  -0.0002639  -0.1378011  -0.1703301   0.2404486
   19   0.0007280  -0.0007080  -0.0013173  -0.2000059   0.1422124  -0.0036064
   20  -0.0002050   0.0001528  -0.0016555   0.1420341  -0.1956726   0.0171180
   21  -0.0014859  -0.0014872  -0.0031680  -0.0034819   0.0169601  -0.0418260
   22  -0.0042579   0.0002401   0.0037685  -0.1335242  -0.0581346   0.0458910
   23   0.0006812   0.0021005   0.0018564   0.0028961  -0.2846210   0.0871379
   24   0.0036122   0.0021469   0.0058287   0.0221269   0.1067094  -0.1098322
   25  -0.0001766   0.0001324  -0.0000402  -0.0016865   0.0008267   0.0013768
   26  -0.0013063  -0.0000848   0.0003808  -0.0272197  -0.0000731   0.0102236
   27   0.0005116  -0.0000789  -0.0002741   0.0124202   0.0011756  -0.0008037
   28  -0.0010457   0.0001354  -0.0000187   0.0514721   0.0481839  -0.0327133
   29   0.0004200   0.0004150  -0.0004382   0.0065168  -0.0441553   0.0182094
   30  -0.0000274  -0.0003917  -0.0002595  -0.0165973   0.0048485   0.0108898
   31   0.0000269  -0.0001937  -0.0003135  -0.0027356   0.0034606   0.0017544
   32  -0.0001862  -0.0001653  -0.0003366   0.0045414  -0.0004012   0.0013948
   33  -0.0003059  -0.0003397  -0.0009510   0.0012294   0.0017098   0.0058927
   34  -0.0034417   0.0043829   0.0012257  -0.0294573  -0.0265034   0.0173575
   35   0.0035477  -0.0005836   0.0013820  -0.0272713  -0.0260021   0.0158395
   36   0.0015890   0.0010266   0.0047560   0.0177082   0.0160229  -0.0191190
   37   0.0004744  -0.0003596   0.0002689  -0.0002037  -0.0008956   0.0003059
   38   0.0013072  -0.0006836   0.0001570  -0.0006411  -0.0000877   0.0001224
   39  -0.0004815   0.0007080   0.0006328   0.0002952   0.0001658  -0.0005526
   40   0.0002227  -0.0000248  -0.0000820  -0.0002238   0.0000013   0.0001501
   41  -0.0000874  -0.0000775  -0.0000070   0.0002523  -0.0003257   0.0002255
   42  -0.0001274   0.0000244  -0.0000216  -0.0000707   0.0001469   0.0001436
   43  -0.0000252  -0.0000110  -0.0000456  -0.0000038   0.0000246   0.0000413
   44   0.0000196  -0.0000112   0.0000488   0.0001304  -0.0000351  -0.0000841
   45   0.0000285  -0.0000229  -0.0000082   0.0000409  -0.0000546   0.0000014
   46  -0.0000218   0.0000120  -0.0000063   0.0000177   0.0000653  -0.0000390
   47  -0.0000338   0.0000224   0.0000160  -0.0000171   0.0000400  -0.0000096
   48  -0.0000605   0.0000250   0.0000267   0.0000102   0.0001155  -0.0000664
   49   0.0000103   0.0000087   0.0000033  -0.0000237  -0.0000035   0.0000086
   50  -0.0000575   0.0000206   0.0000044  -0.0000037   0.0000858  -0.0000324
   51   0.0000021   0.0000027  -0.0000065  -0.0000040  -0.0000078  -0.0000000
   52   0.0000047  -0.0000003  -0.0000114  -0.0000103   0.0000049   0.0000078
   53   0.0000105  -0.0000016  -0.0000063  -0.0000101  -0.0000076   0.0000100
   54   0.0000037  -0.0000008  -0.0000017  -0.0000047  -0.0000004   0.0000028
   55   0.0000194  -0.0000096  -0.0000108  -0.0000112  -0.0000254   0.0000204
   56  -0.0000116   0.0000120   0.0000077   0.0000167   0.0000207  -0.0000271
   57  -0.0000032   0.0000009  -0.0000007  -0.0000049   0.0000040   0.0000040
   58   0.0000166  -0.0000035  -0.0000027  -0.0000086  -0.0000194   0.0000113
   59  -0.0000019   0.0000013  -0.0000015  -0.0000051   0.0000004   0.0000029
   60   0.0000015   0.0000015   0.0000006   0.0000014   0.0000065  -0.0000039
   61   0.0000317  -0.0000114  -0.0000102  -0.0000302  -0.0000178   0.0000227
   62   0.0000052  -0.0000134  -0.0000192  -0.0000172  -0.0000469   0.0000617
   63   0.0000272  -0.0000125  -0.0000134  -0.0000236  -0.0000633   0.0000448
   64   0.0000193  -0.0000007  -0.0000048  -0.0000211  -0.0000043   0.0000079
   65  -0.0000087   0.0000005  -0.0000002   0.0000030   0.0000111  -0.0000039
   66   0.0000078   0.0000023   0.0000006  -0.0000043  -0.0000027  -0.0000068
   67  -0.0000022   0.0000399   0.0000150  -0.0000330   0.0000862  -0.0001005
   68   0.0000925   0.0000026  -0.0000278  -0.0001272  -0.0000378   0.0000323
   69   0.0000165  -0.0000015  -0.0000164  -0.0000429   0.0000785  -0.0000085
   70  -0.0000110  -0.0000031   0.0000146   0.0000320   0.0000054  -0.0000269
   71  -0.0000026  -0.0000004  -0.0000058  -0.0000127  -0.0000146   0.0000134
   72  -0.0000151   0.0000056   0.0000070   0.0000111   0.0000201  -0.0000140
   73  -0.0009922  -0.0019350   0.0011839   0.0018409  -0.0022808  -0.0002157
   74  -0.0014668   0.0024659  -0.0007714  -0.0027783  -0.0006525   0.0011195
   75   0.0006914  -0.0004000  -0.0004522  -0.0000807   0.0003423  -0.0005840
   76   0.0000627  -0.0000423  -0.0001953  -0.0006187  -0.0008531   0.0007997
   77  -0.0006457   0.0001276   0.0001926   0.0003981   0.0005188  -0.0008230
   78  -0.0002135  -0.0000013  -0.0000107  -0.0001805  -0.0000667   0.0001733
           19          20          21          22          23          24
    1  -0.0001555  -0.0003929   0.0006985   0.0001977   0.0014407  -0.0010780
    2   0.0020061   0.0002652  -0.0007221   0.0002328  -0.0041804   0.0012943
    3  -0.0004467   0.0001843   0.0003807  -0.0001820   0.0003459  -0.0005291
    4  -0.0001056  -0.0002906  -0.0001012   0.0007536  -0.0008248   0.0002874
    5  -0.0005397   0.0000062   0.0003521   0.0002180   0.0001060  -0.0000291
    6   0.0000286  -0.0000951  -0.0003542   0.0003833  -0.0000299   0.0003010
    7  -0.0032028  -0.0007583   0.0038068  -0.0070556   0.0167135  -0.0068620
    8  -0.0020754   0.0016167   0.0029376   0.0161428  -0.0528402   0.0122369
    9   0.0042149   0.0026418   0.0053661  -0.0071032   0.0123694  -0.0109630
   10  -0.0167461  -0.0060522   0.0084411   0.0099466  -0.0766638   0.0288161
   11   0.0219553   0.0083133  -0.0092181  -0.0341772   0.0099393   0.0095743
   12  -0.0024136  -0.0003229   0.0033902   0.0123007   0.0232128  -0.0064861
   13   0.0007280  -0.0002050  -0.0014859  -0.0042579   0.0006812   0.0036122
   14  -0.0007080   0.0001528  -0.0014872   0.0002401   0.0021005   0.0021469
   15  -0.0013173  -0.0016555  -0.0031680   0.0037685   0.0018564   0.0058287
   16  -0.2000059   0.1420341  -0.0034819  -0.1335242   0.0028961   0.0221269
   17   0.1422124  -0.1956726   0.0169601  -0.0581346  -0.2846210   0.1067094
   18  -0.0036064   0.0171180  -0.0418260   0.0458910   0.0871379  -0.1098322
   19   0.2096160  -0.1539232   0.0017284   0.0085065  -0.0063330   0.0005488
   20  -0.1539232   0.2040868  -0.0207309   0.0219844  -0.0153667  -0.0000866
   21   0.0017284  -0.0207309   0.0332793  -0.0106074   0.0090526   0.0022864
   22   0.0085065   0.0219844  -0.0106074   0.6905494  -0.0434611  -0.1609109
   23  -0.0063330  -0.0153667   0.0090526  -0.0434611   0.6081936  -0.1715782
   24   0.0005488  -0.0000866   0.0022864  -0.1609109  -0.1715782   0.2545679
   25   0.0004341  -0.0007145  -0.0010443  -0.2905891  -0.0453756   0.0988364
   26  -0.0000785   0.0004863  -0.0016061  -0.0454559  -0.0683298   0.0264816
   27  -0.0012904  -0.0014330  -0.0027364   0.0988376   0.0264954  -0.0803594
   28   0.0011956  -0.0021455   0.0027274  -0.2311293   0.0809071   0.0226590
   29  -0.0010484  -0.0028499   0.0041277   0.1422032  -0.2274285   0.0195834
   30   0.0022136   0.0044991   0.0043908  -0.0008365   0.0389814  -0.0759682
   31   0.0003553   0.0011767  -0.0004773   0.0088077   0.0216322  -0.0104607
   32  -0.0003671  -0.0008163   0.0005802  -0.0068899  -0.0155581   0.0091720
   33   0.0001374   0.0000848   0.0002647   0.0005863   0.0002467   0.0021313
   34  -0.0001934  -0.0009627   0.0002847  -0.0480744   0.0512477  -0.0024395
   35  -0.0009100  -0.0002146   0.0002512   0.0076830   0.0468160  -0.0179694
   36   0.0003763   0.0002850  -0.0004582   0.0145148  -0.0319203   0.0142365
   37  -0.0000962  -0.0000488  -0.0004062  -0.0032347  -0.0016034   0.0042645
   38  -0.0000071  -0.0000907  -0.0004621  -0.0012730   0.0012508   0.0026581
   39  -0.0003952  -0.0004420  -0.0009928   0.0036946   0.0027103   0.0052590
   40  -0.0001803   0.0000258   0.0000296  -0.0000943   0.0000805  -0.0000011
   41   0.0001805   0.0000145  -0.0000549  -0.0000564   0.0000122  -0.0000357
   42   0.0000120   0.0000355   0.0001053  -0.0000714   0.0000455  -0.0000901
   43   0.0000028  -0.0000004  -0.0000013  -0.0000114   0.0000161  -0.0000065
   44   0.0000365  -0.0000037  -0.0000036   0.0000422  -0.0000767   0.0000211
   45   0.0000122  -0.0000072  -0.0000165  -0.0000052  -0.0000219   0.0000233
   46   0.0000180  -0.0000061  -0.0000035   0.0000178   0.0000010  -0.0000043
   47   0.0000179  -0.0000073  -0.0000031   0.0000128   0.0000249  -0.0000140
   48   0.0000216  -0.0000052   0.0000098   0.0000401   0.0000137  -0.0000319
   49  -0.0000144   0.0000087   0.0000121  -0.0000202  -0.0000021  -0.0000081
   50   0.0000207  -0.0000120  -0.0000005   0.0000267   0.0000116  -0.0000184
   51   0.0000027  -0.0000023  -0.0000073  -0.0000013   0.0000020   0.0000057
   52  -0.0000092   0.0000011   0.0000003  -0.0000075   0.0000000   0.0000020
   53  -0.0000093   0.0000028   0.0000006  -0.0000076   0.0000014   0.0000023
   54  -0.0000061   0.0000019   0.0000021  -0.0000022  -0.0000000   0.0000003
   55  -0.0000104   0.0000022  -0.0000004  -0.0000192   0.0000052   0.0000075
   56   0.0000047  -0.0000001   0.0000020   0.0000051  -0.0000219  -0.0000013
   57  -0.0000014   0.0000008   0.0000022  -0.0000078   0.0000013  -0.0000032
   58  -0.0000084   0.0000039   0.0000012  -0.0000073   0.0000022   0.0000027
   59  -0.0000009  -0.0000001  -0.0000003  -0.0000017   0.0000037  -0.0000011
   60  -0.0000031   0.0000013   0.0000022   0.0000017  -0.0000049  -0.0000008
   61  -0.0000209   0.0000028   0.0000043  -0.0000114   0.0000169   0.0000047
   62  -0.0000039   0.0000110   0.0000028  -0.0000252   0.0000207  -0.0000044
   63  -0.0000082   0.0000038  -0.0000068  -0.0000212   0.0000286   0.0000036
   64  -0.0000162   0.0000025   0.0000044  -0.0000107   0.0000048   0.0000013
   65   0.0000028  -0.0000025  -0.0000008   0.0000024  -0.0000002  -0.0000007
   66  -0.0000044   0.0000008  -0.0000004   0.0000004  -0.0000020   0.0000021
   67  -0.0000249  -0.0000115  -0.0000017   0.0000266  -0.0000155   0.0000055
   68  -0.0000794   0.0000120   0.0000130  -0.0000468   0.0000400   0.0000076
   69  -0.0000438  -0.0000020   0.0000150  -0.0000119  -0.0000117  -0.0000008
   70   0.0000194  -0.0000084  -0.0000081   0.0000193  -0.0000110   0.0000033
   71  -0.0000010   0.0000006  -0.0000021  -0.0000104   0.0000129  -0.0000010
   72   0.0000051   0.0000002   0.0000003   0.0000114  -0.0000088  -0.0000003
   73  -0.0000465   0.0001806  -0.0001152  -0.0001328  -0.0018158   0.0007989
   74  -0.0005071   0.0001165   0.0002571   0.0005740   0.0005244  -0.0004068
   75   0.0002259  -0.0000363   0.0000864  -0.0003593   0.0007905  -0.0002841
   76  -0.0000389   0.0000972  -0.0000046  -0.0006455   0.0004608  -0.0002062
   77   0.0001554  -0.0000483  -0.0002450   0.0001724  -0.0006347   0.0002588
   78   0.0000089  -0.0000382  -0.0000147   0.0000899   0.0002873  -0.0000966
           25          26          27          28          29          30
    1   0.0000295  -0.0001688  -0.0004522   0.0074417   0.0005904   0.0003025
    2  -0.0000493  -0.0002437  -0.0003489   0.0008860  -0.0042974   0.0041926
    3  -0.0003982  -0.0003713  -0.0010583  -0.0008413   0.0048682   0.0062569
    4   0.0002970  -0.0000026   0.0000879  -0.0002951  -0.0012984  -0.0006393
    5   0.0000806  -0.0002099   0.0000260  -0.0000384  -0.0015952   0.0004124
    6   0.0001043  -0.0000093   0.0000824  -0.0004334  -0.0010785  -0.0007895
    7   0.0004339   0.0005070  -0.0005042   0.0042327  -0.0297506   0.0130423
    8   0.0004639  -0.0011142   0.0000959  -0.0694527   0.0091527   0.0220588
    9  -0.0004829   0.0001004  -0.0003491   0.0293821   0.0092755  -0.0038222
   10   0.0020104   0.0003611   0.0014484  -0.0591150   0.0164299   0.0102147
   11  -0.0004346  -0.0041656   0.0046202   0.0178855  -0.0070238  -0.0057478
   12   0.0018121   0.0043134   0.0048615   0.0094133  -0.0052998  -0.0082842
   13  -0.0001766  -0.0013063   0.0005116  -0.0010457   0.0004200  -0.0000274
   14   0.0001324  -0.0000848  -0.0000789   0.0001354   0.0004150  -0.0003917
   15  -0.0000402   0.0003808  -0.0002741  -0.0000187  -0.0004382  -0.0002595
   16  -0.0016865  -0.0272197   0.0124202   0.0514721   0.0065168  -0.0165973
   17   0.0008267  -0.0000731   0.0011756   0.0481839  -0.0441553   0.0048485
   18   0.0013768   0.0102236  -0.0008037  -0.0327133   0.0182094   0.0108898
   19   0.0004341  -0.0000785  -0.0012904   0.0011956  -0.0010484   0.0022136
   20  -0.0007145   0.0004863  -0.0014330  -0.0021455  -0.0028499   0.0044991
   21  -0.0010443  -0.0016061  -0.0027364   0.0027274   0.0041277   0.0043908
   22  -0.2905891  -0.0454559   0.0988376  -0.2311293   0.1422032  -0.0008365
   23  -0.0453756  -0.0683298   0.0264954   0.0809071  -0.2274285   0.0389814
   24   0.0988364   0.0264816  -0.0803594   0.0226590   0.0195834  -0.0759682
   25   0.3066969   0.0482132  -0.1091221  -0.0158526  -0.0068466   0.0089469
   26   0.0482132   0.0659479  -0.0314034   0.0213185   0.0089209  -0.0088568
   27  -0.1091221  -0.0314034   0.0729756  -0.0021145   0.0001667   0.0043677
   28  -0.0158526   0.0213185  -0.0021145   0.6321731  -0.0414245  -0.1455559
   29  -0.0068466   0.0089209   0.0001667  -0.0414245   0.6675116  -0.1962880
   30   0.0089469  -0.0088568   0.0043677  -0.1455559  -0.1962880   0.2521671
   31   0.0005520  -0.0009098  -0.0010415  -0.0692390  -0.0471139   0.0291239
   32  -0.0002861   0.0003644  -0.0015495  -0.0471099  -0.2797617   0.1096758
   33  -0.0013116  -0.0013487  -0.0028941   0.0291772   0.1094931  -0.0876685
   34  -0.0008666   0.0037974   0.0011791  -0.3019997  -0.0601729   0.1005094
   35   0.0046181  -0.0022374   0.0022433   0.0002856  -0.1297843   0.0271387
   36   0.0008346   0.0025034   0.0061079   0.0777480   0.0461497  -0.1040660
   37  -0.0008303   0.0010406  -0.0001856  -0.0152106   0.0216068  -0.0017030
   38  -0.0004595   0.0003385  -0.0000059  -0.0065257   0.0093203  -0.0000470
   39   0.0003367  -0.0004242  -0.0000401   0.0082414  -0.0082086   0.0044995
   40  -0.0000931  -0.0000212   0.0000107  -0.0001216   0.0001515   0.0000335
   41   0.0000093   0.0000177  -0.0000388   0.0001515   0.0002092   0.0000715
   42  -0.0000464   0.0000011  -0.0000352   0.0001382   0.0002831   0.0000874
   43  -0.0000013   0.0000027  -0.0000116   0.0000355   0.0000316   0.0000091
   44   0.0000298  -0.0000070   0.0000101  -0.0000695  -0.0001499  -0.0000010
   45   0.0000134  -0.0000035  -0.0000022  -0.0000445  -0.0000513  -0.0000072
   46   0.0000116   0.0000049  -0.0000035   0.0000576  -0.0000489  -0.0000233
   47   0.0000097   0.0000029  -0.0000052   0.0000594  -0.0000192   0.0000090
   48   0.0000119   0.0000084  -0.0000011   0.0001082  -0.0000277  -0.0000075
   49  -0.0000163   0.0000030   0.0000062  -0.0000068   0.0000735   0.0000042
   50   0.0000196   0.0000059  -0.0000058   0.0000728  -0.0000483   0.0000068
   51   0.0000011   0.0000007  -0.0000002  -0.0000033  -0.0000066  -0.0000051
   52  -0.0000045   0.0000001  -0.0000007  -0.0000087   0.0000177   0.0000033
   53  -0.0000069  -0.0000009   0.0000003  -0.0000133   0.0000201   0.0000028
   54  -0.0000032   0.0000003   0.0000010  -0.0000081   0.0000126  -0.0000039
   55  -0.0000072  -0.0000016  -0.0000016  -0.0000198   0.0000259   0.0000010
   56   0.0000020   0.0000036   0.0000046  -0.0000023   0.0000125  -0.0000012
   57  -0.0000028   0.0000011  -0.0000008   0.0000078   0.0000189   0.0000056
   58  -0.0000075  -0.0000013   0.0000014  -0.0000162   0.0000195  -0.0000012
   59  -0.0000012   0.0000004  -0.0000004   0.0000032   0.0000058  -0.0000007
   60  -0.0000015   0.0000004   0.0000019  -0.0000065   0.0000059  -0.0000001
   61  -0.0000084  -0.0000050  -0.0000013  -0.0000222  -0.0000043   0.0000031
   62  -0.0000192   0.0000005  -0.0000063  -0.0000031   0.0000853   0.0000073
   63  -0.0000113  -0.0000030  -0.0000038  -0.0000072   0.0000319  -0.0000005
   64  -0.0000084  -0.0000010   0.0000031  -0.0000144   0.0000206  -0.0000028
   65   0.0000040  -0.0000000  -0.0000013   0.0000089  -0.0000121   0.0000023
   66  -0.0000011   0.0000003   0.0000022  -0.0000119   0.0000003  -0.0000072
   67   0.0000126   0.0000024   0.0000144  -0.0000151  -0.0000812  -0.0000306
   68  -0.0000379  -0.0000036   0.0000108  -0.0000580   0.0000908  -0.0000306
   69  -0.0000089  -0.0000018   0.0000057  -0.0000129   0.0000011   0.0000256
   70   0.0000167  -0.0000018  -0.0000017   0.0000108  -0.0000578  -0.0000024
   71  -0.0000038   0.0000012  -0.0000015   0.0000090   0.0000216  -0.0000028
   72   0.0000027   0.0000017   0.0000006  -0.0000047  -0.0000038  -0.0000065
   73  -0.0001302  -0.0001415   0.0002396  -0.0027044  -0.0016981   0.0009217
   74  -0.0001041   0.0002040  -0.0000274  -0.0023899   0.0002768   0.0003578
   75   0.0001435   0.0000591   0.0001774   0.0016068  -0.0003138  -0.0019882
   76  -0.0002163   0.0000642  -0.0000292   0.0001972   0.0014382   0.0000905
   77  -0.0000701   0.0001755   0.0000575  -0.0006741   0.0010831  -0.0008973
   78   0.0000539  -0.0000483  -0.0000254   0.0005668  -0.0005113   0.0001936
           31          32          33          34          35          36
    1   0.0010274   0.0007902  -0.0003971  -0.0019061  -0.0164139   0.0056739
    2  -0.0009326   0.0002210   0.0006255  -0.0287097  -0.0077437   0.0107110
    3   0.0003439  -0.0000343   0.0004860   0.0119230   0.0071425  -0.0086841
    4   0.0001728   0.0002332  -0.0000819  -0.0006306  -0.0006552  -0.0000566
    5  -0.0002896  -0.0001066   0.0001220   0.0001624   0.0038973  -0.0018175
    6  -0.0000204   0.0000509   0.0000368   0.0007202   0.0004893  -0.0016759
    7  -0.0046366  -0.0004818   0.0040012  -0.1245589  -0.0415022   0.0367980
    8   0.0009724   0.0023643   0.0016875  -0.0009445  -0.2749316   0.0829781
    9   0.0033771   0.0020567   0.0054962   0.0186859   0.0969014  -0.1058240
   10  -0.0010963   0.0005560   0.0000979   0.0464422   0.0441044  -0.0300143
   11   0.0004940   0.0003684  -0.0004720   0.0079932  -0.0438607   0.0178466
   12   0.0000512  -0.0004550  -0.0001734  -0.0150355   0.0064650   0.0106505
   13   0.0000269  -0.0001862  -0.0003059  -0.0034417   0.0035477   0.0015890
   14  -0.0001937  -0.0001653  -0.0003397   0.0043829  -0.0005836   0.0010266
   15  -0.0003135  -0.0003366  -0.0009510   0.0012257   0.0013820   0.0047560
   16  -0.0027356   0.0045414   0.0012294  -0.0294573  -0.0272713   0.0177082
   17   0.0034606  -0.0004012   0.0017098  -0.0265034  -0.0260021   0.0160229
   18   0.0017544   0.0013948   0.0058927   0.0173575   0.0158395  -0.0191190
   19   0.0003553  -0.0003671   0.0001374  -0.0001934  -0.0009100   0.0003763
   20   0.0011767  -0.0008163   0.0000848  -0.0009627  -0.0002146   0.0002850
   21  -0.0004773   0.0005802   0.0002647   0.0002847   0.0002512  -0.0004582
   22   0.0088077  -0.0068899   0.0005863  -0.0480744   0.0076830   0.0145148
   23   0.0216322  -0.0155581   0.0002467   0.0512477   0.0468160  -0.0319203
   24  -0.0104607   0.0091720   0.0021313  -0.0024395  -0.0179694   0.0142365
   25   0.0005520  -0.0002861  -0.0013116  -0.0008666   0.0046181   0.0008346
   26  -0.0009098   0.0003644  -0.0013487   0.0037974  -0.0022374   0.0025034
   27  -0.0010415  -0.0015495  -0.0028941   0.0011791   0.0022433   0.0061079
   28  -0.0692390  -0.0471099   0.0291772  -0.3019997   0.0002856   0.0777480
   29  -0.0471139  -0.2797617   0.1094931  -0.0601729  -0.1297843   0.0461497
   30   0.0291239   0.1096758  -0.0876685   0.1005094   0.0271387  -0.1040660
   31   0.0688289   0.0500724  -0.0334138  -0.0017318  -0.0279057   0.0121730
   32   0.0500724   0.2947801  -0.1203980   0.0004317  -0.0013970   0.0012416
   33  -0.0334138  -0.1203980   0.0829826   0.0012972   0.0101326  -0.0020943
   34  -0.0017318   0.0004317   0.0012972   0.6756635  -0.0966798  -0.1383765
   35  -0.0279057  -0.0013970   0.0101326  -0.0966798   0.6375919  -0.1608518
   36   0.0121730   0.0012416  -0.0020943  -0.1383765  -0.1608518   0.2440094
   37   0.0006349  -0.0007286  -0.0014142  -0.2005569   0.1459740  -0.0028566
   38  -0.0002075   0.0002803  -0.0014975   0.1458501  -0.2056892   0.0153227
   39  -0.0013968  -0.0014447  -0.0029894  -0.0012180   0.0125943  -0.0414150
   40  -0.0000793  -0.0000891   0.0000474   0.0000222   0.0005874   0.0000609
   41   0.0000689   0.0000443  -0.0000351  -0.0001853  -0.0004321   0.0003678
   42   0.0000139  -0.0000097  -0.0000005   0.0003027  -0.0005729   0.0007427
   43   0.0000103   0.0000090  -0.0000075  -0.0000025  -0.0001148   0.0000634
   44  -0.0000053   0.0000097  -0.0000016  -0.0001197   0.0001840  -0.0001036
   45   0.0000003   0.0000065  -0.0000014  -0.0000681   0.0001024  -0.0000628
   46   0.0000106   0.0000132  -0.0000074  -0.0000305  -0.0001344   0.0000748
   47   0.0000143   0.0000106  -0.0000119   0.0000395  -0.0000939   0.0000769
   48   0.0000233   0.0000211  -0.0000082   0.0000455  -0.0002707   0.0000660
   49  -0.0000087  -0.0000135   0.0000078   0.0000375  -0.0000684   0.0000440
   50   0.0000177   0.0000206  -0.0000126   0.0000340  -0.0001496   0.0000467
   51  -0.0000033  -0.0000028  -0.0000039  -0.0000102  -0.0000000  -0.0000075
   52  -0.0000021  -0.0000033   0.0000001   0.0000103  -0.0000053  -0.0000003
   53  -0.0000032  -0.0000059   0.0000010   0.0000087   0.0000098  -0.0000061
   54  -0.0000001  -0.0000011   0.0000019   0.0000077   0.0000018  -0.0000010
   55  -0.0000074  -0.0000077   0.0000022  -0.0000127   0.0000416   0.0000075
   56  -0.0000002   0.0000013   0.0000001   0.0000167  -0.0000759   0.0000191
   57  -0.0000021  -0.0000024   0.0000003   0.0000067  -0.0000205   0.0000237
   58  -0.0000044  -0.0000070   0.0000031  -0.0000017   0.0000299  -0.0000126
   59   0.0000002  -0.0000008  -0.0000004   0.0000028  -0.0000071   0.0000036
   60   0.0000007  -0.0000003   0.0000010   0.0000123  -0.0000104  -0.0000025
   61  -0.0000102  -0.0000101   0.0000045  -0.0000055   0.0001286  -0.0000368
   62   0.0000054  -0.0000074   0.0000001   0.0000269  -0.0000376   0.0000575
   63  -0.0000078  -0.0000103   0.0000028  -0.0000433   0.0000850   0.0000045
   64  -0.0000092  -0.0000094   0.0000060   0.0000023   0.0000367  -0.0000113
   65   0.0000012   0.0000029  -0.0000019  -0.0000003  -0.0000041   0.0000073
   66  -0.0000002  -0.0000006   0.0000021   0.0000009   0.0000034  -0.0000165
   67  -0.0000087   0.0000009   0.0000053  -0.0000064   0.0000488  -0.0000877
   68  -0.0000364  -0.0000366   0.0000278   0.0000066   0.0001531  -0.0000792
   69  -0.0000217  -0.0000151   0.0000105   0.0000164   0.0001036  -0.0000491
   70   0.0000046   0.0000107  -0.0000035  -0.0000275   0.0000203  -0.0000269
   71  -0.0000005  -0.0000019   0.0000009  -0.0000110  -0.0000110   0.0000238
   72   0.0000117   0.0000066  -0.0000018   0.0000483  -0.0000513  -0.0000092
   73  -0.0008111  -0.0003412   0.0002828  -0.0060123   0.0055967   0.0007906
   74  -0.0005409  -0.0003018   0.0000912  -0.0002656   0.0080147  -0.0013516
   75   0.0002880   0.0000436  -0.0004633   0.0023601  -0.0028560   0.0042032
   76  -0.0000507  -0.0001277   0.0000570  -0.0026616  -0.0010418   0.0030226
   77   0.0002233   0.0000929  -0.0001039   0.0005542  -0.0034116   0.0014399
   78  -0.0000019   0.0000106  -0.0000591   0.0012077   0.0017271  -0.0013152
           37          38          39          40          41          42
    1   0.0002957   0.0017318  -0.0022844  -0.0100778   0.0214089  -0.0050322
    2  -0.0006741   0.0003542  -0.0018705  -0.0061137   0.0135806   0.0007337
    3  -0.0011583  -0.0021073  -0.0025086  -0.0075648   0.0019822   0.0152272
    4  -0.0020462  -0.0015184   0.0023543  -0.1870581   0.0028648  -0.0294671
    5  -0.0021401  -0.0017895   0.0030519   0.0117410  -0.0992757  -0.0067626
    6   0.0013232  -0.0002830   0.0012350  -0.0297130  -0.0053991  -0.0805067
    7   0.0088316   0.0203940  -0.0100240  -0.0018003   0.0020843   0.0005821
    8  -0.0045789  -0.0156140   0.0088514   0.0020559  -0.0048671   0.0005353
    9  -0.0002535  -0.0001639   0.0020842  -0.0005536  -0.0005795  -0.0024138
   10   0.0009805  -0.0022859   0.0025678  -0.0003078   0.0010343  -0.0002529
   11  -0.0014364  -0.0029352   0.0042345  -0.0008931   0.0009066  -0.0004384
   12   0.0024284   0.0042637   0.0037338   0.0004660  -0.0009117  -0.0003951
   13   0.0004744   0.0013072  -0.0004815   0.0002227  -0.0000874  -0.0001274
   14  -0.0003596  -0.0006836   0.0007080  -0.0000248  -0.0000775   0.0000244
   15   0.0002689   0.0001570   0.0006328  -0.0000820  -0.0000070  -0.0000216
   16  -0.0002037  -0.0006411   0.0002952  -0.0002238   0.0002523  -0.0000707
   17  -0.0008956  -0.0000877   0.0001658   0.0000013  -0.0003257   0.0001469
   18   0.0003059   0.0001224  -0.0005526   0.0001501   0.0002255   0.0001436
   19  -0.0000962  -0.0000071  -0.0003952  -0.0001803   0.0001805   0.0000120
   20  -0.0000488  -0.0000907  -0.0004420   0.0000258   0.0000145   0.0000355
   21  -0.0004062  -0.0004621  -0.0009928   0.0000296  -0.0000549   0.0001053
   22  -0.0032347  -0.0012730   0.0036946  -0.0000943  -0.0000564  -0.0000714
   23  -0.0016034   0.0012508   0.0027103   0.0000805   0.0000122   0.0000455
   24   0.0042645   0.0026581   0.0052590  -0.0000011  -0.0000357  -0.0000901
   25  -0.0008303  -0.0004595   0.0003367  -0.0000931   0.0000093  -0.0000464
   26   0.0010406   0.0003385  -0.0004242  -0.0000212   0.0000177   0.0000011
   27  -0.0001856  -0.0000059  -0.0000401   0.0000107  -0.0000388  -0.0000352
   28  -0.0152106  -0.0065257   0.0082414  -0.0001216   0.0001515   0.0001382
   29   0.0216068   0.0093203  -0.0082086   0.0001515   0.0002092   0.0002831
   30  -0.0017030  -0.0000470   0.0044995   0.0000335   0.0000715   0.0000874
   31   0.0006349  -0.0002075  -0.0013968  -0.0000793   0.0000689   0.0000139
   32  -0.0007286   0.0002803  -0.0014447  -0.0000891   0.0000443  -0.0000097
   33  -0.0014142  -0.0014975  -0.0029894   0.0000474  -0.0000351  -0.0000005
   34  -0.2005569   0.1458501  -0.0012180   0.0000222  -0.0001853   0.0003027
   35   0.1459740  -0.2056892   0.0125943   0.0005874  -0.0004321  -0.0005729
   36  -0.0028566   0.0153227  -0.0414150   0.0000609   0.0003678   0.0007427
   37   0.2132606  -0.1574061  -0.0023850   0.0003409   0.0000228  -0.0000683
   38  -0.1574061   0.2133907  -0.0176390  -0.0000915   0.0000639   0.0002809
   39  -0.0023850  -0.0176390   0.0324869  -0.0004618  -0.0004224  -0.0004724
   40   0.0003409  -0.0000915  -0.0004618   0.5751434  -0.0571166   0.1134786
   41   0.0000228   0.0000639  -0.0004224  -0.0571166   0.6319967   0.1746014
   42  -0.0000683   0.0002809  -0.0004724   0.1134786   0.1746014   0.2417051
   43  -0.0000321   0.0000379  -0.0000382  -0.1250118  -0.0023475  -0.0196222
   44  -0.0001299  -0.0000968   0.0002712  -0.0425942  -0.2733115  -0.0981347
   45  -0.0000769  -0.0000795   0.0000721  -0.0378152  -0.0839782  -0.1072261
   46   0.0000003  -0.0000006   0.0000051   0.0089859  -0.0048393   0.0002325
   47  -0.0000005  -0.0000194  -0.0000414   0.0200285  -0.0156582   0.0000369
   48  -0.0000056   0.0000414  -0.0000023   0.0100474  -0.0090758   0.0020119
   49   0.0000556   0.0000605  -0.0001099   0.0032281  -0.0690994  -0.0300255
   50  -0.0000494  -0.0000203   0.0000314  -0.0296226   0.0104589  -0.0088649
   51   0.0000239  -0.0000090  -0.0000084  -0.0135057  -0.0219513  -0.0041233
   52   0.0000105   0.0000147  -0.0000232  -0.0046293   0.0010656  -0.0033962
   53   0.0000128   0.0000105  -0.0000207  -0.0003759   0.0023789  -0.0020397
   54   0.0000074   0.0000122  -0.0000085  -0.0040305  -0.0016642   0.0054633
   55   0.0000173   0.0000131  -0.0000407  -0.0067092   0.0156254   0.0071319
   56   0.0000004   0.0000253  -0.0000136   0.0162415  -0.0529684  -0.0127984
   57   0.0000038   0.0000144  -0.0000325   0.0068698  -0.0125653  -0.0111374
   58   0.0000117   0.0000100  -0.0000121   0.0004422   0.0004396   0.0004843
   59   0.0000048   0.0000028  -0.0000084   0.0004878  -0.0011276  -0.0001145
   60   0.0000036   0.0000054  -0.0000010   0.0005090  -0.0000928  -0.0003429
   61   0.0000181  -0.0000164  -0.0000118  -0.0474863   0.0448063   0.0000391
   62   0.0000643   0.0000404  -0.0001164   0.0040389   0.0414700   0.0147707
   63   0.0000392   0.0000099  -0.0000682  -0.0165772   0.0272624   0.0144360
   64   0.0000178   0.0000184  -0.0000217  -0.0032086  -0.0019856  -0.0042830
   65  -0.0000061  -0.0000076   0.0000054  -0.0006734   0.0016902  -0.0026243
   66   0.0000033   0.0000029   0.0000101  -0.0038535  -0.0029282   0.0053097
   67  -0.0000634  -0.0000300   0.0001312  -0.2007179   0.0779524  -0.0138940
   68   0.0000817   0.0000804  -0.0000953   0.1201884  -0.2172335  -0.0193419
   69   0.0000121   0.0000278  -0.0000218   0.0033905  -0.0339954  -0.0791350
   70  -0.0000222  -0.0000333   0.0000604   0.0105650   0.0193121   0.0096992
   71   0.0000135   0.0000229  -0.0000257  -0.0043203  -0.0169644  -0.0096088
   72   0.0000066  -0.0000165   0.0000270   0.0007568  -0.0017153   0.0031892
   73  -0.0000272  -0.0005380   0.0006087  -0.0016048  -0.0043027   0.0012824
   74   0.0004899   0.0001935  -0.0000901   0.0056168  -0.0000471  -0.0047085
   75  -0.0000541   0.0002029   0.0003130   0.0005894  -0.0009120  -0.0015021
   76  -0.0026261   0.0015965   0.0006091  -0.0095462  -0.0472589  -0.0270395
   77   0.0007459   0.0016596  -0.0017612  -0.0393088  -0.0205548  -0.0254761
   78   0.0018765  -0.0008109  -0.0012397  -0.0222813  -0.0281481  -0.0010190
           43          44          45          46          47          48
    1  -0.0005669  -0.0006333   0.0000386  -0.0019937  -0.0014953  -0.0022953
    2   0.0002334   0.0038758   0.0018487  -0.0021380  -0.0017803  -0.0030305
    3  -0.0007186  -0.0004250  -0.0016135  -0.0012653   0.0002628   0.0012184
    4  -0.0022488  -0.0163179  -0.0059690   0.0002736   0.0016896   0.0023263
    5  -0.0285477  -0.0071147  -0.0106415  -0.0006836   0.0003388   0.0018639
    6  -0.0121767  -0.0070325  -0.0089130   0.0011452   0.0021185  -0.0024691
    7   0.0000294   0.0005789  -0.0000453   0.0003392  -0.0000906   0.0004480
    8  -0.0001866  -0.0004378  -0.0003818   0.0000286   0.0000695   0.0004335
    9  -0.0002886   0.0005783   0.0007430   0.0000628  -0.0002759  -0.0004743
   10  -0.0000028   0.0000457   0.0000830  -0.0000652  -0.0000295  -0.0001297
   11   0.0000098   0.0001540   0.0000829   0.0000844   0.0000781   0.0000960
   12  -0.0000173  -0.0000997  -0.0000511  -0.0000113  -0.0000253  -0.0000179
   13  -0.0000252   0.0000196   0.0000285  -0.0000218  -0.0000338  -0.0000605
   14  -0.0000110  -0.0000112  -0.0000229   0.0000120   0.0000224   0.0000250
   15  -0.0000456   0.0000488  -0.0000082  -0.0000063   0.0000160   0.0000267
   16  -0.0000038   0.0001304   0.0000409   0.0000177  -0.0000171   0.0000102
   17   0.0000246  -0.0000351  -0.0000546   0.0000653   0.0000400   0.0001155
   18   0.0000413  -0.0000841   0.0000014  -0.0000390  -0.0000096  -0.0000664
   19   0.0000028   0.0000365   0.0000122   0.0000180   0.0000179   0.0000216
   20  -0.0000004  -0.0000037  -0.0000072  -0.0000061  -0.0000073  -0.0000052
   21  -0.0000013  -0.0000036  -0.0000165  -0.0000035  -0.0000031   0.0000098
   22  -0.0000114   0.0000422  -0.0000052   0.0000178   0.0000128   0.0000401
   23   0.0000161  -0.0000767  -0.0000219   0.0000010   0.0000249   0.0000137
   24  -0.0000065   0.0000211   0.0000233  -0.0000043  -0.0000140  -0.0000319
   25  -0.0000013   0.0000298   0.0000134   0.0000116   0.0000097   0.0000119
   26   0.0000027  -0.0000070  -0.0000035   0.0000049   0.0000029   0.0000084
   27  -0.0000116   0.0000101  -0.0000022  -0.0000035  -0.0000052  -0.0000011
   28   0.0000355  -0.0000695  -0.0000445   0.0000576   0.0000594   0.0001082
   29   0.0000316  -0.0001499  -0.0000513  -0.0000489  -0.0000192  -0.0000277
   30   0.0000091  -0.0000010  -0.0000072  -0.0000233   0.0000090  -0.0000075
   31   0.0000103  -0.0000053   0.0000003   0.0000106   0.0000143   0.0000233
   32   0.0000090   0.0000097   0.0000065   0.0000132   0.0000106   0.0000211
   33  -0.0000075  -0.0000016  -0.0000014  -0.0000074  -0.0000119  -0.0000082
   34  -0.0000025  -0.0001197  -0.0000681  -0.0000305   0.0000395   0.0000455
   35  -0.0001148   0.0001840   0.0001024  -0.0001344  -0.0000939  -0.0002707
   36   0.0000634  -0.0001036  -0.0000628   0.0000748   0.0000769   0.0000660
   37  -0.0000321  -0.0001299  -0.0000769   0.0000003  -0.0000005  -0.0000056
   38   0.0000379  -0.0000968  -0.0000795  -0.0000006  -0.0000194   0.0000414
   39  -0.0000382   0.0002712   0.0000721   0.0000051  -0.0000414  -0.0000023
   40  -0.1250118  -0.0425942  -0.0378152   0.0089859   0.0200285   0.0100474
   41  -0.0023475  -0.2733115  -0.0839782  -0.0048393  -0.0156582  -0.0090758
   42  -0.0196222  -0.0981347  -0.1072261   0.0002325   0.0000369   0.0020119
   43   0.6723848  -0.0982900   0.1390310  -0.1972716   0.1455714   0.0023016
   44  -0.0982900   0.6373574   0.1624895   0.1456517  -0.2085231  -0.0140116
   45   0.1390310   0.1624895   0.2466978   0.0038301  -0.0167178  -0.0418065
   46  -0.1972716   0.1456517   0.0038301   0.2096335  -0.1571668   0.0012229
   47   0.1455714  -0.2085231  -0.0167178  -0.1571668   0.2163290   0.0191132
   48   0.0023016  -0.0140116  -0.0418065   0.0012229   0.0191132   0.0328830
   49  -0.3019323   0.0028203  -0.0780516  -0.0150243  -0.0062070  -0.0082268
   50  -0.0573721  -0.1285969  -0.0454912   0.0218319   0.0091039   0.0083435
   51  -0.1011120  -0.0261564  -0.1046286   0.0018545   0.0000628   0.0045532
   52  -0.0020045  -0.0277938  -0.0123751   0.0006225  -0.0002215   0.0014138
   53   0.0004591  -0.0010096  -0.0010911  -0.0007474   0.0002658   0.0014480
   54  -0.0014060  -0.0101360  -0.0021926   0.0014164   0.0015120  -0.0029636
   55  -0.0473786   0.0087788  -0.0141728  -0.0032598  -0.0011929  -0.0037389
   56   0.0521528   0.0458128   0.0323767  -0.0015172   0.0013206  -0.0027062
   57   0.0029432   0.0181790   0.0146008  -0.0042996  -0.0026522   0.0052131
   58  -0.0007710   0.0046108  -0.0008377  -0.0008228  -0.0004443  -0.0003359
   59   0.0037920  -0.0022914  -0.0025497   0.0010506   0.0003299   0.0004319
   60  -0.0011834  -0.0022868   0.0060677   0.0001917   0.0000045  -0.0000395
   61  -0.0299620  -0.0270808  -0.0180916  -0.0002255  -0.0006325  -0.0002997
   62  -0.0263086  -0.0252033  -0.0158854  -0.0008977  -0.0000696  -0.0001531
   63  -0.0177473  -0.0157384  -0.0194034  -0.0003176  -0.0001146  -0.0005506
   64  -0.0002155  -0.0009052  -0.0003848  -0.0000971  -0.0000112   0.0004027
   65  -0.0009601  -0.0001881  -0.0002808  -0.0000519  -0.0000970   0.0004448
   66  -0.0002890  -0.0002509  -0.0004643   0.0004103   0.0004659  -0.0009870
   67   0.0469072   0.0429435   0.0301475   0.0009540  -0.0023016  -0.0026346
   68   0.0069665  -0.0442435  -0.0185753  -0.0014726  -0.0028247  -0.0042548
   69   0.0150800  -0.0069751   0.0105232  -0.0024817  -0.0042934   0.0036685
   70  -0.0033529   0.0035923  -0.0015749   0.0004884   0.0012905   0.0004787
   71   0.0044258  -0.0006453  -0.0010392  -0.0003687  -0.0006855  -0.0007250
   72  -0.0012281  -0.0014022   0.0047165  -0.0002711  -0.0001592   0.0006309
   73  -0.0026670  -0.0010388  -0.0029671  -0.0025913   0.0016339  -0.0005492
   74   0.0005411  -0.0033584  -0.0014168   0.0008449   0.0016419   0.0017827
   75  -0.0011996  -0.0017437  -0.0013065  -0.0017789   0.0008432  -0.0011546
   76  -0.0059079   0.0056977  -0.0007458  -0.0000271  -0.0005230  -0.0006257
   77  -0.0001352   0.0079103   0.0013830   0.0004848   0.0002001   0.0000777
   78  -0.0023700   0.0029887   0.0042583   0.0000667  -0.0001979   0.0002988
           49          50          51          52          53          54
    1  -0.0002919  -0.0013033   0.0006384   0.0001749   0.0002293   0.0000869
    2  -0.0000548  -0.0016098  -0.0004117  -0.0002912  -0.0001024  -0.0001225
    3   0.0004542   0.0010530  -0.0007975   0.0000131  -0.0000543   0.0000347
    4   0.0074910   0.0004735  -0.0003286   0.0010252   0.0007766   0.0003943
    5   0.0007730  -0.0042393  -0.0042512  -0.0009322   0.0002313  -0.0006301
    6   0.0008177  -0.0049469   0.0062017  -0.0003458   0.0000374   0.0004854
    7  -0.0001290   0.0001563  -0.0000352  -0.0000800  -0.0000879  -0.0000484
    8   0.0001512   0.0002156  -0.0000707   0.0000693   0.0000427   0.0000348
    9  -0.0001352  -0.0002840   0.0000870  -0.0000128   0.0000108   0.0000003
   10  -0.0000139  -0.0000832   0.0000311  -0.0000082   0.0000014  -0.0000047
   11  -0.0000604   0.0000918   0.0000307  -0.0000368  -0.0000362  -0.0000281
   12   0.0000121   0.0000004   0.0000263   0.0000212   0.0000142   0.0000101
   13   0.0000103  -0.0000575   0.0000021   0.0000047   0.0000105   0.0000037
   14   0.0000087   0.0000206   0.0000027  -0.0000003  -0.0000016  -0.0000008
   15   0.0000033   0.0000044  -0.0000065  -0.0000114  -0.0000063  -0.0000017
   16  -0.0000237  -0.0000037  -0.0000040  -0.0000103  -0.0000101  -0.0000047
   17  -0.0000035   0.0000858  -0.0000078   0.0000049  -0.0000076  -0.0000004
   18   0.0000086  -0.0000324  -0.0000000   0.0000078   0.0000100   0.0000028
   19  -0.0000144   0.0000207   0.0000027  -0.0000092  -0.0000093  -0.0000061
   20   0.0000087  -0.0000120  -0.0000023   0.0000011   0.0000028   0.0000019
   21   0.0000121  -0.0000005  -0.0000073   0.0000003   0.0000006   0.0000021
   22  -0.0000202   0.0000267  -0.0000013  -0.0000075  -0.0000076  -0.0000022
   23  -0.0000021   0.0000116   0.0000020   0.0000000   0.0000014  -0.0000000
   24  -0.0000081  -0.0000184   0.0000057   0.0000020   0.0000023   0.0000003
   25  -0.0000163   0.0000196   0.0000011  -0.0000045  -0.0000069  -0.0000032
   26   0.0000030   0.0000059   0.0000007   0.0000001  -0.0000009   0.0000003
   27   0.0000062  -0.0000058  -0.0000002  -0.0000007   0.0000003   0.0000010
   28  -0.0000068   0.0000728  -0.0000033  -0.0000087  -0.0000133  -0.0000081
   29   0.0000735  -0.0000483  -0.0000066   0.0000177   0.0000201   0.0000126
   30   0.0000042   0.0000068  -0.0000051   0.0000033   0.0000028  -0.0000039
   31  -0.0000087   0.0000177  -0.0000033  -0.0000021  -0.0000032  -0.0000001
   32  -0.0000135   0.0000206  -0.0000028  -0.0000033  -0.0000059  -0.0000011
   33   0.0000078  -0.0000126  -0.0000039   0.0000001   0.0000010   0.0000019
   34   0.0000375   0.0000340  -0.0000102   0.0000103   0.0000087   0.0000077
   35  -0.0000684  -0.0001496  -0.0000000  -0.0000053   0.0000098   0.0000018
   36   0.0000440   0.0000467  -0.0000075  -0.0000003  -0.0000061  -0.0000010
   37   0.0000556  -0.0000494   0.0000239   0.0000105   0.0000128   0.0000074
   38   0.0000605  -0.0000203  -0.0000090   0.0000147   0.0000105   0.0000122
   39  -0.0001099   0.0000314  -0.0000084  -0.0000232  -0.0000207  -0.0000085
   40   0.0032281  -0.0296226  -0.0135057  -0.0046293  -0.0003759  -0.0040305
   41  -0.0690994   0.0104589  -0.0219513   0.0010656   0.0023789  -0.0016642
   42  -0.0300255  -0.0088649  -0.0041233  -0.0033962  -0.0020397   0.0054633
   43  -0.3019323  -0.0573721  -0.1011120  -0.0020045   0.0004591  -0.0014060
   44   0.0028203  -0.1285969  -0.0261564  -0.0277938  -0.0010096  -0.0101360
   45  -0.0780516  -0.0454912  -0.1046286  -0.0123751  -0.0010911  -0.0021926
   46  -0.0150243   0.0218319   0.0018545   0.0006225  -0.0007474   0.0014164
   47  -0.0062070   0.0091039   0.0000628  -0.0002215   0.0002658   0.0015120
   48  -0.0082268   0.0083435   0.0045532   0.0014138   0.0014480  -0.0029636
   49   0.6304696  -0.0424211   0.1475204  -0.0702184  -0.0490582  -0.0306783
   50  -0.0424211   0.6655121   0.1974828  -0.0490514  -0.2770689  -0.1105882
   51   0.1475204   0.1974828   0.2551778  -0.0306485  -0.1107495  -0.0893215
   52  -0.0702184  -0.0490514  -0.0306485   0.0698659   0.0521323   0.0350720
   53  -0.0490582  -0.2770689  -0.1107495   0.0521323   0.2918629   0.1215628
   54  -0.0306783  -0.1105882  -0.0893215   0.0350720   0.1215628   0.0847956
   55  -0.2287128   0.1422501   0.0012084   0.0089468  -0.0071359  -0.0006383
   56   0.0811825  -0.2294341  -0.0399370   0.0212876  -0.0156478  -0.0003258
   57  -0.0225316  -0.0201513  -0.0764040   0.0105196  -0.0094245   0.0020794
   58  -0.0156821  -0.0065131  -0.0089266   0.0005337  -0.0002974   0.0013275
   59   0.0215555   0.0087018   0.0090151  -0.0009210   0.0003571   0.0013594
   60   0.0022314  -0.0001787   0.0044190   0.0010581   0.0015601  -0.0028704
   61   0.0519809   0.0054051   0.0166290  -0.0026417   0.0045793  -0.0012314
   62   0.0469123  -0.0445763  -0.0053750   0.0034994  -0.0004644  -0.0017422
   63   0.0329343  -0.0189634   0.0107800  -0.0017547  -0.0014128   0.0058614
   64   0.0011680  -0.0010661  -0.0022751   0.0003633  -0.0003780  -0.0001408
   65  -0.0021657  -0.0027531  -0.0045273   0.0011607  -0.0008206  -0.0000891
   66  -0.0027900  -0.0041511   0.0043245   0.0004784  -0.0005927   0.0002602
   67  -0.0587260   0.0170107  -0.0100903  -0.0010859   0.0005712  -0.0000843
   68   0.0184709  -0.0075043   0.0058753   0.0005116   0.0003516   0.0004687
   69  -0.0092979   0.0054311  -0.0082336  -0.0000408   0.0004599  -0.0001686
   70  -0.0010430   0.0004352   0.0000328   0.0000213  -0.0001909   0.0003096
   71   0.0001487   0.0003997   0.0003968  -0.0001981  -0.0001658   0.0003411
   72   0.0000210   0.0004465  -0.0002532   0.0003155   0.0003374  -0.0009421
   73   0.0001812   0.0014498  -0.0000847  -0.0000526  -0.0001261  -0.0000591
   74  -0.0006468   0.0010683   0.0009121   0.0002249   0.0000898   0.0001061
   75  -0.0005765   0.0005213   0.0002135   0.0000048  -0.0000085  -0.0000575
   76  -0.0027584  -0.0016605  -0.0009156  -0.0008161  -0.0003331  -0.0002793
   77  -0.0023679   0.0003163  -0.0003222  -0.0005352  -0.0002928  -0.0000854
   78  -0.0016461   0.0003214  -0.0019880  -0.0003007  -0.0000416  -0.0004671
           55          56          57          58          59          60
    1   0.0007412  -0.0008243  -0.0002866   0.0002978  -0.0000041  -0.0000895
    2   0.0002208   0.0001061   0.0000263   0.0000799  -0.0002120  -0.0000279
    3  -0.0003809   0.0000500   0.0003038  -0.0001038   0.0000065   0.0000835
    4   0.0001967   0.0014228   0.0010871   0.0000261  -0.0001747   0.0004548
    5   0.0001877  -0.0041868  -0.0013289  -0.0000550  -0.0002453   0.0003468
    6   0.0001603  -0.0003732  -0.0005419   0.0004053   0.0003729  -0.0010553
    7  -0.0000925   0.0000760  -0.0000004  -0.0000938  -0.0000204  -0.0000109
    8  -0.0000584   0.0000118   0.0000365   0.0000083   0.0000177   0.0000391
    9   0.0000704  -0.0000452  -0.0000875   0.0000473  -0.0000009  -0.0000355
   10   0.0000274  -0.0000162  -0.0000052   0.0000132   0.0000026  -0.0000146
   11  -0.0000457   0.0000383  -0.0000085  -0.0000383  -0.0000032  -0.0000108
   12   0.0000111   0.0000122  -0.0000007   0.0000083   0.0000016   0.0000057
   13   0.0000194  -0.0000116  -0.0000032   0.0000166  -0.0000019   0.0000015
   14  -0.0000096   0.0000120   0.0000009  -0.0000035   0.0000013   0.0000015
   15  -0.0000108   0.0000077  -0.0000007  -0.0000027  -0.0000015   0.0000006
   16  -0.0000112   0.0000167  -0.0000049  -0.0000086  -0.0000051   0.0000014
   17  -0.0000254   0.0000207   0.0000040  -0.0000194   0.0000004   0.0000065
   18   0.0000204  -0.0000271   0.0000040   0.0000113   0.0000029  -0.0000039
   19  -0.0000104   0.0000047  -0.0000014  -0.0000084  -0.0000009  -0.0000031
   20   0.0000022  -0.0000001   0.0000008   0.0000039  -0.0000001   0.0000013
   21  -0.0000004   0.0000020   0.0000022   0.0000012  -0.0000003   0.0000022
   22  -0.0000192   0.0000051  -0.0000078  -0.0000073  -0.0000017   0.0000017
   23   0.0000052  -0.0000219   0.0000013   0.0000022   0.0000037  -0.0000049
   24   0.0000075  -0.0000013  -0.0000032   0.0000027  -0.0000011  -0.0000008
   25  -0.0000072   0.0000020  -0.0000028  -0.0000075  -0.0000012  -0.0000015
   26  -0.0000016   0.0000036   0.0000011  -0.0000013   0.0000004   0.0000004
   27  -0.0000016   0.0000046  -0.0000008   0.0000014  -0.0000004   0.0000019
   28  -0.0000198  -0.0000023   0.0000078  -0.0000162   0.0000032  -0.0000065
   29   0.0000259   0.0000125   0.0000189   0.0000195   0.0000058   0.0000059
   30   0.0000010  -0.0000012   0.0000056  -0.0000012  -0.0000007  -0.0000001
   31  -0.0000074  -0.0000002  -0.0000021  -0.0000044   0.0000002   0.0000007
   32  -0.0000077   0.0000013  -0.0000024  -0.0000070  -0.0000008  -0.0000003
   33   0.0000022   0.0000001   0.0000003   0.0000031  -0.0000004   0.0000010
   34  -0.0000127   0.0000167   0.0000067  -0.0000017   0.0000028   0.0000123
   35   0.0000416  -0.0000759  -0.0000205   0.0000299  -0.0000071  -0.0000104
   36   0.0000075   0.0000191   0.0000237  -0.0000126   0.0000036  -0.0000025
   37   0.0000173   0.0000004   0.0000038   0.0000117   0.0000048   0.0000036
   38   0.0000131   0.0000253   0.0000144   0.0000100   0.0000028   0.0000054
   39  -0.0000407  -0.0000136  -0.0000325  -0.0000121  -0.0000084  -0.0000010
   40  -0.0067092   0.0162415   0.0068698   0.0004422   0.0004878   0.0005090
   41   0.0156254  -0.0529684  -0.0125653   0.0004396  -0.0011276  -0.0000928
   42   0.0071319  -0.0127984  -0.0111374   0.0004843  -0.0001145  -0.0003429
   43  -0.0473786   0.0521528   0.0029432  -0.0007710   0.0037920  -0.0011834
   44   0.0087788   0.0458128   0.0181790   0.0046108  -0.0022914  -0.0022868
   45  -0.0141728   0.0323767   0.0146008  -0.0008377  -0.0025497   0.0060677
   46  -0.0032598  -0.0015172  -0.0042996  -0.0008228   0.0010506   0.0001917
   47  -0.0011929   0.0013206  -0.0026522  -0.0004443   0.0003299   0.0000045
   48  -0.0037389  -0.0027062   0.0052131  -0.0003359   0.0004319  -0.0000395
   49  -0.2287128   0.0811825  -0.0225316  -0.0156821   0.0215555   0.0022314
   50   0.1422501  -0.2294341  -0.0201513  -0.0065131   0.0087018  -0.0001787
   51   0.0012084  -0.0399370  -0.0764040  -0.0089266   0.0090151   0.0044190
   52   0.0089468   0.0212876   0.0105196   0.0005337  -0.0009210   0.0010581
   53  -0.0071359  -0.0156478  -0.0094245  -0.0002974   0.0003571   0.0015601
   54  -0.0006383  -0.0003258   0.0020794   0.0013275   0.0013594  -0.0028704
   55   0.6889647  -0.0457167   0.1630238  -0.2910909  -0.0422647  -0.0996626
   56  -0.0457167   0.6070471   0.1722859  -0.0421829  -0.0670373  -0.0253558
   57   0.1630238   0.1722859   0.2574131  -0.0996669  -0.0253474  -0.0809916
   58  -0.2910909  -0.0421829  -0.0996669   0.3072281   0.0447411   0.1100619
   59  -0.0422647  -0.0670373  -0.0253474   0.0447411   0.0645269   0.0302005
   60  -0.0996626  -0.0253558  -0.0809916   0.1100619   0.0302005   0.0737100
   61  -0.1340268   0.0014627  -0.0233259  -0.0019577  -0.0270971  -0.0126277
   62  -0.0593231  -0.2829782  -0.1078670   0.0008545   0.0002891  -0.0010267
   63  -0.0473363  -0.0879296  -0.1113181  -0.0014923  -0.0102465  -0.0009015
   64   0.0086545  -0.0065755  -0.0005841   0.0004239  -0.0000867   0.0013088
   65   0.0216417  -0.0154658   0.0000017  -0.0007208   0.0004749   0.0014400
   66   0.0106647  -0.0092990   0.0022468   0.0010673   0.0016187  -0.0027114
   67   0.0088039  -0.0764306  -0.0294749   0.0020163   0.0003105  -0.0015040
   68  -0.0340993   0.0113802  -0.0092183  -0.0004847  -0.0041011  -0.0046764
   69  -0.0128021  -0.0230094  -0.0067630  -0.0018677  -0.0043549   0.0047945
   70  -0.0042309   0.0007783  -0.0036575  -0.0001906  -0.0013020  -0.0005151
   71   0.0003410   0.0021174  -0.0021391   0.0001327  -0.0000708   0.0000879
   72  -0.0038020  -0.0018408   0.0057857   0.0000378  -0.0003801  -0.0002772
   73  -0.0006334   0.0004482   0.0002010  -0.0002167   0.0000669   0.0000300
   74   0.0001650  -0.0006228  -0.0002615  -0.0000662   0.0001765  -0.0000580
   75  -0.0000859  -0.0002973  -0.0001082  -0.0000533   0.0000510  -0.0000265
   76  -0.0001490  -0.0018204  -0.0008080  -0.0001301  -0.0001366  -0.0002481
   77   0.0005827   0.0005293   0.0004161  -0.0000985   0.0002084   0.0000296
   78   0.0003640  -0.0007974  -0.0002889  -0.0001465  -0.0000574   0.0001741
           61          62          63          64          65          66
    1   0.0004928   0.0022481   0.0018192  -0.0001057  -0.0002892   0.0000920
    2  -0.0004537   0.0008604   0.0001586  -0.0005399   0.0000117  -0.0003422
    3  -0.0002535   0.0005904  -0.0007894  -0.0000338   0.0001005  -0.0003592
    4   0.0013796   0.0072444   0.0007281  -0.0001487  -0.0003816  -0.0006957
    5   0.0089466  -0.0015228   0.0000760   0.0020072   0.0002455   0.0007237
    6   0.0010954  -0.0007136   0.0065081   0.0004690  -0.0001910   0.0003880
    7  -0.0002194   0.0000088  -0.0001514  -0.0001811   0.0000278  -0.0000291
    8   0.0002466  -0.0003267  -0.0002259   0.0001801   0.0000131   0.0000528
    9   0.0000737  -0.0001516   0.0001397  -0.0000091  -0.0000359   0.0001045
   10  -0.0000306   0.0000884   0.0001028  -0.0000241  -0.0000114   0.0000016
   11  -0.0001265  -0.0000334  -0.0000322  -0.0000803   0.0000129  -0.0000128
   12   0.0000399  -0.0000798  -0.0000087   0.0000428   0.0000016   0.0000147
   13   0.0000317   0.0000052   0.0000272   0.0000193  -0.0000087   0.0000078
   14  -0.0000114  -0.0000134  -0.0000125  -0.0000007   0.0000005   0.0000023
   15  -0.0000102  -0.0000192  -0.0000134  -0.0000048  -0.0000002   0.0000006
   16  -0.0000302  -0.0000172  -0.0000236  -0.0000211   0.0000030  -0.0000043
   17  -0.0000178  -0.0000469  -0.0000633  -0.0000043   0.0000111  -0.0000027
   18   0.0000227   0.0000617   0.0000448   0.0000079  -0.0000039  -0.0000068
   19  -0.0000209  -0.0000039  -0.0000082  -0.0000162   0.0000028  -0.0000044
   20   0.0000028   0.0000110   0.0000038   0.0000025  -0.0000025   0.0000008
   21   0.0000043   0.0000028  -0.0000068   0.0000044  -0.0000008  -0.0000004
   22  -0.0000114  -0.0000252  -0.0000212  -0.0000107   0.0000024   0.0000004
   23   0.0000169   0.0000207   0.0000286   0.0000048  -0.0000002  -0.0000020
   24   0.0000047  -0.0000044   0.0000036   0.0000013  -0.0000007   0.0000021
   25  -0.0000084  -0.0000192  -0.0000113  -0.0000084   0.0000040  -0.0000011
   26  -0.0000050   0.0000005  -0.0000030  -0.0000010  -0.0000000   0.0000003
   27  -0.0000013  -0.0000063  -0.0000038   0.0000031  -0.0000013   0.0000022
   28  -0.0000222  -0.0000031  -0.0000072  -0.0000144   0.0000089  -0.0000119
   29  -0.0000043   0.0000853   0.0000319   0.0000206  -0.0000121   0.0000003
   30   0.0000031   0.0000073  -0.0000005  -0.0000028   0.0000023  -0.0000072
   31  -0.0000102   0.0000054  -0.0000078  -0.0000092   0.0000012  -0.0000002
   32  -0.0000101  -0.0000074  -0.0000103  -0.0000094   0.0000029  -0.0000006
   33   0.0000045   0.0000001   0.0000028   0.0000060  -0.0000019   0.0000021
   34  -0.0000055   0.0000269  -0.0000433   0.0000023  -0.0000003   0.0000009
   35   0.0001286  -0.0000376   0.0000850   0.0000367  -0.0000041   0.0000034
   36  -0.0000368   0.0000575   0.0000045  -0.0000113   0.0000073  -0.0000165
   37   0.0000181   0.0000643   0.0000392   0.0000178  -0.0000061   0.0000033
   38  -0.0000164   0.0000404   0.0000099   0.0000184  -0.0000076   0.0000029
   39  -0.0000118  -0.0001164  -0.0000682  -0.0000217   0.0000054   0.0000101
   40  -0.0474863   0.0040389  -0.0165772  -0.0032086  -0.0006734  -0.0038535
   41   0.0448063   0.0414700   0.0272624  -0.0019856   0.0016902  -0.0029282
   42   0.0000391   0.0147707   0.0144360  -0.0042830  -0.0026243   0.0053097
   43  -0.0299620  -0.0263086  -0.0177473  -0.0002155  -0.0009601  -0.0002890
   44  -0.0270808  -0.0252033  -0.0157384  -0.0009052  -0.0001881  -0.0002509
   45  -0.0180916  -0.0158854  -0.0194034  -0.0003848  -0.0002808  -0.0004643
   46  -0.0002255  -0.0008977  -0.0003176  -0.0000971  -0.0000519   0.0004103
   47  -0.0006325  -0.0000696  -0.0001146  -0.0000112  -0.0000970   0.0004659
   48  -0.0002997  -0.0001531  -0.0005506   0.0004027   0.0004448  -0.0009870
   49   0.0519809   0.0469123   0.0329343   0.0011680  -0.0021657  -0.0027900
   50   0.0054051  -0.0445763  -0.0189634  -0.0010661  -0.0027531  -0.0041511
   51   0.0166290  -0.0053750   0.0107800  -0.0022751  -0.0045273   0.0043245
   52  -0.0026417   0.0034994  -0.0017547   0.0003633   0.0011607   0.0004784
   53   0.0045793  -0.0004644  -0.0014128  -0.0003780  -0.0008206  -0.0005927
   54  -0.0012314  -0.0017422   0.0058614  -0.0001408  -0.0000891   0.0002602
   55  -0.1340268  -0.0593231  -0.0473363   0.0086545   0.0216417   0.0106647
   56   0.0014627  -0.2829782  -0.0879296  -0.0065755  -0.0154658  -0.0092990
   57  -0.0233259  -0.1078670  -0.1113181  -0.0005841   0.0000017   0.0022468
   58  -0.0019577   0.0008545  -0.0014923   0.0004239  -0.0007208   0.0010673
   59  -0.0270971   0.0002891  -0.0102465  -0.0000867   0.0004749   0.0016187
   60  -0.0126277  -0.0010267  -0.0009015   0.0013088   0.0014400  -0.0027114
   61   0.6723254  -0.0933855   0.1398149  -0.1967668   0.1419756   0.0040668
   62  -0.0933855   0.6387896   0.1715857   0.1421525  -0.1985386  -0.0178899
   63   0.1398149   0.1715857   0.2434218   0.0041980  -0.0180482  -0.0421001
   64  -0.1967668   0.1421525   0.0041980   0.2061027  -0.1538940  -0.0023251
   65   0.1419756  -0.1985386  -0.0180482  -0.1538940   0.2071433   0.0217401
   66   0.0040668  -0.0178899  -0.0421001  -0.0023251   0.0217401   0.0336139
   67  -0.3126127   0.0020067  -0.0814893  -0.0165529  -0.0057197  -0.0084138
   68  -0.0572104  -0.1286699  -0.0451476   0.0221954   0.0080753   0.0093823
   69  -0.1045304  -0.0260500  -0.1052964   0.0025394   0.0003198   0.0034384
   70  -0.0013781  -0.0260172  -0.0121081   0.0007107  -0.0002270   0.0015110
   71   0.0008781   0.0009969  -0.0010032  -0.0007336   0.0001392   0.0014937
   72  -0.0016256  -0.0097130  -0.0003540   0.0013335   0.0016646  -0.0031372
   73  -0.0006119  -0.0008311  -0.0007982  -0.0000370   0.0000986   0.0000048
   74   0.0003953   0.0005118   0.0008241   0.0001544  -0.0000520   0.0002418
   75   0.0001931   0.0000732   0.0001942  -0.0000067   0.0000363  -0.0000090
   76   0.0017998  -0.0023240   0.0002313  -0.0000448   0.0001831   0.0001086
   77  -0.0027923  -0.0005871  -0.0011147  -0.0005010   0.0001212  -0.0002568
   78   0.0000548  -0.0003562  -0.0005822  -0.0002340   0.0000412   0.0000816
           67          68          69          70          71          72
    1  -0.0041560  -0.0003202  -0.0031396  -0.0002420   0.0002119  -0.0002888
    2  -0.0047412  -0.0029396  -0.0019317   0.0005012  -0.0000572  -0.0000178
    3  -0.0011619  -0.0019648   0.0012952  -0.0004727  -0.0000053   0.0002473
    4  -0.0410411   0.0033306  -0.0097282   0.0006099  -0.0022946   0.0003550
    5   0.0117935   0.0196372   0.0098448   0.0013092  -0.0031401   0.0004128
    6  -0.0092307   0.0063633   0.0035035   0.0018952  -0.0004089  -0.0033445
    7  -0.0003285  -0.0008852  -0.0004812   0.0002243  -0.0000299   0.0000861
    8   0.0010361   0.0008789   0.0009306  -0.0000916  -0.0000762   0.0000046
    9   0.0002770   0.0004493  -0.0003729   0.0001257  -0.0000272  -0.0000201
   10  -0.0001730  -0.0000770  -0.0002504  -0.0000026   0.0000415  -0.0000153
   11  -0.0000852  -0.0003691  -0.0002264   0.0000935   0.0000011   0.0000304
   12   0.0002515   0.0002150   0.0001856  -0.0000153   0.0000019  -0.0000162
   13  -0.0000022   0.0000925   0.0000165  -0.0000110  -0.0000026  -0.0000151
   14   0.0000399   0.0000026  -0.0000015  -0.0000031  -0.0000004   0.0000056
   15   0.0000150  -0.0000278  -0.0000164   0.0000146  -0.0000058   0.0000070
   16  -0.0000330  -0.0001272  -0.0000429   0.0000320  -0.0000127   0.0000111
   17   0.0000862  -0.0000378   0.0000785   0.0000054  -0.0000146   0.0000201
   18  -0.0001005   0.0000323  -0.0000085  -0.0000269   0.0000134  -0.0000140
   19  -0.0000249  -0.0000794  -0.0000438   0.0000194  -0.0000010   0.0000051
   20  -0.0000115   0.0000120  -0.0000020  -0.0000084   0.0000006   0.0000002
   21  -0.0000017   0.0000130   0.0000150  -0.0000081  -0.0000021   0.0000003
   22   0.0000266  -0.0000468  -0.0000119   0.0000193  -0.0000104   0.0000114
   23  -0.0000155   0.0000400  -0.0000117  -0.0000110   0.0000129  -0.0000088
   24   0.0000055   0.0000076  -0.0000008   0.0000033  -0.0000010  -0.0000003
   25   0.0000126  -0.0000379  -0.0000089   0.0000167  -0.0000038   0.0000027
   26   0.0000024  -0.0000036  -0.0000018  -0.0000018   0.0000012   0.0000017
   27   0.0000144   0.0000108   0.0000057  -0.0000017  -0.0000015   0.0000006
   28  -0.0000151  -0.0000580  -0.0000129   0.0000108   0.0000090  -0.0000047
   29  -0.0000812   0.0000908   0.0000011  -0.0000578   0.0000216  -0.0000038
   30  -0.0000306  -0.0000306   0.0000256  -0.0000024  -0.0000028  -0.0000065
   31  -0.0000087  -0.0000364  -0.0000217   0.0000046  -0.0000005   0.0000117
   32   0.0000009  -0.0000366  -0.0000151   0.0000107  -0.0000019   0.0000066
   33   0.0000053   0.0000278   0.0000105  -0.0000035   0.0000009  -0.0000018
   34  -0.0000064   0.0000066   0.0000164  -0.0000275  -0.0000110   0.0000483
   35   0.0000488   0.0001531   0.0001036   0.0000203  -0.0000110  -0.0000513
   36  -0.0000877  -0.0000792  -0.0000491  -0.0000269   0.0000238  -0.0000092
   37  -0.0000634   0.0000817   0.0000121  -0.0000222   0.0000135   0.0000066
   38  -0.0000300   0.0000804   0.0000278  -0.0000333   0.0000229  -0.0000165
   39   0.0001312  -0.0000953  -0.0000218   0.0000604  -0.0000257   0.0000270
   40  -0.2007179   0.1201884   0.0033905   0.0105650  -0.0043203   0.0007568
   41   0.0779524  -0.2172335  -0.0339954   0.0193121  -0.0169644  -0.0017153
   42  -0.0138940  -0.0193419  -0.0791350   0.0096992  -0.0096088   0.0031892
   43   0.0469072   0.0069665   0.0150800  -0.0033529   0.0044258  -0.0012281
   44   0.0429435  -0.0442435  -0.0069751   0.0035923  -0.0006453  -0.0014022
   45   0.0301475  -0.0185753   0.0105232  -0.0015749  -0.0010392   0.0047165
   46   0.0009540  -0.0014726  -0.0024817   0.0004884  -0.0003687  -0.0002711
   47  -0.0023016  -0.0028247  -0.0042934   0.0012905  -0.0006855  -0.0001592
   48  -0.0026346  -0.0042548   0.0036685   0.0004787  -0.0007250   0.0006309
   49  -0.0587260   0.0184709  -0.0092979  -0.0010430   0.0001487   0.0000210
   50   0.0170107  -0.0075043   0.0054311   0.0004352   0.0003997   0.0004465
   51  -0.0100903   0.0058753  -0.0082336   0.0000328   0.0003968  -0.0002532
   52  -0.0010859   0.0005116  -0.0000408   0.0000213  -0.0001981   0.0003155
   53   0.0005712   0.0003516   0.0004599  -0.0001909  -0.0001658   0.0003374
   54  -0.0000843   0.0004687  -0.0001686   0.0003096   0.0003411  -0.0009421
   55   0.0088039  -0.0340993  -0.0128021  -0.0042309   0.0003410  -0.0038020
   56  -0.0764306   0.0113802  -0.0230094   0.0007783   0.0021174  -0.0018408
   57  -0.0294749  -0.0092183  -0.0067630  -0.0036575  -0.0021391   0.0057857
   58   0.0020163  -0.0004847  -0.0018677  -0.0001906   0.0001327   0.0000378
   59   0.0003105  -0.0041011  -0.0043549  -0.0013020  -0.0000708  -0.0003801
   60  -0.0015040  -0.0046764   0.0047945  -0.0005151   0.0000879  -0.0002772
   61  -0.3126127  -0.0572104  -0.1045304  -0.0013781   0.0008781  -0.0016256
   62   0.0020067  -0.1286699  -0.0260500  -0.0260172   0.0009969  -0.0097130
   63  -0.0814893  -0.0451476  -0.1052964  -0.0121081  -0.0010032  -0.0003540
   64  -0.0165529   0.0221954   0.0025394   0.0007107  -0.0007336   0.0013335
   65  -0.0057197   0.0080753   0.0003198  -0.0002270   0.0001392   0.0016646
   66  -0.0084138   0.0093823   0.0034384   0.0015110   0.0014937  -0.0031372
   67   0.6471662  -0.0208871   0.1562642  -0.0720922  -0.0535245  -0.0314082
   68  -0.0208871   0.6506486   0.1945309  -0.0546031  -0.2775288  -0.1113217
   69   0.1562642   0.1945309   0.2666071  -0.0319159  -0.1108966  -0.0933442
   70  -0.0720922  -0.0546031  -0.0319159   0.0708891   0.0572984   0.0367082
   71  -0.0535245  -0.2775288  -0.1108966   0.0572984   0.2929953   0.1230981
   72  -0.0314082  -0.1113217  -0.0933442   0.0367082   0.1230981   0.0875825
   73   0.0021801  -0.0005162   0.0003526   0.0000595  -0.0000444   0.0001970
   74   0.0002841   0.0020911  -0.0002566  -0.0006483   0.0001391  -0.0001992
   75  -0.0004304   0.0003528  -0.0000120   0.0002041  -0.0000008  -0.0000122
   76  -0.0004270  -0.0009023  -0.0009938  -0.0010777  -0.0019446  -0.0012489
   77   0.0097412  -0.0079494   0.0002934  -0.0014514   0.0025142   0.0008014
   78   0.0029254  -0.0029958  -0.0006504  -0.0007139   0.0004356  -0.0004543
           73          74          75          76          77          78
    1  -0.1170874  -0.0966070   0.0480375   0.0265482  -0.0032028  -0.0043497
    2  -0.0906721  -0.5879096   0.2238779   0.0155336  -0.0453844  -0.0168687
    3   0.0444105   0.2317724  -0.1571158   0.0102971  -0.0293808   0.0119473
    4   0.0266022  -0.0030910   0.0042075  -0.1175451  -0.0969654  -0.0504392
    5   0.0157260  -0.0460418   0.0156653  -0.0911590  -0.5783719  -0.2311538
    6  -0.0101814   0.0282200   0.0128121  -0.0467416  -0.2391747  -0.1654821
    7  -0.0091316  -0.0396252   0.0214515  -0.0016168   0.0056509  -0.0005083
    8  -0.0476633  -0.0218174   0.0278612  -0.0042332  -0.0001051   0.0009642
    9   0.0260974   0.0252286  -0.0000244  -0.0013061   0.0047377  -0.0014027
   10  -0.0003612   0.0097799  -0.0028406   0.0022146   0.0002603   0.0004305
   11  -0.0009006  -0.0078909   0.0028488  -0.0005121   0.0021204  -0.0003085
   12   0.0008776  -0.0003247  -0.0006123  -0.0003401   0.0002880   0.0000035
   13  -0.0009922  -0.0014668   0.0006914   0.0000627  -0.0006457  -0.0002135
   14  -0.0019350   0.0024659  -0.0004000  -0.0000423   0.0001276  -0.0000013
   15   0.0011839  -0.0007714  -0.0004522  -0.0001953   0.0001926  -0.0000107
   16   0.0018409  -0.0027783  -0.0000807  -0.0006187   0.0003981  -0.0001805
   17  -0.0022808  -0.0006525   0.0003423  -0.0008531   0.0005188  -0.0000667
   18  -0.0002157   0.0011195  -0.0005840   0.0007997  -0.0008230   0.0001733
   19  -0.0000465  -0.0005071   0.0002259  -0.0000389   0.0001554   0.0000089
   20   0.0001806   0.0001165  -0.0000363   0.0000972  -0.0000483  -0.0000382
   21  -0.0001152   0.0002571   0.0000864  -0.0000046  -0.0002450  -0.0000147
   22  -0.0001328   0.0005740  -0.0003593  -0.0006455   0.0001724   0.0000899
   23  -0.0018158   0.0005244   0.0007905   0.0004608  -0.0006347   0.0002873
   24   0.0007989  -0.0004068  -0.0002841  -0.0002062   0.0002588  -0.0000966
   25  -0.0001302  -0.0001041   0.0001435  -0.0002163  -0.0000701   0.0000539
   26  -0.0001415   0.0002040   0.0000591   0.0000642   0.0001755  -0.0000483
   27   0.0002396  -0.0000274   0.0001774  -0.0000292   0.0000575  -0.0000254
   28  -0.0027044  -0.0023899   0.0016068   0.0001972  -0.0006741   0.0005668
   29  -0.0016981   0.0002768  -0.0003138   0.0014382   0.0010831  -0.0005113
   30   0.0009217   0.0003578  -0.0019882   0.0000905  -0.0008973   0.0001936
   31  -0.0008111  -0.0005409   0.0002880  -0.0000507   0.0002233  -0.0000019
   32  -0.0003412  -0.0003018   0.0000436  -0.0001277   0.0000929   0.0000106
   33   0.0002828   0.0000912  -0.0004633   0.0000570  -0.0001039  -0.0000591
   34  -0.0060123  -0.0002656   0.0023601  -0.0026616   0.0005542   0.0012077
   35   0.0055967   0.0080147  -0.0028560  -0.0010418  -0.0034116   0.0017271
   36   0.0007906  -0.0013516   0.0042032   0.0030226   0.0014399  -0.0013152
   37  -0.0000272   0.0004899  -0.0000541  -0.0026261   0.0007459   0.0018765
   38  -0.0005380   0.0001935   0.0002029   0.0015965   0.0016596  -0.0008109
   39   0.0006087  -0.0000901   0.0003130   0.0006091  -0.0017612  -0.0012397
   40  -0.0016048   0.0056168   0.0005894  -0.0095462  -0.0393088  -0.0222813
   41  -0.0043027  -0.0000471  -0.0009120  -0.0472589  -0.0205548  -0.0281481
   42   0.0012824  -0.0047085  -0.0015021  -0.0270395  -0.0254761  -0.0010190
   43  -0.0026670   0.0005411  -0.0011996  -0.0059079  -0.0001352  -0.0023700
   44  -0.0010388  -0.0033584  -0.0017437   0.0056977   0.0079103   0.0029887
   45  -0.0029671  -0.0014168  -0.0013065  -0.0007458   0.0013830   0.0042583
   46  -0.0025913   0.0008449  -0.0017789  -0.0000271   0.0004848   0.0000667
   47   0.0016339   0.0016419   0.0008432  -0.0005230   0.0002001  -0.0001979
   48  -0.0005492   0.0017827  -0.0011546  -0.0006257   0.0000777   0.0002988
   49   0.0001812  -0.0006468  -0.0005765  -0.0027584  -0.0023679  -0.0016461
   50   0.0014498   0.0010683   0.0005213  -0.0016605   0.0003163   0.0003214
   51  -0.0000847   0.0009121   0.0002135  -0.0009156  -0.0003222  -0.0019880
   52  -0.0000526   0.0002249   0.0000048  -0.0008161  -0.0005352  -0.0003007
   53  -0.0001261   0.0000898  -0.0000085  -0.0003331  -0.0002928  -0.0000416
   54  -0.0000591   0.0001061  -0.0000575  -0.0002793  -0.0000854  -0.0004671
   55  -0.0006334   0.0001650  -0.0000859  -0.0001490   0.0005827   0.0003640
   56   0.0004482  -0.0006228  -0.0002973  -0.0018204   0.0005293  -0.0007974
   57   0.0002010  -0.0002615  -0.0001082  -0.0008080   0.0004161  -0.0002889
   58  -0.0002167  -0.0000662  -0.0000533  -0.0001301  -0.0000985  -0.0001465
   59   0.0000669   0.0001765   0.0000510  -0.0001366   0.0002084  -0.0000574
   60   0.0000300  -0.0000580  -0.0000265  -0.0002481   0.0000296   0.0001741
   61  -0.0006119   0.0003953   0.0001931   0.0017998  -0.0027923   0.0000548
   62  -0.0008311   0.0005118   0.0000732  -0.0023240  -0.0005871  -0.0003562
   63  -0.0007982   0.0008241   0.0001942   0.0002313  -0.0011147  -0.0005822
   64  -0.0000370   0.0001544  -0.0000067  -0.0000448  -0.0005010  -0.0002340
   65   0.0000986  -0.0000520   0.0000363   0.0001831   0.0001212   0.0000412
   66   0.0000048   0.0002418  -0.0000090   0.0001086  -0.0002568   0.0000816
   67   0.0021801   0.0002841  -0.0004304  -0.0004270   0.0097412   0.0029254
   68  -0.0005162   0.0020911   0.0003528  -0.0009023  -0.0079494  -0.0029958
   69   0.0003526  -0.0002566  -0.0000120  -0.0009938   0.0002934  -0.0006504
   70   0.0000595  -0.0006483   0.0002041  -0.0010777  -0.0014514  -0.0007139
   71  -0.0000444   0.0001391  -0.0000008  -0.0019446   0.0025142   0.0004356
   72   0.0001970  -0.0001992  -0.0000122  -0.0012489   0.0008014  -0.0004543
   73   0.1205952   0.1220327  -0.0680231  -0.0056074   0.0076121   0.0047141
   74   0.1220327   0.6547773  -0.2739862   0.0076340  -0.0035971  -0.0070547
   75  -0.0680231  -0.2739862   0.1470878  -0.0045146   0.0069851   0.0006254
   76  -0.0056074   0.0076340  -0.0045146   0.1216888   0.1221673   0.0710264
   77   0.0076121  -0.0035971   0.0069851   0.1221673   0.6433594   0.2826806
   78   0.0047141  -0.0070547   0.0006254   0.0710264   0.2826806   0.1573403
 Gradient time:  CPU 4194.85 s  wall 4193.29 s
 **********************************************************************
 **                                                                  **
 **                       VIBRATIONAL ANALYSIS                       **
 **                       --------------------                       **
 **                                                                  **
 **        VIBRATIONAL FREQUENCIES (CM**-1) AND NORMAL MODES         **
 **     FORCE CONSTANTS (mDYN/ANGSTROM) AND REDUCED MASSES (AMU)     **
 **                  INFRARED INTENSITIES (KM/MOL)                   **
 **                                                                  **
 **********************************************************************


 Mode:                 1                      2                      3
 Frequency:        23.36                  33.21                  40.61
 Force Cnst:      0.0021                 0.0024                 0.0044
 Red. Mass:       6.3978                 3.7535                 4.5714
 IR Active:          YES                    YES                    YES
 IR Intens:        1.915                  0.187                  0.611
 Raman Active:       YES                    YES                    YES
               X      Y      Z        X      Y      Z        X      Y      Z
 C          0.006  0.006  0.165    0.004  0.009 -0.015   -0.007  0.093  0.038
 C         -0.006 -0.009  0.166   -0.005  0.000 -0.018   -0.007  0.094 -0.035
 C         -0.035 -0.003  0.056    0.008  0.016 -0.005    0.003  0.029  0.022
 C         -0.042 -0.016 -0.060   -0.041 -0.045 -0.150   -0.077 -0.060 -0.086
 H         -0.008 -0.020 -0.050   -0.084 -0.091 -0.271   -0.143 -0.073 -0.149
 C         -0.092 -0.025 -0.190   -0.036 -0.048 -0.139   -0.074 -0.132 -0.116
 H         -0.097 -0.037 -0.285   -0.078 -0.098 -0.257   -0.139 -0.204 -0.208
 C         -0.136 -0.020 -0.199    0.023  0.017  0.028    0.012 -0.110 -0.025
 H         -0.175 -0.029 -0.303    0.028  0.017  0.041    0.015 -0.164 -0.047
 C         -0.127 -0.004 -0.077    0.075  0.079  0.178    0.096 -0.017  0.092
 H         -0.160  0.001 -0.081    0.122  0.129  0.310    0.166  0.002  0.167
 C         -0.078  0.004  0.050    0.066  0.078  0.156    0.089  0.051  0.111
 H         -0.073  0.015  0.142    0.107  0.123  0.272    0.151  0.117  0.202
 C          0.035  0.002  0.056   -0.007 -0.012 -0.008    0.003  0.031 -0.020
 C          0.077 -0.004  0.048   -0.058 -0.073  0.145    0.095  0.059 -0.126
 H          0.071 -0.016  0.138   -0.093 -0.112  0.252    0.162  0.129 -0.228
 C          0.126  0.006 -0.079   -0.066 -0.082  0.169    0.103 -0.008 -0.112
 H          0.158  0.001 -0.085   -0.107 -0.131  0.294    0.178  0.016 -0.201
 C          0.136  0.023 -0.199   -0.022 -0.027  0.030    0.013 -0.107  0.020
 H          0.175  0.034 -0.302   -0.026 -0.034  0.045    0.016 -0.161  0.039
 C          0.093  0.028 -0.188    0.030  0.035 -0.128   -0.080 -0.137  0.128
 H          0.099  0.041 -0.281    0.066  0.079 -0.238   -0.150 -0.214  0.232
 C          0.043  0.017 -0.058    0.035  0.040 -0.143   -0.083 -0.065  0.101
 H          0.010  0.020 -0.047    0.072  0.086 -0.258   -0.153 -0.083  0.177
 O          0.042  0.026  0.227    0.008 -0.004 -0.041   -0.035  0.124  0.094
 O         -0.042 -0.030  0.227   -0.012  0.016 -0.047   -0.035  0.125 -0.087
 TransDip   0.000  0.000 -0.044    0.001 -0.001  0.014    0.006 -0.024 -0.001

 Mode:                 4                      5                      6
 Frequency:       137.95                 152.99                 155.93
 Force Cnst:      0.0845                 0.0833                 0.0686
 Red. Mass:       7.5355                 6.0429                 4.7884
 IR Active:          YES                    YES                    YES
 IR Intens:        1.481                  2.455                  0.045
 Raman Active:       YES                    YES                    YES
               X      Y      Z        X      Y      Z        X      Y      Z
 C          0.026 -0.112  0.089   -0.010 -0.006 -0.039    0.028 -0.031  0.081
 C          0.026 -0.111 -0.095    0.013  0.009 -0.045    0.023 -0.035 -0.077
 C         -0.016 -0.104 -0.028   -0.047 -0.083 -0.173    0.068  0.031  0.225
 C          0.043 -0.048 -0.095   -0.036 -0.066 -0.141    0.086  0.045  0.162
 H          0.113 -0.090 -0.145   -0.043 -0.083 -0.180    0.141  0.050  0.203
 C          0.033  0.076 -0.064    0.013  0.007  0.016    0.010  0.019 -0.047
 H          0.080  0.120 -0.116    0.037  0.035  0.068    0.012  0.015 -0.141
 C         -0.024  0.147  0.063    0.044  0.061  0.148   -0.080 -0.020 -0.176
 H         -0.020  0.250  0.124    0.098  0.137  0.321   -0.156 -0.066 -0.389
 C         -0.091  0.079  0.102    0.004  0.014  0.041   -0.066  0.004 -0.012
 H         -0.149  0.133  0.191    0.022  0.046  0.118   -0.128 -0.012 -0.076
 C         -0.087 -0.056  0.032   -0.049 -0.066 -0.133    0.015  0.031  0.197
 H         -0.127 -0.101  0.062   -0.072 -0.089 -0.175    0.016  0.034  0.278
 C         -0.014 -0.098  0.010    0.059  0.096 -0.207    0.057  0.017 -0.201
 C         -0.087 -0.051 -0.044    0.057  0.076 -0.159    0.001  0.021 -0.180
 H         -0.126 -0.094 -0.079    0.084  0.103 -0.211   -0.003  0.019 -0.255
 C         -0.095  0.078 -0.095   -0.008 -0.019  0.049   -0.074  0.008  0.004
 H         -0.155  0.130 -0.175   -0.031 -0.056  0.140   -0.135 -0.002  0.055
 C         -0.030  0.143 -0.047   -0.056 -0.075  0.177   -0.081 -0.008  0.153
 H         -0.030  0.240 -0.092   -0.122 -0.165  0.384   -0.150 -0.041  0.340
 C          0.032  0.075  0.066   -0.015 -0.009  0.019    0.007  0.021  0.046
 H          0.079  0.117  0.122   -0.043 -0.042  0.081    0.014  0.022  0.133
 C          0.045 -0.044  0.080    0.045  0.077 -0.170    0.077  0.034 -0.141
 H          0.118 -0.086  0.126    0.055  0.098 -0.218    0.132  0.036 -0.175
 O          0.098 -0.008  0.360    0.018  0.099  0.212   -0.015 -0.057 -0.002
 O          0.094 -0.011 -0.341   -0.028 -0.110  0.231   -0.022 -0.049 -0.020
 TransDip  -0.038  0.006 -0.002    0.001  0.001 -0.050   -0.005  0.004  0.003

 Mode:                 7                      8                      9
 Frequency:       173.22                 269.67                 285.55
 Force Cnst:      0.1269                 0.2189                 0.3668
 Red. Mass:       7.1771                 5.1077                 7.6342
 IR Active:          YES                    YES                    YES
 IR Intens:        0.966                  0.049                 34.122
 Raman Active:       YES                    YES                    YES
               X      Y      Z        X      Y      Z        X      Y      Z
 C          0.079  0.081 -0.017    0.013 -0.063  0.001   -0.013 -0.096 -0.003
 C         -0.081 -0.078 -0.011   -0.012  0.065  0.002   -0.014 -0.093  0.001
 C          0.102  0.113 -0.011    0.104 -0.156  0.043   -0.077  0.146 -0.003
 C          0.067  0.071  0.025    0.215 -0.076 -0.011   -0.145  0.103  0.051
 H          0.018  0.102  0.063    0.351 -0.119 -0.024   -0.243  0.144  0.080
 C          0.078 -0.040 -0.007    0.185  0.047 -0.078   -0.134 -0.036  0.049
 H          0.023 -0.094  0.015    0.242  0.100 -0.127   -0.201 -0.102  0.071
 C          0.147 -0.089 -0.075    0.086  0.074 -0.077   -0.052 -0.081  0.009
 H          0.146 -0.171 -0.120    0.050  0.151 -0.127   -0.044 -0.172 -0.019
 C          0.208 -0.023 -0.067    0.005 -0.010  0.013    0.032  0.011  0.013
 H          0.266 -0.049 -0.096   -0.113  0.027  0.037    0.130 -0.015  0.002
 C          0.189  0.083 -0.034    0.051 -0.138  0.063   -0.004  0.137 -0.004
 H          0.233  0.135 -0.033    0.006 -0.182  0.106    0.059  0.196 -0.042
 C         -0.107 -0.113  0.003   -0.101  0.152  0.044   -0.080  0.154  0.006
 C         -0.190 -0.084 -0.021   -0.050  0.133  0.065   -0.004  0.143  0.009
 H         -0.235 -0.135 -0.015   -0.007  0.174  0.109    0.062  0.203  0.050
 C         -0.203  0.023 -0.065   -0.006  0.009  0.014    0.033  0.011 -0.011
 H         -0.257  0.050 -0.096    0.108 -0.029  0.037    0.135 -0.018  0.001
 C         -0.141  0.090 -0.084   -0.085 -0.070 -0.079   -0.055 -0.082 -0.014
 H         -0.134  0.175 -0.142   -0.049 -0.143 -0.132   -0.046 -0.177  0.010
 C         -0.078  0.038 -0.011   -0.182 -0.044 -0.077   -0.142 -0.036 -0.052
 H         -0.022  0.092  0.005   -0.237 -0.094 -0.125   -0.212 -0.103 -0.077
 C         -0.073 -0.074  0.034   -0.211  0.075 -0.008   -0.152  0.108 -0.049
 H         -0.029 -0.105  0.073   -0.343  0.117 -0.019   -0.256  0.153 -0.078
 O          0.198  0.123  0.136   -0.073 -0.022  0.039    0.322 -0.151  0.044
 O         -0.196 -0.123  0.140    0.065  0.023  0.042    0.321 -0.149 -0.046
 TransDip   0.000  0.000 -0.031    0.003 -0.000 -0.006   -0.185  0.028  0.000

 Mode:                10                     11                     12
 Frequency:       341.14                 410.75                 412.77
 Force Cnst:      0.6530                 0.3352                 0.2959
 Red. Mass:       9.5240                 3.3722                 2.9477
 IR Active:          YES                    YES                    YES
 IR Intens:        4.074                  0.024                  0.268
 Raman Active:       YES                    YES                    YES
               X      Y      Z        X      Y      Z        X      Y      Z
 C          0.084 -0.042  0.247    0.019 -0.007 -0.063    0.002 -0.003  0.005
 C         -0.082  0.040  0.248   -0.018  0.009 -0.063    0.001 -0.002 -0.009
 C          0.018 -0.031  0.033    0.009 -0.029 -0.022   -0.003 -0.001 -0.004
 C          0.005 -0.079 -0.115    0.051  0.021  0.155   -0.045 -0.052 -0.135
 H         -0.006 -0.113 -0.199    0.096  0.090  0.325   -0.096 -0.112 -0.290
 C          0.033 -0.032 -0.010   -0.041 -0.064 -0.104    0.040  0.052  0.133
 H          0.044 -0.020  0.001   -0.062 -0.094 -0.240    0.086  0.109  0.279
 C          0.049  0.022  0.110   -0.047 -0.017 -0.012   -0.002 -0.000  0.000
 H          0.091  0.106  0.256   -0.062 -0.015 -0.048   -0.003 -0.001 -0.000
 C         -0.027 -0.069 -0.059    0.008  0.048  0.154   -0.044 -0.050 -0.129
 H         -0.060 -0.087 -0.114    0.056  0.105  0.304   -0.087 -0.103 -0.264
 C         -0.031 -0.079 -0.059   -0.063 -0.064 -0.098    0.041  0.053  0.133
 H         -0.054 -0.099 -0.092   -0.134 -0.140 -0.233    0.100  0.119  0.314
 C         -0.017  0.030  0.033   -0.007  0.030 -0.024   -0.003  0.001  0.001
 C          0.030  0.077 -0.057    0.063  0.063 -0.096    0.042  0.054 -0.130
 H          0.052  0.097 -0.089    0.133  0.138 -0.227    0.102  0.121 -0.306
 C          0.026  0.069 -0.058   -0.009 -0.049  0.154   -0.043 -0.051  0.130
 H          0.059  0.087 -0.112   -0.059 -0.107  0.304   -0.087 -0.105  0.266
 C         -0.050 -0.022  0.107    0.047  0.018 -0.013    0.000  0.001 -0.002
 H         -0.092 -0.104  0.250    0.063  0.017 -0.051    0.001  0.000 -0.004
 C         -0.033  0.031 -0.009    0.041  0.064 -0.101    0.040  0.053 -0.130
 H         -0.044  0.021  0.002    0.062  0.094 -0.234    0.086  0.108 -0.274
 C         -0.004  0.077 -0.112   -0.051 -0.022  0.155   -0.046 -0.051  0.136
 H          0.005  0.112 -0.195   -0.098 -0.093  0.324   -0.098 -0.112  0.292
 O          0.339 -0.253 -0.107    0.092  0.001 -0.016    0.009 -0.002  0.011
 O         -0.338  0.258 -0.100   -0.092  0.000 -0.015    0.006 -0.002 -0.011
 TransDip   0.000 -0.001  0.065    0.001 -0.000 -0.005   -0.016  0.002 -0.000

 Mode:                13                     14                     15
 Frequency:       418.91                 439.67                 461.41
 Force Cnst:      0.5049                 0.5885                 0.6358
 Red. Mass:       4.8831                 5.1672                 5.0684
 IR Active:          YES                    YES                    YES
 IR Intens:        0.079                  0.267                  0.924
 Raman Active:       YES                    YES                    YES
               X      Y      Z        X      Y      Z        X      Y      Z
 C         -0.029  0.008  0.172    0.130  0.115  0.049   -0.082 -0.083  0.104
 C          0.028 -0.011  0.174    0.131  0.113 -0.049   -0.082 -0.082 -0.101
 C         -0.002  0.089  0.109    0.103  0.033  0.164   -0.009  0.106  0.183
 C         -0.004  0.088 -0.001   -0.018 -0.101 -0.017   -0.026  0.081 -0.064
 H          0.012  0.082 -0.001   -0.101 -0.137 -0.143   -0.036  0.015 -0.207
 C         -0.029 -0.010 -0.144   -0.055 -0.076 -0.051   -0.013  0.015 -0.104
 H         -0.121 -0.113 -0.265   -0.044 -0.075 -0.214   -0.117 -0.098 -0.204
 C          0.119  0.048  0.067   -0.074  0.039  0.171    0.152  0.057  0.086
 H          0.167  0.063  0.192   -0.039  0.118  0.300    0.201  0.074  0.217
 C          0.089  0.015 -0.020   -0.123 -0.028 -0.052    0.067 -0.037 -0.112
 H          0.089  0.013 -0.026   -0.149 -0.082 -0.178    0.013 -0.084 -0.243
 C          0.021 -0.004 -0.151   -0.079 -0.042 -0.016    0.047  0.017 -0.064
 H          0.011 -0.021 -0.373   -0.167 -0.137 -0.105    0.070  0.036 -0.236
 C         -0.000 -0.091  0.112    0.102  0.031 -0.160   -0.008  0.106 -0.179
 C         -0.019  0.008 -0.158   -0.079 -0.043  0.016    0.047  0.015  0.062
 H         -0.007  0.029 -0.387   -0.168 -0.137  0.101    0.070  0.033  0.231
 C         -0.090 -0.015 -0.019   -0.122 -0.027  0.049    0.066 -0.038  0.110
 H         -0.090 -0.014 -0.022   -0.148 -0.079  0.170    0.011 -0.085  0.238
 C         -0.122 -0.049  0.070   -0.074  0.040 -0.168    0.150  0.055 -0.084
 H         -0.171 -0.066  0.199   -0.039  0.118 -0.293    0.199  0.072 -0.212
 C          0.031  0.013 -0.150   -0.055 -0.075  0.050   -0.012  0.014  0.102
 H          0.127  0.118 -0.278   -0.043 -0.075  0.211   -0.117 -0.096  0.199
 C          0.002 -0.089  0.001   -0.018 -0.100  0.014   -0.025  0.080  0.063
 H         -0.015 -0.083  0.003   -0.098 -0.135  0.136   -0.035  0.013  0.205
 O         -0.165 -0.038  0.007    0.115  0.068 -0.087   -0.111 -0.112  0.048
 O          0.168  0.038  0.008    0.120  0.062  0.088   -0.109 -0.110 -0.050
 TransDip  -0.002 -0.000  0.009    0.014 -0.008 -0.001   -0.031 -0.004  0.000

 Mode:                16                     17                     18
 Frequency:       496.51                 631.19                 631.24
 Force Cnst:      0.6771                 1.5055                 1.5053
 Red. Mass:       4.6619                 6.4135                 6.4121
 IR Active:          YES                    YES                    YES
 IR Intens:        5.265                  1.365                  0.288
 Raman Active:       YES                    YES                    YES
               X      Y      Z        X      Y      Z        X      Y      Z
 C          0.046  0.076 -0.132    0.020 -0.000  0.007    0.009 -0.012 -0.015
 C         -0.049 -0.075 -0.132    0.020 -0.009  0.005    0.007  0.008 -0.016
 C          0.119  0.048  0.189   -0.007  0.054 -0.021   -0.038  0.123 -0.031
 C          0.017 -0.079  0.005    0.060  0.091 -0.055    0.138  0.227 -0.130
 H         -0.063 -0.142 -0.175   -0.010  0.115 -0.039   -0.008  0.269 -0.113
 C         -0.021 -0.063 -0.067    0.119 -0.073 -0.008    0.277 -0.159 -0.028
 H         -0.030 -0.086 -0.275    0.081 -0.108  0.022    0.170 -0.263  0.033
 C         -0.032  0.047  0.148    0.006 -0.056  0.018    0.039 -0.124  0.040
 H         -0.011  0.106  0.230   -0.041  0.093 -0.024   -0.077  0.229 -0.067
 C         -0.091 -0.031 -0.081   -0.063 -0.096  0.059   -0.149 -0.244  0.139
 H         -0.145 -0.103 -0.262    0.015 -0.117  0.050    0.003 -0.296  0.101
 C         -0.027 -0.024  0.026   -0.109  0.070  0.006   -0.253  0.149  0.029
 H         -0.120 -0.122 -0.062   -0.070  0.108 -0.020   -0.152  0.244 -0.057
 C         -0.122 -0.050  0.192   -0.031  0.124  0.037    0.022 -0.051 -0.008
 C          0.029  0.023  0.025   -0.253  0.157 -0.023    0.106 -0.059  0.016
 H          0.123  0.123 -0.063   -0.153  0.248  0.054    0.059 -0.101 -0.027
 C          0.093  0.031 -0.082   -0.151 -0.237 -0.141    0.064  0.108  0.060
 H          0.147  0.105 -0.265    0.009 -0.290 -0.109    0.009  0.131  0.040
 C          0.032 -0.048  0.150    0.031 -0.127 -0.041   -0.023  0.050  0.016
 H          0.010 -0.109  0.234   -0.079  0.227  0.064    0.025 -0.100 -0.032
 C          0.023  0.064 -0.067    0.276 -0.165  0.025   -0.116  0.065 -0.014
 H          0.032  0.089 -0.279    0.174 -0.262 -0.041   -0.064  0.114  0.009
 C         -0.016  0.080  0.006    0.142  0.221  0.132   -0.058 -0.099 -0.056
 H          0.066  0.144 -0.175   -0.009  0.270  0.108   -0.003 -0.113 -0.054
 O          0.037  0.136 -0.031   -0.013  0.006  0.001   -0.024  0.009  0.006
 O         -0.037 -0.136 -0.034   -0.026  0.010 -0.005    0.009 -0.002  0.003
 TransDip  -0.000  0.000 -0.073    0.035 -0.013  0.003    0.014 -0.005 -0.008

 Mode:                19                     20                     21
 Frequency:       657.64                 692.92                 697.78
 Force Cnst:      1.9426                 1.5891                 0.6880
 Red. Mass:       7.6234                 5.6175                 2.3984
 IR Active:          YES                    YES                    YES
 IR Intens:      108.888                  0.369                  3.122
 Raman Active:       YES                    YES                    YES
               X      Y      Z        X      Y      Z        X      Y      Z
 C          0.219 -0.138  0.041    0.078  0.139  0.167    0.015  0.006  0.037
 C          0.219 -0.136 -0.044   -0.077 -0.142  0.163    0.018  0.011 -0.042
 C          0.161  0.055 -0.090    0.122  0.042  0.025    0.023  0.033  0.089
 C          0.016 -0.065  0.017    0.029 -0.129 -0.093   -0.030 -0.025 -0.081
 H         -0.178  0.015  0.092   -0.082 -0.130 -0.150   -0.106 -0.119 -0.324
 C         -0.008 -0.105  0.042    0.099 -0.037  0.126    0.031  0.047  0.110
 H          0.097  0.001  0.011    0.208  0.071  0.119   -0.022 -0.016 -0.036
 C         -0.171 -0.048  0.069   -0.134 -0.059 -0.069   -0.018 -0.027 -0.071
 H         -0.135 -0.110  0.125   -0.185 -0.094 -0.215   -0.116 -0.152 -0.379
 C          0.014  0.173 -0.074    0.019  0.121  0.095    0.037  0.041  0.111
 H          0.266  0.116 -0.077    0.143  0.109  0.128   -0.017 -0.019 -0.045
 C          0.005  0.207 -0.092   -0.040  0.022 -0.137   -0.024 -0.032 -0.076
 H         -0.062  0.149  0.014   -0.144 -0.082 -0.177   -0.100 -0.118 -0.339
 C          0.162  0.053  0.092   -0.120 -0.039  0.023    0.027  0.034 -0.085
 C          0.006  0.206  0.095    0.039 -0.021 -0.132   -0.024 -0.029  0.078
 H         -0.061  0.150 -0.013    0.142  0.079 -0.166   -0.100 -0.115  0.324
 C          0.016  0.173  0.074   -0.018 -0.117  0.091    0.036  0.044 -0.108
 H          0.270  0.115  0.072   -0.141 -0.106  0.127   -0.009 -0.012  0.034
 C         -0.173 -0.047 -0.067    0.132  0.056 -0.065   -0.023 -0.028  0.070
 H         -0.138 -0.108 -0.124    0.181  0.086 -0.203   -0.118 -0.148  0.363
 C         -0.007 -0.104 -0.045   -0.098  0.038  0.121    0.033  0.044 -0.108
 H          0.101  0.003 -0.018   -0.208 -0.069  0.116   -0.013 -0.012  0.027
 C          0.015 -0.067 -0.016   -0.029  0.127 -0.089   -0.028 -0.029  0.080
 H         -0.177  0.018 -0.094    0.079  0.126 -0.139   -0.104 -0.118  0.310
 O         -0.177 -0.071  0.059   -0.053  0.083 -0.066   -0.004 -0.009 -0.004
 O         -0.178 -0.068 -0.059    0.051 -0.083 -0.068   -0.006 -0.007  0.006
 TransDip   0.334  0.008 -0.001    0.001 -0.001  0.019   -0.011 -0.055 -0.006

 Mode:                22                     23                     24
 Frequency:       702.18                 730.74                 737.28
 Force Cnst:      0.5851                 1.2279                 0.5523
 Red. Mass:       2.0142                 3.9028                 1.7244
 IR Active:          YES                    YES                    YES
 IR Intens:       52.074                 28.154                 21.917
 Raman Active:       YES                    YES                    YES
               X      Y      Z        X      Y      Z        X      Y      Z
 C          0.028  0.031  0.060    0.007  0.160  0.067   -0.043 -0.027 -0.116
 C         -0.027 -0.032  0.057   -0.004 -0.158  0.052   -0.044 -0.036  0.119
 C          0.028 -0.016 -0.088   -0.074 -0.018  0.041    0.004 -0.010 -0.035
 C          0.041 -0.026  0.042   -0.051  0.038 -0.037    0.028 -0.000  0.049
 H          0.076  0.089  0.311    0.116  0.078  0.132   -0.046 -0.074 -0.147
 C          0.006 -0.070 -0.064   -0.046  0.077 -0.027    0.015 -0.015  0.002
 H          0.124  0.062  0.132   -0.034  0.113  0.307   -0.071 -0.125 -0.340
 C         -0.044 -0.002  0.043    0.087  0.012 -0.086    0.004  0.022  0.065
 H          0.055  0.125  0.354    0.164  0.148  0.178   -0.099 -0.099 -0.254
 C         -0.026  0.018 -0.086   -0.020 -0.119  0.045   -0.000  0.015 -0.004
 H          0.114  0.089  0.138   -0.089  0.042  0.367   -0.099 -0.127 -0.361
 C          0.008  0.056  0.011   -0.020 -0.140  0.012    0.020  0.029  0.052
 H          0.059  0.121  0.306    0.086 -0.030  0.193   -0.070 -0.070 -0.174
 C         -0.027  0.018 -0.092    0.075  0.018  0.038    0.006 -0.009  0.035
 C         -0.010 -0.058  0.015    0.019  0.137  0.020    0.021  0.036 -0.050
 H         -0.063 -0.126  0.315   -0.078  0.038  0.174   -0.074 -0.069  0.185
 C          0.028 -0.016 -0.090    0.021  0.118  0.045    0.001  0.020  0.006
 H         -0.114 -0.088  0.134    0.100 -0.032  0.328   -0.098 -0.132  0.378
 C          0.043 -0.001  0.047   -0.088 -0.013 -0.080    0.001  0.022 -0.068
 H         -0.060 -0.132  0.365   -0.156 -0.137  0.151   -0.108 -0.108  0.265
 C         -0.005  0.073 -0.068    0.044 -0.076 -0.028    0.017 -0.017 -0.004
 H         -0.125 -0.060  0.129    0.041 -0.101  0.269   -0.073 -0.133  0.354
 C         -0.042  0.025  0.046    0.048 -0.038 -0.031    0.030 -0.001 -0.050
 H         -0.081 -0.095  0.321   -0.112 -0.069  0.115   -0.053 -0.078  0.155
 O         -0.026  0.011 -0.017    0.030  0.122 -0.082    0.003  0.024  0.022
 O          0.026 -0.011 -0.017   -0.030 -0.123 -0.082    0.002  0.018 -0.025
 TransDip  -0.001 -0.001  0.231    0.003  0.003  0.170   -0.108 -0.104  0.007

 Mode:                25                     26                     27
 Frequency:       793.60                 826.59                 865.55
 Force Cnst:      0.8312                 1.6343                 0.5516
 Red. Mass:       2.2401                 4.0598                 1.2496
 IR Active:          YES                    YES                    YES
 IR Intens:       18.240                 50.117                  0.461
 Raman Active:       YES                    YES                    YES
               X      Y      Z        X      Y      Z        X      Y      Z
 C         -0.014 -0.086 -0.088    0.200  0.020  0.173   -0.003 -0.002 -0.003
 C          0.014  0.087 -0.086    0.199  0.022 -0.172    0.000  0.003 -0.004
 C          0.040  0.049  0.131   -0.048 -0.058 -0.135    0.002  0.003  0.007
 C         -0.019 -0.009 -0.049   -0.049  0.083  0.014   -0.018 -0.025 -0.062
 H         -0.011  0.012 -0.000   -0.016  0.099  0.056    0.124  0.150  0.389
 C         -0.004 -0.001  0.004   -0.087  0.074  0.004   -0.021 -0.029 -0.070
 H          0.094  0.121  0.324   -0.255 -0.105 -0.181    0.162  0.195  0.498
 C         -0.029 -0.034 -0.070    0.078  0.029  0.043   -0.006 -0.004 -0.009
 H          0.101  0.107  0.323   -0.030 -0.141 -0.307    0.015  0.024  0.058
 C          0.004  0.009 -0.014   -0.005 -0.069  0.045    0.020  0.026  0.062
 H          0.149  0.153  0.367   -0.186 -0.164 -0.245   -0.138 -0.163 -0.427
 C         -0.017 -0.003 -0.062   -0.003 -0.025  0.048    0.023  0.026  0.068
 H          0.035  0.055  0.075    0.026 -0.004  0.001   -0.136 -0.156 -0.449
 C         -0.041 -0.049  0.129   -0.049 -0.059  0.136   -0.001 -0.001  0.002
 C          0.017  0.004 -0.062   -0.003 -0.025 -0.048    0.000  0.001 -0.000
 H         -0.035 -0.055  0.075    0.026 -0.004 -0.001   -0.001 -0.000  0.001
 C         -0.004 -0.009 -0.014   -0.006 -0.068 -0.045    0.001  0.001 -0.000
 H         -0.151 -0.153  0.367   -0.189 -0.165  0.247   -0.001 -0.002  0.007
 C          0.029  0.034 -0.070    0.079  0.029 -0.043   -0.000  0.000 -0.001
 H         -0.103 -0.107  0.323   -0.033 -0.144  0.309   -0.002 -0.002  0.004
 C          0.005  0.000  0.004   -0.085  0.074 -0.003    0.001 -0.001  0.000
 H         -0.095 -0.122  0.323   -0.257 -0.105  0.184    0.002  0.000 -0.000
 C          0.019  0.009 -0.048   -0.048  0.083 -0.014    0.000 -0.001  0.000
 H          0.011 -0.012  0.001   -0.015  0.098 -0.054    0.003  0.001 -0.006
 O          0.004 -0.050  0.042   -0.036 -0.020 -0.032    0.001 -0.001  0.001
 O         -0.004  0.049  0.042   -0.036 -0.021  0.031   -0.001 -0.001  0.001
 TransDip  -0.000 -0.000  0.137    0.226 -0.021  0.001    0.018  0.008  0.009

 Mode:                28                     29                     30
 Frequency:       866.33                 882.53                 953.79
 Force Cnst:      0.5525                 2.4529                 0.7390
 Red. Mass:       1.2494                 5.3453                 1.3788
 IR Active:          YES                    YES                    YES
 IR Intens:        0.329                 98.810                  1.911
 Raman Active:       YES                    YES                    YES
               X      Y      Z        X      Y      Z        X      Y      Z
 C          0.000 -0.003 -0.005   -0.184  0.126  0.258    0.004 -0.013 -0.021
 C          0.004  0.001 -0.003   -0.183  0.132 -0.256   -0.003  0.009 -0.010
 C          0.002  0.001  0.002   -0.080 -0.035 -0.073    0.015  0.014  0.038
 C         -0.001  0.001 -0.001    0.060 -0.080  0.004   -0.016 -0.015 -0.047
 H         -0.002  0.001 -0.001    0.122 -0.026  0.166    0.090  0.111  0.279
 C         -0.001  0.001 -0.001    0.122 -0.091  0.008   -0.011 -0.006 -0.022
 H          0.000  0.003  0.008    0.187 -0.048 -0.217    0.027  0.043  0.122
 C          0.000 -0.000 -0.001   -0.049  0.016  0.071    0.027  0.027  0.071
 H          0.003  0.002  0.006   -0.160 -0.071 -0.257   -0.125 -0.168 -0.406
 C         -0.000 -0.001  0.001    0.027  0.106 -0.033    0.007  0.006  0.021
 H         -0.001 -0.000  0.002    0.074  0.010 -0.228   -0.035 -0.047 -0.117
 C         -0.000 -0.001  0.001    0.012  0.040 -0.031   -0.028 -0.027 -0.078
 H         -0.001 -0.002 -0.005    0.056  0.097  0.120    0.127  0.153  0.444
 C         -0.002 -0.003  0.007   -0.080 -0.035  0.071   -0.011 -0.011  0.030
 C         -0.023 -0.026  0.067    0.013  0.039  0.032    0.023  0.021 -0.063
 H          0.136  0.157 -0.445    0.057  0.097 -0.121   -0.106 -0.127  0.359
 C         -0.021 -0.027  0.063    0.028  0.105  0.035   -0.006 -0.006  0.016
 H          0.141  0.166 -0.429    0.076  0.011  0.220    0.027  0.037 -0.092
 C          0.006  0.003 -0.008   -0.049  0.017 -0.071   -0.022 -0.022  0.059
 H         -0.015 -0.024  0.056   -0.160 -0.069  0.253    0.105  0.140 -0.334
 C          0.021  0.030 -0.070    0.122 -0.093 -0.009    0.008  0.005 -0.017
 H         -0.165 -0.197  0.495    0.185 -0.053  0.222   -0.022 -0.033  0.093
 C          0.019  0.025 -0.062    0.059 -0.080 -0.006    0.013  0.013 -0.039
 H         -0.125 -0.152  0.389    0.120 -0.029 -0.159   -0.077 -0.094  0.233
 O          0.001  0.001  0.001    0.051 -0.060 -0.043   -0.001 -0.005  0.005
 O         -0.001  0.001  0.001    0.051 -0.061  0.042    0.001  0.007  0.004
 TransDip  -0.015 -0.007  0.009   -0.318  0.018  0.000    0.002 -0.000  0.044

 Mode:                31                     32                     33
 Frequency:       957.80                 985.84                 986.37
 Force Cnst:      0.7913                 0.7783                 0.7787
 Red. Mass:       1.4640                 1.3591                 1.3585
 IR Active:          YES                    YES                    YES
 IR Intens:        0.072                  0.736                  0.654
 Raman Active:       YES                    YES                    YES
               X      Y      Z        X      Y      Z        X      Y      Z
 C          0.001  0.017  0.047   -0.000 -0.005 -0.011   -0.001  0.001  0.004
 C         -0.000  0.020 -0.049    0.001 -0.001  0.005    0.000  0.005 -0.010
 C         -0.021 -0.018 -0.039    0.006  0.006  0.017   -0.001 -0.001 -0.001
 C          0.013  0.012  0.034   -0.028 -0.033 -0.093    0.000  0.000  0.000
 H         -0.059 -0.082 -0.205    0.162  0.197  0.501   -0.001 -0.001 -0.003
 C          0.013  0.004  0.022    0.015  0.022  0.051    0.001 -0.000  0.001
 H         -0.026 -0.046 -0.124   -0.083 -0.099 -0.265   -0.000 -0.002 -0.006
 C         -0.023 -0.023 -0.056    0.010  0.017  0.047   -0.001 -0.001 -0.001
 H          0.099  0.132  0.327   -0.090 -0.105 -0.264    0.002  0.004  0.009
 C         -0.004 -0.001 -0.019   -0.029 -0.037 -0.088    0.000  0.001  0.000
 H          0.034  0.039  0.086    0.161  0.191  0.500   -0.001 -0.001 -0.005
 C          0.024  0.026  0.064    0.024  0.021  0.063    0.001 -0.000  0.001
 H         -0.102 -0.119 -0.372   -0.103 -0.126 -0.371    0.000 -0.001 -0.004
 C         -0.024 -0.020  0.046    0.001  0.001 -0.001   -0.006 -0.006  0.016
 C          0.029  0.031 -0.079   -0.001 -0.000  0.002   -0.025 -0.021  0.064
 H         -0.128 -0.151  0.456    0.001  0.002 -0.009    0.106  0.131 -0.376
 C         -0.005 -0.002  0.022   -0.000 -0.001 -0.000    0.030  0.037 -0.088
 H          0.040  0.046 -0.101   -0.001 -0.001 -0.000   -0.162 -0.193  0.499
 C         -0.029 -0.028  0.070    0.001  0.001 -0.001   -0.010 -0.018  0.046
 H          0.127  0.167 -0.408   -0.001 -0.003  0.008    0.091  0.103 -0.259
 C          0.015  0.005 -0.025   -0.001  0.000  0.001   -0.015 -0.022  0.051
 H         -0.031 -0.054  0.145    0.001  0.003 -0.009    0.084  0.100 -0.265
 C          0.017  0.015 -0.044   -0.000 -0.000 -0.000    0.029  0.033 -0.092
 H         -0.078 -0.106  0.261   -0.000 -0.001  0.002   -0.161 -0.199  0.497
 O          0.002 -0.009 -0.007   -0.000  0.001  0.001    0.001 -0.001 -0.000
 O          0.002 -0.008  0.007   -0.001  0.001 -0.000    0.000 -0.001  0.001
 TransDip  -0.007 -0.001  0.005    0.023  0.006  0.014   -0.022 -0.006  0.013

 Mode:                34                     35                     36
 Frequency:      1008.87                1009.58                1019.15
 Force Cnst:      0.7690                 0.7724                 3.7432
 Red. Mass:       1.2824                 1.2862                 6.1168
 IR Active:          YES                    YES                    YES
 IR Intens:        0.077                  0.137                  2.685
 Raman Active:       YES                    YES                    YES
               X      Y      Z        X      Y      Z        X      Y      Z
 C         -0.004  0.007  0.011   -0.004 -0.004 -0.013   -0.002 -0.005 -0.005
 C          0.005 -0.003  0.002   -0.000 -0.007  0.017   -0.002 -0.006  0.004
 C         -0.008 -0.004 -0.008    0.004  0.004  0.008   -0.002 -0.004  0.004
 C          0.019  0.023  0.055   -0.010 -0.013 -0.030    0.038  0.243 -0.107
 H         -0.119 -0.142 -0.370    0.063  0.077  0.202    0.001  0.268 -0.097
 C         -0.019 -0.033 -0.075    0.012  0.015  0.039    0.023 -0.029  0.005
 H          0.150  0.175  0.450   -0.075 -0.092 -0.236   -0.012 -0.051  0.012
 C          0.016  0.025  0.063   -0.008 -0.012 -0.032   -0.220 -0.050  0.088
 H         -0.128 -0.147 -0.382    0.064  0.078  0.193   -0.221 -0.053  0.108
 C         -0.015 -0.015 -0.049    0.008  0.009  0.025    0.002  0.041 -0.012
 H          0.096  0.122  0.305   -0.051 -0.061 -0.156   -0.036  0.031 -0.027
 C          0.011  0.004  0.022   -0.005 -0.004 -0.012    0.178 -0.194  0.013
 H         -0.045 -0.061 -0.176    0.025  0.032  0.098    0.147 -0.236  0.082
 C          0.004  0.001 -0.002    0.008  0.006 -0.011   -0.003 -0.004 -0.004
 C         -0.006 -0.002  0.011   -0.011 -0.006  0.023    0.200 -0.222 -0.016
 H          0.024  0.032 -0.090    0.047  0.062 -0.183    0.166 -0.266 -0.096
 C          0.008  0.008 -0.026    0.015  0.016 -0.048    0.002  0.046  0.014
 H         -0.051 -0.066  0.161   -0.100 -0.121  0.301   -0.042  0.036  0.031
 C         -0.009 -0.014  0.034   -0.016 -0.024  0.062   -0.250 -0.053 -0.100
 H          0.069  0.077 -0.203    0.128  0.148 -0.373   -0.251 -0.054 -0.123
 C          0.010  0.018 -0.039    0.021  0.032 -0.075    0.027 -0.034 -0.006
 H         -0.082 -0.093  0.235   -0.151 -0.177  0.449   -0.014 -0.058 -0.014
 C         -0.010 -0.011  0.028   -0.020 -0.024  0.056    0.045  0.274  0.123
 H          0.062  0.074 -0.190    0.119  0.146 -0.377    0.002  0.302  0.113
 O          0.001  0.002 -0.002    0.000  0.003  0.001   -0.006  0.001  0.002
 O         -0.001 -0.003 -0.001   -0.000  0.001 -0.002   -0.006  0.002 -0.002
 TransDip   0.003  0.001 -0.008   -0.011 -0.002 -0.003   -0.052 -0.005 -0.001

 Mode:                37                     38                     39
 Frequency:      1019.38                1047.71                1057.88
 Force Cnst:      3.7660                 2.8233                 1.4344
 Red. Mass:       6.1513                 4.3654                 2.1754
 IR Active:          YES                    YES                    YES
 IR Intens:        0.249                  0.143                  3.190
 Raman Active:       YES                    YES                    YES
               X      Y      Z        X      Y      Z        X      Y      Z
 C         -0.004 -0.002  0.006   -0.128  0.042 -0.011    0.021 -0.005 -0.005
 C          0.003  0.001  0.007    0.128 -0.042 -0.012    0.020 -0.005  0.005
 C         -0.008 -0.004  0.003   -0.143 -0.007  0.059   -0.009 -0.003  0.004
 C          0.044  0.273 -0.120   -0.045 -0.006  0.011   -0.049  0.031  0.002
 H          0.008  0.298 -0.112   -0.217  0.061  0.085   -0.308  0.118  0.059
 C          0.030 -0.035  0.006    0.137 -0.185  0.032    0.052 -0.118  0.031
 H         -0.006 -0.055  0.009    0.027 -0.312  0.090   -0.117 -0.293  0.149
 C         -0.253 -0.056  0.100    0.084  0.037 -0.043    0.097  0.025 -0.041
 H         -0.254 -0.052  0.124    0.079  0.111 -0.058    0.104  0.037 -0.048
 C          0.003  0.047 -0.013   -0.004  0.185 -0.071   -0.026  0.119 -0.040
 H         -0.043  0.033 -0.037   -0.254  0.272 -0.029   -0.290  0.215  0.019
 C          0.204 -0.221  0.014   -0.015 -0.048  0.020   -0.020 -0.047  0.027
 H          0.180 -0.257  0.093   -0.078 -0.099  0.089   -0.159 -0.180  0.108
 C          0.008  0.004  0.002    0.143  0.005  0.060   -0.009 -0.003 -0.004
 C         -0.178  0.197  0.013    0.016  0.047  0.020   -0.022 -0.046 -0.028
 H         -0.159  0.226  0.084    0.080  0.097  0.092   -0.162 -0.177 -0.109
 C         -0.003 -0.041 -0.012    0.001 -0.185 -0.073   -0.024  0.120  0.041
 H          0.040 -0.030 -0.033    0.248 -0.274 -0.032   -0.285  0.218 -0.018
 C          0.223  0.046  0.089   -0.084 -0.035 -0.043    0.097  0.023  0.041
 H          0.225  0.040  0.111   -0.081 -0.108 -0.058    0.105  0.034  0.048
 C         -0.027  0.032  0.005   -0.135  0.186  0.033    0.051 -0.118 -0.031
 H          0.005  0.049  0.007   -0.023  0.311  0.092   -0.120 -0.290 -0.153
 C         -0.042 -0.239 -0.107    0.045  0.006  0.011   -0.048  0.032 -0.003
 H         -0.008 -0.262 -0.100    0.213 -0.064  0.085   -0.306  0.120 -0.055
 O         -0.001  0.004 -0.002    0.035  0.013 -0.009   -0.000  0.004 -0.000
 O          0.000 -0.003 -0.002   -0.035 -0.013 -0.009   -0.000  0.004  0.000
 TransDip  -0.003 -0.000  0.016   -0.000  0.000  0.012   -0.057 -0.004 -0.000

 Mode:                40                     41                     42
 Frequency:      1075.41                1118.37                1118.52
 Force Cnst:      1.5969                 1.1549                 1.1553
 Red. Mass:       2.3435                 1.5671                 1.5673
 IR Active:          YES                    YES                    YES
 IR Intens:        0.515                  5.329                  1.284
 Raman Active:       YES                    YES                    YES
               X      Y      Z        X      Y      Z        X      Y      Z
 C         -0.134  0.042 -0.005   -0.000 -0.001 -0.002   -0.004  0.009 -0.000
 C          0.134 -0.042 -0.007   -0.004  0.006  0.001    0.003 -0.006  0.001
 C         -0.131 -0.003  0.053   -0.003 -0.018  0.009   -0.026 -0.053  0.028
 C          0.033 -0.056  0.010    0.026  0.018 -0.015    0.074  0.050 -0.043
 H          0.313 -0.146 -0.027    0.174 -0.029 -0.043    0.518 -0.094 -0.133
 C          0.039  0.026 -0.022   -0.019  0.008  0.003   -0.049  0.021  0.007
 H          0.225  0.206 -0.161   -0.080 -0.048  0.044   -0.212 -0.130  0.120
 C         -0.082 -0.004  0.028    0.010 -0.026  0.007    0.024 -0.073  0.021
 H         -0.103  0.055  0.017    0.058 -0.170  0.049    0.157 -0.479  0.140
 C          0.040 -0.031  0.001    0.011  0.028 -0.015    0.034  0.080 -0.044
 H          0.248 -0.106 -0.053    0.077  0.010 -0.028    0.230  0.029 -0.079
 C          0.020  0.033 -0.026   -0.037  0.008  0.010   -0.102  0.021  0.028
 H          0.211  0.225 -0.115   -0.110 -0.059  0.055   -0.306 -0.167  0.138
 C          0.131  0.001  0.053   -0.022 -0.052 -0.028    0.014  0.019  0.010
 C         -0.021 -0.032 -0.026   -0.103  0.022 -0.028    0.035 -0.008  0.010
 H         -0.215 -0.223 -0.116   -0.310 -0.164 -0.143    0.106  0.056  0.043
 C         -0.040  0.032  0.002    0.035  0.079  0.044   -0.013 -0.028 -0.016
 H         -0.248  0.110 -0.053    0.232  0.024  0.080   -0.085 -0.008 -0.028
 C          0.082  0.003  0.028    0.024 -0.074 -0.021   -0.006  0.026  0.008
 H          0.104 -0.057  0.017    0.153 -0.481 -0.143   -0.051  0.166  0.050
 C         -0.039 -0.026 -0.022   -0.050  0.022 -0.008    0.016 -0.007  0.002
 H         -0.228 -0.203 -0.166   -0.216 -0.127 -0.121    0.070  0.041  0.040
 C         -0.033  0.057  0.009    0.074  0.050  0.044   -0.026 -0.017 -0.015
 H         -0.314  0.148 -0.022    0.513 -0.096  0.128   -0.188  0.038 -0.048
 O          0.033  0.011 -0.007    0.005  0.004 -0.001    0.008  0.016 -0.009
 O         -0.033 -0.011 -0.007    0.009  0.015  0.008   -0.001 -0.007 -0.005
 TransDip  -0.001  0.000 -0.023    0.022 -0.070 -0.004    0.011 -0.034  0.008

 Mode:                43                     44                     45
 Frequency:      1195.59                1196.69                1209.05
 Force Cnst:      0.9537                 0.9314                 1.1686
 Red. Mass:       1.1323                 1.1039                 1.3568
 IR Active:          YES                    YES                    YES
 IR Intens:       26.621                  0.318                202.640
 Raman Active:       YES                    YES                    YES
               X      Y      Z        X      Y      Z        X      Y      Z
 C          0.017 -0.004 -0.006   -0.005  0.001  0.000   -0.047  0.009  0.019
 C          0.016 -0.004  0.006    0.006 -0.002  0.001   -0.047  0.010 -0.019
 C         -0.025 -0.006  0.011   -0.006  0.002  0.001    0.086  0.008 -0.032
 C          0.008 -0.007  0.000   -0.007  0.004  0.001   -0.010  0.012 -0.001
 H          0.231 -0.082 -0.042   -0.154  0.052  0.030   -0.291  0.106  0.048
 C         -0.018 -0.034  0.019    0.024  0.023 -0.017   -0.016  0.028 -0.006
 H         -0.256 -0.264  0.184    0.245  0.236 -0.170    0.007  0.053 -0.021
 C         -0.017  0.043 -0.011    0.013 -0.040  0.011    0.006  0.013 -0.007
 H         -0.149  0.451 -0.131    0.136 -0.419  0.122   -0.030  0.119 -0.038
 C          0.023 -0.002 -0.006   -0.021  0.009  0.003    0.027 -0.026  0.001
 H          0.232 -0.069 -0.048   -0.248  0.081  0.048    0.362 -0.130 -0.062
 C          0.009  0.002 -0.004   -0.004  0.001  0.001   -0.028 -0.019  0.020
 H          0.021  0.014 -0.009    0.038  0.042 -0.025   -0.300 -0.285  0.183
 C         -0.026 -0.005 -0.011    0.004 -0.002  0.000    0.086  0.007  0.032
 C          0.008  0.001  0.004    0.005 -0.001  0.001   -0.029 -0.020 -0.020
 H          0.024  0.017  0.011   -0.036 -0.040 -0.024   -0.307 -0.284 -0.188
 C          0.021 -0.002  0.006    0.023 -0.010  0.004    0.028 -0.026 -0.001
 H          0.209 -0.064  0.044    0.266 -0.090  0.051    0.369 -0.137  0.063
 C         -0.016  0.040  0.011   -0.014  0.044  0.013    0.006  0.013  0.007
 H         -0.133  0.415  0.122   -0.143  0.456  0.136   -0.029  0.121  0.039
 C         -0.016 -0.031 -0.018   -0.026 -0.025 -0.019   -0.015  0.028  0.006
 H         -0.237 -0.240 -0.171   -0.267 -0.253 -0.187    0.013  0.057  0.024
 C          0.007 -0.007 -0.000    0.008 -0.004  0.001   -0.010  0.013  0.001
 H          0.217 -0.079  0.038    0.171 -0.061  0.033   -0.298  0.112 -0.048
 O         -0.001  0.003 -0.000    0.002  0.002 -0.001    0.002 -0.010  0.002
 O         -0.001  0.003  0.000   -0.002 -0.001 -0.001    0.002 -0.010 -0.002
 TransDip   0.161  0.036 -0.001    0.007  0.001  0.017   -0.455 -0.034 -0.000

 Mode:                46                     47                     48
 Frequency:      1219.00                1234.67                1327.90
 Force Cnst:      1.0079                 2.2949                 4.8259
 Red. Mass:       1.1513                 2.5551                 4.6451
 IR Active:          YES                    YES                    YES
 IR Intens:        0.821                162.727                 17.848
 Raman Active:       YES                    YES                    YES
               X      Y      Z        X      Y      Z        X      Y      Z
 C         -0.012  0.002 -0.001   -0.105  0.022  0.033   -0.303  0.069  0.016
 C          0.010 -0.002 -0.001   -0.104  0.023 -0.033    0.305 -0.071  0.015
 C         -0.001 -0.008  0.004    0.179  0.045 -0.075    0.161  0.134 -0.086
 C         -0.027  0.012  0.004    0.055 -0.008 -0.014    0.066 -0.028 -0.010
 H         -0.306  0.105  0.058    0.155 -0.039 -0.040    0.034 -0.012 -0.000
 C          0.018  0.020 -0.013   -0.068  0.013  0.017   -0.057  0.007  0.015
 H          0.165  0.162 -0.115   -0.328 -0.232  0.195   -0.091 -0.021  0.034
 C          0.003  0.007 -0.003    0.008 -0.006 -0.000   -0.003  0.011 -0.003
 H         -0.010  0.046 -0.015    0.013 -0.035  0.008    0.012 -0.045  0.017
 C          0.042 -0.005 -0.012   -0.061 -0.036  0.034    0.001 -0.061  0.021
 H          0.411 -0.120 -0.084   -0.433  0.078  0.112   -0.262  0.019  0.083
 C         -0.037 -0.025  0.024    0.042  0.026 -0.022    0.021 -0.005 -0.005
 H         -0.243 -0.223  0.154    0.024  0.001 -0.019   -0.304 -0.325  0.224
 C          0.003  0.008  0.005    0.178  0.041  0.075   -0.164 -0.129 -0.086
 C          0.037  0.025  0.023    0.042  0.025  0.023   -0.022  0.004 -0.006
 H          0.239  0.214  0.151    0.022 -0.001  0.017    0.305  0.317  0.225
 C         -0.042  0.005 -0.012   -0.061 -0.035 -0.034    0.002  0.060  0.022
 H         -0.405  0.123 -0.083   -0.425  0.082 -0.110    0.261 -0.022  0.083
 C         -0.002 -0.007 -0.003    0.008 -0.006  0.000    0.002 -0.010 -0.003
 H          0.009 -0.045 -0.014    0.013 -0.035 -0.008   -0.011  0.044  0.017
 C         -0.019 -0.019 -0.014   -0.067  0.014 -0.016    0.057 -0.009  0.014
 H         -0.169 -0.160 -0.117   -0.328 -0.225 -0.196    0.096  0.023  0.037
 C          0.027 -0.012  0.004    0.054 -0.008  0.014   -0.066  0.028 -0.010
 H          0.302 -0.106  0.057    0.151 -0.039  0.039   -0.030  0.010  0.000
 O          0.002  0.001 -0.001   -0.001 -0.028  0.008    0.023 -0.041  0.017
 O         -0.002 -0.001 -0.001   -0.001 -0.028 -0.008   -0.023  0.041  0.017
 TransDip  -0.006 -0.001  0.028   -0.406 -0.045  0.000    0.003 -0.002  0.135

 Mode:                49                     50                     51
 Frequency:      1353.43                1357.83                1372.48
 Force Cnst:      2.1851                 2.2809                 3.1204
 Red. Mass:       2.0246                 2.0997                 2.8116
 IR Active:          YES                    YES                    YES
 IR Intens:        7.687                  6.593                  1.004
 Raman Active:       YES                    YES                    YES
               X      Y      Z        X      Y      Z        X      Y      Z
 C          0.023 -0.010  0.002    0.091 -0.021 -0.014    0.006 -0.002 -0.001
 C          0.025 -0.010 -0.001   -0.090  0.021 -0.014   -0.006  0.004 -0.000
 C         -0.043  0.150 -0.045   -0.076  0.137 -0.032   -0.021  0.057 -0.014
 C          0.017 -0.022  0.003   -0.001 -0.015  0.006    0.163 -0.036 -0.038
 H          0.299 -0.116 -0.053    0.341 -0.130 -0.062   -0.375  0.145  0.062
 C         -0.041 -0.060  0.037   -0.035 -0.067  0.038   -0.072 -0.053  0.044
 H          0.216  0.186 -0.140    0.262  0.215 -0.165   -0.114 -0.091  0.071
 C         -0.007  0.028 -0.009   -0.004  0.023 -0.008   -0.054  0.144 -0.039
 H         -0.022  0.076 -0.024   -0.032  0.111 -0.035    0.091 -0.307  0.092
 C          0.073 -0.036 -0.010    0.077 -0.028 -0.014    0.097 -0.027 -0.020
 H         -0.249  0.065  0.059   -0.237  0.071  0.052    0.084 -0.023 -0.020
 C         -0.008 -0.035  0.017   -0.008 -0.034  0.017   -0.110 -0.086  0.067
 H         -0.232 -0.256  0.162   -0.207 -0.228  0.142    0.298  0.310 -0.196
 C         -0.044  0.158  0.048    0.072 -0.130 -0.031    0.017 -0.046 -0.012
 C         -0.008 -0.037 -0.018    0.008  0.032  0.017    0.085  0.065  0.052
 H         -0.248 -0.266 -0.173    0.198  0.213  0.136   -0.229 -0.232 -0.151
 C          0.076 -0.039  0.010   -0.073  0.027 -0.013   -0.076  0.022 -0.016
 H         -0.262  0.072 -0.062    0.224 -0.070  0.049   -0.059  0.016 -0.014
 C         -0.007  0.029  0.009    0.004 -0.022 -0.008    0.040 -0.111 -0.031
 H         -0.024  0.083  0.026    0.030 -0.108 -0.035   -0.066  0.232  0.071
 C         -0.044 -0.062 -0.039    0.033  0.063  0.036    0.056  0.041  0.035
 H          0.230  0.192  0.150   -0.252 -0.201 -0.159    0.083  0.064  0.052
 C          0.016 -0.023 -0.003    0.002  0.014  0.006   -0.124  0.029 -0.029
 H          0.316 -0.126  0.055   -0.325  0.128 -0.058    0.278 -0.111  0.045
 O         -0.011 -0.008  0.006   -0.020 -0.013  0.009   -0.004  0.001  0.001
 O         -0.011 -0.009 -0.007    0.020  0.012  0.009    0.003 -0.002  0.000
 TransDip   0.089  0.002  0.001    0.003  0.001 -0.082    0.002  0.014 -0.029

 Mode:                52                     53                     54
 Frequency:      1373.06                1495.96                1496.49
 Force Cnst:      2.9081                 2.9691                 3.0121
 Red. Mass:       2.6181                 2.2518                 2.2829
 IR Active:          YES                    YES                    YES
 IR Intens:       11.277                 34.555                  2.034
 Raman Active:       YES                    YES                    YES
               X      Y      Z        X      Y      Z        X      Y      Z
 C         -0.002  0.005 -0.003   -0.013  0.002  0.000   -0.038 -0.004  0.012
 C         -0.001  0.004  0.003   -0.028  0.000 -0.006    0.028  0.005  0.011
 C         -0.011  0.036 -0.010    0.028 -0.082  0.023    0.051 -0.129  0.035
 C          0.122 -0.026 -0.028    0.032  0.040 -0.025    0.051  0.063 -0.041
 H         -0.297  0.115  0.049   -0.068  0.081 -0.010   -0.112  0.129 -0.015
 C         -0.051 -0.035  0.030   -0.071 -0.014  0.028   -0.112 -0.020  0.044
 H         -0.098 -0.078  0.061    0.106  0.169 -0.099    0.166  0.268 -0.157
 C         -0.040  0.105 -0.029    0.016 -0.059  0.018    0.026 -0.096  0.030
 H          0.069 -0.234  0.071   -0.103  0.308 -0.089   -0.166  0.494 -0.142
 C          0.068 -0.019 -0.014    0.076  0.012 -0.029    0.120  0.020 -0.046
 H          0.072 -0.021 -0.016   -0.221  0.114  0.027   -0.354  0.182  0.044
 C         -0.079 -0.062  0.048   -0.053  0.025  0.007   -0.084  0.040  0.011
 H          0.225  0.234 -0.149    0.019  0.106 -0.044    0.023  0.163 -0.065
 C         -0.015  0.050  0.014    0.047 -0.130 -0.037   -0.033  0.080  0.022
 C         -0.105 -0.080 -0.064   -0.084  0.041 -0.011    0.052 -0.026  0.007
 H          0.295  0.299  0.196    0.029  0.166  0.070   -0.014 -0.099 -0.040
 C          0.090 -0.027  0.018    0.121  0.018  0.047   -0.075 -0.011 -0.029
 H          0.087 -0.027  0.019   -0.350  0.186 -0.042    0.219 -0.116  0.027
 C         -0.051  0.138  0.038    0.025 -0.095 -0.030   -0.016  0.061  0.019
 H          0.086 -0.302 -0.093   -0.160  0.494  0.145    0.101 -0.309 -0.091
 C         -0.068 -0.046 -0.041   -0.112 -0.020 -0.044    0.070  0.011  0.027
 H         -0.124 -0.096 -0.078    0.172  0.266  0.160   -0.105 -0.165 -0.099
 C          0.158 -0.036  0.037    0.051  0.062  0.041   -0.032 -0.039 -0.025
 H         -0.379  0.151 -0.062   -0.106  0.129  0.017    0.069 -0.081 -0.010
 O         -0.003 -0.004  0.003    0.006  0.006 -0.003    0.013  0.023 -0.012
 O         -0.004 -0.004 -0.003    0.011  0.016  0.009   -0.009 -0.018 -0.010
 TransDip   0.011  0.107  0.004   -0.150  0.114 -0.003   -0.035  0.026  0.014

 Mode:                55                     56                     57
 Frequency:      1539.52                1540.17                1636.54
 Force Cnst:      3.0396                 2.9758                 8.4183
 Red. Mass:       2.1767                 2.1292                 5.3349
 IR Active:          YES                    YES                    YES
 IR Intens:        0.612                  0.267                 19.685
 Raman Active:       YES                    YES                    YES
               X      Y      Z        X      Y      Z        X      Y      Z
 C         -0.037 -0.007  0.011   -0.018  0.001  0.004   -0.032 -0.044  0.024
 C          0.034  0.007  0.010   -0.024 -0.000 -0.006   -0.012 -0.015 -0.008
 C          0.103  0.014 -0.036    0.083  0.008 -0.029    0.079 -0.233  0.066
 C         -0.077  0.062  0.001   -0.063  0.052 -0.000   -0.154  0.127 -0.000
 H          0.326 -0.064 -0.079    0.270 -0.052 -0.066    0.249 -0.004 -0.078
 C         -0.048 -0.093  0.052   -0.041 -0.079  0.044    0.033 -0.164  0.053
 H          0.264  0.197 -0.161    0.222  0.167 -0.136    0.174 -0.055 -0.032
 C          0.064  0.025 -0.030    0.054  0.022 -0.026   -0.117  0.309 -0.084
 H          0.088 -0.002 -0.027    0.074  0.000 -0.024    0.131 -0.470  0.144
 C         -0.090  0.053  0.008   -0.075  0.045  0.007    0.127 -0.173  0.026
 H          0.337 -0.075 -0.081    0.281 -0.062 -0.068   -0.225 -0.080  0.106
 C         -0.033 -0.076  0.039   -0.028 -0.063  0.033    0.034  0.176 -0.078
 H          0.271  0.206 -0.154    0.232  0.177 -0.136   -0.279 -0.111  0.117
 C         -0.087 -0.011 -0.031    0.099  0.010  0.036    0.029 -0.089 -0.026
 C          0.028  0.064  0.033   -0.034 -0.075 -0.040    0.014  0.066  0.030
 H         -0.229 -0.168 -0.129    0.277  0.205  0.161   -0.101 -0.036 -0.041
 C          0.075 -0.045  0.007   -0.088  0.054 -0.008    0.046 -0.065 -0.010
 H         -0.282  0.067 -0.068    0.334 -0.079  0.080   -0.083 -0.029 -0.039
 C         -0.054 -0.021 -0.026    0.064  0.025  0.031   -0.043  0.117  0.033
 H         -0.075  0.004 -0.023    0.088 -0.002  0.028    0.048 -0.176 -0.055
 C          0.041  0.078  0.044   -0.049 -0.093 -0.053    0.011 -0.063 -0.021
 H         -0.223 -0.161 -0.136    0.266  0.193  0.163    0.067 -0.020  0.013
 C          0.064 -0.052  0.001   -0.075  0.062  0.000   -0.057  0.049  0.001
 H         -0.274  0.058 -0.066    0.321 -0.066  0.079    0.094 -0.002  0.030
 O          0.003  0.003 -0.002   -0.001 -0.004  0.002    0.019  0.047 -0.023
 O         -0.003 -0.004 -0.002   -0.001 -0.003 -0.001    0.007  0.016  0.009
 TransDip  -0.002  0.000  0.025   -0.016  0.005 -0.002   -0.123 -0.068  0.023

 Mode:                58                     59                     60
 Frequency:      1636.83                1656.95                1657.70
 Force Cnst:      8.3573                 8.8578                 8.7038
 Red. Mass:       5.2943                 5.4759                 5.3759
 IR Active:          YES                    YES                    YES
 IR Intens:        6.769                 15.515                 65.538
 Raman Active:       YES                    YES                    YES
               X      Y      Z        X      Y      Z        X      Y      Z
 C          0.013  0.019 -0.012   -0.022 -0.040  0.016    0.019  0.040 -0.021
 C         -0.033 -0.046 -0.027    0.026  0.048  0.021    0.014  0.029  0.017
 C         -0.030  0.085 -0.024    0.096  0.049 -0.047   -0.125 -0.053  0.060
 C          0.059 -0.047 -0.000   -0.168 -0.004  0.055    0.215  0.001 -0.069
 H         -0.093  0.003  0.029    0.188 -0.132 -0.008   -0.241  0.163  0.013
 C         -0.014  0.060 -0.019    0.150  0.085 -0.081   -0.187 -0.104  0.100
 H         -0.062  0.023  0.010   -0.119 -0.182  0.109    0.142  0.224 -0.133
 C          0.045 -0.115  0.031   -0.076 -0.031  0.037    0.096  0.037 -0.045
 H         -0.048  0.177 -0.054   -0.095 -0.005  0.033    0.120  0.006 -0.040
 C         -0.049  0.065 -0.010    0.159 -0.001 -0.051   -0.203  0.001  0.065
 H          0.087  0.029 -0.040   -0.176  0.111  0.013    0.220 -0.140 -0.016
 C         -0.012 -0.065  0.029   -0.144 -0.086  0.079    0.184  0.109 -0.101
 H          0.110  0.047 -0.049    0.129  0.182 -0.099   -0.180 -0.248  0.145
 C          0.076 -0.230 -0.066   -0.124 -0.060 -0.062   -0.099 -0.039 -0.048
 C          0.035  0.174  0.079    0.184  0.107  0.102    0.145  0.083  0.080
 H         -0.282 -0.110 -0.121   -0.173 -0.233 -0.133   -0.147 -0.195 -0.119
 C          0.127 -0.174 -0.027   -0.203  0.003 -0.065   -0.158  0.002 -0.051
 H         -0.227 -0.076 -0.106    0.221 -0.143  0.015    0.170 -0.112  0.011
 C         -0.115  0.308  0.085    0.097  0.039  0.047    0.076  0.028  0.036
 H          0.125 -0.470 -0.147    0.122  0.004  0.041    0.094  0.003  0.032
 C          0.033 -0.162 -0.053   -0.192 -0.106 -0.105   -0.148 -0.079 -0.079
 H          0.170 -0.060  0.030    0.153  0.228  0.140    0.112  0.173  0.105
 C         -0.154  0.127  0.000    0.215  0.002  0.071    0.169 -0.002  0.054
 H          0.249 -0.009  0.078   -0.238  0.170 -0.010   -0.188  0.130 -0.010
 O         -0.008 -0.020  0.009    0.005  0.019 -0.008   -0.003 -0.022  0.009
 O          0.020  0.048  0.024   -0.005 -0.024 -0.011   -0.002 -0.017 -0.007
 TransDip  -0.056 -0.031 -0.053    0.030  0.009  0.122    0.243  0.088 -0.014

 Mode:                61                     62                     63
 Frequency:      1744.03                1745.57                3187.69
 Force Cnst:     22.8588                22.0083                 6.5014
 Red. Mass:      12.7555                12.2592                 1.0859
 IR Active:          YES                    YES                    YES
 IR Intens:      249.080                 91.052                  0.527
 Raman Active:       YES                    YES                    YES
               X      Y      Z        X      Y      Z        X      Y      Z
 C          0.072  0.346 -0.163    0.126  0.623 -0.243   -0.000  0.000  0.000
 C          0.129  0.613  0.277   -0.074 -0.364 -0.135   -0.000  0.000 -0.000
 C          0.007 -0.034  0.016    0.046 -0.108  0.022    0.000 -0.000 -0.000
 C         -0.040  0.020  0.004   -0.072  0.054  0.002    0.000  0.000 -0.000
 H          0.073 -0.009 -0.015    0.110  0.010 -0.041   -0.000 -0.001  0.000
 C          0.022 -0.004 -0.006    0.031 -0.016 -0.004    0.000 -0.000  0.000
 H          0.014 -0.014  0.001    0.049  0.001 -0.017   -0.003  0.003 -0.000
 C         -0.016  0.017 -0.001   -0.027  0.028 -0.002   -0.000 -0.000  0.000
 H         -0.003 -0.032  0.013   -0.011 -0.029  0.015    0.005  0.001 -0.002
 C          0.034 -0.016 -0.005    0.066 -0.016 -0.015    0.000  0.000 -0.000
 H         -0.046  0.008  0.012   -0.060  0.025  0.012   -0.001 -0.004  0.002
 C         -0.023  0.007  0.003   -0.061  0.000  0.020    0.000 -0.000  0.000
 H         -0.048 -0.011  0.041    0.048  0.109 -0.076   -0.001  0.001  0.000
 C          0.030 -0.086 -0.026   -0.036  0.077  0.012    0.000  0.000  0.000
 C         -0.051  0.007 -0.013    0.042  0.002  0.016    0.003 -0.004 -0.001
 H         -0.016  0.047  0.004   -0.067 -0.099 -0.086   -0.047  0.049  0.003
 C          0.064 -0.024  0.012   -0.040  0.007 -0.010    0.010  0.034  0.017
 H         -0.071  0.021 -0.017    0.029 -0.018  0.004   -0.099 -0.412 -0.194
 C         -0.028  0.030  0.003    0.016 -0.016 -0.002   -0.058 -0.011 -0.023
 H         -0.008 -0.043 -0.020    0.008  0.010  0.007    0.679  0.131  0.275
 C          0.035 -0.012  0.007   -0.016  0.012 -0.000    0.028 -0.026 -0.001
 H          0.038 -0.012  0.007   -0.036 -0.007 -0.015   -0.320  0.321  0.023
 C         -0.071  0.046 -0.005    0.042 -0.038 -0.001    0.001  0.008  0.003
 H          0.122 -0.004  0.034   -0.060 -0.013 -0.028   -0.023 -0.094 -0.044
 O         -0.045 -0.255  0.112   -0.083 -0.404  0.172    0.000 -0.000  0.000
 O         -0.082 -0.424 -0.193    0.050  0.221  0.097    0.000 -0.000  0.000
 TransDip   0.346  0.361  0.077    0.093  0.102 -0.273   -0.020 -0.004 -0.010

 Mode:                64                     65                     66
 Frequency:      3188.38                3200.59                3201.09
 Force Cnst:      6.5041                 6.5783                 6.5803
 Red. Mass:       1.0859                 1.0899                 1.0899
 IR Active:          YES                    YES                    YES
 IR Intens:        0.454                 14.889                 15.651
 Raman Active:       YES                    YES                    YES
               X      Y      Z        X      Y      Z        X      Y      Z
 C         -0.000  0.000  0.000    0.000  0.000 -0.000    0.000  0.000 -0.000
 C         -0.000  0.000 -0.000    0.000  0.000  0.000    0.000  0.000  0.000
 C          0.000  0.000 -0.000    0.000 -0.000  0.000   -0.000  0.000 -0.000
 C          0.001  0.008 -0.003   -0.000 -0.000  0.000    0.002  0.016 -0.007
 H         -0.022 -0.095  0.044    0.001  0.003 -0.001   -0.043 -0.186  0.086
 C          0.028 -0.026  0.001   -0.001  0.001 -0.000    0.042 -0.042  0.003
 H         -0.323  0.316 -0.021    0.008 -0.007  0.001   -0.489  0.483 -0.033
 C         -0.057 -0.012  0.023   -0.000 -0.000  0.000   -0.001  0.003 -0.001
 H          0.673  0.139 -0.271    0.000  0.000 -0.000   -0.001 -0.005  0.002
 C          0.009  0.035 -0.017    0.000  0.001 -0.000   -0.012 -0.053  0.024
 H         -0.097 -0.423  0.195   -0.002 -0.009  0.004    0.136  0.606 -0.279
 C          0.003 -0.004  0.001    0.000 -0.000  0.000   -0.004  0.007 -0.001
 H         -0.047  0.049 -0.003   -0.001  0.001 -0.000    0.072 -0.075  0.004
 C          0.000 -0.000  0.000   -0.000  0.000  0.000    0.000  0.000 -0.000
 C         -0.000  0.000  0.000   -0.005  0.007  0.001   -0.000  0.000  0.000
 H          0.000 -0.000 -0.000    0.073 -0.078 -0.005    0.001 -0.001 -0.000
 C         -0.000 -0.000 -0.000   -0.012 -0.052 -0.025   -0.000 -0.001 -0.000
 H          0.001  0.003  0.001    0.142  0.600  0.282    0.002  0.009  0.004
 C          0.001  0.000  0.000    0.000  0.003  0.001   -0.000  0.000  0.000
 H         -0.006 -0.001 -0.003   -0.013 -0.007 -0.007    0.000 -0.000  0.000
 C         -0.000  0.000  0.000    0.042 -0.043 -0.003    0.001 -0.001 -0.000
 H          0.003 -0.003 -0.000   -0.486  0.490  0.036   -0.007  0.007  0.001
 C         -0.000 -0.000 -0.000    0.002  0.015  0.007    0.000  0.000  0.000
 H          0.000  0.001  0.001   -0.045 -0.185 -0.087   -0.001 -0.003 -0.001
 O          0.000 -0.000 -0.000   -0.000 -0.000 -0.000    0.000 -0.000  0.000
 O          0.000 -0.000 -0.000    0.000 -0.000 -0.000   -0.000 -0.000  0.000
 TransDip  -0.019 -0.003  0.010    0.034 -0.114 -0.034    0.034 -0.118  0.033

 Mode:                67                     68                     69
 Frequency:      3209.94                3210.58                3224.67
 Force Cnst:      6.6461                 6.6485                 6.6986
 Red. Mass:       1.0948                 1.0947                 1.0934
 IR Active:          YES                    YES                    YES
 IR Intens:       28.700                 20.106                 13.345
 Raman Active:       YES                    YES                    YES
               X      Y      Z        X      Y      Z        X      Y      Z
 C          0.000 -0.000 -0.000    0.000 -0.000  0.000   -0.000 -0.000  0.000
 C          0.000 -0.000 -0.000    0.000  0.000  0.000   -0.000 -0.001 -0.000
 C         -0.000  0.000  0.000   -0.000  0.000  0.000   -0.000  0.000 -0.000
 C         -0.000 -0.002  0.001   -0.004 -0.022  0.009   -0.005 -0.018  0.008
 H          0.006  0.025 -0.012    0.059  0.252 -0.116    0.050  0.205 -0.095
 C         -0.003  0.003 -0.000   -0.026  0.029 -0.003    0.006 -0.005  0.000
 H          0.036 -0.036  0.003    0.311 -0.311  0.023   -0.059  0.058 -0.004
 C         -0.006 -0.001  0.002   -0.054 -0.011  0.021    0.002  0.001 -0.001
 H          0.068  0.014 -0.027    0.594  0.122 -0.239   -0.024 -0.005  0.010
 C         -0.001 -0.005  0.002   -0.007 -0.042  0.018    0.000  0.001 -0.000
 H          0.011  0.052 -0.024    0.100  0.461 -0.211   -0.002 -0.011  0.005
 C         -0.001  0.001 -0.000   -0.005  0.008 -0.001    0.000 -0.000 -0.000
 H          0.009 -0.009  0.000    0.081 -0.085  0.005   -0.005  0.005 -0.000
 C         -0.000  0.000 -0.000    0.000 -0.000 -0.000   -0.002  0.001  0.000
 C         -0.005  0.008  0.001    0.001 -0.001 -0.000    0.002 -0.001  0.000
 H          0.084 -0.090 -0.006   -0.010  0.010  0.001   -0.021  0.022  0.001
 C         -0.008 -0.043 -0.019    0.001  0.005  0.002    0.001  0.005  0.002
 H          0.107  0.467  0.218   -0.012 -0.053 -0.025   -0.011 -0.049 -0.023
 C         -0.053 -0.010 -0.021    0.006  0.001  0.002    0.009  0.003  0.004
 H          0.590  0.113  0.239   -0.066 -0.013 -0.027   -0.098 -0.020 -0.040
 C         -0.026  0.030  0.003    0.003 -0.003 -0.000    0.023 -0.020 -0.000
 H          0.306 -0.314 -0.025   -0.034  0.035  0.003   -0.230  0.229  0.016
 C         -0.004 -0.021 -0.009    0.001  0.003  0.001   -0.019 -0.069 -0.033
 H          0.060  0.243  0.115   -0.008 -0.031 -0.015    0.202  0.792  0.377
 O         -0.000 -0.000 -0.000   -0.000  0.000  0.000   -0.000  0.000 -0.000
 O         -0.000  0.000 -0.000   -0.000 -0.000  0.000   -0.000  0.001  0.000
 TransDip  -0.160 -0.040 -0.046   -0.127 -0.033  0.058    0.105 -0.051  0.002

 Mode:                70                     71                     72
 Frequency:      3225.06                3244.08                3245.74
 Force Cnst:      6.7010                 6.7713                 6.7776
 Red. Mass:       1.0935                 1.0920                 1.0919
 IR Active:          YES                    YES                    YES
 IR Intens:        4.812                  2.220                  2.193
 Raman Active:       YES                    YES                    YES
               X      Y      Z        X      Y      Z        X      Y      Z
 C         -0.000 -0.001  0.000    0.000 -0.000  0.000    0.000 -0.000 -0.000
 C          0.000  0.000  0.000    0.000 -0.000  0.000    0.000 -0.000 -0.000
 C         -0.002  0.001 -0.000   -0.000  0.000 -0.000    0.001  0.002 -0.001
 C         -0.018 -0.069  0.033   -0.000 -0.000  0.000   -0.000  0.001 -0.000
 H          0.193  0.794 -0.370    0.000  0.000 -0.000   -0.001 -0.008  0.003
 C          0.023 -0.020  0.000    0.000 -0.000  0.000   -0.001  0.002 -0.000
 H         -0.237  0.231 -0.015   -0.000  0.000 -0.000    0.015 -0.015  0.001
 C          0.009  0.003 -0.004    0.000  0.000 -0.000   -0.003  0.000  0.001
 H         -0.102 -0.023  0.042   -0.000 -0.000  0.000    0.028  0.005 -0.011
 C          0.000  0.005 -0.002   -0.000 -0.000  0.000   -0.006 -0.014  0.007
 H         -0.011 -0.052  0.023    0.000  0.000 -0.000    0.036  0.147 -0.068
 C          0.002 -0.001 -0.000    0.000 -0.000  0.000    0.061 -0.061  0.003
 H         -0.021  0.021 -0.001   -0.003  0.003 -0.000   -0.692  0.695 -0.031
 C          0.000 -0.000  0.000    0.001  0.002  0.001   -0.000  0.000  0.000
 C         -0.001  0.000 -0.000    0.060 -0.061 -0.004   -0.000  0.000  0.000
 H          0.006 -0.006 -0.000   -0.684  0.701  0.037    0.003 -0.003  0.000
 C         -0.000 -0.001 -0.001   -0.006 -0.014 -0.007    0.000  0.000  0.000
 H          0.003  0.015  0.007    0.039  0.152  0.072   -0.000 -0.001 -0.000
 C         -0.002 -0.001 -0.001   -0.003  0.000 -0.001    0.000  0.000  0.000
 H          0.027  0.006  0.011    0.029  0.005  0.011   -0.000 -0.000 -0.000
 C         -0.006  0.005  0.000   -0.001  0.002  0.000    0.000 -0.000 -0.000
 H          0.060 -0.060 -0.004    0.016 -0.016 -0.001   -0.000  0.000  0.000
 C          0.005  0.018  0.009   -0.000  0.001  0.000    0.000 -0.000 -0.000
 H         -0.052 -0.202 -0.096   -0.001 -0.009 -0.004    0.000  0.000  0.000
 O         -0.000  0.001 -0.000    0.000  0.000  0.000   -0.000 -0.000  0.000
 O          0.000 -0.000 -0.000   -0.000 -0.000 -0.000    0.000  0.000 -0.000
 TransDip   0.063 -0.030 -0.003   -0.006 -0.041 -0.024   -0.004 -0.040  0.024

 STANDARD THERMODYNAMIC QUANTITIES AT   298.15 K  AND     1.00 ATM

   This Molecule has  0 Imaginary Frequencies
   Zero point vibrational energy:      126.453 kcal/mol

   Atom    1 Element C  Has Mass   12.00000
   Atom    2 Element C  Has Mass   12.00000
   Atom    3 Element C  Has Mass   12.00000
   Atom    4 Element C  Has Mass   12.00000
   Atom    5 Element H  Has Mass    1.00783
   Atom    6 Element C  Has Mass   12.00000
   Atom    7 Element H  Has Mass    1.00783
   Atom    8 Element C  Has Mass   12.00000
   Atom    9 Element H  Has Mass    1.00783
   Atom   10 Element C  Has Mass   12.00000
   Atom   11 Element H  Has Mass    1.00783
   Atom   12 Element C  Has Mass   12.00000
   Atom   13 Element H  Has Mass    1.00783
   Atom   14 Element C  Has Mass   12.00000
   Atom   15 Element C  Has Mass   12.00000
   Atom   16 Element H  Has Mass    1.00783
   Atom   17 Element C  Has Mass   12.00000
   Atom   18 Element H  Has Mass    1.00783
   Atom   19 Element C  Has Mass   12.00000
   Atom   20 Element H  Has Mass    1.00783
   Atom   21 Element C  Has Mass   12.00000
   Atom   22 Element H  Has Mass    1.00783
   Atom   23 Element C  Has Mass   12.00000
   Atom   24 Element H  Has Mass    1.00783
   Atom   25 Element O  Has Mass   15.99491
   Atom   26 Element O  Has Mass   15.99491
   Molecular Mass:   210.068120 amu
   Principal axes and moments of inertia in amu*Bohr^2:
                             1           2           3
    Eigenvalues --     1282.57610  6674.72035  7163.16032
          X               1.00000     0.00015     0.00003
          Y              -0.00015     1.00000     0.00021
          Z              -0.00003    -0.00021     1.00000
   Rotational Symmetry Number is   1
   The Molecule is an Asymmetric Top
   Translational Enthalpy:        0.889 kcal/mol
   Rotational Enthalpy:           0.889 kcal/mol
   Vibrational Enthalpy:        132.699 kcal/mol
   gas constant (RT):             0.592 kcal/mol
   Translational Entropy:        41.930  cal/mol.K
   Rotational Entropy:           32.483  cal/mol.K
   Vibrational Entropy:          41.930  cal/mol.K

   Total Enthalpy:              135.069 kcal/mol
   Total Entropy:               116.343  cal/mol.K

 ======================================================================

 STANDARD THERMODYNAMIC QUANTITIES FOR ANHARMONIC VIBRATION -- TOSH

   Zero point vibrational energy: ************ kcal/mol

   Vibrational Enthalpy:       Infinity kcal/mol
   Vibrational Entropy:             NaN  cal/mol.K

   Total Enthalpy:             Infinity kcal/mol
   Total Entropy:                   NaN  cal/mol.K

 ======================================================================

 STANDARD THERMODYNAMIC QUANTITIES FOR ANHARMONIC VIBRATION -- VPT2

   Zero point vibrational energy: ************ kcal/mol

   Vibrational Enthalpy:       Infinity kcal/mol
   Vibrational Entropy:             NaN  cal/mol.K

   Total Enthalpy:             Infinity kcal/mol
   Total Entropy:                   NaN  cal/mol.K

 ======================================================================

Archival summary:
1\1\pikachu\FREQ\ProcedureUnspecified\6-31G*\21410\taweetha\FriJul2214:00:032016FriJul2214:00:032016\0\\#,FREQ,ProcedureUnspecified,6-31G*,\\0,1\O\C,1,1.22428\C,2,1.48797,1,122.496\C,3,1.40472,2,123.202,1,179.493,0\H,4,1.0836,3,120.178,2,3.12142,0\C,4,1.39409,3,119.965,2,-177.859,0\H,6,1.08642,4,119.703,3,-179.818,0\C,6,1.39615,4,120.214,3,-0.0123436,0\H,8,1.08694,6,119.934,4,179.986,0\C,8,1.39875,6,120.109,4,-0.0270613,0\H,10,1.08659,8,120.105,6,-179.969,0\C,10,1.38998,8,119.884,6,0.0957884,0\H,12,1.08531,10,121.206,8,179.782,0\C,2,1.54155,1,117.697,3,-176.837,0\O,14,1.22417,2,117.811,1,125.876,0\C,14,1.48813,2,119.552,1,-50.8995,0\C,16,1.40475,14,123.056,2,-4.62076,0\H,17,1.08341,16,120.146,14,3.20994,0\C,17,1.39382,16,119.985,14,-177.795,0\H,19,1.08638,17,119.708,16,-179.857,0\C,19,1.39618,17,120.204,16,-0.104268,0\H,21,1.08687,19,119.939,17,-179.962,0\C,21,1.39889,19,120.105,17,0.0136896,0\H,23,1.08653,21,120.108,19,-179.967,0\C,23,1.39004,21,119.897,19,0.131411,0\H,25,1.08527,23,121.24,21,179.749,0\\\@

 Total job time:  4375.61s(wall), 4377.02s(cpu) 
 Fri Jul 22 14:00:03 2016

        *************************************************************
        *                                                           *
        *  Thank you very much for using Q-Chem.  Have a nice day.  *
        *                                                           *
        *************************************************************
