# Supplementary material for: A DFT investigation of the blue bottle experiment: E∘half-cell analysis of autoxidation catalysed by redox indicators
Source: R Soc Open Sci. 2017 Nov 8;4(11):170708. doi: 10.1098/rsos.170708 (PMC5717635; doi:10.1098/rsos.170708)
Supplement: output.zip [file rsos170708supp2.zip › B3LYP_6-31Gd/C14H10O2_dye.out]

TWL01 127.0.1
Q-Chem Developer Version! Running on 127.0.1.*
                  Welcome to Q-Chem
     A Quantum Leap Into The Future Of Chemistry


 Q-Chem 4.4, Q-Chem, Inc., Pleasanton, CA (2016)

 Y. Shao,  Z. Gan,  E. Epifanovsky,  A. T. B. Gilbert,  M. Wormit,  
 J. Kussmann,  A. W. Lange,  A. Behn,  J. Deng,  X. Feng,  D. Ghosh,  
 M. Goldey,  P. R. Horn,  L. D. Jacobson,  I. Kaliman,  F. Rob,  
 R. Z. Khaliullin,  T. Kus,  A. Landau,  J. Liu,  E. I. Proynov,  Y. M. Rhee,  
 R. M. Richard,  M. A. Rohrdanz,  R. P. Steele,  E. J. Sundstrom,  
 H. L. Woodcock III,  P. M. Zimmerman,  D. Zuev,  B. Albrecht,  E. Alguire,  
 B. Austin,  S. A. Baeppler,  G. J. O. Beran,  Y. A. Bernard,  E. Berquist,  
 K. Brandhorst,  K. B. Bravaya,  S. T. Brown,  D. Casanova,  C.-M. Chang,  
 Y. Chen,  S. H. Chien,  K. D. Closser,  M. P. Coons,  D. L. Crittenden,  
 S. Dasgupta,  M. Diedenhofen,  R. A. DiStasio Jr.,  H. Do,  A. D. Dutoi,  
 R. G. Edgar,  P.-T. Fang,  S. Fatehi,  Q. Feng,  L. Fusti-Molnar,  
 A. Ghysels,  A. Golubeva-Zadorozhnaya,  J. Gomes,  A. Gunina,  
 M. W. D. Hanson-Heine,  P. H. P. Harbach,  A. W. Hauser,  J. E. Herr,  
 E. G. Hohenstein,  Z. C. Holden,  K. Hui,  T.-C. Jagau,  H. Ji,  B. Kaduk,  
 K. Khistyaev,  Jaehoon Kim,  Jihan Kim,  R. A. King,  P. Klunzinger,  
 K. Koh,  D. Kosenkov,  T. Kowalczyk,  C. M. Krauter,  A. Kunitsa,  
 K. U. Lao,  A. Laurent,  K. V. Lawler,  J. Lee,  D. Lefrancois,  S. Lehtola,  
 S. V. Levchenko,  C. Y. Lin,  Y.-S. Lin,  F. Liu,  E. Livshits,  
 R. C. Lochan,  A. Luenser,  P. Manohar,  S. F. Manzer,  S.-P. Mao,  Y. Mao,  
 N. Mardirossian,  A. V. Marenich,  L. A. Martinez-Martinez,  S. A. Maurer,  
 N. J. Mayhall,  J.-M. Mewes,  A. F. Morrison,  K. Nanda,  T. S. Nguyen-Beck,  
 C. M. Oana,  R. Olivares-Amaya,  D. P. O'Neill,  J. A. Parkhill,  
 T. M. Perrine,  R. Peverati,  P. A. Pieniazek,  F. Plasser,  A. Prociuk,  
 D. R. Rehn,  E. Rosta,  N. J. Russ,  N. Sergueev,  S. M. Sharada,  
 S. Sharma,  D. W. Small,  A. Sodt,  T. Stauch,  T. Stein,  D. Stuck,  
 Y.-C. Su,  A. J. W. Thom,  T. Tsuchimochi,  L. Vogt,  O. Vydrov,  T. Wang,  
 M. A. Watson,  J. Wenzel,  A. White,  C. F. Williams,  V. Vanovschi,  
 K. Yao,  S. Yeganeh,  S. R. Yost,  Z.-Q. You,  I. Y. Zhang,  X. Zhang,  
 Y. Zhao,  B. R. Brooks,  G. K. L. Chan,  D. M. Chipman,  C. J. Cramer,  
 W. A. Goddard III,  M. S. Gordon,  W. J. Hehre,  A. Klamt,  
 H. F. Schaefer III,  M. W. Schmidt,  C. D. Sherrill,  D. G. Truhlar,  
 A. Warshel,  X. Xu,  A. Aspuru-Guzik,  R. Baer,  A. T. Bell,  N. A. Besley,  
 J.-D. Chai,  A. Dreuw,  B. D. Dunietz,  T. R. Furlani,  S. R. Gwaltney,  
 C.-P. Hsu,  Y. Jung,  J. Kong,  D. S. Lambrecht,  W. Liang,  C. Ochsenfeld,  
 V. A. Rassolov,  L. V. Slipchenko,  J. E. Subotnik,  T. Van Voorhis,  
 J. M. Herbert,  A. I. Krylov,  P. M. W. Gill,  M. Head-Gordon

 Contributors to earlier versions of Q-Chem not listed above: 
 R. D. Adamson,  J. Baker,  E. F. C. Byrd,  A. K. Chakraborty,  C.-L. Cheng,  
 H. Dachsel,  R. J. Doerksen,  G. Hawkins,  A. Heyden,  S. Hirata,  
 G. Kedziora,  F. J. Keil,  C. Kelley,  P. P. Korambath,  W. Kurlancheek,  
 A. M. Lee,  M. S. Lee,  D. Liotard,  I. Lotan,  P. E. Maslen,  N. Nair,  
 D. Neuhauser,  R. Olson,  B. Peters,  J. Ritchie,  N. E. Schultz,  
 N. Shenvi,  A. C. Simmonett,  K. S. Thanthiriwatte,  Q. Wu,  W. Zhang

 Please cite Q-Chem as follows:
 Y. Shao et al., Mol. Phys. 113, 184-215 (2015)
 DOI: 10.1080/00268976.2014.952696

 Q-Chem 4.4.2 for Intel X86 EM64T Linux

 Parts of Q-Chem use Armadillo 5.200.1 (Boston Tea Smuggler).
 http://arma.sourceforge.net/

 Q-Chem begins on Sun Jun 11 11:20:47 2017  


Host: 0

     Scratch files written to /scratch/taweetham/qchem40347//
FILE_GEOM_ORG=        593

Checking the input file for inconsistencies... 	...done.

--------------------------------------------------------------
User input:
--------------------------------------------------------------
$molecule
0 1
  H    3.5428498   -2.8307146   -0.0006523
  C    2.9563846   -1.9128183   -0.0003201
  C    1.5747322   -1.9825606   -0.0005317
  H    1.1063386   -2.9632793   -0.0010143
  C    0.7649170   -0.8170473   -0.0000904
  C    1.4275343    0.4455475    0.0005519
  C    2.8374007    0.4926630    0.0007514
  H    3.2797796    1.4848343    0.0012210
  C    3.6014078   -0.6592514    0.0003397
  H    4.6891207   -0.6034426    0.0005137
  C   -0.6854063   -0.8543205   -0.0001298
  C    0.7095384    1.7429656    0.0007120
  C   -0.7116739    1.6354428   -0.0001486
  C   -1.4040770    0.4072906    0.0002943
  C   -2.8383488    0.3287568    0.0012646
  C   -3.5145924   -0.8719132    0.0009501
  C   -2.8072778   -2.0916307   -0.0001748
  C   -1.4199050   -2.0548254   -0.0005229
  H   -3.4371636    1.2397989    0.0031266
  H   -4.6043036   -0.8738138    0.0018134
  H   -3.3359850   -3.0420141   -0.0004658
  H   -0.8818874   -2.9994604   -0.0010383
  O    1.3360712    2.8346853    0.0010860
  O   -1.3850468    2.8567499   -0.0015067
  H   -1.2326062    3.8701454   -0.3047106
  H    2.2789611    3.3959559   -0.4688848
$end

$rem
   BASIS  =  6-31G*
   JOB_TYPE  =  optimization
   METHOD  =  B3LYP
   SYM_IGNORE TRUE
$end

--------------------------------------------------------------
 ----------------------------------------------------------------
             Standard Nuclear Orientation (Angstroms)
    I     Atom           X                Y                Z
 ----------------------------------------------------------------
    1      H       3.5428498000    -2.8307146000    -0.0006523000
    2      C       2.9563846000    -1.9128183000    -0.0003201000
    3      C       1.5747322000    -1.9825606000    -0.0005317000
    4      H       1.1063386000    -2.9632793000    -0.0010143000
    5      C       0.7649170000    -0.8170473000    -0.0000904000
    6      C       1.4275343000     0.4455475000     0.0005519000
    7      C       2.8374007000     0.4926630000     0.0007514000
    8      H       3.2797796000     1.4848343000     0.0012210000
    9      C       3.6014078000    -0.6592514000     0.0003397000
   10      H       4.6891207000    -0.6034426000     0.0005137000
   11      C      -0.6854063000    -0.8543205000    -0.0001298000
   12      C       0.7095384000     1.7429656000     0.0007120000
   13      C      -0.7116739000     1.6354428000    -0.0001486000
   14      C      -1.4040770000     0.4072906000     0.0002943000
   15      C      -2.8383488000     0.3287568000     0.0012646000
   16      C      -3.5145924000    -0.8719132000     0.0009501000
   17      C      -2.8072778000    -2.0916307000    -0.0001748000
   18      C      -1.4199050000    -2.0548254000    -0.0005229000
   19      H      -3.4371636000     1.2397989000     0.0031266000
   20      H      -4.6043036000    -0.8738138000     0.0018134000
   21      H      -3.3359850000    -3.0420141000    -0.0004658000
   22      H      -0.8818874000    -2.9994604000    -0.0010383000
   23      O       1.3360712000     2.8346853000     0.0010860000
   24      O      -1.3850468000     2.8567499000    -0.0015067000
   25      H      -1.2326062000     3.8701454000    -0.3047106000
   26      H       2.2789611000     3.3959559000    -0.4688848000
 ----------------------------------------------------------------
 Nuclear Repulsion Energy =  1004.8267656802 hartrees
 There are       55 alpha and       55 beta electrons
 Requested basis set is 6-31G(d)
 There are 84 shells and 260 basis functions

 Total QAlloc Memory Limit   2000 MB
 Mega-Array Size        61 MB
 MEM_STATIC part        62 MB
 A cutoff of  1.0D-11 yielded   2660 shell pairs
 There are     27739 function pairs

 -------------------------------------------------------
 OpenMP Integral Computing Module                       
 Release: version 1.0, May 2013, Q-Chem Inc. Pittsburgh 
 -------------------------------------------------------
 Integral Job Info:
 Integral job number is                      11
 Integral operator is                         1
 short-range coefficients                     0
 long-range coefficients              100000000
 Omega coefficients                           0
 if combine SR and LR in K                    0
 Integral screening is                        0
 Integral computing path is                   2
 max size of driver memory is            800000
 size of driver memory is                593474
 size of scratch memory is              2260544
 max col of scratch BK array               1296
 max len of scratch array in speh3          155
 max len of scratch index in speh4           18
 max int batch size is                      520
 min int batch size is                       52
 fixed nKL is                                52
 max L of basis functions is                  2
 order of int derivative is                   0
 number of shells is                         84
 number of basis is                         260
 number of cartesian basis is               260
 number of contracted shell pairs          2660
 number of primitive shell pairs           9580
 maxK2 (contraction) of shell pair           36
 max number of K2 of shell pair               1
 max number of CS2 of shell pair            316
 max number of PS2 of shell pair           1896
 mem total for path MDJ                   87352
 -------------------------------------------------------
 Smallest overlap matrix eigenvalue = 2.03E-04

 Scale SEOQF with 1.000000e-01/1.000000e-01/1.000000e+00

 Standard Electronic Orientation quadrupole field applied
 Nucleus-field energy     =     0.0000000437 hartrees
 Guess from superposition of atomic densities
 Warning:  Energy on first SCF cycle will be non-variational
 A restricted hybrid HF-DFT SCF calculation will be
 performed using Pulay DIIS extrapolation
 Exchange:     0.2000 Hartree-Fock + 0.0800 Slater + 0.7200 B88
 Correlation:  0.1900 VWN1RPA + 0.8100 LYP
 Using SG-1 standard quadrature grid
 SCF converges when DIIS error is below 1.0E-08
 ---------------------------------------
  Cycle       Energy         DIIS Error
 ---------------------------------------
    1    -693.7062607385      4.98E-02
    2    -689.6174741943      5.23E-03
    3    -689.4953644721      6.53E-03
    4    -689.8423359789      1.36E-03
    5    -689.8559682338      6.58E-04
    6    -689.8595659472      1.77E-04
    7    -689.8597526380      7.99E-05
    8    -689.8598085767      2.05E-05
    9    -689.8598120515      7.44E-06
   10    -689.8598125835      2.25E-06
   11    -689.8598126287      8.34E-07
   12    -689.8598126331      2.69E-07
   13    -689.8598126330      1.18E-07
   14    -689.8598126336      4.51E-08
   15    -689.8598126344      1.78E-08
   16    -689.8598126343      4.48E-09 Convergence criterion met
 ---------------------------------------
 SCF time:  CPU 116.41 s  wall 116.54 s
 SCF   energy in the final basis set = -689.8598126343
 Total energy in the final basis set = -689.8598126343

 --------------------------------------------------------------

                    Orbital Energies (a.u.)
 --------------------------------------------------------------

 Alpha MOs
 -- Occupied --
-19.191 -19.153 -10.250 -10.248 -10.198 -10.193 -10.192 -10.189
-10.185 -10.184 -10.183 -10.182 -10.181 -10.180 -10.180 -10.179
 -1.070  -1.000  -0.864  -0.834  -0.785  -0.761  -0.742  -0.712
 -0.702  -0.632  -0.621  -0.607  -0.572  -0.565  -0.540  -0.523
 -0.495  -0.479  -0.449  -0.444  -0.436  -0.430  -0.417  -0.413
 -0.407  -0.376  -0.363  -0.359  -0.358  -0.336  -0.333  -0.328
 -0.318  -0.285  -0.278  -0.259  -0.245  -0.212  -0.174
 -- Virtual --
 -0.053  -0.021  -0.018   0.020   0.027   0.049   0.101   0.103
  0.114   0.137   0.156   0.166   0.170   0.189   0.190   0.214
  0.236   0.237   0.260   0.264   0.283   0.290   0.308   0.318
  0.349   0.357   0.361   0.381   0.404   0.461   0.475   0.497
  0.509   0.512   0.535   0.541   0.546   0.553   0.560   0.564
  0.572   0.581   0.586   0.596   0.603   0.605   0.617   0.619
  0.628   0.629   0.633   0.640   0.642   0.644   0.662   0.668
  0.695   0.710   0.728   0.747   0.758   0.772   0.800   0.807
  0.814   0.840   0.842   0.845   0.850   0.882   0.896   0.903
  0.905   0.916   0.930   0.931   0.947   0.955   0.968   0.997
  1.001   1.017   1.038   1.056   1.084   1.096   1.110   1.129
  1.136   1.165   1.199   1.202   1.225   1.232   1.251   1.256
  1.275   1.304   1.335   1.340   1.366   1.398   1.426   1.452
  1.457   1.460   1.465   1.482   1.491   1.503   1.507   1.514
  1.515   1.548   1.568   1.645   1.675   1.694   1.703   1.752
  1.762   1.772   1.777   1.801   1.816   1.833   1.842   1.848
  1.875   1.884   1.897   1.910   1.912   1.924   1.955   1.961
  1.979   1.989   2.008   2.033   2.067   2.090   2.094   2.106
  2.117   2.138   2.161   2.201   2.217   2.235   2.236   2.254
  2.271   2.296   2.313   2.317   2.323   2.373   2.384   2.427
  2.435   2.459   2.496   2.533   2.584   2.605   2.622   2.636
  2.646   2.674   2.686   2.702   2.724   2.729   2.775   2.797
  2.819   2.849   2.856   2.878   2.908   2.926   3.059   3.065
  3.119   3.181   3.344   3.416   3.522   3.881   4.071   4.086
  4.105   4.116   4.133   4.167   4.215   4.273   4.303   4.392
  4.416   4.446   4.647   4.772   5.041
 --------------------------------------------------------------

          Ground-State Mulliken Net Atomic Charges

     Atom                 Charge (a.u.)
  ----------------------------------------
      1 H                     0.125498
      2 C                    -0.142240
      3 C                    -0.188298
      4 H                     0.131887
      5 C                     0.066408
      6 C                     0.055516
      7 C                    -0.183084
      8 H                     0.082455
      9 C                    -0.131312
     10 H                     0.123533
     11 C                     0.052570
     12 C                     0.315223
     13 C                     0.279179
     14 C                     0.106834
     15 C                    -0.193945
     16 C                    -0.124395
     17 C                    -0.141609
     18 C                    -0.195529
     19 H                     0.139857
     20 H                     0.125079
     21 H                     0.126458
     22 H                     0.129324
     23 O                    -0.666320
     24 O                    -0.728805
     25 H                     0.426401
     26 H                     0.409315
  ----------------------------------------
  Sum of atomic charges =     0.000000

 -----------------------------------------------------------------
                    Cartesian Multipole Moments
 -----------------------------------------------------------------
    Charge (ESU x 10^10)
                -0.0000
    Dipole Moment (Debye)
         X       1.8647      Y       2.3583      Z      -1.4206
       Tot       3.3252
    Quadrupole Moments (Debye-Ang)
        XX     -79.9782     XY       6.6991     YY     -68.0372
        XZ      -1.3493     YZ      -5.5510     ZZ     -95.6714
    Octopole Moments (Debye-Ang^2)
       XXX       4.3013    XXY      17.7783    XYY      15.8819
       YYY      77.2287    XXZ      -4.9581    XYZ      -4.2727
       YYZ     -20.0159    XZZ      -2.6238    YZZ      11.0271
       ZZZ       1.0613
    Hexadecapole Moments (Debye-Ang^3)
      XXXX   -2481.3166   XXXY      40.1205   XXYY    -597.8628
      XYYY      21.3281   YYYY   -1193.4254   XXXZ      -8.2893
      XXYZ     -18.9893   XYYZ     -12.3666   YYYZ     -70.8845
      XXZZ    -513.9794   XYZZ      -6.1400   YYZZ    -300.1491
      XZZZ       1.0182   YZZZ       3.4476   ZZZZ     -96.9666
 -----------------------------------------------------------------
 Calculating analytic gradient of the SCF energy
 Gradient of SCF Energy
            1           2           3           4           5           6
    1   0.0007240  -0.0005157   0.0011211  -0.0004376  -0.0012550   0.0009168
    2  -0.0017176  -0.0006932  -0.0010345  -0.0014165  -0.0007773  -0.0169462
    3  -0.0001036  -0.0000619   0.0001682  -0.0000184  -0.0003517  -0.0008756
            7           8           9          10          11          12
    1  -0.0001322  -0.0057041  -0.0007599   0.0015449  -0.0000242   0.0385381
    2   0.0013531   0.0037060  -0.0006724  -0.0000894  -0.0184313   0.1354504
    3   0.0007877  -0.0013124   0.0005672  -0.0000884  -0.0005750   0.0217390
           13          14          15          16          17          18
    1  -0.0607553   0.0230284  -0.0044112  -0.0003381  -0.0051767   0.0053118
    2  -0.0796849   0.0254273  -0.0119745   0.0056192  -0.0062790   0.0075910
    3   0.0177233  -0.0031751   0.0000170   0.0005327   0.0000118  -0.0000093
           19          20          21          22          23          24
    1  -0.0069936  -0.0019281  -0.0009646   0.0006338  -0.0833117   0.0456394
    2  -0.0005990  -0.0003441  -0.0008229  -0.0013232  -0.1574200  -0.0338479
    3  -0.0000560  -0.0000165  -0.0000702  -0.0000284   0.0004158  -0.0016139
           25          26
    1  -0.0207626   0.0760123
    2   0.0831058   0.0718210
    3  -0.0114952  -0.0221110
 Max gradient component =       1.574E-01
 RMS gradient           =       3.336E-02
 Gradient time:  CPU 29.12 s  wall 29.13 s
 Geometry Optimization Parameters
   NAtoms,    NIC,     NZ,  NCons,   NDum,   NFix, NCnnct, MaxDiis
       26     192       0       0       0       0       0       0


** GEOMETRY OPTIMIZATION IN DELOCALIZED INTERNAL COORDINATES **
   Searching for a Minimum

   Optimization Cycle:   1

                       Coordinates (Angstroms)
     ATOM                X               Y               Z
      1  H         3.5428498000   -2.8307146000   -0.0006523000
      2  C         2.9563846000   -1.9128183000   -0.0003201000
      3  C         1.5747322000   -1.9825606000   -0.0005317000
      4  H         1.1063386000   -2.9632793000   -0.0010143000
      5  C         0.7649170000   -0.8170473000   -0.0000904000
      6  C         1.4275343000    0.4455475000    0.0005519000
      7  C         2.8374007000    0.4926630000    0.0007514000
      8  H         3.2797796000    1.4848343000    0.0012210000
      9  C         3.6014078000   -0.6592514000    0.0003397000
     10  H         4.6891207000   -0.6034426000    0.0005137000
     11  C        -0.6854063000   -0.8543205000   -0.0001298000
     12  C         0.7095384000    1.7429656000    0.0007120000
     13  C        -0.7116739000    1.6354428000   -0.0001486000
     14  C        -1.4040770000    0.4072906000    0.0002943000
     15  C        -2.8383488000    0.3287568000    0.0012646000
     16  C        -3.5145924000   -0.8719132000    0.0009501000
     17  C        -2.8072778000   -2.0916307000   -0.0001748000
     18  C        -1.4199050000   -2.0548254000   -0.0005229000
     19  H        -3.4371636000    1.2397989000    0.0031266000
     20  H        -4.6043036000   -0.8738138000    0.0018134000
     21  H        -3.3359850000   -3.0420141000   -0.0004658000
     22  H        -0.8818874000   -2.9994604000   -0.0010383000
     23  O         1.3360712000    2.8346853000    0.0010860000
     24  O        -1.3850468000    2.8567499000   -0.0015067000
     25  H        -1.2326062000    3.8701454000   -0.3047106000
     26  H         2.2789611000    3.3959559000   -0.4688848000
   Point Group: c1    Number of degrees of freedom:    72


   Energy is   -689.859812634


 Attempting to Generate Delocalized Internal Coordinates

 72 Hessian modes will be used to form the next step
  Hessian Eigenvalues:
     0.014855    0.016354    0.016761    0.017437    0.018002    0.018567
     0.018828    0.019142    0.019573    0.020130    0.020902    0.021678
     0.021704    0.021925    0.022250    0.022565    0.022792    0.022924
     0.022996    0.023163    0.023695    0.023738    0.034333    0.160000
     0.160000    0.160000    0.160000    0.160000    0.160000    0.160000
     0.160000    0.160000    0.160000    0.220000    0.220000    0.225522
     0.225820    0.244657    0.244910    0.250000    0.250000    0.250000
     0.250000    0.250000    0.251303    0.331688    0.347872    0.348458
     0.348989    0.349118    0.350976    0.351493    0.351814    0.352407
     0.357346    0.366021    0.373936    0.384636    0.386518    0.404666
     0.409932    0.422971    0.425445    0.433747    0.434862    0.436524
     0.465203    0.465617    0.470491    0.481245    0.485525    0.800937

 Minimum Search - Taking Simple RFO Step
 Searching for Lamda that Minimizes Along All modes
 Value Taken    Lamda =  -0.10209624
 Calculated Step too Large.  Step scaled by  0.547286
 Step Taken.  Stepsize is  0.300000

                             Maximum     Tolerance    Cnvgd?
         Gradient           0.080859      0.000300      NO
         Displacement       0.120005      0.001200      NO
         Energy change     *********      0.000001      NO


 New Cartesian Coordinates Obtained by Inverse Iteration

 Displacement from previous Coordinates is:  0.437042
 ----------------------------------------------------------------
             Standard Nuclear Orientation (Angstroms)
    I     Atom           X                Y                Z
 ----------------------------------------------------------------
    1      H       3.5455532609    -2.8205539824    -0.0059979026
    2      C       2.9603771376    -1.9032414456    -0.0031601778
    3      C       1.5792334609    -1.9715157123    -0.0047438177
    4      H       1.1100376719    -2.9508006607    -0.0088636277
    5      C       0.7709863651    -0.8069590636    -0.0005695027
    6      C       1.4332956430     0.4549203031     0.0047763150
    7      C       2.8464016377     0.5005521697     0.0077050112
    8      H       3.3044287680     1.4848275529     0.0151650207
    9      C       3.6069894380    -0.6520903293     0.0033264259
   10      H       4.6938071532    -0.5981717210     0.0059575443
   11      C      -0.6808037516    -0.8450831051    -0.0004544051
   12      C       0.6962878206     1.7303294714     0.0081786328
   13      C      -0.7080977546     1.6341195547     0.0050527938
   14      C      -1.4018462639     0.4053278273     0.0036682480
   15      C      -2.8277791811     0.3479477811     0.0045271877
   16      C      -3.5092962855    -0.8498923882     0.0002936258
   17      C      -2.8043206451    -2.0702240989    -0.0041469437
   18      C      -1.4188166699    -2.0449307759    -0.0042396749
   19      H      -3.4046446971     1.2704964811     0.0088573665
   20      H      -4.5977662393    -0.8477611953     0.0010070655
   21      H      -3.3364443254    -3.0178263388    -0.0071341348
   22      H      -0.8860654730    -2.9914729264    -0.0074044749
   23      O       1.2947299145     2.8659801710     0.0160961055
   24      O      -1.4215743979     2.8138850096     0.0118818083
   25      H      -1.1784270733     3.7486782978    -0.3177044116
   26      H       2.1805166865     3.2912029238    -0.4996404772
 ----------------------------------------------------------------
 Nuclear Repulsion Energy =  1007.5887644286 hartrees
 There are       55 alpha and       55 beta electrons
 Applying Cartesian multipole field
    Component          Value
    ---------          -----
     (2,0,0)        1.00000E-11
     (0,2,0)        2.00000E-11
     (0,0,2)       -3.00000E-10
 Nucleus-field energy     =     0.0000000434 hartrees
 Requested basis set is 6-31G(d)
 There are 84 shells and 260 basis functions
 A cutoff of  1.0D-11 yielded   2677 shell pairs
 There are     27831 function pairs
 Smallest overlap matrix eigenvalue = 1.94E-04
 Guess MOs from SCF MO coefficient file
 Reading MOs from coefficient file
 Reading MOs from coefficient file
 A restricted hybrid HF-DFT SCF calculation will be
 performed using Pulay DIIS extrapolation
 Exchange:     0.2000 Hartree-Fock + 0.0800 Slater + 0.7200 B88
 Correlation:  0.1900 VWN1RPA + 0.8100 LYP
 Using SG-1 standard quadrature grid
 SCF converges when DIIS error is below 1.0E-08
 Geometry optimization detected.  Setting ReadMinima to 0
 Setting SaveMinima to 0
 Inaccurate integrated density:
   Number of electrons =   110
   Numerical integral  =   110.118858075930
   Relative error      =     0.1080527963 %
 ---------------------------------------
  Cycle       Energy         DIIS Error
 ---------------------------------------
    1    -689.9813387225      1.48E-03
    2    -689.9086912916      3.96E-04
    3    -689.9068877209      6.30E-04
    4    -689.9102204798      9.27E-05
    5    -689.9102726063      5.05E-05
    6    -689.9102952120      6.55E-06
    7    -689.9102954643      3.28E-06
    8    -689.9102955507      1.23E-06
    9    -689.9102955652      4.84E-07
   10    -689.9102955667      9.44E-08
   11    -689.9102955685      4.83E-08
   12    -689.9102955682      1.15E-08
   13    -689.9102955678      5.52E-09 Convergence criterion met
 ---------------------------------------
 SCF time:  CPU 93.09 s  wall 93.48 s
 SCF   energy in the final basis set = -689.9102955678
 Total energy in the final basis set = -689.9102955678

 --------------------------------------------------------------

                    Orbital Energies (a.u.)
 --------------------------------------------------------------

 Alpha MOs
 -- Occupied --
-19.190 -19.159 -10.247 -10.244 -10.196 -10.194 -10.194 -10.193
-10.187 -10.185 -10.185 -10.184 -10.182 -10.181 -10.180 -10.179
 -1.070  -1.018  -0.867  -0.837  -0.789  -0.763  -0.745  -0.714
 -0.708  -0.637  -0.623  -0.611  -0.575  -0.567  -0.546  -0.527
 -0.497  -0.480  -0.451  -0.447  -0.438  -0.431  -0.419  -0.415
 -0.409  -0.380  -0.366  -0.363  -0.360  -0.342  -0.336  -0.334
 -0.325  -0.298  -0.280  -0.262  -0.247  -0.214  -0.179
 -- Virtual --
 -0.033  -0.023  -0.004   0.020   0.046   0.053   0.100   0.103
  0.115   0.136   0.155   0.166   0.170   0.189   0.192   0.215
  0.234   0.237   0.259   0.263   0.283   0.292   0.308   0.316
  0.351   0.359   0.362   0.380   0.403   0.468   0.477   0.494
  0.509   0.512   0.537   0.543   0.545   0.552   0.559   0.564
  0.575   0.579   0.584   0.595   0.603   0.604   0.617   0.618
  0.627   0.629   0.633   0.638   0.641   0.643   0.661   0.672
  0.694   0.709   0.740   0.747   0.755   0.771   0.805   0.812
  0.814   0.840   0.842   0.849   0.850   0.882   0.894   0.901
  0.906   0.915   0.927   0.933   0.946   0.955   0.967   0.996
  1.002   1.016   1.041   1.055   1.084   1.095   1.108   1.125
  1.136   1.163   1.199   1.201   1.219   1.230   1.250   1.259
  1.273   1.296   1.326   1.341   1.363   1.402   1.432   1.450
  1.455   1.458   1.467   1.475   1.488   1.500   1.505   1.512
  1.513   1.528   1.543   1.643   1.664   1.698   1.708   1.756
  1.762   1.774   1.787   1.807   1.816   1.835   1.839   1.865
  1.878   1.891   1.906   1.913   1.931   1.937   1.956   1.962
  1.987   1.993   2.008   2.066   2.079   2.091   2.099   2.111
  2.127   2.141   2.161   2.206   2.225   2.234   2.239   2.253
  2.277   2.298   2.313   2.315   2.329   2.373   2.395   2.428
  2.442   2.462   2.496   2.534   2.589   2.608   2.624   2.639
  2.653   2.673   2.682   2.699   2.728   2.733   2.776   2.791
  2.821   2.848   2.852   2.874   2.896   2.921   3.064   3.067
  3.126   3.190   3.349   3.422   3.531   3.882   4.073   4.085
  4.105   4.114   4.132   4.167   4.221   4.267   4.302   4.391
  4.413   4.443   4.647   4.768   5.041
 --------------------------------------------------------------

          Ground-State Mulliken Net Atomic Charges

     Atom                 Charge (a.u.)
  ----------------------------------------
      1 H                     0.126114
      2 C                    -0.141786
      3 C                    -0.190282
      4 H                     0.132633
      5 C                     0.066358
      6 C                     0.078002
      7 C                    -0.193633
      8 H                     0.088259
      9 C                    -0.130253
     10 H                     0.125222
     11 C                     0.056948
     12 C                     0.280624
     13 C                     0.270926
     14 C                     0.102601
     15 C                    -0.191376
     16 C                    -0.126593
     17 C                    -0.139520
     18 C                    -0.197405
     19 H                     0.143719
     20 H                     0.125668
     21 H                     0.126544
     22 H                     0.129547
     23 O                    -0.677958
     24 O                    -0.703022
     25 H                     0.421036
     26 H                     0.417628
  ----------------------------------------
  Sum of atomic charges =     0.000000

 -----------------------------------------------------------------
                    Cartesian Multipole Moments
 -----------------------------------------------------------------
    Charge (ESU x 10^10)
                -0.0000
    Dipole Moment (Debye)
         X       1.8156      Y       1.8289      Z      -1.5264
       Tot       2.9952
    Quadrupole Moments (Debye-Ang)
        XX     -80.2376     XY       6.1409     YY     -71.0154
        XZ      -1.4452     YZ      -5.7812     ZZ     -95.3766
    Octopole Moments (Debye-Ang^2)
       XXX       4.5498    XXY      12.9817    XYY      13.9869
       YYY      59.1457    XXZ      -5.1475    XYZ      -4.5399
       YYZ     -20.6952    XZZ      -2.5477    YZZ      10.9735
       ZZZ       0.2218
    Hexadecapole Moments (Debye-Ang^3)
      XXXX   -2475.1951   XXXY      37.7381   XXYY    -613.0130
      XYYY      19.4904   YYYY   -1255.3441   XXXZ      -8.4266
      XXYZ     -19.2037   XYYZ     -13.1857   YYYZ     -72.2598
      XXZZ    -512.3758   XYZZ      -4.1894   YYZZ    -294.9990
      XZZZ       0.1611   YZZZ       0.3813   ZZZZ     -96.6342
 -----------------------------------------------------------------
 Calculating analytic gradient of the SCF energy
 Gradient of SCF Energy
            1           2           3           4           5           6
    1   0.0003853  -0.0005225   0.0010527  -0.0001362  -0.0002667  -0.0002273
    2  -0.0009888  -0.0000723  -0.0006709  -0.0007901  -0.0000588  -0.0163696
    3  -0.0000591  -0.0000753   0.0001416  -0.0000140  -0.0003115  -0.0003465
            7           8           9          10          11          12
    1   0.0018430  -0.0044253  -0.0004910   0.0009601   0.0001415   0.0264331
    2   0.0000442   0.0020421  -0.0002832  -0.0002061  -0.0134435   0.1049005
    3   0.0008985  -0.0013579   0.0004092  -0.0000750  -0.0005742   0.0187905
           13          14          15          16          17          18
    1  -0.0478648   0.0160755  -0.0019788   0.0001878  -0.0033653   0.0029222
    2  -0.0607668   0.0223728  -0.0082914   0.0046270  -0.0051341   0.0061157
    3   0.0128028  -0.0030552   0.0001555   0.0003909  -0.0000157   0.0000608
           19          20          21          22          23          24
    1  -0.0048596  -0.0010925  -0.0004589   0.0004692  -0.0699404   0.0364190
    2  -0.0003585   0.0000282  -0.0003498  -0.0006399  -0.1228989  -0.0214000
    3  -0.0000510  -0.0000155  -0.0000557  -0.0000235   0.0096237  -0.0012445
           25          26
    1  -0.0172350   0.0659748
    2   0.0552340   0.0573582
    3  -0.0090943  -0.0269048
 Max gradient component =       1.229E-01
 RMS gradient           =       2.615E-02
 Gradient time:  CPU 29.34 s  wall 29.35 s
 Geometry Optimization Parameters
   NAtoms,    NIC,     NZ,  NCons,   NDum,   NFix, NCnnct, MaxDiis
       26     192       0       0       0       0       0       0

 Cartesian Hessian Update
 Hessian Updated using BFGS Update


** GEOMETRY OPTIMIZATION IN DELOCALIZED INTERNAL COORDINATES **
   Searching for a Minimum

   Optimization Cycle:   2

                       Coordinates (Angstroms)
     ATOM                X               Y               Z
      1  H         3.5455532609   -2.8205539824   -0.0059979026
      2  C         2.9603771376   -1.9032414456   -0.0031601778
      3  C         1.5792334609   -1.9715157123   -0.0047438177
      4  H         1.1100376719   -2.9508006607   -0.0088636277
      5  C         0.7709863651   -0.8069590636   -0.0005695027
      6  C         1.4332956430    0.4549203031    0.0047763150
      7  C         2.8464016377    0.5005521697    0.0077050112
      8  H         3.3044287680    1.4848275529    0.0151650207
      9  C         3.6069894380   -0.6520903293    0.0033264259
     10  H         4.6938071532   -0.5981717210    0.0059575443
     11  C        -0.6808037516   -0.8450831051   -0.0004544051
     12  C         0.6962878206    1.7303294714    0.0081786328
     13  C        -0.7080977546    1.6341195547    0.0050527938
     14  C        -1.4018462639    0.4053278273    0.0036682480
     15  C        -2.8277791811    0.3479477811    0.0045271877
     16  C        -3.5092962855   -0.8498923882    0.0002936258
     17  C        -2.8043206451   -2.0702240989   -0.0041469437
     18  C        -1.4188166699   -2.0449307759   -0.0042396749
     19  H        -3.4046446971    1.2704964811    0.0088573665
     20  H        -4.5977662393   -0.8477611953    0.0010070655
     21  H        -3.3364443254   -3.0178263388   -0.0071341348
     22  H        -0.8860654730   -2.9914729264   -0.0074044749
     23  O         1.2947299145    2.8659801710    0.0160961055
     24  O        -1.4215743979    2.8138850096    0.0118818083
     25  H        -1.1784270733    3.7486782978   -0.3177044116
     26  H         2.1805166865    3.2912029238   -0.4996404772
   Point Group: c1    Number of degrees of freedom:    72


   Energy is   -689.910295568

 Hessian Updated using BFGS Update

 67 Hessian modes will be used to form the next step
  Hessian Eigenvalues:
     0.014856    0.016292    0.016762    0.017437    0.018002    0.018567
     0.018828    0.019156    0.019573    0.020129    0.020902    0.021679
     0.021704    0.021924    0.022250    0.022564    0.022792    0.022924
     0.022996    0.023162    0.023694    0.023738    0.034353    0.094032
     0.160000    0.160000    0.160000    0.160366    0.211656    0.220008
     0.220122    0.225671    0.226001    0.244852    0.245010    0.250000
     0.250000    0.250000    0.250040    0.265616    0.330739    0.347880
     0.348472    0.349002    0.349124    0.350984    0.351501    0.351823
     0.352412    0.356942    0.366170    0.384604    0.385400    0.398385
     0.405511    0.408320    0.422956    0.425081    0.434455    0.436407
     0.440685    0.465599    0.470215    0.474083    0.481600    0.486156
     0.768385

 Minimum Search - Taking Simple RFO Step
 Searching for Lamda that Minimizes Along All modes
 Value Taken    Lamda =  -0.10155447
 Calculated Step too Large.  Step scaled by  0.429684
 Step Taken.  Stepsize is  0.300000

                             Maximum     Tolerance    Cnvgd?
         Gradient           0.062388      0.000300      NO
         Displacement       0.109562      0.001200      NO
         Energy change     -0.050483      0.000001      NO


 New Cartesian Coordinates Obtained by Inverse Iteration

 Displacement from previous Coordinates is:  0.427444
 ----------------------------------------------------------------
             Standard Nuclear Orientation (Angstroms)
    I     Atom           X                Y                Z
 ----------------------------------------------------------------
    1      H       3.5480138460    -2.8029582380    -0.0103979421
    2      C       2.9611683141    -1.8874445925    -0.0058193438
    3      C       1.5801756155    -1.9581796058    -0.0081868749
    4      H       1.1120580823    -2.9375251110    -0.0146401980
    5      C       0.7711321821    -0.7957602528    -0.0014313527
    6      C       1.4313951226     0.4674169711     0.0065182324
    7      C       2.8452115016     0.5168459694     0.0112808830
    8      H       3.3124718002     1.4973706011     0.0240974345
    9      C       3.6054645607    -0.6355048891     0.0046173534
   10      H       4.6915599346    -0.5796988669     0.0090898373
   11      C      -0.6815200704    -0.8371107383    -0.0009481770
   12      C       0.6825670651     1.7186519246     0.0112611216
   13      C      -0.7057977407     1.6388117808     0.0090362265
   14      C      -1.4057331088     0.4037156096     0.0062008724
   15      C      -2.8267662228     0.3576624296     0.0071820507
   16      C      -3.5095892640    -0.8407908112     0.0003581186
   17      C      -2.8028325210    -2.0591449781    -0.0068710381
   18      C      -1.4184935599    -2.0397018700    -0.0072631437
   19      H      -3.3907394744     1.2861714320     0.0135507832
   20      H      -4.5974229787    -0.8402734264     0.0012329850
   21      H      -3.3357641701    -3.0060876244    -0.0118406405
   22      H      -0.8877935360    -2.9869128239    -0.0127007188
   23      O       1.2740056573     2.8886776778     0.0219705117
   24      O      -1.4311041261     2.7990026516     0.0206777272
   25      H      -1.0712991183     3.6530513523    -0.3240395099
   26      H       2.0963944092     3.1574592286    -0.5105015978
 ----------------------------------------------------------------
 Nuclear Repulsion Energy =  1009.8667162107 hartrees
 There are       55 alpha and       55 beta electrons
 Applying Cartesian multipole field
    Component          Value
    ---------          -----
     (2,0,0)        1.00000E-11
     (0,2,0)        2.00000E-11
     (0,0,2)       -3.00000E-10
 Nucleus-field energy     =     0.0000000431 hartrees
 Requested basis set is 6-31G(d)
 There are 84 shells and 260 basis functions
 A cutoff of  1.0D-11 yielded   2684 shell pairs
 There are     27887 function pairs
 Smallest overlap matrix eigenvalue = 1.88E-04
 Guess MOs from SCF MO coefficient file
 Reading MOs from coefficient file
 Reading MOs from coefficient file
 A restricted hybrid HF-DFT SCF calculation will be
 performed using Pulay DIIS extrapolation
 Exchange:     0.2000 Hartree-Fock + 0.0800 Slater + 0.7200 B88
 Correlation:  0.1900 VWN1RPA + 0.8100 LYP
 Using SG-1 standard quadrature grid
 SCF converges when DIIS error is below 1.0E-08
 Geometry optimization detected.  Setting ReadMinima to 0
 Setting SaveMinima to 0
 ---------------------------------------
  Cycle       Energy         DIIS Error
 ---------------------------------------
    1    -690.0085402950      1.55E-03
    2    -689.9449830166      3.56E-04
    3    -689.9442534646      4.93E-04
    4    -689.9461104404      9.47E-05
    5    -689.9461708900      4.35E-05
    6    -689.9461884174      6.73E-06
    7    -689.9461887406      2.90E-06
    8    -689.9461888037      7.97E-07
    9    -689.9461888088      3.61E-07
   10    -689.9461888089      9.98E-08
   11    -689.9461888107      4.53E-08
   12    -689.9461888113      1.19E-08
   13    -689.9461888106      3.76E-09 Convergence criterion met
 ---------------------------------------
 SCF time:  CPU 92.64 s  wall 92.72 s
 SCF   energy in the final basis set = -689.9461888106
 Total energy in the final basis set = -689.9461888106

 --------------------------------------------------------------

                    Orbital Energies (a.u.)
 --------------------------------------------------------------

 Alpha MOs
 -- Occupied --
-19.187 -19.164 -10.244 -10.243 -10.197 -10.196 -10.196 -10.196
-10.189 -10.188 -10.187 -10.186 -10.184 -10.183 -10.183 -10.181
 -1.074  -1.033  -0.871  -0.839  -0.794  -0.766  -0.748  -0.717
 -0.713  -0.642  -0.626  -0.615  -0.578  -0.569  -0.549  -0.529
 -0.499  -0.482  -0.454  -0.450  -0.439  -0.433  -0.422  -0.418
 -0.412  -0.384  -0.372  -0.366  -0.362  -0.349  -0.344  -0.339
 -0.328  -0.309  -0.282  -0.266  -0.250  -0.217  -0.184
 -- Virtual --
 -0.030  -0.025   0.014   0.032   0.045   0.072   0.099   0.102
  0.115   0.135   0.152   0.165   0.169   0.190   0.193   0.212
  0.233   0.236   0.258   0.261   0.282   0.293   0.308   0.315
  0.351   0.359   0.360   0.379   0.402   0.475   0.478   0.494
  0.507   0.512   0.536   0.543   0.547   0.551   0.556   0.563
  0.576   0.580   0.582   0.595   0.601   0.606   0.615   0.616
  0.625   0.627   0.631   0.636   0.639   0.641   0.660   0.676
  0.693   0.707   0.741   0.743   0.770   0.777   0.802   0.811
  0.820   0.838   0.841   0.847   0.859   0.881   0.892   0.899
  0.910   0.915   0.925   0.934   0.947   0.956   0.964   0.995
  1.003   1.016   1.047   1.055   1.084   1.093   1.106   1.120
  1.134   1.158   1.198   1.198   1.208   1.228   1.248   1.255
  1.271   1.285   1.315   1.340   1.361   1.401   1.435   1.446
  1.449   1.454   1.457   1.471   1.486   1.487   1.502   1.504
  1.509   1.512   1.514   1.638   1.662   1.696   1.713   1.754
  1.759   1.773   1.789   1.808   1.818   1.834   1.836   1.867
  1.876   1.887   1.903   1.912   1.940   1.951   1.960   1.971
  1.985   2.004   2.028   2.066   2.089   2.096   2.100   2.131
  2.142   2.161   2.173   2.214   2.229   2.234   2.246   2.254
  2.279   2.299   2.313   2.315   2.338   2.373   2.399   2.425
  2.457   2.471   2.485   2.533   2.590   2.608   2.623   2.638
  2.661   2.670   2.678   2.695   2.726   2.735   2.774   2.782
  2.823   2.838   2.850   2.868   2.885   2.922   3.064   3.067
  3.126   3.189   3.350   3.426   3.535   3.881   4.073   4.081
  4.103   4.111   4.130   4.165   4.224   4.259   4.300   4.390
  4.407   4.439   4.646   4.759   5.035
 --------------------------------------------------------------

          Ground-State Mulliken Net Atomic Charges

     Atom                 Charge (a.u.)
  ----------------------------------------
      1 H                     0.127052
      2 C                    -0.141063
      3 C                    -0.192234
      4 H                     0.133477
      5 C                     0.065887
      6 C                     0.099383
      7 C                    -0.203895
      8 H                     0.095393
      9 C                    -0.130178
     10 H                     0.126908
     11 C                     0.059537
     12 C                     0.239936
     13 C                     0.260982
     14 C                     0.099053
     15 C                    -0.191091
     16 C                    -0.127937
     17 C                    -0.138044
     18 C                    -0.197496
     19 H                     0.147273
     20 H                     0.127007
     21 H                     0.127218
     22 H                     0.130460
     23 O                    -0.678676
     24 O                    -0.678487
     25 H                     0.417716
     26 H                     0.421819
  ----------------------------------------
  Sum of atomic charges =    -0.000000

 -----------------------------------------------------------------
                    Cartesian Multipole Moments
 -----------------------------------------------------------------
    Charge (ESU x 10^10)
                -0.0000
    Dipole Moment (Debye)
         X       1.7344      Y       1.1765      Z      -1.5468
       Tot       2.6047
    Quadrupole Moments (Debye-Ang)
        XX     -80.3881     XY       5.6487     YY     -74.2598
        XZ      -1.5017     YZ      -5.6873     ZZ     -95.1525
    Octopole Moments (Debye-Ang^2)
       XXX       4.5025    XXY       7.5494    XYY      12.1211
       YYY      40.0676    XXZ      -4.8517    XYZ      -4.5867
       YYZ     -20.0550    XZZ      -2.3426    YZZ      10.5881
       ZZZ      -0.1915
    Hexadecapole Moments (Debye-Ang^3)
      XXXX   -2463.4019   XXXY      31.8460   XXYY    -629.9226
      XYYY      12.3682   YYYY   -1319.8854   XXXZ      -7.9431
      XXYZ     -17.8144   XYYZ     -12.8441   YYYZ     -68.9225
      XXZZ    -510.8102   XYZZ      -4.3289   YYZZ    -291.9498
      XZZZ      -0.0905   YZZZ      -1.6145   ZZZZ     -96.3048
 -----------------------------------------------------------------
 Calculating analytic gradient of the SCF energy
 Gradient of SCF Energy
            1           2           3           4           5           6
    1   0.0002058  -0.0006527   0.0009073  -0.0000863  -0.0003114  -0.0016782
    2  -0.0006599  -0.0001736  -0.0005483  -0.0005061   0.0005794  -0.0118364
    3  -0.0000291  -0.0000940   0.0001232  -0.0000164  -0.0002235   0.0000872
            7           8           9          10          11          12
    1   0.0017405  -0.0034519  -0.0003573   0.0005867   0.0000367   0.0163828
    2  -0.0001663   0.0018790   0.0002300  -0.0001683  -0.0091494   0.0729861
    3   0.0009592  -0.0015055   0.0003256  -0.0000639  -0.0004902   0.0139647
           13          14          15          16          17          18
    1  -0.0319168   0.0100804  -0.0009428   0.0001638  -0.0021954   0.0014628
    2  -0.0388067   0.0155669  -0.0054603   0.0030882  -0.0038177   0.0043826
    3   0.0077204  -0.0028635   0.0001786   0.0002802  -0.0000248   0.0000834
           19          20          21          22          23          24
    1  -0.0032030  -0.0007087  -0.0002455   0.0003950  -0.0341958   0.0287775
    2  -0.0005071   0.0000767  -0.0001953  -0.0004421  -0.0774057  -0.0093860
    3  -0.0000151  -0.0000082  -0.0000458  -0.0000176   0.0023324  -0.0010561
           25          26
    1  -0.0134581   0.0326646
    2   0.0289983   0.0314422
    3  -0.0057824  -0.0138189
 Max gradient component =       7.741E-02
 RMS gradient           =       1.619E-02
 Gradient time:  CPU 29.45 s  wall 29.46 s
 Geometry Optimization Parameters
   NAtoms,    NIC,     NZ,  NCons,   NDum,   NFix, NCnnct, MaxDiis
       26     192       0       0       0       0       0       0

 Cartesian Hessian Update
 Hessian Updated using BFGS Update


** GEOMETRY OPTIMIZATION IN DELOCALIZED INTERNAL COORDINATES **
   Searching for a Minimum

   Optimization Cycle:   3

                       Coordinates (Angstroms)
     ATOM                X               Y               Z
      1  H         3.5480138460   -2.8029582380   -0.0103979421
      2  C         2.9611683141   -1.8874445925   -0.0058193438
      3  C         1.5801756155   -1.9581796058   -0.0081868749
      4  H         1.1120580823   -2.9375251110   -0.0146401980
      5  C         0.7711321821   -0.7957602528   -0.0014313527
      6  C         1.4313951226    0.4674169711    0.0065182324
      7  C         2.8452115016    0.5168459694    0.0112808830
      8  H         3.3124718002    1.4973706011    0.0240974345
      9  C         3.6054645607   -0.6355048891    0.0046173534
     10  H         4.6915599346   -0.5796988669    0.0090898373
     11  C        -0.6815200704   -0.8371107383   -0.0009481770
     12  C         0.6825670651    1.7186519246    0.0112611216
     13  C        -0.7057977407    1.6388117808    0.0090362265
     14  C        -1.4057331088    0.4037156096    0.0062008724
     15  C        -2.8267662228    0.3576624296    0.0071820507
     16  C        -3.5095892640   -0.8407908112    0.0003581186
     17  C        -2.8028325210   -2.0591449781   -0.0068710381
     18  C        -1.4184935599   -2.0397018700   -0.0072631437
     19  H        -3.3907394744    1.2861714320    0.0135507832
     20  H        -4.5974229787   -0.8402734264    0.0012329850
     21  H        -3.3357641701   -3.0060876244   -0.0118406405
     22  H        -0.8877935360   -2.9869128239   -0.0127007188
     23  O         1.2740056573    2.8886776778    0.0219705117
     24  O        -1.4311041261    2.7990026516    0.0206777272
     25  H        -1.0712991183    3.6530513523   -0.3240395099
     26  H         2.0963944092    3.1574592286   -0.5105015978
   Point Group: c1    Number of degrees of freedom:    72


   Energy is   -689.946188811

 Hessian Updated using BFGS Update

 69 Hessian modes will be used to form the next step
  Hessian Eigenvalues:
     0.014857    0.016337    0.016762    0.017437    0.018002    0.018567
     0.018828    0.019156    0.019574    0.020131    0.020902    0.021679
     0.021704    0.021924    0.022250    0.022564    0.022792    0.022924
     0.022996    0.023161    0.023694    0.023738    0.034484    0.128729
     0.160000    0.160000    0.160000    0.160000    0.160033    0.160316
     0.219898    0.220008    0.225478    0.225743    0.243061    0.244889
     0.245693    0.250000    0.250000    0.250003    0.263430    0.277403
     0.331064    0.347878    0.348473    0.349003    0.349124    0.350985
     0.351505    0.351825    0.352462    0.356561    0.366202    0.384623
     0.386535    0.404498    0.407265    0.409766    0.422963    0.424965
     0.434458    0.436418    0.441526    0.465598    0.470435    0.478484
     0.482382    0.486791    0.747012

 Minimum Search - Taking Simple RFO Step
 Searching for Lamda that Minimizes Along All modes
 Value Taken    Lamda =  -0.04069495
 Calculated Step too Large.  Step scaled by  0.628391
 Step Taken.  Stepsize is  0.300000

                             Maximum     Tolerance    Cnvgd?
         Gradient           0.035666      0.000300      NO
         Displacement       0.108815      0.001200      NO
         Energy change     -0.035893      0.000001      NO


 New Cartesian Coordinates Obtained by Inverse Iteration

 Displacement from previous Coordinates is:  0.439178
 ----------------------------------------------------------------
             Standard Nuclear Orientation (Angstroms)
    I     Atom           X                Y                Z
 ----------------------------------------------------------------
    1      H       3.5494956193    -2.7872334808    -0.0126637034
    2      C       2.9618137439    -1.8730451086    -0.0079499629
    3      C       1.5808251094    -1.9440727377    -0.0129254960
    4      H       1.1126112654    -2.9228534524    -0.0213418742
    5      C       0.7722923391    -0.7830633507    -0.0049414483
    6      C       1.4310085046     0.4820569701     0.0047481619
    7      C       2.8464780958     0.5319241780     0.0156099838
    8      H       3.3300694822     1.5043153818     0.0401210925
    9      C       3.6046918189    -0.6216135202     0.0081884194
   10      H       4.6901301545    -0.5652210627     0.0184583257
   11      C      -0.6820081831    -0.8278130680    -0.0034531197
   12      C       0.6631959063     1.7063684896     0.0073511730
   13      C      -0.7110783600     1.6440461864     0.0081316726
   14      C      -1.4134016120     0.4012408588     0.0063509723
   15      C      -2.8292199017     0.3663028516     0.0084967972
   16      C      -3.5111117799    -0.8337620476     0.0007754340
   17      C      -2.7996860027    -2.0483924171    -0.0084007743
   18      C      -1.4162973616    -2.0341536171    -0.0104186249
   19      H      -3.3796968253     1.3014052928     0.0161292901
   20      H      -4.5982291988    -0.8373201371     0.0026470149
   21      H      -3.3321807483    -2.9954206513    -0.0136827265
   22      H      -0.8871677975    -2.9815470358    -0.0173944983
   23      O       1.2398808114     2.9172171293     0.0172618856
   24      O      -1.4488127092     2.7898816460     0.0266975400
   25      H      -0.9473683077     3.5565171801    -0.3013017177
   26      H       2.0205281371     3.0319793224    -0.5340602169
 ----------------------------------------------------------------
 Nuclear Repulsion Energy =  1011.5385957763 hartrees
 There are       55 alpha and       55 beta electrons
 Applying Cartesian multipole field
    Component          Value
    ---------          -----
     (2,0,0)        1.00000E-11
     (0,2,0)        2.00000E-11
     (0,0,2)       -3.00000E-10
 Nucleus-field energy     =     0.0000000429 hartrees
 Requested basis set is 6-31G(d)
 There are 84 shells and 260 basis functions
 A cutoff of  1.0D-11 yielded   2693 shell pairs
 There are     27880 function pairs
 Smallest overlap matrix eigenvalue = 1.82E-04
 Guess MOs from SCF MO coefficient file
 Reading MOs from coefficient file
 Reading MOs from coefficient file
 A restricted hybrid HF-DFT SCF calculation will be
 performed using Pulay DIIS extrapolation
 Exchange:     0.2000 Hartree-Fock + 0.0800 Slater + 0.7200 B88
 Correlation:  0.1900 VWN1RPA + 0.8100 LYP
 Using SG-1 standard quadrature grid
 SCF converges when DIIS error is below 1.0E-08
 Geometry optimization detected.  Setting ReadMinima to 0
 Setting SaveMinima to 0
 ---------------------------------------
  Cycle       Energy         DIIS Error
 ---------------------------------------
    1    -689.9964583910      1.36E-03
    2    -689.9631743447      3.25E-04
    3    -689.9624350483      4.62E-04
    4    -689.9639555215      7.52E-05
    5    -689.9639937468      3.60E-05
    6    -689.9640054597      6.11E-06
    7    -689.9640057005      3.30E-06
    8    -689.9640057827      6.91E-07
    9    -689.9640057874      3.44E-07
   10    -689.9640057881      8.95E-08
   11    -689.9640057888      3.69E-08
   12    -689.9640057876      9.63E-09 Convergence criterion met
 ---------------------------------------
 SCF time:  CPU 88.04 s  wall 88.13 s
 SCF   energy in the final basis set = -689.9640057876
 Total energy in the final basis set = -689.9640057876

 --------------------------------------------------------------

                    Orbital Energies (a.u.)
 --------------------------------------------------------------

 Alpha MOs
 -- Occupied --
-19.186 -19.170 -10.242 -10.242 -10.201 -10.199 -10.198 -10.196
-10.192 -10.191 -10.190 -10.188 -10.187 -10.186 -10.185 -10.183
 -1.080  -1.045  -0.875  -0.843  -0.798  -0.769  -0.751  -0.720
 -0.716  -0.641  -0.628  -0.616  -0.580  -0.569  -0.548  -0.532
 -0.501  -0.484  -0.458  -0.454  -0.440  -0.435  -0.425  -0.420
 -0.416  -0.390  -0.379  -0.369  -0.364  -0.359  -0.350  -0.342
 -0.330  -0.319  -0.285  -0.270  -0.252  -0.220  -0.189
 -- Virtual --
 -0.031  -0.027   0.013   0.040   0.050   0.087   0.098   0.101
  0.117   0.134   0.150   0.163   0.167   0.188   0.195   0.205
  0.232   0.234   0.256   0.260   0.280   0.291   0.307   0.311
  0.349   0.357   0.358   0.377   0.400   0.477   0.480   0.497
  0.505   0.512   0.534   0.542   0.546   0.550   0.554   0.562
  0.574   0.580   0.581   0.594   0.599   0.610   0.614   0.617
  0.622   0.625   0.629   0.634   0.636   0.639   0.660   0.679
  0.690   0.706   0.737   0.739   0.767   0.779   0.799   0.808
  0.821   0.836   0.840   0.844   0.872   0.881   0.890   0.898
  0.912   0.918   0.923   0.936   0.947   0.958   0.964   0.995
  1.002   1.020   1.048   1.059   1.081   1.092   1.104   1.116
  1.133   1.147   1.193   1.195   1.199   1.227   1.244   1.253
  1.268   1.277   1.308   1.336   1.358   1.394   1.401   1.436
  1.445   1.449   1.453   1.460   1.472   1.483   1.495   1.499
  1.501   1.507   1.512   1.632   1.665   1.694   1.713   1.751
  1.756   1.771   1.785   1.804   1.820   1.830   1.834   1.863
  1.872   1.883   1.899   1.910   1.939   1.946   1.957   1.974
  1.982   2.001   2.060   2.065   2.087   2.098   2.099   2.133
  2.157   2.173   2.198   2.221   2.228   2.245   2.248   2.271
  2.286   2.308   2.312   2.329   2.352   2.375   2.403   2.418
  2.447   2.454   2.504   2.531   2.573   2.604   2.621   2.636
  2.659   2.672   2.673   2.694   2.718   2.727   2.770   2.776
  2.823   2.829   2.848   2.863   2.881   2.924   3.060   3.063
  3.119   3.186   3.350   3.428   3.539   3.876   4.070   4.077
  4.102   4.108   4.127   4.163   4.224   4.250   4.297   4.390
  4.400   4.436   4.645   4.748   5.027
 --------------------------------------------------------------

          Ground-State Mulliken Net Atomic Charges

     Atom                 Charge (a.u.)
  ----------------------------------------
      1 H                     0.128202
      2 C                    -0.140263
      3 C                    -0.193738
      4 H                     0.134443
      5 C                     0.063967
      6 C                     0.120583
      7 C                    -0.216216
      8 H                     0.105635
      9 C                    -0.129115
     10 H                     0.128809
     11 C                     0.062971
     12 C                     0.201927
     13 C                     0.248689
     14 C                     0.093991
     15 C                    -0.189951
     16 C                    -0.129608
     17 C                    -0.136475
     18 C                    -0.197914
     19 H                     0.151366
     20 H                     0.128548
     21 H                     0.127803
     22 H                     0.131576
     23 O                    -0.672447
     24 O                    -0.658151
     25 H                     0.417131
     26 H                     0.418236
  ----------------------------------------
  Sum of atomic charges =     0.000000

 -----------------------------------------------------------------
                    Cartesian Multipole Moments
 -----------------------------------------------------------------
    Charge (ESU x 10^10)
                -0.0000
    Dipole Moment (Debye)
         X       1.6881      Y       0.4769      Z      -1.4756
       Tot       2.2922
    Quadrupole Moments (Debye-Ang)
        XX     -80.3819     XY       5.2625     YY     -77.5907
        XZ      -1.5849     YZ      -5.2653     ZZ     -95.0120
    Octopole Moments (Debye-Ang^2)
       XXX       5.1457    XXY       2.3818    XYY      11.0306
       YYY      20.7946    XXZ      -4.1412    XYZ      -4.8164
       YYZ     -18.0340    XZZ      -1.9394    YZZ       9.8595
       ZZZ      -0.0405
    Hexadecapole Moments (Debye-Ang^3)
      XXXX   -2450.4175   XXXY      27.5013   XXYY    -645.5006
      XYYY       8.6169   YYYY   -1385.3493   XXXZ      -6.9313
      XXYZ     -15.8423   XYYZ     -13.2904   YYYZ     -60.6031
      XXZZ    -509.6958   XYZZ      -3.9174   YYZZ    -290.4259
      XZZZ      -0.2364   YZZZ      -2.3733   ZZZZ     -96.0806
 -----------------------------------------------------------------
 Calculating analytic gradient of the SCF energy
 Gradient of SCF Energy
            1           2           3           4           5           6
    1   0.0000768  -0.0006346   0.0008207  -0.0000418  -0.0001185  -0.0025292
    2  -0.0002566  -0.0000911  -0.0003208  -0.0002067   0.0007455  -0.0062481
    3   0.0000188  -0.0001126   0.0000944  -0.0000068  -0.0000737   0.0002907
            7           8           9          10          11          12
    1   0.0021484  -0.0020099  -0.0000729   0.0002546  -0.0000769   0.0088261
    2  -0.0007440   0.0007492   0.0006137  -0.0002039  -0.0041941   0.0398377
    3   0.0008471  -0.0013722   0.0002466  -0.0000473  -0.0002567   0.0072010
           13          14          15          16          17          18
    1  -0.0123379   0.0039544   0.0002175   0.0002060  -0.0009237   0.0003379
    2  -0.0142488   0.0081285  -0.0024335   0.0015473  -0.0020602   0.0022388
    3   0.0016524  -0.0025797   0.0001513   0.0001584  -0.0000127   0.0000785
           19          20          21          22          23          24
    1  -0.0015518  -0.0002782  -0.0000349   0.0003274   0.0000148   0.0144846
    2  -0.0003555   0.0001689  -0.0000339  -0.0001640  -0.0370397  -0.0024755
    3   0.0000182   0.0000036  -0.0000301  -0.0000035  -0.0098094   0.0020489
           25          26
    1  -0.0073693  -0.0036896
    2   0.0070279   0.0100189
    3  -0.0038365   0.0053309
 Max gradient component =       3.984E-02
 RMS gradient           =       7.348E-03
 Gradient time:  CPU 29.56 s  wall 29.57 s
 Geometry Optimization Parameters
   NAtoms,    NIC,     NZ,  NCons,   NDum,   NFix, NCnnct, MaxDiis
       26     192       0       0       0       0       0       0

 Cartesian Hessian Update
 Hessian Updated using BFGS Update


** GEOMETRY OPTIMIZATION IN DELOCALIZED INTERNAL COORDINATES **
   Searching for a Minimum

   Optimization Cycle:   4

                       Coordinates (Angstroms)
     ATOM                X               Y               Z
      1  H         3.5494956193   -2.7872334808   -0.0126637034
      2  C         2.9618137439   -1.8730451086   -0.0079499629
      3  C         1.5808251094   -1.9440727377   -0.0129254960
      4  H         1.1126112654   -2.9228534524   -0.0213418742
      5  C         0.7722923391   -0.7830633507   -0.0049414483
      6  C         1.4310085046    0.4820569701    0.0047481619
      7  C         2.8464780958    0.5319241780    0.0156099838
      8  H         3.3300694822    1.5043153818    0.0401210925
      9  C         3.6046918189   -0.6216135202    0.0081884194
     10  H         4.6901301545   -0.5652210627    0.0184583257
     11  C        -0.6820081831   -0.8278130680   -0.0034531197
     12  C         0.6631959063    1.7063684896    0.0073511730
     13  C        -0.7110783600    1.6440461864    0.0081316726
     14  C        -1.4134016120    0.4012408588    0.0063509723
     15  C        -2.8292199017    0.3663028516    0.0084967972
     16  C        -3.5111117799   -0.8337620476    0.0007754340
     17  C        -2.7996860027   -2.0483924171   -0.0084007743
     18  C        -1.4162973616   -2.0341536171   -0.0104186249
     19  H        -3.3796968253    1.3014052928    0.0161292901
     20  H        -4.5982291988   -0.8373201371    0.0026470149
     21  H        -3.3321807483   -2.9954206513   -0.0136827265
     22  H        -0.8871677975   -2.9815470358   -0.0173944983
     23  O         1.2398808114    2.9172171293    0.0172618856
     24  O        -1.4488127092    2.7898816460    0.0266975400
     25  H        -0.9473683077    3.5565171801   -0.3013017177
     26  H         2.0205281371    3.0319793224   -0.5340602169
   Point Group: c1    Number of degrees of freedom:    72


   Energy is   -689.964005788

 Hessian Updated using BFGS Update

 69 Hessian modes will be used to form the next step
  Hessian Eigenvalues:
     0.014855    0.016278    0.016762    0.017437    0.018002    0.018567
     0.018826    0.019157    0.019574    0.020139    0.020902    0.021679
     0.021704    0.021923    0.022250    0.022564    0.022792    0.022924
     0.022996    0.023161    0.023694    0.023738    0.034588    0.128730
     0.160000    0.160000    0.160000    0.160024    0.160286    0.160711
     0.219873    0.220008    0.225427    0.225727    0.243642    0.244893
     0.246274    0.250000    0.250000    0.250032    0.262780    0.330334
     0.344243    0.347873    0.348487    0.349013    0.349128    0.350987
     0.351529    0.351838    0.352459    0.356088    0.366139    0.384627
     0.386780    0.404743    0.407105    0.421620    0.423541    0.425056
     0.434562    0.436530    0.445494    0.465584    0.470486    0.480855
     0.485076    0.502438    0.727957

 Minimum Search - Taking Simple RFO Step
 Searching for Lamda that Minimizes Along All modes
 Value Taken    Lamda =  -0.01006388
 Calculated Step too Large.  Step scaled by  0.842527
 Step Taken.  Stepsize is  0.300000

                             Maximum     Tolerance    Cnvgd?
         Gradient           0.012582      0.000300      NO
         Displacement       0.096306      0.001200      NO
         Energy change     -0.017817      0.000001      NO


 New Cartesian Coordinates Obtained by Inverse Iteration

 Displacement from previous Coordinates is:  0.412371
 ----------------------------------------------------------------
             Standard Nuclear Orientation (Angstroms)
    I     Atom           X                Y                Z
 ----------------------------------------------------------------
    1      H       3.5514210787    -2.7724553897    -0.0114495300
    2      C       2.9619762262    -1.8599842701    -0.0080269582
    3      C       1.5808098972    -1.9329167522    -0.0175820719
    4      H       1.1135741649    -2.9117248144    -0.0278672466
    5      C       0.7720034292    -0.7737162873    -0.0095950034
    6      C       1.4295694761     0.4934086035    -0.0002419642
    7      C       2.8448594697     0.5463161710     0.0227805454
    8      H       3.3422228296     1.5116434907     0.0688400114
    9      C       3.6020985058    -0.6081437672     0.0165223393
   10      H       4.6867788004    -0.5494682621     0.0382727587
   11      C      -0.6840118557    -0.8220672116    -0.0060124938
   12      C       0.6461773761     1.6951121325    -0.0077880673
   13      C      -0.7201548504     1.6470509605    -0.0011696865
   14      C      -1.4232221249     0.3971558100     0.0055252451
   15      C      -2.8356539135     0.3695887221     0.0076110330
   16      C      -3.5152868099    -0.8327181188    -0.0000909898
   17      C      -2.7981673351    -2.0431061939    -0.0090935149
   18      C      -1.4153754904    -2.0319918686    -0.0123217316
   19      H      -3.3746993419     1.3102089742     0.0137018349
   20      H      -4.6018428380    -0.8419805229     0.0015545401
   21      H      -3.3292745750    -2.9908814877    -0.0139398619
   22      H      -0.8876808515    -2.9795467331    -0.0200392760
   23      O       1.2143861595     2.9395879550    -0.0174745123
   24      O      -1.4632670397     2.7891613892     0.0173432139
   25      H      -0.8450261265     3.5022970635    -0.1965317467
   26      H       1.9945479389     2.9269142072    -0.6004932663
 ----------------------------------------------------------------
 Nuclear Repulsion Energy =  1012.0975431845 hartrees
 There are       55 alpha and       55 beta electrons
 Applying Cartesian multipole field
    Component          Value
    ---------          -----
     (2,0,0)        1.00000E-11
     (0,2,0)        2.00000E-11
     (0,0,2)       -3.00000E-10
 Nucleus-field energy     =     0.0000000428 hartrees
 Requested basis set is 6-31G(d)
 There are 84 shells and 260 basis functions
 A cutoff of  1.0D-11 yielded   2694 shell pairs
 There are     27886 function pairs
 Smallest overlap matrix eigenvalue = 1.79E-04
 Guess MOs from SCF MO coefficient file
 Reading MOs from coefficient file
 Reading MOs from coefficient file
 A restricted hybrid HF-DFT SCF calculation will be
 performed using Pulay DIIS extrapolation
 Exchange:     0.2000 Hartree-Fock + 0.0800 Slater + 0.7200 B88
 Correlation:  0.1900 VWN1RPA + 0.8100 LYP
 Using SG-1 standard quadrature grid
 SCF converges when DIIS error is below 1.0E-08
 Geometry optimization detected.  Setting ReadMinima to 0
 Setting SaveMinima to 0
 ---------------------------------------
  Cycle       Energy         DIIS Error
 ---------------------------------------
    1    -689.9578162250      9.89E-04
    2    -689.9680123865      2.95E-04
    3    -689.9671463432      4.31E-04
    4    -689.9687484939      7.27E-05
    5    -689.9687854869      2.99E-05
    6    -689.9687932137      6.29E-06
    7    -689.9687934999      3.01E-06
    8    -689.9687935676      8.08E-07
    9    -689.9687935756      3.57E-07
   10    -689.9687935748      8.13E-08
   11    -689.9687935771      2.80E-08
   12    -689.9687935757      1.05E-08
   13    -689.9687935749      2.15E-09 Convergence criterion met
 ---------------------------------------
 SCF time:  CPU 92.32 s  wall 93.06 s
 SCF   energy in the final basis set = -689.9687935749
 Total energy in the final basis set = -689.9687935749

 --------------------------------------------------------------

                    Orbital Energies (a.u.)
 --------------------------------------------------------------

 Alpha MOs
 -- Occupied --
-19.189 -19.174 -10.244 -10.240 -10.204 -10.201 -10.200 -10.197
-10.195 -10.193 -10.192 -10.189 -10.188 -10.187 -10.186 -10.184
 -1.078  -1.049  -0.877  -0.845  -0.800  -0.771  -0.753  -0.722
 -0.716  -0.639  -0.627  -0.616  -0.582  -0.567  -0.543  -0.531
 -0.503  -0.485  -0.461  -0.457  -0.441  -0.435  -0.426  -0.422
 -0.419  -0.395  -0.382  -0.370  -0.369  -0.364  -0.355  -0.344
 -0.332  -0.326  -0.287  -0.272  -0.254  -0.222  -0.192
 -- Virtual --
 -0.033  -0.029   0.011   0.037   0.051   0.094   0.097   0.101
  0.120   0.133   0.148   0.161   0.166   0.184   0.192   0.197
  0.230   0.233   0.255   0.258   0.279   0.288   0.305   0.307
  0.346   0.355   0.357   0.375   0.397   0.476   0.479   0.500
  0.505   0.511   0.532   0.540   0.544   0.550   0.552   0.561
  0.573   0.579   0.581   0.595   0.598   0.609   0.612   0.619
  0.620   0.624   0.627   0.633   0.635   0.638   0.660   0.679
  0.688   0.706   0.731   0.736   0.761   0.771   0.796   0.806
  0.818   0.834   0.838   0.842   0.868   0.879   0.888   0.897
  0.912   0.916   0.924   0.944   0.950   0.958   0.968   0.995
  1.003   1.019   1.046   1.060   1.075   1.091   1.100   1.113
  1.136   1.141   1.191   1.196   1.198   1.226   1.239   1.255
  1.266   1.277   1.307   1.336   1.352   1.369   1.388   1.427
  1.442   1.447   1.451   1.455   1.470   1.482   1.493   1.497
  1.500   1.505   1.513   1.637   1.669   1.696   1.711   1.746
  1.755   1.766   1.773   1.801   1.821   1.830   1.833   1.854
  1.868   1.879   1.896   1.909   1.936   1.942   1.954   1.968
  1.980   1.998   2.063   2.067   2.085   2.096   2.099   2.132
  2.157   2.175   2.207   2.218   2.226   2.241   2.264   2.269
  2.286   2.308   2.311   2.348   2.353   2.377   2.403   2.416
  2.435   2.475   2.476   2.529   2.558   2.598   2.619   2.634
  2.653   2.662   2.671   2.690   2.716   2.720   2.764   2.774
  2.821   2.821   2.846   2.862   2.875   2.926   3.056   3.063
  3.115   3.185   3.350   3.428   3.541   3.879   4.066   4.075
  4.100   4.106   4.125   4.162   4.221   4.245   4.295   4.390
  4.395   4.433   4.644   4.737   5.018
 --------------------------------------------------------------

          Ground-State Mulliken Net Atomic Charges

     Atom                 Charge (a.u.)
  ----------------------------------------
      1 H                     0.129026
      2 C                    -0.139603
      3 C                    -0.194846
      4 H                     0.135199
      5 C                     0.062291
      6 C                     0.134334
      7 C                    -0.226529
      8 H                     0.114797
      9 C                    -0.128306
     10 H                     0.130057
     11 C                     0.066470
     12 C                     0.187335
     13 C                     0.241521
     14 C                     0.088873
     15 C                    -0.188256
     16 C                    -0.131112
     17 C                    -0.135141
     18 C                    -0.198467
     19 H                     0.154525
     20 H                     0.129859
     21 H                     0.128169
     22 H                     0.132523
     23 O                    -0.677721
     24 O                    -0.651574
     25 H                     0.421679
     26 H                     0.414897
  ----------------------------------------
  Sum of atomic charges =    -0.000000

 -----------------------------------------------------------------
                    Cartesian Multipole Moments
 -----------------------------------------------------------------
    Charge (ESU x 10^10)
                -0.0000
    Dipole Moment (Debye)
         X       1.6818      Y      -0.0334      Z      -1.2576
       Tot       2.1003
    Quadrupole Moments (Debye-Ang)
        XX     -80.2584     XY       5.0685     YY     -79.9185
        XZ      -1.8035     YZ      -4.2916     ZZ     -94.9866
    Octopole Moments (Debye-Ang^2)
       XXX       6.0629    XXY      -0.9842    XYY      10.3342
       YYY       7.5495    XXZ      -3.3410    XYZ      -5.6735
       YYZ     -13.7365    XZZ      -1.2224    YZZ       9.0642
       ZZZ       1.0079
    Hexadecapole Moments (Debye-Ang^3)
      XXXX   -2441.3535   XXXY      24.4522   XXYY    -656.0796
      XYYY       3.8412   YYYY   -1429.2715   XXXZ      -5.9044
      XXYZ     -13.9922   XYYZ     -15.9827   YYYZ     -43.0730
      XXZZ    -509.0206   XYZZ      -3.2614   YYZZ    -290.5886
      XZZZ      -0.7953   YZZZ      -0.3182   ZZZZ     -96.0852
 -----------------------------------------------------------------
 Calculating analytic gradient of the SCF energy
 Gradient of SCF Energy
            1           2           3           4           5           6
    1  -0.0000202  -0.0006681   0.0006584   0.0000070   0.0000543  -0.0021203
    2   0.0000387  -0.0001559  -0.0002340   0.0000520   0.0009585  -0.0015014
    3   0.0000756  -0.0001088   0.0000116  -0.0000070   0.0000286  -0.0000005
            7           8           9          10          11          12
    1   0.0012172  -0.0003646   0.0001084  -0.0000406  -0.0002889   0.0057925
    2  -0.0007714   0.0000921   0.0010025  -0.0001006  -0.0004685   0.0145501
    3   0.0005275  -0.0008788   0.0001589  -0.0000151   0.0001313   0.0017645
           13          14          15          16          17          18
    1   0.0025079  -0.0002882   0.0004964   0.0001843   0.0000162  -0.0003269
    2   0.0020212   0.0015438  -0.0000633   0.0001168  -0.0004421   0.0003365
    3  -0.0022226  -0.0015759   0.0000405   0.0000357   0.0000169   0.0000254
           19          20          21          22          23          24
    1  -0.0000750   0.0000355   0.0000972   0.0001438  -0.0090956   0.0020947
    2  -0.0002138   0.0001547   0.0000604   0.0000461  -0.0123023   0.0027768
    3  -0.0000319  -0.0000001  -0.0000186  -0.0000126   0.0024643   0.0034339
           25          26
    1  -0.0029978   0.0028725
    2  -0.0067319  -0.0007649
    3  -0.0016669  -0.0021758
 Max gradient component =       1.455E-02
 RMS gradient           =       2.814E-03
 Gradient time:  CPU 29.72 s  wall 29.77 s
 Geometry Optimization Parameters
   NAtoms,    NIC,     NZ,  NCons,   NDum,   NFix, NCnnct, MaxDiis
       26     192       0       0       0       0       0       0

 Cartesian Hessian Update
 Hessian Updated using BFGS Update


** GEOMETRY OPTIMIZATION IN DELOCALIZED INTERNAL COORDINATES **
   Searching for a Minimum

   Optimization Cycle:   5

                       Coordinates (Angstroms)
     ATOM                X               Y               Z
      1  H         3.5514210787   -2.7724553897   -0.0114495300
      2  C         2.9619762262   -1.8599842701   -0.0080269582
      3  C         1.5808098972   -1.9329167522   -0.0175820719
      4  H         1.1135741649   -2.9117248144   -0.0278672466
      5  C         0.7720034292   -0.7737162873   -0.0095950034
      6  C         1.4295694761    0.4934086035   -0.0002419642
      7  C         2.8448594697    0.5463161710    0.0227805454
      8  H         3.3422228296    1.5116434907    0.0688400114
      9  C         3.6020985058   -0.6081437672    0.0165223393
     10  H         4.6867788004   -0.5494682621    0.0382727587
     11  C        -0.6840118557   -0.8220672116   -0.0060124938
     12  C         0.6461773761    1.6951121325   -0.0077880673
     13  C        -0.7201548504    1.6470509605   -0.0011696865
     14  C        -1.4232221249    0.3971558100    0.0055252451
     15  C        -2.8356539135    0.3695887221    0.0076110330
     16  C        -3.5152868099   -0.8327181188   -0.0000909898
     17  C        -2.7981673351   -2.0431061939   -0.0090935149
     18  C        -1.4153754904   -2.0319918686   -0.0123217316
     19  H        -3.3746993419    1.3102089742    0.0137018349
     20  H        -4.6018428380   -0.8419805229    0.0015545401
     21  H        -3.3292745750   -2.9908814877   -0.0139398619
     22  H        -0.8876808515   -2.9795467331   -0.0200392760
     23  O         1.2143861595    2.9395879550   -0.0174745123
     24  O        -1.4632670397    2.7891613892    0.0173432139
     25  H        -0.8450261265    3.5022970635   -0.1965317467
     26  H         1.9945479389    2.9269142072   -0.6004932663
   Point Group: c1    Number of degrees of freedom:    72


   Energy is   -689.968793575

 Hessian Updated using BFGS Update

 70 Hessian modes will be used to form the next step
  Hessian Eigenvalues:
     0.014854    0.015332    0.016762    0.017437    0.018002    0.018574
     0.018813    0.019160    0.019603    0.020180    0.020902    0.021677
     0.021703    0.021900    0.022250    0.022560    0.022792    0.022922
     0.022996    0.023149    0.023686    0.023738    0.034759    0.151368
     0.160000    0.160000    0.160000    0.160001    0.160029    0.160277
     0.178101    0.219848    0.220024    0.225202    0.225733    0.241576
     0.244913    0.245781    0.250000    0.250000    0.250508    0.264689
     0.330319    0.347860    0.348447    0.348977    0.349107    0.350983
     0.351393    0.351781    0.352439    0.353660    0.359004    0.366500
     0.384675    0.386902    0.404727    0.407158    0.421565    0.423637
     0.425050    0.434554    0.436560    0.446106    0.465573    0.470488
     0.480808    0.485191    0.509209    0.688666

 Minimum Search - Taking Simple RFO Step
 Searching for Lamda that Minimizes Along All modes
 Value Taken    Lamda =  -0.00166214
 Step Taken.  Stepsize is  0.251101

                             Maximum     Tolerance    Cnvgd?
         Gradient           0.005660      0.000300      NO
         Displacement       0.110667      0.001200      NO
         Energy change     -0.004788      0.000001      NO


 New Cartesian Coordinates Obtained by Inverse Iteration

 Displacement from previous Coordinates is:  0.248749
 ----------------------------------------------------------------
             Standard Nuclear Orientation (Angstroms)
    I     Atom           X                Y                Z
 ----------------------------------------------------------------
    1      H       3.5518632867    -2.7735500119    -0.0138020401
    2      C       2.9624970675    -1.8611194204    -0.0102738530
    3      C       1.5808422920    -1.9333461519    -0.0240300155
    4      H       1.1131188778    -2.9118507333    -0.0363497104
    5      C       0.7732965544    -0.7740476845    -0.0163412497
    6      C       1.4319553432     0.4938814208    -0.0074372663
    7      C       2.8463632595     0.5465156048     0.0299526056
    8      H       3.3487531798     1.5080899199     0.0991680088
    9      C       3.6021110716    -0.6098841114     0.0240655071
   10      H       4.6864483498    -0.5512212701     0.0576840205
   11      C      -0.6835851057    -0.8223182027    -0.0088104404
   12      C       0.6423060908     1.6886751473    -0.0275004128
   13      C      -0.7238819615     1.6462872036    -0.0158803503
   14      C      -1.4264935809     0.3939622982     0.0037840115
   15      C      -2.8386146885     0.3679269879     0.0068275003
   16      C      -3.5169748393    -0.8353756320     0.0029485864
   17      C      -2.7970472594    -2.0438069485    -0.0043883673
   18      C      -1.4141832785    -2.0333442640    -0.0108985901
   19      H      -3.3746828663     1.3102450989     0.0110948424
   20      H      -4.6034013364    -0.8479760285     0.0063130776
   21      H      -3.3274778518    -2.9921023554    -0.0056722334
   22      H      -0.8874776233    -2.9812578492    -0.0178093638
   23      O       1.2094570837     2.9502400724    -0.0492595811
   24      O      -1.4626940027     2.7942918322    -0.0268436984
   25      H      -0.8215544496     3.5241754470    -0.1009763374
   26      H       1.9758185874     2.9246534308    -0.6331310502
 ----------------------------------------------------------------
 Nuclear Repulsion Energy =  1011.4599839261 hartrees
 There are       55 alpha and       55 beta electrons
 Applying Cartesian multipole field
    Component          Value
    ---------          -----
     (2,0,0)        1.00000E-11
     (0,2,0)        2.00000E-11
     (0,0,2)       -3.00000E-10
 Nucleus-field energy     =     0.0000000428 hartrees
 Requested basis set is 6-31G(d)
 There are 84 shells and 260 basis functions
 A cutoff of  1.0D-11 yielded   2694 shell pairs
 There are     27886 function pairs
 Smallest overlap matrix eigenvalue = 1.79E-04
 Guess MOs from SCF MO coefficient file
 Reading MOs from coefficient file
 Reading MOs from coefficient file
 A restricted hybrid HF-DFT SCF calculation will be
 performed using Pulay DIIS extrapolation
 Exchange:     0.2000 Hartree-Fock + 0.0800 Slater + 0.7200 B88
 Correlation:  0.1900 VWN1RPA + 0.8100 LYP
 Using SG-1 standard quadrature grid
 SCF converges when DIIS error is below 1.0E-08
 Geometry optimization detected.  Setting ReadMinima to 0
 Setting SaveMinima to 0
 ---------------------------------------
  Cycle       Energy         DIIS Error
 ---------------------------------------
    1    -689.9600873351      6.80E-04
    2    -689.9694765371      1.51E-04
    3    -689.9693462767      2.00E-04
    4    -689.9696755065      3.41E-05
    5    -689.9696832070      1.88E-05
    6    -689.9696862375      5.03E-06
    7    -689.9696864390      1.52E-06
    8    -689.9696864568      3.67E-07
    9    -689.9696864558      9.56E-08
   10    -689.9696864552      4.33E-08
   11    -689.9696864567      1.43E-08
   12    -689.9696864555      5.90E-09 Convergence criterion met
 ---------------------------------------
 SCF time:  CPU 85.56 s  wall 85.81 s
 SCF   energy in the final basis set = -689.9696864555
 Total energy in the final basis set = -689.9696864555

 --------------------------------------------------------------

                    Orbital Energies (a.u.)
 --------------------------------------------------------------

 Alpha MOs
 -- Occupied --
-19.187 -19.175 -10.245 -10.240 -10.205 -10.201 -10.200 -10.198
-10.194 -10.193 -10.192 -10.189 -10.189 -10.188 -10.187 -10.185
 -1.075  -1.046  -0.878  -0.845  -0.800  -0.771  -0.753  -0.723
 -0.716  -0.638  -0.627  -0.616  -0.583  -0.566  -0.542  -0.530
 -0.504  -0.484  -0.461  -0.457  -0.441  -0.434  -0.426  -0.422
 -0.419  -0.395  -0.379  -0.374  -0.369  -0.364  -0.355  -0.343
 -0.333  -0.327  -0.287  -0.272  -0.254  -0.222  -0.192
 -- Virtual --
 -0.033  -0.030   0.011   0.037   0.054   0.095   0.097   0.101
  0.121   0.132   0.148   0.161   0.166   0.181   0.192   0.195
  0.229   0.232   0.255   0.257   0.278   0.287   0.303   0.306
  0.346   0.353   0.356   0.375   0.395   0.476   0.479   0.501
  0.505   0.511   0.532   0.540   0.543   0.549   0.552   0.560
  0.572   0.579   0.580   0.594   0.598   0.608   0.612   0.619
  0.620   0.623   0.627   0.633   0.635   0.638   0.659   0.678
  0.688   0.706   0.731   0.735   0.762   0.771   0.796   0.806
  0.818   0.833   0.838   0.841   0.869   0.878   0.888   0.898
  0.912   0.915   0.924   0.943   0.951   0.957   0.970   0.995
  1.002   1.020   1.046   1.060   1.072   1.090   1.101   1.112
  1.135   1.142   1.191   1.195   1.200   1.226   1.236   1.255
  1.265   1.282   1.308   1.347   1.353   1.360   1.385   1.426
  1.440   1.446   1.451   1.455   1.468   1.482   1.493   1.496
  1.502   1.506   1.516   1.643   1.670   1.696   1.716   1.734
  1.754   1.759   1.769   1.799   1.821   1.828   1.833   1.851
  1.864   1.877   1.892   1.907   1.934   1.941   1.953   1.965
  1.978   1.996   2.062   2.068   2.085   2.094   2.097   2.132
  2.156   2.171   2.206   2.217   2.226   2.240   2.262   2.272
  2.288   2.307   2.312   2.352   2.355   2.378   2.396   2.415
  2.430   2.473   2.482   2.529   2.550   2.594   2.619   2.633
  2.651   2.660   2.671   2.687   2.713   2.719   2.761   2.772
  2.818   2.820   2.845   2.862   2.872   2.927   3.054   3.063
  3.108   3.183   3.349   3.427   3.539   3.882   4.067   4.074
  4.100   4.105   4.124   4.161   4.219   4.241   4.295   4.389
  4.392   4.432   4.644   4.730   5.010
 --------------------------------------------------------------

          Ground-State Mulliken Net Atomic Charges

     Atom                 Charge (a.u.)
  ----------------------------------------
      1 H                     0.129086
      2 C                    -0.139293
      3 C                    -0.195288
      4 H                     0.135224
      5 C                     0.061346
      6 C                     0.137723
      7 C                    -0.228282
      8 H                     0.118180
      9 C                    -0.127953
     10 H                     0.130082
     11 C                     0.068109
     12 C                     0.179401
     13 C                     0.249155
     14 C                     0.087248
     15 C                    -0.187258
     16 C                    -0.131630
     17 C                    -0.134593
     18 C                    -0.198851
     19 H                     0.155431
     20 H                     0.130303
     21 H                     0.128258
     22 H                     0.132974
     23 O                    -0.683545
     24 O                    -0.656701
     25 H                     0.425355
     26 H                     0.415519
  ----------------------------------------
  Sum of atomic charges =    -0.000000

 -----------------------------------------------------------------
                    Cartesian Multipole Moments
 -----------------------------------------------------------------
    Charge (ESU x 10^10)
                -0.0000
    Dipole Moment (Debye)
         X       1.6407      Y      -0.0948      Z      -1.0141
       Tot       1.9312
    Quadrupole Moments (Debye-Ang)
        XX     -80.2676     XY       5.0034     YY     -79.9698
        XZ      -2.0026     YZ      -3.3881     ZZ     -94.9985
    Octopole Moments (Debye-Ang^2)
       XXX       5.8500    XXY      -1.5944    XYY       9.9558
       YYY       7.6572    XXZ      -2.2984    XYZ      -6.5157
       YYZ      -9.9736    XZZ      -0.9458    YZZ       8.9909
       ZZZ       2.5715
    Hexadecapole Moments (Debye-Ang^3)
      XXXX   -2440.3989   XXXY      24.5293   XXYY    -658.6744
      XYYY       2.6068   YYYY   -1429.5070   XXXZ      -5.1984
      XXYZ     -11.9738   XYYZ     -19.4600   YYYZ     -27.9131
      XXZZ    -508.8928   XYZZ      -2.4870   YYZZ    -291.5384
      XZZZ      -1.4148   YZZZ       3.5860   ZZZZ     -96.2590
 -----------------------------------------------------------------
 Calculating analytic gradient of the SCF energy
 Gradient of SCF Energy
            1           2           3           4           5           6
    1  -0.0000027  -0.0003049   0.0002898  -0.0000002   0.0002305  -0.0009819
    2   0.0000974  -0.0000692  -0.0000585   0.0000814   0.0004963  -0.0006759
    3   0.0001015  -0.0000490  -0.0000098  -0.0000065   0.0000732  -0.0007786
            7           8           9          10          11          12
    1   0.0001292   0.0005078   0.0002470  -0.0000880  -0.0003866   0.0030401
    2  -0.0003329  -0.0002370   0.0005003  -0.0000412   0.0003622   0.0036785
    3   0.0001665  -0.0000286  -0.0000362  -0.0000035   0.0001823   0.0008409
           13          14          15          16          17          18
    1   0.0023211  -0.0005562   0.0002542   0.0000881   0.0001583  -0.0001433
    2   0.0000732  -0.0012324   0.0004903  -0.0003045   0.0001859  -0.0003039
    3  -0.0007517  -0.0001910  -0.0001812  -0.0000286   0.0000394  -0.0000209
           19          20          21          22          23          24
    1   0.0002268   0.0000746   0.0000633   0.0000286   0.0014165  -0.0018930
    2  -0.0000639   0.0000585   0.0000448   0.0000478  -0.0020097   0.0014067
    3  -0.0000624  -0.0000010  -0.0000045  -0.0000210  -0.0038755   0.0011474
           25          26
    1   0.0003698  -0.0050886
    2  -0.0005189  -0.0016754
    3  -0.0003655   0.0038642
 Max gradient component =       5.089E-03
 RMS gradient           =       1.175E-03
 Gradient time:  CPU 30.26 s  wall 30.29 s
 Geometry Optimization Parameters
   NAtoms,    NIC,     NZ,  NCons,   NDum,   NFix, NCnnct, MaxDiis
       26     192       0       0       0       0       0       0

 Cartesian Hessian Update
 Hessian Updated using BFGS Update


** GEOMETRY OPTIMIZATION IN DELOCALIZED INTERNAL COORDINATES **
   Searching for a Minimum

   Optimization Cycle:   6

                       Coordinates (Angstroms)
     ATOM                X               Y               Z
      1  H         3.5518632867   -2.7735500119   -0.0138020401
      2  C         2.9624970675   -1.8611194204   -0.0102738530
      3  C         1.5808422920   -1.9333461519   -0.0240300155
      4  H         1.1131188778   -2.9118507333   -0.0363497104
      5  C         0.7732965544   -0.7740476845   -0.0163412497
      6  C         1.4319553432    0.4938814208   -0.0074372663
      7  C         2.8463632595    0.5465156048    0.0299526056
      8  H         3.3487531798    1.5080899199    0.0991680088
      9  C         3.6021110716   -0.6098841114    0.0240655071
     10  H         4.6864483498   -0.5512212701    0.0576840205
     11  C        -0.6835851057   -0.8223182027   -0.0088104404
     12  C         0.6423060908    1.6886751473   -0.0275004128
     13  C        -0.7238819615    1.6462872036   -0.0158803503
     14  C        -1.4264935809    0.3939622982    0.0037840115
     15  C        -2.8386146885    0.3679269879    0.0068275003
     16  C        -3.5169748393   -0.8353756320    0.0029485864
     17  C        -2.7970472594   -2.0438069485   -0.0043883673
     18  C        -1.4141832785   -2.0333442640   -0.0108985901
     19  H        -3.3746828663    1.3102450989    0.0110948424
     20  H        -4.6034013364   -0.8479760285    0.0063130776
     21  H        -3.3274778518   -2.9921023554   -0.0056722334
     22  H        -0.8874776233   -2.9812578492   -0.0178093638
     23  O         1.2094570837    2.9502400724   -0.0492595811
     24  O        -1.4626940027    2.7942918322   -0.0268436984
     25  H        -0.8215544496    3.5241754470   -0.1009763374
     26  H         1.9758185874    2.9246534308   -0.6331310502
   Point Group: c1    Number of degrees of freedom:    72


   Energy is   -689.969686455

 Hessian Updated using BFGS Update

 70 Hessian modes will be used to form the next step
  Hessian Eigenvalues:
     0.013269    0.015199    0.016767    0.017470    0.018015    0.018598
     0.018819    0.019191    0.020025    0.020329    0.020902    0.021678
     0.021702    0.021908    0.022251    0.022569    0.022792    0.022925
     0.022996    0.023230    0.023675    0.023738    0.034886    0.159101
     0.160000    0.160000    0.160000    0.160026    0.160262    0.161413
     0.177421    0.219548    0.220008    0.225062    0.225739    0.238318
     0.244974    0.245771    0.249999    0.250001    0.251938    0.264449
     0.329543    0.347879    0.348476    0.349006    0.349127    0.350982
     0.351503    0.351829    0.352450    0.355989    0.365742    0.384650
     0.386714    0.404713    0.405833    0.411033    0.422816    0.425020
     0.431069    0.434613    0.436960    0.453435    0.465962    0.470594
     0.480646    0.485255    0.508688    0.600011

 Minimum Search - Taking Simple RFO Step
 Searching for Lamda that Minimizes Along All modes
 Value Taken    Lamda =  -0.00032490
 Step Taken.  Stepsize is  0.096456

                             Maximum     Tolerance    Cnvgd?
         Gradient           0.003061      0.000300      NO
         Displacement       0.042374      0.001200      NO
         Energy change     -0.000893      0.000001      NO


 New Cartesian Coordinates Obtained by Inverse Iteration

 Displacement from previous Coordinates is:  0.105768
 ----------------------------------------------------------------
             Standard Nuclear Orientation (Angstroms)
    I     Atom           X                Y                Z
 ----------------------------------------------------------------
    1      H       3.5523957233    -2.7738099406    -0.0206511721
    2      C       2.9625089965    -1.8616219528    -0.0136244520
    3      C       1.5805139075    -1.9347533679    -0.0296203585
    4      H       1.1134700843    -2.9136303286    -0.0452855228
    5      C       0.7728035456    -0.7757511291    -0.0208641726
    6      C       1.4318225263     0.4925733003    -0.0083633865
    7      C       2.8449994082     0.5466820419     0.0342146584
    8      H       3.3438397161     1.5096071112     0.1097744131
    9      C       3.6010945714    -0.6100744255     0.0272233672
   10      H       4.6854037472    -0.5505794994     0.0641680458
   11      C      -0.6842022953    -0.8230650442    -0.0122985024
   12      C       0.6418797169     1.6855847186    -0.0361877344
   13      C      -0.7248248190     1.6450139480    -0.0273700033
   14      C      -1.4278822079     0.3934844122     0.0002137332
   15      C      -2.8406784873     0.3667527752     0.0091605286
   16      C      -3.5188426524    -0.8366374263     0.0094554800
   17      C      -2.7982995019    -2.0447320982     0.0003559239
   18      C      -1.4152527889    -2.0338834027    -0.0105133360
   19      H      -3.3773962489     1.3089347042     0.0153453449
   20      H      -4.6053153336    -0.8502958871     0.0175147244
   21      H      -3.3285266475    -2.9932761066     0.0026569903
   22      H      -0.8889791834    -2.9820658969    -0.0166437553
   23      O       1.2152891599     2.9506689008    -0.0353727502
   24      O      -1.4602999250     2.7923966116    -0.0600547249
   25      H      -0.8180886367     3.5236758698    -0.0990737183
   26      H       1.9893298244     2.9465459117    -0.6217260205
 ----------------------------------------------------------------
 Nuclear Repulsion Energy =  1011.2089592738 hartrees
 There are       55 alpha and       55 beta electrons
 Applying Cartesian multipole field
    Component          Value
    ---------          -----
     (2,0,0)        1.00000E-11
     (0,2,0)        2.00000E-11
     (0,0,2)       -3.00000E-10
 Nucleus-field energy     =     0.0000000428 hartrees
 Requested basis set is 6-31G(d)
 There are 84 shells and 260 basis functions
 A cutoff of  1.0D-11 yielded   2693 shell pairs
 There are     27882 function pairs
 Smallest overlap matrix eigenvalue = 1.80E-04
 Guess MOs from SCF MO coefficient file
 Reading MOs from coefficient file
 Reading MOs from coefficient file
 A restricted hybrid HF-DFT SCF calculation will be
 performed using Pulay DIIS extrapolation
 Exchange:     0.2000 Hartree-Fock + 0.0800 Slater + 0.7200 B88
 Correlation:  0.1900 VWN1RPA + 0.8100 LYP
 Using SG-1 standard quadrature grid
 SCF converges when DIIS error is below 1.0E-08
 Geometry optimization detected.  Setting ReadMinima to 0
 Setting SaveMinima to 0
 ---------------------------------------
  Cycle       Energy         DIIS Error
 ---------------------------------------
    1    -689.9648166107      3.67E-04
    2    -689.9698198351      4.78E-05
    3    -689.9697973111      7.51E-05
    4    -689.9698408220      1.16E-05
    5    -689.9698415877      7.05E-06
    6    -689.9698420267      1.47E-06
    7    -689.9698420425      5.67E-07
    8    -689.9698420450      1.12E-07
    9    -689.9698420452      4.90E-08
   10    -689.9698420477      1.41E-08
   11    -689.9698420479      6.23E-09 Convergence criterion met
 ---------------------------------------
 SCF time:  CPU 78.02 s  wall 78.14 s
 SCF   energy in the final basis set = -689.9698420479
 Total energy in the final basis set = -689.9698420479

 --------------------------------------------------------------

                    Orbital Energies (a.u.)
 --------------------------------------------------------------

 Alpha MOs
 -- Occupied --
-19.187 -19.175 -10.245 -10.240 -10.204 -10.201 -10.201 -10.198
-10.194 -10.193 -10.192 -10.189 -10.189 -10.188 -10.187 -10.185
 -1.073  -1.045  -0.877  -0.845  -0.800  -0.771  -0.753  -0.722
 -0.716  -0.638  -0.627  -0.616  -0.583  -0.566  -0.541  -0.530
 -0.504  -0.484  -0.460  -0.457  -0.441  -0.434  -0.426  -0.422
 -0.419  -0.395  -0.379  -0.374  -0.368  -0.363  -0.355  -0.343
 -0.333  -0.327  -0.287  -0.272  -0.254  -0.222  -0.192
 -- Virtual --
 -0.033  -0.030   0.011   0.037   0.052   0.095   0.097   0.101
  0.120   0.132   0.148   0.161   0.166   0.181   0.192   0.195
  0.229   0.233   0.255   0.257   0.278   0.286   0.303   0.306
  0.346   0.353   0.356   0.374   0.395   0.475   0.479   0.501
  0.504   0.511   0.532   0.539   0.544   0.549   0.552   0.560
  0.572   0.579   0.580   0.594   0.598   0.608   0.612   0.619
  0.620   0.623   0.627   0.633   0.635   0.639   0.658   0.678
  0.688   0.706   0.731   0.735   0.763   0.770   0.796   0.806
  0.818   0.833   0.838   0.841   0.868   0.878   0.888   0.897
  0.911   0.916   0.924   0.944   0.951   0.957   0.969   0.994
  1.001   1.020   1.046   1.059   1.071   1.091   1.101   1.111
  1.134   1.142   1.191   1.195   1.199   1.226   1.237   1.255
  1.265   1.284   1.308   1.345   1.355   1.362   1.384   1.428
  1.441   1.446   1.451   1.455   1.468   1.482   1.493   1.495
  1.502   1.506   1.516   1.644   1.670   1.697   1.717   1.731
  1.753   1.759   1.770   1.800   1.821   1.827   1.834   1.852
  1.863   1.876   1.892   1.907   1.934   1.941   1.952   1.965
  1.977   1.996   2.062   2.067   2.085   2.092   2.097   2.132
  2.156   2.171   2.205   2.216   2.226   2.240   2.261   2.273
  2.288   2.306   2.311   2.351   2.353   2.377   2.396   2.415
  2.428   2.470   2.482   2.529   2.548   2.593   2.618   2.633
  2.651   2.660   2.671   2.686   2.713   2.719   2.760   2.772
  2.818   2.820   2.845   2.862   2.872   2.926   3.055   3.062
  3.108   3.182   3.348   3.427   3.539   3.881   4.066   4.074
  4.100   4.105   4.124   4.161   4.217   4.241   4.295   4.388
  4.392   4.431   4.644   4.726   5.006
 --------------------------------------------------------------

          Ground-State Mulliken Net Atomic Charges

     Atom                 Charge (a.u.)
  ----------------------------------------
      1 H                     0.129032
      2 C                    -0.139194
      3 C                    -0.195520
      4 H                     0.135143
      5 C                     0.061103
      6 C                     0.140086
      7 C                    -0.227836
      8 H                     0.117684
      9 C                    -0.128193
     10 H                     0.129894
     11 C                     0.068487
     12 C                     0.179085
     13 C                     0.250342
     14 C                     0.087063
     15 C                    -0.186993
     16 C                    -0.131668
     17 C                    -0.134386
     18 C                    -0.199142
     19 H                     0.155306
     20 H                     0.130421
     21 H                     0.128334
     22 H                     0.132992
     23 O                    -0.686458
     24 O                    -0.656051
     25 H                     0.425684
     26 H                     0.414783
  ----------------------------------------
  Sum of atomic charges =    -0.000000

 -----------------------------------------------------------------
                    Cartesian Multipole Moments
 -----------------------------------------------------------------
    Charge (ESU x 10^10)
                -0.0000
    Dipole Moment (Debye)
         X       1.6236      Y      -0.0696      Z      -0.9599
       Tot       1.8874
    Quadrupole Moments (Debye-Ang)
        XX     -80.2229     XY       5.0846     YY     -79.7954
        XZ      -2.1228     YZ      -3.2340     ZZ     -95.0443
    Octopole Moments (Debye-Ang^2)
       XXX       5.7457    XXY      -1.2291    XYY      10.3449
       YYY       8.6856    XXZ      -1.8163    XYZ      -6.8110
       YYZ      -9.4239    XZZ      -0.9763    YZZ       8.9559
       ZZZ       3.1671
    Hexadecapole Moments (Debye-Ang^3)
      XXXX   -2441.3810   XXXY      24.7520   XXYY    -657.4774
      XYYY       3.8612   YYYY   -1426.4400   XXXZ      -6.1511
      XXYZ     -11.3151   XYYZ     -21.1409   YYYZ     -25.7416
      XXZZ    -509.2216   XYZZ      -2.8814   YYZZ    -291.9281
      XZZZ      -1.7443   YZZZ       4.8922   ZZZZ     -96.4234
 -----------------------------------------------------------------
 Calculating analytic gradient of the SCF energy
 Gradient of SCF Energy
            1           2           3           4           5           6
    1   0.0000144  -0.0000554   0.0000983   0.0000007   0.0000784  -0.0002107
    2   0.0000184  -0.0001170  -0.0000212   0.0000374   0.0001956   0.0000949
    3   0.0000166  -0.0000472   0.0000588   0.0000118   0.0000878  -0.0005949
            7           8           9          10          11          12
    1  -0.0003528   0.0002864   0.0001092  -0.0000287  -0.0000430   0.0002736
    2   0.0001819   0.0000330   0.0000753   0.0000319   0.0002473   0.0001756
    3  -0.0000506   0.0000897   0.0000096  -0.0000081  -0.0000032  -0.0002187
           13          14          15          16          17          18
    1   0.0005251  -0.0002940  -0.0001807  -0.0000171   0.0000356   0.0000037
    2  -0.0001995  -0.0005352   0.0002007  -0.0001865   0.0001751  -0.0002046
    3   0.0004054   0.0004697  -0.0001094  -0.0000578  -0.0000038  -0.0000566
           19          20          21          22          23          24
    1   0.0001128   0.0000063  -0.0000030  -0.0000283  -0.0009909  -0.0005198
    2   0.0000108  -0.0000285  -0.0000126   0.0000236  -0.0000365   0.0004495
    3   0.0000100  -0.0000129   0.0000216  -0.0000052   0.0002023  -0.0002196
           25          26
    1   0.0000475   0.0011324
    2  -0.0004279  -0.0001819
    3   0.0000962  -0.0000913
 Max gradient component =       1.132E-03
 RMS gradient           =       2.615E-04
 Gradient time:  CPU 29.51 s  wall 29.52 s
 Geometry Optimization Parameters
   NAtoms,    NIC,     NZ,  NCons,   NDum,   NFix, NCnnct, MaxDiis
       26     192       0       0       0       0       0       0

 Cartesian Hessian Update
 Hessian Updated using BFGS Update


** GEOMETRY OPTIMIZATION IN DELOCALIZED INTERNAL COORDINATES **
   Searching for a Minimum

   Optimization Cycle:   7

                       Coordinates (Angstroms)
     ATOM                X               Y               Z
      1  H         3.5523957233   -2.7738099406   -0.0206511721
      2  C         2.9625089965   -1.8616219528   -0.0136244520
      3  C         1.5805139075   -1.9347533679   -0.0296203585
      4  H         1.1134700843   -2.9136303286   -0.0452855228
      5  C         0.7728035456   -0.7757511291   -0.0208641726
      6  C         1.4318225263    0.4925733003   -0.0083633865
      7  C         2.8449994082    0.5466820419    0.0342146584
      8  H         3.3438397161    1.5096071112    0.1097744131
      9  C         3.6010945714   -0.6100744255    0.0272233672
     10  H         4.6854037472   -0.5505794994    0.0641680458
     11  C        -0.6842022953   -0.8230650442   -0.0122985024
     12  C         0.6418797169    1.6855847186   -0.0361877344
     13  C        -0.7248248190    1.6450139480   -0.0273700033
     14  C        -1.4278822079    0.3934844122    0.0002137332
     15  C        -2.8406784873    0.3667527752    0.0091605286
     16  C        -3.5188426524   -0.8366374263    0.0094554800
     17  C        -2.7982995019   -2.0447320982    0.0003559239
     18  C        -1.4152527889   -2.0338834027   -0.0105133360
     19  H        -3.3773962489    1.3089347042    0.0153453449
     20  H        -4.6053153336   -0.8502958871    0.0175147244
     21  H        -3.3285266475   -2.9932761066    0.0026569903
     22  H        -0.8889791834   -2.9820658969   -0.0166437553
     23  O         1.2152891599    2.9506689008   -0.0353727502
     24  O        -1.4602999250    2.7923966116   -0.0600547249
     25  H        -0.8180886367    3.5236758698   -0.0990737183
     26  H         1.9893298244    2.9465459117   -0.6217260205
   Point Group: c1    Number of degrees of freedom:    72


   Energy is   -689.969842048

 Hessian Updated using BFGS Update

 69 Hessian modes will be used to form the next step
  Hessian Eigenvalues:
     0.013319    0.015172    0.016890    0.017493    0.018014    0.018635
     0.018910    0.019171    0.020114    0.020792    0.020902    0.021693
     0.021711    0.021910    0.022249    0.022569    0.022792    0.022927
     0.022994    0.023211    0.023674    0.023738    0.033575    0.155994
     0.159752    0.160000    0.160001    0.160131    0.162797    0.175344
     0.219676    0.220002    0.225149    0.225429    0.236523    0.244925
     0.245783    0.249919    0.250044    0.253624    0.264340    0.330585
     0.347853    0.348475    0.349005    0.349114    0.350984    0.351494
     0.351816    0.352417    0.355824    0.365651    0.384355    0.386758
     0.404673    0.406125    0.415803    0.422727    0.424976    0.433175
     0.434847    0.437451    0.465294    0.469934    0.478577    0.482617
     0.486529    0.509015    0.594429

 Minimum Search - Taking Simple RFO Step
 Searching for Lamda that Minimizes Along All modes
 Value Taken    Lamda =  -0.00003476
 Step Taken.  Stepsize is  0.031620

                             Maximum     Tolerance    Cnvgd?
         Gradient           0.000617      0.000300      NO
         Displacement       0.012873      0.001200      NO
         Energy change     -0.000156      0.000001      NO


 New Cartesian Coordinates Obtained by Inverse Iteration

 Displacement from previous Coordinates is:  0.042975
 ----------------------------------------------------------------
             Standard Nuclear Orientation (Angstroms)
    I     Atom           X                Y                Z
 ----------------------------------------------------------------
    1      H       3.5522289516    -2.7750016636    -0.0233292977
    2      C       2.9625478615    -1.8626812231    -0.0137727076
    3      C       1.5804925010    -1.9356200089    -0.0320801310
    4      H       1.1134173399    -2.9144699666    -0.0516349093
    5      C       0.7731465592    -0.7764551234    -0.0213494315
    6      C       1.4324188205     0.4918151513    -0.0038170389
    7      C       2.8454610476     0.5454145163     0.0397696259
    8      H       3.3426007099     1.5088965654     0.1161103026
    9      C       3.6013506533    -0.6114737642     0.0309857602
   10      H       4.6857175681    -0.5523665547     0.0685697405
   11      C      -0.6837076679    -0.8229617041    -0.0148152284
   12      C       0.6422328705     1.6852201890    -0.0344637930
   13      C      -0.7243039750     1.6455274104    -0.0292744428
   14      C      -1.4271024327     0.3942162666    -0.0033847769
   15      C      -2.8399291955     0.3667523287     0.0090359740
   16      C      -3.5181325496    -0.8365240421     0.0115416124
   17      C      -2.7978569992    -2.0448414069     0.0008456054
   18      C      -1.4148324633    -2.0335950560    -0.0118675994
   19      H      -3.3776207254     1.3084664618     0.0165271705
   20      H      -4.6046030378    -0.8499878222     0.0223381668
   21      H      -3.3280107270    -2.9934265395     0.0042547127
   22      H      -0.8883636446    -2.9817479856    -0.0175084476
   23      O       1.2146722278     2.9512266597    -0.0369303701
   24      O      -1.4581792425     2.7933578403    -0.0615811137
   25      H      -0.8173558676     3.5265133411    -0.0983922335
   26      H       1.9804736172     2.9514899302    -0.6333435495
 ----------------------------------------------------------------
 Nuclear Repulsion Energy =  1011.1830848525 hartrees
 There are       55 alpha and       55 beta electrons
 Applying Cartesian multipole field
    Component          Value
    ---------          -----
     (2,0,0)        1.00000E-11
     (0,2,0)        2.00000E-11
     (0,0,2)       -3.00000E-10
 Nucleus-field energy     =     0.0000000428 hartrees
 Requested basis set is 6-31G(d)
 There are 84 shells and 260 basis functions
 A cutoff of  1.0D-11 yielded   2693 shell pairs
 There are     27882 function pairs
 Smallest overlap matrix eigenvalue = 1.80E-04
 Guess MOs from SCF MO coefficient file
 Reading MOs from coefficient file
 Reading MOs from coefficient file
 A restricted hybrid HF-DFT SCF calculation will be
 performed using Pulay DIIS extrapolation
 Exchange:     0.2000 Hartree-Fock + 0.0800 Slater + 0.7200 B88
 Correlation:  0.1900 VWN1RPA + 0.8100 LYP
 Using SG-1 standard quadrature grid
 SCF converges when DIIS error is below 1.0E-08
 Geometry optimization detected.  Setting ReadMinima to 0
 Setting SaveMinima to 0
 ---------------------------------------
  Cycle       Energy         DIIS Error
 ---------------------------------------
    1    -689.9701162228      9.17E-05
    2    -689.9698643756      1.10E-05
    3    -689.9698641354      1.38E-05
    4    -689.9698656547      3.53E-06
    5    -689.9698657469      1.74E-06
    6    -689.9698657740      4.15E-07
    7    -689.9698657763      1.61E-07
    8    -689.9698657748      2.85E-08
    9    -689.9698657749      1.25E-08
   10    -689.9698657743      6.30E-09 Convergence criterion met
 ---------------------------------------
 SCF time:  CPU 69.54 s  wall 69.63 s
 SCF   energy in the final basis set = -689.9698657743
 Total energy in the final basis set = -689.9698657743

 --------------------------------------------------------------

                    Orbital Energies (a.u.)
 --------------------------------------------------------------

 Alpha MOs
 -- Occupied --
-19.187 -19.175 -10.245 -10.240 -10.204 -10.201 -10.201 -10.198
-10.194 -10.193 -10.192 -10.189 -10.189 -10.188 -10.187 -10.185
 -1.073  -1.045  -0.877  -0.845  -0.800  -0.771  -0.753  -0.722
 -0.716  -0.638  -0.627  -0.616  -0.583  -0.566  -0.542  -0.530
 -0.504  -0.484  -0.460  -0.457  -0.441  -0.434  -0.426  -0.422
 -0.419  -0.395  -0.378  -0.374  -0.368  -0.363  -0.355  -0.342
 -0.333  -0.327  -0.287  -0.272  -0.254  -0.222  -0.192
 -- Virtual --
 -0.033  -0.030   0.011   0.037   0.052   0.095   0.097   0.101
  0.120   0.132   0.148   0.161   0.166   0.181   0.191   0.195
  0.229   0.233   0.255   0.257   0.278   0.286   0.303   0.306
  0.346   0.353   0.356   0.375   0.395   0.475   0.479   0.501
  0.504   0.511   0.532   0.539   0.544   0.549   0.552   0.560
  0.572   0.579   0.580   0.594   0.598   0.608   0.612   0.619
  0.620   0.623   0.627   0.633   0.635   0.639   0.659   0.678
  0.688   0.706   0.731   0.735   0.763   0.771   0.796   0.806
  0.818   0.833   0.838   0.841   0.867   0.878   0.888   0.897
  0.911   0.916   0.924   0.944   0.951   0.957   0.969   0.994
  1.001   1.019   1.046   1.059   1.071   1.090   1.101   1.111
  1.134   1.141   1.191   1.195   1.199   1.226   1.238   1.255
  1.266   1.284   1.307   1.345   1.355   1.361   1.383   1.429
  1.441   1.446   1.452   1.455   1.468   1.482   1.493   1.495
  1.502   1.506   1.516   1.643   1.670   1.697   1.717   1.731
  1.753   1.759   1.770   1.800   1.822   1.828   1.834   1.851
  1.863   1.877   1.892   1.907   1.934   1.941   1.952   1.965
  1.977   1.996   2.062   2.068   2.085   2.092   2.097   2.132
  2.156   2.171   2.204   2.216   2.226   2.241   2.261   2.273
  2.287   2.306   2.311   2.351   2.355   2.377   2.396   2.416
  2.428   2.469   2.482   2.529   2.548   2.593   2.619   2.633
  2.651   2.660   2.671   2.686   2.712   2.720   2.760   2.772
  2.818   2.820   2.845   2.862   2.872   2.926   3.055   3.062
  3.107   3.182   3.348   3.427   3.539   3.880   4.067   4.074
  4.100   4.105   4.124   4.161   4.217   4.241   4.295   4.389
  4.392   4.431   4.644   4.727   5.007
 --------------------------------------------------------------

          Ground-State Mulliken Net Atomic Charges

     Atom                 Charge (a.u.)
  ----------------------------------------
      1 H                     0.128976
      2 C                    -0.139230
      3 C                    -0.195468
      4 H                     0.135113
      5 C                     0.060719
      6 C                     0.139968
      7 C                    -0.227429
      8 H                     0.117978
      9 C                    -0.128172
     10 H                     0.129864
     11 C                     0.068685
     12 C                     0.178504
     13 C                     0.251312
     14 C                     0.087312
     15 C                    -0.187117
     16 C                    -0.131624
     17 C                    -0.134395
     18 C                    -0.199166
     19 H                     0.155148
     20 H                     0.130392
     21 H                     0.128384
     22 H                     0.132989
     23 O                    -0.686799
     24 O                    -0.656245
     25 H                     0.425645
     26 H                     0.414656
  ----------------------------------------
  Sum of atomic charges =    -0.000000

 -----------------------------------------------------------------
                    Cartesian Multipole Moments
 -----------------------------------------------------------------
    Charge (ESU x 10^10)
                -0.0000
    Dipole Moment (Debye)
         X       1.6065      Y      -0.0589      Z      -0.9740
       Tot       1.8796
    Quadrupole Moments (Debye-Ang)
        XX     -80.2840     XY       5.0561     YY     -79.7349
        XZ      -2.1720     YZ      -3.2707     ZZ     -95.0084
    Octopole Moments (Debye-Ang^2)
       XXX       5.4130    XXY      -1.3454    XYY      10.2228
       YYY       9.0473    XXZ      -1.7921    XYZ      -6.8899
       YYZ      -9.6231    XZZ      -0.9524    YZZ       9.0793
       ZZZ       3.0854
    Hexadecapole Moments (Debye-Ang^3)
      XXXX   -2441.4383   XXXY      24.4969   XXYY    -657.7969
      XYYY       4.0522   YYYY   -1425.6599   XXXZ      -6.9286
      XXYZ     -11.4333   XYYZ     -21.8184   YYYZ     -26.1673
      XXZZ    -508.9890   XYZZ      -2.5901   YYZZ    -291.7461
      XZZZ      -2.3438   YZZZ       4.7854   ZZZZ     -96.4787
 -----------------------------------------------------------------
 Calculating analytic gradient of the SCF energy
 Gradient of SCF Energy
            1           2           3           4           5           6
    1   0.0000140   0.0000134   0.0000073  -0.0000087   0.0000336   0.0000019
    2   0.0000086  -0.0000312   0.0000072  -0.0000031  -0.0000018  -0.0000624
    3  -0.0000141  -0.0000015   0.0000145   0.0000144  -0.0000581  -0.0000528
            7           8           9          10          11          12
    1  -0.0002076   0.0001225   0.0000440   0.0000093   0.0000606  -0.0001510
    2   0.0000428  -0.0000318  -0.0000074   0.0000241   0.0000035   0.0001702
    3  -0.0000709   0.0000498  -0.0000007  -0.0000198   0.0000013   0.0001177
           13          14          15          16          17          18
    1   0.0001497   0.0000767  -0.0001329   0.0000122   0.0000218   0.0000347
    2  -0.0003181  -0.0000503   0.0000245  -0.0000111   0.0000244  -0.0000555
    3   0.0002487  -0.0000133   0.0000085   0.0000460  -0.0000292  -0.0000185
           19          20          21          22          23          24
    1   0.0000131  -0.0000049  -0.0000044  -0.0000054  -0.0008265   0.0000045
    2  -0.0000024  -0.0000346  -0.0000245  -0.0000171  -0.0000198   0.0000959
    3   0.0000136  -0.0000137   0.0000059  -0.0000004  -0.0003571  -0.0000550
           25          26
    1  -0.0000125   0.0007347
    2   0.0002328   0.0000372
    3   0.0000778   0.0001071
 Max gradient component =       8.265E-04
 RMS gradient           =       1.525E-04
 Gradient time:  CPU 29.94 s  wall 29.95 s
 Geometry Optimization Parameters
   NAtoms,    NIC,     NZ,  NCons,   NDum,   NFix, NCnnct, MaxDiis
       26     192       0       0       0       0       0       0

 Cartesian Hessian Update
 Hessian Updated using BFGS Update


** GEOMETRY OPTIMIZATION IN DELOCALIZED INTERNAL COORDINATES **
   Searching for a Minimum

   Optimization Cycle:   8

                       Coordinates (Angstroms)
     ATOM                X               Y               Z
      1  H         3.5522289516   -2.7750016636   -0.0233292977
      2  C         2.9625478615   -1.8626812231   -0.0137727076
      3  C         1.5804925010   -1.9356200089   -0.0320801310
      4  H         1.1134173399   -2.9144699666   -0.0516349093
      5  C         0.7731465592   -0.7764551234   -0.0213494315
      6  C         1.4324188205    0.4918151513   -0.0038170389
      7  C         2.8454610476    0.5454145163    0.0397696259
      8  H         3.3426007099    1.5088965654    0.1161103026
      9  C         3.6013506533   -0.6114737642    0.0309857602
     10  H         4.6857175681   -0.5523665547    0.0685697405
     11  C        -0.6837076679   -0.8229617041   -0.0148152284
     12  C         0.6422328705    1.6852201890   -0.0344637930
     13  C        -0.7243039750    1.6455274104   -0.0292744428
     14  C        -1.4271024327    0.3942162666   -0.0033847769
     15  C        -2.8399291955    0.3667523287    0.0090359740
     16  C        -3.5181325496   -0.8365240421    0.0115416124
     17  C        -2.7978569992   -2.0448414069    0.0008456054
     18  C        -1.4148324633   -2.0335950560   -0.0118675994
     19  H        -3.3776207254    1.3084664618    0.0165271705
     20  H        -4.6046030378   -0.8499878222    0.0223381668
     21  H        -3.3280107270   -2.9934265395    0.0042547127
     22  H        -0.8883636446   -2.9817479856   -0.0175084476
     23  O         1.2146722278    2.9512266597   -0.0369303701
     24  O        -1.4581792425    2.7933578403   -0.0615811137
     25  H        -0.8173558676    3.5265133411   -0.0983922335
     26  H         1.9804736172    2.9514899302   -0.6333435495
   Point Group: c1    Number of degrees of freedom:    72


   Energy is   -689.969865774

 Hessian Updated using BFGS Update

 71 Hessian modes will be used to form the next step
  Hessian Eigenvalues:
     0.010870    0.014708    0.015449    0.017315    0.017801    0.018038
     0.018766    0.019195    0.019798    0.020865    0.020905    0.021665
     0.021700    0.021954    0.022241    0.022577    0.022795    0.022869
     0.022951    0.023280    0.023667    0.023741    0.025027    0.156450
     0.159447    0.160000    0.160000    0.160001    0.160003    0.160185
     0.161818    0.188302    0.219536    0.220030    0.224895    0.225175
     0.237897    0.244244    0.246509    0.249754    0.250042    0.264047
     0.279298    0.337753    0.347856    0.348475    0.349005    0.349140
     0.350982    0.351519    0.351847    0.352724    0.359290    0.366641
     0.385628    0.386938    0.404670    0.410148    0.421947    0.424078
     0.427839    0.432835    0.435640    0.437222    0.464374    0.469649
     0.472501    0.480837    0.486377    0.515954    0.594768

 Minimum Search - Taking Simple RFO Step
 Searching for Lamda that Minimizes Along All modes
 Value Taken    Lamda =  -0.00003313
 Step Taken.  Stepsize is  0.049539

                             Maximum     Tolerance    Cnvgd?
         Gradient           0.000418      0.000300      NO
         Displacement       0.030225      0.001200      NO
         Energy change     -0.000024      0.000001      NO


 New Cartesian Coordinates Obtained by Inverse Iteration

 Displacement from previous Coordinates is:  0.054003
 ----------------------------------------------------------------
             Standard Nuclear Orientation (Angstroms)
    I     Atom           X                Y                Z
 ----------------------------------------------------------------
    1      H       3.5524161310    -2.7758043039    -0.0274554535
    2      C       2.9628488311    -1.8634281820    -0.0151435139
    3      C       1.5807122697    -1.9365172106    -0.0356855991
    4      H       1.1139665330    -2.9154442823    -0.0597197785
    5      C       0.7734619980    -0.7774032754    -0.0218702898
    6      C       1.4333002445     0.4906335826    -0.0002671140
    7      C       2.8461121265     0.5443170465     0.0449986006
    8      H       3.3403647477     1.5089759825     0.1221693436
    9      C       3.6018601239    -0.6125789616     0.0343555645
   10      H       4.6862392135    -0.5538704538     0.0731870164
   11      C      -0.6834085976    -0.8229441782    -0.0161802386
   12      C       0.6433531979     1.6840796858    -0.0309170773
   13      C      -0.7234728199     1.6458087863    -0.0305280086
   14      C      -1.4263754070     0.3948232965    -0.0060432387
   15      C      -2.8391014448     0.3668986686     0.0079957451
   16      C      -3.5176974648    -0.8360675313     0.0127720082
   17      C      -2.7978850713    -2.0446962098     0.0025766302
   18      C      -1.4148654525    -2.0332185709    -0.0114385169
   19      H      -3.3775960105     1.3082526736     0.0155965078
   20      H      -4.6041592272    -0.8489463802     0.0256600605
   21      H      -3.3280667105    -2.9932279662     0.0074279541
   22      H      -0.8882581586    -2.9813441262    -0.0160975554
   23      O       1.2170421673     2.9505033544    -0.0297534223
   24      O      -1.4556225756     2.7937338131    -0.0651804661
   25      H      -0.8140848225     3.5267854929    -0.1017994594
   26      H       1.9656783789     2.9584230498    -0.6462260988
 ----------------------------------------------------------------
 Nuclear Repulsion Energy =  1011.1768332179 hartrees
 There are       55 alpha and       55 beta electrons
 Applying Cartesian multipole field
    Component          Value
    ---------          -----
     (2,0,0)        1.00000E-11
     (0,2,0)        2.00000E-11
     (0,0,2)       -3.00000E-10
 Nucleus-field energy     =     0.0000000427 hartrees
 Requested basis set is 6-31G(d)
 There are 84 shells and 260 basis functions
 A cutoff of  1.0D-11 yielded   2693 shell pairs
 There are     27882 function pairs
 Smallest overlap matrix eigenvalue = 1.80E-04
 Guess MOs from SCF MO coefficient file
 Reading MOs from coefficient file
 Reading MOs from coefficient file
 A restricted hybrid HF-DFT SCF calculation will be
 performed using Pulay DIIS extrapolation
 Exchange:     0.2000 Hartree-Fock + 0.0800 Slater + 0.7200 B88
 Correlation:  0.1900 VWN1RPA + 0.8100 LYP
 Using SG-1 standard quadrature grid
 SCF converges when DIIS error is below 1.0E-08
 Geometry optimization detected.  Setting ReadMinima to 0
 Setting SaveMinima to 0
 ---------------------------------------
  Cycle       Energy         DIIS Error
 ---------------------------------------
    1    -689.9703331642      1.25E-04
    2    -689.9698869201      1.63E-05
    3    -689.9698867016      1.91E-05
    4    -689.9698894820      6.03E-06
    5    -689.9698897641      2.40E-06
    6    -689.9698898154      6.91E-07
    7    -689.9698898180      2.36E-07
    8    -689.9698898198      6.22E-08
    9    -689.9698898211      2.89E-08
   10    -689.9698898211      1.00E-08
   11    -689.9698898205      2.12E-09 Convergence criterion met
 ---------------------------------------
 SCF time:  CPU 81.16 s  wall 81.22 s
 SCF   energy in the final basis set = -689.9698898205
 Total energy in the final basis set = -689.9698898205

 --------------------------------------------------------------

                    Orbital Energies (a.u.)
 --------------------------------------------------------------

 Alpha MOs
 -- Occupied --
-19.186 -19.175 -10.246 -10.240 -10.204 -10.201 -10.201 -10.198
-10.193 -10.193 -10.192 -10.189 -10.189 -10.188 -10.187 -10.185
 -1.073  -1.045  -0.877  -0.845  -0.800  -0.771  -0.753  -0.722
 -0.716  -0.638  -0.627  -0.615  -0.583  -0.565  -0.542  -0.530
 -0.504  -0.484  -0.460  -0.457  -0.441  -0.434  -0.425  -0.422
 -0.419  -0.395  -0.378  -0.374  -0.368  -0.363  -0.354  -0.342
 -0.333  -0.327  -0.287  -0.272  -0.255  -0.222  -0.192
 -- Virtual --
 -0.033  -0.030   0.011   0.037   0.053   0.095   0.097   0.101
  0.120   0.132   0.148   0.161   0.166   0.181   0.191   0.195
  0.229   0.233   0.255   0.257   0.278   0.286   0.303   0.306
  0.346   0.352   0.356   0.375   0.395   0.475   0.478   0.501
  0.504   0.511   0.532   0.539   0.544   0.549   0.552   0.561
  0.572   0.579   0.580   0.594   0.598   0.609   0.613   0.619
  0.620   0.623   0.627   0.633   0.635   0.639   0.659   0.678
  0.688   0.706   0.732   0.736   0.763   0.772   0.796   0.806
  0.818   0.833   0.838   0.841   0.867   0.878   0.888   0.897
  0.911   0.916   0.923   0.944   0.951   0.957   0.969   0.994
  1.001   1.019   1.046   1.059   1.072   1.090   1.101   1.111
  1.134   1.141   1.191   1.195   1.198   1.226   1.239   1.254
  1.266   1.283   1.308   1.346   1.355   1.361   1.383   1.430
  1.442   1.446   1.452   1.455   1.468   1.482   1.493   1.495
  1.502   1.506   1.516   1.643   1.670   1.697   1.717   1.731
  1.752   1.759   1.770   1.800   1.822   1.827   1.834   1.851
  1.863   1.877   1.892   1.908   1.934   1.941   1.952   1.966
  1.977   1.997   2.062   2.069   2.085   2.091   2.098   2.132
  2.156   2.170   2.204   2.216   2.226   2.241   2.260   2.273
  2.286   2.307   2.311   2.350   2.357   2.377   2.396   2.416
  2.428   2.470   2.483   2.529   2.548   2.593   2.619   2.633
  2.652   2.660   2.671   2.686   2.712   2.720   2.761   2.773
  2.818   2.820   2.845   2.862   2.872   2.927   3.055   3.062
  3.107   3.182   3.349   3.427   3.539   3.879   4.067   4.074
  4.100   4.105   4.124   4.161   4.216   4.241   4.295   4.388
  4.392   4.432   4.644   4.727   5.007
 --------------------------------------------------------------

          Ground-State Mulliken Net Atomic Charges

     Atom                 Charge (a.u.)
  ----------------------------------------
      1 H                     0.128872
      2 C                    -0.139158
      3 C                    -0.195676
      4 H                     0.135026
      5 C                     0.060405
      6 C                     0.139559
      7 C                    -0.226374
      8 H                     0.118527
      9 C                    -0.128266
     10 H                     0.129829
     11 C                     0.069118
     12 C                     0.176604
     13 C                     0.252382
     14 C                     0.087444
     15 C                    -0.187206
     16 C                    -0.131595
     17 C                    -0.134335
     18 C                    -0.199243
     19 H                     0.155007
     20 H                     0.130409
     21 H                     0.128493
     22 H                     0.133007
     23 O                    -0.686491
     24 O                    -0.656005
     25 H                     0.425305
     26 H                     0.414364
  ----------------------------------------
  Sum of atomic charges =     0.000000

 -----------------------------------------------------------------
                    Cartesian Multipole Moments
 -----------------------------------------------------------------
    Charge (ESU x 10^10)
                 0.0000
    Dipole Moment (Debye)
         X       1.5700      Y      -0.0501      Z      -1.0089
       Tot       1.8669
    Quadrupole Moments (Debye-Ang)
        XX     -80.3916     XY       5.0046     YY     -79.6815
        XZ      -2.2382     YZ      -3.3862     ZZ     -94.9584
    Octopole Moments (Debye-Ang^2)
       XXX       4.7944    XXY      -1.6266    XYY      10.0183
       YYY       9.3873    XXZ      -1.8184    XYZ      -7.0266
       YYZ     -10.1326    XZZ      -0.9454    YZZ       9.2486
       ZZZ       2.8813
    Hexadecapole Moments (Debye-Ang^3)
      XXXX   -2442.1718   XXXY      23.6491   XXYY    -658.5912
      XYYY       4.2133   YYYY   -1424.7013   XXXZ      -7.6177
      XXYZ     -11.6947   XYYZ     -22.7486   YYYZ     -27.8546
      XXZZ    -508.8299   XYZZ      -2.3354   YYZZ    -291.3425
      XZZZ      -2.9904   YZZZ       4.3394   ZZZZ     -96.5167
 -----------------------------------------------------------------
 Calculating analytic gradient of the SCF energy
 Gradient of SCF Energy
            1           2           3           4           5           6
    1   0.0000095   0.0000842  -0.0000743   0.0000076  -0.0000586   0.0002068
    2   0.0000051   0.0000787   0.0000394  -0.0000120  -0.0001582   0.0000443
    3  -0.0000322   0.0000184  -0.0000462   0.0000045  -0.0000648   0.0000828
            7           8           9          10          11          12
    1  -0.0000424  -0.0000760  -0.0000303   0.0000270   0.0000561   0.0000579
    2  -0.0000907  -0.0000038  -0.0000769   0.0000232  -0.0001966  -0.0001397
    3  -0.0000232  -0.0000081   0.0000114  -0.0000175   0.0000103   0.0001493
           13          14          15          16          17          18
    1  -0.0005487   0.0002993   0.0000159   0.0000323  -0.0000147   0.0000190
    2  -0.0001353   0.0004027  -0.0001832   0.0001439  -0.0001355   0.0001229
    3   0.0002508  -0.0002680   0.0000704   0.0000466   0.0000099   0.0000276
           19          20          21          22          23          24
    1  -0.0000835  -0.0000111   0.0000015   0.0000079  -0.0000797   0.0002758
    2  -0.0000175  -0.0000273  -0.0000173  -0.0000278   0.0001451  -0.0003772
    3   0.0000204   0.0000128  -0.0000159  -0.0000162  -0.0007540   0.0000049
           25          26
    1   0.0000297  -0.0001111
    2   0.0005634   0.0000303
    3  -0.0000336   0.0005597
 Max gradient component =       7.540E-04
 RMS gradient           =       1.788E-04
 Gradient time:  CPU 30.81 s  wall 30.82 s
 Geometry Optimization Parameters
   NAtoms,    NIC,     NZ,  NCons,   NDum,   NFix, NCnnct, MaxDiis
       26     192       0       0       0       0       0       0

 Cartesian Hessian Update
 Hessian Updated using BFGS Update


** GEOMETRY OPTIMIZATION IN DELOCALIZED INTERNAL COORDINATES **
   Searching for a Minimum

   Optimization Cycle:   9

                       Coordinates (Angstroms)
     ATOM                X               Y               Z
      1  H         3.5524161310   -2.7758043039   -0.0274554535
      2  C         2.9628488311   -1.8634281820   -0.0151435139
      3  C         1.5807122697   -1.9365172106   -0.0356855991
      4  H         1.1139665330   -2.9154442823   -0.0597197785
      5  C         0.7734619980   -0.7774032754   -0.0218702898
      6  C         1.4333002445    0.4906335826   -0.0002671140
      7  C         2.8461121265    0.5443170465    0.0449986006
      8  H         3.3403647477    1.5089759825    0.1221693436
      9  C         3.6018601239   -0.6125789616    0.0343555645
     10  H         4.6862392135   -0.5538704538    0.0731870164
     11  C        -0.6834085976   -0.8229441782   -0.0161802386
     12  C         0.6433531979    1.6840796858   -0.0309170773
     13  C        -0.7234728199    1.6458087863   -0.0305280086
     14  C        -1.4263754070    0.3948232965   -0.0060432387
     15  C        -2.8391014448    0.3668986686    0.0079957451
     16  C        -3.5176974648   -0.8360675313    0.0127720082
     17  C        -2.7978850713   -2.0446962098    0.0025766302
     18  C        -1.4148654525   -2.0332185709   -0.0114385169
     19  H        -3.3775960105    1.3082526736    0.0155965078
     20  H        -4.6041592272   -0.8489463802    0.0256600605
     21  H        -3.3280667105   -2.9932279662    0.0074279541
     22  H        -0.8882581586   -2.9813441262   -0.0160975554
     23  O         1.2170421673    2.9505033544   -0.0297534223
     24  O        -1.4556225756    2.7937338131   -0.0651804661
     25  H        -0.8140848225    3.5267854929   -0.1017994594
     26  H         1.9656783789    2.9584230498   -0.6462260988
   Point Group: c1    Number of degrees of freedom:    72


   Energy is   -689.969889821

 Hessian Updated using BFGS Update

 72 Hessian modes will be used to form the next step
  Hessian Eigenvalues:
     0.005277    0.014221    0.015403    0.017149    0.017766    0.018047
     0.018753    0.019212    0.019694    0.020880    0.020972    0.021695
     0.021763    0.022095    0.022240    0.022582    0.022785    0.022876
     0.022947    0.023420    0.023645    0.023725    0.024513    0.158751
     0.159720    0.160000    0.160000    0.160001    0.160002    0.160013
     0.160742    0.162189    0.187618    0.219713    0.220018    0.225173
     0.226210    0.238800    0.245517    0.247048    0.250002    0.250209
     0.264242    0.278518    0.336809    0.347907    0.348479    0.349006
     0.349145    0.350982    0.351519    0.351847    0.352761    0.358921
     0.366438    0.385525    0.386939    0.404918    0.416418    0.423157
     0.425905    0.427138    0.434427    0.436879    0.441881    0.465681
     0.470358    0.480429    0.484332    0.505129    0.533883    0.594218

 Minimum Search - Taking Simple RFO Step
 Searching for Lamda that Minimizes Along All modes
 Value Taken    Lamda =  -0.00003254
 Step Taken.  Stepsize is  0.071479

                             Maximum     Tolerance    Cnvgd?
         Gradient           0.000409      0.000300      NO
         Displacement       0.044120      0.001200      NO
         Energy change     -0.000024      0.000001      NO


 New Cartesian Coordinates Obtained by Inverse Iteration

 Displacement from previous Coordinates is:  0.074379
 ----------------------------------------------------------------
             Standard Nuclear Orientation (Angstroms)
    I     Atom           X                Y                Z
 ----------------------------------------------------------------
    1      H       3.5525867427    -2.7767718761    -0.0295622652
    2      C       2.9631655228    -1.8643143877    -0.0154552815
    3      C       1.5810049549    -1.9375303273    -0.0372654929
    4      H       1.1144967619    -2.9165004787    -0.0647997862
    5      C       0.7739169591    -0.7783741506    -0.0211572276
    6      C       1.4343144610     0.4893019896     0.0029223867
    7      C       2.8470650174     0.5433396814     0.0489831929
    8      H       3.3387927913     1.5090719077     0.1262937146
    9      C       3.6024877517    -0.6136999390     0.0369105777
   10      H       4.6868652350    -0.5555633818     0.0766295807
   11      C      -0.6830358137    -0.8230138429    -0.0163494918
   12      C       0.6448285197     1.6827161958    -0.0268467742
   13      C      -0.7220297529     1.6457929949    -0.0304954589
   14      C      -1.4256211059     0.3950289215    -0.0071606700
   15      C      -2.8381934619     0.3674103742     0.0060490086
   16      C      -3.5173490425    -0.8352768608     0.0114595051
   17      C      -2.7979215097    -2.0441429385     0.0030015691
   18      C      -1.4148651599    -2.0329559365    -0.0105027264
   19      H      -3.3766899683     1.3088124590     0.0125494029
   20      H      -4.6038042605    -0.8474795798     0.0243308534
   21      H      -3.3282520983    -2.9925485737     0.0088714395
   22      H      -0.8882105507    -2.9810844190    -0.0133635393
   23      O       1.2214892483     2.9491555700    -0.0225059594
   24      O      -1.4527602426     2.7938559673    -0.0641703379
   25      H      -0.8084521387     3.5245789073    -0.0950900882
   26      H       1.9429333400     2.9679355236    -0.6708425319
 ----------------------------------------------------------------
 Nuclear Repulsion Energy =  1011.1727693062 hartrees
 There are       55 alpha and       55 beta electrons
 Applying Cartesian multipole field
    Component          Value
    ---------          -----
     (2,0,0)        1.00000E-11
     (0,2,0)        2.00000E-11
     (0,0,2)       -3.00000E-10
 Nucleus-field energy     =     0.0000000427 hartrees
 Requested basis set is 6-31G(d)
 There are 84 shells and 260 basis functions
 A cutoff of  1.0D-11 yielded   2693 shell pairs
 There are     27882 function pairs
 Smallest overlap matrix eigenvalue = 1.80E-04
 Guess MOs from SCF MO coefficient file
 Reading MOs from coefficient file
 Reading MOs from coefficient file
 A restricted hybrid HF-DFT SCF calculation will be
 performed using Pulay DIIS extrapolation
 Exchange:     0.2000 Hartree-Fock + 0.0800 Slater + 0.7200 B88
 Correlation:  0.1900 VWN1RPA + 0.8100 LYP
 Using SG-1 standard quadrature grid
 SCF converges when DIIS error is below 1.0E-08
 Geometry optimization detected.  Setting ReadMinima to 0
 Setting SaveMinima to 0
 ---------------------------------------
  Cycle       Energy         DIIS Error
 ---------------------------------------
    1    -689.9697374465      1.52E-04
    2    -689.9699059939      2.16E-05
    3    -689.9699070194      2.21E-05
    4    -689.9699104625      8.33E-06
    5    -689.9699109700      2.90E-06
    6    -689.9699110408      9.20E-07
    7    -689.9699110482      2.60E-07
    8    -689.9699110500      8.72E-08
    9    -689.9699110516      3.49E-08
   10    -689.9699110501      1.36E-08
   11    -689.9699110489      3.46E-09 Convergence criterion met
 ---------------------------------------
 SCF time:  CPU 76.23 s  wall 76.29 s
 SCF   energy in the final basis set = -689.9699110489
 Total energy in the final basis set = -689.9699110489

 --------------------------------------------------------------

                    Orbital Energies (a.u.)
 --------------------------------------------------------------

 Alpha MOs
 -- Occupied --
-19.186 -19.176 -10.246 -10.239 -10.203 -10.201 -10.201 -10.198
-10.193 -10.192 -10.191 -10.189 -10.189 -10.188 -10.187 -10.185
 -1.073  -1.045  -0.877  -0.845  -0.800  -0.771  -0.753  -0.722
 -0.715  -0.638  -0.627  -0.615  -0.583  -0.565  -0.541  -0.531
 -0.504  -0.484  -0.460  -0.457  -0.441  -0.434  -0.425  -0.422
 -0.419  -0.395  -0.379  -0.374  -0.368  -0.362  -0.354  -0.342
 -0.332  -0.326  -0.287  -0.273  -0.255  -0.222  -0.193
 -- Virtual --
 -0.033  -0.030   0.011   0.037   0.053   0.094   0.097   0.102
  0.120   0.132   0.148   0.161   0.166   0.181   0.190   0.195
  0.229   0.233   0.255   0.257   0.278   0.286   0.303   0.306
  0.346   0.352   0.357   0.375   0.395   0.475   0.478   0.502
  0.505   0.511   0.532   0.539   0.544   0.549   0.552   0.561
  0.572   0.579   0.581   0.594   0.598   0.609   0.613   0.619
  0.621   0.623   0.627   0.633   0.636   0.639   0.659   0.678
  0.688   0.706   0.733   0.736   0.763   0.774   0.796   0.806
  0.818   0.833   0.838   0.841   0.866   0.878   0.887   0.896
  0.911   0.916   0.923   0.944   0.952   0.957   0.969   0.994
  1.002   1.018   1.046   1.059   1.073   1.090   1.100   1.111
  1.133   1.140   1.192   1.194   1.199   1.225   1.240   1.254
  1.266   1.282   1.308   1.346   1.354   1.360   1.383   1.431
  1.442   1.446   1.452   1.456   1.468   1.482   1.493   1.495
  1.502   1.506   1.515   1.642   1.670   1.697   1.717   1.731
  1.752   1.760   1.770   1.800   1.821   1.827   1.835   1.851
  1.863   1.878   1.892   1.908   1.934   1.941   1.952   1.967
  1.976   1.997   2.062   2.071   2.084   2.090   2.098   2.132
  2.156   2.170   2.204   2.216   2.226   2.241   2.259   2.272
  2.284   2.307   2.311   2.349   2.359   2.377   2.396   2.416
  2.428   2.472   2.484   2.529   2.547   2.593   2.619   2.633
  2.652   2.660   2.671   2.686   2.713   2.720   2.761   2.773
  2.818   2.821   2.845   2.862   2.872   2.927   3.055   3.062
  3.107   3.182   3.349   3.427   3.539   3.878   4.066   4.074
  4.100   4.105   4.124   4.162   4.216   4.242   4.295   4.388
  4.393   4.432   4.644   4.727   5.007
 --------------------------------------------------------------

          Ground-State Mulliken Net Atomic Charges

     Atom                 Charge (a.u.)
  ----------------------------------------
      1 H                     0.128728
      2 C                    -0.139042
      3 C                    -0.195930
      4 H                     0.134880
      5 C                     0.060224
      6 C                     0.138453
      7 C                    -0.224935
      8 H                     0.119560
      9 C                    -0.128368
     10 H                     0.129754
     11 C                     0.069540
     12 C                     0.174781
     13 C                     0.253178
     14 C                     0.087357
     15 C                    -0.187158
     16 C                    -0.131646
     17 C                    -0.134213
     18 C                    -0.199321
     19 H                     0.154988
     20 H                     0.130479
     21 H                     0.128619
     22 H                     0.133098
     23 O                    -0.686332
     24 O                    -0.655480
     25 H                     0.424839
     26 H                     0.413948
  ----------------------------------------
  Sum of atomic charges =     0.000000

 -----------------------------------------------------------------
                    Cartesian Multipole Moments
 -----------------------------------------------------------------
    Charge (ESU x 10^10)
                 0.0000
    Dipole Moment (Debye)
         X       1.5155      Y      -0.0442      Z      -1.0550
       Tot       1.8471
    Quadrupole Moments (Debye-Ang)
        XX     -80.5562     XY       4.9288     YY     -79.6433
        XZ      -2.3243     YZ      -3.5326     ZZ     -94.8735
    Octopole Moments (Debye-Ang^2)
       XXX       3.8874    XXY      -2.0936    XYY       9.7298
       YYY       9.6532    XXZ      -1.9867    XYZ      -7.2946
       YYZ     -10.6988    XZZ      -0.9031    YZZ       9.5225
       ZZZ       2.5522
    Hexadecapole Moments (Debye-Ang^3)
      XXXX   -2443.3064   XXXY      22.2528   XXYY    -659.9862
      XYYY       4.3628   YYYY   -1424.0183   XXXZ      -8.1749
      XXYZ     -12.1795   XYYZ     -24.0732   YYYZ     -29.7491
      XXZZ    -508.5942   XYZZ      -1.9124   YYZZ    -290.6082
      XZZZ      -3.8056   YZZZ       3.6393   ZZZZ     -96.5114
 -----------------------------------------------------------------
 Calculating analytic gradient of the SCF energy
 Gradient of SCF Energy
            1           2           3           4           5           6
    1   0.0000012   0.0000902  -0.0000990   0.0000202  -0.0001647   0.0001934
    2   0.0000028   0.0001269   0.0000684  -0.0000171  -0.0002382   0.0002031
    3  -0.0000334   0.0000326  -0.0000637  -0.0000261  -0.0000457   0.0001316
            7           8           9          10          11          12
    1   0.0001265  -0.0001518  -0.0000397   0.0000165   0.0000303   0.0000671
    2  -0.0001458   0.0000248  -0.0000697   0.0000146  -0.0002434  -0.0004685
    3   0.0000222  -0.0000203  -0.0000302   0.0000002  -0.0000005   0.0002978
           13          14          15          16          17          18
    1  -0.0006833   0.0002992   0.0001193   0.0000113  -0.0000308   0.0000105
    2   0.0002352   0.0005393  -0.0002429   0.0001733  -0.0001995   0.0001936
    3  -0.0000428  -0.0002826   0.0001029   0.0000132   0.0000283   0.0000535
           19          20          21          22          23          24
    1  -0.0001116  -0.0000066   0.0000200   0.0000381   0.0000568   0.0004048
    2  -0.0000235  -0.0000030  -0.0000030  -0.0000246   0.0003002  -0.0004128
    3  -0.0000002   0.0000359  -0.0000191  -0.0000134  -0.0005415   0.0000937
           25          26
    1  -0.0000442  -0.0001736
    2   0.0001982   0.0000116
    3  -0.0000376   0.0003450
 Max gradient component =       6.833E-04
 RMS gradient           =       1.891E-04
 Gradient time:  CPU 30.48 s  wall 30.48 s
 Geometry Optimization Parameters
   NAtoms,    NIC,     NZ,  NCons,   NDum,   NFix, NCnnct, MaxDiis
       26     192       0       0       0       0       0       0

 Cartesian Hessian Update
 Hessian Updated using BFGS Update


** GEOMETRY OPTIMIZATION IN DELOCALIZED INTERNAL COORDINATES **
   Searching for a Minimum

   Optimization Cycle:  10

                       Coordinates (Angstroms)
     ATOM                X               Y               Z
      1  H         3.5525867427   -2.7767718761   -0.0295622652
      2  C         2.9631655228   -1.8643143877   -0.0154552815
      3  C         1.5810049549   -1.9375303273   -0.0372654929
      4  H         1.1144967619   -2.9165004787   -0.0647997862
      5  C         0.7739169591   -0.7783741506   -0.0211572276
      6  C         1.4343144610    0.4893019896    0.0029223867
      7  C         2.8470650174    0.5433396814    0.0489831929
      8  H         3.3387927913    1.5090719077    0.1262937146
      9  C         3.6024877517   -0.6136999390    0.0369105777
     10  H         4.6868652350   -0.5555633818    0.0766295807
     11  C        -0.6830358137   -0.8230138429   -0.0163494918
     12  C         0.6448285197    1.6827161958   -0.0268467742
     13  C        -0.7220297529    1.6457929949   -0.0304954589
     14  C        -1.4256211059    0.3950289215   -0.0071606700
     15  C        -2.8381934619    0.3674103742    0.0060490086
     16  C        -3.5173490425   -0.8352768608    0.0114595051
     17  C        -2.7979215097   -2.0441429385    0.0030015691
     18  C        -1.4148651599   -2.0329559365   -0.0105027264
     19  H        -3.3766899683    1.3088124590    0.0125494029
     20  H        -4.6038042605   -0.8474795798    0.0243308534
     21  H        -3.3282520983   -2.9925485737    0.0088714395
     22  H        -0.8882105507   -2.9810844190   -0.0133635393
     23  O         1.2214892483    2.9491555700   -0.0225059594
     24  O        -1.4527602426    2.7938559673   -0.0641703379
     25  H        -0.8084521387    3.5245789073   -0.0950900882
     26  H         1.9429333400    2.9679355236   -0.6708425319
   Point Group: c1    Number of degrees of freedom:    72


   Energy is   -689.969911049

 Hessian Updated using BFGS Update

 72 Hessian modes will be used to form the next step
  Hessian Eigenvalues:
     0.003818    0.014131    0.015408    0.017153    0.017754    0.018047
     0.018779    0.019365    0.019597    0.020681    0.020914    0.021690
     0.021739    0.021981    0.022251    0.022574    0.022798    0.022890
     0.022958    0.023288    0.023670    0.023762    0.024992    0.158632
     0.159750    0.160000    0.160001    0.160001    0.160010    0.160024
     0.160491    0.162882    0.187129    0.219828    0.220043    0.225177
     0.226334    0.238299    0.245905    0.247407    0.250030    0.250262
     0.264146    0.271531    0.336525    0.347904    0.348478    0.349006
     0.349137    0.350994    0.351531    0.351849    0.352749    0.358369
     0.366217    0.385463    0.386940    0.404988    0.416257    0.423344
     0.423746    0.426302    0.434391    0.436395    0.439051    0.465648
     0.470371    0.480386    0.484292    0.509863    0.520789    0.594362

 Minimum Search - Taking Simple RFO Step
 Searching for Lamda that Minimizes Along All modes
 Value Taken    Lamda =  -0.00001330
 Step Taken.  Stepsize is  0.045430

                             Maximum     Tolerance    Cnvgd?
         Gradient           0.000331      0.000300      NO
         Displacement       0.028046      0.001200      NO
         Energy change     -0.000021      0.000001      NO


 New Cartesian Coordinates Obtained by Inverse Iteration

 Displacement from previous Coordinates is:  0.050147
 ----------------------------------------------------------------
             Standard Nuclear Orientation (Angstroms)
    I     Atom           X                Y                Z
 ----------------------------------------------------------------
    1      H       3.5528396038    -2.7776458775    -0.0268556617
    2      C       2.9634442019    -1.8651507160    -0.0139170688
    3      C       1.5813264973    -1.9383452195    -0.0346658095
    4      H       1.1146685285    -2.9172854079    -0.0606269598
    5      C       0.7744361839    -0.7789531715    -0.0196501836
    6      C       1.4349248854     0.4884628505     0.0025318754
    7      C       2.8477294171     0.5428428041     0.0471307219
    8      H       3.3390395891     1.5088914563     0.1222744232
    9      C       3.6028953832    -0.6143846196     0.0360321961
   10      H       4.6873117517    -0.5564517277     0.0747544584
   11      C      -0.6826748678    -0.8233020600    -0.0149341284
   12      C       0.6457955735     1.6821147631    -0.0255412773
   13      C      -0.7209171685     1.6454642525    -0.0281733008
   14      C      -1.4251708068     0.3946074770    -0.0053886012
   15      C      -2.8376831441     0.3679054627     0.0053089403
   16      C      -3.5172154867    -0.8346809893     0.0087799596
   17      C      -2.7979594873    -2.0435703900     0.0012263132
   18      C      -1.4148615013    -2.0331126482    -0.0102464289
   19      H      -3.3753386804     1.3097447642     0.0112651019
   20      H      -4.6036792839    -0.8466751510     0.0194222502
   21      H      -3.3286226810    -2.9918097498     0.0062051576
   22      H      -0.8885877003    -2.9814131664    -0.0125770490
   23      O       1.2246959886     2.9479834947    -0.0166227864
   24      O      -1.4516953271     2.7938083791    -0.0605895863
   25      H      -0.8061096931     3.5236034417    -0.0881662587
   26      H       1.9281704244     2.9750955487    -0.6845426973
 ----------------------------------------------------------------
 Nuclear Repulsion Energy =  1011.1473528330 hartrees
 There are       55 alpha and       55 beta electrons
 Applying Cartesian multipole field
    Component          Value
    ---------          -----
     (2,0,0)        1.00000E-11
     (0,2,0)        2.00000E-11
     (0,0,2)       -3.00000E-10
 Nucleus-field energy     =     0.0000000427 hartrees
 Requested basis set is 6-31G(d)
 There are 84 shells and 260 basis functions
 A cutoff of  1.0D-11 yielded   2693 shell pairs
 There are     27882 function pairs
 Smallest overlap matrix eigenvalue = 1.79E-04
 Guess MOs from SCF MO coefficient file
 Reading MOs from coefficient file
 Reading MOs from coefficient file
 A restricted hybrid HF-DFT SCF calculation will be
 performed using Pulay DIIS extrapolation
 Exchange:     0.2000 Hartree-Fock + 0.0800 Slater + 0.7200 B88
 Correlation:  0.1900 VWN1RPA + 0.8100 LYP
 Using SG-1 standard quadrature grid
 SCF converges when DIIS error is below 1.0E-08
 Geometry optimization detected.  Setting ReadMinima to 0
 Setting SaveMinima to 0
 ---------------------------------------
  Cycle       Energy         DIIS Error
 ---------------------------------------
    1    -689.9692838267      1.08E-04
    2    -689.9699173183      1.34E-05
    3    -689.9699179556      1.30E-05
    4    -689.9699191791      5.26E-06
    5    -689.9699193942      1.98E-06
    6    -689.9699194273      5.70E-07
    7    -689.9699194298      1.34E-07
    8    -689.9699194282      5.23E-08
    9    -689.9699194297      1.93E-08
   10    -689.9699194285      8.95E-09 Convergence criterion met
 ---------------------------------------
 SCF time:  CPU 78.28 s  wall 78.34 s
 SCF   energy in the final basis set = -689.9699194285
 Total energy in the final basis set = -689.9699194285

 --------------------------------------------------------------

                    Orbital Energies (a.u.)
 --------------------------------------------------------------

 Alpha MOs
 -- Occupied --
-19.186 -19.176 -10.246 -10.239 -10.203 -10.201 -10.201 -10.198
-10.193 -10.192 -10.191 -10.189 -10.189 -10.188 -10.187 -10.186
 -1.073  -1.044  -0.877  -0.845  -0.800  -0.771  -0.753  -0.722
 -0.715  -0.638  -0.627  -0.615  -0.583  -0.565  -0.541  -0.531
 -0.504  -0.484  -0.461  -0.457  -0.441  -0.434  -0.425  -0.422
 -0.419  -0.395  -0.379  -0.374  -0.368  -0.362  -0.354  -0.341
 -0.332  -0.326  -0.287  -0.273  -0.255  -0.222  -0.193
 -- Virtual --
 -0.033  -0.030   0.011   0.037   0.053   0.094   0.097   0.102
  0.120   0.132   0.148   0.161   0.165   0.181   0.190   0.195
  0.229   0.232   0.255   0.257   0.278   0.286   0.303   0.305
  0.346   0.353   0.357   0.374   0.394   0.475   0.478   0.502
  0.505   0.511   0.532   0.539   0.544   0.549   0.552   0.561
  0.572   0.579   0.581   0.594   0.598   0.609   0.613   0.619
  0.621   0.623   0.627   0.633   0.636   0.639   0.658   0.678
  0.688   0.706   0.733   0.736   0.764   0.775   0.796   0.806
  0.818   0.833   0.838   0.841   0.865   0.878   0.887   0.896
  0.911   0.915   0.924   0.944   0.952   0.958   0.968   0.994
  1.001   1.017   1.046   1.059   1.074   1.090   1.100   1.110
  1.133   1.140   1.191   1.194   1.198   1.224   1.240   1.254
  1.266   1.282   1.308   1.346   1.354   1.360   1.384   1.431
  1.443   1.447   1.452   1.456   1.468   1.482   1.493   1.495
  1.502   1.506   1.515   1.642   1.670   1.697   1.716   1.731
  1.752   1.760   1.770   1.800   1.821   1.826   1.836   1.851
  1.863   1.878   1.892   1.908   1.934   1.941   1.951   1.967
  1.975   1.997   2.061   2.072   2.084   2.090   2.098   2.132
  2.156   2.170   2.205   2.216   2.226   2.241   2.259   2.273
  2.284   2.307   2.311   2.349   2.360   2.377   2.396   2.416
  2.427   2.474   2.485   2.529   2.547   2.593   2.619   2.633
  2.652   2.660   2.671   2.686   2.713   2.720   2.762   2.773
  2.818   2.821   2.846   2.862   2.872   2.927   3.055   3.061
  3.108   3.182   3.349   3.426   3.539   3.877   4.066   4.074
  4.100   4.105   4.124   4.162   4.215   4.242   4.295   4.388
  4.393   4.432   4.644   4.727   5.006
 --------------------------------------------------------------

          Ground-State Mulliken Net Atomic Charges

     Atom                 Charge (a.u.)
  ----------------------------------------
      1 H                     0.128660
      2 C                    -0.138984
      3 C                    -0.195971
      4 H                     0.134778
      5 C                     0.060258
      6 C                     0.137824
      7 C                    -0.224071
      8 H                     0.120104
      9 C                    -0.128406
     10 H                     0.129674
     11 C                     0.069626
     12 C                     0.173584
     13 C                     0.253672
     14 C                     0.087077
     15 C                    -0.186989
     16 C                    -0.131741
     17 C                    -0.134084
     18 C                    -0.199390
     19 H                     0.155101
     20 H                     0.130531
     21 H                     0.128656
     22 H                     0.133186
     23 O                    -0.685866
     24 O                    -0.655411
     25 H                     0.424441
     26 H                     0.413739
  ----------------------------------------
  Sum of atomic charges =     0.000000

 -----------------------------------------------------------------
                    Cartesian Multipole Moments
 -----------------------------------------------------------------
    Charge (ESU x 10^10)
                -0.0000
    Dipole Moment (Debye)
         X       1.4828      Y      -0.0376      Z      -1.0842
       Tot       1.8372
    Quadrupole Moments (Debye-Ang)
        XX     -80.6629     XY       4.8845     YY     -79.5967
        XZ      -2.3632     YZ      -3.6342     ZZ     -94.8262
    Octopole Moments (Debye-Ang^2)
       XXX       3.3381    XXY      -2.3789    XYY       9.5760
       YYY       9.9446    XXZ      -2.1782    XYZ      -7.4958
       YYZ     -11.0460    XZZ      -0.8902    YZZ       9.6908
       ZZZ       2.3203
    Hexadecapole Moments (Debye-Ang^3)
      XXXX   -2444.1964   XXXY      21.4435   XXYY    -660.8682
      XYYY       4.5337   YYYY   -1423.1250   XXXZ      -8.2386
      XXYZ     -12.5107   XYYZ     -24.6859   YYYZ     -31.1038
      XXZZ    -508.5167   XYZZ      -1.6587   YYZZ    -290.1766
      XZZZ      -4.1471   YZZZ       3.1261   ZZZZ     -96.4394
 -----------------------------------------------------------------
 Calculating analytic gradient of the SCF energy
 Gradient of SCF Energy
            1           2           3           4           5           6
    1   0.0000008   0.0000398  -0.0000315   0.0000222  -0.0001148   0.0000587
    2   0.0000034   0.0000631   0.0000459  -0.0000106  -0.0001466   0.0001459
    3  -0.0000240   0.0000129  -0.0000293  -0.0000342   0.0000246  -0.0000135
            7           8           9          10          11          12
    1   0.0001231  -0.0000913  -0.0000213   0.0000030   0.0000165   0.0000618
    2  -0.0000665   0.0000274  -0.0000182   0.0000088  -0.0001159  -0.0003549
    3   0.0000158  -0.0000078  -0.0000241   0.0000063  -0.0000273   0.0001043
           13          14          15          16          17          18
    1  -0.0003476   0.0001403   0.0000836  -0.0000003  -0.0000127  -0.0000005
    2   0.0001467   0.0002563  -0.0001129   0.0000616  -0.0001017   0.0000827
    3  -0.0000431  -0.0000688   0.0000545  -0.0000114   0.0000116   0.0000285
           19          20          21          22          23          24
    1  -0.0000589   0.0000022   0.0000203   0.0000306   0.0000908   0.0001722
    2  -0.0000166   0.0000038  -0.0000031  -0.0000058   0.0002379  -0.0001951
    3  -0.0000017   0.0000268  -0.0000034   0.0000053  -0.0001447   0.0000461
           25          26
    1  -0.0000235  -0.0001637
    2   0.0001057  -0.0000413
    3  -0.0000607   0.0001572
 Max gradient component =       3.549E-04
 RMS gradient           =       9.918E-05
 Gradient time:  CPU 31.14 s  wall 31.15 s
 Geometry Optimization Parameters
   NAtoms,    NIC,     NZ,  NCons,   NDum,   NFix, NCnnct, MaxDiis
       26     192       0       0       0       0       0       0

 Cartesian Hessian Update
 Hessian Updated using BFGS Update


** GEOMETRY OPTIMIZATION IN DELOCALIZED INTERNAL COORDINATES **
   Searching for a Minimum

   Optimization Cycle:  11

                       Coordinates (Angstroms)
     ATOM                X               Y               Z
      1  H         3.5528396038   -2.7776458775   -0.0268556617
      2  C         2.9634442019   -1.8651507160   -0.0139170688
      3  C         1.5813264973   -1.9383452195   -0.0346658095
      4  H         1.1146685285   -2.9172854079   -0.0606269598
      5  C         0.7744361839   -0.7789531715   -0.0196501836
      6  C         1.4349248854    0.4884628505    0.0025318754
      7  C         2.8477294171    0.5428428041    0.0471307219
      8  H         3.3390395891    1.5088914563    0.1222744232
      9  C         3.6028953832   -0.6143846196    0.0360321961
     10  H         4.6873117517   -0.5564517277    0.0747544584
     11  C        -0.6826748678   -0.8233020600   -0.0149341284
     12  C         0.6457955735    1.6821147631   -0.0255412773
     13  C        -0.7209171685    1.6454642525   -0.0281733008
     14  C        -1.4251708068    0.3946074770   -0.0053886012
     15  C        -2.8376831441    0.3679054627    0.0053089403
     16  C        -3.5172154867   -0.8346809893    0.0087799596
     17  C        -2.7979594873   -2.0435703900    0.0012263132
     18  C        -1.4148615013   -2.0331126482   -0.0102464289
     19  H        -3.3753386804    1.3097447642    0.0112651019
     20  H        -4.6036792839   -0.8466751510    0.0194222502
     21  H        -3.3286226810   -2.9918097498    0.0062051576
     22  H        -0.8885877003   -2.9814131664   -0.0125770490
     23  O         1.2246959886    2.9479834947   -0.0166227864
     24  O        -1.4516953271    2.7938083791   -0.0605895863
     25  H        -0.8061096931    3.5236034417   -0.0881662587
     26  H         1.9281704244    2.9750955487   -0.6845426973
   Point Group: c1    Number of degrees of freedom:    72


   Energy is   -689.969919429

 Hessian Updated using BFGS Update

 72 Hessian modes will be used to form the next step
  Hessian Eigenvalues:
     0.003549    0.014151    0.015425    0.016294    0.017690    0.018051
     0.018225    0.018947    0.019606    0.019950    0.020916    0.021639
     0.021720    0.021981    0.022262    0.022566    0.022784    0.022911
     0.022987    0.023234    0.023674    0.023730    0.026695    0.156685
     0.159720    0.159899    0.160001    0.160002    0.160003    0.160010
     0.160234    0.163097    0.186893    0.219577    0.220036    0.224423
     0.225190    0.234498    0.243202    0.246210    0.249888    0.250163
     0.262386    0.265205    0.336914    0.347810    0.348478    0.349005
     0.349140    0.350979    0.351502    0.351840    0.352709    0.358133
     0.366016    0.382708    0.386832    0.404829    0.416240    0.417395
     0.423377    0.426109    0.434033    0.435555    0.437744    0.465340
     0.470380    0.479254    0.483765    0.492793    0.520787    0.593680

 Minimum Search - Taking Simple RFO Step
 Searching for Lamda that Minimizes Along All modes
 Value Taken    Lamda =  -0.00000367
 Step Taken.  Stepsize is  0.018890

                             Maximum     Tolerance    Cnvgd?
         Gradient           0.000163      0.000300     YES
         Displacement       0.009991      0.001200      NO
         Energy change     -0.000008      0.000001      NO


 New Cartesian Coordinates Obtained by Inverse Iteration

 Displacement from previous Coordinates is:  0.035707
 ----------------------------------------------------------------
             Standard Nuclear Orientation (Angstroms)
    I     Atom           X                Y                Z
 ----------------------------------------------------------------
    1      H       3.5529556093    -2.7779460056    -0.0224297625
    2      C       2.9635278036    -1.8654487401    -0.0115653712
    3      C       1.5814387625    -1.9385761457    -0.0313478996
    4      H       1.1145142363    -2.9174493004    -0.0543967186
    5      C       0.7747087711    -0.7789835745    -0.0186221907
    6      C       1.4351286339     0.4882968463     0.0015371299
    7      C       2.8479487388     0.5428329055     0.0445333422
    8      H       3.3396881193     1.5088472754     0.1173443906
    9      C       3.6030100728    -0.6144960787     0.0349801694
   10      H       4.6874669972    -0.5565142247     0.0724497409
   11      C      -0.6825225268    -0.8234408615    -0.0141643497
   12      C       0.6461940341     1.6821533063    -0.0262128460
   13      C      -0.7204324537     1.6451752411    -0.0261717926
   14      C      -1.4250772619     0.3942330104    -0.0039956404
   15      C      -2.8375986427     0.3681348024     0.0054273200
   16      C      -3.5172575596    -0.8344436227     0.0070026486
   17      C      -2.7980004952    -2.0432614824    -0.0010792849
   18      C      -1.4148766365    -2.0332413058    -0.0112657062
   19      H      -3.3746017119     1.3102941868     0.0117394785
   20      H      -4.6037313383    -0.8465561848     0.0160710852
   21      H      -3.3288769318    -2.9914147743     0.0023760620
   22      H      -0.8889429489    -2.9816959269    -0.0143890660
   23      O       1.2262168821     2.9474885481    -0.0173822133
   24      O      -1.4516843814     2.7935481090    -0.0559107103
   25      H      -0.8054839330     3.5228067852    -0.0796233724
   26      H       1.9230503604     2.9774010117    -0.6924708430
 ----------------------------------------------------------------
 Nuclear Repulsion Energy =  1011.1373382305 hartrees
 There are       55 alpha and       55 beta electrons
 Applying Cartesian multipole field
    Component          Value
    ---------          -----
     (2,0,0)        1.00000E-11
     (0,2,0)        2.00000E-11
     (0,0,2)       -3.00000E-10
 Nucleus-field energy     =     0.0000000427 hartrees
 Requested basis set is 6-31G(d)
 There are 84 shells and 260 basis functions
 A cutoff of  1.0D-11 yielded   2693 shell pairs
 There are     27882 function pairs
 Smallest overlap matrix eigenvalue = 1.80E-04
 Guess MOs from SCF MO coefficient file
 Reading MOs from coefficient file
 Reading MOs from coefficient file
 A restricted hybrid HF-DFT SCF calculation will be
 performed using Pulay DIIS extrapolation
 Exchange:     0.2000 Hartree-Fock + 0.0800 Slater + 0.7200 B88
 Correlation:  0.1900 VWN1RPA + 0.8100 LYP
 Using SG-1 standard quadrature grid
 SCF converges when DIIS error is below 1.0E-08
 Geometry optimization detected.  Setting ReadMinima to 0
 Setting SaveMinima to 0
 ---------------------------------------
  Cycle       Energy         DIIS Error
 ---------------------------------------
    1    -689.9695795835      6.67E-05
    2    -689.9699207567      7.35E-06
    3    -689.9699205562      9.97E-06
    4    -689.9699213928      2.27E-06
    5    -689.9699214256      1.28E-06
    6    -689.9699214428      2.68E-07
    7    -689.9699214429      8.52E-08
    8    -689.9699214418      2.29E-08
    9    -689.9699214423      1.15E-08
   10    -689.9699214440      4.33E-09 Convergence criterion met
 ---------------------------------------
 SCF time:  CPU 69.32 s  wall 69.37 s
 SCF   energy in the final basis set = -689.9699214440
 Total energy in the final basis set = -689.9699214440

 --------------------------------------------------------------

                    Orbital Energies (a.u.)
 --------------------------------------------------------------

 Alpha MOs
 -- Occupied --
-19.186 -19.176 -10.246 -10.239 -10.203 -10.201 -10.201 -10.198
-10.193 -10.192 -10.191 -10.189 -10.189 -10.188 -10.187 -10.186
 -1.073  -1.044  -0.877  -0.845  -0.800  -0.771  -0.753  -0.722
 -0.715  -0.638  -0.627  -0.614  -0.583  -0.565  -0.541  -0.531
 -0.503  -0.484  -0.461  -0.457  -0.441  -0.434  -0.425  -0.422
 -0.419  -0.396  -0.379  -0.374  -0.368  -0.362  -0.354  -0.341
 -0.332  -0.325  -0.287  -0.273  -0.255  -0.222  -0.193
 -- Virtual --
 -0.033  -0.030   0.011   0.037   0.053   0.094   0.097   0.102
  0.120   0.132   0.148   0.161   0.165   0.180   0.190   0.195
  0.229   0.232   0.255   0.257   0.278   0.286   0.304   0.305
  0.346   0.353   0.357   0.374   0.394   0.475   0.478   0.502
  0.505   0.511   0.532   0.539   0.544   0.550   0.552   0.561
  0.572   0.579   0.581   0.594   0.598   0.609   0.613   0.619
  0.621   0.623   0.627   0.633   0.636   0.639   0.658   0.679
  0.688   0.706   0.733   0.736   0.764   0.776   0.796   0.807
  0.818   0.833   0.838   0.841   0.865   0.878   0.887   0.896
  0.911   0.915   0.924   0.943   0.952   0.958   0.968   0.995
  1.001   1.017   1.046   1.059   1.074   1.090   1.100   1.110
  1.133   1.140   1.191   1.194   1.198   1.224   1.240   1.254
  1.266   1.282   1.308   1.346   1.353   1.361   1.384   1.431
  1.443   1.447   1.452   1.456   1.468   1.482   1.493   1.495
  1.502   1.506   1.516   1.642   1.670   1.697   1.716   1.731
  1.752   1.760   1.770   1.800   1.820   1.826   1.836   1.851
  1.864   1.878   1.892   1.908   1.934   1.941   1.951   1.968
  1.975   1.997   2.061   2.072   2.084   2.090   2.098   2.132
  2.156   2.169   2.205   2.216   2.226   2.241   2.259   2.273
  2.284   2.307   2.311   2.349   2.360   2.377   2.396   2.416
  2.427   2.474   2.485   2.529   2.547   2.593   2.619   2.633
  2.652   2.660   2.671   2.686   2.713   2.720   2.762   2.773
  2.818   2.821   2.846   2.862   2.872   2.927   3.055   3.061
  3.108   3.182   3.349   3.426   3.539   3.877   4.066   4.074
  4.100   4.105   4.125   4.162   4.215   4.242   4.295   4.388
  4.393   4.432   4.644   4.726   5.006
 --------------------------------------------------------------

          Ground-State Mulliken Net Atomic Charges

     Atom                 Charge (a.u.)
  ----------------------------------------
      1 H                     0.128640
      2 C                    -0.138999
      3 C                    -0.195905
      4 H                     0.134735
      5 C                     0.060318
      6 C                     0.137601
      7 C                    -0.223835
      8 H                     0.120263
      9 C                    -0.128384
     10 H                     0.129627
     11 C                     0.069594
     12 C                     0.173487
     13 C                     0.253610
     14 C                     0.086857
     15 C                    -0.186857
     16 C                    -0.131801
     17 C                    -0.134003
     18 C                    -0.199454
     19 H                     0.155189
     20 H                     0.130555
     21 H                     0.128652
     22 H                     0.133225
     23 O                    -0.685837
     24 O                    -0.655368
     25 H                     0.424351
     26 H                     0.413738
  ----------------------------------------
  Sum of atomic charges =    -0.000000

 -----------------------------------------------------------------
                    Cartesian Multipole Moments
 -----------------------------------------------------------------
    Charge (ESU x 10^10)
                 0.0000
    Dipole Moment (Debye)
         X       1.4718      Y      -0.0353      Z      -1.0906
       Tot       1.8322
    Quadrupole Moments (Debye-Ang)
        XX     -80.7016     XY       4.8704     YY     -79.5838
        XZ      -2.3756     YZ      -3.6532     ZZ     -94.8034
    Octopole Moments (Debye-Ang^2)
       XXX       3.1526    XXY      -2.4811    XYY       9.5217
       YYY      10.0244    XXZ      -2.2994    XYZ      -7.6184
       YYZ     -11.0628    XZZ      -0.8698    YZZ       9.7692
       ZZZ       2.2387
    Hexadecapole Moments (Debye-Ang^3)
      XXXX   -2444.6038   XXXY      21.1557   XXYY    -661.2042
      XYYY       4.5372   YYYY   -1422.8495   XXXZ      -8.2062
      XXYZ     -12.6938   XYYZ     -24.8555   YYYZ     -31.1981
      XXZZ    -508.4837   XYZZ      -1.5309   YYZZ    -289.9546
      XZZZ      -4.2542   YZZZ       2.9511   ZZZZ     -96.3822
 -----------------------------------------------------------------
 Calculating analytic gradient of the SCF energy
 Gradient of SCF Energy
            1           2           3           4           5           6
    1   0.0000052   0.0000003   0.0000132   0.0000122  -0.0000311  -0.0000121
    2   0.0000091   0.0000095   0.0000133   0.0000009  -0.0000183   0.0000506
    3  -0.0000127   0.0000026  -0.0000096  -0.0000205   0.0000089  -0.0000119
            7           8           9          10          11          12
    1   0.0000309  -0.0000119  -0.0000032  -0.0000005   0.0000084   0.0000035
    2  -0.0000039   0.0000184   0.0000250   0.0000112   0.0000058  -0.0001249
    3   0.0000018  -0.0000017  -0.0000157  -0.0000004  -0.0000088   0.0000830
           13          14          15          16          17          18
    1  -0.0000636  -0.0000093   0.0000152  -0.0000016  -0.0000011  -0.0000051
    2   0.0000611   0.0000248  -0.0000171  -0.0000221  -0.0000100  -0.0000018
    3  -0.0000529  -0.0000080   0.0000166   0.0000020  -0.0000017   0.0000032
           19          20          21          22          23          24
    1  -0.0000086   0.0000027   0.0000104   0.0000146   0.0000620  -0.0000013
    2  -0.0000111  -0.0000069  -0.0000082   0.0000036   0.0000830  -0.0000252
    3   0.0000014   0.0000078   0.0000035   0.0000132  -0.0000276   0.0000174
           25          26
    1  -0.0000166  -0.0000126
    2  -0.0000743   0.0000073
    3   0.0000088   0.0000013
 Max gradient component =       1.249E-04
 RMS gradient           =       2.841E-05
 Gradient time:  CPU 30.20 s  wall 30.21 s
 Geometry Optimization Parameters
   NAtoms,    NIC,     NZ,  NCons,   NDum,   NFix, NCnnct, MaxDiis
       26     192       0       0       0       0       0       0

 Cartesian Hessian Update
 Hessian Updated using BFGS Update


** GEOMETRY OPTIMIZATION IN DELOCALIZED INTERNAL COORDINATES **
   Searching for a Minimum

   Optimization Cycle:  12

                       Coordinates (Angstroms)
     ATOM                X               Y               Z
      1  H         3.5529556093   -2.7779460056   -0.0224297625
      2  C         2.9635278036   -1.8654487401   -0.0115653712
      3  C         1.5814387625   -1.9385761457   -0.0313478996
      4  H         1.1145142363   -2.9174493004   -0.0543967186
      5  C         0.7747087711   -0.7789835745   -0.0186221907
      6  C         1.4351286339    0.4882968463    0.0015371299
      7  C         2.8479487388    0.5428329055    0.0445333422
      8  H         3.3396881193    1.5088472754    0.1173443906
      9  C         3.6030100728   -0.6144960787    0.0349801694
     10  H         4.6874669972   -0.5565142247    0.0724497409
     11  C        -0.6825225268   -0.8234408615   -0.0141643497
     12  C         0.6461940341    1.6821533063   -0.0262128460
     13  C        -0.7204324537    1.6451752411   -0.0261717926
     14  C        -1.4250772619    0.3942330104   -0.0039956404
     15  C        -2.8375986427    0.3681348024    0.0054273200
     16  C        -3.5172575596   -0.8344436227    0.0070026486
     17  C        -2.7980004952   -2.0432614824   -0.0010792849
     18  C        -1.4148766365   -2.0332413058   -0.0112657062
     19  H        -3.3746017119    1.3102941868    0.0117394785
     20  H        -4.6037313383   -0.8465561848    0.0160710852
     21  H        -3.3288769318   -2.9914147743    0.0023760620
     22  H        -0.8889429489   -2.9816959269   -0.0143890660
     23  O         1.2262168821    2.9474885481   -0.0173822133
     24  O        -1.4516843814    2.7935481090   -0.0559107103
     25  H        -0.8054839330    3.5228067852   -0.0796233724
     26  H         1.9230503604    2.9774010117   -0.6924708430
   Point Group: c1    Number of degrees of freedom:    72


   Energy is   -689.969921444

 Hessian Updated using BFGS Update

 72 Hessian modes will be used to form the next step
  Hessian Eigenvalues:
     0.003726    0.012619    0.014423    0.015594    0.017704    0.017904
     0.018055    0.018938    0.019706    0.019927    0.020914    0.021612
     0.021779    0.021997    0.022263    0.022564    0.022780    0.022912
     0.022980    0.023241    0.023679    0.023722    0.028183    0.155404
     0.159805    0.159863    0.160001    0.160002    0.160004    0.160012
     0.160338    0.164152    0.188585    0.219287    0.220029    0.223317
     0.225199    0.233950    0.242645    0.246222    0.249812    0.250366
     0.263828    0.270365    0.336911    0.347784    0.348478    0.349003
     0.349140    0.350975    0.351514    0.351834    0.352752    0.358806
     0.366353    0.381315    0.386929    0.404656    0.414671    0.419726
     0.423505    0.426361    0.433800    0.435613    0.437494    0.465195
     0.470372    0.478439    0.483025    0.490446    0.530576    0.594673

 Minimum Search - Taking Simple RFO Step
 Searching for Lamda that Minimizes Along All modes
 Value Taken    Lamda =   0.00000000
 Step Taken.  Stepsize is  0.004805

                             Maximum     Tolerance    Cnvgd?
         Gradient           0.000082      0.000300     YES
         Displacement       0.002715      0.001200      NO
         Energy change     -0.000002      0.000001      NO


 New Cartesian Coordinates Obtained by Inverse Iteration

 Displacement from previous Coordinates is:  0.010516
 ----------------------------------------------------------------
             Standard Nuclear Orientation (Angstroms)
    I     Atom           X                Y                Z
 ----------------------------------------------------------------
    1      H       3.5529538837    -2.7780871837    -0.0205860328
    2      C       2.9635255713    -1.8655796633    -0.0106883420
    3      C       1.5814367704    -1.9386556864    -0.0301491257
    4      H       1.1143939004    -2.9175006264    -0.0518088161
    5      C       0.7747848402    -0.7789884767    -0.0184862626
    6      C       1.4351463904     0.4882870980     0.0008491307
    7      C       2.8479689396     0.5427877464     0.0433904009
    8      H       3.3399342808     1.5087432882     0.1154264324
    9      C       3.6030149565    -0.6145789951     0.0345313766
   10      H       4.6874848244    -0.5565571217     0.0716024525
   11      C      -0.6824577184    -0.8234995340    -0.0140045857
   12      C       0.6461739992     1.6822402192    -0.0268759197
   13      C      -0.7203594372     1.6451409611    -0.0255239842
   14      C      -1.4250129122     0.3941518663    -0.0033443427
   15      C      -2.8375445184     0.3681662620     0.0059909825
   16      C      -3.5172013486    -0.8344149222     0.0068667998
   17      C      -2.7979465052    -2.0432314095    -0.0019275718
   18      C      -1.4148232585    -2.0333047706    -0.0119933911
   19      H      -3.3744232224     1.3103831637     0.0127532567
   20      H      -4.6036768253    -0.8465959686     0.0157067694
   21      H      -3.3288747901    -2.9913649547     0.0007346522
   22      H      -0.8889978581    -2.9818169209    -0.0160536168
   23      O       1.2259804787     2.9474959976    -0.0175877912
   24      O      -1.4517167228     2.7936115330    -0.0547763409
   25      H      -0.8057580639     3.5231252035    -0.0788514726
   26      H       1.9227565456     2.9777866947    -0.6927610578
 ----------------------------------------------------------------
 Nuclear Repulsion Energy =  1011.1363708371 hartrees
 There are       55 alpha and       55 beta electrons
 Applying Cartesian multipole field
    Component          Value
    ---------          -----
     (2,0,0)        1.00000E-11
     (0,2,0)        2.00000E-11
     (0,0,2)       -3.00000E-10
 Nucleus-field energy     =     0.0000000427 hartrees
 Requested basis set is 6-31G(d)
 There are 84 shells and 260 basis functions
 A cutoff of  1.0D-11 yielded   2693 shell pairs
 There are     27882 function pairs
 Smallest overlap matrix eigenvalue = 1.80E-04
 Guess MOs from SCF MO coefficient file
 Reading MOs from coefficient file
 Reading MOs from coefficient file
 A restricted hybrid HF-DFT SCF calculation will be
 performed using Pulay DIIS extrapolation
 Exchange:     0.2000 Hartree-Fock + 0.0800 Slater + 0.7200 B88
 Correlation:  0.1900 VWN1RPA + 0.8100 LYP
 Using SG-1 standard quadrature grid
 SCF converges when DIIS error is below 1.0E-08
 Geometry optimization detected.  Setting ReadMinima to 0
 Setting SaveMinima to 0
 ---------------------------------------
  Cycle       Energy         DIIS Error
 ---------------------------------------
    1    -689.9698386921      2.22E-05
    2    -689.9699215893      2.23E-06
    3    -689.9699215491      3.55E-06
    4    -689.9699216503      5.71E-07
    5    -689.9699216514      3.00E-07
    6    -689.9699216543      1.05E-07
    7    -689.9699216542      2.53E-08
    8    -689.9699216540      7.05E-09 Convergence criterion met
 ---------------------------------------
 SCF time:  CPU 56.56 s  wall 56.62 s
 SCF   energy in the final basis set = -689.9699216540
 Total energy in the final basis set = -689.9699216540

 --------------------------------------------------------------

                    Orbital Energies (a.u.)
 --------------------------------------------------------------

 Alpha MOs
 -- Occupied --
-19.186 -19.176 -10.246 -10.239 -10.203 -10.201 -10.201 -10.198
-10.193 -10.192 -10.191 -10.189 -10.189 -10.188 -10.187 -10.186
 -1.073  -1.044  -0.877  -0.845  -0.800  -0.771  -0.753  -0.722
 -0.715  -0.638  -0.627  -0.614  -0.583  -0.565  -0.541  -0.531
 -0.503  -0.484  -0.461  -0.457  -0.441  -0.434  -0.425  -0.422
 -0.419  -0.396  -0.379  -0.374  -0.368  -0.362  -0.354  -0.341
 -0.332  -0.325  -0.287  -0.273  -0.255  -0.222  -0.193
 -- Virtual --
 -0.033  -0.030   0.011   0.037   0.053   0.094   0.097   0.102
  0.120   0.132   0.148   0.161   0.166   0.180   0.190   0.195
  0.229   0.232   0.255   0.257   0.278   0.286   0.304   0.305
  0.346   0.353   0.357   0.374   0.394   0.475   0.478   0.502
  0.505   0.511   0.532   0.539   0.544   0.550   0.552   0.561
  0.572   0.579   0.581   0.594   0.598   0.609   0.613   0.619
  0.621   0.623   0.627   0.633   0.636   0.639   0.658   0.679
  0.688   0.706   0.733   0.736   0.764   0.776   0.796   0.807
  0.818   0.833   0.838   0.841   0.865   0.878   0.887   0.896
  0.911   0.915   0.924   0.943   0.952   0.958   0.968   0.995
  1.001   1.017   1.046   1.059   1.074   1.090   1.100   1.110
  1.133   1.140   1.191   1.194   1.198   1.224   1.240   1.254
  1.266   1.282   1.308   1.346   1.353   1.361   1.385   1.431
  1.442   1.447   1.452   1.456   1.468   1.482   1.493   1.495
  1.502   1.506   1.516   1.641   1.670   1.697   1.717   1.732
  1.752   1.760   1.770   1.800   1.820   1.826   1.836   1.851
  1.864   1.878   1.892   1.908   1.934   1.941   1.951   1.968
  1.975   1.997   2.061   2.072   2.084   2.090   2.098   2.133
  2.156   2.169   2.205   2.216   2.226   2.241   2.259   2.273
  2.285   2.307   2.311   2.349   2.360   2.377   2.396   2.416
  2.426   2.474   2.485   2.529   2.547   2.593   2.619   2.633
  2.652   2.660   2.671   2.686   2.713   2.720   2.762   2.773
  2.818   2.821   2.846   2.862   2.872   2.927   3.055   3.061
  3.108   3.182   3.349   3.426   3.539   3.877   4.066   4.074
  4.100   4.105   4.125   4.162   4.215   4.242   4.295   4.388
  4.393   4.432   4.644   4.726   5.006
 --------------------------------------------------------------

          Ground-State Mulliken Net Atomic Charges

     Atom                 Charge (a.u.)
  ----------------------------------------
      1 H                     0.128644
      2 C                    -0.139017
      3 C                    -0.195854
      4 H                     0.134735
      5 C                     0.060301
      6 C                     0.137696
      7 C                    -0.223861
      8 H                     0.120214
      9 C                    -0.128366
     10 H                     0.129620
     11 C                     0.069565
     12 C                     0.173434
     13 C                     0.253658
     14 C                     0.086818
     15 C                    -0.186840
     16 C                    -0.131810
     17 C                    -0.134000
     18 C                    -0.199458
     19 H                     0.155206
     20 H                     0.130551
     21 H                     0.128641
     22 H                     0.133231
     23 O                    -0.685737
     24 O                    -0.655458
     25 H                     0.424341
     26 H                     0.413747
  ----------------------------------------
  Sum of atomic charges =    -0.000000

 -----------------------------------------------------------------
                    Cartesian Multipole Moments
 -----------------------------------------------------------------
    Charge (ESU x 10^10)
                -0.0000
    Dipole Moment (Debye)
         X       1.4727      Y      -0.0338      Z      -1.0913
       Tot       1.8333
    Quadrupole Moments (Debye-Ang)
        XX     -80.7034     XY       4.8726     YY     -79.5750
        XZ      -2.3726     YZ      -3.6570     ZZ     -94.8032
    Octopole Moments (Debye-Ang^2)
       XXX       3.1559    XXY      -2.4761    XYY       9.5319
       YYY      10.0710    XXZ      -2.3157    XYZ      -7.6383
       YYZ     -11.0687    XZZ      -0.8706    YZZ       9.7740
       ZZZ       2.2323
    Hexadecapole Moments (Debye-Ang^3)
      XXXX   -2444.5838   XXXY      21.1911   XXYY    -661.1905
      XYYY       4.5949   YYYY   -1422.7182   XXXZ      -8.1644
      XXYZ     -12.7183   XYYZ     -24.7806   YYYZ     -31.2393
      XXZZ    -508.4755   XYZZ      -1.5140   YYZZ    -289.9577
      XZZZ      -4.2180   YZZZ       2.9315   ZZZZ     -96.3673
 -----------------------------------------------------------------
 Calculating analytic gradient of the SCF energy
 Gradient of SCF Energy
            1           2           3           4           5           6
    1   0.0000076  -0.0000031   0.0000144   0.0000066   0.0000012  -0.0000214
    2   0.0000105  -0.0000005   0.0000019   0.0000026   0.0000084  -0.0000076
    3  -0.0000075  -0.0000048  -0.0000028  -0.0000100   0.0000041  -0.0000185
            7           8           9          10          11          12
    1   0.0000040   0.0000017   0.0000032   0.0000007   0.0000082  -0.0000253
    2   0.0000108   0.0000073   0.0000214   0.0000119   0.0000105   0.0000074
    3  -0.0000011  -0.0000007  -0.0000074  -0.0000047  -0.0000017  -0.0000057
           13          14          15          16          17          18
    1   0.0000406  -0.0000109  -0.0000064   0.0000022   0.0000097   0.0000025
    2  -0.0000184  -0.0000269   0.0000042  -0.0000208   0.0000005  -0.0000174
    3  -0.0000024   0.0000203   0.0000021   0.0000028  -0.0000005  -0.0000043
           19          20          21          22          23          24
    1   0.0000006   0.0000028   0.0000087   0.0000097  -0.0000300  -0.0000171
    2  -0.0000100  -0.0000120  -0.0000105  -0.0000019   0.0000121   0.0000222
    3   0.0000066   0.0000026   0.0000034   0.0000073   0.0000412   0.0000015
           25          26
    1  -0.0000137   0.0000035
    2  -0.0000039  -0.0000019
    3   0.0000018  -0.0000215
 Max gradient component =       4.115E-05
 RMS gradient           =       1.261E-05
 Gradient time:  CPU 29.86 s  wall 29.86 s
 Geometry Optimization Parameters
   NAtoms,    NIC,     NZ,  NCons,   NDum,   NFix, NCnnct, MaxDiis
       26     192       0       0       0       0       0       0

 Cartesian Hessian Update
 Hessian Updated using BFGS Update


** GEOMETRY OPTIMIZATION IN DELOCALIZED INTERNAL COORDINATES **
   Searching for a Minimum

   Optimization Cycle:  13

                       Coordinates (Angstroms)
     ATOM                X               Y               Z
      1  H         3.5529538837   -2.7780871837   -0.0205860328
      2  C         2.9635255713   -1.8655796633   -0.0106883420
      3  C         1.5814367704   -1.9386556864   -0.0301491257
      4  H         1.1143939004   -2.9175006264   -0.0518088161
      5  C         0.7747848402   -0.7789884767   -0.0184862626
      6  C         1.4351463904    0.4882870980    0.0008491307
      7  C         2.8479689396    0.5427877464    0.0433904009
      8  H         3.3399342808    1.5087432882    0.1154264324
      9  C         3.6030149565   -0.6145789951    0.0345313766
     10  H         4.6874848244   -0.5565571217    0.0716024525
     11  C        -0.6824577184   -0.8234995340   -0.0140045857
     12  C         0.6461739992    1.6822402192   -0.0268759197
     13  C        -0.7203594372    1.6451409611   -0.0255239842
     14  C        -1.4250129122    0.3941518663   -0.0033443427
     15  C        -2.8375445184    0.3681662620    0.0059909825
     16  C        -3.5172013486   -0.8344149222    0.0068667998
     17  C        -2.7979465052   -2.0432314095   -0.0019275718
     18  C        -1.4148232585   -2.0333047706   -0.0119933911
     19  H        -3.3744232224    1.3103831637    0.0127532567
     20  H        -4.6036768253   -0.8465959686    0.0157067694
     21  H        -3.3288747901   -2.9913649547    0.0007346522
     22  H        -0.8889978581   -2.9818169209   -0.0160536168
     23  O         1.2259804787    2.9474959976   -0.0175877912
     24  O        -1.4517167228    2.7936115330   -0.0547763409
     25  H        -0.8057580639    3.5231252035   -0.0788514726
     26  H         1.9227565456    2.9777866947   -0.6927610578
   Point Group: c1    Number of degrees of freedom:    72


   Energy is   -689.969921654

 Hessian Updated using BFGS Update

 72 Hessian modes will be used to form the next step
  Hessian Eigenvalues:
     0.003739    0.010125    0.014335    0.015694    0.017711    0.017899
     0.018054    0.018933    0.019459    0.019997    0.020911    0.021563
     0.021697    0.021950    0.022232    0.022563    0.022735    0.022914
     0.022979    0.023248    0.023674    0.023764    0.031509    0.157158
     0.159791    0.159864    0.159997    0.160002    0.160006    0.160011
     0.160351    0.165235    0.187944    0.219627    0.220044    0.225003
     0.225278    0.234538    0.243051    0.246241    0.249736    0.250357
     0.263829    0.271524    0.337742    0.347841    0.348483    0.349007
     0.349140    0.350978    0.351513    0.351828    0.352741    0.358580
     0.366172    0.382182    0.387000    0.404722    0.418756    0.420890
     0.423862    0.430324    0.434786    0.437084    0.439506    0.465710
     0.470321    0.480029    0.483522    0.494370    0.539579    0.595170

 Minimum Search - Taking Simple RFO Step
 Searching for Lamda that Minimizes Along All modes
 Value Taken    Lamda =   0.00000000
 Step Taken.  Stepsize is  0.001818

                             Maximum     Tolerance    Cnvgd?
         Gradient           0.000022      0.000300     YES
         Displacement       0.000825      0.001200     YES
         Energy change     -0.000000      0.000001     YES

 Final energy is   -689.96992165397296     


 ******************************
 **  OPTIMIZATION CONVERGED  **
 ******************************

                       Coordinates (Angstroms)
     ATOM                X               Y               Z
      1  H         3.5529538837   -2.7780871837   -0.0205860328
      2  C         2.9635255713   -1.8655796633   -0.0106883420
      3  C         1.5814367704   -1.9386556864   -0.0301491257
      4  H         1.1143939004   -2.9175006264   -0.0518088161
      5  C         0.7747848402   -0.7789884767   -0.0184862626
      6  C         1.4351463904    0.4882870980    0.0008491307
      7  C         2.8479689396    0.5427877464    0.0433904009
      8  H         3.3399342808    1.5087432882    0.1154264324
      9  C         3.6030149565   -0.6145789951    0.0345313766
     10  H         4.6874848244   -0.5565571217    0.0716024525
     11  C        -0.6824577184   -0.8234995340   -0.0140045857
     12  C         0.6461739992    1.6822402192   -0.0268759197
     13  C        -0.7203594372    1.6451409611   -0.0255239842
     14  C        -1.4250129122    0.3941518663   -0.0033443427
     15  C        -2.8375445184    0.3681662620    0.0059909825
     16  C        -3.5172013486   -0.8344149222    0.0068667998
     17  C        -2.7979465052   -2.0432314095   -0.0019275718
     18  C        -1.4148232585   -2.0333047706   -0.0119933911
     19  H        -3.3744232224    1.3103831637    0.0127532567
     20  H        -4.6036768253   -0.8465959686    0.0157067694
     21  H        -3.3288747901   -2.9913649547    0.0007346522
     22  H        -0.8889978581   -2.9818169209   -0.0160536168
     23  O         1.2259804787    2.9474959976   -0.0175877912
     24  O        -1.4517167228    2.7936115330   -0.0547763409
     25  H        -0.8057580639    3.5231252035   -0.0788514726
     26  H         1.9227565456    2.9777866947   -0.6927610578

Z-matrix Print:
$molecule
0 1
O 
H  1 0.974696
C  1 1.361882 2 106.009687
C  3 1.367038 1 120.924916 2 0.315995 0
O  4 1.391810 3 116.173779 1 1.922626 0
H  5 0.970708 4 108.829379 3 -132.760410 0
C  4 1.431353 3 121.893890 1 -179.873811 0
C  7 1.414513 4 121.264667 3 -177.900014 0
H  8 1.086411 7 119.245051 4 3.644977 0
C  8 1.381908 7 120.881509 4 -178.288435 0
H  10 1.086653 8 120.022733 7 -179.757466 0
C  10 1.405701 8 119.800910 7 -0.314031 0
H  12 1.086367 10 120.065372 8 179.831352 0
C  12 1.384156 10 120.111412 8 -0.770434 0
H  14 1.084774 12 118.543159 10 -179.200375 0
C  14 1.412675 12 121.782894 10 0.608116 0
C  3 1.435967 1 118.129891 2 -179.226117 0
C  17 1.412801 3 120.447516 1 -0.841478 0
H  18 1.084462 17 118.622129 3 -1.004460 0
C  18 1.381353 17 120.527071 3 179.014871 0
H  20 1.086580 18 120.115196 17 179.900286 0
C  20 1.406642 18 119.772514 17 -0.015379 0
H  22 1.086669 20 119.997672 18 179.877895 0
C  22 1.383195 20 120.343236 18 -0.026676 0
H  24 1.084520 22 118.592141 20 179.846032 0
C  24 1.414211 22 121.599891 20 -0.010160 0
$end


 --------------------------------------------------------------

                    Orbital Energies (a.u.)
 --------------------------------------------------------------

 Alpha MOs
 -- Occupied --
-19.186 -19.176 -10.246 -10.239 -10.203 -10.201 -10.201 -10.198
-10.193 -10.192 -10.191 -10.189 -10.189 -10.188 -10.187 -10.186
 -1.073  -1.044  -0.877  -0.845  -0.800  -0.771  -0.753  -0.722
 -0.715  -0.638  -0.627  -0.614  -0.583  -0.565  -0.541  -0.531
 -0.503  -0.484  -0.461  -0.457  -0.441  -0.434  -0.425  -0.422
 -0.419  -0.396  -0.379  -0.374  -0.368  -0.362  -0.354  -0.341
 -0.332  -0.325  -0.287  -0.273  -0.255  -0.222  -0.193
 -- Virtual --
 -0.033  -0.030   0.011   0.037   0.053   0.094   0.097   0.102
  0.120   0.132   0.148   0.161   0.166   0.180   0.190   0.195
  0.229   0.232   0.255   0.257   0.278   0.286   0.304   0.305
  0.346   0.353   0.357   0.374   0.394   0.475   0.478   0.502
  0.505   0.511   0.532   0.539   0.544   0.550   0.552   0.561
  0.572   0.579   0.581   0.594   0.598   0.609   0.613   0.619
  0.621   0.623   0.627   0.633   0.636   0.639   0.658   0.679
  0.688   0.706   0.733   0.736   0.764   0.776   0.796   0.807
  0.818   0.833   0.838   0.841   0.865   0.878   0.887   0.896
  0.911   0.915   0.924   0.943   0.952   0.958   0.968   0.995
  1.001   1.017   1.046   1.059   1.074   1.090   1.100   1.110
  1.133   1.140   1.191   1.194   1.198   1.224   1.240   1.254
  1.266   1.282   1.308   1.346   1.353   1.361   1.385   1.431
  1.442   1.447   1.452   1.456   1.468   1.482   1.493   1.495
  1.502   1.506   1.516   1.641   1.670   1.697   1.717   1.732
  1.752   1.760   1.770   1.800   1.820   1.826   1.836   1.851
  1.864   1.878   1.892   1.908   1.934   1.941   1.951   1.968
  1.975   1.997   2.061   2.072   2.084   2.090   2.098   2.133
  2.156   2.169   2.205   2.216   2.226   2.241   2.259   2.273
  2.285   2.307   2.311   2.349   2.360   2.377   2.396   2.416
  2.426   2.474   2.485   2.529   2.547   2.593   2.619   2.633
  2.652   2.660   2.671   2.686   2.713   2.720   2.762   2.773
  2.818   2.821   2.846   2.862   2.872   2.927   3.055   3.061
  3.108   3.182   3.349   3.426   3.539   3.877   4.066   4.074
  4.100   4.105   4.125   4.162   4.215   4.242   4.295   4.388
  4.393   4.432   4.644   4.726   5.006
 --------------------------------------------------------------

          Ground-State Mulliken Net Atomic Charges

     Atom                 Charge (a.u.)
  ----------------------------------------
      1 H                     0.128644
      2 C                    -0.139017
      3 C                    -0.195854
      4 H                     0.134735
      5 C                     0.060301
      6 C                     0.137696
      7 C                    -0.223861
      8 H                     0.120214
      9 C                    -0.128366
     10 H                     0.129620
     11 C                     0.069565
     12 C                     0.173434
     13 C                     0.253658
     14 C                     0.086818
     15 C                    -0.186840
     16 C                    -0.131810
     17 C                    -0.134000
     18 C                    -0.199458
     19 H                     0.155206
     20 H                     0.130551
     21 H                     0.128641
     22 H                     0.133231
     23 O                    -0.685737
     24 O                    -0.655458
     25 H                     0.424341
     26 H                     0.413747
  ----------------------------------------
  Sum of atomic charges =    -0.000000

 -----------------------------------------------------------------
                    Cartesian Multipole Moments
 -----------------------------------------------------------------
    Charge (ESU x 10^10)
                -0.0000
    Dipole Moment (Debye)
         X       1.4727      Y      -0.0338      Z      -1.0913
       Tot       1.8333
    Quadrupole Moments (Debye-Ang)
        XX     -80.7034     XY       4.8726     YY     -79.5750
        XZ      -2.3726     YZ      -3.6570     ZZ     -94.8032
    Octopole Moments (Debye-Ang^2)
       XXX       3.1559    XXY      -2.4761    XYY       9.5319
       YYY      10.0710    XXZ      -2.3157    XYZ      -7.6383
       YYZ     -11.0687    XZZ      -0.8706    YZZ       9.7740
       ZZZ       2.2323
    Hexadecapole Moments (Debye-Ang^3)
      XXXX   -2444.5838   XXXY      21.1911   XXYY    -661.1905
      XYYY       4.5949   YYYY   -1422.7182   XXXZ      -8.1644
      XXYZ     -12.7183   XYYZ     -24.7806   YYYZ     -31.2393
      XXZZ    -508.4755   XYZZ      -1.5140   YYZZ    -289.9577
      XZZZ      -4.2180   YZZZ       2.9315   ZZZZ     -96.3673
 -----------------------------------------------------------------
Archival summary:
1\1\TWL01\OPT\ProcedureUnspecified\6-31G*\21410\taweetha\SunJun1111:45:182017SunJun1111:45:182017\0\\#,OPT,ProcedureUnspecified,6-31G*,\\0,1\O\H,1,0.974696\C,1,1.36188,2,106.01\C,3,1.36704,1,120.925,2,0.315995,0\O,4,1.39181,3,116.174,1,1.92263,0\H,5,0.970708,4,108.829,3,-132.76,0\C,4,1.43135,3,121.894,1,-179.874,0\C,7,1.41451,4,121.265,3,-177.9,0\H,8,1.08641,7,119.245,4,3.64498,0\C,8,1.38191,7,120.882,4,-178.288,0\H,10,1.08665,8,120.023,7,-179.757,0\C,10,1.4057,8,119.801,7,-0.314031,0\H,12,1.08637,10,120.065,8,179.831,0\C,12,1.38416,10,120.111,8,-0.770434,0\H,14,1.08477,12,118.543,10,-179.2,0\C,14,1.41268,12,121.783,10,0.608116,0\C,3,1.43597,1,118.13,2,-179.226,0\C,17,1.4128,3,120.448,1,-0.841478,0\H,18,1.08446,17,118.622,3,-1.00446,0\C,18,1.38135,17,120.527,3,179.015,0\H,20,1.08658,18,120.115,17,179.9,0\C,20,1.40664,18,119.773,17,-0.0153791,0\H,22,1.08667,20,119.998,18,179.878,0\C,22,1.3832,20,120.343,18,-0.0266759,0\H,24,1.08452,22,118.592,20,179.846,0\C,24,1.41421,22,121.6,20,-0.0101601,0\\\@

 Total job time:  1471.75s(wall), 1469.24s(cpu) 
 Sun Jun 11 11:45:18 2017

        *************************************************************
        *                                                           *
        *  Thank you very much for using Q-Chem.  Have a nice day.  *
        *                                                           *
        *************************************************************


 
User input: 2 of 2 
 
TWL01 127.0.1
Q-Chem Developer Version! Running on 127.0.1.*
                  Welcome to Q-Chem
     A Quantum Leap Into The Future Of Chemistry


 Q-Chem 4.4, Q-Chem, Inc., Pleasanton, CA (2016)

 Y. Shao,  Z. Gan,  E. Epifanovsky,  A. T. B. Gilbert,  M. Wormit,  
 J. Kussmann,  A. W. Lange,  A. Behn,  J. Deng,  X. Feng,  D. Ghosh,  
 M. Goldey,  P. R. Horn,  L. D. Jacobson,  I. Kaliman,  F. Rob,  
 R. Z. Khaliullin,  T. Kus,  A. Landau,  J. Liu,  E. I. Proynov,  Y. M. Rhee,  
 R. M. Richard,  M. A. Rohrdanz,  R. P. Steele,  E. J. Sundstrom,  
 H. L. Woodcock III,  P. M. Zimmerman,  D. Zuev,  B. Albrecht,  E. Alguire,  
 B. Austin,  S. A. Baeppler,  G. J. O. Beran,  Y. A. Bernard,  E. Berquist,  
 K. Brandhorst,  K. B. Bravaya,  S. T. Brown,  D. Casanova,  C.-M. Chang,  
 Y. Chen,  S. H. Chien,  K. D. Closser,  M. P. Coons,  D. L. Crittenden,  
 S. Dasgupta,  M. Diedenhofen,  R. A. DiStasio Jr.,  H. Do,  A. D. Dutoi,  
 R. G. Edgar,  P.-T. Fang,  S. Fatehi,  Q. Feng,  L. Fusti-Molnar,  
 A. Ghysels,  A. Golubeva-Zadorozhnaya,  J. Gomes,  A. Gunina,  
 M. W. D. Hanson-Heine,  P. H. P. Harbach,  A. W. Hauser,  J. E. Herr,  
 E. G. Hohenstein,  Z. C. Holden,  K. Hui,  T.-C. Jagau,  H. Ji,  B. Kaduk,  
 K. Khistyaev,  Jaehoon Kim,  Jihan Kim,  R. A. King,  P. Klunzinger,  
 K. Koh,  D. Kosenkov,  T. Kowalczyk,  C. M. Krauter,  A. Kunitsa,  
 K. U. Lao,  A. Laurent,  K. V. Lawler,  J. Lee,  D. Lefrancois,  S. Lehtola,  
 S. V. Levchenko,  C. Y. Lin,  Y.-S. Lin,  F. Liu,  E. Livshits,  
 R. C. Lochan,  A. Luenser,  P. Manohar,  S. F. Manzer,  S.-P. Mao,  Y. Mao,  
 N. Mardirossian,  A. V. Marenich,  L. A. Martinez-Martinez,  S. A. Maurer,  
 N. J. Mayhall,  J.-M. Mewes,  A. F. Morrison,  K. Nanda,  T. S. Nguyen-Beck,  
 C. M. Oana,  R. Olivares-Amaya,  D. P. O'Neill,  J. A. Parkhill,  
 T. M. Perrine,  R. Peverati,  P. A. Pieniazek,  F. Plasser,  A. Prociuk,  
 D. R. Rehn,  E. Rosta,  N. J. Russ,  N. Sergueev,  S. M. Sharada,  
 S. Sharma,  D. W. Small,  A. Sodt,  T. Stauch,  T. Stein,  D. Stuck,  
 Y.-C. Su,  A. J. W. Thom,  T. Tsuchimochi,  L. Vogt,  O. Vydrov,  T. Wang,  
 M. A. Watson,  J. Wenzel,  A. White,  C. F. Williams,  V. Vanovschi,  
 K. Yao,  S. Yeganeh,  S. R. Yost,  Z.-Q. You,  I. Y. Zhang,  X. Zhang,  
 Y. Zhao,  B. R. Brooks,  G. K. L. Chan,  D. M. Chipman,  C. J. Cramer,  
 W. A. Goddard III,  M. S. Gordon,  W. J. Hehre,  A. Klamt,  
 H. F. Schaefer III,  M. W. Schmidt,  C. D. Sherrill,  D. G. Truhlar,  
 A. Warshel,  X. Xu,  A. Aspuru-Guzik,  R. Baer,  A. T. Bell,  N. A. Besley,  
 J.-D. Chai,  A. Dreuw,  B. D. Dunietz,  T. R. Furlani,  S. R. Gwaltney,  
 C.-P. Hsu,  Y. Jung,  J. Kong,  D. S. Lambrecht,  W. Liang,  C. Ochsenfeld,  
 V. A. Rassolov,  L. V. Slipchenko,  J. E. Subotnik,  T. Van Voorhis,  
 J. M. Herbert,  A. I. Krylov,  P. M. W. Gill,  M. Head-Gordon

 Contributors to earlier versions of Q-Chem not listed above: 
 R. D. Adamson,  J. Baker,  E. F. C. Byrd,  A. K. Chakraborty,  C.-L. Cheng,  
 H. Dachsel,  R. J. Doerksen,  G. Hawkins,  A. Heyden,  S. Hirata,  
 G. Kedziora,  F. J. Keil,  C. Kelley,  P. P. Korambath,  W. Kurlancheek,  
 A. M. Lee,  M. S. Lee,  D. Liotard,  I. Lotan,  P. E. Maslen,  N. Nair,  
 D. Neuhauser,  R. Olson,  B. Peters,  J. Ritchie,  N. E. Schultz,  
 N. Shenvi,  A. C. Simmonett,  K. S. Thanthiriwatte,  Q. Wu,  W. Zhang

 Please cite Q-Chem as follows:
 Y. Shao et al., Mol. Phys. 113, 184-215 (2015)
 DOI: 10.1080/00268976.2014.952696

 Q-Chem 4.4.2 for Intel X86 EM64T Linux

 Parts of Q-Chem use Armadillo 5.200.1 (Boston Tea Smuggler).
 http://arma.sourceforge.net/

 Q-Chem begins on Sun Jun 11 11:45:18 2017  


Host: 0

     Scratch files written to /scratch/taweetham/qchem40347//
The previous job contains 0 fragments, simply inherited here
FILE_GEOM_ORG=        593

Checking the input file for inconsistencies... 	...done.

--------------------------------------------------------------
User input:
--------------------------------------------------------------

$molecule
read
$end

$rem
   BASIS  =  6-31G*
   JOB_TYPE  =  frequency
   METHOD  =  B3LYP
   SCF_GUESS  =  read
   SYM_IGNORE TRUE
$end


--------------------------------------------------------------
 ----------------------------------------------------------------
             Standard Nuclear Orientation (Angstroms)
    I     Atom           X                Y                Z
 ----------------------------------------------------------------
    1      H       3.5529538837    -2.7780871837    -0.0205860328
    2      C       2.9635255713    -1.8655796633    -0.0106883420
    3      C       1.5814367704    -1.9386556864    -0.0301491257
    4      H       1.1143939004    -2.9175006264    -0.0518088161
    5      C       0.7747848402    -0.7789884767    -0.0184862626
    6      C       1.4351463904     0.4882870980     0.0008491307
    7      C       2.8479689396     0.5427877464     0.0433904009
    8      H       3.3399342808     1.5087432882     0.1154264324
    9      C       3.6030149565    -0.6145789951     0.0345313766
   10      H       4.6874848244    -0.5565571217     0.0716024525
   11      C      -0.6824577184    -0.8234995340    -0.0140045857
   12      C       0.6461739992     1.6822402192    -0.0268759197
   13      C      -0.7203594372     1.6451409611    -0.0255239842
   14      C      -1.4250129122     0.3941518663    -0.0033443427
   15      C      -2.8375445184     0.3681662620     0.0059909825
   16      C      -3.5172013486    -0.8344149222     0.0068667998
   17      C      -2.7979465052    -2.0432314095    -0.0019275718
   18      C      -1.4148232585    -2.0333047706    -0.0119933911
   19      H      -3.3744232224     1.3103831637     0.0127532567
   20      H      -4.6036768253    -0.8465959686     0.0157067694
   21      H      -3.3288747901    -2.9913649547     0.0007346522
   22      H      -0.8889978581    -2.9818169209    -0.0160536168
   23      O       1.2259804787     2.9474959976    -0.0175877912
   24      O      -1.4517167228     2.7936115330    -0.0547763409
   25      H      -0.8057580639     3.5231252035    -0.0788514726
   26      H       1.9227565456     2.9777866947    -0.6927610578
 ----------------------------------------------------------------
 Nuclear Repulsion Energy =  1011.1363708371 hartrees
 There are       55 alpha and       55 beta electrons
 Requested basis set is 6-31G(d)
 There are 84 shells and 260 basis functions

 Total QAlloc Memory Limit   2000 MB
 Mega-Array Size        61 MB
 MEM_STATIC part        62 MB
 A cutoff of  1.0D-11 yielded   2693 shell pairs
 There are     27882 function pairs

 -------------------------------------------------------
 OpenMP Integral Computing Module                       
 Release: version 1.0, May 2013, Q-Chem Inc. Pittsburgh 
 -------------------------------------------------------
 Integral Job Info:
 Integral job number is                      11
 Integral operator is                         1
 short-range coefficients                     0
 long-range coefficients              100000000
 Omega coefficients                           0
 if combine SR and LR in K                    0
 Integral screening is                        0
 Integral computing path is                   2
 max size of driver memory is            800000
 size of driver memory is                593474
 size of scratch memory is              2260544
 max col of scratch BK array               1296
 max len of scratch array in speh3          155
 max len of scratch index in speh4           18
 max int batch size is                      520
 min int batch size is                       52
 fixed nKL is                                52
 max L of basis functions is                  2
 order of int derivative is                   0
 number of shells is                         84
 number of basis is                         260
 number of cartesian basis is               260
 number of contracted shell pairs          2693
 number of primitive shell pairs           9690
 maxK2 (contraction) of shell pair           36
 max number of K2 of shell pair               1
 max number of CS2 of shell pair            311
 max number of PS2 of shell pair           1866
 mem total for path MDJ                   87352
 -------------------------------------------------------
 Smallest overlap matrix eigenvalue = 1.80E-04
 Guess MOs from SCF MO coefficient file
 Reading MOs from coefficient file
 Reading MOs from coefficient file
 A restricted hybrid HF-DFT SCF calculation will be
 performed using Pulay DIIS extrapolation
 Exchange:     0.2000 Hartree-Fock + 0.0800 Slater + 0.7200 B88
 Correlation:  0.1900 VWN1RPA + 0.8100 LYP
 Using SG-1 standard quadrature grid
 SCF converges when DIIS error is below 1.0E-08
 ---------------------------------------
  Cycle       Energy         DIIS Error
 ---------------------------------------
    1    -689.9699216735      3.70E-09
    2    -689.9699216740      7.92E-09 Convergence criterion met
 ---------------------------------------
 SCF time:  CPU 18.78 s  wall 18.79 s
 SCF   energy in the final basis set = -689.9699216740
 Total energy in the final basis set = -689.9699216740

 --------------------------------------------------------------

                    Orbital Energies (a.u.)
 --------------------------------------------------------------

 Alpha MOs
 -- Occupied --
-19.186 -19.176 -10.246 -10.239 -10.203 -10.201 -10.201 -10.198
-10.193 -10.192 -10.191 -10.189 -10.189 -10.188 -10.187 -10.186
 -1.073  -1.044  -0.877  -0.845  -0.800  -0.771  -0.753  -0.722
 -0.715  -0.638  -0.627  -0.614  -0.583  -0.565  -0.541  -0.531
 -0.503  -0.484  -0.461  -0.457  -0.441  -0.434  -0.425  -0.422
 -0.419  -0.396  -0.379  -0.374  -0.368  -0.362  -0.354  -0.341
 -0.332  -0.325  -0.287  -0.273  -0.255  -0.222  -0.193
 -- Virtual --
 -0.033  -0.030   0.011   0.037   0.053   0.094   0.097   0.102
  0.120   0.132   0.148   0.161   0.166   0.180   0.190   0.195
  0.229   0.232   0.255   0.257   0.278   0.286   0.304   0.305
  0.346   0.353   0.357   0.374   0.394   0.475   0.478   0.502
  0.505   0.511   0.532   0.539   0.544   0.550   0.552   0.561
  0.572   0.579   0.581   0.594   0.598   0.609   0.613   0.619
  0.621   0.623   0.627   0.633   0.636   0.639   0.658   0.679
  0.688   0.706   0.733   0.736   0.764   0.776   0.796   0.807
  0.818   0.833   0.838   0.841   0.865   0.878   0.887   0.896
  0.911   0.915   0.924   0.943   0.952   0.958   0.968   0.995
  1.001   1.017   1.046   1.059   1.074   1.090   1.100   1.110
  1.133   1.140   1.191   1.194   1.198   1.224   1.240   1.254
  1.266   1.282   1.308   1.346   1.353   1.361   1.385   1.431
  1.442   1.447   1.452   1.456   1.468   1.482   1.493   1.495
  1.502   1.506   1.516   1.641   1.670   1.697   1.717   1.732
  1.752   1.760   1.770   1.800   1.820   1.826   1.836   1.851
  1.864   1.878   1.892   1.908   1.934   1.941   1.951   1.968
  1.975   1.997   2.061   2.072   2.084   2.090   2.098   2.133
  2.156   2.169   2.205   2.216   2.226   2.241   2.259   2.273
  2.285   2.307   2.311   2.349   2.360   2.377   2.396   2.416
  2.426   2.474   2.485   2.529   2.547   2.593   2.619   2.633
  2.652   2.660   2.671   2.686   2.713   2.720   2.762   2.773
  2.818   2.821   2.846   2.862   2.872   2.927   3.055   3.061
  3.108   3.182   3.349   3.426   3.539   3.877   4.066   4.074
  4.100   4.105   4.125   4.162   4.215   4.242   4.295   4.388
  4.393   4.432   4.644   4.726   5.006
 --------------------------------------------------------------

          Ground-State Mulliken Net Atomic Charges

     Atom                 Charge (a.u.)
  ----------------------------------------
      1 H                     0.128644
      2 C                    -0.139017
      3 C                    -0.195854
      4 H                     0.134735
      5 C                     0.060301
      6 C                     0.137696
      7 C                    -0.223861
      8 H                     0.120214
      9 C                    -0.128367
     10 H                     0.129620
     11 C                     0.069565
     12 C                     0.173434
     13 C                     0.253658
     14 C                     0.086818
     15 C                    -0.186840
     16 C                    -0.131810
     17 C                    -0.134000
     18 C                    -0.199458
     19 H                     0.155206
     20 H                     0.130551
     21 H                     0.128641
     22 H                     0.133231
     23 O                    -0.685736
     24 O                    -0.655458
     25 H                     0.424341
     26 H                     0.413747
  ----------------------------------------
  Sum of atomic charges =    -0.000000

 -----------------------------------------------------------------
                    Cartesian Multipole Moments
 -----------------------------------------------------------------
    Charge (ESU x 10^10)
                -0.0000
    Dipole Moment (Debye)
         X       1.4727      Y      -0.0338      Z      -1.0913
       Tot       1.8333
    Quadrupole Moments (Debye-Ang)
        XX     -80.7035     XY       4.8726     YY     -79.5750
        XZ      -2.3726     YZ      -3.6570     ZZ     -94.8032
    Octopole Moments (Debye-Ang^2)
       XXX       3.1559    XXY      -2.4761    XYY       9.5319
       YYY      10.0710    XXZ      -2.3157    XYZ      -7.6383
       YYZ     -11.0687    XZZ      -0.8706    YZZ       9.7740
       ZZZ       2.2323
    Hexadecapole Moments (Debye-Ang^3)
      XXXX   -2444.5843   XXXY      21.1911   XXYY    -661.1906
      XYYY       4.5949   YYYY   -1422.7183   XXXZ      -8.1643
      XXYZ     -12.7183   XYYZ     -24.7806   YYYZ     -31.2393
      XXZZ    -508.4755   XYZZ      -1.5140   YYZZ    -289.9577
      XZZZ      -4.2180   YZZZ       2.9315   ZZZZ     -96.3673
 -----------------------------------------------------------------
 Calculating MO derivatives via CPSCF
   1         3          78      0.236242    0.045671
   2         3          78      0.024673    0.004579
   3         3          78      0.001800    0.000303
   4        54          27      0.000074    0.000020
   5        81           0      0.000000    0.000000    Roots Converged
 Calculating analytic Hessian of the SCF energy
 Polarizability Matrix (a.u.)
            1           2           3
    1-244.7691539  -1.9464165   0.5491607
    2  -1.9464165-175.9328526   0.9110911
    3   0.5491607   0.9110911 -48.9332017

 Direct stationary perturbation theory relativistic correction:

 rels  =       0.181831122839
 relv  =      -0.999697026269
 rel2e =       0.519359659054
 E_rel =      -0.298506244377

 Hessian of the SCF Energy
            1           2           3           4           5           6
    1   0.1480264  -0.1371277  -0.0009043  -0.1421111   0.1268937   0.0009254
    2  -0.1371277   0.2721310   0.0030486   0.1273178  -0.2578097  -0.0027106
    3  -0.0009043   0.0030486   0.0245423   0.0007636  -0.0027062  -0.0334535
    4  -0.1421111   0.1273178   0.0007636   0.7127600  -0.0384526   0.0088174
    5   0.1268937  -0.2578097  -0.0027062  -0.0384526   0.7078954   0.0131842
    6   0.0009254  -0.0027106  -0.0334535   0.0088174   0.0131842   0.1240988
    7  -0.0132091  -0.0029683  -0.0000824  -0.3672981   0.0211629  -0.0037054
    8   0.0287695   0.0051500   0.0004714  -0.0459860  -0.1289550  -0.0019752
    9   0.0003082   0.0000240   0.0016238  -0.0040195  -0.0005107  -0.0558566
   10   0.0010214   0.0002603   0.0000691  -0.0103929  -0.0312237  -0.0006504
   11  -0.0001681   0.0010464   0.0000880   0.0010400   0.0014779  -0.0000159
   12   0.0000646   0.0001073  -0.0043418  -0.0004629  -0.0004737   0.0031774
   13  -0.0050072  -0.0011159  -0.0001898  -0.0483279   0.0171913  -0.0004445
   14  -0.0025453   0.0012120   0.0000166   0.0611426   0.0332484   0.0014545
   15  -0.0001374  -0.0001229   0.0079273   0.0006418   0.0008327   0.0051354
   16  -0.0008186  -0.0009177  -0.0000878  -0.0431632  -0.0319347  -0.0014328
   17  -0.0005845   0.0002744  -0.0000056  -0.0181541  -0.0084402  -0.0001021
   18  -0.0000451  -0.0000130  -0.0002990  -0.0012970  -0.0007345  -0.0067615
   19  -0.0009429  -0.0042138  -0.0002082   0.0596894   0.0292820   0.0020805
   20  -0.0028740  -0.0033036  -0.0003347  -0.0190645  -0.0604309  -0.0019586
   21  -0.0002676  -0.0004045   0.0056109   0.0015057  -0.0010551   0.0086417
   22   0.0004372   0.0008869  -0.0000580  -0.0013266   0.0030594  -0.0003238
   23  -0.0007932  -0.0011164  -0.0000629   0.0046188  -0.0023951  -0.0004039
   24   0.0000245   0.0000600   0.0005392  -0.0004863  -0.0000429   0.0074275
   25   0.0121062   0.0180105   0.0005498  -0.1669863  -0.1108933  -0.0055245
   26  -0.0137436  -0.0188429  -0.0007165  -0.0432847  -0.2783475  -0.0061785
   27  -0.0000712  -0.0000360   0.0015983  -0.0046924  -0.0084981  -0.0593842
   28   0.0008225  -0.0002710   0.0001464  -0.0101379   0.0019353  -0.0003554
   29   0.0005606   0.0010303   0.0001315  -0.0295420   0.0039624  -0.0008939
   30   0.0001042   0.0001057  -0.0031274  -0.0007501   0.0004880   0.0021457
   31   0.0001977  -0.0000226  -0.0000213   0.0198805   0.0110512   0.0006315
   32   0.0017120   0.0001741   0.0000631   0.0029856  -0.0052405  -0.0001481
   33  -0.0000133  -0.0000138   0.0005122  -0.0001228  -0.0002617   0.0060299
   34   0.0001785  -0.0000048   0.0000104   0.0070931   0.0100004   0.0004484
   35  -0.0001775   0.0000219  -0.0000460  -0.0046798  -0.0062290  -0.0004436
   36   0.0000298   0.0000090  -0.0008734   0.0000454  -0.0001308  -0.0007323
   37  -0.0001039  -0.0001119   0.0000191  -0.0092407  -0.0095920  -0.0005110
   38  -0.0002636  -0.0000061  -0.0000158  -0.0072448  -0.0034416  -0.0002161
   39  -0.0000106  -0.0000050   0.0000487   0.0003140   0.0000264   0.0004525
   40  -0.0004982   0.0000043  -0.0000253   0.0042085   0.0033633   0.0002309
   41  -0.0001212   0.0000580  -0.0000293   0.0104307   0.0060202   0.0003483
   42   0.0000130   0.0000124  -0.0004748  -0.0002278  -0.0001161   0.0002031
   43  -0.0000695  -0.0000364  -0.0000029  -0.0041029  -0.0023112  -0.0001636
   44   0.0001420   0.0000154   0.0000039  -0.0020230  -0.0017855  -0.0001023
   45   0.0000010  -0.0000007  -0.0000229  -0.0000418  -0.0000090  -0.0006486
   46  -0.0000132   0.0000316  -0.0000009  -0.0001697  -0.0007445  -0.0000235
   47   0.0000548   0.0000385   0.0000039   0.0052766   0.0030710   0.0001982
   48  -0.0000005  -0.0000007   0.0000612   0.0000174   0.0000235   0.0001960
   49   0.0000663   0.0000437   0.0000054   0.0053301   0.0032403   0.0001918
   50  -0.0000725  -0.0000427  -0.0000022  -0.0028788  -0.0004291  -0.0000778
   51   0.0000013   0.0000009  -0.0000763  -0.0000202  -0.0000082   0.0004032
   52  -0.0000364   0.0000311   0.0000105  -0.0050942  -0.0038071  -0.0002069
   53   0.0000728  -0.0000314   0.0000057  -0.0050333  -0.0038638  -0.0001667
   54  -0.0000040  -0.0000041   0.0002041  -0.0000193   0.0000150  -0.0004643
   55  -0.0000637   0.0000009  -0.0000026  -0.0000452   0.0000605  -0.0000002
   56  -0.0000006  -0.0000032   0.0000006  -0.0000266  -0.0000171  -0.0000023
   57   0.0000018   0.0000011  -0.0000691   0.0000015   0.0000003   0.0000187
   58  -0.0000142   0.0000118  -0.0000001  -0.0000207  -0.0000057  -0.0000006
   59  -0.0000010   0.0000018  -0.0000003   0.0000398   0.0001137   0.0000033
   60  -0.0000001  -0.0000001   0.0000060   0.0000097   0.0000022  -0.0001030
   61  -0.0000374   0.0000089  -0.0000006   0.0000544   0.0000746   0.0000020
   62  -0.0000128   0.0000131   0.0000001  -0.0000587  -0.0000514  -0.0000031
   63   0.0000001   0.0000000   0.0000043  -0.0000008  -0.0000015  -0.0000669
   64  -0.0000221  -0.0000250  -0.0000017  -0.0000861   0.0000926  -0.0000128
   65  -0.0000363  -0.0000260  -0.0000048  -0.0001189   0.0009206   0.0000036
   66   0.0000012   0.0000008  -0.0000294  -0.0000117  -0.0000147  -0.0002389
   67   0.0001668   0.0002369   0.0001201   0.0004080   0.0004083   0.0001529
   68   0.0001834  -0.0000719   0.0000329   0.0007455   0.0008952  -0.0000182
   69   0.0000188   0.0000593  -0.0000934  -0.0006363  -0.0004095  -0.0003048
   70  -0.0000054   0.0001081   0.0000058  -0.0000044   0.0015848   0.0000551
   71   0.0001197  -0.0000845   0.0000127   0.0024869  -0.0009264   0.0000360
   72  -0.0000026  -0.0000016   0.0001194  -0.0000004   0.0001099   0.0000527
   73  -0.0000078  -0.0000447  -0.0000080  -0.0004361   0.0000345  -0.0000182
   74  -0.0000142   0.0000361   0.0000002  -0.0000911   0.0002759   0.0000069
   75  -0.0000002   0.0000021  -0.0000004   0.0000249   0.0000086  -0.0000041
   76  -0.0000622  -0.0000930  -0.0001060  -0.0004798  -0.0004705  -0.0001625
   77   0.0000276   0.0001355   0.0000449   0.0005546   0.0004822   0.0001819
   78  -0.0000370  -0.0001182   0.0000637   0.0006478   0.0002817   0.0000361
            7           8           9          10          11          12
    1  -0.0132091   0.0287695   0.0003082   0.0010214  -0.0001681   0.0000646
    2  -0.0029683   0.0051500   0.0000240   0.0002603   0.0010464   0.0001073
    3  -0.0000824   0.0004714   0.0016238   0.0000691   0.0000880  -0.0043418
    4  -0.3672981  -0.0459860  -0.0040195  -0.0103929   0.0010400  -0.0004629
    5   0.0211629  -0.1289550  -0.0005107  -0.0312237   0.0014779  -0.0004737
    6  -0.0037054  -0.0019752  -0.0558566  -0.0006504  -0.0000159   0.0031774
    7   0.7160861   0.0437796   0.0067575  -0.1102514  -0.1089937  -0.0019639
    8   0.0437796   0.6997413   0.0108307  -0.1079292  -0.2888613  -0.0057041
    9   0.0067575   0.0108307   0.1293498  -0.0024321  -0.0056064  -0.0352651
   10  -0.1102514  -0.1079292  -0.0024321   0.1222193   0.1196106   0.0028171
   11  -0.1089937  -0.2888613  -0.0056064   0.1196106   0.3058944   0.0060600
   12  -0.0019639  -0.0057041  -0.0352651   0.0028171   0.0060600   0.0235782
   13  -0.1598306   0.0955906   0.0006107   0.0126248  -0.0125545  -0.0004230
   14   0.0590415  -0.2514645  -0.0035303   0.0148065  -0.0202134   0.0003481
   15  -0.0003983  -0.0022094  -0.0605628   0.0003019  -0.0004512   0.0020407
   16   0.0567706  -0.0096882   0.0005937  -0.0021610   0.0042507  -0.0002231
   17   0.0156877  -0.0481338  -0.0002397   0.0030032  -0.0020936  -0.0003565
   18   0.0018139  -0.0011528   0.0051330  -0.0000588   0.0000295   0.0054398
   19  -0.0467420   0.0204615  -0.0003629  -0.0007198   0.0007427   0.0001329
   20   0.0272563  -0.0144234   0.0004300   0.0008305   0.0002427  -0.0001243
   21  -0.0004056   0.0007022  -0.0065416  -0.0000073  -0.0000014   0.0001103
   22  -0.0010523   0.0007599  -0.0001111   0.0001484  -0.0001370   0.0001026
   23   0.0006580   0.0003968   0.0000266  -0.0001322  -0.0000388   0.0000766
   24  -0.0000066  -0.0000052   0.0001563   0.0000166   0.0000313  -0.0013375
   25  -0.0232957  -0.0313667  -0.0012512  -0.0057039  -0.0000741  -0.0001177
   26  -0.0798565   0.0249160  -0.0015549   0.0012790   0.0016493  -0.0000220
   27  -0.0020382  -0.0003942   0.0074040  -0.0001212  -0.0000923   0.0076941
   28   0.0009146  -0.0028658  -0.0002937  -0.0006276   0.0001200   0.0000088
   29  -0.0015602  -0.0051248  -0.0002706  -0.0015546  -0.0000430   0.0000196
   30  -0.0003462  -0.0002691   0.0059028  -0.0000871   0.0000058   0.0002004
   31  -0.0445824   0.0223846   0.0003539  -0.0003835  -0.0019163   0.0000498
   32   0.0279652   0.0105100   0.0002256  -0.0012830   0.0004666   0.0000521
   33   0.0003658   0.0001878   0.0003167   0.0000449   0.0000589  -0.0025190
   34  -0.0094556  -0.0030019  -0.0000157   0.0008925  -0.0012780  -0.0000525
   35   0.0006246  -0.0028979   0.0002652   0.0005278  -0.0003627   0.0000419
   36  -0.0000241  -0.0004041   0.0053815   0.0000161  -0.0000887   0.0005361
   37   0.0082859  -0.0042966   0.0000032   0.0002094  -0.0003253  -0.0000488
   38   0.0065738  -0.0052045   0.0000448   0.0000538   0.0001968  -0.0000180
   39  -0.0002408   0.0002242  -0.0013421   0.0000142  -0.0000235  -0.0001931
   40  -0.0077790  -0.0006409  -0.0001008  -0.0000130   0.0001319   0.0000236
   41  -0.0145560   0.0072801   0.0001122  -0.0000332  -0.0002611   0.0000494
   42   0.0001855  -0.0002236   0.0038629   0.0000011  -0.0000020  -0.0001283
   43   0.0031390  -0.0029100   0.0000376   0.0000900  -0.0000807  -0.0000185
   44   0.0033157  -0.0008973   0.0000318  -0.0001216   0.0001075   0.0000043
   45   0.0000703  -0.0000284   0.0006509  -0.0000076   0.0000063  -0.0000030
   46   0.0002382  -0.0004149   0.0000095   0.0000198  -0.0001346  -0.0000017
   47  -0.0050137   0.0041532  -0.0000190  -0.0000709   0.0000035   0.0000161
   48  -0.0000288   0.0000102  -0.0004802   0.0000084   0.0000022   0.0000253
   49  -0.0055495   0.0049248  -0.0000025  -0.0000682   0.0000293   0.0000073
   50   0.0037024  -0.0033679  -0.0000332  -0.0001633   0.0009048   0.0000126
   51   0.0000108  -0.0000505  -0.0004451   0.0000052   0.0000124  -0.0002418
   52   0.0053608  -0.0064826   0.0000457  -0.0020191  -0.0009333  -0.0000173
   53   0.0069237  -0.0035990   0.0000601   0.0014932  -0.0008400  -0.0000957
   54   0.0000166  -0.0000603   0.0008517   0.0000264   0.0000341  -0.0006787
   55  -0.0004767  -0.0002741  -0.0000064   0.0000366   0.0000037   0.0000003
   56  -0.0000294  -0.0000123  -0.0000034   0.0000012  -0.0000045   0.0000002
   57   0.0000004   0.0000017   0.0001186  -0.0000005  -0.0000019   0.0000376
   58  -0.0000266   0.0000324   0.0000028   0.0000259  -0.0000447  -0.0000004
   59  -0.0000713  -0.0000575  -0.0000035  -0.0000251   0.0000791   0.0000030
   60  -0.0000049   0.0000128   0.0001073  -0.0000027  -0.0000027   0.0000890
   61  -0.0000192  -0.0000783  -0.0000006  -0.0000242   0.0000381   0.0000024
   62  -0.0000106  -0.0000531   0.0000016   0.0000277  -0.0000224  -0.0000005
   63   0.0000054  -0.0000019   0.0002012  -0.0000028   0.0000001  -0.0000384
   64  -0.0021811  -0.0015700   0.0000104  -0.0046265  -0.0000108   0.0000992
   65   0.0009118  -0.0008999  -0.0000603   0.0004046   0.0014193   0.0000582
   66   0.0000607   0.0000998  -0.0006599   0.0000539  -0.0000421   0.0017968
   67   0.0002097   0.0019675  -0.0001620  -0.0002382   0.0003762  -0.0000087
   68  -0.0027476  -0.0009796  -0.0000468   0.0003600  -0.0006218  -0.0000478
   69   0.0007640   0.0000319   0.0003706  -0.0000363   0.0001006  -0.0000149
   70  -0.0000649  -0.0002437  -0.0000169  -0.0000689   0.0003539   0.0000087
   71  -0.0014539   0.0022821  -0.0000403  -0.0000887  -0.0003006   0.0000080
   72  -0.0000921  -0.0000221  -0.0002632   0.0000058   0.0000015   0.0000263
   73   0.0002064  -0.0005106   0.0000048   0.0000279  -0.0000445  -0.0000075
   74   0.0000683  -0.0001560   0.0000002  -0.0000025   0.0000659   0.0000003
   75  -0.0000139   0.0000236  -0.0000179  -0.0000021   0.0000037   0.0000088
   76   0.0006027  -0.0004110   0.0000370  -0.0000179  -0.0000017   0.0000287
   77  -0.0004105   0.0006585  -0.0001339  -0.0000303   0.0001087  -0.0000150
   78  -0.0006998  -0.0000952   0.0000034   0.0000282  -0.0001061   0.0000007
           13          14          15          16          17          18
    1  -0.0050072  -0.0025453  -0.0001374  -0.0008186  -0.0005845  -0.0000451
    2  -0.0011159   0.0012120  -0.0001229  -0.0009177   0.0002744  -0.0000130
    3  -0.0001898   0.0000166   0.0079273  -0.0000878  -0.0000056  -0.0002990
    4  -0.0483279   0.0611426   0.0006418  -0.0431632  -0.0181541  -0.0012970
    5   0.0171913   0.0332484   0.0008327  -0.0319347  -0.0084402  -0.0007345
    6  -0.0004445   0.0014545   0.0051354  -0.0014328  -0.0001021  -0.0067615
    7  -0.1598306   0.0590415  -0.0003983   0.0567706   0.0156877   0.0018139
    8   0.0955906  -0.2514645  -0.0022094  -0.0096882  -0.0481338  -0.0011528
    9   0.0006107  -0.0035303  -0.0605628   0.0005937  -0.0002397   0.0051330
   10   0.0126248   0.0148065   0.0003019  -0.0021610   0.0030032  -0.0000588
   11  -0.0125545  -0.0202134  -0.0004512   0.0042507  -0.0020936   0.0000295
   12  -0.0004230   0.0003481   0.0020407  -0.0002231  -0.0003565   0.0054398
   13   0.6350168  -0.0250096   0.0022081  -0.1641435  -0.0643928  -0.0030654
   14  -0.0250096   0.6531597   0.0047251  -0.0464457  -0.2330377  -0.0015704
   15   0.0022081   0.0047251   0.1498695  -0.0001727  -0.0016786  -0.0620195
   16  -0.1641435  -0.0464457  -0.0001727   0.6800182  -0.0111223   0.0129752
   17  -0.0643928  -0.2330377  -0.0016786  -0.0111223   0.6462279   0.0013932
   18  -0.0030654  -0.0015704  -0.0620195   0.0129752   0.0013932   0.1445603
   19  -0.0093723  -0.0574799  -0.0017580  -0.2887316  -0.0026415  -0.0066334
   20  -0.0341883   0.0242263  -0.0002474  -0.0393310  -0.1213076  -0.0020715
   21  -0.0013522  -0.0002742   0.0058347  -0.0089107  -0.0022282  -0.0616062
   22  -0.0050469   0.0022137  -0.0002532  -0.0091546  -0.0296622  -0.0015519
   23   0.0003353   0.0012565  -0.0004308  -0.0014746   0.0024543  -0.0002470
   24  -0.0000393  -0.0000339   0.0045781   0.0006755  -0.0008570   0.0027101
   25   0.0024171   0.0015301   0.0002871  -0.0338592   0.0304619  -0.0003314
   26   0.0185811  -0.0527455  -0.0007763   0.0714675   0.0207763   0.0019317
   27   0.0006404  -0.0010159  -0.0067063   0.0000397   0.0012405   0.0051838
   28   0.0005955   0.0000908   0.0000274   0.0006977   0.0032173  -0.0002036
   29   0.0004391  -0.0011654  -0.0000909   0.0021412  -0.0047146  -0.0001219
   30   0.0001824  -0.0002046  -0.0002895   0.0001214  -0.0001543   0.0080434
   31  -0.2269442  -0.0091214  -0.0002095  -0.0085331  -0.0358219   0.0002478
   32   0.0026626  -0.1117968  -0.0001903  -0.0302066   0.0012132  -0.0001703
   33   0.0008755   0.0001090  -0.0574766  -0.0002117  -0.0006652  -0.0010063
   34   0.0432804   0.0081775  -0.0004359  -0.1490840   0.0524128  -0.0019401
   35  -0.0030384  -0.0385779   0.0009744   0.0863825  -0.2219684   0.0019570
   36   0.0008161   0.0002320  -0.0043592  -0.0017975   0.0025735  -0.0459332
   37  -0.0267306  -0.0089180   0.0000730  -0.0456615   0.0492192  -0.0007918
   38  -0.0160594   0.0007874   0.0002288   0.0225341   0.0169472  -0.0013439
   39   0.0007457  -0.0001813   0.0047371  -0.0008445   0.0002208  -0.0089486
   40  -0.0124484   0.0290170   0.0001792   0.0076353  -0.0074943   0.0007994
   41   0.0344286   0.0051806  -0.0001834   0.0089911  -0.0176666   0.0005886
   42  -0.0001985   0.0000184  -0.0012692  -0.0005769   0.0002936   0.0026954
   43  -0.0074569   0.0016574   0.0001148  -0.0067778   0.0088961  -0.0003025
   44  -0.0033365  -0.0054406  -0.0000449  -0.0033601   0.0035015  -0.0000658
   45  -0.0001928  -0.0001068   0.0049993  -0.0000561  -0.0000385  -0.0004198
   46  -0.0023917   0.0000558  -0.0000503  -0.0002690   0.0012850   0.0001626
   47   0.0146940  -0.0008834  -0.0000905   0.0061929  -0.0105008   0.0001996
   48   0.0000510  -0.0000116  -0.0000574   0.0000354  -0.0000093  -0.0002254
   49   0.0199981  -0.0015694  -0.0000907   0.0047005  -0.0102958   0.0001219
   50  -0.0091737  -0.0059319   0.0000686  -0.0029780   0.0047252  -0.0002419
   51  -0.0002523  -0.0000504   0.0057389  -0.0000048   0.0001217   0.0004908
   52  -0.0409087  -0.0308501   0.0001251  -0.0084555   0.0132268  -0.0000370
   53  -0.0252061   0.0074525   0.0000364  -0.0000189   0.0079975  -0.0000402
   54   0.0000716   0.0001409   0.0008751  -0.0002057  -0.0000227   0.0036485
   55  -0.0001996   0.0016458   0.0000246  -0.0001503   0.0004465   0.0000125
   56  -0.0002349   0.0001264   0.0000071   0.0000019   0.0001407  -0.0000021
   57   0.0000353   0.0000032   0.0005853   0.0000102  -0.0000396  -0.0003536
   58   0.0000459   0.0000318  -0.0000063   0.0000431  -0.0001060  -0.0000086
   59   0.0001870   0.0002458   0.0000053   0.0002057  -0.0002241   0.0000019
   60   0.0000469   0.0000167  -0.0011114   0.0000062  -0.0000119   0.0002576
   61   0.0003022  -0.0017006   0.0000007  -0.0005332   0.0000827   0.0000065
   62   0.0000133   0.0000825  -0.0000020  -0.0000598   0.0000630   0.0000006
   63   0.0000021   0.0000171   0.0004908   0.0000383   0.0000045  -0.0005488
   64  -0.0001964   0.0013954   0.0000119   0.0000052  -0.0000056  -0.0000104
   65   0.0016616   0.0001586  -0.0000017  -0.0001159  -0.0003866  -0.0000158
   66   0.0000967   0.0000063  -0.0023946   0.0000101  -0.0000494  -0.0001001
   67  -0.0052149  -0.0000171  -0.0003854   0.0104429   0.0128574   0.0011397
   68   0.0064283  -0.0018861   0.0003711  -0.0197538  -0.0412009  -0.0001305
   69  -0.0015746  -0.0001768   0.0049888  -0.0006896   0.0018493   0.0003552
   70   0.0005259   0.0021402  -0.0000025  -0.0005632  -0.0103233  -0.0001563
   71   0.0028711  -0.0037430  -0.0000525  -0.0037982   0.0065245   0.0011802
   72   0.0000740   0.0000966  -0.0016934   0.0004205  -0.0000149   0.0105671
   73  -0.0001904   0.0003287   0.0000470  -0.0002108  -0.0020151  -0.0002932
   74   0.0000196   0.0004391  -0.0000155  -0.0002171  -0.0020629   0.0000569
   75   0.0000410  -0.0000074   0.0000707   0.0000282   0.0000719  -0.0012505
   76  -0.0003965   0.0003821  -0.0001424   0.0019565   0.0018228  -0.0005532
   77  -0.0007935  -0.0006894  -0.0006612  -0.0007450   0.0008920   0.0005822
   78   0.0012348  -0.0000210   0.0000683   0.0002596  -0.0012956   0.0003873
           19          20          21          22          23          24
    1  -0.0009429  -0.0028740  -0.0002676   0.0004372  -0.0007932   0.0000245
    2  -0.0042138  -0.0033036  -0.0004045   0.0008869  -0.0011164   0.0000600
    3  -0.0002082  -0.0003347   0.0056109  -0.0000580  -0.0000629   0.0005392
    4   0.0596894  -0.0190645   0.0015057  -0.0013266   0.0046188  -0.0004863
    5   0.0292820  -0.0604309  -0.0010551   0.0030594  -0.0023951  -0.0000429
    6   0.0020805  -0.0019586   0.0086417  -0.0003238  -0.0004039   0.0074275
    7  -0.0467420   0.0272563  -0.0004056  -0.0010523   0.0006580  -0.0000066
    8   0.0204615  -0.0144234   0.0007022   0.0007599   0.0003968  -0.0000052
    9  -0.0003629   0.0004300  -0.0065416  -0.0001111   0.0000266   0.0001563
   10  -0.0007198   0.0008305  -0.0000073   0.0001484  -0.0001322   0.0000166
   11   0.0007427   0.0002427  -0.0000014  -0.0001370  -0.0000388   0.0000313
   12   0.0001329  -0.0001243   0.0001103   0.0001026   0.0000766  -0.0013375
   13  -0.0093723  -0.0341883  -0.0013522  -0.0050469   0.0003353  -0.0000393
   14  -0.0574799   0.0242263  -0.0002742   0.0022137   0.0012565  -0.0000339
   15  -0.0017580  -0.0002474   0.0058347  -0.0002532  -0.0004308   0.0045781
   16  -0.2887316  -0.0393310  -0.0089107  -0.0091546  -0.0014746   0.0006755
   17  -0.0026415  -0.1213076  -0.0022282  -0.0296622   0.0024543  -0.0008570
   18  -0.0066334  -0.0020715  -0.0616062  -0.0015519  -0.0002470   0.0027101
   19   0.6580349  -0.0062816   0.0201349  -0.1162928  -0.1115013  -0.0108052
   20  -0.0062816   0.7530965   0.0238084  -0.1120542  -0.2772616  -0.0192143
   21   0.0201349   0.0238084   0.1260130  -0.0096134  -0.0165086  -0.0343105
   22  -0.1162928  -0.1120542  -0.0096134   0.1197568   0.1196758   0.0115476
   23  -0.1115013  -0.2772616  -0.0165086   0.1196758   0.2981989   0.0178908
   24  -0.0108052  -0.0192143  -0.0343105   0.0115476   0.0178908   0.0254541
   25  -0.2026605   0.1462141  -0.0005028   0.0119917  -0.0150607   0.0000995
   26   0.0827940  -0.2996507  -0.0049289   0.0166941  -0.0201667   0.0006916
   27  -0.0020134  -0.0019833  -0.0562469   0.0011775  -0.0015348   0.0021733
   28  -0.0133416  -0.0032282  -0.0006759   0.0009504   0.0002349   0.0001649
   29   0.0281366   0.0058062   0.0010094  -0.0003120   0.0010369   0.0001574
   30  -0.0003007   0.0001717   0.0021545   0.0002439   0.0003722  -0.0044480
   31  -0.0082650   0.0035421   0.0001349  -0.0001396   0.0002772  -0.0000382
   32  -0.0016239  -0.0053244  -0.0002932  -0.0017660  -0.0000122  -0.0000422
   33  -0.0002531   0.0001136   0.0048879  -0.0000132  -0.0000153   0.0004868
   34  -0.0463191   0.0426072   0.0003452  -0.0011991   0.0000490  -0.0004697
   35   0.0269014   0.0020388   0.0019856  -0.0031989  -0.0019272  -0.0001883
   36  -0.0008427   0.0005648   0.0038094   0.0001683   0.0001772  -0.0027466
   37   0.0214781  -0.0070165  -0.0003031   0.0004554  -0.0001215   0.0003422
   38   0.0086069  -0.0089647   0.0001169   0.0001155  -0.0001089  -0.0001009
   39  -0.0002739   0.0004354   0.0040076  -0.0001682   0.0000759  -0.0003301
   40  -0.0066021   0.0028246   0.0001491  -0.0000731   0.0000034  -0.0000239
   41  -0.0094569   0.0032536   0.0000574  -0.0003991   0.0000781  -0.0000718
   42   0.0003038  -0.0001962  -0.0006971   0.0000362  -0.0000089  -0.0002774
   43   0.0054177  -0.0022984  -0.0000956   0.0001491  -0.0000548   0.0000301
   44   0.0026173  -0.0006018  -0.0000552   0.0001630  -0.0000397   0.0000241
   45   0.0000584  -0.0000195  -0.0003492   0.0000054   0.0000014   0.0000298
   46  -0.0000428   0.0003147   0.0000082  -0.0000391  -0.0000332   0.0000062
   47  -0.0054467   0.0023064   0.0000834  -0.0000992   0.0000401  -0.0000290
   48  -0.0000371   0.0000003   0.0003056   0.0000024  -0.0000016   0.0000136
   49  -0.0043507   0.0018706   0.0000628  -0.0000682   0.0000372  -0.0000223
   50   0.0019390  -0.0014683  -0.0000546  -0.0000739  -0.0000171  -0.0000007
   51   0.0000404   0.0000286  -0.0006608  -0.0000044  -0.0000014   0.0000320
   52   0.0032771  -0.0030444  -0.0001003  -0.0004773  -0.0000680   0.0000014
   53   0.0031302  -0.0009200   0.0000212   0.0002916   0.0000117   0.0000181
   54   0.0000086  -0.0000243   0.0007135   0.0000169   0.0000060   0.0001185
   55   0.0001851  -0.0001491   0.0000064  -0.0000553  -0.0000136  -0.0000014
   56   0.0000738  -0.0000531  -0.0000027  -0.0000034   0.0000088   0.0000015
   57  -0.0000074   0.0000016   0.0000404  -0.0000027   0.0000014   0.0000036
   58  -0.0000133   0.0000038   0.0000043  -0.0000041  -0.0000149  -0.0000019
   59  -0.0000748   0.0000681   0.0000010   0.0000053   0.0000019   0.0000001
   60  -0.0000077   0.0000069  -0.0000152   0.0000003  -0.0000006   0.0000001
   61  -0.0000497  -0.0001494  -0.0000030  -0.0000656  -0.0000132  -0.0000034
   62   0.0000489   0.0000006   0.0000023  -0.0000046  -0.0000090  -0.0000000
   63   0.0000029  -0.0000121  -0.0000149   0.0000015   0.0000013  -0.0000699
   64   0.0000577   0.0001199  -0.0000173   0.0000387   0.0000122   0.0000037
   65   0.0000589   0.0001354  -0.0000214  -0.0000009   0.0000043   0.0000031
   66  -0.0000001   0.0000018  -0.0000207  -0.0000072  -0.0000013   0.0000391
   67  -0.0033622   0.0000240  -0.0009526   0.0026892   0.0026979   0.0004670
   68  -0.0048668   0.0026848  -0.0012279   0.0014960  -0.0007263   0.0003068
   69   0.0003701  -0.0012876  -0.0014766   0.0005474   0.0004590  -0.0006665
   70  -0.0025844   0.0033984   0.0000791   0.0001394  -0.0001216  -0.0000043
   71   0.0000658  -0.0006311  -0.0002732   0.0002129   0.0003019   0.0001445
   72  -0.0001391  -0.0000779   0.0000929  -0.0000037  -0.0000301   0.0003024
   73   0.0001046   0.0001801   0.0001008  -0.0003682  -0.0000486  -0.0000669
   74  -0.0006333   0.0006974  -0.0000176   0.0000881  -0.0000369   0.0000002
   75  -0.0000170   0.0000217   0.0000147   0.0000235  -0.0000054   0.0000117
   76   0.0021482   0.0004932   0.0006762  -0.0013934   0.0008516  -0.0014099
   77  -0.0006386  -0.0002156  -0.0004410   0.0020490   0.0000659   0.0012567
   78   0.0005272   0.0019669  -0.0002975  -0.0017628   0.0001643   0.0001106
           25          26          27          28          29          30
    1   0.0121062  -0.0137436  -0.0000712   0.0008225   0.0005606   0.0001042
    2   0.0180105  -0.0188429  -0.0000360  -0.0002710   0.0010303   0.0001057
    3   0.0005498  -0.0007165   0.0015983   0.0001464   0.0001315  -0.0031274
    4  -0.1669863  -0.0432847  -0.0046924  -0.0101379  -0.0295420  -0.0007501
    5  -0.1108933  -0.2783475  -0.0084981   0.0019353   0.0039624   0.0004880
    6  -0.0055245  -0.0061785  -0.0593842  -0.0003554  -0.0008939   0.0021457
    7  -0.0232957  -0.0798565  -0.0020382   0.0009146  -0.0015602  -0.0003462
    8  -0.0313667   0.0249160  -0.0003942  -0.0028658  -0.0051248  -0.0002691
    9  -0.0012512  -0.0015549   0.0074040  -0.0002937  -0.0002706   0.0059028
   10  -0.0057039   0.0012790  -0.0001212  -0.0006276  -0.0015546  -0.0000871
   11  -0.0000741   0.0016493  -0.0000923   0.0001200  -0.0000430   0.0000058
   12  -0.0001177  -0.0000220   0.0076941   0.0000088   0.0000196   0.0002004
   13   0.0024171   0.0185811   0.0006404   0.0005955   0.0004391   0.0001824
   14   0.0015301  -0.0527455  -0.0010159   0.0000908  -0.0011654  -0.0002046
   15   0.0002871  -0.0007763  -0.0067063   0.0000274  -0.0000909  -0.0002895
   16  -0.0338592   0.0714675   0.0000397   0.0006977   0.0021412   0.0001214
   17   0.0304619   0.0207763   0.0012405   0.0032173  -0.0047146  -0.0001543
   18  -0.0003314   0.0019317   0.0051838  -0.0002036  -0.0001219   0.0080434
   19  -0.2026605   0.0827940  -0.0020134  -0.0133416   0.0281366  -0.0003007
   20   0.1462141  -0.2996507  -0.0019833  -0.0032282   0.0058062   0.0001717
   21  -0.0005028  -0.0049289  -0.0562469  -0.0006759   0.0010094   0.0021545
   22   0.0119917   0.0166941   0.0011775   0.0009504  -0.0003120   0.0002439
   23  -0.0150607  -0.0201667  -0.0015348   0.0002349   0.0010369   0.0003722
   24   0.0000995   0.0006916   0.0021733   0.0001649   0.0001574  -0.0044480
   25   0.7488169  -0.0178666   0.0180340  -0.3381648  -0.0155896  -0.0103895
   26  -0.0178666   0.6773931   0.0139208  -0.0152035  -0.0616036  -0.0018775
   27   0.0180340   0.0139208   0.1284897  -0.0101749  -0.0013338  -0.0354526
   28  -0.3381648  -0.0152035  -0.0101749   0.3591654   0.0162272   0.0112898
   29  -0.0155896  -0.0616036  -0.0013338   0.0162272   0.0599907   0.0013626
   30  -0.0103895  -0.0018775  -0.0354526   0.0112898   0.0013626   0.0254498
   31  -0.0012749  -0.0154877  -0.0003534   0.0000774  -0.0002032  -0.0001387
   32  -0.0000944  -0.0017866  -0.0000316  -0.0000224   0.0002209  -0.0000021
   33  -0.0001402   0.0000221  -0.0001902   0.0000266   0.0000641  -0.0010732
   34  -0.0022951  -0.0206722  -0.0005373  -0.0008522   0.0010167  -0.0001265
   35  -0.0072612   0.0101932   0.0002349  -0.0008130   0.0011429  -0.0000470
   36  -0.0003641  -0.0001456   0.0053115   0.0000216  -0.0000374   0.0005632
   37  -0.0026801   0.0161897   0.0001720   0.0002043   0.0002007   0.0001311
   38   0.0010377   0.0088629   0.0003411   0.0001371  -0.0003482   0.0000315
   39  -0.0002695  -0.0005237   0.0011211   0.0000010   0.0000388  -0.0006106
   40   0.0004907  -0.0059452  -0.0001257   0.0000488  -0.0001856  -0.0000746
   41  -0.0002961  -0.0111793  -0.0001936   0.0000998  -0.0002023  -0.0000951
   42  -0.0000059   0.0003273   0.0000104  -0.0000041  -0.0000193   0.0002276
   43  -0.0005713   0.0053936   0.0000942  -0.0000168   0.0000556   0.0000589
   44  -0.0005641   0.0026315   0.0000455  -0.0000138   0.0000659   0.0000291
   45   0.0000032   0.0000504   0.0002823  -0.0000015   0.0000051  -0.0000025
   46  -0.0003368   0.0000824  -0.0000002  -0.0000032  -0.0000095  -0.0000008
   47   0.0004074  -0.0060551  -0.0001115   0.0000083  -0.0000829  -0.0000654
   48   0.0000185  -0.0000242  -0.0002649  -0.0000007  -0.0000023   0.0000119
   49   0.0001988  -0.0055261  -0.0001097   0.0000014  -0.0000477  -0.0000576
   50   0.0005523   0.0027031   0.0000685  -0.0000100   0.0001054   0.0000328
   51  -0.0000077   0.0000021   0.0002040   0.0000021   0.0000065  -0.0001037
   52  -0.0001750   0.0048907   0.0000965  -0.0000502   0.0000779   0.0000556
   53   0.0001222   0.0045376   0.0000795  -0.0000462  -0.0000504   0.0000356
   54   0.0000172   0.0000558  -0.0004883   0.0000022  -0.0000080   0.0001088
   55  -0.0000580   0.0000937   0.0000029  -0.0000031  -0.0000053   0.0000003
   56   0.0000084   0.0000421   0.0000006   0.0000084   0.0000003   0.0000007
   57  -0.0000007  -0.0000045   0.0000106  -0.0000004   0.0000003   0.0000008
   58  -0.0000050   0.0000112   0.0000016  -0.0000191  -0.0000029  -0.0000005
   59   0.0000191  -0.0000897  -0.0000016   0.0000008   0.0000100  -0.0000006
   60  -0.0000028  -0.0000072   0.0000101  -0.0000005  -0.0000011   0.0000220
   61  -0.0000094  -0.0000477   0.0000018  -0.0000129  -0.0000003  -0.0000012
   62  -0.0000396   0.0000557   0.0000016  -0.0000132   0.0000011   0.0000001
   63   0.0000025   0.0000011   0.0000632   0.0000005  -0.0000006   0.0000028
   64   0.0000104   0.0000654   0.0000068   0.0000197   0.0000185   0.0000037
   65   0.0001456   0.0000155   0.0000148   0.0000412   0.0000830   0.0000048
   66  -0.0000066   0.0000047   0.0000165  -0.0000045  -0.0000023   0.0000879
   67   0.0025700   0.0008620  -0.0005790   0.0000433  -0.0001128   0.0000388
   68   0.0005981  -0.0013432  -0.0001709   0.0002461  -0.0001234   0.0001097
   69   0.0003082   0.0011852   0.0005244  -0.0000363   0.0000306   0.0001754
   70   0.0003513  -0.0014832  -0.0000425  -0.0002939   0.0001954  -0.0000056
   71  -0.0008530  -0.0012711  -0.0001648   0.0002978  -0.0000664  -0.0000098
   72   0.0001406   0.0000138  -0.0010154   0.0000084  -0.0000170  -0.0000375
   73  -0.0000225   0.0002882   0.0000391   0.0000056  -0.0000044   0.0000122
   74   0.0000553  -0.0002316  -0.0000004  -0.0000817   0.0000418   0.0000017
   75  -0.0000049  -0.0000210   0.0000877  -0.0000043   0.0000014   0.0000179
   76  -0.0008544   0.0004246   0.0005525  -0.0000232   0.0000606   0.0000371
   77   0.0007967  -0.0004627  -0.0003849  -0.0000963   0.0000272  -0.0000266
   78  -0.0005410  -0.0014256  -0.0004364   0.0000563  -0.0000284   0.0000302
           31          32          33          34          35          36
    1   0.0001977   0.0017120  -0.0000133   0.0001785  -0.0001775   0.0000298
    2  -0.0000226   0.0001741  -0.0000138  -0.0000048   0.0000219   0.0000090
    3  -0.0000213   0.0000631   0.0005122   0.0000104  -0.0000460  -0.0008734
    4   0.0198805   0.0029856  -0.0001228   0.0070931  -0.0046798   0.0000454
    5   0.0110512  -0.0052405  -0.0002617   0.0100004  -0.0062290  -0.0001308
    6   0.0006315  -0.0001481   0.0060299   0.0004484  -0.0004436  -0.0007323
    7  -0.0445824   0.0279652   0.0003658  -0.0094556   0.0006246  -0.0000241
    8   0.0223846   0.0105100   0.0001878  -0.0030019  -0.0028979  -0.0004041
    9   0.0003539   0.0002256   0.0003167  -0.0000157   0.0002652   0.0053815
   10  -0.0003835  -0.0012830   0.0000449   0.0008925   0.0005278   0.0000161
   11  -0.0019163   0.0004666   0.0000589  -0.0012780  -0.0003627  -0.0000887
   12   0.0000498   0.0000521  -0.0025190  -0.0000525   0.0000419   0.0005361
   13  -0.2269442   0.0026626   0.0008755   0.0432804  -0.0030384   0.0008161
   14  -0.0091214  -0.1117968   0.0001090   0.0081775  -0.0385779   0.0002320
   15  -0.0002095  -0.0001903  -0.0574766  -0.0004359   0.0009744  -0.0043592
   16  -0.0085331  -0.0302066  -0.0002117  -0.1490840   0.0863825  -0.0017975
   17  -0.0358219   0.0012132  -0.0006652   0.0524128  -0.2219684   0.0025735
   18   0.0002478  -0.0001703  -0.0010063  -0.0019401   0.0019570  -0.0459332
   19  -0.0082650  -0.0016239  -0.0002531  -0.0463191   0.0269014  -0.0008427
   20   0.0035421  -0.0053244   0.0001136   0.0426072   0.0020388   0.0005648
   21   0.0001349  -0.0002932   0.0048879   0.0003452   0.0019856   0.0038094
   22  -0.0001396  -0.0017660  -0.0000132  -0.0011991  -0.0031989   0.0001683
   23   0.0002772  -0.0000122  -0.0000153   0.0000490  -0.0019272   0.0001772
   24  -0.0000382  -0.0000422   0.0004868  -0.0004697  -0.0001883  -0.0027466
   25  -0.0012749  -0.0000944  -0.0001402  -0.0022951  -0.0072612  -0.0003641
   26  -0.0154877  -0.0017866   0.0000221  -0.0206722   0.0101932  -0.0001456
   27  -0.0003534  -0.0000316  -0.0001902  -0.0005373   0.0002349   0.0053115
   28   0.0000774  -0.0000224   0.0000266  -0.0008522  -0.0008130   0.0000216
   29  -0.0002032   0.0002209   0.0000641   0.0010167   0.0011429  -0.0000374
   30  -0.0001387  -0.0000021  -0.0010732  -0.0001265  -0.0000470   0.0005632
   31   0.6341571   0.0181185  -0.0029940  -0.0293165   0.0139991  -0.0002576
   32   0.0181185   0.6572976   0.0015339   0.0045450   0.0007009   0.0001627
   33  -0.0029940   0.0015339   0.1527516  -0.0001599   0.0001504   0.0042227
   34  -0.0293165   0.0045450  -0.0001599   0.7784925  -0.0048561  -0.0195531
   35   0.0139991   0.0007009   0.0001504  -0.0048561   0.6292764  -0.0097578
   36  -0.0002576   0.0001627   0.0042227  -0.0195531  -0.0097578   0.1189262
   37   0.0457405  -0.0005476   0.0003143  -0.3966274  -0.0466290   0.0049202
   38   0.0077779  -0.0373586   0.0002746   0.0266815  -0.1023673   0.0001562
   39  -0.0004622   0.0004920  -0.0049798   0.0036941   0.0023800  -0.0445602
   40  -0.1742652   0.0512082   0.0006410  -0.0351769  -0.0238173   0.0002857
   41   0.0716479  -0.2317990  -0.0018327  -0.0469313   0.0115734  -0.0004455
   42   0.0015279  -0.0011087  -0.0625840   0.0002210  -0.0008906  -0.0051946
   43  -0.0155666   0.0577303   0.0006928   0.0192467  -0.0066107   0.0003154
   44   0.0318420   0.0298844  -0.0000593   0.0089829  -0.0081092   0.0003138
   45   0.0004890  -0.0004434   0.0063111   0.0000509   0.0000822   0.0032212
   46   0.0036791   0.0013954  -0.0000767   0.0002684  -0.0014022   0.0000249
   47  -0.0142432  -0.0547194  -0.0003832  -0.0161031   0.0068680  -0.0001175
   48  -0.0001339  -0.0001936  -0.0071113   0.0000759   0.0001655   0.0011995
   49  -0.0427702  -0.0661386  -0.0000670  -0.0109372   0.0059907  -0.0000651
   50  -0.0218348   0.0287697   0.0004384   0.0072560  -0.0023285   0.0001201
   51   0.0003714   0.0004477   0.0051068   0.0001265  -0.0000202   0.0001182
   52  -0.1496769  -0.0508278   0.0009565   0.0088423  -0.0053907   0.0000289
   53  -0.0881447  -0.2588886   0.0001393   0.0059325  -0.0045910   0.0000219
   54   0.0006734  -0.0001465  -0.0613901   0.0001514  -0.0000668  -0.0009320
   55  -0.0049246  -0.0023562   0.0000486   0.0006621  -0.0001914  -0.0000434
   56  -0.0010167   0.0010175   0.0000175   0.0003818  -0.0001749  -0.0000025
   57   0.0000482   0.0000202   0.0046463  -0.0000844   0.0000094  -0.0001063
   58   0.0006336   0.0000076  -0.0000212   0.0001176  -0.0001230   0.0000157
   59  -0.0003218  -0.0012361  -0.0000209  -0.0001544  -0.0002989   0.0000227
   60  -0.0000507   0.0000334  -0.0002154  -0.0000102  -0.0000262  -0.0006693
   61  -0.0052666   0.0020591   0.0001033  -0.0000847   0.0002262  -0.0000081
   62   0.0007246   0.0014557  -0.0000194   0.0001147   0.0000047   0.0000036
   63   0.0001004   0.0000135   0.0080904  -0.0000587  -0.0000150   0.0001070
   64   0.0127501  -0.0131238  -0.0001582   0.0001294  -0.0000053   0.0000109
   65   0.0146895  -0.0201989  -0.0001963   0.0000548   0.0002166   0.0000305
   66  -0.0001605   0.0000285   0.0018677  -0.0000130   0.0000248  -0.0002371
   67   0.0001650  -0.0013756   0.0001497  -0.1199385  -0.0851662   0.0091769
   68  -0.0005453  -0.0022820  -0.0001773  -0.0579240  -0.2378681  -0.0224775
   69   0.0005854  -0.0006749  -0.0012244   0.0251613   0.0070546  -0.0494826
   70  -0.0070222  -0.0020362   0.0000018  -0.0375939   0.0522996  -0.0008976
   71  -0.0055977  -0.0003320   0.0003180   0.0198720  -0.0265138   0.0015864
   72   0.0000741   0.0000154   0.0037734  -0.0024478  -0.0003112   0.0081500
   73   0.0011792   0.0001745  -0.0000064  -0.0007617   0.0130454  -0.0013697
   74  -0.0016445  -0.0007340   0.0000715  -0.0010753   0.0002441  -0.0002451
   75  -0.0000090   0.0001076   0.0008924   0.0002045  -0.0003592   0.0018723
   76   0.0004714   0.0008380   0.0000167  -0.0195618  -0.0066365   0.0093470
   77  -0.0001329  -0.0000017   0.0001461  -0.0360837  -0.0080662   0.0278780
   78  -0.0004587   0.0002492  -0.0001254  -0.0045849  -0.0031544   0.0024080
           37          38          39          40          41          42
    1  -0.0001039  -0.0002636  -0.0000106  -0.0004982  -0.0001212   0.0000130
    2  -0.0001119  -0.0000061  -0.0000050   0.0000043   0.0000580   0.0000124
    3   0.0000191  -0.0000158   0.0000487  -0.0000253  -0.0000293  -0.0004748
    4  -0.0092407  -0.0072448   0.0003140   0.0042085   0.0104307  -0.0002278
    5  -0.0095920  -0.0034416   0.0000264   0.0033633   0.0060202  -0.0001161
    6  -0.0005110  -0.0002161   0.0004525   0.0002309   0.0003483   0.0002031
    7   0.0082859   0.0065738  -0.0002408  -0.0077790  -0.0145560   0.0001855
    8  -0.0042966  -0.0052045   0.0002242  -0.0006409   0.0072801  -0.0002236
    9   0.0000032   0.0000448  -0.0013421  -0.0001008   0.0001122   0.0038629
   10   0.0002094   0.0000538   0.0000142  -0.0000130  -0.0000332   0.0000011
   11  -0.0003253   0.0001968  -0.0000235   0.0001319  -0.0002611  -0.0000020
   12  -0.0000488  -0.0000180  -0.0001931   0.0000236   0.0000494  -0.0001283
   13  -0.0267306  -0.0160594   0.0007457  -0.0124484   0.0344286  -0.0001985
   14  -0.0089180   0.0007874  -0.0001813   0.0290170   0.0051806   0.0000184
   15   0.0000730   0.0002288   0.0047371   0.0001792  -0.0001834  -0.0012692
   16  -0.0456615   0.0225341  -0.0008445   0.0076353   0.0089911  -0.0005769
   17   0.0492192   0.0169472   0.0002208  -0.0074943  -0.0176666   0.0002936
   18  -0.0007918  -0.0013439  -0.0089486   0.0007994   0.0005886   0.0026954
   19   0.0214781   0.0086069  -0.0002739  -0.0066021  -0.0094569   0.0003038
   20  -0.0070165  -0.0089647   0.0004354   0.0028246   0.0032536  -0.0001962
   21  -0.0003031   0.0001169   0.0040076   0.0001491   0.0000574  -0.0006971
   22   0.0004554   0.0001155  -0.0001682  -0.0000731  -0.0003991   0.0000362
   23  -0.0001215  -0.0001089   0.0000759   0.0000034   0.0000781  -0.0000089
   24   0.0003422  -0.0001009  -0.0003301  -0.0000239  -0.0000718  -0.0002774
   25  -0.0026801   0.0010377  -0.0002695   0.0004907  -0.0002961  -0.0000059
   26   0.0161897   0.0088629  -0.0005237  -0.0059452  -0.0111793   0.0003273
   27   0.0001720   0.0003411   0.0011211  -0.0001257  -0.0001936   0.0000104
   28   0.0002043   0.0001371   0.0000010   0.0000488   0.0000998  -0.0000041
   29   0.0002007  -0.0003482   0.0000388  -0.0001856  -0.0002023  -0.0000193
   30   0.0001311   0.0000315  -0.0006106  -0.0000746  -0.0000951   0.0002276
   31   0.0457405   0.0077779  -0.0004622  -0.1742652   0.0716479   0.0015279
   32  -0.0005476  -0.0373586   0.0004920   0.0512082  -0.2317990  -0.0011087
   33   0.0003143   0.0002746  -0.0049798   0.0006410  -0.0018327  -0.0625840
   34  -0.3966274   0.0266815   0.0036941  -0.0351769  -0.0469313   0.0002210
   35  -0.0466290  -0.1023673   0.0023800  -0.0238173   0.0115734  -0.0008906
   36   0.0049202   0.0001562  -0.0445602   0.0002857  -0.0004455  -0.0051946
   37   0.7846197   0.0048547  -0.0030344  -0.1430417  -0.0478777   0.0006455
   38   0.0048547   0.6874180  -0.0115797  -0.0777608  -0.2271008   0.0023713
   39  -0.0030344  -0.0115797   0.1276931   0.0002623   0.0029234  -0.0550502
   40  -0.1430417  -0.0777608   0.0002623   0.6825331   0.0074489  -0.0043364
   41  -0.0478777  -0.2271008   0.0029234   0.0074489   0.6597253  -0.0026541
   42   0.0006455   0.0023713  -0.0550502  -0.0043364  -0.0026541   0.1476596
   43  -0.0397801  -0.0288060   0.0008936  -0.2945058  -0.0080621   0.0010097
   44  -0.0458544  -0.0020991   0.0001641   0.0324704  -0.1189872  -0.0004105
   45   0.0004901   0.0005392   0.0047154   0.0014378   0.0001773  -0.0642614
   46  -0.0059467   0.0052234  -0.0002883  -0.0269165  -0.0324027   0.0002027
   47   0.0189830   0.0129547  -0.0004994  -0.0752035   0.0130341   0.0010322
   48  -0.0000486   0.0000008   0.0052391   0.0001396   0.0002318   0.0064564
   49   0.0081405   0.0065148  -0.0002142  -0.0466735   0.0148722   0.0006353
   50  -0.0070420  -0.0057770   0.0004261   0.0285811  -0.0066737  -0.0004731
   51  -0.0001121  -0.0000954  -0.0003439   0.0003973  -0.0000573  -0.0071681
   52  -0.0098919  -0.0005276   0.0003425   0.0562025  -0.0094446  -0.0007621
   53   0.0017551  -0.0039557  -0.0000368   0.0174987  -0.0474405  -0.0003387
   54   0.0001438   0.0001472   0.0056057  -0.0002941  -0.0001044   0.0058100
   55  -0.0011153   0.0032208  -0.0000985  -0.0120622   0.0288449   0.0002073
   56  -0.0002637  -0.0005807   0.0000459   0.0000541   0.0050910  -0.0000186
   57   0.0000322  -0.0001409  -0.0031508   0.0000536  -0.0001300   0.0037354
   58  -0.0007156   0.0007074  -0.0000162   0.0009616  -0.0027955   0.0000714
   59  -0.0011840   0.0009655  -0.0000551  -0.0017927  -0.0048991   0.0000032
   60   0.0000076  -0.0000305   0.0005477   0.0000408  -0.0000371   0.0081002
   61   0.0001442   0.0002077  -0.0000151  -0.0009399   0.0005386   0.0000164
   62  -0.0000146   0.0000169   0.0000003   0.0009154   0.0004194   0.0000025
   63   0.0000325   0.0000089  -0.0010135  -0.0000212  -0.0000264  -0.0002042
   64   0.0008969  -0.0005938  -0.0000045  -0.0017065  -0.0028471   0.0000734
   65   0.0016301  -0.0003851  -0.0000135  -0.0043225  -0.0024683   0.0000708
   66   0.0000460   0.0000068   0.0006745   0.0000504  -0.0000398   0.0053935
   67  -0.0313209  -0.0509188   0.0001678  -0.0021880   0.0074277   0.0008168
   68  -0.0129785  -0.0291452  -0.0006709   0.0017468   0.0055345   0.0031447
   69  -0.0006701   0.0012275   0.0056772   0.0028370   0.0013528   0.0085051
   70  -0.1765294   0.0719531  -0.0016423   0.0171842  -0.0142672   0.0006082
   71   0.1234807  -0.2501722   0.0035853   0.0177686  -0.0464346   0.0003981
   72  -0.0006854   0.0054323  -0.0393723  -0.0007500   0.0010662   0.0019505
   73   0.0187968   0.0165289  -0.0000618  -0.0027042   0.0053949   0.0003745
   74  -0.0239047  -0.0449259   0.0017126   0.0049272  -0.0027055   0.0003427
   75  -0.0000976   0.0021465  -0.0005651  -0.0001172  -0.0001420   0.0019961
   76   0.0004145  -0.0005543   0.0012101  -0.0016702  -0.0006346  -0.0008381
   77   0.0003647  -0.0062079   0.0008375  -0.0008012   0.0005697  -0.0015568
   78  -0.0010701   0.0004669  -0.0000592  -0.0016587  -0.0008648   0.0007031
           43          44          45          46          47          48
    1  -0.0000695   0.0001420   0.0000010  -0.0000132   0.0000548  -0.0000005
    2  -0.0000364   0.0000154  -0.0000007   0.0000316   0.0000385  -0.0000007
    3  -0.0000029   0.0000039  -0.0000229  -0.0000009   0.0000039   0.0000612
    4  -0.0041029  -0.0020230  -0.0000418  -0.0001697   0.0052766   0.0000174
    5  -0.0023112  -0.0017855  -0.0000090  -0.0007445   0.0030710   0.0000235
    6  -0.0001636  -0.0001023  -0.0006486  -0.0000235   0.0001982   0.0001960
    7   0.0031390   0.0033157   0.0000703   0.0002382  -0.0050137  -0.0000288
    8  -0.0029100  -0.0008973  -0.0000284  -0.0004149   0.0041532   0.0000102
    9   0.0000376   0.0000318   0.0006509   0.0000095  -0.0000190  -0.0004802
   10   0.0000900  -0.0001216  -0.0000076   0.0000198  -0.0000709   0.0000084
   11  -0.0000807   0.0001075   0.0000063  -0.0001346   0.0000035   0.0000022
   12  -0.0000185   0.0000043  -0.0000030  -0.0000017   0.0000161   0.0000253
   13  -0.0074569  -0.0033365  -0.0001928  -0.0023917   0.0146940   0.0000510
   14   0.0016574  -0.0054406  -0.0001068   0.0000558  -0.0008834  -0.0000116
   15   0.0001148  -0.0000449   0.0049993  -0.0000503  -0.0000905  -0.0000574
   16  -0.0067778  -0.0033601  -0.0000561  -0.0002690   0.0061929   0.0000354
   17   0.0088961   0.0035015  -0.0000385   0.0012850  -0.0105008  -0.0000093
   18  -0.0003025  -0.0000658  -0.0004198   0.0001626   0.0001996  -0.0002254
   19   0.0054177   0.0026173   0.0000584  -0.0000428  -0.0054467  -0.0000371
   20  -0.0022984  -0.0006018  -0.0000195   0.0003147   0.0023064   0.0000003
   21  -0.0000956  -0.0000552  -0.0003492   0.0000082   0.0000834   0.0003056
   22   0.0001491   0.0001630   0.0000054  -0.0000391  -0.0000992   0.0000024
   23  -0.0000548  -0.0000397   0.0000014  -0.0000332   0.0000401  -0.0000016
   24   0.0000301   0.0000241   0.0000298   0.0000062  -0.0000290   0.0000136
   25  -0.0005713  -0.0005641   0.0000032  -0.0003368   0.0004074   0.0000185
   26   0.0053936   0.0026315   0.0000504   0.0000824  -0.0060551  -0.0000242
   27   0.0000942   0.0000455   0.0002823  -0.0000002  -0.0001115  -0.0002649
   28  -0.0000168  -0.0000138  -0.0000015  -0.0000032   0.0000083  -0.0000007
   29   0.0000556   0.0000659   0.0000051  -0.0000095  -0.0000829  -0.0000023
   30   0.0000589   0.0000291  -0.0000025  -0.0000008  -0.0000654   0.0000119
   31  -0.0155666   0.0318420   0.0004890   0.0036791  -0.0142432  -0.0001339
   32   0.0577303   0.0298844  -0.0004434   0.0013954  -0.0547194  -0.0001936
   33   0.0006928  -0.0000593   0.0063111  -0.0000767  -0.0003832  -0.0071113
   34   0.0192467   0.0089829   0.0000509   0.0002684  -0.0161031   0.0000759
   35  -0.0066107  -0.0081092   0.0000822  -0.0014022   0.0068680   0.0001655
   36   0.0003154   0.0003138   0.0032212   0.0000249  -0.0001175   0.0011995
   37  -0.0397801  -0.0458544   0.0004901  -0.0059467   0.0189830  -0.0000486
   38  -0.0288060  -0.0020991   0.0005392   0.0052234   0.0129547   0.0000008
   39   0.0008936   0.0001641   0.0047154  -0.0002883  -0.0004994   0.0052391
   40  -0.2945058   0.0324704   0.0014378  -0.0269165  -0.0752035   0.0001396
   41  -0.0080621  -0.1189872   0.0001773  -0.0324027   0.0130341   0.0002318
   42   0.0010097  -0.0004105  -0.0642614   0.0002027   0.0010322   0.0064564
   43   0.6628349  -0.0064160  -0.0040485  -0.1904821  -0.0739995   0.0007652
   44  -0.0064160   0.7682018   0.0016848  -0.1382121  -0.3168291   0.0003080
   45  -0.0040485   0.0016848   0.1312535   0.0006088  -0.0001252  -0.0579031
   46  -0.1904821  -0.1382121   0.0006088   0.7480703   0.0238278  -0.0047671
   47  -0.0739995  -0.3168291  -0.0001252   0.0238278   0.6804342   0.0014746
   48   0.0007652   0.0003080  -0.0579031  -0.0047671   0.0014746   0.1278129
   49   0.0617991   0.0256470  -0.0002035  -0.1781586   0.0494000   0.0010971
   50  -0.0217222  -0.0599134  -0.0001946   0.1170454  -0.2672978  -0.0014861
   51  -0.0004691  -0.0004316   0.0080275   0.0012342  -0.0008890  -0.0593854
   52  -0.0450724  -0.0283236   0.0000707  -0.0292492   0.0759652   0.0005225
   53  -0.0237213  -0.0168424   0.0000865   0.0278864   0.0318720  -0.0001687
   54   0.0002033   0.0002063  -0.0063524   0.0003457  -0.0004877   0.0073400
   55  -0.1308080   0.1224306   0.0010718   0.0124045  -0.0154297  -0.0001322
   56   0.1243589  -0.2744455  -0.0017020   0.0153400  -0.0184102  -0.0001682
   57   0.0010168  -0.0016192  -0.0361875   0.0000184  -0.0000061   0.0031415
   58  -0.0117582   0.0018922   0.0001246  -0.3394569  -0.0027429   0.0024575
   59  -0.0295011   0.0043015   0.0002565  -0.0025195  -0.0608057  -0.0000586
   60  -0.0000043  -0.0000394   0.0024583   0.0025135  -0.0000559  -0.0353227
   61  -0.0014018   0.0031023   0.0000651   0.0123033   0.0154642  -0.0000502
   62   0.0043929  -0.0030966  -0.0000519  -0.0161940  -0.0187647   0.0001005
   63   0.0000766  -0.0000656   0.0057404  -0.0001148  -0.0001850   0.0020610
   64  -0.0006386  -0.0008412  -0.0000006  -0.0055355  -0.0018382   0.0000898
   65  -0.0007880   0.0001167   0.0000075  -0.0003635   0.0015817   0.0000009
   66  -0.0000347   0.0000107  -0.0000710   0.0001216   0.0000225   0.0077988
   67  -0.0016030  -0.0030184  -0.0001052   0.0001148   0.0010636  -0.0001929
   68  -0.0003240  -0.0011757   0.0000743   0.0004038  -0.0000805  -0.0003713
   69  -0.0006425   0.0000833   0.0001749   0.0003531   0.0004885  -0.0009348
   70  -0.0009456   0.0001811   0.0001647   0.0018578  -0.0013981  -0.0000704
   71   0.0041718   0.0011724  -0.0001291  -0.0003901  -0.0018669   0.0000052
   72   0.0000805  -0.0000126  -0.0015225  -0.0000503  -0.0000537   0.0000518
   73  -0.0012927  -0.0004671  -0.0000040   0.0003557   0.0001985   0.0000169
   74   0.0010017   0.0005324  -0.0000202  -0.0001025  -0.0000982   0.0000114
   75   0.0000058   0.0000009  -0.0001174   0.0000152  -0.0000238   0.0000756
   76   0.0001736  -0.0002346  -0.0000501  -0.0003010   0.0000522   0.0001648
   77  -0.0000162  -0.0002681  -0.0001021   0.0000312   0.0000373   0.0001612
   78   0.0003870  -0.0000042  -0.0000033  -0.0002500  -0.0003770  -0.0001050
           49          50          51          52          53          54
    1   0.0000663  -0.0000725   0.0000013  -0.0000364   0.0000728  -0.0000040
    2   0.0000437  -0.0000427   0.0000009   0.0000311  -0.0000314  -0.0000041
    3   0.0000054  -0.0000022  -0.0000763   0.0000105   0.0000057   0.0002041
    4   0.0053301  -0.0028788  -0.0000202  -0.0050942  -0.0050333  -0.0000193
    5   0.0032403  -0.0004291  -0.0000082  -0.0038071  -0.0038638   0.0000150
    6   0.0001918  -0.0000778   0.0004032  -0.0002069  -0.0001667  -0.0004643
    7  -0.0055495   0.0037024   0.0000108   0.0053608   0.0069237   0.0000166
    8   0.0049248  -0.0033679  -0.0000505  -0.0064826  -0.0035990  -0.0000603
    9  -0.0000025  -0.0000332  -0.0004451   0.0000457   0.0000601   0.0008517
   10  -0.0000682  -0.0001633   0.0000052  -0.0020191   0.0014932   0.0000264
   11   0.0000293   0.0009048   0.0000124  -0.0009333  -0.0008400   0.0000341
   12   0.0000073   0.0000126  -0.0002418  -0.0000173  -0.0000957  -0.0006787
   13   0.0199981  -0.0091737  -0.0002523  -0.0409087  -0.0252061   0.0000716
   14  -0.0015694  -0.0059319  -0.0000504  -0.0308501   0.0074525   0.0001409
   15  -0.0000907   0.0000686   0.0057389   0.0001251   0.0000364   0.0008751
   16   0.0047005  -0.0029780  -0.0000048  -0.0084555  -0.0000189  -0.0002057
   17  -0.0102958   0.0047252   0.0001217   0.0132268   0.0079975  -0.0000227
   18   0.0001219  -0.0002419   0.0004908  -0.0000370  -0.0000402   0.0036485
   19  -0.0043507   0.0019390   0.0000404   0.0032771   0.0031302   0.0000086
   20   0.0018706  -0.0014683   0.0000286  -0.0030444  -0.0009200  -0.0000243
   21   0.0000628  -0.0000546  -0.0006608  -0.0001003   0.0000212   0.0007135
   22  -0.0000682  -0.0000739  -0.0000044  -0.0004773   0.0002916   0.0000169
   23   0.0000372  -0.0000171  -0.0000014  -0.0000680   0.0000117   0.0000060
   24  -0.0000223  -0.0000007   0.0000320   0.0000014   0.0000181   0.0001185
   25   0.0001988   0.0005523  -0.0000077  -0.0001750   0.0001222   0.0000172
   26  -0.0055261   0.0027031   0.0000021   0.0048907   0.0045376   0.0000558
   27  -0.0001097   0.0000685   0.0002040   0.0000965   0.0000795  -0.0004883
   28   0.0000014  -0.0000100   0.0000021  -0.0000502  -0.0000462   0.0000022
   29  -0.0000477   0.0001054   0.0000065   0.0000779  -0.0000504  -0.0000080
   30  -0.0000576   0.0000328  -0.0001037   0.0000556   0.0000356   0.0001088
   31  -0.0427702  -0.0218348   0.0003714  -0.1496769  -0.0881447   0.0006734
   32  -0.0661386   0.0287697   0.0004477  -0.0508278  -0.2588886  -0.0001465
   33  -0.0000670   0.0004384   0.0051068   0.0009565   0.0001393  -0.0613901
   34  -0.0109372   0.0072560   0.0001265   0.0088423   0.0059325   0.0001514
   35   0.0059907  -0.0023285  -0.0000202  -0.0053907  -0.0045910  -0.0000668
   36  -0.0000651   0.0001201   0.0001182   0.0000289   0.0000219  -0.0009320
   37   0.0081405  -0.0070420  -0.0001121  -0.0098919   0.0017551   0.0001438
   38   0.0065148  -0.0057770  -0.0000954  -0.0005276  -0.0039557   0.0001472
   39  -0.0002142   0.0004261  -0.0003439   0.0003425  -0.0000368   0.0056057
   40  -0.0466735   0.0285811   0.0003973   0.0562025   0.0174987  -0.0002941
   41   0.0148722  -0.0066737  -0.0000573  -0.0094446  -0.0474405  -0.0001044
   42   0.0006353  -0.0004731  -0.0071681  -0.0007621  -0.0003387   0.0058100
   43   0.0617991  -0.0217222  -0.0004691  -0.0450724  -0.0237213   0.0002033
   44   0.0256470  -0.0599134  -0.0004316  -0.0283236  -0.0168424   0.0002063
   45  -0.0002035  -0.0001946   0.0080275   0.0000707   0.0000865  -0.0063524
   46  -0.1781586   0.1170454   0.0012342  -0.0292492   0.0278864   0.0003457
   47   0.0494000  -0.2672978  -0.0008890   0.0759652   0.0318720  -0.0004877
   48   0.0010971  -0.0014861  -0.0593854   0.0005225  -0.0001687   0.0073400
   49   0.7113339   0.0368189  -0.0044229  -0.3711990   0.0318169   0.0023060
   50   0.0368189   0.7121784   0.0009885  -0.0353933  -0.1291876   0.0001404
   51  -0.0044229   0.0009885   0.1260668   0.0023102  -0.0003271  -0.0557952
   52  -0.3711990  -0.0353933   0.0023102   0.7233893  -0.0439466  -0.0040661
   53   0.0318169  -0.1291876  -0.0003271  -0.0439466   0.6940927   0.0012004
   54   0.0023060   0.0001404  -0.0557952  -0.0040661   0.0012004   0.1275068
   55  -0.0011756  -0.0030075   0.0000519  -0.0007891  -0.0007222   0.0000129
   56  -0.0040163  -0.0027141   0.0000086  -0.0007346   0.0003274   0.0000056
   57   0.0000291  -0.0000118   0.0077021   0.0000033   0.0000139   0.0000408
   58  -0.0118738  -0.0029291   0.0001054   0.0006327   0.0031921   0.0000640
   59   0.0286881   0.0054153  -0.0002263   0.0019061  -0.0047709  -0.0000338
   60   0.0001701   0.0000643   0.0020211   0.0000539  -0.0000627   0.0058588
   61  -0.1262414  -0.1180511   0.0005157  -0.0116771  -0.0299007   0.0000631
   62  -0.1185913  -0.2728791   0.0005336   0.0018979   0.0034139  -0.0000074
   63   0.0005409   0.0005631  -0.0345478   0.0000635   0.0002508   0.0019924
   64  -0.0124218   0.0306415   0.0001280  -0.1239451   0.1180115   0.0006134
   65  -0.0018547   0.0031939   0.0000117   0.1191593  -0.2751959  -0.0009584
   66   0.0001342  -0.0002400   0.0030525   0.0005487  -0.0008432  -0.0342279
   67   0.0000680  -0.0012004  -0.0000166   0.0000232   0.0001319  -0.0000285
   68  -0.0009763  -0.0009731   0.0000222   0.0001677   0.0011603  -0.0000924
   69   0.0002127  -0.0005164   0.0001021  -0.0002642  -0.0000136  -0.0004501
   70  -0.0004275   0.0001050   0.0000130   0.0016034  -0.0014350  -0.0000902
   71  -0.0008573   0.0009560  -0.0000050   0.0018011  -0.0003761   0.0000222
   72  -0.0000377   0.0000535  -0.0003196   0.0000228   0.0000352   0.0002468
   73  -0.0000050  -0.0003758   0.0000038  -0.0003675   0.0002604  -0.0000338
   74  -0.0000050   0.0001519   0.0000136   0.0005481  -0.0003041  -0.0000520
   75  -0.0000001   0.0000039   0.0000333  -0.0000208  -0.0000053  -0.0001314
   76   0.0002834   0.0002645  -0.0000072  -0.0002469  -0.0003444   0.0000052
   77  -0.0000159  -0.0001022  -0.0000358   0.0001024  -0.0000082   0.0000949
   78  -0.0002214   0.0003515  -0.0000118   0.0002166   0.0000939  -0.0000111
           55          56          57          58          59          60
    1  -0.0000637  -0.0000006   0.0000018  -0.0000142  -0.0000010  -0.0000001
    2   0.0000009  -0.0000032   0.0000011   0.0000118   0.0000018  -0.0000001
    3  -0.0000026   0.0000006  -0.0000691  -0.0000001  -0.0000003   0.0000060
    4  -0.0000452  -0.0000266   0.0000015  -0.0000207   0.0000398   0.0000097
    5   0.0000605  -0.0000171   0.0000003  -0.0000057   0.0001137   0.0000022
    6  -0.0000002  -0.0000023   0.0000187  -0.0000006   0.0000033  -0.0001030
    7  -0.0004767  -0.0000294   0.0000004  -0.0000266  -0.0000713  -0.0000049
    8  -0.0002741  -0.0000123   0.0000017   0.0000324  -0.0000575   0.0000128
    9  -0.0000064  -0.0000034   0.0001186   0.0000028  -0.0000035   0.0001073
   10   0.0000366   0.0000012  -0.0000005   0.0000259  -0.0000251  -0.0000027
   11   0.0000037  -0.0000045  -0.0000019  -0.0000447   0.0000791  -0.0000027
   12   0.0000003   0.0000002   0.0000376  -0.0000004   0.0000030   0.0000890
   13  -0.0001996  -0.0002349   0.0000353   0.0000459   0.0001870   0.0000469
   14   0.0016458   0.0001264   0.0000032   0.0000318   0.0002458   0.0000167
   15   0.0000246   0.0000071   0.0005853  -0.0000063   0.0000053  -0.0011114
   16  -0.0001503   0.0000019   0.0000102   0.0000431   0.0002057   0.0000062
   17   0.0004465   0.0001407  -0.0000396  -0.0001060  -0.0002241  -0.0000119
   18   0.0000125  -0.0000021  -0.0003536  -0.0000086   0.0000019   0.0002576
   19   0.0001851   0.0000738  -0.0000074  -0.0000133  -0.0000748  -0.0000077
   20  -0.0001491  -0.0000531   0.0000016   0.0000038   0.0000681   0.0000069
   21   0.0000064  -0.0000027   0.0000404   0.0000043   0.0000010  -0.0000152
   22  -0.0000553  -0.0000034  -0.0000027  -0.0000041   0.0000053   0.0000003
   23  -0.0000136   0.0000088   0.0000014  -0.0000149   0.0000019  -0.0000006
   24  -0.0000014   0.0000015   0.0000036  -0.0000019   0.0000001   0.0000001
   25  -0.0000580   0.0000084  -0.0000007  -0.0000050   0.0000191  -0.0000028
   26   0.0000937   0.0000421  -0.0000045   0.0000112  -0.0000897  -0.0000072
   27   0.0000029   0.0000006   0.0000106   0.0000016  -0.0000016   0.0000101
   28  -0.0000031   0.0000084  -0.0000004  -0.0000191   0.0000008  -0.0000005
   29  -0.0000053   0.0000003   0.0000003  -0.0000029   0.0000100  -0.0000011
   30   0.0000003   0.0000007   0.0000008  -0.0000005  -0.0000006   0.0000220
   31  -0.0049246  -0.0010167   0.0000482   0.0006336  -0.0003218  -0.0000507
   32  -0.0023562   0.0010175   0.0000202   0.0000076  -0.0012361   0.0000334
   33   0.0000486   0.0000175   0.0046463  -0.0000212  -0.0000209  -0.0002154
   34   0.0006621   0.0003818  -0.0000844   0.0001176  -0.0001544  -0.0000102
   35  -0.0001914  -0.0001749   0.0000094  -0.0001230  -0.0002989  -0.0000262
   36  -0.0000434  -0.0000025  -0.0001063   0.0000157   0.0000227  -0.0006693
   37  -0.0011153  -0.0002637   0.0000322  -0.0007156  -0.0011840   0.0000076
   38   0.0032208  -0.0005807  -0.0001409   0.0007074   0.0009655  -0.0000305
   39  -0.0000985   0.0000459  -0.0031508  -0.0000162  -0.0000551   0.0005477
   40  -0.0120622   0.0000541   0.0000536   0.0009616  -0.0017927   0.0000408
   41   0.0288449   0.0050910  -0.0001300  -0.0027955  -0.0048991  -0.0000371
   42   0.0002073  -0.0000186   0.0037354   0.0000714   0.0000032   0.0081002
   43  -0.1308080   0.1243589   0.0010168  -0.0117582  -0.0295011  -0.0000043
   44   0.1224306  -0.2744455  -0.0016192   0.0018922   0.0043015  -0.0000394
   45   0.0010718  -0.0017020  -0.0361875   0.0001246   0.0002565   0.0024583
   46   0.0124045   0.0153400   0.0000184  -0.3394569  -0.0025195   0.0025135
   47  -0.0154297  -0.0184102  -0.0000061  -0.0027429  -0.0608057  -0.0000559
   48  -0.0001322  -0.0001682   0.0031415   0.0024575  -0.0000586  -0.0353227
   49  -0.0011756  -0.0040163   0.0000291  -0.0118738   0.0286881   0.0001701
   50  -0.0030075  -0.0027141  -0.0000118  -0.0029291   0.0054153   0.0000643
   51   0.0000519   0.0000086   0.0077021   0.0001054  -0.0002263   0.0020211
   52  -0.0007891  -0.0007346   0.0000033   0.0006327   0.0019061   0.0000539
   53  -0.0007222   0.0003274   0.0000139   0.0031921  -0.0047709  -0.0000627
   54   0.0000129   0.0000056   0.0000408   0.0000640  -0.0000338   0.0058588
   55   0.1355509  -0.1323137  -0.0011507   0.0009259   0.0004478  -0.0000366
   56  -0.1323137   0.2911524   0.0017651  -0.0001610   0.0010544   0.0000164
   57  -0.0011507   0.0017651   0.0252548  -0.0000426   0.0000180  -0.0045638
   58   0.0009259  -0.0001610  -0.0000426   0.3605873   0.0033191  -0.0027202
   59   0.0004478   0.0010544   0.0000180   0.0033191   0.0592920   0.0000739
   60  -0.0000366   0.0000164  -0.0045638  -0.0027202   0.0000739   0.0251942
   61   0.0004589   0.0007927   0.0000066   0.0008355  -0.0005253  -0.0000338
   62  -0.0008460  -0.0009544  -0.0000034   0.0002572   0.0009633   0.0000019
   63   0.0000012  -0.0000150   0.0003393  -0.0000337   0.0000133  -0.0031137
   64   0.0001305   0.0001181  -0.0000092  -0.0007147   0.0015086   0.0000111
   65   0.0001423   0.0000001   0.0000008  -0.0001568   0.0000338   0.0000029
   66  -0.0000116   0.0000012  -0.0013065   0.0000069  -0.0000129   0.0002417
   67   0.0002377   0.0000544   0.0000805  -0.0002351  -0.0002065   0.0000196
   68  -0.0001814   0.0000275   0.0001155  -0.0002349  -0.0000901   0.0000097
   69   0.0000197  -0.0000104   0.0002900  -0.0000026   0.0000401   0.0000175
   70   0.0009236  -0.0021654   0.0000501   0.0000655   0.0000726  -0.0000048
   71  -0.0015138  -0.0016166   0.0000656  -0.0001974  -0.0000608   0.0000333
   72   0.0000234   0.0000564  -0.0000214   0.0000045  -0.0000086   0.0002026
   73   0.0004326  -0.0002238  -0.0000346  -0.0000298  -0.0000028   0.0000021
   74  -0.0003314   0.0000029  -0.0000091   0.0000434   0.0000141  -0.0000023
   75   0.0000061  -0.0000126  -0.0002589   0.0000017   0.0000022  -0.0000302
   76  -0.0000218  -0.0000037  -0.0000549   0.0000126  -0.0000199  -0.0000028
   77  -0.0000023  -0.0000049  -0.0000516   0.0000047  -0.0000274   0.0000034
   78  -0.0000061   0.0000122   0.0000521  -0.0000054  -0.0000225   0.0000106
           61          62          63          64          65          66
    1  -0.0000374  -0.0000128   0.0000001  -0.0000221  -0.0000363   0.0000012
    2   0.0000089   0.0000131   0.0000000  -0.0000250  -0.0000260   0.0000008
    3  -0.0000006   0.0000001   0.0000043  -0.0000017  -0.0000048  -0.0000294
    4   0.0000544  -0.0000587  -0.0000008  -0.0000861  -0.0001189  -0.0000117
    5   0.0000746  -0.0000514  -0.0000015   0.0000926   0.0009206  -0.0000147
    6   0.0000020  -0.0000031  -0.0000669  -0.0000128   0.0000036  -0.0002389
    7  -0.0000192  -0.0000106   0.0000054  -0.0021811   0.0009118   0.0000607
    8  -0.0000783  -0.0000531  -0.0000019  -0.0015700  -0.0008999   0.0000998
    9  -0.0000006   0.0000016   0.0002012   0.0000104  -0.0000603  -0.0006599
   10  -0.0000242   0.0000277  -0.0000028  -0.0046265   0.0004046   0.0000539
   11   0.0000381  -0.0000224   0.0000001  -0.0000108   0.0014193  -0.0000421
   12   0.0000024  -0.0000005  -0.0000384   0.0000992   0.0000582   0.0017968
   13   0.0003022   0.0000133   0.0000021  -0.0001964   0.0016616   0.0000967
   14  -0.0017006   0.0000825   0.0000171   0.0013954   0.0001586   0.0000063
   15   0.0000007  -0.0000020   0.0004908   0.0000119  -0.0000017  -0.0023946
   16  -0.0005332  -0.0000598   0.0000383   0.0000052  -0.0001159   0.0000101
   17   0.0000827   0.0000630   0.0000045  -0.0000056  -0.0003866  -0.0000494
   18   0.0000065   0.0000006  -0.0005488  -0.0000104  -0.0000158  -0.0001001
   19  -0.0000497   0.0000489   0.0000029   0.0000577   0.0000589  -0.0000001
   20  -0.0001494   0.0000006  -0.0000121   0.0001199   0.0001354   0.0000018
   21  -0.0000030   0.0000023  -0.0000149  -0.0000173  -0.0000214  -0.0000207
   22  -0.0000656  -0.0000046   0.0000015   0.0000387  -0.0000009  -0.0000072
   23  -0.0000132  -0.0000090   0.0000013   0.0000122   0.0000043  -0.0000013
   24  -0.0000034  -0.0000000  -0.0000699   0.0000037   0.0000031   0.0000391
   25  -0.0000094  -0.0000396   0.0000025   0.0000104   0.0001456  -0.0000066
   26  -0.0000477   0.0000557   0.0000011   0.0000654   0.0000155   0.0000047
   27   0.0000018   0.0000016   0.0000632   0.0000068   0.0000148   0.0000165
   28  -0.0000129  -0.0000132   0.0000005   0.0000197   0.0000412  -0.0000045
   29  -0.0000003   0.0000011  -0.0000006   0.0000185   0.0000830  -0.0000023
   30  -0.0000012   0.0000001   0.0000028   0.0000037   0.0000048   0.0000879
   31  -0.0052666   0.0007246   0.0001004   0.0127501   0.0146895  -0.0001605
   32   0.0020591   0.0014557   0.0000135  -0.0131238  -0.0201989   0.0000285
   33   0.0001033  -0.0000194   0.0080904  -0.0001582  -0.0001963   0.0018677
   34  -0.0000847   0.0001147  -0.0000587   0.0001294   0.0000548  -0.0000130
   35   0.0002262   0.0000047  -0.0000150  -0.0000053   0.0002166   0.0000248
   36  -0.0000081   0.0000036   0.0001070   0.0000109   0.0000305  -0.0002371
   37   0.0001442  -0.0000146   0.0000325   0.0008969   0.0016301   0.0000460
   38   0.0002077   0.0000169   0.0000089  -0.0005938  -0.0003851   0.0000068
   39  -0.0000151   0.0000003  -0.0010135  -0.0000045  -0.0000135   0.0006745
   40  -0.0009399   0.0009154  -0.0000212  -0.0017065  -0.0043225   0.0000504
   41   0.0005386   0.0004194  -0.0000264  -0.0028471  -0.0024683  -0.0000398
   42   0.0000164   0.0000025  -0.0002042   0.0000734   0.0000708   0.0053935
   43  -0.0014018   0.0043929   0.0000766  -0.0006386  -0.0007880  -0.0000347
   44   0.0031023  -0.0030966  -0.0000656  -0.0008412   0.0001167   0.0000107
   45   0.0000651  -0.0000519   0.0057404  -0.0000006   0.0000075  -0.0000710
   46   0.0123033  -0.0161940  -0.0001148  -0.0055355  -0.0003635   0.0001216
   47   0.0154642  -0.0187647  -0.0001850  -0.0018382   0.0015817   0.0000225
   48  -0.0000502   0.0001005   0.0020610   0.0000898   0.0000009   0.0077988
   49  -0.1262414  -0.1185913   0.0005409  -0.0124218  -0.0018547   0.0001342
   50  -0.1180511  -0.2728791   0.0005631   0.0306415   0.0031939  -0.0002400
   51   0.0005157   0.0005336  -0.0345478   0.0001280   0.0000117   0.0030525
   52  -0.0116771   0.0018979   0.0000635  -0.1239451   0.1191593   0.0005487
   53  -0.0299007   0.0034139   0.0002508   0.1180115  -0.2751959  -0.0008432
   54   0.0000631  -0.0000074   0.0019924   0.0006134  -0.0009584  -0.0342279
   55   0.0004589  -0.0008460   0.0000012   0.0001305   0.0001423  -0.0000116
   56   0.0007927  -0.0009544  -0.0000150   0.0001181   0.0000001   0.0000012
   57   0.0000066  -0.0000034   0.0003393  -0.0000092   0.0000008  -0.0013065
   58   0.0008355   0.0002572  -0.0000337  -0.0007147  -0.0001568   0.0000069
   59  -0.0005253   0.0009633   0.0000133   0.0015086   0.0000338  -0.0000129
   60  -0.0000338   0.0000019  -0.0031137   0.0000111   0.0000029   0.0002417
   61   0.1310565   0.1279408  -0.0006246   0.0010637   0.0001834  -0.0000412
   62   0.1279408   0.2884008  -0.0005682  -0.0002666   0.0010614   0.0000103
   63  -0.0006246  -0.0005682   0.0247951  -0.0000313   0.0000012  -0.0043986
   64   0.0010637  -0.0002666  -0.0000313   0.1372478  -0.1306421  -0.0008306
   65   0.0001834   0.0010614   0.0000012  -0.1306421   0.2913788   0.0010598
   66  -0.0000412   0.0000103  -0.0043986  -0.0008306   0.0010598   0.0226852
   67   0.0000109  -0.0001032   0.0000321  -0.0000587  -0.0003398  -0.0000028
   68  -0.0000983  -0.0000943   0.0000371   0.0001011  -0.0001921  -0.0000046
   69   0.0000102  -0.0000049   0.0001128  -0.0000066  -0.0000466   0.0000295
   70   0.0001159  -0.0000972   0.0000091  -0.0002763  -0.0004902  -0.0000040
   71  -0.0001802  -0.0000948  -0.0000060  -0.0001718  -0.0004140  -0.0000141
   72   0.0000016   0.0000047  -0.0000073   0.0000022   0.0000098  -0.0000044
   73   0.0000162  -0.0000254  -0.0000067   0.0000529   0.0000802  -0.0000015
   74   0.0000001   0.0000515  -0.0000030  -0.0001052  -0.0001022  -0.0000081
   75   0.0000017  -0.0000014   0.0000065   0.0000010   0.0000033  -0.0000064
   76   0.0000013   0.0000044  -0.0000152   0.0000065   0.0000663  -0.0000005
   77   0.0000255   0.0000161  -0.0000118  -0.0000381  -0.0000508  -0.0000056
   78  -0.0000153  -0.0000017   0.0000170   0.0000173   0.0000350   0.0000119
           67          68          69          70          71          72
    1   0.0001668   0.0001834   0.0000188  -0.0000054   0.0001197  -0.0000026
    2   0.0002369  -0.0000719   0.0000593   0.0001081  -0.0000845  -0.0000016
    3   0.0001201   0.0000329  -0.0000934   0.0000058   0.0000127   0.0001194
    4   0.0004080   0.0007455  -0.0006363  -0.0000044   0.0024869  -0.0000004
    5   0.0004083   0.0008952  -0.0004095   0.0015848  -0.0009264   0.0001099
    6   0.0001529  -0.0000182  -0.0003048   0.0000551   0.0000360   0.0000527
    7   0.0002097  -0.0027476   0.0007640  -0.0000649  -0.0014539  -0.0000921
    8   0.0019675  -0.0009796   0.0000319  -0.0002437   0.0022821  -0.0000221
    9  -0.0001620  -0.0000468   0.0003706  -0.0000169  -0.0000403  -0.0002632
   10  -0.0002382   0.0003600  -0.0000363  -0.0000689  -0.0000887   0.0000058
   11   0.0003762  -0.0006218   0.0001006   0.0003539  -0.0003006   0.0000015
   12  -0.0000087  -0.0000478  -0.0000149   0.0000087   0.0000080   0.0000263
   13  -0.0052149   0.0064283  -0.0015746   0.0005259   0.0028711   0.0000740
   14  -0.0000171  -0.0018861  -0.0001768   0.0021402  -0.0037430   0.0000966
   15  -0.0003854   0.0003711   0.0049888  -0.0000025  -0.0000525  -0.0016934
   16   0.0104429  -0.0197538  -0.0006896  -0.0005632  -0.0037982   0.0004205
   17   0.0128574  -0.0412009   0.0018493  -0.0103233   0.0065245  -0.0000149
   18   0.0011397  -0.0001305   0.0003552  -0.0001563   0.0011802   0.0105671
   19  -0.0033622  -0.0048668   0.0003701  -0.0025844   0.0000658  -0.0001391
   20   0.0000240   0.0026848  -0.0012876   0.0033984  -0.0006311  -0.0000779
   21  -0.0009526  -0.0012279  -0.0014766   0.0000791  -0.0002732   0.0000929
   22   0.0026892   0.0014960   0.0005474   0.0001394   0.0002129  -0.0000037
   23   0.0026979  -0.0007263   0.0004590  -0.0001216   0.0003019  -0.0000301
   24   0.0004670   0.0003068  -0.0006665  -0.0000043   0.0001445   0.0003024
   25   0.0025700   0.0005981   0.0003082   0.0003513  -0.0008530   0.0001406
   26   0.0008620  -0.0013432   0.0011852  -0.0014832  -0.0012711   0.0000138
   27  -0.0005790  -0.0001709   0.0005244  -0.0000425  -0.0001648  -0.0010154
   28   0.0000433   0.0002461  -0.0000363  -0.0002939   0.0002978   0.0000084
   29  -0.0001128  -0.0001234   0.0000306   0.0001954  -0.0000664  -0.0000170
   30   0.0000388   0.0001097   0.0001754  -0.0000056  -0.0000098  -0.0000375
   31   0.0001650  -0.0005453   0.0005854  -0.0070222  -0.0055977   0.0000741
   32  -0.0013756  -0.0022820  -0.0006749  -0.0020362  -0.0003320   0.0000154
   33   0.0001497  -0.0001773  -0.0012244   0.0000018   0.0003180   0.0037734
   34  -0.1199385  -0.0579240   0.0251613  -0.0375939   0.0198720  -0.0024478
   35  -0.0851662  -0.2378681   0.0070546   0.0522996  -0.0265138  -0.0003112
   36   0.0091769  -0.0224775  -0.0494826  -0.0008976   0.0015864   0.0081500
   37  -0.0313209  -0.0129785  -0.0006701  -0.1765294   0.1234807  -0.0006854
   38  -0.0509188  -0.0291452   0.0012275   0.0719531  -0.2501722   0.0054323
   39   0.0001678  -0.0006709   0.0056772  -0.0016423   0.0035853  -0.0393723
   40  -0.0021880   0.0017468   0.0028370   0.0171842   0.0177686  -0.0007500
   41   0.0074277   0.0055345   0.0013528  -0.0142672  -0.0464346   0.0010662
   42   0.0008168   0.0031447   0.0085051   0.0006082   0.0003981   0.0019505
   43  -0.0016030  -0.0003240  -0.0006425  -0.0009456   0.0041718   0.0000805
   44  -0.0030184  -0.0011757   0.0000833   0.0001811   0.0011724  -0.0000126
   45  -0.0001052   0.0000743   0.0001749   0.0001647  -0.0001291  -0.0015225
   46   0.0001148   0.0004038   0.0003531   0.0018578  -0.0003901  -0.0000503
   47   0.0010636  -0.0000805   0.0004885  -0.0013981  -0.0018669  -0.0000537
   48  -0.0001929  -0.0003713  -0.0009348  -0.0000704   0.0000052   0.0000518
   49   0.0000680  -0.0009763   0.0002127  -0.0004275  -0.0008573  -0.0000377
   50  -0.0012004  -0.0009731  -0.0005164   0.0001050   0.0009560   0.0000535
   51  -0.0000166   0.0000222   0.0001021   0.0000130  -0.0000050  -0.0003196
   52   0.0000232   0.0001677  -0.0002642   0.0016034   0.0018011   0.0000228
   53   0.0001319   0.0011603  -0.0000136  -0.0014350  -0.0003761   0.0000352
   54  -0.0000285  -0.0000924  -0.0004501  -0.0000902   0.0000222   0.0002468
   55   0.0002377  -0.0001814   0.0000197   0.0009236  -0.0015138   0.0000234
   56   0.0000544   0.0000275  -0.0000104  -0.0021654  -0.0016166   0.0000564
   57   0.0000805   0.0001155   0.0002900   0.0000501   0.0000656  -0.0000214
   58  -0.0002351  -0.0002349  -0.0000026   0.0000655  -0.0001974   0.0000045
   59  -0.0002065  -0.0000901   0.0000401   0.0000726  -0.0000608  -0.0000086
   60   0.0000196   0.0000097   0.0000175  -0.0000048   0.0000333   0.0002026
   61   0.0000109  -0.0000983   0.0000102   0.0001159  -0.0001802   0.0000016
   62  -0.0001032  -0.0000943  -0.0000049  -0.0000972  -0.0000948   0.0000047
   63   0.0000321   0.0000371   0.0001128   0.0000091  -0.0000060  -0.0000073
   64  -0.0000587   0.0001011  -0.0000066  -0.0002763  -0.0001718   0.0000022
   65  -0.0003398  -0.0001921  -0.0000466  -0.0004902  -0.0004140   0.0000098
   66  -0.0000028  -0.0000046   0.0000295  -0.0000040  -0.0000141  -0.0000044
   67   0.3943756   0.1100933  -0.2615592  -0.0004704  -0.0047582   0.0006795
   68   0.1100933   0.3345763   0.0099750   0.0011856   0.0118457  -0.0013354
   69  -0.2615592   0.0099750   0.2824848   0.0017766   0.0020340  -0.0027202
   70  -0.0004704   0.0011856   0.0017766   0.4486117   0.0843705  -0.0039795
   71  -0.0047582   0.0118457   0.0020340   0.0843705   0.5819767  -0.0139049
   72   0.0006795  -0.0013354  -0.0027202  -0.0039795  -0.0139049   0.0317781
   73   0.0004214  -0.0038304  -0.0016916  -0.2443188  -0.2356766   0.0068139
   74  -0.0014662  -0.0004859   0.0002620  -0.1854937  -0.2712244   0.0076659
   75  -0.0014676   0.0018074  -0.0037584   0.0055517   0.0071475  -0.0096817
   76  -0.2473166  -0.0192945   0.2348454  -0.0002095  -0.0019824  -0.0001630
   77   0.0104822  -0.0373841  -0.0230931   0.0016066   0.0010701   0.0012289
   78   0.2524191   0.0107652  -0.2426815  -0.0014072  -0.0019773  -0.0006552
           73          74          75          76          77          78
    1  -0.0000078  -0.0000142  -0.0000002  -0.0000622   0.0000276  -0.0000370
    2  -0.0000447   0.0000361   0.0000021  -0.0000930   0.0001355  -0.0001182
    3  -0.0000080   0.0000002  -0.0000004  -0.0001060   0.0000449   0.0000637
    4  -0.0004361  -0.0000911   0.0000249  -0.0004798   0.0005546   0.0006478
    5   0.0000345   0.0002759   0.0000086  -0.0004705   0.0004822   0.0002817
    6  -0.0000182   0.0000069  -0.0000041  -0.0001625   0.0001819   0.0000361
    7   0.0002064   0.0000683  -0.0000139   0.0006027  -0.0004105  -0.0006998
    8  -0.0005106  -0.0001560   0.0000236  -0.0004110   0.0006585  -0.0000952
    9   0.0000048   0.0000002  -0.0000179   0.0000370  -0.0001339   0.0000034
   10   0.0000279  -0.0000025  -0.0000021  -0.0000179  -0.0000303   0.0000282
   11  -0.0000445   0.0000659   0.0000037  -0.0000017   0.0001087  -0.0001061
   12  -0.0000075   0.0000003   0.0000088   0.0000287  -0.0000150   0.0000007
   13  -0.0001904   0.0000196   0.0000410  -0.0003965  -0.0007935   0.0012348
   14   0.0003287   0.0004391  -0.0000074   0.0003821  -0.0006894  -0.0000210
   15   0.0000470  -0.0000155   0.0000707  -0.0001424  -0.0006612   0.0000683
   16  -0.0002108  -0.0002171   0.0000282   0.0019565  -0.0007450   0.0002596
   17  -0.0020151  -0.0020629   0.0000719   0.0018228   0.0008920  -0.0012956
   18  -0.0002932   0.0000569  -0.0012505  -0.0005532   0.0005822   0.0003873
   19   0.0001046  -0.0006333  -0.0000170   0.0021482  -0.0006386   0.0005272
   20   0.0001801   0.0006974   0.0000217   0.0004932  -0.0002156   0.0019669
   21   0.0001008  -0.0000176   0.0000147   0.0006762  -0.0004410  -0.0002975
   22  -0.0003682   0.0000881   0.0000235  -0.0013934   0.0020490  -0.0017628
   23  -0.0000486  -0.0000369  -0.0000054   0.0008516   0.0000659   0.0001643
   24  -0.0000669   0.0000002   0.0000117  -0.0014099   0.0012567   0.0001106
   25  -0.0000225   0.0000553  -0.0000049  -0.0008544   0.0007967  -0.0005410
   26   0.0002882  -0.0002316  -0.0000210   0.0004246  -0.0004627  -0.0014256
   27   0.0000391  -0.0000004   0.0000877   0.0005525  -0.0003849  -0.0004364
   28   0.0000056  -0.0000817  -0.0000043  -0.0000232  -0.0000963   0.0000563
   29  -0.0000044   0.0000418   0.0000014   0.0000606   0.0000272  -0.0000284
   30   0.0000122   0.0000017   0.0000179   0.0000371  -0.0000266   0.0000302
   31   0.0011792  -0.0016445  -0.0000090   0.0004714  -0.0001329  -0.0004587
   32   0.0001745  -0.0007340   0.0001076   0.0008380  -0.0000017   0.0002492
   33  -0.0000064   0.0000715   0.0008924   0.0000167   0.0001461  -0.0001254
   34  -0.0007617  -0.0010753   0.0002045  -0.0195618  -0.0360837  -0.0045849
   35   0.0130454   0.0002441  -0.0003592  -0.0066365  -0.0080662  -0.0031544
   36  -0.0013697  -0.0002451   0.0018723   0.0093470   0.0278780   0.0024080
   37   0.0187968  -0.0239047  -0.0000976   0.0004145   0.0003647  -0.0010701
   38   0.0165289  -0.0449259   0.0021465  -0.0005543  -0.0062079   0.0004669
   39  -0.0000618   0.0017126  -0.0005651   0.0012101   0.0008375  -0.0000592
   40  -0.0027042   0.0049272  -0.0001172  -0.0016702  -0.0008012  -0.0016587
   41   0.0053949  -0.0027055  -0.0001420  -0.0006346   0.0005697  -0.0008648
   42   0.0003745   0.0003427   0.0019961  -0.0008381  -0.0015568   0.0007031
   43  -0.0012927   0.0010017   0.0000058   0.0001736  -0.0000162   0.0003870
   44  -0.0004671   0.0005324   0.0000009  -0.0002346  -0.0002681  -0.0000042
   45  -0.0000040  -0.0000202  -0.0001174  -0.0000501  -0.0001021  -0.0000033
   46   0.0003557  -0.0001025   0.0000152  -0.0003010   0.0000312  -0.0002500
   47   0.0001985  -0.0000982  -0.0000238   0.0000522   0.0000373  -0.0003770
   48   0.0000169   0.0000114   0.0000756   0.0001648   0.0001612  -0.0001050
   49  -0.0000050  -0.0000050  -0.0000001   0.0002834  -0.0000159  -0.0002214
   50  -0.0003758   0.0001519   0.0000039   0.0002645  -0.0001022   0.0003515
   51   0.0000038   0.0000136   0.0000333  -0.0000072  -0.0000358  -0.0000118
   52  -0.0003675   0.0005481  -0.0000208  -0.0002469   0.0001024   0.0002166
   53   0.0002604  -0.0003041  -0.0000053  -0.0003444  -0.0000082   0.0000939
   54  -0.0000338  -0.0000520  -0.0001314   0.0000052   0.0000949  -0.0000111
   55   0.0004326  -0.0003314   0.0000061  -0.0000218  -0.0000023  -0.0000061
   56  -0.0002238   0.0000029  -0.0000126  -0.0000037  -0.0000049   0.0000122
   57  -0.0000346  -0.0000091  -0.0002589  -0.0000549  -0.0000516   0.0000521
   58  -0.0000298   0.0000434   0.0000017   0.0000126   0.0000047  -0.0000054
   59  -0.0000028   0.0000141   0.0000022  -0.0000199  -0.0000274  -0.0000225
   60   0.0000021  -0.0000023  -0.0000302  -0.0000028   0.0000034   0.0000106
   61   0.0000162   0.0000001   0.0000017   0.0000013   0.0000255  -0.0000153
   62  -0.0000254   0.0000515  -0.0000014   0.0000044   0.0000161  -0.0000017
   63  -0.0000067  -0.0000030   0.0000065  -0.0000152  -0.0000118   0.0000170
   64   0.0000529  -0.0001052   0.0000010   0.0000065  -0.0000381   0.0000173
   65   0.0000802  -0.0001022   0.0000033   0.0000663  -0.0000508   0.0000350
   66  -0.0000015  -0.0000081  -0.0000064  -0.0000005  -0.0000056   0.0000119
   67   0.0004214  -0.0014662  -0.0014676  -0.2473166   0.0104822   0.2524191
   68  -0.0038304  -0.0004859   0.0018074  -0.0192945  -0.0373841   0.0107652
   69  -0.0016916   0.0002620  -0.0037584   0.2348454  -0.0230931  -0.2426815
   70  -0.2443188  -0.1854937   0.0055517  -0.0002095   0.0016066  -0.0014072
   71  -0.2356766  -0.2712244   0.0071475  -0.0019824   0.0010701  -0.0019773
   72   0.0068139   0.0076659  -0.0096817  -0.0001630   0.0012289  -0.0006552
   73   0.2282489   0.2087469  -0.0055003   0.0008673  -0.0019918   0.0016892
   74   0.2087469   0.3198113  -0.0096046  -0.0003302   0.0007035  -0.0001683
   75  -0.0055003  -0.0096046   0.0104931   0.0013498  -0.0011698   0.0002417
   76   0.0008673  -0.0003302   0.0013498   0.2656173   0.0257512  -0.2447648
   77  -0.0019918   0.0007035  -0.0011698   0.0257512   0.0487224  -0.0047265
   78   0.0016892  -0.0001683   0.0002417  -0.2447648  -0.0047265   0.2402416
 Gradient time:  CPU 2740.20 s  wall 2741.49 s
 **********************************************************************
 **                                                                  **
 **                       VIBRATIONAL ANALYSIS                       **
 **                       --------------------                       **
 **                                                                  **
 **        VIBRATIONAL FREQUENCIES (CM**-1) AND NORMAL MODES         **
 **     FORCE CONSTANTS (mDYN/ANGSTROM) AND REDUCED MASSES (AMU)     **
 **                  INFRARED INTENSITIES (KM/MOL)                   **
 **                                                                  **
 **********************************************************************


 Mode:                 1                      2                      3
 Frequency:        82.48                  98.59                 149.28
 Force Cnst:      0.0187                 0.0239                 0.0678
 Red. Mass:       4.6615                 4.1727                 5.1651
 IR Active:          YES                    YES                    YES
 IR Intens:        0.988                  0.831                  1.765
 Raman Active:       YES                    YES                    YES
               X      Y      Z        X      Y      Z        X      Y      Z
 H         -0.001 -0.005  0.338    0.003  0.005  0.073   -0.010 -0.017  0.366
 C         -0.000 -0.003  0.192    0.001  0.003  0.048   -0.006 -0.012  0.179
 C          0.000 -0.004  0.194    0.003  0.002 -0.140   -0.003 -0.006  0.028
 H          0.000 -0.008  0.356    0.007  0.003 -0.247   -0.007 -0.005  0.091
 C          0.001 -0.002  0.029    0.000 -0.000 -0.143    0.002  0.000 -0.157
 C          0.002 -0.001 -0.090   -0.003 -0.001 -0.028    0.004  0.000 -0.195
 C          0.003  0.005 -0.142   -0.009  0.000  0.165    0.002 -0.004 -0.140
 H          0.001  0.015 -0.266   -0.024 -0.001  0.287    0.002  0.000 -0.211
 C          0.002  0.004 -0.004   -0.007  0.001  0.226   -0.004 -0.009  0.067
 H          0.002  0.008 -0.028   -0.013 -0.001  0.403   -0.007 -0.010  0.152
 C          0.000 -0.001 -0.004    0.000  0.000 -0.148    0.002  0.000 -0.156
 C         -0.000 -0.002 -0.093   -0.000 -0.000 -0.068    0.002  0.003 -0.109
 C          0.000  0.000  0.097    0.000  0.001 -0.052    0.002  0.000 -0.097
 C          0.002 -0.001  0.087    0.002  0.000 -0.012    0.000 -0.001 -0.204
 C          0.002  0.000  0.099    0.003 -0.000  0.195    0.001 -0.002 -0.150
 C         -0.000  0.001 -0.040    0.003 -0.000  0.231    0.003 -0.003  0.063
 C         -0.002  0.001 -0.191    0.001  0.000  0.009    0.005 -0.002  0.190
 C         -0.002  0.000 -0.161    0.000  0.001 -0.182    0.004 -0.001  0.043
 H          0.003  0.000  0.188    0.004 -0.001  0.337    0.001 -0.002 -0.210
 H         -0.001  0.002 -0.051    0.005 -0.001  0.415    0.004 -0.003  0.149
 H         -0.004  0.002 -0.335    0.001  0.000  0.002    0.007 -0.003  0.391
 H         -0.005 -0.000 -0.301   -0.000  0.001 -0.330    0.004 -0.001  0.125
 O          0.006 -0.002 -0.199    0.004 -0.004 -0.082   -0.006  0.009  0.209
 O         -0.002  0.002  0.235   -0.003  0.000 -0.048    0.001  0.006  0.186
 H         -0.005  0.002  0.172   -0.007  0.004 -0.059    0.005  0.009  0.350
 H         -0.116 -0.008 -0.324    0.056 -0.041 -0.030   -0.094  0.240  0.129
 TransDip  -0.018  0.002 -0.026    0.010 -0.001  0.028   -0.012  0.035  0.021

 Mode:                 4                      5                      6
 Frequency:       164.40                 243.63                 257.68
 Force Cnst:      0.0741                 0.1009                 0.0554
 Red. Mass:       4.6561                 2.8861                 1.4149
 IR Active:          YES                    YES                    YES
 IR Intens:        0.290                 23.401                 66.381
 Raman Active:       YES                    YES                    YES
               X      Y      Z        X      Y      Z        X      Y      Z
 H          0.010  0.015 -0.183   -0.184 -0.140  0.022    0.060  0.028  0.020
 C          0.004  0.010 -0.088   -0.121 -0.100  0.009    0.047  0.019  0.006
 C          0.005  0.003 -0.175   -0.113  0.018 -0.002    0.043 -0.002  0.013
 H          0.012  0.003 -0.345   -0.185  0.057 -0.000    0.055 -0.010  0.038
 C         -0.002 -0.003 -0.041   -0.013  0.080 -0.007    0.012 -0.021 -0.007
 C         -0.006 -0.003 -0.003    0.019  0.059 -0.015    0.001 -0.007 -0.020
 C         -0.011  0.004  0.150    0.031 -0.070 -0.012    0.003  0.008 -0.010
 H         -0.032  0.006  0.271    0.155 -0.130  0.001    0.023 -0.002  0.034
 C         -0.006  0.007  0.152   -0.055 -0.136  0.003    0.030  0.027 -0.010
 H         -0.011  0.007  0.296   -0.052 -0.203  0.014    0.028  0.050 -0.004
 C         -0.001 -0.001  0.035    0.015  0.076  0.009    0.005 -0.032 -0.001
 C         -0.001 -0.003 -0.069    0.006  0.068 -0.010    0.000 -0.005 -0.017
 C         -0.001  0.003  0.066   -0.009  0.058  0.006    0.005 -0.026 -0.001
 C         -0.000  0.001  0.002   -0.010  0.051  0.013    0.024 -0.022 -0.001
 C         -0.001 -0.000 -0.140   -0.013 -0.058  0.006    0.025  0.036 -0.004
 C         -0.001 -0.001 -0.143    0.072 -0.112 -0.010   -0.016  0.066 -0.002
 C          0.000 -0.002  0.085    0.128 -0.078 -0.006   -0.048  0.046  0.003
 C          0.001 -0.002  0.166    0.114  0.024  0.008   -0.042 -0.007  0.001
 H         -0.003 -0.001 -0.246   -0.096 -0.104  0.005    0.068  0.060 -0.010
 H         -0.002 -0.000 -0.275    0.072 -0.176 -0.025   -0.017  0.099 -0.006
 H          0.001 -0.002  0.180    0.186 -0.110 -0.014   -0.079  0.063  0.005
 H          0.004 -0.001  0.336    0.175  0.064  0.011   -0.077 -0.029 -0.002
 O          0.019 -0.013 -0.239   -0.049  0.081 -0.035   -0.057 -0.004 -0.030
 O         -0.001  0.008  0.245   -0.021  0.059  0.017   -0.046 -0.052  0.030
 H         -0.008  0.010  0.160   -0.048  0.075 -0.133   -0.108 -0.008 -0.149
 H         -0.009 -0.121 -0.273    0.474 -0.137  0.501    0.612 -0.281  0.655
 TransDip  -0.004 -0.007 -0.015    0.125 -0.046  0.080    0.209 -0.020  0.155

 Mode:                 7                      8                      9
 Frequency:       283.18                 294.87                 329.41
 Force Cnst:      0.1981                 0.2151                 0.4047
 Red. Mass:       4.1934                 4.1993                 6.3296
 IR Active:          YES                    YES                    YES
 IR Intens:        5.498                  8.303                  8.531
 Raman Active:       YES                    YES                    YES
               X      Y      Z        X      Y      Z        X      Y      Z
 H          0.023  0.073 -0.169    0.059  0.119  0.165   -0.038  0.020  0.062
 C          0.000  0.058 -0.070    0.019  0.095  0.065   -0.052  0.012  0.024
 C         -0.002  0.010  0.153    0.019  0.012 -0.081   -0.043  0.003 -0.010
 H          0.035 -0.010  0.254    0.089 -0.022 -0.108   -0.048  0.007 -0.004
 C         -0.033 -0.011  0.094   -0.046 -0.030 -0.080   -0.020  0.011 -0.024
 C         -0.044 -0.021  0.136   -0.061 -0.044 -0.116   -0.069  0.013 -0.017
 C         -0.049  0.034  0.114   -0.073  0.061 -0.103   -0.079  0.017 -0.031
 H         -0.073  0.041  0.185   -0.127  0.085 -0.084   -0.076  0.010 -0.012
 C         -0.015  0.068 -0.126   -0.017  0.114  0.061   -0.077  0.021 -0.004
 H         -0.011  0.091 -0.288   -0.024  0.157  0.172   -0.079  0.036  0.010
 C         -0.032  0.017 -0.111   -0.050  0.016  0.063    0.014  0.010 -0.003
 C         -0.012 -0.026  0.045   -0.021 -0.057 -0.021    0.013  0.090  0.031
 C         -0.016  0.036 -0.023   -0.023  0.043  0.017   -0.001  0.071  0.011
 C         -0.042  0.027 -0.153   -0.064  0.036  0.096    0.064  0.017  0.012
 C         -0.047 -0.042 -0.138   -0.072 -0.057  0.092    0.071  0.015  0.007
 C         -0.008 -0.073  0.118   -0.028 -0.096 -0.075    0.072  0.017 -0.013
 C          0.013 -0.060  0.089   -0.002 -0.080 -0.054    0.048  0.006  0.000
 C          0.007 -0.005 -0.148   -0.005 -0.010  0.098    0.040  0.003  0.013
 H         -0.095 -0.067 -0.186   -0.135 -0.090  0.126    0.061  0.005  0.011
 H         -0.007 -0.098  0.287   -0.029 -0.126 -0.185    0.072  0.031 -0.029
 H          0.041 -0.075  0.216    0.031 -0.099 -0.133    0.034  0.014  0.001
 H          0.048  0.019 -0.239    0.052  0.021  0.155    0.049  0.011  0.024
 O          0.110 -0.093 -0.083    0.132 -0.146  0.058    0.398 -0.096  0.032
 O          0.076  0.103  0.085    0.150  0.158 -0.046   -0.353 -0.132 -0.024
 H          0.135  0.050  0.050    0.274  0.046 -0.158   -0.648  0.122  0.064
 H          0.297 -0.347  0.102    0.384 -0.309  0.314    0.195 -0.282 -0.189
 TransDip   0.036 -0.058  0.031    0.064 -0.057  0.035   -0.084  0.039 -0.009

 Mode:                10                     11                     12
 Frequency:       355.81                 421.47                 424.29
 Force Cnst:      0.3654                 0.7333                 0.7244
 Red. Mass:       4.8992                 7.0065                 6.8293
 IR Active:          YES                    YES                    YES
 IR Intens:        4.114                  3.027                  0.296
 Raman Active:       YES                    YES                    YES
               X      Y      Z        X      Y      Z        X      Y      Z
 H         -0.006 -0.015  0.360   -0.160 -0.027 -0.012   -0.160  0.126  0.005
 C          0.006 -0.005  0.162   -0.018  0.064  0.005   -0.194  0.102 -0.005
 C          0.008  0.011 -0.123   -0.035  0.204 -0.016   -0.166  0.048  0.004
 H          0.004  0.014 -0.206   -0.083  0.227 -0.063   -0.173  0.054  0.030
 C          0.007  0.010 -0.117   -0.016  0.176  0.023   -0.103  0.023 -0.007
 C          0.015  0.007  0.062    0.182  0.112  0.015   -0.084  0.059 -0.014
 C          0.026  0.001 -0.155    0.237  0.024 -0.012   -0.142  0.104 -0.001
 H          0.047  0.000 -0.266    0.295 -0.001 -0.048   -0.157  0.108  0.021
 C          0.019 -0.007  0.001    0.166 -0.038  0.016   -0.199  0.097 -0.003
 H          0.019 -0.011  0.005    0.174 -0.169  0.012   -0.199  0.058  0.005
 C         -0.000  0.002 -0.105   -0.099  0.004  0.005   -0.029 -0.182  0.005
 C         -0.006 -0.002  0.337    0.138  0.067 -0.004    0.108  0.110  0.003
 C         -0.005 -0.009  0.261    0.087 -0.091 -0.039    0.157 -0.069  0.027
 C         -0.009 -0.005  0.070   -0.119 -0.045 -0.032    0.166 -0.109  0.023
 C         -0.012  0.003 -0.131   -0.182 -0.113  0.015    0.200 -0.036 -0.016
 C         -0.014  0.005 -0.009   -0.228 -0.117  0.011    0.116  0.018 -0.002
 C         -0.008  0.007  0.143   -0.188 -0.100 -0.024   -0.060 -0.094  0.017
 C         -0.007  0.005 -0.103   -0.161 -0.017  0.018   -0.062 -0.214 -0.017
 H         -0.007  0.006 -0.249   -0.211 -0.127  0.048    0.247 -0.010 -0.049
 H         -0.014  0.003 -0.018   -0.229 -0.103  0.036    0.114  0.158 -0.015
 H         -0.004  0.005  0.320   -0.122 -0.138 -0.044   -0.195 -0.018  0.026
 H         -0.013  0.002 -0.169   -0.162 -0.021  0.048   -0.109 -0.240 -0.050
 O         -0.025  0.010 -0.099    0.175  0.079 -0.004    0.044  0.173 -0.007
 O          0.011 -0.010 -0.076    0.026 -0.150  0.018    0.193 -0.085  0.001
 H          0.024 -0.029 -0.356   -0.066 -0.072  0.040    0.218 -0.112 -0.123
 H         -0.050 -0.251 -0.137    0.189  0.014  0.006    0.127  0.183  0.077
 TransDip  -0.001 -0.060 -0.026   -0.054 -0.013  0.004   -0.013  0.010 -0.007

 Mode:                13                     14                     15
 Frequency:       447.12                 453.32                 468.25
 Force Cnst:      0.4003                 0.4137                 1.0163
 Red. Mass:       3.3986                 3.4168                 7.8669
 IR Active:          YES                    YES                    YES
 IR Intens:        5.473                  0.396                  0.451
 Raman Active:       YES                    YES                    YES
               X      Y      Z        X      Y      Z        X      Y      Z
 H          0.012  0.001 -0.168    0.008  0.009 -0.012    0.247 -0.118  0.004
 C          0.011  0.000 -0.083   -0.004  0.000  0.072    0.212 -0.139  0.004
 C          0.009 -0.001 -0.024    0.001 -0.005 -0.164    0.183 -0.112  0.001
 H          0.013 -0.003 -0.027    0.007  0.001 -0.565    0.182 -0.118 -0.001
 C          0.000 -0.004  0.110   -0.005 -0.012  0.206    0.036 -0.127 -0.006
 C          0.004 -0.004 -0.103   -0.021 -0.004  0.164   -0.079  0.002  0.009
 C          0.004 -0.004 -0.063   -0.016  0.007 -0.175   -0.065 -0.133  0.005
 H         -0.003 -0.001 -0.064    0.014  0.017 -0.512   -0.049 -0.137 -0.014
 C          0.006 -0.004  0.115   -0.018  0.007  0.083    0.070 -0.076 -0.005
 H          0.000 -0.003  0.282   -0.018  0.021  0.036    0.062  0.095 -0.017
 C         -0.004  0.007  0.211    0.005 -0.012  0.076   -0.030 -0.115 -0.011
 C          0.003 -0.001 -0.126   -0.008 -0.000  0.048    0.008  0.216  0.015
 C         -0.001  0.009  0.045   -0.004  0.004 -0.121   -0.023  0.224  0.014
 C         -0.007  0.008  0.155    0.014 -0.002 -0.156    0.070  0.024 -0.004
 C         -0.013 -0.004 -0.186    0.021  0.006 -0.026    0.061 -0.122  0.008
 C         -0.009 -0.009  0.099    0.021  0.010  0.107   -0.062 -0.085 -0.006
 C         -0.004 -0.005  0.067    0.006  0.002 -0.112   -0.193 -0.149  0.001
 C         -0.006  0.008 -0.170    0.006 -0.012  0.023   -0.166 -0.108  0.007
 H         -0.024 -0.007 -0.542    0.027  0.009  0.060    0.023 -0.140  0.025
 H         -0.009 -0.011  0.069    0.022  0.016  0.299   -0.065  0.074 -0.007
 H          0.003 -0.010 -0.022   -0.008  0.010 -0.201   -0.220 -0.135  0.010
 H         -0.001  0.012 -0.576    0.004 -0.013  0.111   -0.155 -0.109  0.025
 O          0.017 -0.007  0.054   -0.009 -0.006 -0.032    0.075  0.272 -0.013
 O         -0.012  0.003 -0.017    0.002  0.015  0.049   -0.092  0.258 -0.010
 H         -0.020  0.005 -0.148    0.005  0.017  0.189   -0.097  0.265 -0.016
 H          0.006  0.117  0.048    0.071 -0.086  0.049    0.073  0.237 -0.020
 TransDip  -0.000  0.031 -0.068    0.011 -0.014  0.008    0.007 -0.020 -0.004

 Mode:                16                     17                     18
 Frequency:       534.09                 557.66                 575.32
 Force Cnst:      0.2658                 0.3628                 0.7075
 Red. Mass:       1.5814                 1.9799                 3.6280
 IR Active:          YES                    YES                    YES
 IR Intens:       64.828                 79.576                  0.689
 Raman Active:       YES                    YES                    YES
               X      Y      Z        X      Y      Z        X      Y      Z
 H         -0.007  0.004  0.086   -0.011 -0.002 -0.074    0.002  0.010 -0.466
 C         -0.004  0.006  0.062   -0.002  0.003 -0.086    0.002  0.007 -0.163
 C         -0.003  0.005 -0.047   -0.004  0.010  0.063   -0.001  0.005  0.108
 H          0.001  0.005 -0.125   -0.010  0.009  0.220    0.002  0.007 -0.051
 C         -0.005  0.001  0.002   -0.000  0.008 -0.032   -0.005  0.000  0.196
 C         -0.001 -0.003  0.094    0.006  0.008 -0.127   -0.000 -0.002 -0.028
 C          0.002  0.001  0.013    0.008  0.001 -0.033    0.005  0.001 -0.148
 H          0.014  0.003 -0.093    0.005 -0.011  0.160    0.013  0.006 -0.267
 C          0.004  0.004 -0.042    0.002 -0.005  0.058   -0.001 -0.004  0.188
 H          0.008  0.004 -0.156   -0.004 -0.016  0.255   -0.006 -0.007  0.331
 C         -0.005 -0.001 -0.015    0.002 -0.009  0.038   -0.005 -0.002 -0.194
 C          0.006 -0.003 -0.095   -0.006  0.002  0.131   -0.001 -0.003  0.006
 C          0.007  0.003 -0.002   -0.003  0.001  0.076   -0.001  0.003  0.048
 C          0.004  0.004  0.090    0.006 -0.005 -0.067    0.001  0.001 -0.022
 C          0.004 -0.002  0.021    0.010 -0.001 -0.048    0.004  0.002  0.125
 C          0.003 -0.003 -0.059    0.006  0.003  0.071    0.004  0.002 -0.158
 C         -0.004 -0.008  0.076   -0.006 -0.003 -0.076    0.001 -0.002  0.120
 C         -0.005 -0.004 -0.054   -0.003 -0.011  0.056   -0.001 -0.005 -0.082
 H         -0.001 -0.004 -0.042    0.015  0.002  0.009    0.004  0.001  0.332
 H          0.002  0.004 -0.171    0.007  0.012  0.192    0.004  0.003 -0.200
 H         -0.007 -0.006  0.141   -0.015  0.002 -0.160   -0.002  0.000  0.433
 H         -0.001 -0.002 -0.106   -0.009 -0.015  0.057    0.002 -0.004  0.145
 O         -0.010 -0.009 -0.010   -0.018 -0.002 -0.043   -0.001 -0.007  0.008
 O          0.002  0.004 -0.058    0.004  0.009 -0.070   -0.003  0.003 -0.023
 H         -0.015  0.044  0.892    0.001  0.038  0.821   -0.004  0.004 -0.019
 H          0.123  0.028  0.133    0.063 -0.148  0.038    0.022 -0.004  0.034
 TransDip   0.043  0.047  0.250    0.027 -0.023  0.283    0.006 -0.000  0.026

 Mode:                19                     20                     21
 Frequency:       599.16                 629.61                 632.50
 Force Cnst:      1.1898                 1.2154                 1.5958
 Red. Mass:       5.6254                 5.2038                 6.7700
 IR Active:          YES                    YES                    YES
 IR Intens:        4.548                  4.869                  5.326
 Raman Active:       YES                    YES                    YES
               X      Y      Z        X      Y      Z        X      Y      Z
 H         -0.218 -0.058  0.020   -0.068  0.005 -0.105    0.132  0.087 -0.040
 C         -0.081  0.029  0.004    0.001  0.048  0.032   -0.090 -0.057  0.004
 C         -0.064  0.162 -0.002   -0.010  0.059  0.002   -0.046 -0.213 -0.002
 H         -0.150  0.206  0.017    0.054  0.032 -0.209   -0.168 -0.151 -0.077
 C          0.025  0.128 -0.009   -0.081 -0.002  0.026    0.220 -0.029  0.015
 C          0.090  0.083  0.001   -0.006 -0.055  0.056    0.095  0.089  0.030
 C          0.176  0.037  0.015    0.012 -0.056  0.031    0.066  0.227  0.009
 H          0.257 -0.002  0.021   -0.044 -0.014 -0.149    0.216  0.154 -0.052
 C          0.088 -0.056 -0.007    0.091 -0.002 -0.011   -0.224  0.044 -0.003
 H          0.098 -0.215 -0.012    0.097  0.001 -0.170   -0.214 -0.097 -0.058
 C          0.031 -0.128  0.012   -0.081  0.002 -0.086    0.217  0.042 -0.035
 C         -0.133 -0.066 -0.008    0.023 -0.030 -0.283   -0.030 -0.006 -0.119
 C         -0.138  0.072 -0.045    0.024  0.031  0.422   -0.032  0.008  0.170
 C          0.100 -0.068  0.018   -0.012  0.049 -0.099    0.104 -0.078 -0.040
 C          0.181 -0.030  0.008    0.003  0.055 -0.089    0.080 -0.222 -0.033
 C          0.085  0.053 -0.010    0.084  0.007  0.078   -0.219 -0.058  0.027
 C         -0.088 -0.047  0.016    0.008 -0.044 -0.119   -0.099  0.049 -0.040
 C         -0.062 -0.169 -0.011   -0.003 -0.053  0.069   -0.063  0.209  0.023
 H          0.252  0.010 -0.034   -0.053  0.020  0.184    0.202 -0.152  0.078
 H          0.083  0.220 -0.054    0.087  0.002  0.406   -0.219  0.090  0.153
 H         -0.230  0.031  0.003   -0.059 -0.005  0.031    0.130 -0.080  0.025
 H         -0.146 -0.219 -0.054    0.060 -0.019  0.419   -0.179  0.142  0.163
 O         -0.054 -0.208  0.022   -0.014 -0.025  0.038    0.013 -0.039  0.016
 O         -0.091  0.218  0.013   -0.027 -0.002 -0.081    0.002  0.033 -0.035
 H          0.047  0.098 -0.141   -0.064  0.025 -0.176    0.044 -0.002 -0.031
 H         -0.190 -0.217 -0.118    0.006  0.246  0.075    0.056  0.003  0.065
 TransDip   0.034 -0.039 -0.044    0.016  0.065  0.022    0.070  0.004  0.022

 Mode:                22                     23                     24
 Frequency:       657.92                 697.97                 733.94
 Force Cnst:      1.6478                 1.7137                 0.9504
 Red. Mass:       6.4614                 5.9706                 2.9946
 IR Active:          YES                    YES                    YES
 IR Intens:        9.065                  5.447                 17.324
 Raman Active:       YES                    YES                    YES
               X      Y      Z        X      Y      Z        X      Y      Z
 H         -0.062  0.202  0.025   -0.099 -0.150 -0.017    0.010  0.008 -0.240
 C         -0.114  0.170 -0.009    0.089 -0.032  0.005    0.005  0.003 -0.105
 C         -0.117 -0.156 -0.003    0.068  0.269  0.006    0.001 -0.000  0.105
 H          0.097 -0.262  0.051   -0.027  0.317 -0.013    0.002 -0.003  0.206
 C         -0.102 -0.153 -0.012   -0.043  0.127  0.005    0.001  0.002 -0.192
 C          0.112 -0.193 -0.013   -0.137  0.006 -0.005   -0.007  0.001  0.207
 C          0.133  0.068 -0.004   -0.200 -0.198 -0.005   -0.001  0.001 -0.076
 H         -0.051  0.160  0.031   -0.240 -0.180 -0.015    0.039  0.010 -0.492
 C          0.108  0.083  0.009    0.030 -0.052 -0.002   -0.008 -0.003  0.136
 H          0.118 -0.135  0.043    0.014  0.214 -0.010   -0.001  0.008 -0.072
 C         -0.111  0.141  0.011    0.034  0.132 -0.005   -0.002 -0.001 -0.122
 C          0.133 -0.101  0.084   -0.027 -0.015  0.002   -0.000  0.000 -0.033
 C          0.130  0.109 -0.084    0.041 -0.014 -0.006    0.000 -0.001 -0.037
 C          0.094  0.194  0.011    0.140  0.020  0.003   -0.000  0.000  0.103
 C          0.130 -0.054  0.011    0.210 -0.185 -0.004   -0.001  0.002 -0.026
 C          0.111 -0.072 -0.007   -0.026 -0.056  0.002    0.001 -0.000  0.105
 C         -0.098 -0.171  0.013   -0.090 -0.040 -0.002   -0.000  0.000 -0.040
 C         -0.121  0.139 -0.002   -0.087  0.268  0.003    0.001 -0.002  0.114
 H         -0.038 -0.152 -0.035    0.232 -0.177 -0.010   -0.005  0.003 -0.438
 H          0.108  0.133 -0.056   -0.027  0.213  0.002   -0.002 -0.001 -0.276
 H         -0.049 -0.196 -0.026    0.107 -0.148 -0.004   -0.005  0.002 -0.429
 H          0.086  0.256 -0.061    0.007  0.322  0.009   -0.001 -0.003 -0.128
 O         -0.115 -0.010 -0.020   -0.053 -0.097  0.004    0.003 -0.005  0.000
 O         -0.091 -0.013  0.020    0.058 -0.092  0.004    0.001 -0.000  0.011
 H         -0.297  0.161 -0.044    0.030 -0.069 -0.008   -0.000 -0.001 -0.020
 H         -0.092  0.147  0.013   -0.093 -0.059 -0.035    0.023  0.024  0.025
 TransDip   0.070  0.066 -0.010   -0.009  0.073 -0.014    0.007  0.004 -0.133

 Mode:                25                     26                     27
 Frequency:       746.30                 770.60                 783.96
 Force Cnst:      0.7342                 0.5350                 0.6779
 Red. Mass:       2.2374                 1.5291                 1.8720
 IR Active:          YES                    YES                    YES
 IR Intens:        5.680                 65.083                  1.320
 Raman Active:       YES                    YES                    YES
               X      Y      Z        X      Y      Z        X      Y      Z
 H          0.009  0.013 -0.450   -0.002 -0.015  0.426    0.006  0.013 -0.310
 C         -0.003 -0.001  0.080    0.005 -0.005 -0.063   -0.001  0.005 -0.008
 C         -0.002 -0.005  0.047    0.004  0.002 -0.025   -0.002 -0.002  0.062
 H         -0.000  0.006 -0.498   -0.003 -0.002  0.301    0.003 -0.002 -0.024
 C          0.002 -0.001  0.064    0.001  0.002  0.007   -0.000  0.000 -0.161
 C          0.006  0.002 -0.143   -0.002  0.003  0.082   -0.002  0.000  0.034
 C         -0.000  0.001  0.065    0.002  0.004 -0.058   -0.003 -0.004  0.019
 H          0.010  0.007 -0.088   -0.013 -0.008  0.220    0.029  0.009 -0.382
 C         -0.001  0.002 -0.001   -0.004 -0.001 -0.026   -0.001 -0.000  0.077
 H          0.012  0.009 -0.386   -0.018 -0.010  0.402    0.013  0.012 -0.340
 C          0.001 -0.002 -0.130   -0.002  0.001 -0.041    0.001 -0.000  0.164
 C         -0.000  0.002  0.055    0.001  0.000 -0.021   -0.000  0.001  0.016
 C         -0.002 -0.003 -0.071    0.001 -0.000 -0.055   -0.000 -0.001 -0.027
 C          0.001 -0.002  0.184    0.000  0.003  0.125    0.000 -0.000 -0.011
 C         -0.002  0.000 -0.061   -0.001  0.003 -0.059    0.000 -0.000 -0.029
 C         -0.002  0.000  0.065    0.003 -0.000  0.004   -0.001  0.000 -0.079
 C         -0.000  0.002 -0.087   -0.002 -0.003 -0.083   -0.000  0.000 -0.014
 C          0.001 -0.003  0.005   -0.002 -0.002 -0.023   -0.001  0.001 -0.076
 H         -0.001  0.002 -0.236   -0.005 -0.000  0.055    0.003 -0.002  0.379
 H         -0.001 -0.002  0.146    0.006 -0.000  0.360    0.004 -0.001  0.447
 H         -0.000  0.002  0.135   -0.002 -0.002  0.399    0.004 -0.001  0.442
 H          0.000 -0.006  0.425    0.002 -0.002  0.421    0.002  0.001  0.148
 O         -0.001  0.002 -0.002   -0.001 -0.003  0.005    0.001 -0.001 -0.004
 O         -0.000  0.003  0.003    0.001 -0.001  0.010    0.000 -0.000  0.007
 H          0.000  0.004  0.058   -0.000 -0.001 -0.005   -0.000  0.000 -0.001
 H          0.003 -0.034  0.001   -0.007  0.027 -0.002    0.010 -0.018  0.006
 TransDip   0.002 -0.006 -0.076   -0.012  0.007  0.258    0.010 -0.002  0.035

 Mode:                28                     29                     30
 Frequency:       797.68                 863.46                 874.17
 Force Cnst:      2.2596                 0.6788                 0.6382
 Red. Mass:       6.0274                 1.5452                 1.4174
 IR Active:          YES                    YES                    YES
 IR Intens:        4.380                  0.378                  0.329
 Raman Active:       YES                    YES                    YES
               X      Y      Z        X      Y      Z        X      Y      Z
 H         -0.318  0.117  0.035    0.001 -0.001 -0.339   -0.001  0.000  0.241
 C         -0.145  0.227 -0.004   -0.001 -0.005  0.049    0.001  0.004 -0.040
 C         -0.120  0.019 -0.005   -0.003 -0.005  0.100    0.001  0.000 -0.029
 H          0.070 -0.069  0.035   -0.001  0.007 -0.488    0.002 -0.005  0.197
 C         -0.089 -0.089  0.001   -0.002  0.001 -0.081    0.000 -0.001  0.004
 C         -0.040 -0.161  0.009   -0.004 -0.001  0.068    0.001  0.001 -0.029
 C         -0.012 -0.159 -0.010    0.007  0.006 -0.101   -0.003 -0.004  0.054
 H         -0.274 -0.027 -0.002   -0.050 -0.012  0.563    0.030  0.006 -0.312
 C          0.232  0.018  0.006    0.008 -0.000 -0.049   -0.002  0.000  0.023
 H          0.235 -0.105  0.035   -0.003 -0.015  0.329    0.003  0.006 -0.138
 C          0.101 -0.086 -0.004   -0.001  0.001  0.063    0.000  0.001  0.052
 C          0.013  0.000  0.003   -0.004  0.001 -0.018   -0.001 -0.000  0.009
 C         -0.037  0.003 -0.003   -0.004 -0.001  0.006   -0.000 -0.000  0.024
 C          0.052 -0.159  0.010   -0.001 -0.001 -0.038   -0.001  0.000 -0.065
 C          0.030 -0.161 -0.003    0.003 -0.001  0.041    0.001  0.001  0.085
 C         -0.228  0.004  0.004    0.003  0.000  0.029    0.002 -0.000  0.066
 C          0.125  0.236 -0.005   -0.000 -0.001 -0.006   -0.001 -0.001 -0.036
 C          0.117  0.029 -0.001   -0.002  0.002 -0.064   -0.001  0.001 -0.100
 H          0.276 -0.021 -0.014    0.001  0.000 -0.211   -0.004  0.002 -0.472
 H         -0.225 -0.106  0.011    0.001  0.005 -0.224   -0.002  0.002 -0.440
 H          0.303  0.138  0.015    0.000 -0.001  0.069    0.001 -0.002  0.232
 H         -0.077 -0.075  0.024    0.004  0.004  0.265    0.004  0.002  0.527
 O          0.036  0.107 -0.006    0.001  0.005  0.002    0.001 -0.000 -0.002
 O         -0.042  0.102 -0.002    0.002 -0.002  0.002    0.000 -0.001 -0.004
 H          0.042  0.033  0.009    0.008 -0.007 -0.006   -0.000  0.000  0.009
 H          0.072  0.105  0.028   -0.015  0.003 -0.017    0.007 -0.015  0.005
 TransDip   0.023 -0.062  0.013   -0.018 -0.007 -0.005    0.007 -0.003 -0.017

 Mode:                31                     32                     33
 Frequency:       904.24                 930.98                 948.06
 Force Cnst:      2.3703                 0.6893                 0.7043
 Red. Mass:       4.9202                 1.3498                 1.3300
 IR Active:          YES                    YES                    YES
 IR Intens:       38.496                  0.077                  1.123
 Raman Active:       YES                    YES                    YES
               X      Y      Z        X      Y      Z        X      Y      Z
 H          0.030 -0.023 -0.010    0.004  0.001 -0.433    0.000  0.003  0.117
 C          0.019 -0.036  0.002    0.000 -0.007  0.073   -0.001  0.004 -0.020
 C          0.048  0.138  0.012    0.000  0.005 -0.095    0.000 -0.002  0.049
 H         -0.079  0.206 -0.039   -0.009 -0.004  0.519    0.006  0.003 -0.298
 C          0.043  0.049 -0.008    0.001  0.001  0.020    0.000 -0.000 -0.006
 C          0.069 -0.078  0.000    0.001 -0.002  0.016   -0.000  0.001 -0.009
 C         -0.082 -0.007 -0.003    0.002  0.006 -0.069   -0.002 -0.004  0.045
 H         -0.116  0.000  0.012   -0.046 -0.002  0.391    0.031  0.001 -0.263
 C         -0.166  0.008 -0.010   -0.001 -0.004  0.054   -0.001  0.003 -0.051
 H         -0.180  0.135  0.029    0.012  0.004 -0.328   -0.012 -0.003  0.301
 C          0.049 -0.054  0.008   -0.000 -0.001 -0.009    0.000  0.000 -0.005
 C          0.236 -0.082  0.033    0.002 -0.001 -0.008    0.000  0.000  0.004
 C          0.237  0.135 -0.006    0.003  0.002  0.007    0.000 -0.000  0.009
 C          0.068  0.088 -0.008    0.000  0.001 -0.018    0.000 -0.000 -0.026
 C         -0.087 -0.006  0.003   -0.000 -0.000  0.046    0.000  0.000  0.077
 C         -0.191 -0.018  0.004   -0.001 -0.001 -0.005   -0.001  0.000 -0.037
 C          0.029  0.053  0.003    0.000  0.001 -0.063   -0.001 -0.000 -0.082
 C          0.068 -0.158 -0.008    0.001 -0.001  0.042    0.001 -0.000  0.082
 H         -0.096 -0.003 -0.002   -0.003  0.001 -0.256   -0.002  0.002 -0.425
 H         -0.196 -0.169 -0.023   -0.001 -0.003  0.030    0.001 -0.000  0.205
 H          0.042  0.039 -0.013    0.004  0.000  0.374    0.004 -0.002  0.499
 H         -0.082 -0.248  0.025   -0.004 -0.003 -0.206   -0.001  0.001 -0.485
 O         -0.111 -0.122 -0.017   -0.002  0.000  0.001    0.000 -0.001 -0.001
 O         -0.070  0.061  0.002   -0.001  0.001 -0.000   -0.000 -0.000 -0.001
 H         -0.411  0.347 -0.053   -0.004  0.003 -0.002   -0.001  0.001  0.002
 H         -0.074  0.302  0.048   -0.009  0.006 -0.008    0.005 -0.004  0.004
 TransDip   0.080  0.182 -0.011   -0.007 -0.001  0.005    0.008  0.002 -0.033

 Mode:                34                     35                     36
 Frequency:       976.57                 985.85                1016.75
 Force Cnst:      0.7096                 0.7272                 4.5219
 Red. Mass:       1.2628                 1.2700                 7.4241
 IR Active:          YES                    YES                    YES
 IR Intens:        0.143                  0.060                  3.109
 Raman Active:       YES                    YES                    YES
               X      Y      Z        X      Y      Z        X      Y      Z
 H          0.011  0.022 -0.538    0.002  0.004 -0.106   -0.176  0.251  0.022
 C         -0.004  0.005  0.085   -0.001  0.001  0.016   -0.162  0.248  0.001
 C          0.001 -0.002 -0.049    0.000  0.000 -0.016   -0.027 -0.039  0.001
 H          0.006 -0.013  0.339   -0.000 -0.003  0.118   -0.048 -0.012 -0.015
 C          0.002 -0.000 -0.006    0.001  0.000 -0.002    0.331  0.031  0.004
 C         -0.001  0.004  0.004   -0.000  0.000  0.004    0.017  0.014  0.006
 C         -0.003 -0.008  0.056   -0.001 -0.001  0.004   -0.152 -0.252 -0.020
 H          0.049 -0.003 -0.393    0.005 -0.001 -0.042   -0.253 -0.216  0.051
 C          0.001  0.005 -0.094    0.000  0.000 -0.010    0.045 -0.004  0.007
 H         -0.022 -0.006  0.607   -0.003 -0.001  0.075    0.034 -0.021 -0.035
 C          0.002  0.000 -0.000    0.001  0.000 -0.007    0.327  0.001 -0.004
 C         -0.000  0.002  0.005   -0.000  0.000 -0.002   -0.005  0.013  0.001
 C         -0.001 -0.001 -0.004    0.000  0.000  0.008   -0.004 -0.013 -0.001
 C          0.000  0.000  0.007   -0.000  0.000 -0.006    0.011 -0.016  0.001
 C         -0.001  0.002 -0.024    0.000  0.000  0.080   -0.166  0.247  0.001
 C          0.001  0.000  0.025   -0.001  0.000 -0.102    0.036  0.012  0.000
 C         -0.001 -0.002 -0.002    0.000 -0.001  0.071   -0.145 -0.270  0.000
 C         -0.001  0.000 -0.010   -0.000  0.000 -0.034   -0.025  0.028  0.001
 H         -0.001  0.000  0.142   -0.003  0.003 -0.517   -0.205  0.239  0.005
 H         -0.000  0.001 -0.140    0.005 -0.002  0.636    0.022  0.031 -0.002
 H         -0.001 -0.002  0.009   -0.004 -0.000 -0.457   -0.157 -0.276  0.002
 H         -0.000 -0.000  0.073    0.001 -0.000  0.251   -0.031  0.007 -0.004
 O          0.001 -0.003 -0.001    0.000 -0.001 -0.000   -0.005 -0.008 -0.002
 O          0.000 -0.000  0.000    0.000 -0.000 -0.001   -0.004  0.006  0.000
 H          0.000 -0.000  0.000   -0.001  0.000  0.003   -0.009  0.009 -0.003
 H          0.007 -0.001  0.008    0.001  0.002  0.001   -0.005  0.025 -0.001
 TransDip   0.009  0.006  0.004    0.001  0.002 -0.008    0.056  0.004 -0.002

 Mode:                37                     38                     39
 Frequency:      1045.42                1073.40                1081.63
 Force Cnst:      4.6334                 1.3218                 1.4884
 Red. Mass:       7.1956                 1.9471                 2.1593
 IR Active:          YES                    YES                    YES
 IR Intens:       68.841                  4.274                  2.649
 Raman Active:       YES                    YES                    YES
               X      Y      Z        X      Y      Z        X      Y      Z
 H         -0.028 -0.062  0.012   -0.075 -0.110 -0.002    0.219  0.336  0.013
 C         -0.011 -0.033 -0.005   -0.000 -0.055 -0.003   -0.017  0.171  0.006
 C         -0.111 -0.250 -0.007   -0.060 -0.029 -0.001    0.072 -0.005  0.001
 H         -0.076 -0.277 -0.001   -0.334  0.102 -0.002    0.354 -0.141 -0.009
 C         -0.032  0.054  0.005    0.059  0.025 -0.000    0.005 -0.026  0.001
 C         -0.167  0.260 -0.002   -0.002  0.003  0.000    0.004  0.067  0.001
 C         -0.015 -0.013  0.000   -0.039  0.011  0.002    0.019 -0.104 -0.008
 H          0.024 -0.014  0.002   -0.239  0.116 -0.028    0.406 -0.308  0.066
 C          0.267  0.044  0.011    0.087  0.045  0.002   -0.109 -0.071 -0.001
 H          0.275  0.148 -0.005    0.083  0.203  0.016   -0.107 -0.296 -0.031
 C          0.005  0.047 -0.002    0.048 -0.034 -0.000   -0.033 -0.012 -0.000
 C         -0.077  0.237 -0.017    0.022  0.003  0.005   -0.015  0.054 -0.008
 C          0.083  0.141 -0.002    0.020  0.010 -0.000    0.009  0.031 -0.000
 C          0.111  0.178 -0.001   -0.020  0.006 -0.000   -0.010  0.045  0.000
 C          0.007 -0.015  0.001   -0.041 -0.057  0.001    0.005 -0.078 -0.000
 C         -0.191  0.022  0.001    0.150 -0.064 -0.001    0.059 -0.033 -0.001
 C          0.024 -0.017 -0.001   -0.001  0.127  0.000    0.007  0.114  0.000
 C          0.083 -0.172 -0.000   -0.093  0.032  0.001   -0.033 -0.011  0.000
 H         -0.013 -0.017 -0.002   -0.376 -0.254  0.000   -0.223 -0.213  0.000
 H         -0.201  0.078  0.000    0.163 -0.301 -0.002    0.068 -0.136 -0.000
 H          0.050 -0.043  0.001   -0.185  0.242  0.002   -0.159  0.215  0.001
 H          0.051 -0.194 -0.006   -0.452 -0.166  0.002   -0.124 -0.063  0.000
 O         -0.081 -0.181  0.017   -0.007 -0.014 -0.004   -0.017 -0.034  0.006
 O          0.118 -0.149  0.003    0.002  0.001  0.000    0.025 -0.031  0.001
 H         -0.228  0.135 -0.017   -0.048  0.042 -0.004   -0.044  0.026 -0.003
 H         -0.172 -0.285 -0.077    0.014  0.055  0.022   -0.064 -0.089 -0.046
 TransDip  -0.055  0.259 -0.017   -0.060  0.028 -0.000   -0.014  0.049 -0.009

 Mode:                40                     41                     42
 Frequency:      1134.00                1143.27                1193.48
 Force Cnst:      2.0559                 1.7922                 1.0675
 Red. Mass:       2.7135                 2.3272                 1.2721
 IR Active:          YES                    YES                    YES
 IR Intens:       21.220                 15.712                 11.849
 Raman Active:       YES                    YES                    YES
               X      Y      Z        X      Y      Z        X      Y      Z
 H         -0.096 -0.050 -0.004    0.421  0.250  0.015   -0.343 -0.210 -0.009
 C         -0.028 -0.008 -0.001    0.045  0.014  0.000   -0.035 -0.013 -0.001
 C          0.016  0.022  0.000   -0.091 -0.112 -0.003    0.037  0.006  0.001
 H         -0.025  0.048  0.005   -0.171 -0.079 -0.002    0.226 -0.087 -0.000
 C          0.076  0.026  0.000   -0.013  0.115  0.001   -0.048 -0.031 -0.001
 C          0.032 -0.091  0.001    0.093  0.058  0.003   -0.037  0.026 -0.002
 C         -0.011 -0.009  0.001   -0.032 -0.130 -0.008    0.032 -0.001 -0.001
 H         -0.182  0.074 -0.025    0.111 -0.213  0.038    0.308 -0.142  0.032
 C         -0.012  0.013 -0.001   -0.007  0.061  0.003   -0.009  0.034  0.002
 H         -0.015  0.020  0.006   -0.041  0.602  0.001   -0.025  0.313 -0.004
 C          0.044  0.110 -0.000   -0.067  0.063  0.001    0.051 -0.025 -0.000
 C         -0.066 -0.115 -0.007    0.078 -0.012  0.013    0.036  0.000  0.012
 C         -0.083  0.046 -0.001    0.002 -0.087  0.002   -0.019 -0.025 -0.000
 C         -0.038  0.144  0.001   -0.069 -0.064 -0.001    0.027  0.012 -0.001
 C          0.034 -0.120 -0.001    0.031 -0.061 -0.000   -0.040 -0.012  0.001
 C         -0.029  0.055  0.000    0.013  0.039  0.000    0.015  0.045  0.000
 C         -0.049  0.020  0.000    0.003 -0.002 -0.000    0.029 -0.012 -0.000
 C          0.102 -0.144 -0.001    0.028 -0.025 -0.000   -0.027  0.009  0.000
 H         -0.284 -0.307  0.001    0.132 -0.011 -0.002   -0.370 -0.201  0.000
 H         -0.032  0.558  0.003    0.014  0.279  0.000    0.012  0.400  0.001
 H         -0.433  0.227  0.004   -0.100  0.055  0.001    0.297 -0.161 -0.003
 H          0.119 -0.144 -0.002    0.108  0.024 -0.002   -0.144 -0.059  0.001
 O          0.037  0.093  0.005    0.002 -0.027 -0.012    0.004 -0.019 -0.011
 O          0.024 -0.068  0.001   -0.051  0.066 -0.001   -0.018  0.011  0.000
 H          0.079 -0.110  0.017    0.092 -0.054 -0.003    0.100 -0.087  0.001
 H          0.043 -0.116 -0.004    0.035  0.222  0.038    0.032  0.214  0.033
 TransDip  -0.119 -0.087  0.012    0.125 -0.022  0.001    0.086  0.069 -0.005

 Mode:                43                     44                     45
 Frequency:      1197.37                1201.59                1235.94
 Force Cnst:      1.2354                 0.9511                 1.2896
 Red. Mass:       1.4625                 1.1181                 1.4329
 IR Active:          YES                    YES                    YES
 IR Intens:       36.611                  3.567                 33.974
 Raman Active:       YES                    YES                    YES
               X      Y      Z        X      Y      Z        X      Y      Z
 H          0.277  0.171  0.008   -0.336 -0.207 -0.009    0.149  0.090  0.004
 C          0.029  0.011  0.000   -0.029 -0.010 -0.001   -0.001 -0.006  0.000
 C         -0.038  0.011 -0.001    0.006  0.003 -0.000    0.013 -0.008  0.000
 H         -0.314  0.145  0.000    0.166 -0.074  0.001   -0.036  0.015  0.001
 C         -0.013  0.003  0.001    0.003 -0.017  0.000   -0.038  0.028 -0.001
 C          0.026 -0.044  0.002    0.019 -0.008  0.001   -0.049  0.001 -0.004
 C          0.028 -0.042 -0.002    0.018 -0.019 -0.002    0.027 -0.006  0.000
 H          0.210 -0.138  0.012    0.288 -0.158  0.024    0.044 -0.017  0.014
 C         -0.023  0.022  0.000   -0.015  0.039  0.002    0.001  0.009  0.001
 H         -0.037  0.233  0.002   -0.043  0.520  0.004    0.009 -0.132 -0.007
 C          0.002 -0.013 -0.001    0.006  0.013 -0.000    0.041  0.049  0.001
 C         -0.055 -0.068 -0.023   -0.017 -0.025 -0.010   -0.000 -0.036  0.040
 C         -0.027  0.045 -0.001   -0.005  0.016 -0.000   -0.084  0.011 -0.002
 C          0.042  0.064  0.002    0.021  0.013  0.001    0.065  0.073 -0.004
 C          0.014  0.041 -0.000    0.012  0.015 -0.000    0.010  0.020  0.000
 C         -0.024 -0.010 -0.000   -0.012 -0.035 -0.000   -0.027 -0.015  0.001
 C          0.043 -0.011 -0.000   -0.026  0.010  0.000    0.004 -0.010 -0.000
 C         -0.046 -0.017  0.000    0.004 -0.004 -0.000   -0.022 -0.035  0.000
 H          0.020  0.050  0.002    0.209  0.130 -0.000    0.136  0.096 -0.003
 H         -0.026 -0.065  0.001   -0.009 -0.436 -0.001   -0.026 -0.382 -0.003
 H          0.448 -0.237 -0.004   -0.299  0.162  0.003   -0.086  0.037  0.001
 H         -0.397 -0.214  0.002    0.141  0.073 -0.000   -0.142 -0.105 -0.000
 O          0.009  0.066  0.020    0.001  0.025  0.009    0.031 -0.026 -0.036
 O          0.017 -0.033 -0.000    0.006 -0.010 -0.000   -0.023 -0.028  0.002
 H         -0.002 -0.015  0.009   -0.017  0.010  0.003    0.333 -0.318  0.011
 H         -0.070 -0.368 -0.090   -0.040 -0.160 -0.046    0.171  0.658  0.153
 TransDip  -0.122 -0.150  0.007   -0.028 -0.053  0.002    0.137  0.127 -0.000

 Mode:                46                     47                     48
 Frequency:      1272.15                1284.99                1309.42
 Force Cnst:      1.5039                 1.8783                 1.9912
 Red. Mass:       1.5772                 1.9307                 1.9711
 IR Active:          YES                    YES                    YES
 IR Intens:        0.307                185.575                 18.871
 Raman Active:       YES                    YES                    YES
               X      Y      Z        X      Y      Z        X      Y      Z
 H         -0.341 -0.175 -0.008   -0.063 -0.013 -0.003   -0.067 -0.027 -0.002
 C         -0.033  0.020 -0.000    0.011  0.032  0.001    0.020  0.027  0.001
 C          0.051 -0.034  0.001   -0.029  0.038  0.000   -0.051  0.020  0.000
 H          0.354 -0.183 -0.003   -0.418  0.233 -0.001   -0.019  0.006 -0.003
 C          0.078  0.043  0.000    0.091 -0.101 -0.001    0.078 -0.056 -0.000
 C          0.078  0.032  0.002   -0.021 -0.033 -0.003    0.138  0.047  0.004
 C         -0.045 -0.016 -0.001    0.008  0.012 -0.001   -0.055 -0.009 -0.001
 H         -0.308  0.113 -0.018    0.347 -0.161  0.036   -0.268  0.097 -0.016
 C         -0.012 -0.017 -0.001    0.007 -0.000  0.001   -0.004 -0.051 -0.002
 H         -0.018  0.010  0.002   -0.000  0.151  0.001   -0.021  0.197  0.010
 C         -0.080  0.042  0.001   -0.049 -0.082  0.001   -0.113 -0.108  0.000
 C         -0.011 -0.006  0.007   -0.049  0.035  0.031   -0.028  0.030  0.001
 C         -0.014  0.008 -0.000   -0.033  0.098 -0.003   -0.027  0.023 -0.001
 C         -0.097  0.033 -0.000   -0.123 -0.003 -0.001    0.080  0.057 -0.001
 C          0.058 -0.016 -0.000    0.042  0.002 -0.000    0.043  0.043 -0.000
 C          0.013 -0.021 -0.000    0.011 -0.034  0.000   -0.044 -0.008  0.000
 C          0.030  0.021 -0.000   -0.026  0.016  0.000   -0.014  0.046  0.000
 C         -0.044 -0.038  0.000    0.054  0.036 -0.000   -0.000  0.004 -0.000
 H          0.384  0.166 -0.002    0.168  0.072 -0.002   -0.390 -0.200  0.001
 H          0.017  0.010 -0.000    0.010  0.228 -0.001   -0.045 -0.160 -0.000
 H          0.350 -0.155 -0.003    0.051 -0.026 -0.000    0.225 -0.086 -0.002
 H         -0.375 -0.229  0.002    0.094  0.062 -0.001    0.393  0.231 -0.002
 O          0.007 -0.008 -0.007    0.014 -0.038 -0.028    0.002 -0.016 -0.003
 O          0.010 -0.013  0.001    0.061 -0.056  0.002   -0.035 -0.015  0.000
 H         -0.044  0.032 -0.002   -0.237  0.192 -0.015    0.402 -0.371  0.019
 H          0.045  0.113  0.041    0.107  0.546  0.107    0.028  0.012  0.026
 TransDip  -0.009 -0.015  0.001   -0.104  0.424 -0.009    0.069 -0.121  0.006

 Mode:                49                     50                     51
 Frequency:      1337.59                1376.35                1388.46
 Force Cnst:      1.9674                 3.7296                 6.3268
 Red. Mass:       1.8664                 3.3416                 5.5702
 IR Active:          YES                    YES                    YES
 IR Intens:      111.411                 26.703                 22.800
 Raman Active:       YES                    YES                    YES
               X      Y      Z        X      Y      Z        X      Y      Z
 H          0.237  0.127  0.008    0.153  0.050  0.003   -0.240 -0.119 -0.007
 C         -0.030 -0.043 -0.001    0.102  0.019  0.002    0.045  0.061  0.002
 C         -0.013 -0.016 -0.000   -0.132  0.102  0.001    0.001  0.014  0.000
 H          0.397 -0.220  0.001    0.272 -0.099 -0.007   -0.329  0.179 -0.000
 C         -0.059  0.125  0.000   -0.157 -0.178 -0.002    0.111 -0.095 -0.001
 C          0.030 -0.005 -0.000    0.181  0.033  0.004    0.062 -0.017  0.001
 C          0.054 -0.035  0.001   -0.022  0.039  0.002   -0.050  0.009 -0.002
 H         -0.275  0.127 -0.013   -0.285  0.176 -0.017    0.079 -0.061  0.010
 C         -0.017  0.001 -0.001   -0.031 -0.138 -0.006   -0.009 -0.027 -0.001
 H         -0.028  0.181  0.003   -0.062  0.390  0.015   -0.012 -0.033  0.000
 C          0.034 -0.083 -0.000    0.147  0.058 -0.000   -0.136  0.261  0.002
 C         -0.072 -0.079  0.016   -0.013  0.118 -0.000   -0.093  0.009  0.013
 C         -0.059  0.095 -0.003   -0.066  0.053 -0.001   -0.032  0.042 -0.002
 C          0.034 -0.058 -0.000   -0.005 -0.016 -0.000    0.215 -0.198 -0.001
 C         -0.008  0.020  0.000   -0.062 -0.004  0.000   -0.160 -0.114  0.001
 C          0.010  0.018  0.000    0.014 -0.015 -0.000    0.013  0.226  0.001
 C         -0.018  0.011  0.000    0.014 -0.053 -0.000    0.199 -0.064 -0.002
 C         -0.026  0.022  0.000    0.040  0.025 -0.000   -0.210 -0.116  0.001
 H         -0.203 -0.090  0.001    0.166  0.130 -0.001   -0.063 -0.066 -0.000
 H          0.011 -0.091 -0.001    0.010  0.210  0.000    0.021 -0.230 -0.001
 H          0.109 -0.058 -0.001   -0.300  0.119  0.003    0.006  0.049  0.000
 H          0.222  0.164 -0.001   -0.403 -0.233  0.002    0.210  0.129 -0.000
 O          0.023  0.016 -0.013   -0.009 -0.044 -0.002    0.015 -0.007 -0.012
 O          0.074 -0.044  0.002    0.028 -0.035  0.001    0.056 -0.010  0.001
 H         -0.409  0.356 -0.017    0.007 -0.019  0.001   -0.304  0.287 -0.014
 H          0.077  0.260  0.062    0.005  0.025  0.019    0.051  0.242  0.045
 TransDip  -0.189  0.280 -0.003   -0.057  0.155 -0.004   -0.087  0.126 -0.004

 Mode:                52                     53                     54
 Frequency:      1403.92                1466.90                1476.92
 Force Cnst:      5.7407                 3.0286                 3.5154
 Red. Mass:       4.9434                 2.3889                 2.7353
 IR Active:          YES                    YES                    YES
 IR Intens:       41.599                  2.906                 15.765
 Raman Active:       YES                    YES                    YES
               X      Y      Z        X      Y      Z        X      Y      Z
 H          0.150  0.140  0.007    0.012  0.005  0.000    0.056  0.117  0.004
 C         -0.142 -0.060 -0.004   -0.015 -0.011 -0.001   -0.098  0.002 -0.001
 C          0.129  0.013  0.001    0.004 -0.016 -0.000    0.119  0.013  0.001
 H         -0.067  0.118  0.008    0.032 -0.032 -0.000   -0.380  0.266  0.004
 C          0.043  0.081  0.001    0.010  0.034  0.000   -0.043 -0.130 -0.002
 C         -0.008 -0.287 -0.001   -0.013  0.061 -0.000   -0.009  0.145  0.002
 C          0.216 -0.091  0.006   -0.023 -0.008 -0.001    0.106 -0.083  0.002
 H         -0.368  0.206 -0.025    0.004 -0.021 -0.003   -0.467  0.209 -0.025
 C         -0.089  0.096 -0.000    0.017  0.019  0.001   -0.029  0.007 -0.001
 H         -0.112  0.345  0.001    0.024 -0.084 -0.002   -0.049  0.215  0.002
 C         -0.043  0.029  0.001   -0.011 -0.104 -0.001    0.053 -0.059 -0.001
 C         -0.014  0.349 -0.010    0.065 -0.096 -0.007    0.059 -0.013 -0.003
 C         -0.016  0.082 -0.001    0.005  0.202 -0.004   -0.075 -0.126  0.003
 C          0.001 -0.073  0.000    0.019 -0.018  0.002   -0.024  0.159 -0.000
 C         -0.034 -0.009  0.000   -0.149 -0.056  0.001   -0.021 -0.068  0.000
 C          0.016  0.006 -0.000    0.044 -0.044 -0.001    0.007  0.039  0.000
 C          0.016 -0.003 -0.000    0.101  0.003 -0.001    0.050  0.004 -0.000
 C         -0.009  0.001 -0.000   -0.082  0.041  0.001   -0.080 -0.021  0.001
 H          0.038  0.033 -0.000    0.438  0.287 -0.002    0.262  0.089 -0.001
 H          0.016  0.090  0.000    0.045  0.473  0.001    0.014 -0.033 -0.000
 H         -0.008  0.012  0.000   -0.164  0.167  0.002    0.028  0.022 -0.000
 H         -0.045 -0.018  0.002    0.135  0.176 -0.000    0.284  0.188 -0.002
 O         -0.046 -0.087  0.005   -0.010  0.015  0.007    0.003  0.000  0.004
 O          0.004 -0.041  0.000   -0.023 -0.052  0.001    0.017  0.018 -0.001
 H          0.351 -0.330  0.015    0.344 -0.338  0.021   -0.236  0.217 -0.011
 H         -0.054 -0.162 -0.003   -0.026 -0.165 -0.022   -0.010 -0.049 -0.012
 TransDip   0.148  0.144 -0.007   -0.033  0.043  0.007   -0.040  0.121 -0.006

 Mode:                55                     56                     57
 Frequency:      1499.27                1499.86                1555.04
 Force Cnst:      3.1738                 3.6477                 4.8145
 Red. Mass:       2.3964                 2.7521                 3.3792
 IR Active:          YES                    YES                    YES
 IR Intens:       16.802                 15.166                 35.924
 Raman Active:       YES                    YES                    YES
               X      Y      Z        X      Y      Z        X      Y      Z
 H          0.443  0.284  0.013   -0.188 -0.185 -0.008   -0.095  0.051  0.000
 C         -0.080 -0.054 -0.003    0.081 -0.003  0.001   -0.027  0.078  0.001
 C         -0.084  0.102  0.001   -0.019 -0.027 -0.001    0.097 -0.051  0.000
 H          0.399 -0.120 -0.001   -0.146  0.029  0.001   -0.254  0.124  0.000
 C          0.113 -0.053  0.000   -0.102  0.011  0.000   -0.027 -0.031 -0.000
 C         -0.122 -0.027 -0.003    0.092 -0.024  0.002   -0.107  0.121 -0.002
 C         -0.004  0.090  0.002   -0.062 -0.028 -0.003    0.087  0.006  0.004
 H          0.132  0.038  0.005    0.120 -0.129  0.004   -0.267  0.196 -0.018
 C          0.073 -0.113 -0.001   -0.022  0.106  0.002   -0.017 -0.127 -0.004
 H          0.062  0.349  0.012    0.002 -0.393 -0.011   -0.048  0.337  0.009
 C          0.047  0.055 -0.000    0.146  0.010 -0.001   -0.040  0.037  0.000
 C          0.032 -0.007 -0.002    0.108  0.055 -0.010    0.084 -0.111 -0.004
 C          0.055 -0.000  0.000   -0.086  0.104 -0.001    0.041  0.177 -0.003
 C         -0.076  0.018  0.001   -0.131 -0.015  0.002   -0.105 -0.157  0.002
 C         -0.015 -0.064 -0.000    0.026 -0.068 -0.000    0.092 -0.002 -0.001
 C          0.050  0.058 -0.000    0.056  0.122 -0.000   -0.024  0.142  0.001
 C         -0.047  0.046  0.000   -0.097  0.029  0.001   -0.022 -0.089 -0.000
 C         -0.066 -0.083  0.000   -0.039 -0.069  0.000    0.103  0.061 -0.001
 H          0.150  0.020 -0.001    0.057 -0.064 -0.001   -0.265 -0.217  0.001
 H          0.063 -0.154 -0.001    0.073 -0.386 -0.002   -0.025 -0.376 -0.001
 H          0.326 -0.160 -0.003    0.380 -0.241 -0.003   -0.100 -0.064  0.001
 H          0.253  0.087 -0.001    0.361  0.149 -0.003   -0.284 -0.161  0.002
 O         -0.006  0.005  0.002   -0.021 -0.018  0.008   -0.010  0.012  0.004
 O         -0.023  0.007 -0.000    0.013 -0.041  0.000   -0.019 -0.027  0.000
 H          0.114 -0.103  0.005    0.083 -0.095  0.007    0.197 -0.188  0.013
 H         -0.011 -0.040 -0.009   -0.052 -0.167 -0.035   -0.010 -0.118 -0.004
 TransDip   0.117 -0.060  0.003   -0.007  0.125 -0.002   -0.192  0.001  0.007

 Mode:                58                     59                     60
 Frequency:      1584.51                1624.32                1664.39
 Force Cnst:      5.1045                10.7068                 8.4563
 Red. Mass:       3.4508                 6.8876                 5.1811
 IR Active:          YES                    YES                    YES
 IR Intens:        5.708                  5.818                  7.046
 Raman Active:       YES                    YES                    YES
               X      Y      Z        X      Y      Z        X      Y      Z
 H         -0.350 -0.147 -0.009   -0.319 -0.184 -0.010    0.094  0.200  0.006
 C          0.138  0.157  0.006    0.220  0.164  0.007   -0.149  0.025 -0.002
 C          0.012 -0.099 -0.002   -0.133 -0.080 -0.003    0.207 -0.077  0.001
 H         -0.342  0.067  0.001    0.022 -0.169 -0.002   -0.299  0.178  0.005
 C         -0.067  0.076  0.001    0.059  0.219  0.002   -0.118  0.076  0.000
 C         -0.078 -0.022 -0.002   -0.105 -0.191 -0.003    0.101 -0.066  0.002
 C          0.101  0.021  0.004    0.046  0.089  0.005   -0.182  0.151 -0.002
 H         -0.193  0.173 -0.013    0.038  0.099 -0.005    0.284 -0.072  0.014
 C         -0.071 -0.156 -0.006   -0.059 -0.194 -0.007    0.101 -0.172 -0.001
 H         -0.107  0.257  0.006   -0.088  0.201  0.006    0.091  0.262  0.011
 C          0.063  0.078  0.000    0.071 -0.228 -0.001    0.105  0.067 -0.000
 C         -0.076 -0.023  0.005    0.013  0.075 -0.002    0.058  0.031 -0.003
 C          0.086 -0.014 -0.000   -0.005 -0.092  0.002   -0.067  0.025 -0.000
 C          0.065 -0.022 -0.001   -0.116  0.205  0.000   -0.083 -0.062  0.001
 C         -0.093  0.012  0.001    0.051 -0.093 -0.000    0.158  0.148 -0.001
 C          0.077 -0.137 -0.001   -0.072  0.197  0.001   -0.085 -0.161  0.000
 C         -0.145  0.139  0.001    0.234 -0.156 -0.002    0.140  0.028 -0.001
 C         -0.001 -0.095 -0.000   -0.136  0.079  0.001   -0.186 -0.078  0.001
 H          0.161  0.162 -0.000    0.070 -0.092 -0.001   -0.263 -0.080  0.001
 H          0.086  0.232  0.000   -0.074 -0.216 -0.000   -0.102  0.232  0.001
 H          0.347 -0.127 -0.003   -0.343  0.168  0.003   -0.106  0.182  0.001
 H          0.317  0.079 -0.003   -0.006  0.167  0.000    0.257  0.182 -0.002
 O          0.007  0.007 -0.004   -0.004 -0.003  0.001   -0.007 -0.007  0.002
 O         -0.016  0.013 -0.000   -0.001  0.008 -0.000    0.013 -0.011  0.000
 H          0.056 -0.045  0.001   -0.026  0.018 -0.003   -0.030  0.023  0.000
 H          0.031  0.068  0.026   -0.006 -0.008 -0.005   -0.018 -0.040 -0.013
 TransDip   0.027 -0.071  0.003    0.071 -0.030 -0.001   -0.001  0.085  0.004

 Mode:                61                     62                     63
 Frequency:      1668.63                1696.16                3183.59
 Force Cnst:      9.6418                13.0910                 6.4781
 Red. Mass:       5.8774                 7.7231                 1.0848
 IR Active:          YES                    YES                    YES
 IR Intens:       20.931                113.962                  1.594
 Raman Active:       YES                    YES                    YES
               X      Y      Z        X      Y      Z        X      Y      Z
 H          0.093  0.181  0.006    0.043  0.001  0.001   -0.218  0.337  0.004
 C         -0.156  0.008 -0.003   -0.045 -0.054 -0.002    0.019 -0.028 -0.000
 C          0.202 -0.079  0.001    0.047  0.014  0.001    0.004  0.010  0.000
 H         -0.227  0.135  0.003   -0.067  0.070  0.001   -0.059 -0.122 -0.003
 C         -0.102  0.103  0.000   -0.123 -0.061 -0.001    0.000 -0.000  0.000
 C          0.152 -0.074  0.003    0.125  0.053  0.002   -0.001  0.000  0.000
 C         -0.191  0.132 -0.003    0.018 -0.073 -0.002    0.025  0.048  0.003
 H          0.289 -0.104  0.017   -0.053 -0.052  0.006   -0.291 -0.575 -0.041
 C          0.100 -0.134 -0.000   -0.008  0.110  0.003   -0.052 -0.003 -0.002
 H          0.095  0.197  0.009   -0.000 -0.119 -0.004    0.620  0.034  0.021
 C         -0.062 -0.128  0.000    0.160 -0.020 -0.001    0.000  0.000  0.000
 C         -0.093  0.031  0.003   -0.449 -0.029  0.018    0.000  0.001 -0.000
 C          0.029 -0.042 -0.000    0.483  0.029 -0.004    0.000 -0.000  0.000
 C          0.112  0.102 -0.001   -0.197  0.014  0.001   -0.000  0.000 -0.000
 C         -0.197 -0.175  0.001    0.053 -0.035 -0.000    0.000 -0.001 -0.000
 C          0.099  0.183 -0.000   -0.028  0.076  0.000   -0.004 -0.000  0.000
 C         -0.153 -0.033  0.001    0.100 -0.048 -0.001    0.003  0.006 -0.000
 C          0.195  0.098 -0.001   -0.112 -0.017  0.001    0.002 -0.004 -0.000
 H          0.323  0.108 -0.002   -0.019 -0.090 -0.000   -0.005  0.009  0.000
 H          0.119 -0.243 -0.002   -0.026 -0.079 -0.000    0.045  0.001 -0.000
 H          0.100 -0.189 -0.001   -0.073  0.051  0.001   -0.037 -0.066  0.000
 H         -0.207 -0.135  0.001    0.131  0.121 -0.001   -0.023  0.042  0.000
 O          0.011 -0.001 -0.003    0.036  0.007 -0.018   -0.001 -0.000  0.000
 O          0.002  0.005  0.000   -0.076  0.029  0.001   -0.000  0.000 -0.000
 H         -0.012  0.010 -0.002    0.328 -0.290  0.006    0.000 -0.001  0.000
 H          0.013  0.081  0.005    0.105  0.309  0.089    0.002 -0.002 -0.000
 TransDip   0.128 -0.071  0.001    0.139 -0.312  0.005   -0.004  0.040 -0.003

 Mode:                64                     65                     66
 Frequency:      3186.75                3193.74                3201.80
 Force Cnst:      6.4984                 6.5433                 6.5911
 Red. Mass:       1.0861                 1.0888                 1.0912
 IR Active:          YES                    YES                    YES
 IR Intens:        2.975                 13.892                 38.350
 Raman Active:       YES                    YES                    YES
               X      Y      Z        X      Y      Z        X      Y      Z
 H          0.008 -0.012 -0.000   -0.387  0.599  0.006   -0.035  0.051  0.001
 C         -0.000  0.001  0.000    0.034 -0.051 -0.001    0.004 -0.004 -0.000
 C         -0.003 -0.005 -0.000    0.009  0.023  0.000   -0.007 -0.014 -0.000
 H          0.029  0.061  0.001   -0.130 -0.271 -0.006    0.078  0.161  0.004
 C         -0.000  0.000  0.000    0.000  0.000 -0.000   -0.000  0.001 -0.000
 C         -0.000  0.000  0.000    0.001 -0.000  0.000    0.001  0.000  0.000
 C          0.004  0.008  0.001   -0.023 -0.046 -0.003   -0.005 -0.012 -0.001
 H         -0.046 -0.091 -0.007    0.269  0.534  0.038    0.067  0.134  0.010
 C         -0.006 -0.001 -0.000   -0.009  0.003 -0.000   -0.016 -0.000 -0.001
 H          0.071  0.004  0.002    0.104  0.002  0.004    0.182  0.009  0.006
 C         -0.000  0.000  0.000    0.000  0.000 -0.000   -0.001 -0.000  0.000
 C          0.000  0.000 -0.000   -0.001 -0.001  0.000   -0.000 -0.000  0.000
 C          0.000  0.000 -0.000    0.000  0.000 -0.000    0.000 -0.000 -0.000
 C         -0.000  0.000  0.000   -0.000  0.000  0.000    0.000 -0.000 -0.000
 C         -0.006  0.008  0.000   -0.001  0.002  0.000    0.011 -0.015 -0.000
 C          0.049  0.002 -0.000    0.010  0.000 -0.000   -0.063  0.001  0.001
 C         -0.032 -0.056  0.000   -0.002 -0.003  0.000   -0.019 -0.038  0.000
 C         -0.007  0.016  0.000    0.004 -0.007 -0.000   -0.012  0.025  0.000
 H          0.061 -0.105 -0.001    0.014 -0.025 -0.000   -0.115  0.196  0.001
 H         -0.579 -0.008  0.005   -0.118 -0.002  0.001    0.717  0.006 -0.006
 H          0.370  0.660 -0.002    0.021  0.037 -0.000    0.230  0.418 -0.001
 H          0.109 -0.195 -0.001   -0.043  0.077  0.000    0.159 -0.286 -0.001
 O         -0.000  0.000  0.000    0.001  0.000 -0.000    0.000 -0.000 -0.000
 O          0.000  0.000 -0.000   -0.000  0.000  0.000   -0.000 -0.000  0.000
 H          0.000 -0.000  0.000    0.000  0.001 -0.000   -0.000  0.000 -0.000
 H          0.000 -0.000 -0.000   -0.002  0.002  0.000   -0.000  0.001  0.000
 TransDip   0.008 -0.055 -0.001    0.018 -0.118 -0.002   -0.184 -0.075 -0.000

 Mode:                67                     68                     69
 Frequency:      3206.54                3215.34                3227.14
 Force Cnst:      6.6277                 6.6728                 6.6928
 Red. Mass:       1.0941                 1.0955                 1.0907
 IR Active:          YES                    YES                    YES
 IR Intens:       15.269                 10.408                 26.819
 Raman Active:       YES                    YES                    YES
               X      Y      Z        X      Y      Z        X      Y      Z
 H          0.147 -0.235 -0.003   -0.245  0.378  0.004   -0.087  0.132  0.001
 C         -0.011  0.022  0.000    0.023 -0.034 -0.000    0.009 -0.012 -0.000
 C         -0.014 -0.032 -0.001   -0.023 -0.044 -0.001   -0.018 -0.037 -0.001
 H          0.180  0.372  0.008    0.248  0.507  0.011    0.215  0.430  0.009
 C         -0.001  0.001 -0.000   -0.001  0.001  0.000   -0.001  0.000  0.000
 C          0.002  0.000  0.000   -0.000  0.000  0.000    0.000  0.000  0.000
 C         -0.014 -0.034 -0.002    0.004  0.011  0.001    0.001  0.002  0.000
 H          0.179  0.362  0.026   -0.058 -0.118 -0.008   -0.012 -0.024 -0.002
 C         -0.061 -0.002 -0.002    0.026  0.003  0.001    0.005  0.001  0.000
 H          0.682  0.036  0.023   -0.290 -0.018 -0.010   -0.054 -0.004 -0.002
 C         -0.000 -0.001 -0.000   -0.001 -0.001  0.000    0.001  0.001  0.000
 C         -0.000 -0.000  0.000    0.000  0.000 -0.000   -0.000  0.000 -0.000
 C         -0.000  0.000 -0.000   -0.000  0.000 -0.000    0.000 -0.000  0.000
 C          0.000 -0.000 -0.000    0.001 -0.000 -0.000   -0.002  0.000  0.000
 C         -0.004  0.006  0.000   -0.004  0.007  0.000    0.027 -0.049 -0.000
 C          0.017 -0.001 -0.000    0.009 -0.001 -0.000    0.013  0.003 -0.000
 C          0.011  0.019 -0.000    0.014  0.022 -0.000   -0.007 -0.008  0.000
 C         -0.005  0.008  0.000   -0.023  0.039  0.000    0.023 -0.040 -0.000
 H          0.042 -0.072 -0.001    0.049 -0.084 -0.001   -0.315  0.551  0.004
 H         -0.194 -0.001  0.002   -0.099  0.001  0.001   -0.142 -0.005  0.001
 H         -0.118 -0.212  0.001   -0.136 -0.241  0.001    0.057  0.097 -0.000
 H          0.048 -0.085 -0.000    0.258 -0.454 -0.002   -0.271  0.472  0.002
 O          0.000  0.000 -0.000   -0.000 -0.000  0.000   -0.000 -0.000 -0.000
 O         -0.000  0.000  0.000    0.000 -0.000 -0.000   -0.000 -0.000  0.000
 H          0.001  0.001 -0.000   -0.000 -0.000  0.000   -0.001  0.000 -0.000
 H         -0.001  0.001  0.000    0.000 -0.000 -0.000   -0.000  0.000  0.000
 TransDip  -0.124 -0.013 -0.003    0.103 -0.003 -0.001    0.073 -0.149 -0.002

 Mode:                70                     71                     72
 Frequency:      3229.26                3680.90                3726.38
 Force Cnst:      6.7130                 8.4970                 8.7232
 Red. Mass:       1.0926                 1.0644                 1.0662
 IR Active:          YES                    YES                    YES
 IR Intens:       12.905                 79.978                 30.734
 Raman Active:       YES                    YES                    YES
               X      Y      Z        X      Y      Z        X      Y      Z
 H          0.061 -0.094 -0.001    0.000 -0.000 -0.000   -0.000  0.000 -0.000
 C         -0.006  0.008  0.000   -0.000  0.000 -0.000   -0.000 -0.000 -0.000
 C          0.014  0.028  0.001    0.000 -0.000  0.000    0.000 -0.000  0.000
 H         -0.161 -0.322 -0.007    0.000  0.000 -0.000    0.000  0.000  0.000
 C          0.000 -0.000 -0.000   -0.000  0.000  0.000   -0.000  0.000  0.000
 C          0.000 -0.000 -0.000    0.000 -0.001 -0.000    0.000  0.000 -0.000
 C         -0.001 -0.002 -0.000   -0.000  0.000  0.000    0.000 -0.000  0.000
 H          0.010  0.019  0.001   -0.001 -0.001 -0.000    0.001  0.003 -0.002
 C         -0.004 -0.001 -0.000    0.000  0.000  0.000   -0.000  0.000  0.000
 H          0.038  0.003  0.001   -0.001  0.000  0.000   -0.000  0.000  0.000
 C         -0.001 -0.000  0.000    0.000 -0.000  0.000    0.000  0.000  0.000
 C          0.000 -0.000  0.000   -0.000  0.002 -0.000   -0.001  0.000  0.001
 C          0.000 -0.001  0.000   -0.001 -0.003  0.000    0.001  0.000  0.000
 C         -0.002 -0.000 -0.000    0.000  0.001  0.000   -0.000 -0.000 -0.000
 C          0.030 -0.055 -0.000   -0.000 -0.000 -0.000   -0.000 -0.000 -0.000
 C          0.023  0.002 -0.000    0.000  0.000  0.000   -0.000  0.000  0.000
 C          0.009  0.015 -0.000    0.000 -0.000  0.000    0.000 -0.000 -0.000
 C         -0.022  0.037  0.000    0.000 -0.000 -0.000   -0.000 -0.000 -0.000
 H         -0.352  0.618  0.004    0.000 -0.000 -0.000   -0.000 -0.000 -0.000
 H         -0.239 -0.004  0.002    0.000  0.000  0.000    0.000  0.000 -0.000
 H         -0.091 -0.163  0.000    0.000  0.000 -0.000    0.000  0.000 -0.000
 H          0.249 -0.434 -0.002   -0.000  0.000 -0.000   -0.000  0.000 -0.000
 O          0.000  0.000  0.000   -0.002 -0.001  0.002   -0.045 -0.003  0.043
 O         -0.000  0.000  0.000   -0.039 -0.047  0.001    0.002  0.002 -0.000
 H         -0.000  0.001 -0.000    0.631  0.772 -0.023   -0.025 -0.029  0.002
 H          0.000  0.000 -0.000    0.029  0.000 -0.025    0.722  0.043 -0.687
 TransDip   0.064  0.096  0.000    0.058  0.280 -0.015    0.126  0.034 -0.121

 STANDARD THERMODYNAMIC QUANTITIES AT   298.15 K  AND     1.00 ATM

   This Molecule has  0 Imaginary Frequencies
   Zero point vibrational energy:      127.456 kcal/mol

   Atom    1 Element H  Has Mass    1.00783
   Atom    2 Element C  Has Mass   12.00000
   Atom    3 Element C  Has Mass   12.00000
   Atom    4 Element H  Has Mass    1.00783
   Atom    5 Element C  Has Mass   12.00000
   Atom    6 Element C  Has Mass   12.00000
   Atom    7 Element C  Has Mass   12.00000
   Atom    8 Element H  Has Mass    1.00783
   Atom    9 Element C  Has Mass   12.00000
   Atom   10 Element H  Has Mass    1.00783
   Atom   11 Element C  Has Mass   12.00000
   Atom   12 Element C  Has Mass   12.00000
   Atom   13 Element C  Has Mass   12.00000
   Atom   14 Element C  Has Mass   12.00000
   Atom   15 Element C  Has Mass   12.00000
   Atom   16 Element C  Has Mass   12.00000
   Atom   17 Element C  Has Mass   12.00000
   Atom   18 Element C  Has Mass   12.00000
   Atom   19 Element H  Has Mass    1.00783
   Atom   20 Element H  Has Mass    1.00783
   Atom   21 Element H  Has Mass    1.00783
   Atom   22 Element H  Has Mass    1.00783
   Atom   23 Element O  Has Mass   15.99491
   Atom   24 Element O  Has Mass   15.99491
   Atom   25 Element H  Has Mass    1.00783
   Atom   26 Element H  Has Mass    1.00783
   Molecular Mass:   210.068120 amu
   Principal axes and moments of inertia in amu*Bohr^2:
                             1           2           3
    Eigenvalues --     2194.35201  3499.05969  5689.30666
          X               0.99950    -0.03167    -0.00214
          Y               0.03169     0.99947     0.00739
          Z               0.00190    -0.00745     0.99997
   Rotational Symmetry Number is   1
   The Molecule is an Asymmetric Top
   Translational Enthalpy:        0.889 kcal/mol
   Rotational Enthalpy:           0.889 kcal/mol
   Vibrational Enthalpy:        133.152 kcal/mol
   gas constant (RT):             0.592 kcal/mol
   Translational Entropy:        41.930  cal/mol.K
   Rotational Entropy:           32.146  cal/mol.K
   Vibrational Entropy:          31.833  cal/mol.K

   Total Enthalpy:              135.522 kcal/mol
   Total Entropy:               105.909  cal/mol.K

 ======================================================================

 STANDARD THERMODYNAMIC QUANTITIES FOR ANHARMONIC VIBRATION -- TOSH

   Zero point vibrational energy: ************ kcal/mol

   Vibrational Enthalpy:       Infinity kcal/mol
   Vibrational Entropy:             NaN  cal/mol.K

   Total Enthalpy:             Infinity kcal/mol
   Total Entropy:                   NaN  cal/mol.K

 ======================================================================

 STANDARD THERMODYNAMIC QUANTITIES FOR ANHARMONIC VIBRATION -- VPT2

   Zero point vibrational energy: ************ kcal/mol

   Vibrational Enthalpy:       Infinity kcal/mol
   Vibrational Entropy:             NaN  cal/mol.K

   Total Enthalpy:             Infinity kcal/mol
   Total Entropy:                   NaN  cal/mol.K

 ======================================================================

Archival summary:
1\1\TWL01\FREQ\ProcedureUnspecified\6-31G*\21410\taweetha\SunJun1112:31:192017SunJun1112:31:192017\0\\#,FREQ,ProcedureUnspecified,6-31G*,\\0,1\O\H,1,0.974696\C,1,1.36188,2,106.01\C,3,1.36704,1,120.925,2,0.315995,0\O,4,1.39181,3,116.174,1,1.92263,0\H,5,0.970708,4,108.829,3,-132.76,0\C,4,1.43135,3,121.894,1,-179.874,0\C,7,1.41451,4,121.265,3,-177.9,0\H,8,1.08641,7,119.245,4,3.64498,0\C,8,1.38191,7,120.882,4,-178.288,0\H,10,1.08665,8,120.023,7,-179.757,0\C,10,1.4057,8,119.801,7,-0.314031,0\H,12,1.08637,10,120.065,8,179.831,0\C,12,1.38416,10,120.111,8,-0.770434,0\H,14,1.08477,12,118.543,10,-179.2,0\C,14,1.41268,12,121.783,10,0.608116,0\C,3,1.43597,1,118.13,2,-179.226,0\C,17,1.4128,3,120.448,1,-0.841478,0\H,18,1.08446,17,118.622,3,-1.00446,0\C,18,1.38135,17,120.527,3,179.015,0\H,20,1.08658,18,120.115,17,179.9,0\C,20,1.40664,18,119.773,17,-0.0153791,0\H,22,1.08667,20,119.998,18,179.878,0\C,22,1.3832,20,120.343,18,-0.0266759,0\H,24,1.08452,22,118.592,20,179.846,0\C,24,1.41421,22,121.6,20,-0.0101601,0\\\@

 Total job time:  2760.53s(wall), 2759.22s(cpu) 
 Sun Jun 11 12:31:19 2017

        *************************************************************
        *                                                           *
        *  Thank you very much for using Q-Chem.  Have a nice day.  *
        *                                                           *
        *************************************************************
