# Supplementary material for: A DFT investigation of the blue bottle experiment: E∘half-cell analysis of autoxidation catalysed by redox indicators
Source: R Soc Open Sci. 2017 Nov 8;4(11):170708. doi: 10.1098/rsos.170708 (PMC5717635; doi:10.1098/rsos.170708)
Supplement: output.zip [file rsos170708supp2.zip › B3LYP_6-31Gd/C14H12O2.out]

                  Welcome to Q-Chem
     A Quantum Leap Into The Future Of Chemistry


 Q-Chem 4.3, Q-Chem, Inc., Pleasanton, CA (2015)

 Y. Shao,  Z. Gan,  E. Epifanovsky,  A. T. B. Gilbert,  M. Wormit,  
 J. Kussmann,  A. W. Lange,  A. Behn,  J. Deng,  X. Feng,  D. Ghosh,  
 M. Goldey,  P. R. Horn,  L. D. Jacobson,  I. Kaliman,  R. Z. Khaliullin,  
 T. Kus,  A. Landau,  J. Liu,  E. I. Proynov,  Y. M. Rhee,  R. M. Richard,  
 M. A. Rohrdanz,  R. P. Steele,  E. J. Sundstrom,  H. L. Woodcock III,  
 P. M. Zimmerman,  D. Zuev,  B. Albrecht,  E. Alguire,  B. Austin,  
 S. A. Baeppler,  G. J. O. Beran,  Y. A. Bernard,  E. Berquist,  
 K. Brandhorst,  K. B. Bravaya,  S. T. Brown,  D. Casanova,  C.-M. Chang,  
 Y. Chen,  S. H. Chien,  K. D. Closser,  D. L. Crittenden,  M. Diedenhofen,  
 R. A. DiStasio Jr.,  H. Do,  A. D. Dutoi,  R. G. Edgar,  P.-T. Fang,  
 S. Fatehi,  Q. Feng,  L. Fusti-Molnar,  A. Ghysels,  
 A. Golubeva-Zadorozhnaya,  J. Gomes,  A. Gunina,  M. W. D. Hanson-Heine,  
 P. H. P. Harbach,  A. W. Hauser,  E. G. Hohenstein,  Z. C. Holden,  K. Hui,  
 T.-C. Jagau,  H. Ji,  B. Kaduk,  K. Khistyaev,  Jaehoon Kim,  Jihan Kim,  
 R. A. King,  P. Klunzinger,  D. Kosenkov,  T. Kowalczyk,  C. M. Krauter,  
 K. U. Lao,  A. Laurent,  K. V. Lawler,  S. Lehtola,  S. V. Levchenko,  
 C. Y. Lin,  Y.-S. Lin,  F. Liu,  E. Livshits,  R. C. Lochan,  A. Luenser,  
 P. Manohar,  S. F. Manzer,  S.-P. Mao,  N. Mardirossian,  A. V. Marenich,  
 L. A. Martinez-Martinez,  S. A. Maurer,  N. J. Mayhall,  K. Nanda,  
 C. M. Oana,  R. Olivares-Amaya,  D. P. O'Neill,  J. A. Parkhill,  
 T. M. Perrine,  R. Peverati,  P. A. Pieniazek,  F. Plasser,  A. Prociuk,  
 D. R. Rehn,  E. Rosta,  N. J. Russ,  N. Sergueev,  S. M. Sharada,  
 S. Sharma,  D. W. Small,  A. Sodt,  T. Stauch,  T. Stein,  D. Stuck,  
 Y.-C. Su,  A. J. W. Thom,  T. Tsuchimochi,  L. Vogt,  O. Vydrov,  T. Wang,  
 M. A. Watson,  J. Wenzel,  A. White,  C. F. Williams,  V. Vanovschi,  
 S. Yeganeh,  S. R. Yost,  Z.-Q. You,  I. Y. Zhang,  X. Zhang,  Y. Zhao,  
 B. R. Brooks,  G. K. L. Chan,  D. M. Chipman,  C. J. Cramer,  
 W. A. Goddard III,  M. S. Gordon,  W. J. Hehre,  A. Klamt,  
 H. F. Schaefer III,  M. W. Schmidt,  C. D. Sherrill,  D. G. Truhlar,  
 A. Warshel,  X. Xu,  A. Aspuru-Guzik,  R. Baer,  A. T. Bell,  N. A. Besley,  
 J.-D. Chai,  A. Dreuw,  B. D. Dunietz,  T. R. Furlani,  S. R. Gwaltney,  
 C.-P. Hsu,  Y. Jung,  J. Kong,  D. S. Lambrecht,  W. Liang,  C. Ochsenfeld,  
 V. A. Rassolov,  L. V. Slipchenko,  J. E. Subotnik,  T. Van Voorhis,  
 J. M. Herbert,  A. I. Krylov,  P. M. W. Gill,  M. Head-Gordon

 Contributors to earlier versions of Q-Chem not listed above: 
 R. D. Adamson,  J. Baker,  E. F. C. Byrd,  A. K. Chakraborty,  C.-L. Cheng,  
 H. Dachsel,  R. J. Doerksen,  G. Hawkins,  A. Heyden,  S. Hirata,  
 G. Kedziora,  F. J. Keil,  C. Kelley,  P. P. Korambath,  W. Kurlancheek,  
 A. M. Lee,  M. S. Lee,  D. Liotard,  I. Lotan,  P. E. Maslen,  N. Nair,  
 D. Neuhauser,  R. Olson,  B. Peters,  J. Ritchie,  N. E. Schultz,  
 N. Shenvi,  A. C. Simmonett,  K. S. Thanthiriwatte,  Q. Wu,  W. Zhang

 Please cite Q-Chem as follows:
 Y. Shao et al., Mol. Phys. 113, 184-215 (2015)
 DOI: 10.1080/00268976.2014.952696

 Q-Chem 4.3.0 for Intel X86 EM64T Linux

 Parts of Q-Chem use Armadillo 5.200.1 (Boston Tea Smuggler).
 http://arma.sourceforge.net/

 Q-Chem begins on Thu Jul  7 17:45:56 2016  


Host: 0

     Scratch files written to /scratch/pakpong/qchem9065//

Checking the input file for inconsistencies... 	...done.

--------------------------------------------------------------
User input:
--------------------------------------------------------------
$molecule
0 1
  C    0.5769075   -1.3962908   -0.0293263
  C   -0.6837609   -1.2399277   -0.9127841
  C    1.6357638   -0.3534052    0.0157130
  C    2.7482535   -0.5763289    0.8453790
  H    2.7823177   -1.4899770    1.4295805
  C    3.7793441    0.3550470    0.9059199
  H    4.6361023    0.1742982    1.5491574
  C    3.7133270    1.5214582    0.1376630
  H    4.5192481    2.2491022    0.1843174
  C    2.6125518    1.7522408   -0.6895259
  H    2.5581399    2.6589153   -1.2853671
  C    1.5782878    0.8204048   -0.7517373
  H    0.7228480    1.0182019   -1.3872745
  C   -1.6172196   -0.1740484   -0.3424761
  C   -2.0772642   -0.2791875    0.9768092
  H   -1.7469561   -1.1109366    1.5937733
  C   -2.9553687    0.6698496    1.4966493
  H   -3.3025763    0.5792015    2.5225378
  C   -3.3892086    1.7346573    0.7022477
  H   -4.0747463    2.4740261    1.1077085
  C   -2.9439687    1.8408437   -0.6154439
  H   -3.2870165    2.6587001   -1.2437373
  C   -2.0634998    0.8886589   -1.1334432
  H   -1.7307812    0.9654520   -2.1668709
  O    0.6656518   -2.4239153    0.6359646
  O   -1.3275118   -2.4907635   -0.9995940
  H   -0.3708483   -0.9313110   -1.9207623
  H   -0.8855134   -3.0460354   -0.3251045
$end

$rem
   BASIS  =  6-31G*
   GUI  =  2
   JOB_TYPE  =  Frequency
   METHOD  =  B3LYP
   SCF_CONVERGENCE  =  8
$end

--------------------------------------------------------------
 ----------------------------------------------------------------
             Standard Nuclear Orientation (Angstroms)
    I     Atom           X                Y                Z
 ----------------------------------------------------------------
    1      C       0.6121467169    -1.3818145178    -0.0785361221
    2      C      -0.6733947663    -1.2417213174    -0.9282354267
    3      C       1.6441442573    -0.3121776595    -0.0376259144
    4      C       2.7820285545    -0.5216831531     0.7604973558
    5      H       2.8542482967    -1.4454307051     1.3250143017
    6      C       3.7895740106     0.4354600931     0.8152974772
    7      H       4.6662313439     0.2649654929     1.4340565051
    8      C       3.6743117013     1.6146065028     0.0727206434
    9      H       4.4618220222     2.3624040752     0.1148813875
   10      C       2.5479893528     1.8322298927    -0.7230470068
   11      H       2.4553329120     2.7486948497    -1.2988532293
   12      C       1.5372437412     0.8745751586    -0.7794502858
   13      H       0.6616461855     1.0619921281    -1.3901975959
   14      C      -1.6201996130    -0.2125325661    -0.3142108846
   15      C      -2.0449569405    -0.3558607741     1.0132857085
   16      H      -1.6780248892    -1.1905068676     1.6051315291
   17      C      -2.9346199888     0.5590189588     1.5731672983
   18      H      -3.2541620479     0.4389600172     2.6050084358
   19      C      -3.4154504426     1.6273327751     0.8111869420
   20      H      -4.1099807457     2.3400431801     1.2478769439
   21      C      -3.0054767732     1.7712818693    -0.5143414513
   22      H      -3.3850538177     2.5919266531    -1.1174889347
   23      C      -2.1133235127     0.8532828962    -1.0725037010
   24      H      -1.8080829852     0.9592569359    -2.1118156760
   25      O       0.7439747573    -2.4196164920     0.5634047439
   26      O      -1.2861340619    -2.5073116184    -1.0250503230
   27      H      -0.3933898386    -0.9050800235    -1.9369219460
   28      H      -0.8134097834    -3.0637898037    -0.3727548838
 ----------------------------------------------------------------
 Molecular Point Group                 C1    NOp =  1
 Largest Abelian Subgroup              C1    NOp =  1
 Nuclear Repulsion Energy =  1008.2677525531 hartrees
 There are       56 alpha and       56 beta electrons
 Requested basis set is 6-31G(d)
 There are 88 shells and 264 basis functions

 Total QAlloc Memory Limit   2000 MB
 Mega-Array Size        61 MB
 MEM_STATIC part        62 MB
 A cutoff of  1.0D-11 yielded   2889 shell pairs
 There are     27466 function pairs

 -------------------------------------------------------
 OpenMP Integral Computing Module                       
 Release: version 1.0, May 2013, Q-Chem Inc. Pittsburgh 
 -------------------------------------------------------
 Integral Job Info:
 Integral job number is                      11
 Integral operator is                         1
 short-range coefficients                     0
 long-range coefficients              100000000
 Omega coefficients                           0
 if combine SR and LR in K                    0
 Integral screening is                        0
 Integral computing path is                   2
 max size of driver memory is            800000
 size of driver memory is                593474
 size of scratch memory is              2260544
 max col of scratch BK array               1296
 max len of scratch array in speh3          155
 max len of scratch index in speh4           18
 max int batch size is                      520
 min int batch size is                       52
 fixed nKL is                                52
 max L of basis functions is                  2
 order of int derivative is                   0
 number of shells is                         88
 number of basis is                         264
 number of cartesian basis is               264
 number of contracted shell pairs          2889
 number of primitive shell pairs          10180
 maxK2 (contraction) of shell pair           36
 max number of K2 of shell pair               1
 max number of CS2 of shell pair            312
 max number of PS2 of shell pair           1812
 mem total for path MDJ                   78616
 -------------------------------------------------------
 Smallest overlap matrix eigenvalue = 4.54E-04
 Guess from superposition of atomic densities
 Warning:  Energy on first SCF cycle will be non-variational
 A restricted hybrid HF-DFT SCF calculation will be
 performed using Pulay DIIS extrapolation
 Exchange:     0.2000 Hartree-Fock + 0.0800 Slater + 0.7200 B88
 Correlation:  0.1900 VWN1RPA + 0.8100 LYP
 Using SG-1 standard quadrature grid
 SCF converges when DIIS error is below 1.0E-08
 ---------------------------------------
  Cycle       Energy         DIIS Error
 ---------------------------------------
    1    -694.7136731932      4.93E-02
    2    -690.9062586734      5.50E-03
    3    -690.6695610217      8.26E-03
    4    -691.1200569493      2.09E-03
    5    -691.1528374052      5.17E-04
    6    -691.1545836004      1.87E-04
    7    -691.1548439499      4.94E-05
    8    -691.1548619495      1.89E-05
    9    -691.1548651702      4.24E-06
   10    -691.1548653143      1.34E-06
   11    -691.1548653274      2.62E-07
   12    -691.1548653301      1.29E-07
   13    -691.1548653292      4.05E-08
   14    -691.1548653294      1.20E-08
   15    -691.1548653288      4.13E-09 Convergence criterion met
 ---------------------------------------
 SCF time:  CPU 214.57 s  wall 214.74 s
 SCF   energy in the final basis set = -691.1548653288
 Total energy in the final basis set = -691.1548653288

 --------------------------------------------------------------

                    Orbital Energies (a.u.)
 --------------------------------------------------------------

 Alpha MOs
 -- Occupied --
-19.158 -19.133 -10.287 -10.247 -10.212 -10.211 -10.211 -10.207
-10.206 -10.205 -10.200 -10.194 -10.193 -10.193 -10.192 -10.191
 -1.063  -1.006  -0.871  -0.856  -0.785  -0.763  -0.760  -0.747
 -0.698  -0.639  -0.620  -0.609  -0.592  -0.562  -0.536  -0.520
 -0.502  -0.478  -0.470  -0.462  -0.451  -0.445  -0.436  -0.434
 -0.423  -0.410  -0.401  -0.375  -0.369  -0.365  -0.358  -0.354
 -0.345  -0.335  -0.284  -0.271  -0.266  -0.261  -0.252  -0.242
 -- Virtual --
 -0.070  -0.016  -0.006  -0.003   0.032   0.082   0.094   0.113
  0.121   0.139   0.149   0.151   0.157   0.159   0.164   0.179
  0.183   0.194   0.198   0.227   0.247   0.259   0.264   0.291
  0.294   0.303   0.310   0.327   0.332   0.346   0.368   0.394
  0.458   0.483   0.496   0.519   0.524   0.527   0.535   0.540
  0.546   0.553   0.562   0.567   0.576   0.581   0.591   0.594
  0.598   0.601   0.605   0.608   0.615   0.625   0.630   0.636
  0.645   0.667   0.667   0.680   0.694   0.728   0.756   0.766
  0.784   0.801   0.808   0.817   0.824   0.827   0.833   0.839
  0.844   0.855   0.866   0.880   0.898   0.907   0.917   0.934
  0.937   0.948   0.964   0.970   0.997   1.020   1.026   1.047
  1.058   1.068   1.088   1.101   1.120   1.135   1.150   1.163
  1.171   1.184   1.197   1.227   1.244   1.269   1.294   1.315
  1.341   1.375   1.391   1.415   1.416   1.431   1.439   1.450
  1.463   1.473   1.480   1.483   1.493   1.501   1.512   1.541
  1.589   1.629   1.697   1.720   1.750   1.753   1.772   1.784
  1.799   1.816   1.840   1.871   1.881   1.896   1.898   1.910
  1.939   1.946   1.968   1.977   1.984   2.014   2.042   2.052
  2.068   2.070   2.122   2.127   2.132   2.139   2.150   2.156
  2.168   2.185   2.219   2.263   2.269   2.286   2.294   2.309
  2.320   2.332   2.371   2.397   2.433   2.481   2.533   2.550
  2.570   2.588   2.594   2.603   2.614   2.648   2.662   2.673
  2.721   2.733   2.738   2.744   2.750   2.764   2.792   2.855
  2.899   2.942   2.981   3.003   3.070   3.160   3.405   3.410
  3.857   4.042   4.073   4.091   4.103   4.119   4.141   4.175
  4.304   4.325   4.351   4.377   4.430   4.575   4.704   4.719
 --------------------------------------------------------------

          Ground-State Mulliken Net Atomic Charges

     Atom                 Charge (a.u.)
  ----------------------------------------
      1 C                     0.365206
      2 C                    -0.014218
      3 C                     0.092596
      4 C                    -0.152514
      5 H                     0.166638
      6 C                    -0.132689
      7 H                     0.142180
      8 C                    -0.115770
      9 H                     0.142006
     10 C                    -0.138748
     11 H                     0.141042
     12 C                    -0.163867
     13 H                     0.145302
     14 C                     0.185246
     15 C                    -0.174653
     16 H                     0.143494
     17 C                    -0.127572
     18 H                     0.133970
     19 C                    -0.127632
     20 H                     0.131974
     21 C                    -0.129800
     22 H                     0.131566
     23 C                    -0.193620
     24 H                     0.127806
     25 O                    -0.493531
     26 O                    -0.630688
     27 H                     0.136004
     28 H                     0.410270
  ----------------------------------------
  Sum of atomic charges =    -0.000000

 -----------------------------------------------------------------
                    Cartesian Multipole Moments
 -----------------------------------------------------------------
    Charge (ESU x 10^10)
                 0.0000
    Dipole Moment (Debye)
         X       1.8357      Y       3.4816      Z       0.2537
       Tot       3.9441
    Quadrupole Moments (Debye-Ang)
        XX     -84.6242     XY      -1.9698     YY     -93.4045
        XZ      -2.0547     YZ      -4.7727     ZZ     -88.5859
    Octopole Moments (Debye-Ang^2)
       XXX      39.2651    XXY      30.3616    XYY       3.8714
       YYY       3.5254    XXZ      26.9902    XYZ       4.5728
       YYZ      -1.8065    XZZ      -7.2887    YZZ       0.6946
       ZZZ       1.8222
    Hexadecapole Moments (Debye-Ang^3)
      XXXX   -3143.3944   XXXY      -6.3896   XXYY    -686.9572
      XYYY      13.4367   YYYY   -1171.4270   XXXZ      39.6911
      XXYZ     -12.0342   XYYZ     -24.9903   YYYZ     -25.3602
      XXZZ    -608.4493   XYZZ     -18.1518   YYZZ    -296.3065
      XZZZ      -6.7535   YZZZ     -11.4590   ZZZZ    -508.9082
 -----------------------------------------------------------------
 Calculating MO derivatives via CPSCF
   1         3          84      0.241087    0.039441
   2         3          84      0.022771    0.003932
   3         3          84      0.001395    0.000217
   4        82           5      0.000037    0.000013
   5        87           0      0.000000    0.000000    Roots Converged
 Calculating analytic Hessian of the SCF energy
 Polarizability Matrix (a.u.)
            1           2           3
    1-162.8419846   4.3416805  -4.5853736
    2   4.3416805-148.0847581  20.9095308
    3  -4.5853736  20.9095308-116.1991420

 Direct stationary perturbation theory relativistic correction:

 rels  =       0.181848480514
 relv  =      -0.993921654970
 rel2e =       0.513350660779
 E_rel =      -0.298722513678

 Hessian of the SCF Energy
            1           2           3           4           5           6
    1   0.4448972   0.0385802   0.1202307  -0.1250937  -0.0196948  -0.0177768
    2   0.0385802   0.7526143  -0.2623762  -0.0019659  -0.0687065  -0.0005581
    3   0.1202307  -0.2623762   0.4336223  -0.0195019  -0.0145361  -0.0992225
    4  -0.1250937  -0.0019659  -0.0195019   0.4200610   0.0170176  -0.0355848
    5  -0.0196948  -0.0687065  -0.0145361   0.0170176   0.4976092  -0.0760023
    6  -0.0177768  -0.0005581  -0.0992225  -0.0355848  -0.0760023   0.5585131
    7  -0.1602688  -0.0445762  -0.0285370  -0.0077852  -0.0162995  -0.0032403
    8  -0.0505637  -0.1265730  -0.0041454  -0.0031402   0.0098738   0.0005365
    9  -0.0246602   0.0020502  -0.0895138  -0.0100802  -0.0069188   0.0115385
   10  -0.0302136  -0.0173488  -0.0097705   0.0014317  -0.0040519   0.0010709
   11  -0.0243979   0.0067510  -0.0163444  -0.0010376  -0.0039763   0.0024995
   12  -0.0064238  -0.0129867   0.0060204   0.0001191   0.0009456   0.0009531
   13  -0.0005169   0.0034637   0.0000810   0.0002911  -0.0000857   0.0000912
   14   0.0002923  -0.0021577  -0.0007756   0.0000582   0.0000374   0.0001721
   15   0.0018147   0.0012716  -0.0033441  -0.0000418   0.0001027   0.0001804
   16  -0.0019144   0.0041184  -0.0072218  -0.0002600  -0.0003535   0.0006018
   17   0.0031849   0.0067766   0.0017292  -0.0000630   0.0012143  -0.0006177
   18  -0.0069587   0.0022968   0.0015569   0.0002623  -0.0014317  -0.0001308
   19  -0.0004256   0.0011504  -0.0010778  -0.0000222  -0.0002363   0.0002575
   20  -0.0009844   0.0008549  -0.0007765   0.0000094  -0.0003272   0.0000562
   21   0.0000658   0.0004407   0.0002168   0.0001424  -0.0000586  -0.0001142
   22  -0.0004257   0.0011001  -0.0005999  -0.0001273   0.0003249  -0.0002439
   23   0.0021538  -0.0016282   0.0018026   0.0000837  -0.0001245   0.0000923
   24  -0.0011017   0.0012069  -0.0019631  -0.0002790   0.0004152   0.0001620
   25  -0.0002026   0.0004060   0.0004929   0.0000664   0.0000491  -0.0001487
   26   0.0003994  -0.0002713  -0.0003981  -0.0000020  -0.0000045   0.0001147
   27   0.0005000  -0.0003480  -0.0008900   0.0000119   0.0000925   0.0001076
   28   0.0064478   0.0032816  -0.0029182   0.0001274   0.0002423   0.0003626
   29   0.0024143  -0.0000085   0.0061826   0.0001566  -0.0007717  -0.0001851
   30  -0.0024983   0.0062827   0.0026847   0.0003983   0.0000055  -0.0014706
   31   0.0009374  -0.0006092   0.0005245   0.0000263  -0.0000741   0.0000513
   32   0.0010056   0.0002714   0.0009053   0.0000142  -0.0000431   0.0000464
   33  -0.0004807  -0.0000730   0.0004694  -0.0000004  -0.0000133   0.0000130
   34   0.0090135  -0.0170026   0.0161416  -0.0016652  -0.0003474   0.0003179
   35  -0.0057871  -0.0270924   0.0114570  -0.0000248   0.0005366  -0.0022469
   36   0.0094040   0.0039100   0.0017102  -0.0005391  -0.0008915  -0.0000361
   37  -0.0010430   0.0003485   0.0016778   0.0000020  -0.0007999  -0.0012123
   38   0.0020772   0.0004340  -0.0014499  -0.0016513  -0.0011320   0.0012843
   39   0.0005473  -0.0026798  -0.0025341   0.0001296   0.0006242   0.0009501
   40  -0.0208482   0.0193202   0.0079690  -0.1178905   0.0492747   0.0370611
   41   0.0158817  -0.0047591   0.0074041   0.0415245  -0.1033832  -0.0236331
   42  -0.0039901   0.0101196   0.0151825   0.0230888  -0.0109309  -0.1038898
   43   0.0017536  -0.0001095   0.0025310  -0.0083973  -0.0001922   0.0205847
   44  -0.0020291   0.0016090  -0.0037074   0.0093072   0.0047374  -0.0228652
   45  -0.0009833  -0.0018391   0.0006670   0.0083366  -0.0081310  -0.0107602
   46  -0.0002106  -0.0009416   0.0017259  -0.0019485  -0.0006627  -0.0010910
   47   0.0001162   0.0001736   0.0007409  -0.0013182  -0.0013059  -0.0008335
   48   0.0003611   0.0012141  -0.0005931  -0.0012704   0.0013990   0.0005219
   49  -0.0003774  -0.0003254  -0.0005235   0.0043868  -0.0013755   0.0023784
   50   0.0005862  -0.0007661  -0.0004060   0.0013648   0.0033614   0.0029689
   51  -0.0002631   0.0010452  -0.0011675   0.0034284   0.0035829  -0.0045150
   52   0.0003651  -0.0000147   0.0002562  -0.0001331  -0.0004635   0.0007750
   53  -0.0002313   0.0001409  -0.0003007   0.0004422   0.0007864  -0.0008814
   54  -0.0004020   0.0000101  -0.0003067   0.0001037   0.0007989  -0.0003477
   55   0.0005920   0.0003434   0.0005446  -0.0003940   0.0000845  -0.0004989
   56  -0.0008603  -0.0004328  -0.0001598  -0.0008632  -0.0013010   0.0008135
   57   0.0002083  -0.0001416  -0.0004099   0.0001316   0.0014098  -0.0005064
   58   0.0002597   0.0001769   0.0001559  -0.0007981  -0.0003515  -0.0002736
   59  -0.0001350  -0.0000300   0.0000796  -0.0005660  -0.0001405  -0.0001719
   60  -0.0000549   0.0000845  -0.0000485  -0.0001993  -0.0000583  -0.0000356
   61   0.0000398  -0.0005069  -0.0008875   0.0066140   0.0022975  -0.0004132
   62  -0.0004945  -0.0012496  -0.0009263   0.0043800   0.0001342   0.0040222
   63  -0.0006074  -0.0004546   0.0004655  -0.0008849   0.0029418  -0.0014792
   64   0.0002671   0.0001808   0.0003132  -0.0000285   0.0002009  -0.0009919
   65  -0.0003500  -0.0001597  -0.0004679   0.0004442  -0.0000946   0.0008415
   66   0.0000376   0.0000129  -0.0001674   0.0004577  -0.0004409   0.0003382
   67  -0.0001769   0.0010898   0.0026916  -0.0094023   0.0173638  -0.0079120
   68  -0.0007759  -0.0011884  -0.0017882   0.0136233  -0.0166310   0.0098044
   69  -0.0008638  -0.0013641  -0.0037588   0.0064994  -0.0076857   0.0114597
   70   0.0000716   0.0006361  -0.0000004  -0.0020994  -0.0009916  -0.0018715
   71   0.0004892   0.0004404   0.0003033  -0.0037235  -0.0002241   0.0010897
   72   0.0003451   0.0003697   0.0004469  -0.0000767  -0.0020188  -0.0003905
   73  -0.1045236   0.0482981  -0.0498240  -0.0020613   0.0200829  -0.0338919
   74   0.0561323  -0.5066345   0.2725457   0.0129915  -0.0238608   0.0286515
   75  -0.0535687   0.2664261  -0.2425616  -0.0260531   0.0318013  -0.0110993
   76  -0.0274536  -0.0310403  -0.0120570  -0.1021362  -0.0390218  -0.0232606
   77  -0.0168979  -0.0231762  -0.0030742  -0.0832812  -0.1957471  -0.0122570
   78  -0.0152057  -0.0120225  -0.0062144  -0.0081159   0.0198147  -0.0826589
   79   0.0121884   0.0079817  -0.0252725  -0.0618721  -0.0135339   0.0478212
   80   0.0022421  -0.0003849   0.0054204  -0.0154429  -0.0620100   0.0609602
   81   0.0063344   0.0058729  -0.0148916   0.0537009   0.0610607  -0.2682038
   82  -0.0031386  -0.0160347   0.0028560   0.0091082  -0.0084022   0.0170378
   83  -0.0023536  -0.0048473   0.0030616   0.0116622  -0.0385067   0.0262984
   84  -0.0040099  -0.0077703   0.0045444   0.0058168   0.0041231   0.0001231
            7           8           9          10          11          12
    1  -0.1602688  -0.0505637  -0.0246602  -0.0302136  -0.0243979  -0.0064238
    2  -0.0445762  -0.1265730   0.0020502  -0.0173488   0.0067510  -0.0129867
    3  -0.0285370  -0.0041454  -0.0895138  -0.0097705  -0.0163444   0.0060204
    4  -0.0077852  -0.0031402  -0.0100802   0.0014317  -0.0010376   0.0001191
    5  -0.0162995   0.0098738  -0.0069188  -0.0040519  -0.0039763   0.0009456
    6  -0.0032403   0.0005365   0.0115385   0.0010709   0.0024995   0.0009531
    7   0.5271551   0.0728634   0.1903241  -0.2285767   0.0372868  -0.1173352
    8   0.0728634   0.5682063  -0.1951449  -0.0009197  -0.1187147   0.0288456
    9   0.1903241  -0.1951449   0.3670718  -0.0950678   0.0517505  -0.1529883
   10  -0.2285767  -0.0009197  -0.0950678   0.5610084   0.1226049   0.1813946
   11   0.0372868  -0.1187147   0.0517505   0.1226049   0.6399248  -0.2099946
   12  -0.1173352   0.0288456  -0.1529883   0.1813946  -0.2099946   0.3676123
   13   0.0031253   0.0226171  -0.0132555  -0.0568690   0.0128921  -0.0174674
   14   0.0017399  -0.0001919   0.0033011   0.0138955  -0.2624066   0.1340423
   15  -0.0012928   0.0157071  -0.0057885  -0.0181277   0.1330662  -0.1258809
   16  -0.0407096  -0.0057671  -0.0263638  -0.2341357  -0.1505435  -0.0173146
   17  -0.0408788   0.0349747  -0.0401282  -0.0988808  -0.2222013   0.0325391
   18  -0.0060488  -0.0183507   0.0153267  -0.0466643   0.0021991  -0.0903770
   19   0.0000149  -0.0053035  -0.0015884  -0.0149709   0.0053499  -0.0134858
   20  -0.0042088  -0.0014847   0.0026774  -0.0189174   0.0073975  -0.0140256
   21  -0.0021348   0.0020240   0.0052102   0.0003974   0.0003599   0.0025567
   22  -0.0187254   0.0202479  -0.0180294   0.0365636  -0.0101261   0.0237456
   23   0.0198944  -0.0222649   0.0199825  -0.0468610  -0.0429224   0.0001858
   24  -0.0174401   0.0200503  -0.0303815   0.0443951   0.0219989   0.0204751
   25  -0.0000493   0.0008756  -0.0002586   0.0025304  -0.0003172  -0.0026083
   26   0.0008666  -0.0001708   0.0003288   0.0003810  -0.0021723   0.0055934
   27  -0.0002743   0.0002725  -0.0008234  -0.0030435   0.0051950   0.0024365
   28   0.0294242  -0.0470840   0.0392117  -0.0535107  -0.0163188  -0.0182165
   29  -0.0114555  -0.0401364   0.0212651  -0.0179817  -0.0089012  -0.0099046
   30   0.0188077   0.0000173   0.0205547  -0.0172183  -0.0088477  -0.0126675
   31  -0.0018593  -0.0039839  -0.0032499  -0.0011055  -0.0003133  -0.0002917
   32  -0.0052601   0.0002647   0.0008420  -0.0002440   0.0003781  -0.0005209
   33  -0.0024972   0.0016929   0.0049029  -0.0003023  -0.0005755  -0.0001444
   34  -0.1143903   0.0258506  -0.0459126   0.0189748   0.0292420  -0.0103117
   35  -0.0116188  -0.2478815   0.0985075   0.0615927   0.0118993   0.0350369
   36  -0.0235961   0.1209278  -0.1465865  -0.0289456   0.0154052  -0.0175476
   37   0.0021929   0.0005629  -0.0002285   0.0024184  -0.0010315  -0.0014609
   38   0.0231282   0.0002802   0.0144357  -0.0019065  -0.0035487   0.0043289
   39  -0.0136111   0.0015454  -0.0066879  -0.0010196   0.0050316   0.0027370
   40   0.0004372  -0.0016941  -0.0017937   0.0006674   0.0001854  -0.0000599
   41  -0.0013248  -0.0000850  -0.0002453   0.0004767  -0.0002704   0.0004686
   42  -0.0006571  -0.0012880  -0.0021155   0.0002585  -0.0004473   0.0002324
   43  -0.0005760  -0.0002573   0.0000748   0.0002463  -0.0000793   0.0002089
   44   0.0002749  -0.0000471   0.0001809  -0.0000270   0.0001627  -0.0000856
   45   0.0000400   0.0000783  -0.0000362   0.0001186   0.0001068   0.0000705
   46   0.0001143   0.0000820  -0.0001385  -0.0000341   0.0000151  -0.0000434
   47  -0.0000981  -0.0001126  -0.0001140  -0.0000119  -0.0000420  -0.0000222
   48  -0.0000848  -0.0001245  -0.0000315   0.0000274  -0.0000900   0.0000540
   49   0.0002158   0.0002399   0.0000173  -0.0001193   0.0000111  -0.0001187
   50  -0.0001913   0.0000350   0.0001632   0.0000405  -0.0000087   0.0001161
   51   0.0000300  -0.0001161   0.0000315   0.0000451  -0.0000248   0.0000469
   52  -0.0000742  -0.0000151  -0.0000288   0.0000153  -0.0000246   0.0000153
   53   0.0000061  -0.0000062   0.0000372  -0.0000083   0.0000205  -0.0000136
   54   0.0000737   0.0000415   0.0000579  -0.0000219   0.0000283  -0.0000256
   55  -0.0001081  -0.0000906  -0.0000859   0.0000547  -0.0000455   0.0000353
   56   0.0002205   0.0001859   0.0000911  -0.0001070   0.0000310  -0.0001138
   57  -0.0001086  -0.0001466   0.0000919   0.0000417   0.0000357   0.0001140
   58  -0.0000558  -0.0000643  -0.0000452   0.0000249  -0.0000138   0.0000256
   59   0.0000398   0.0000161   0.0000073  -0.0000068   0.0000096  -0.0000121
   60   0.0000276  -0.0000076   0.0000044   0.0000027   0.0000025   0.0000021
   61  -0.0000263  -0.0000369   0.0000851  -0.0000076   0.0000318   0.0000826
   62   0.0001908   0.0001776   0.0001476  -0.0001222   0.0000418  -0.0001628
   63   0.0002068   0.0002613  -0.0000618  -0.0001401  -0.0000633  -0.0001529
   64  -0.0000994  -0.0000030  -0.0000822   0.0000301  -0.0000389   0.0000334
   65   0.0000706   0.0000823   0.0000770  -0.0000308   0.0000317  -0.0000407
   66  -0.0000310   0.0000056   0.0000090   0.0000079   0.0000022   0.0000023
   67  -0.0000808  -0.0000867  -0.0004260  -0.0000365  -0.0001366  -0.0001580
   68   0.0000378  -0.0003330   0.0002051   0.0002863   0.0002587   0.0001459
   69   0.0002080   0.0002623   0.0006308  -0.0001266   0.0002721  -0.0002070
   70   0.0000102  -0.0000289  -0.0000017   0.0000380  -0.0000209   0.0000481
   71  -0.0001028  -0.0000491  -0.0000266   0.0000436  -0.0000460   0.0000662
   72   0.0000379  -0.0000249  -0.0000433   0.0000694  -0.0000721   0.0001005
   73   0.0142613  -0.0291118   0.0157692  -0.0034279  -0.0016201  -0.0011834
   74  -0.0207502  -0.0585907   0.0284211   0.0076739  -0.0013510   0.0052597
   75   0.0104873   0.0229858   0.0108008  -0.0061914  -0.0002550  -0.0037629
   76  -0.0039831   0.0024240  -0.0041946  -0.0009532  -0.0020926   0.0006843
   77  -0.0006627   0.0032820  -0.0029617  -0.0002712  -0.0008945   0.0004125
   78  -0.0027457   0.0010397  -0.0003378  -0.0004965  -0.0008649   0.0004175
   79  -0.0014044  -0.0000163   0.0018281   0.0002559   0.0003222   0.0003164
   80  -0.0000652  -0.0003486  -0.0000261   0.0004290   0.0001070   0.0000556
   81  -0.0007962   0.0003907   0.0004458  -0.0003595  -0.0002175   0.0000564
   82   0.0018214   0.0024036  -0.0018189  -0.0002994   0.0002168  -0.0002299
   83   0.0008730  -0.0003884   0.0010942   0.0002730   0.0004422  -0.0001590
   84   0.0001879   0.0026644  -0.0012811  -0.0003338  -0.0001564  -0.0001336
           13          14          15          16          17          18
    1  -0.0005169   0.0002923   0.0018147  -0.0019144   0.0031849  -0.0069587
    2   0.0034637  -0.0021577   0.0012716   0.0041184   0.0067766   0.0022968
    3   0.0000810  -0.0007756  -0.0033441  -0.0072218   0.0017292   0.0015569
    4   0.0002911   0.0000582  -0.0000418  -0.0002600  -0.0000630   0.0002623
    5  -0.0000857   0.0000374   0.0001027  -0.0003535   0.0012143  -0.0014317
    6   0.0000912   0.0001721   0.0001804   0.0006018  -0.0006177  -0.0001308
    7   0.0031253   0.0017399  -0.0012928  -0.0407096  -0.0408788  -0.0060488
    8   0.0226171  -0.0001919   0.0157071  -0.0057671   0.0349747  -0.0183507
    9  -0.0132555   0.0033011  -0.0057885  -0.0263638  -0.0401282   0.0153267
   10  -0.0568690   0.0138955  -0.0181277  -0.2341357  -0.0988808  -0.0466643
   11   0.0128921  -0.2624066   0.1330662  -0.1505435  -0.2222013   0.0021991
   12  -0.0174674   0.1340423  -0.1258809  -0.0173146   0.0325391  -0.0903770
   13   0.0535829  -0.0125680   0.0224662   0.0061976  -0.0202048   0.0127078
   14  -0.0125680   0.2753484  -0.1475124   0.0031442  -0.0120823   0.0110039
   15   0.0224662  -0.1475124   0.1241272  -0.0004705  -0.0026643   0.0052868
   16   0.0061976   0.0031442  -0.0004705   0.6118069   0.1038704   0.2274894
   17  -0.0202048  -0.0120823  -0.0026643   0.1038704   0.5703171  -0.1890859
   18   0.0127078   0.0110039   0.0052868   0.2274894  -0.1890859   0.3745827
   19  -0.0000322   0.0009821   0.0019448  -0.2374780   0.0312001  -0.1373620
   20   0.0014270  -0.0000247  -0.0015167   0.0310249  -0.0628598   0.0334532
   21   0.0016565  -0.0017668  -0.0021932  -0.1372987   0.0335084  -0.1376077
   22  -0.0017073  -0.0045910  -0.0029288  -0.1184076  -0.0253454  -0.0196888
   23  -0.0042692   0.0002840   0.0016496   0.0276158  -0.2632061   0.1319133
   24  -0.0031612   0.0014441   0.0050410  -0.0498227   0.1007584  -0.1482495
   25   0.0001198   0.0002802  -0.0000002   0.0058880   0.0033105  -0.0005671
   26  -0.0009610  -0.0006632  -0.0002743  -0.0209827  -0.0133741  -0.0027729
   27   0.0007070   0.0004620   0.0000119   0.0133710   0.0116900   0.0049049
   28  -0.0009090  -0.0004253  -0.0001063   0.0217456   0.0665444  -0.0293933
   29  -0.0001973   0.0002210  -0.0005238   0.0304445   0.0144743   0.0143203
   30  -0.0002082  -0.0006355  -0.0001958  -0.0088209   0.0359877  -0.0181820
   31  -0.0001251   0.0002610   0.0004729  -0.0026582  -0.0014442  -0.0048818
   32   0.0002720  -0.0002648  -0.0003573  -0.0005194   0.0025525   0.0021568
   33   0.0004762  -0.0003557  -0.0006893  -0.0054434   0.0015441   0.0027683
   34  -0.0032810  -0.0005802  -0.0050457  -0.0116668  -0.0204011   0.0091455
   35  -0.0013552   0.0021491   0.0012032  -0.0211797  -0.0537548   0.0137309
   36  -0.0044948   0.0016391   0.0019614   0.0093347   0.0141420  -0.0098084
   37   0.0001942  -0.0003106  -0.0001745   0.0001738  -0.0004756   0.0005925
   38   0.0010973   0.0001526   0.0010925  -0.0002904  -0.0008275   0.0000724
   39  -0.0010750   0.0002095   0.0000774   0.0005012  -0.0000227  -0.0000365
   40   0.0000123  -0.0000158  -0.0000160  -0.0002290  -0.0002605   0.0002958
   41   0.0001129   0.0000696   0.0000449  -0.0001545  -0.0003982   0.0001065
   42   0.0001928   0.0000787   0.0000072  -0.0001350  -0.0001092   0.0001897
   43   0.0000322   0.0000155   0.0000243  -0.0000434  -0.0001910   0.0000832
   44   0.0000173  -0.0000367  -0.0000161   0.0000374   0.0000215   0.0000297
   45  -0.0000762  -0.0000012  -0.0000154  -0.0001059  -0.0000936   0.0000002
   46  -0.0000405   0.0000029  -0.0000061  -0.0000268   0.0000249  -0.0000232
   47  -0.0000183   0.0000248   0.0000101  -0.0000201  -0.0000017  -0.0000178
   48   0.0000332   0.0000181   0.0000321   0.0000191  -0.0000314   0.0000169
   49  -0.0000284  -0.0000094  -0.0000084   0.0000056   0.0000998  -0.0000515
   50   0.0000136  -0.0000057  -0.0000042   0.0000189  -0.0000312   0.0000173
   51   0.0000365  -0.0000000   0.0000125   0.0000220  -0.0000272   0.0000347
   52   0.0000010   0.0000123   0.0000071  -0.0000069  -0.0000130  -0.0000063
   53   0.0000003  -0.0000018  -0.0000029   0.0000064   0.0000068  -0.0000027
   54  -0.0000063  -0.0000092  -0.0000049   0.0000084   0.0000168  -0.0000022
   55   0.0000150   0.0000131   0.0000126  -0.0000166  -0.0000444   0.0000198
   56  -0.0000308  -0.0000158  -0.0000147   0.0000257   0.0001026  -0.0000407
   57   0.0000238  -0.0000060  -0.0000040   0.0000217  -0.0000544   0.0000455
   58   0.0000111   0.0000056   0.0000028  -0.0000061  -0.0000214   0.0000070
   59  -0.0000072  -0.0000018  -0.0000014  -0.0000026   0.0000040  -0.0000034
   60   0.0000028  -0.0000012   0.0000019   0.0000021  -0.0000056   0.0000042
   61   0.0000124  -0.0000060   0.0000014   0.0000251  -0.0000196   0.0000202
   62  -0.0000632  -0.0000040  -0.0000200   0.0000153   0.0001329  -0.0000796
   63  -0.0000197  -0.0000099  -0.0000031   0.0000173   0.0001261  -0.0000649
   64   0.0000128   0.0000046   0.0000063  -0.0000140  -0.0000299   0.0000094
   65  -0.0000170  -0.0000052  -0.0000028   0.0000080   0.0000260  -0.0000166
   66   0.0000003  -0.0000002  -0.0000002  -0.0000022  -0.0000057   0.0000002
   67   0.0000082   0.0000152  -0.0000157  -0.0000160   0.0000557  -0.0000187
   68  -0.0000525  -0.0000190  -0.0000053  -0.0000718  -0.0002206   0.0000756
   69  -0.0000914  -0.0000280  -0.0000442   0.0000643   0.0001347  -0.0000714
   70   0.0000213   0.0000020   0.0000082  -0.0000023  -0.0000413   0.0000172
   71   0.0000239   0.0000082   0.0000053  -0.0000135  -0.0000415   0.0000167
   72   0.0000468  -0.0000089   0.0000224  -0.0000117  -0.0000902   0.0000526
   73  -0.0000455  -0.0022055   0.0014983   0.0022897   0.0001424   0.0014027
   74  -0.0017003  -0.0003374  -0.0009900   0.0000585  -0.0014347   0.0005641
   75   0.0012240  -0.0012444   0.0012596   0.0016057   0.0006085   0.0000276
   76   0.0002441   0.0000746   0.0000919  -0.0003533   0.0000713  -0.0001997
   77  -0.0002766  -0.0000524  -0.0001678  -0.0004423   0.0000270  -0.0002493
   78   0.0002370   0.0000411   0.0001435   0.0000080  -0.0000685  -0.0000896
   79   0.0000919   0.0000515   0.0000619   0.0000595  -0.0003379   0.0000159
   80  -0.0000083  -0.0000273  -0.0000108  -0.0000822  -0.0002382   0.0001002
   81   0.0001486   0.0000506   0.0001072   0.0001548   0.0001172  -0.0000189
   82  -0.0004184  -0.0001388  -0.0001790  -0.0002472   0.0001485  -0.0002046
   83  -0.0001218   0.0000032  -0.0000686   0.0000349   0.0000416  -0.0000055
   84  -0.0002762  -0.0001074  -0.0001088  -0.0002105   0.0001023  -0.0001590
           19          20          21          22          23          24
    1  -0.0004256  -0.0009844   0.0000658  -0.0004257   0.0021538  -0.0011017
    2   0.0011504   0.0008549   0.0004407   0.0011001  -0.0016282   0.0012069
    3  -0.0010778  -0.0007765   0.0002168  -0.0005999   0.0018026  -0.0019631
    4  -0.0000222   0.0000094   0.0001424  -0.0001273   0.0000837  -0.0002790
    5  -0.0002363  -0.0003272  -0.0000586   0.0003249  -0.0001245   0.0004152
    6   0.0002575   0.0000562  -0.0001142  -0.0002439   0.0000923   0.0001620
    7   0.0000149  -0.0042088  -0.0021348  -0.0187254   0.0198944  -0.0174401
    8  -0.0053035  -0.0014847   0.0020240   0.0202479  -0.0222649   0.0200503
    9  -0.0015884   0.0026774   0.0052102  -0.0180294   0.0199825  -0.0303815
   10  -0.0149709  -0.0189174   0.0003974   0.0365636  -0.0468610   0.0443951
   11   0.0053499   0.0073975   0.0003599  -0.0101261  -0.0429224   0.0219989
   12  -0.0134858  -0.0140256   0.0025567   0.0237456   0.0001858   0.0204751
   13  -0.0000322   0.0014270   0.0016565  -0.0017073  -0.0042692  -0.0031612
   14   0.0009821  -0.0000247  -0.0017668  -0.0045910   0.0002840   0.0014441
   15   0.0019448  -0.0015167  -0.0021932  -0.0029288   0.0016496   0.0050410
   16  -0.2374780   0.0310249  -0.1372987  -0.1184076   0.0276158  -0.0498227
   17   0.0312001  -0.0628598   0.0335084  -0.0253454  -0.2632061   0.1007584
   18  -0.1373620   0.0334532  -0.1376077  -0.0196888   0.1319133  -0.1482495
   19   0.2488463  -0.0316299   0.1507405   0.0017033  -0.0009582   0.0001010
   20  -0.0316299   0.0605897  -0.0385992   0.0235339   0.0001982   0.0152929
   21   0.1507405  -0.0385992   0.1378665  -0.0139496   0.0008191  -0.0062818
   22   0.0017033   0.0235339  -0.0139496   0.6005654   0.1452689   0.1939345
   23  -0.0009582   0.0001982   0.0008191   0.1452689   0.6016731  -0.1793602
   24   0.0001010   0.0152929  -0.0062818   0.1939345  -0.1793602   0.3540660
   25  -0.0001697   0.0006597   0.0017667  -0.2034908  -0.1438274  -0.0164027
   26   0.0011618   0.0000983  -0.0014936  -0.1437882  -0.1887613   0.0000799
   27   0.0014287  -0.0017785  -0.0018318  -0.0163220   0.0000728  -0.0481654
   28   0.0026953  -0.0018856  -0.0013773  -0.2533274  -0.0138220  -0.1064539
   29  -0.0009645  -0.0030969   0.0051464   0.0388207  -0.1236597   0.0588426
   30  -0.0019567   0.0045827   0.0031341  -0.1366266   0.0273294  -0.1580444
   31   0.0000648   0.0011616  -0.0008262   0.0020798   0.0235230  -0.0136150
   32  -0.0001720  -0.0000406   0.0001075  -0.0009819  -0.0003160   0.0009965
   33  -0.0000590   0.0009100  -0.0002292   0.0002983   0.0156482  -0.0062847
   34   0.0002504  -0.0004978   0.0005546  -0.0442261  -0.0025702  -0.0290105
   35  -0.0004517  -0.0010835   0.0001700  -0.0403319   0.0426855  -0.0446302
   36   0.0005868   0.0001851  -0.0000061  -0.0072766  -0.0217540   0.0144672
   37  -0.0002814   0.0003068   0.0003950  -0.0002270  -0.0049885  -0.0015651
   38   0.0003230  -0.0000940  -0.0004847  -0.0044801  -0.0017278   0.0025594
   39   0.0004019  -0.0005044  -0.0007931  -0.0021546   0.0020682   0.0051328
   40  -0.0000062   0.0000394   0.0000377  -0.0001175   0.0000898  -0.0003003
   41  -0.0000639  -0.0000384  -0.0000207  -0.0002223   0.0000663  -0.0001605
   42  -0.0000782  -0.0000316  -0.0000124  -0.0000321  -0.0000480  -0.0000219
   43  -0.0000229  -0.0000121  -0.0000123  -0.0000896   0.0000742  -0.0000722
   44   0.0000261   0.0000121   0.0000038   0.0000064  -0.0000007  -0.0000232
   45  -0.0000052   0.0000049   0.0000020  -0.0001066   0.0000267  -0.0001365
   46   0.0000117   0.0000033   0.0000061  -0.0000053   0.0000218  -0.0000193
   47  -0.0000079   0.0000014   0.0000046  -0.0000079  -0.0000100  -0.0000047
   48  -0.0000187  -0.0000066  -0.0000033  -0.0000109  -0.0000288   0.0000120
   49   0.0000087   0.0000035   0.0000038   0.0000392  -0.0000377   0.0000309
   50   0.0000060  -0.0000078  -0.0000080   0.0000109   0.0000498   0.0000195
   51  -0.0000113  -0.0000013  -0.0000046   0.0000027  -0.0000034   0.0000003
   52  -0.0000104  -0.0000004   0.0000002  -0.0000084  -0.0000128  -0.0000011
   53   0.0000014   0.0000026   0.0000011   0.0000069  -0.0000051   0.0000041
   54   0.0000119   0.0000013   0.0000033   0.0000072   0.0000047   0.0000038
   55  -0.0000094  -0.0000043  -0.0000003  -0.0000285   0.0000029  -0.0000168
   56   0.0000116   0.0000072   0.0000025   0.0000581  -0.0000173   0.0000354
   57   0.0000103  -0.0000049  -0.0000112  -0.0000046   0.0000615   0.0000057
   58  -0.0000079  -0.0000005  -0.0000016  -0.0000103  -0.0000058  -0.0000087
   59   0.0000056   0.0000006   0.0000033  -0.0000022   0.0000060  -0.0000047
   60   0.0000028  -0.0000001   0.0000017  -0.0000037   0.0000069  -0.0000048
   61   0.0000099  -0.0000042  -0.0000113   0.0000001   0.0000241   0.0000127
   62  -0.0000044   0.0000125   0.0000012   0.0000680  -0.0000818   0.0000549
   63  -0.0000007   0.0000054   0.0000114   0.0000629  -0.0000650   0.0000382
   64  -0.0000056  -0.0000053   0.0000012  -0.0000239  -0.0000089  -0.0000135
   65   0.0000089   0.0000036   0.0000042   0.0000128   0.0000073   0.0000057
   66  -0.0000013   0.0000000  -0.0000002  -0.0000027  -0.0000030  -0.0000037
   67  -0.0000474   0.0000133   0.0000121   0.0000263  -0.0001463   0.0000017
   68   0.0000116   0.0000082  -0.0000061  -0.0001062   0.0001074  -0.0001448
   69   0.0000408   0.0000236   0.0000041   0.0000661   0.0000047   0.0000733
   70   0.0000070  -0.0000025   0.0000063  -0.0000218   0.0000422  -0.0000188
   71  -0.0000049  -0.0000064  -0.0000002  -0.0000281  -0.0000013  -0.0000104
   72   0.0000079  -0.0000088   0.0000058  -0.0000331   0.0000723  -0.0000540
   73   0.0000271   0.0001189  -0.0001141   0.0001737  -0.0014523   0.0009581
   74  -0.0004124  -0.0000929  -0.0001570   0.0007714  -0.0006306   0.0008528
   75   0.0001717   0.0001710   0.0001117  -0.0003284  -0.0004862   0.0000438
   76  -0.0002619  -0.0001522  -0.0000475  -0.0001011  -0.0000585   0.0000027
   77  -0.0001067  -0.0000807  -0.0000396  -0.0001228   0.0001315  -0.0001305
   78  -0.0000836  -0.0000826  -0.0000569   0.0000066  -0.0000595   0.0000345
   79   0.0000236  -0.0000138  -0.0000488  -0.0000921   0.0000320  -0.0000153
   80   0.0000090   0.0000091   0.0000090  -0.0001275   0.0000997  -0.0001418
   81   0.0000019  -0.0000262  -0.0000134   0.0001991  -0.0000677   0.0001123
   82   0.0000887   0.0000173   0.0000363   0.0000118   0.0001921  -0.0001189
   83   0.0000688   0.0000418   0.0000288   0.0000308   0.0000489  -0.0000063
   84   0.0000202  -0.0000007   0.0000348   0.0000195   0.0001350  -0.0000766
           25          26          27          28          29          30
    1  -0.0002026   0.0003994   0.0005000   0.0064478   0.0024143  -0.0024983
    2   0.0004060  -0.0002713  -0.0003480   0.0032816  -0.0000085   0.0062827
    3   0.0004929  -0.0003981  -0.0008900  -0.0029182   0.0061826   0.0026847
    4   0.0000664  -0.0000020   0.0000119   0.0001274   0.0001566   0.0003983
    5   0.0000491  -0.0000045   0.0000925   0.0002423  -0.0007717   0.0000055
    6  -0.0001487   0.0001147   0.0001076   0.0003626  -0.0001851  -0.0014706
    7  -0.0000493   0.0008666  -0.0002743   0.0294242  -0.0114555   0.0188077
    8   0.0008756  -0.0001708   0.0002725  -0.0470840  -0.0401364   0.0000173
    9  -0.0002586   0.0003288  -0.0008234   0.0392117   0.0212651   0.0205547
   10   0.0025304   0.0003810  -0.0030435  -0.0535107  -0.0179817  -0.0172183
   11  -0.0003172  -0.0021723   0.0051950  -0.0163188  -0.0089012  -0.0088477
   12  -0.0026083   0.0055934   0.0024365  -0.0182165  -0.0099046  -0.0126675
   13   0.0001198  -0.0009610   0.0007070  -0.0009090  -0.0001973  -0.0002082
   14   0.0002802  -0.0006632   0.0004620  -0.0004253   0.0002210  -0.0006355
   15  -0.0000002  -0.0002743   0.0000119  -0.0001063  -0.0005238  -0.0001958
   16   0.0058880  -0.0209827   0.0133710   0.0217456   0.0304445  -0.0088209
   17   0.0033105  -0.0133741   0.0116900   0.0665444   0.0144743   0.0359877
   18  -0.0005671  -0.0027729   0.0049049  -0.0293933   0.0143203  -0.0181820
   19  -0.0001697   0.0011618   0.0014287   0.0026953  -0.0009645  -0.0019567
   20   0.0006597   0.0000983  -0.0017785  -0.0018856  -0.0030969   0.0045827
   21   0.0017667  -0.0014936  -0.0018318  -0.0013773   0.0051464   0.0031341
   22  -0.2034908  -0.1437882  -0.0163220  -0.2533274   0.0388207  -0.1366266
   23  -0.1438274  -0.1887613   0.0000728  -0.0138220  -0.1236597   0.0273294
   24  -0.0164027   0.0000799  -0.0481654  -0.1064539   0.0588426  -0.1580444
   25   0.2112285   0.1572497   0.0207920  -0.0136264  -0.0192358   0.0006957
   26   0.1572497   0.1956157  -0.0031271   0.0050201   0.0073795   0.0008277
   27   0.0207920  -0.0031271   0.0400289  -0.0132812  -0.0136593   0.0035545
   28  -0.0136264   0.0050201  -0.0132812   0.5612265   0.1058390   0.1966733
   29  -0.0192358   0.0073795  -0.0136593   0.1058390   0.6236587  -0.2185086
   30   0.0006957   0.0008277   0.0035545   0.1966733  -0.2185086   0.3707101
   31  -0.0000029   0.0006279   0.0019512  -0.0574225   0.0151981  -0.0213999
   32   0.0011355  -0.0000856  -0.0014615   0.0150548  -0.2556505   0.1339625
   33   0.0016229  -0.0017508  -0.0018677  -0.0212787   0.1338442  -0.1246795
   34  -0.0014530   0.0000145  -0.0051946  -0.2274723  -0.1476517  -0.0153328
   35   0.0006739   0.0021636   0.0033692  -0.0951477  -0.2195025   0.0337177
   36  -0.0055530   0.0029366   0.0023211  -0.0448584   0.0028815  -0.0892766
   37  -0.0007583   0.0003469  -0.0006201  -0.0141641   0.0054577  -0.0135432
   38  -0.0009584   0.0002174  -0.0007740  -0.0193140   0.0080912  -0.0136194
   39   0.0000753   0.0000423  -0.0000600  -0.0001349   0.0011346   0.0033159
   40   0.0000372  -0.0000414  -0.0000979  -0.0001449   0.0004919   0.0003929
   41  -0.0000245  -0.0000199   0.0000070   0.0000883   0.0000616  -0.0000108
   42   0.0000005  -0.0000372   0.0000025  -0.0001813  -0.0000904   0.0001372
   43  -0.0000055  -0.0000114   0.0000087   0.0001186   0.0000228   0.0000541
   44   0.0000165  -0.0000056  -0.0000145  -0.0000002   0.0000377   0.0001034
   45  -0.0000102  -0.0000121  -0.0000553  -0.0000036   0.0003639   0.0000278
   46   0.0000070   0.0000080  -0.0000036   0.0000600   0.0000270   0.0000369
   47  -0.0000007   0.0000020  -0.0000027  -0.0000189   0.0000139  -0.0000004
   48  -0.0000050  -0.0000069   0.0000056  -0.0000471  -0.0000360  -0.0000130
   49  -0.0000051   0.0000015  -0.0000170  -0.0000850   0.0000482  -0.0000829
   50   0.0000086   0.0000073   0.0000287   0.0001097  -0.0001337   0.0000426
   51   0.0000008  -0.0000112  -0.0000011  -0.0000256   0.0000083   0.0000376
   52  -0.0000069  -0.0000001   0.0000023  -0.0000173   0.0000018  -0.0000261
   53  -0.0000014   0.0000010   0.0000025  -0.0000060  -0.0000106  -0.0000041
   54   0.0000073   0.0000048   0.0000017   0.0000230  -0.0000140   0.0000142
   55   0.0000018  -0.0000052  -0.0000038  -0.0000153   0.0000119   0.0000201
   56   0.0000012   0.0000022  -0.0000088  -0.0000406   0.0000200  -0.0000384
   57   0.0000176   0.0000021   0.0000245   0.0001243  -0.0001302   0.0001235
   58  -0.0000086  -0.0000027   0.0000016  -0.0000100   0.0000090  -0.0000168
   59   0.0000049   0.0000038   0.0000013   0.0000226  -0.0000060   0.0000166
   60   0.0000055   0.0000014   0.0000030   0.0000214  -0.0000168   0.0000242
   61   0.0000140   0.0000024   0.0000151   0.0000525  -0.0001050   0.0000685
   62  -0.0000324  -0.0000004  -0.0000268  -0.0001689   0.0001616  -0.0001902
   63  -0.0000062   0.0000033  -0.0000079  -0.0000992   0.0000212  -0.0001133
   64  -0.0000051  -0.0000017  -0.0000015   0.0000001   0.0000349  -0.0000261
   65   0.0000064   0.0000051   0.0000015   0.0000207  -0.0000209   0.0000193
   66  -0.0000050  -0.0000008  -0.0000015  -0.0000061   0.0000162  -0.0000170
   67  -0.0000493  -0.0000138  -0.0000303  -0.0003417   0.0002509  -0.0002336
   68   0.0000105  -0.0000145  -0.0000273   0.0001248   0.0001814   0.0001639
   69  -0.0000081   0.0000262   0.0000075   0.0000100  -0.0000619  -0.0000788
   70   0.0000199   0.0000033   0.0000117   0.0001088  -0.0000595   0.0000695
   71  -0.0000032   0.0000026   0.0000074   0.0000231   0.0000038  -0.0000193
   72   0.0000336   0.0000001   0.0000168   0.0001700  -0.0000916   0.0001676
   73   0.0000063  -0.0002856   0.0000356  -0.0012322  -0.0016153   0.0011428
   74  -0.0001936  -0.0000194   0.0000027  -0.0026261  -0.0028385  -0.0007240
   75  -0.0000369  -0.0000329   0.0002523   0.0017777  -0.0003280  -0.0002806
   76  -0.0000648  -0.0000769   0.0000244   0.0000080  -0.0001423  -0.0000740
   77  -0.0000846   0.0000016  -0.0000165   0.0001069   0.0004206  -0.0002790
   78   0.0000057  -0.0000456   0.0000264  -0.0000895  -0.0002915   0.0001559
   79  -0.0000350   0.0000269   0.0000464  -0.0000280  -0.0001840  -0.0003449
   80  -0.0000290   0.0000337   0.0000454   0.0002485   0.0000110  -0.0002145
   81   0.0000794  -0.0000276   0.0000066  -0.0001219  -0.0003742   0.0003804
   82   0.0000139   0.0000627  -0.0000179   0.0002917   0.0003634   0.0000492
   83   0.0000198   0.0000291  -0.0000057   0.0001311   0.0000008   0.0000329
   84   0.0000141   0.0000299  -0.0000082   0.0002191   0.0001890  -0.0000033
           31          32          33          34          35          36
    1   0.0009374   0.0010056  -0.0004807   0.0090135  -0.0057871   0.0094040
    2  -0.0006092   0.0002714  -0.0000730  -0.0170026  -0.0270924   0.0039100
    3   0.0005245   0.0009053   0.0004694   0.0161416   0.0114570   0.0017102
    4   0.0000263   0.0000142  -0.0000004  -0.0016652  -0.0000248  -0.0005391
    5  -0.0000741  -0.0000431  -0.0000133  -0.0003474   0.0005366  -0.0008915
    6   0.0000513   0.0000464   0.0000130   0.0003179  -0.0022469  -0.0000361
    7  -0.0018593  -0.0052601  -0.0024972  -0.1143903  -0.0116188  -0.0235961
    8  -0.0039839   0.0002647   0.0016929   0.0258506  -0.2478815   0.1209278
    9  -0.0032499   0.0008420   0.0049029  -0.0459126   0.0985075  -0.1465865
   10  -0.0011055  -0.0002440  -0.0003023   0.0189748   0.0615927  -0.0289456
   11  -0.0003133   0.0003781  -0.0005755   0.0292420   0.0118993   0.0154052
   12  -0.0002917  -0.0005209  -0.0001444  -0.0103117   0.0350369  -0.0175476
   13  -0.0001251   0.0002720   0.0004762  -0.0032810  -0.0013552  -0.0044948
   14   0.0002610  -0.0002648  -0.0003557  -0.0005802   0.0021491   0.0016391
   15   0.0004729  -0.0003573  -0.0006893  -0.0050457   0.0012032   0.0019614
   16  -0.0026582  -0.0005194  -0.0054434  -0.0116668  -0.0211797   0.0093347
   17  -0.0014442   0.0025525   0.0015441  -0.0204011  -0.0537548   0.0141420
   18  -0.0048818   0.0021568   0.0027683   0.0091455   0.0137309  -0.0098084
   19   0.0000648  -0.0001720  -0.0000590   0.0002504  -0.0004517   0.0005868
   20   0.0011616  -0.0000406   0.0009100  -0.0004978  -0.0010835   0.0001851
   21  -0.0008262   0.0001075  -0.0002292   0.0005546   0.0001700  -0.0000061
   22   0.0020798  -0.0009819   0.0002983  -0.0442261  -0.0403319  -0.0072766
   23   0.0235230  -0.0003160   0.0156482  -0.0025702   0.0426855  -0.0217540
   24  -0.0136150   0.0009965  -0.0062847  -0.0290105  -0.0446302   0.0144672
   25  -0.0000029   0.0011355   0.0016229  -0.0014530   0.0006739  -0.0055530
   26   0.0006279  -0.0000856  -0.0017508   0.0000145   0.0021636   0.0029366
   27   0.0019512  -0.0014615  -0.0018677  -0.0051946   0.0033692   0.0023211
   28  -0.0574225   0.0150548  -0.0212787  -0.2274723  -0.0951477  -0.0448584
   29   0.0151981  -0.2556505   0.1338442  -0.1476517  -0.2195025   0.0028815
   30  -0.0213999   0.1339625  -0.1246795  -0.0153328   0.0337177  -0.0892766
   31   0.0548652  -0.0146007   0.0256505   0.0056285  -0.0205705   0.0137984
   32  -0.0146007   0.2683759  -0.1465867   0.0038767  -0.0146680   0.0117746
   33   0.0256505  -0.1465867   0.1243982  -0.0000489  -0.0027099   0.0036640
   34   0.0056285   0.0038767  -0.0000489   0.6171868   0.1013063   0.2241726
   35  -0.0205705  -0.0146680  -0.0027099   0.1013063   0.5665735  -0.1840893
   36   0.0137984   0.0117746   0.0036640   0.2241726  -0.1840893   0.3729416
   37   0.0000741   0.0008929   0.0017841  -0.2405560   0.0359299  -0.1392566
   38   0.0012870   0.0000234  -0.0015158   0.0361989  -0.0656845   0.0372524
   39   0.0016727  -0.0017765  -0.0020756  -0.1375141   0.0362487  -0.1371748
   40   0.0000204   0.0000443   0.0000349  -0.0014454  -0.0003849   0.0010500
   41  -0.0000567  -0.0000813   0.0000417  -0.0006907  -0.0000940  -0.0004058
   42  -0.0000416  -0.0000846   0.0000129  -0.0002934   0.0007946  -0.0004968
   43  -0.0000118  -0.0000346   0.0000021  -0.0002130   0.0003603  -0.0004501
   44   0.0000038   0.0000107   0.0000012  -0.0001106  -0.0000894   0.0001923
   45  -0.0000044   0.0000083   0.0000212  -0.0001997  -0.0005235   0.0007308
   46   0.0000066   0.0000154  -0.0000046   0.0000181  -0.0001210   0.0000785
   47   0.0000027   0.0000070   0.0000010   0.0000286  -0.0000695   0.0000369
   48  -0.0000147  -0.0000220   0.0000061  -0.0000760   0.0000761  -0.0001430
   49   0.0000006   0.0000134   0.0000057   0.0000446  -0.0002734   0.0004206
   50   0.0000061  -0.0000065  -0.0000179   0.0000785   0.0004112  -0.0005059
   51  -0.0000044  -0.0000166  -0.0000076  -0.0001386   0.0000750  -0.0000749
   52  -0.0000022  -0.0000025   0.0000050   0.0000193  -0.0000101  -0.0000058
   53   0.0000024   0.0000030   0.0000013   0.0000203  -0.0000012   0.0000050
   54  -0.0000013   0.0000040  -0.0000038  -0.0000074  -0.0000125  -0.0000105
   55  -0.0000106  -0.0000134   0.0000022  -0.0000454  -0.0000192  -0.0001010
   56   0.0000175   0.0000221  -0.0000091   0.0000188  -0.0001598   0.0003044
   57   0.0000183   0.0000007  -0.0000268   0.0000704   0.0003761  -0.0005880
   58  -0.0000043  -0.0000061   0.0000110   0.0000096   0.0000220  -0.0000085
   59  -0.0000014   0.0000034  -0.0000012  -0.0000031  -0.0000132  -0.0000151
   60  -0.0000019  -0.0000003  -0.0000036  -0.0000351   0.0000121  -0.0000436
   61   0.0000113   0.0000041  -0.0000153   0.0000103   0.0001862  -0.0003645
   62   0.0000187   0.0000209   0.0000064   0.0001169  -0.0002682   0.0007523
   63  -0.0000048   0.0000082   0.0000067  -0.0001382  -0.0002214   0.0005881
   64  -0.0000240  -0.0000177   0.0000139  -0.0000257  -0.0000041  -0.0000164
   65   0.0000072   0.0000137  -0.0000034   0.0000387  -0.0000188   0.0000083
   66  -0.0000047  -0.0000016   0.0000095   0.0000157  -0.0000096   0.0000269
   67   0.0000085  -0.0000309   0.0000131  -0.0005463  -0.0003660   0.0009510
   68   0.0000244   0.0000130  -0.0000042  -0.0003066   0.0001770   0.0001229
   69   0.0000537   0.0000651  -0.0000046   0.0008389  -0.0000367   0.0000111
   70  -0.0000102  -0.0000009  -0.0000008  -0.0001158   0.0000839  -0.0002163
   71  -0.0000273  -0.0000253   0.0000026   0.0000293  -0.0000114  -0.0001700
   72  -0.0000305  -0.0000152  -0.0000098  -0.0003857   0.0000590  -0.0003663
   73  -0.0004833  -0.0003980   0.0001940  -0.0041898  -0.0018515  -0.0037573
   74  -0.0005297  -0.0008263  -0.0000600  -0.0065865   0.0051624  -0.0048757
   75   0.0002006  -0.0000278  -0.0002295  -0.0013877  -0.0022029   0.0040306
   76  -0.0000856  -0.0001690   0.0000444  -0.0001905   0.0009055  -0.0008289
   77   0.0000574  -0.0000020  -0.0000147   0.0008896  -0.0003416   0.0004005
   78  -0.0000467  -0.0000852   0.0000123  -0.0003388   0.0007318  -0.0005679
   79   0.0000068  -0.0000100   0.0000052  -0.0004072  -0.0008926  -0.0002347
   80   0.0000035   0.0000116   0.0000095  -0.0008663  -0.0007158  -0.0003562
   81  -0.0000235   0.0000009  -0.0000063  -0.0004003   0.0011222  -0.0000858
   82   0.0000751   0.0001323  -0.0000321   0.0007338  -0.0006704   0.0007070
   83   0.0000087   0.0000386  -0.0000120  -0.0000949  -0.0003080   0.0001865
   84   0.0000487   0.0000772  -0.0000220   0.0005145  -0.0000050   0.0003604
           37          38          39          40          41          42
    1  -0.0010430   0.0020772   0.0005473  -0.0208482   0.0158817  -0.0039901
    2   0.0003485   0.0004340  -0.0026798   0.0193202  -0.0047591   0.0101196
    3   0.0016778  -0.0014499  -0.0025341   0.0079690   0.0074041   0.0151825
    4   0.0000020  -0.0016513   0.0001296  -0.1178905   0.0415245   0.0230888
    5  -0.0007999  -0.0011320   0.0006242   0.0492747  -0.1033832  -0.0109309
    6  -0.0012123   0.0012843   0.0009501   0.0370611  -0.0236331  -0.1038898
    7   0.0021929   0.0231282  -0.0136111   0.0004372  -0.0013248  -0.0006571
    8   0.0005629   0.0002802   0.0015454  -0.0016941  -0.0000850  -0.0012880
    9  -0.0002285   0.0144357  -0.0066879  -0.0017937  -0.0002453  -0.0021155
   10   0.0024184  -0.0019065  -0.0010196   0.0006674   0.0004767   0.0002585
   11  -0.0010315  -0.0035487   0.0050316   0.0001854  -0.0002704  -0.0004473
   12  -0.0014609   0.0043289   0.0027370  -0.0000599   0.0004686   0.0002324
   13   0.0001942   0.0010973  -0.0010750   0.0000123   0.0001129   0.0001928
   14  -0.0003106   0.0001526   0.0002095  -0.0000158   0.0000696   0.0000787
   15  -0.0001745   0.0010925   0.0000774  -0.0000160   0.0000449   0.0000072
   16   0.0001738  -0.0002904   0.0005012  -0.0002290  -0.0001545  -0.0001350
   17  -0.0004756  -0.0008275  -0.0000227  -0.0002605  -0.0003982  -0.0001092
   18   0.0005925   0.0000724  -0.0000365   0.0002958   0.0001065   0.0001897
   19  -0.0002814   0.0003230   0.0004019  -0.0000062  -0.0000639  -0.0000782
   20   0.0003068  -0.0000940  -0.0005044   0.0000394  -0.0000384  -0.0000316
   21   0.0003950  -0.0004847  -0.0007931   0.0000377  -0.0000207  -0.0000124
   22  -0.0002270  -0.0044801  -0.0021546  -0.0001175  -0.0002223  -0.0000321
   23  -0.0049885  -0.0017278   0.0020682   0.0000898   0.0000663  -0.0000480
   24  -0.0015651   0.0025594   0.0051328  -0.0003003  -0.0001605  -0.0000219
   25  -0.0007583  -0.0009584   0.0000753   0.0000372  -0.0000245   0.0000005
   26   0.0003469   0.0002174   0.0000423  -0.0000414  -0.0000199  -0.0000372
   27  -0.0006201  -0.0007740  -0.0000600  -0.0000979   0.0000070   0.0000025
   28  -0.0141641  -0.0193140  -0.0001349  -0.0001449   0.0000883  -0.0001813
   29   0.0054577   0.0080912   0.0011346   0.0004919   0.0000616  -0.0000904
   30  -0.0135432  -0.0136194   0.0033159   0.0003929  -0.0000108   0.0001372
   31   0.0000741   0.0012870   0.0016727   0.0000204  -0.0000567  -0.0000416
   32   0.0008929   0.0000234  -0.0017765   0.0000443  -0.0000813  -0.0000846
   33   0.0017841  -0.0015158  -0.0020756   0.0000349   0.0000417   0.0000129
   34  -0.2405560   0.0361989  -0.1375141  -0.0014454  -0.0006907  -0.0002934
   35   0.0359299  -0.0656845   0.0362487  -0.0003849  -0.0000940   0.0007946
   36  -0.1392566   0.0372524  -0.1371748   0.0010500  -0.0004058  -0.0004968
   37   0.2546920  -0.0348906   0.1526990  -0.0005147  -0.0005885   0.0007491
   38  -0.0348906   0.0634442  -0.0412363  -0.0000929   0.0006006  -0.0004242
   39   0.1526990  -0.0412363   0.1364121  -0.0006302   0.0001517   0.0000596
   40  -0.0005147  -0.0000929  -0.0006302   0.3518014  -0.1896587  -0.1000301
   41  -0.0005885   0.0006006   0.0001517  -0.1896587   0.4973612  -0.1112391
   42   0.0007491  -0.0004242   0.0000596  -0.1000301  -0.1112391   0.6183424
   43   0.0002505   0.0000071   0.0001780  -0.1062538   0.0286171   0.0500218
   44   0.0000346  -0.0000671  -0.0000998   0.0090265  -0.1097981   0.0579713
   45  -0.0003124   0.0002416  -0.0006116   0.0846143   0.0117172  -0.2942073
   46   0.0000064  -0.0000008  -0.0000255   0.0067667  -0.0081589   0.0045612
   47   0.0000126   0.0000202  -0.0000347   0.0003506   0.0010260   0.0014130
   48  -0.0000504   0.0000138   0.0000369  -0.0114464   0.0242503  -0.0129200
   49  -0.0001297   0.0001079  -0.0002062  -0.0060790  -0.0108639   0.0529551
   50   0.0001720  -0.0001523   0.0003483   0.0035032   0.0334194  -0.0595699
   51  -0.0000293  -0.0000327  -0.0000226   0.0232860  -0.0221389  -0.0138963
   52  -0.0000078   0.0000253  -0.0000033   0.0024205   0.0060886   0.0021619
   53   0.0000026  -0.0000178   0.0000058   0.0057490  -0.0003930   0.0000180
   54  -0.0000165  -0.0000191   0.0000253   0.0030444  -0.0009351   0.0017290
   55  -0.0000285   0.0000738   0.0000480  -0.0042090  -0.0025749  -0.0032768
   56  -0.0000580   0.0000165  -0.0001942  -0.0017004  -0.0185695   0.0289472
   57   0.0001180  -0.0001767   0.0003638  -0.0032748   0.0290857  -0.0532445
   58   0.0000276   0.0000081  -0.0000018  -0.0000378  -0.0006017  -0.0004583
   59  -0.0000074  -0.0000081   0.0000246  -0.0005294  -0.0002397   0.0006509
   60  -0.0000268  -0.0000125   0.0000129  -0.0003486   0.0005982  -0.0010073
   61   0.0000499  -0.0000144   0.0002271  -0.0103702   0.0393597  -0.0336066
   62   0.0000965   0.0000130  -0.0004198   0.0232567  -0.0355871   0.0184361
   63  -0.0001838   0.0000528  -0.0004992  -0.0044682  -0.0197544   0.0585850
   64   0.0000224   0.0000476  -0.0000142   0.0020164   0.0048159   0.0042452
   65  -0.0000331  -0.0000383   0.0000393   0.0051707   0.0010987  -0.0017221
   66   0.0000066   0.0000054  -0.0000046   0.0031675  -0.0008699   0.0002657
   67  -0.0013453  -0.0000209  -0.0003873  -0.1099209   0.0710518  -0.0069047
   68  -0.0000652  -0.0002104  -0.0002783   0.0890183  -0.2212569   0.0691297
   69   0.0003302  -0.0000856   0.0007366  -0.0434422   0.1214265  -0.1827147
   70  -0.0004366   0.0000295  -0.0001352   0.0064041   0.0004656  -0.0098945
   71  -0.0000859   0.0002625   0.0000993  -0.0071604   0.0007167   0.0233079
   72  -0.0003001  -0.0000140   0.0000179   0.0063152   0.0000675  -0.0143770
   73   0.0001472  -0.0005433   0.0002208   0.0002347  -0.0014459  -0.0002424
   74   0.0002846   0.0002408   0.0004124  -0.0014774   0.0034942   0.0017689
   75  -0.0003429  -0.0001659   0.0004001  -0.0018133  -0.0029028  -0.0065921
   76   0.0000520   0.0002729   0.0003950   0.0138563   0.0104683  -0.0027285
   77   0.0000046   0.0005548  -0.0001251  -0.0077893  -0.0449404  -0.0076868
   78   0.0002578  -0.0003797   0.0001255  -0.0012936  -0.0133791   0.0062273
   79  -0.0007059  -0.0007280   0.0000010  -0.0053651  -0.0026226   0.0253236
   80  -0.0010661  -0.0007947  -0.0005789   0.0066695   0.0052782  -0.0193530
   81   0.0006781  -0.0010063   0.0001305   0.0036816   0.0033071  -0.0146507
   82  -0.0001049   0.0002077  -0.0001839  -0.0012423   0.0001013  -0.0010077
   83  -0.0000520  -0.0000483  -0.0000353  -0.0013849  -0.0032783   0.0004264
   84   0.0000353   0.0000575  -0.0000343  -0.0019354  -0.0029813  -0.0008269
           43          44          45          46          47          48
    1   0.0017536  -0.0020291  -0.0009833  -0.0002106   0.0001162   0.0003611
    2  -0.0001095   0.0016090  -0.0018391  -0.0009416   0.0001736   0.0012141
    3   0.0025310  -0.0037074   0.0006670   0.0017259   0.0007409  -0.0005931
    4  -0.0083973   0.0093072   0.0083366  -0.0019485  -0.0013182  -0.0012704
    5  -0.0001922   0.0047374  -0.0081310  -0.0006627  -0.0013059   0.0013990
    6   0.0205847  -0.0228652  -0.0107602  -0.0010910  -0.0008335   0.0005219
    7  -0.0005760   0.0002749   0.0000400   0.0001143  -0.0000981  -0.0000848
    8  -0.0002573  -0.0000471   0.0000783   0.0000820  -0.0001126  -0.0001245
    9   0.0000748   0.0001809  -0.0000362  -0.0001385  -0.0001140  -0.0000315
   10   0.0002463  -0.0000270   0.0001186  -0.0000341  -0.0000119   0.0000274
   11  -0.0000793   0.0001627   0.0001068   0.0000151  -0.0000420  -0.0000900
   12   0.0002089  -0.0000856   0.0000705  -0.0000434  -0.0000222   0.0000540
   13   0.0000322   0.0000173  -0.0000762  -0.0000405  -0.0000183   0.0000332
   14   0.0000155  -0.0000367  -0.0000012   0.0000029   0.0000248   0.0000181
   15   0.0000243  -0.0000161  -0.0000154  -0.0000061   0.0000101   0.0000321
   16  -0.0000434   0.0000374  -0.0001059  -0.0000268  -0.0000201   0.0000191
   17  -0.0001910   0.0000215  -0.0000936   0.0000249  -0.0000017  -0.0000314
   18   0.0000832   0.0000297   0.0000002  -0.0000232  -0.0000178   0.0000169
   19  -0.0000229   0.0000261  -0.0000052   0.0000117  -0.0000079  -0.0000187
   20  -0.0000121   0.0000121   0.0000049   0.0000033   0.0000014  -0.0000066
   21  -0.0000123   0.0000038   0.0000020   0.0000061   0.0000046  -0.0000033
   22  -0.0000896   0.0000064  -0.0001066  -0.0000053  -0.0000079  -0.0000109
   23   0.0000742  -0.0000007   0.0000267   0.0000218  -0.0000100  -0.0000288
   24  -0.0000722  -0.0000232  -0.0001365  -0.0000193  -0.0000047   0.0000120
   25  -0.0000055   0.0000165  -0.0000102   0.0000070  -0.0000007  -0.0000050
   26  -0.0000114  -0.0000056  -0.0000121   0.0000080   0.0000020  -0.0000069
   27   0.0000087  -0.0000145  -0.0000553  -0.0000036  -0.0000027   0.0000056
   28   0.0001186  -0.0000002  -0.0000036   0.0000600  -0.0000189  -0.0000471
   29   0.0000228   0.0000377   0.0003639   0.0000270   0.0000139  -0.0000360
   30   0.0000541   0.0001034   0.0000278   0.0000369  -0.0000004  -0.0000130
   31  -0.0000118   0.0000038  -0.0000044   0.0000066   0.0000027  -0.0000147
   32  -0.0000346   0.0000107   0.0000083   0.0000154   0.0000070  -0.0000220
   33   0.0000021   0.0000012   0.0000212  -0.0000046   0.0000010   0.0000061
   34  -0.0002130  -0.0001106  -0.0001997   0.0000181   0.0000286  -0.0000760
   35   0.0003603  -0.0000894  -0.0005235  -0.0001210  -0.0000695   0.0000761
   36  -0.0004501   0.0001923   0.0007308   0.0000785   0.0000369  -0.0001430
   37   0.0002505   0.0000346  -0.0003124   0.0000064   0.0000126  -0.0000504
   38   0.0000071  -0.0000671   0.0002416  -0.0000008   0.0000202   0.0000138
   39   0.0001780  -0.0000998  -0.0006116  -0.0000255  -0.0000347   0.0000369
   40  -0.1062538   0.0090265   0.0846143   0.0067667   0.0003506  -0.0114464
   41   0.0286171  -0.1097981   0.0117172  -0.0081589   0.0010260   0.0242503
   42   0.0500218   0.0579713  -0.2942073   0.0045612   0.0014130  -0.0129200
   43   0.3682928  -0.2588824  -0.1152504  -0.0786271   0.0822744  -0.0445447
   44  -0.2588824   0.5523432  -0.1145755   0.0820298  -0.2166724   0.1202606
   45  -0.1152504  -0.1145755   0.6297205  -0.0446914   0.1206571  -0.1409893
   46  -0.0786271   0.0820298  -0.0446914   0.0746292  -0.0922815   0.0463922
   47   0.0822744  -0.2166724   0.1206571  -0.0922815   0.2260890  -0.1319818
   48  -0.0445447   0.1202606  -0.1409893   0.0463922  -0.1319818   0.1458457
   49  -0.1756756   0.1321819   0.0530782  -0.0032219   0.0054081   0.0049190
   50   0.1113330  -0.2023195  -0.0198857   0.0151321  -0.0119047  -0.0113955
   51   0.0914655  -0.0712400  -0.1582590  -0.0127423   0.0126550   0.0110705
   52  -0.0028642  -0.0035859   0.0199892  -0.0019311  -0.0020755  -0.0013750
   53   0.0057005   0.0060809  -0.0212585  -0.0023306  -0.0005072  -0.0005477
   54   0.0021796   0.0028522  -0.0082407  -0.0010595  -0.0009915   0.0004420
   55  -0.0091376   0.0246962  -0.0056712   0.0021486   0.0052005   0.0035423
   56   0.0395995  -0.0355711  -0.0205446   0.0050250   0.0011569  -0.0007167
   57  -0.0341657   0.0163206   0.0589134   0.0041032  -0.0017490   0.0001848
   58   0.0042363   0.0039985  -0.0002252  -0.0001905   0.0003198   0.0003307
   59   0.0035025  -0.0003923   0.0049089   0.0008414  -0.0006174  -0.0006060
   60   0.0003270   0.0039633  -0.0009349  -0.0006183   0.0006856   0.0004293
   61  -0.0244228   0.0084058   0.0269779  -0.0005559  -0.0002274   0.0004950
   62   0.0094431  -0.0095669  -0.0174849  -0.0000941   0.0002120  -0.0006407
   63   0.0272643  -0.0170882  -0.0424581   0.0006315  -0.0005684  -0.0005415
   64  -0.0004813  -0.0002917   0.0004861  -0.0006871  -0.0005378  -0.0004045
   65  -0.0000793   0.0000718  -0.0007465  -0.0005676  -0.0004333  -0.0001526
   66   0.0006481  -0.0007412  -0.0006270  -0.0003967  -0.0001322  -0.0000097
   67   0.0303144  -0.0139186  -0.0284497   0.0032631   0.0020927   0.0042409
   68  -0.0291851   0.0152978   0.0600543   0.0024246   0.0029665   0.0002782
   69  -0.0024576   0.0251968  -0.0312473   0.0034852   0.0010206  -0.0043290
   70   0.0030039   0.0042620   0.0000170   0.0005646   0.0002853  -0.0004793
   71   0.0047453  -0.0018017   0.0029731  -0.0002974   0.0001370   0.0013418
   72  -0.0007899   0.0039027   0.0004731   0.0005190  -0.0000274  -0.0007657
   73  -0.0002631   0.0001639   0.0005271  -0.0001958   0.0002650  -0.0004106
   74   0.0000688  -0.0011241   0.0011387   0.0006556  -0.0001638  -0.0007847
   75   0.0000994   0.0021178  -0.0015843  -0.0010818  -0.0007859   0.0007561
   76   0.0009983   0.0000021   0.0018430  -0.0003206   0.0002908  -0.0005655
   77   0.0004278  -0.0001173   0.0027595  -0.0007307   0.0000301  -0.0009971
   78  -0.0005171   0.0006898  -0.0010135   0.0005700   0.0002994   0.0014726
   79  -0.0020451   0.0039589   0.0003961  -0.0000150  -0.0001817  -0.0000377
   80   0.0031548  -0.0026684  -0.0006176  -0.0001406   0.0000289   0.0000523
   81   0.0021341  -0.0024492   0.0001059  -0.0002154   0.0000420   0.0001902
   82  -0.0001170   0.0003957  -0.0003286   0.0004147   0.0001584   0.0004808
   83  -0.0003125  -0.0001063   0.0006745   0.0000186  -0.0000487  -0.0007352
   84   0.0003706  -0.0008804   0.0004439   0.0000509  -0.0002998  -0.0007375
           49          50          51          52          53          54
    1  -0.0003774   0.0005862  -0.0002631   0.0003651  -0.0002313  -0.0004020
    2  -0.0003254  -0.0007661   0.0010452  -0.0000147   0.0001409   0.0000101
    3  -0.0005235  -0.0004060  -0.0011675   0.0002562  -0.0003007  -0.0003067
    4   0.0043868   0.0013648   0.0034284  -0.0001331   0.0004422   0.0001037
    5  -0.0013755   0.0033614   0.0035829  -0.0004635   0.0007864   0.0007989
    6   0.0023784   0.0029689  -0.0045150   0.0007750  -0.0008814  -0.0003477
    7   0.0002158  -0.0001913   0.0000300  -0.0000742   0.0000061   0.0000737
    8   0.0002399   0.0000350  -0.0001161  -0.0000151  -0.0000062   0.0000415
    9   0.0000173   0.0001632   0.0000315  -0.0000288   0.0000372   0.0000579
   10  -0.0001193   0.0000405   0.0000451   0.0000153  -0.0000083  -0.0000219
   11   0.0000111  -0.0000087  -0.0000248  -0.0000246   0.0000205   0.0000283
   12  -0.0001187   0.0001161   0.0000469   0.0000153  -0.0000136  -0.0000256
   13  -0.0000284   0.0000136   0.0000365   0.0000010   0.0000003  -0.0000063
   14  -0.0000094  -0.0000057  -0.0000000   0.0000123  -0.0000018  -0.0000092
   15  -0.0000084  -0.0000042   0.0000125   0.0000071  -0.0000029  -0.0000049
   16   0.0000056   0.0000189   0.0000220  -0.0000069   0.0000064   0.0000084
   17   0.0000998  -0.0000312  -0.0000272  -0.0000130   0.0000068   0.0000168
   18  -0.0000515   0.0000173   0.0000347  -0.0000063  -0.0000027  -0.0000022
   19   0.0000087   0.0000060  -0.0000113  -0.0000104   0.0000014   0.0000119
   20   0.0000035  -0.0000078  -0.0000013  -0.0000004   0.0000026   0.0000013
   21   0.0000038  -0.0000080  -0.0000046   0.0000002   0.0000011   0.0000033
   22   0.0000392   0.0000109   0.0000027  -0.0000084   0.0000069   0.0000072
   23  -0.0000377   0.0000498  -0.0000034  -0.0000128  -0.0000051   0.0000047
   24   0.0000309   0.0000195   0.0000003  -0.0000011   0.0000041   0.0000038
   25  -0.0000051   0.0000086   0.0000008  -0.0000069  -0.0000014   0.0000073
   26   0.0000015   0.0000073  -0.0000112  -0.0000001   0.0000010   0.0000048
   27  -0.0000170   0.0000287  -0.0000011   0.0000023   0.0000025   0.0000017
   28  -0.0000850   0.0001097  -0.0000256  -0.0000173  -0.0000060   0.0000230
   29   0.0000482  -0.0001337   0.0000083   0.0000018  -0.0000106  -0.0000140
   30  -0.0000829   0.0000426   0.0000376  -0.0000261  -0.0000041   0.0000142
   31   0.0000006   0.0000061  -0.0000044  -0.0000022   0.0000024  -0.0000013
   32   0.0000134  -0.0000065  -0.0000166  -0.0000025   0.0000030   0.0000040
   33   0.0000057  -0.0000179  -0.0000076   0.0000050   0.0000013  -0.0000038
   34   0.0000446   0.0000785  -0.0001386   0.0000193   0.0000203  -0.0000074
   35  -0.0002734   0.0004112   0.0000750  -0.0000101  -0.0000012  -0.0000125
   36   0.0004206  -0.0005059  -0.0000749  -0.0000058   0.0000050  -0.0000105
   37  -0.0001297   0.0001720  -0.0000293  -0.0000078   0.0000026  -0.0000165
   38   0.0001079  -0.0001523  -0.0000327   0.0000253  -0.0000178  -0.0000191
   39  -0.0002062   0.0003483  -0.0000226  -0.0000033   0.0000058   0.0000253
   40  -0.0060790   0.0035032   0.0232860   0.0024205   0.0057490   0.0030444
   41  -0.0108639   0.0334194  -0.0221389   0.0060886  -0.0003930  -0.0009351
   42   0.0529551  -0.0595699  -0.0138963   0.0021619   0.0000180   0.0017290
   43  -0.1756756   0.1113330   0.0914655  -0.0028642   0.0057005   0.0021796
   44   0.1321819  -0.2023195  -0.0712400  -0.0035859   0.0060809   0.0028522
   45   0.0530782  -0.0198857  -0.1582590   0.0199892  -0.0212585  -0.0082407
   46  -0.0032219   0.0151321  -0.0127423  -0.0019311  -0.0023306  -0.0010595
   47   0.0054081  -0.0119047   0.0126550  -0.0020755  -0.0005072  -0.0009915
   48   0.0049190  -0.0113955   0.0110705  -0.0013750  -0.0005477   0.0004420
   49   0.3588288  -0.2330021  -0.1477215  -0.0697786   0.0014315   0.0833435
   50  -0.2330021   0.5041867  -0.0987975   0.0013362  -0.0562690   0.0337248
   51  -0.1477215  -0.0987975   0.6873409   0.0834535   0.0336989  -0.3091946
   52  -0.0697786   0.0013362   0.0834535   0.0651518  -0.0047406  -0.0918051
   53   0.0014315  -0.0562690   0.0336989  -0.0047406   0.0523317  -0.0375132
   54   0.0833435   0.0337248  -0.3091946  -0.0918051  -0.0375132   0.3271488
   55  -0.1127479   0.0946396  -0.0418029   0.0064673  -0.0087918   0.0061853
   56   0.0744353  -0.2296633   0.1247385   0.0007706   0.0016075  -0.0005042
   57  -0.0035195   0.0733578  -0.1855248  -0.0115352   0.0239138  -0.0122731
   58  -0.0037581   0.0053577   0.0055174  -0.0018541  -0.0019370  -0.0012183
   59   0.0151948  -0.0117440  -0.0122104  -0.0021387  -0.0004990  -0.0005501
   60  -0.0123666   0.0120851   0.0112298  -0.0008232  -0.0011958   0.0004558
   61   0.0315691  -0.0309137  -0.0028159   0.0034669   0.0049995  -0.0004800
   62  -0.0162472   0.0158547   0.0245227   0.0045626  -0.0015424   0.0039276
   63  -0.0306510   0.0623836  -0.0321360   0.0001744   0.0029380   0.0007086
   64   0.0037108   0.0027297   0.0034767   0.0003791  -0.0003232   0.0004079
   65   0.0021782   0.0035373   0.0013320   0.0002010   0.0000434  -0.0000147
   66   0.0041909   0.0002919  -0.0043351  -0.0005642   0.0013578  -0.0006920
   67  -0.0267597   0.0283853  -0.0045466  -0.0005822   0.0005451  -0.0003141
   68   0.0288250  -0.0483005   0.0042354   0.0005208  -0.0009902  -0.0000516
   69  -0.0043979   0.0030596  -0.0024149  -0.0003112  -0.0000688   0.0006782
   70  -0.0005245   0.0004512  -0.0003342  -0.0006767  -0.0006171  -0.0002327
   71   0.0004235  -0.0008731  -0.0000783  -0.0006403  -0.0002555  -0.0002368
   72  -0.0004204   0.0000417   0.0005706  -0.0002220  -0.0002085  -0.0001897
   73   0.0000229   0.0001480  -0.0003765  -0.0001207   0.0000116   0.0001235
   74   0.0001461  -0.0000345  -0.0005689   0.0000889  -0.0000978  -0.0000774
   75   0.0002571   0.0001113   0.0008220  -0.0001349   0.0001611   0.0001802
   76   0.0007245  -0.0006587  -0.0010849   0.0000886  -0.0001828  -0.0000972
   77   0.0009305   0.0010113   0.0005885  -0.0000061  -0.0001911  -0.0003685
   78  -0.0015238   0.0006484   0.0010693  -0.0001635   0.0001129   0.0000316
   79  -0.0001247  -0.0005772   0.0009988  -0.0002935   0.0002312   0.0001497
   80   0.0000510   0.0004214  -0.0010531   0.0001411  -0.0002625  -0.0001690
   81  -0.0001313   0.0008610  -0.0005638   0.0001238  -0.0002095  -0.0001310
   82  -0.0001427  -0.0000888   0.0001338  -0.0000069   0.0000131  -0.0000070
   83   0.0004031  -0.0000750  -0.0001621  -0.0000054   0.0000253   0.0000522
   84   0.0001398   0.0003206  -0.0001489   0.0000416  -0.0000500  -0.0000579
           55          56          57          58          59          60
    1   0.0005920  -0.0008603   0.0002083   0.0002597  -0.0001350  -0.0000549
    2   0.0003434  -0.0004328  -0.0001416   0.0001769  -0.0000300   0.0000845
    3   0.0005446  -0.0001598  -0.0004099   0.0001559   0.0000796  -0.0000485
    4  -0.0003940  -0.0008632   0.0001316  -0.0007981  -0.0005660  -0.0001993
    5   0.0000845  -0.0013010   0.0014098  -0.0003515  -0.0001405  -0.0000583
    6  -0.0004989   0.0008135  -0.0005064  -0.0002736  -0.0001719  -0.0000356
    7  -0.0001081   0.0002205  -0.0001086  -0.0000558   0.0000398   0.0000276
    8  -0.0000906   0.0001859  -0.0001466  -0.0000643   0.0000161  -0.0000076
    9  -0.0000859   0.0000911   0.0000919  -0.0000452   0.0000073   0.0000044
   10   0.0000547  -0.0001070   0.0000417   0.0000249  -0.0000068   0.0000027
   11  -0.0000455   0.0000310   0.0000357  -0.0000138   0.0000096   0.0000025
   12   0.0000353  -0.0001138   0.0001140   0.0000256  -0.0000121   0.0000021
   13   0.0000150  -0.0000308   0.0000238   0.0000111  -0.0000072   0.0000028
   14   0.0000131  -0.0000158  -0.0000060   0.0000056  -0.0000018  -0.0000012
   15   0.0000126  -0.0000147  -0.0000040   0.0000028  -0.0000014   0.0000019
   16  -0.0000166   0.0000257   0.0000217  -0.0000061  -0.0000026   0.0000021
   17  -0.0000444   0.0001026  -0.0000544  -0.0000214   0.0000040  -0.0000056
   18   0.0000198  -0.0000407   0.0000455   0.0000070  -0.0000034   0.0000042
   19  -0.0000094   0.0000116   0.0000103  -0.0000079   0.0000056   0.0000028
   20  -0.0000043   0.0000072  -0.0000049  -0.0000005   0.0000006  -0.0000001
   21  -0.0000003   0.0000025  -0.0000112  -0.0000016   0.0000033   0.0000017
   22  -0.0000285   0.0000581  -0.0000046  -0.0000103  -0.0000022  -0.0000037
   23   0.0000029  -0.0000173   0.0000615  -0.0000058   0.0000060   0.0000069
   24  -0.0000168   0.0000354   0.0000057  -0.0000087  -0.0000047  -0.0000048
   25   0.0000018   0.0000012   0.0000176  -0.0000086   0.0000049   0.0000055
   26  -0.0000052   0.0000022   0.0000021  -0.0000027   0.0000038   0.0000014
   27  -0.0000038  -0.0000088   0.0000245   0.0000016   0.0000013   0.0000030
   28  -0.0000153  -0.0000406   0.0001243  -0.0000100   0.0000226   0.0000214
   29   0.0000119   0.0000200  -0.0001302   0.0000090  -0.0000060  -0.0000168
   30   0.0000201  -0.0000384   0.0001235  -0.0000168   0.0000166   0.0000242
   31  -0.0000106   0.0000175   0.0000183  -0.0000043  -0.0000014  -0.0000019
   32  -0.0000134   0.0000221   0.0000007  -0.0000061   0.0000034  -0.0000003
   33   0.0000022  -0.0000091  -0.0000268   0.0000110  -0.0000012  -0.0000036
   34  -0.0000454   0.0000188   0.0000704   0.0000096  -0.0000031  -0.0000351
   35  -0.0000192  -0.0001598   0.0003761   0.0000220  -0.0000132   0.0000121
   36  -0.0001010   0.0003044  -0.0005880  -0.0000085  -0.0000151  -0.0000436
   37  -0.0000285  -0.0000580   0.0001180   0.0000276  -0.0000074  -0.0000268
   38   0.0000738   0.0000165  -0.0001767   0.0000081  -0.0000081  -0.0000125
   39   0.0000480  -0.0001942   0.0003638  -0.0000018   0.0000246   0.0000129
   40  -0.0042090  -0.0017004  -0.0032748  -0.0000378  -0.0005294  -0.0003486
   41  -0.0025749  -0.0185695   0.0290857  -0.0006017  -0.0002397   0.0005982
   42  -0.0032768   0.0289472  -0.0532445  -0.0004583   0.0006509  -0.0010073
   43  -0.0091376   0.0395995  -0.0341657   0.0042363   0.0035025   0.0003270
   44   0.0246962  -0.0355711   0.0163206   0.0039985  -0.0003923   0.0039633
   45  -0.0056712  -0.0205446   0.0589134  -0.0002252   0.0049089  -0.0009349
   46   0.0021486   0.0050250   0.0041032  -0.0001905   0.0008414  -0.0006183
   47   0.0052005   0.0011569  -0.0017490   0.0003198  -0.0006174   0.0006856
   48   0.0035423  -0.0007167   0.0001848   0.0003307  -0.0006060   0.0004293
   49  -0.1127479   0.0744353  -0.0035195  -0.0037581   0.0151948  -0.0123666
   50   0.0946396  -0.2296633   0.0733578   0.0053577  -0.0117440   0.0120851
   51  -0.0418029   0.1247385  -0.1855248   0.0055174  -0.0122104   0.0112298
   52   0.0064673   0.0007706  -0.0115352  -0.0018541  -0.0021387  -0.0008232
   53  -0.0087918   0.0016075   0.0239138  -0.0019370  -0.0004990  -0.0011958
   54   0.0061853  -0.0005042  -0.0122731  -0.0012183  -0.0005501   0.0004558
   55   0.3813246  -0.2652648  -0.1460212  -0.1597022   0.1275708   0.0773920
   56  -0.2652648   0.5304547  -0.0713090   0.1277596  -0.1722082  -0.0693211
   57  -0.1460212  -0.0713090   0.6373100   0.0773627  -0.0694603  -0.1034905
   58  -0.1597022   0.1277596   0.0773627   0.1621386  -0.1408771  -0.0853100
   59   0.1275708  -0.1722082  -0.0694603  -0.1408771   0.1776354   0.0738610
   60   0.0773920  -0.0693211  -0.1034905  -0.0853100   0.0738610   0.1048305
   61  -0.1072129   0.0340187   0.0566074  -0.0029527  -0.0034306   0.0198670
   62   0.0140836  -0.1096076   0.0584795   0.0061443   0.0056782  -0.0218805
   63   0.0948724   0.0072446  -0.3171980   0.0019099   0.0025719  -0.0072278
   64   0.0064470  -0.0083423   0.0058048  -0.0019417  -0.0019372  -0.0013670
   65   0.0011489   0.0009407   0.0001216  -0.0021942  -0.0007149  -0.0005333
   66  -0.0125225   0.0241926  -0.0116498  -0.0009233  -0.0011634   0.0006712
   67  -0.0047561  -0.0118146   0.0523480   0.0047643   0.0023669   0.0024167
   68   0.0033789   0.0337807  -0.0600114   0.0019330   0.0031142   0.0030171
   69   0.0246168  -0.0211722  -0.0156825   0.0030989   0.0020315  -0.0045196
   70   0.0017523   0.0060837   0.0021010  -0.0000814  -0.0000624   0.0011331
   71   0.0055940  -0.0003150   0.0000284   0.0004399   0.0002606  -0.0010563
   72   0.0027847  -0.0011708   0.0018116   0.0001093   0.0002239  -0.0005335
   73  -0.0002471   0.0003114   0.0001726  -0.0001132   0.0000790   0.0000168
   74   0.0000062   0.0001651  -0.0001861   0.0000223   0.0000533  -0.0000591
   75  -0.0002650   0.0000742   0.0000865  -0.0001095  -0.0001127   0.0000602
   76  -0.0002380   0.0007000  -0.0006393   0.0000311   0.0000710  -0.0000071
   77   0.0001845  -0.0008641   0.0002956  -0.0000712  -0.0001873  -0.0001769
   78   0.0001323  -0.0008824   0.0011463   0.0001436   0.0000095   0.0001133
   79   0.0000702   0.0000353  -0.0000144   0.0000062   0.0000382  -0.0000573
   80  -0.0000839   0.0000649   0.0000805   0.0000233  -0.0000032   0.0000385
   81  -0.0000383  -0.0001001   0.0004635  -0.0000367  -0.0000812   0.0000458
   82   0.0000338  -0.0000106  -0.0000024   0.0000235  -0.0000304   0.0000023
   83  -0.0000947   0.0001672  -0.0001930  -0.0000727   0.0000206  -0.0000310
   84   0.0000960  -0.0001435  -0.0000754  -0.0000388   0.0000037  -0.0000405
           61          62          63          64          65          66
    1   0.0000398  -0.0004945  -0.0006074   0.0002671  -0.0003500   0.0000376
    2  -0.0005069  -0.0012496  -0.0004546   0.0001808  -0.0001597   0.0000129
    3  -0.0008875  -0.0009263   0.0004655   0.0003132  -0.0004679  -0.0001674
    4   0.0066140   0.0043800  -0.0008849  -0.0000285   0.0004442   0.0004577
    5   0.0022975   0.0001342   0.0029418   0.0002009  -0.0000946  -0.0004409
    6  -0.0004132   0.0040222  -0.0014792  -0.0009919   0.0008415   0.0003382
    7  -0.0000263   0.0001908   0.0002068  -0.0000994   0.0000706  -0.0000310
    8  -0.0000369   0.0001776   0.0002613  -0.0000030   0.0000823   0.0000056
    9   0.0000851   0.0001476  -0.0000618  -0.0000822   0.0000770   0.0000090
   10  -0.0000076  -0.0001222  -0.0001401   0.0000301  -0.0000308   0.0000079
   11   0.0000318   0.0000418  -0.0000633  -0.0000389   0.0000317   0.0000022
   12   0.0000826  -0.0001628  -0.0001529   0.0000334  -0.0000407   0.0000023
   13   0.0000124  -0.0000632  -0.0000197   0.0000128  -0.0000170   0.0000003
   14  -0.0000060  -0.0000040  -0.0000099   0.0000046  -0.0000052  -0.0000002
   15   0.0000014  -0.0000200  -0.0000031   0.0000063  -0.0000028  -0.0000002
   16   0.0000251   0.0000153   0.0000173  -0.0000140   0.0000080  -0.0000022
   17  -0.0000196   0.0001329   0.0001261  -0.0000299   0.0000260  -0.0000057
   18   0.0000202  -0.0000796  -0.0000649   0.0000094  -0.0000166   0.0000002
   19   0.0000099  -0.0000044  -0.0000007  -0.0000056   0.0000089  -0.0000013
   20  -0.0000042   0.0000125   0.0000054  -0.0000053   0.0000036   0.0000000
   21  -0.0000113   0.0000012   0.0000114   0.0000012   0.0000042  -0.0000002
   22   0.0000001   0.0000680   0.0000629  -0.0000239   0.0000128  -0.0000027
   23   0.0000241  -0.0000818  -0.0000650  -0.0000089   0.0000073  -0.0000030
   24   0.0000127   0.0000549   0.0000382  -0.0000135   0.0000057  -0.0000037
   25   0.0000140  -0.0000324  -0.0000062  -0.0000051   0.0000064  -0.0000050
   26   0.0000024  -0.0000004   0.0000033  -0.0000017   0.0000051  -0.0000008
   27   0.0000151  -0.0000268  -0.0000079  -0.0000015   0.0000015  -0.0000015
   28   0.0000525  -0.0001689  -0.0000992   0.0000001   0.0000207  -0.0000061
   29  -0.0001050   0.0001616   0.0000212   0.0000349  -0.0000209   0.0000162
   30   0.0000685  -0.0001902  -0.0001133  -0.0000261   0.0000193  -0.0000170
   31   0.0000113   0.0000187  -0.0000048  -0.0000240   0.0000072  -0.0000047
   32   0.0000041   0.0000209   0.0000082  -0.0000177   0.0000137  -0.0000016
   33  -0.0000153   0.0000064   0.0000067   0.0000139  -0.0000034   0.0000095
   34   0.0000103   0.0001169  -0.0001382  -0.0000257   0.0000387   0.0000157
   35   0.0001862  -0.0002682  -0.0002214  -0.0000041  -0.0000188  -0.0000096
   36  -0.0003645   0.0007523   0.0005881  -0.0000164   0.0000083   0.0000269
   37   0.0000499   0.0000965  -0.0001838   0.0000224  -0.0000331   0.0000066
   38  -0.0000144   0.0000130   0.0000528   0.0000476  -0.0000383   0.0000054
   39   0.0002271  -0.0004198  -0.0004992  -0.0000142   0.0000393  -0.0000046
   40  -0.0103702   0.0232567  -0.0044682   0.0020164   0.0051707   0.0031675
   41   0.0393597  -0.0355871  -0.0197544   0.0048159   0.0010987  -0.0008699
   42  -0.0336066   0.0184361   0.0585850   0.0042452  -0.0017221   0.0002657
   43  -0.0244228   0.0094431   0.0272643  -0.0004813  -0.0000793   0.0006481
   44   0.0084058  -0.0095669  -0.0170882  -0.0002917   0.0000718  -0.0007412
   45   0.0269779  -0.0174849  -0.0424581   0.0004861  -0.0007465  -0.0006270
   46  -0.0005559  -0.0000941   0.0006315  -0.0006871  -0.0005676  -0.0003967
   47  -0.0002274   0.0002120  -0.0005684  -0.0005378  -0.0004333  -0.0001322
   48   0.0004950  -0.0006407  -0.0005415  -0.0004045  -0.0001526  -0.0000097
   49   0.0315691  -0.0162472  -0.0306510   0.0037108   0.0021782   0.0041909
   50  -0.0309137   0.0158547   0.0623836   0.0027297   0.0035373   0.0002919
   51  -0.0028159   0.0245227  -0.0321360   0.0034767   0.0013320  -0.0043351
   52   0.0034669   0.0045626   0.0001744   0.0003791   0.0002010  -0.0005642
   53   0.0049995  -0.0015424   0.0029380  -0.0003232   0.0000434   0.0013578
   54  -0.0004800   0.0039276   0.0007086   0.0004079  -0.0000147  -0.0006920
   55  -0.1072129   0.0140836   0.0948724   0.0064470   0.0011489  -0.0125225
   56   0.0340187  -0.1096076   0.0072446  -0.0083423   0.0009407   0.0241926
   57   0.0566074   0.0584795  -0.3171980   0.0058048   0.0001216  -0.0116498
   58  -0.0029527   0.0061443   0.0019099  -0.0019417  -0.0021942  -0.0009233
   59  -0.0034306   0.0056782   0.0025719  -0.0019372  -0.0007149  -0.0011634
   60   0.0198670  -0.0218805  -0.0072278  -0.0013670  -0.0005333   0.0006712
   61   0.3617970  -0.2547615  -0.1100172  -0.0798128   0.0843698  -0.0481900
   62  -0.2547615   0.5380003  -0.1221419   0.0845732  -0.2112040   0.1206015
   63  -0.1100172  -0.1221419   0.6504034  -0.0485292   0.1205196  -0.1440168
   64  -0.0798128   0.0845732  -0.0485292   0.0761964  -0.0940444   0.0505539
   65   0.0843698  -0.2112040   0.1205196  -0.0940444   0.2196305  -0.1316235
   66  -0.0481900   0.1206015  -0.1440168   0.0505539  -0.1316235   0.1486965
   67  -0.1746334   0.1289767   0.0496844  -0.0039370   0.0056073   0.0050099
   68   0.1090332  -0.1979619  -0.0178061   0.0147652  -0.0118505  -0.0109922
   69   0.0881630  -0.0691718  -0.1556682  -0.0131684   0.0131117   0.0108482
   70  -0.0025770  -0.0037834   0.0202691  -0.0018235  -0.0020403  -0.0013328
   71   0.0053614   0.0058344  -0.0213544  -0.0022603  -0.0005801  -0.0004462
   72   0.0020401   0.0028596  -0.0086553  -0.0008937  -0.0009617   0.0005295
   73   0.0001500   0.0001650   0.0002158  -0.0001490   0.0001138  -0.0000535
   74  -0.0004023   0.0001319   0.0001633  -0.0000225  -0.0000922  -0.0000569
   75   0.0004955   0.0003641   0.0001185  -0.0001200   0.0002256   0.0000878
   76  -0.0013114  -0.0003112   0.0005503  -0.0000295  -0.0000351  -0.0000450
   77   0.0023298   0.0004680  -0.0000264   0.0005129  -0.0003016   0.0000080
   78   0.0009303  -0.0009565  -0.0008325   0.0001989   0.0000634   0.0000468
   79  -0.0000507  -0.0001035  -0.0000705  -0.0000219  -0.0000329  -0.0000529
   80  -0.0001287  -0.0000309   0.0000322   0.0000033   0.0000224   0.0000155
   81   0.0004888  -0.0003423   0.0000670   0.0000164  -0.0000286   0.0000011
   82   0.0001114   0.0000951  -0.0000380   0.0000279   0.0000176   0.0000376
   83   0.0001331   0.0002306   0.0002809  -0.0000002  -0.0000003  -0.0000221
   84   0.0002237   0.0002681   0.0001240   0.0000609  -0.0000561  -0.0000079
           67          68          69          70          71          72
    1  -0.0001769  -0.0007759  -0.0008638   0.0000716   0.0004892   0.0003451
    2   0.0010898  -0.0011884  -0.0013641   0.0006361   0.0004404   0.0003697
    3   0.0026916  -0.0017882  -0.0037588  -0.0000004   0.0003033   0.0004469
    4  -0.0094023   0.0136233   0.0064994  -0.0020994  -0.0037235  -0.0000767
    5   0.0173638  -0.0166310  -0.0076857  -0.0009916  -0.0002241  -0.0020188
    6  -0.0079120   0.0098044   0.0114597  -0.0018715   0.0010897  -0.0003905
    7  -0.0000808   0.0000378   0.0002080   0.0000102  -0.0001028   0.0000379
    8  -0.0000867  -0.0003330   0.0002623  -0.0000289  -0.0000491  -0.0000249
    9  -0.0004260   0.0002051   0.0006308  -0.0000017  -0.0000266  -0.0000433
   10  -0.0000365   0.0002863  -0.0001266   0.0000380   0.0000436   0.0000694
   11  -0.0001366   0.0002587   0.0002721  -0.0000209  -0.0000460  -0.0000721
   12  -0.0001580   0.0001459  -0.0002070   0.0000481   0.0000662   0.0001005
   13   0.0000082  -0.0000525  -0.0000914   0.0000213   0.0000239   0.0000468
   14   0.0000152  -0.0000190  -0.0000280   0.0000020   0.0000082  -0.0000089
   15  -0.0000157  -0.0000053  -0.0000442   0.0000082   0.0000053   0.0000224
   16  -0.0000160  -0.0000718   0.0000643  -0.0000023  -0.0000135  -0.0000117
   17   0.0000557  -0.0002206   0.0001347  -0.0000413  -0.0000415  -0.0000902
   18  -0.0000187   0.0000756  -0.0000714   0.0000172   0.0000167   0.0000526
   19  -0.0000474   0.0000116   0.0000408   0.0000070  -0.0000049   0.0000079
   20   0.0000133   0.0000082   0.0000236  -0.0000025  -0.0000064  -0.0000088
   21   0.0000121  -0.0000061   0.0000041   0.0000063  -0.0000002   0.0000058
   22   0.0000263  -0.0001062   0.0000661  -0.0000218  -0.0000281  -0.0000331
   23  -0.0001463   0.0001074   0.0000047   0.0000422  -0.0000013   0.0000723
   24   0.0000017  -0.0001448   0.0000733  -0.0000188  -0.0000104  -0.0000540
   25  -0.0000493   0.0000105  -0.0000081   0.0000199  -0.0000032   0.0000336
   26  -0.0000138  -0.0000145   0.0000262   0.0000033   0.0000026   0.0000001
   27  -0.0000303  -0.0000273   0.0000075   0.0000117   0.0000074   0.0000168
   28  -0.0003417   0.0001248   0.0000100   0.0001088   0.0000231   0.0001700
   29   0.0002509   0.0001814  -0.0000619  -0.0000595   0.0000038  -0.0000916
   30  -0.0002336   0.0001639  -0.0000788   0.0000695  -0.0000193   0.0001676
   31   0.0000085   0.0000244   0.0000537  -0.0000102  -0.0000273  -0.0000305
   32  -0.0000309   0.0000130   0.0000651  -0.0000009  -0.0000253  -0.0000152
   33   0.0000131  -0.0000042  -0.0000046  -0.0000008   0.0000026  -0.0000098
   34  -0.0005463  -0.0003066   0.0008389  -0.0001158   0.0000293  -0.0003857
   35  -0.0003660   0.0001770  -0.0000367   0.0000839  -0.0000114   0.0000590
   36   0.0009510   0.0001229   0.0000111  -0.0002163  -0.0001700  -0.0003663
   37  -0.0013453  -0.0000652   0.0003302  -0.0004366  -0.0000859  -0.0003001
   38  -0.0000209  -0.0002104  -0.0000856   0.0000295   0.0002625  -0.0000140
   39  -0.0003873  -0.0002783   0.0007366  -0.0001352   0.0000993   0.0000179
   40  -0.1099209   0.0890183  -0.0434422   0.0064041  -0.0071604   0.0063152
   41   0.0710518  -0.2212569   0.1214265   0.0004656   0.0007167   0.0000675
   42  -0.0069047   0.0691297  -0.1827147  -0.0098945   0.0233079  -0.0143770
   43   0.0303144  -0.0291851  -0.0024576   0.0030039   0.0047453  -0.0007899
   44  -0.0139186   0.0152978   0.0251968   0.0042620  -0.0018017   0.0039027
   45  -0.0284497   0.0600543  -0.0312473   0.0000170   0.0029731   0.0004731
   46   0.0032631   0.0024246   0.0034852   0.0005646  -0.0002974   0.0005190
   47   0.0020927   0.0029665   0.0010206   0.0002853   0.0001370  -0.0000274
   48   0.0042409   0.0002782  -0.0043290  -0.0004793   0.0013418  -0.0007657
   49  -0.0267597   0.0288250  -0.0043979  -0.0005245   0.0004235  -0.0004204
   50   0.0283853  -0.0483005   0.0030596   0.0004512  -0.0008731   0.0000417
   51  -0.0045466   0.0042354  -0.0024149  -0.0003342  -0.0000783   0.0005706
   52  -0.0005822   0.0005208  -0.0003112  -0.0006767  -0.0006403  -0.0002220
   53   0.0005451  -0.0009902  -0.0000688  -0.0006171  -0.0002555  -0.0002085
   54  -0.0003141  -0.0000516   0.0006782  -0.0002327  -0.0002368  -0.0001897
   55  -0.0047561   0.0033789   0.0246168   0.0017523   0.0055940   0.0027847
   56  -0.0118146   0.0337807  -0.0211722   0.0060837  -0.0003150  -0.0011708
   57   0.0523480  -0.0600114  -0.0156825   0.0021010   0.0000284   0.0018116
   58   0.0047643   0.0019330   0.0030989  -0.0000814   0.0004399   0.0001093
   59   0.0023669   0.0031142   0.0020315  -0.0000624   0.0002606   0.0002239
   60   0.0024167   0.0030171  -0.0045196   0.0011331  -0.0010563  -0.0005335
   61  -0.1746334   0.1090332   0.0881630  -0.0025770   0.0053614   0.0020401
   62   0.1289767  -0.1979619  -0.0691718  -0.0037834   0.0058344   0.0028596
   63   0.0496844  -0.0178061  -0.1556682   0.0202691  -0.0213544  -0.0086553
   64  -0.0039370   0.0147652  -0.0131684  -0.0018235  -0.0022603  -0.0008937
   65   0.0056073  -0.0118505   0.0131117  -0.0020403  -0.0005801  -0.0009617
   66   0.0050099  -0.0109922   0.0108482  -0.0013328  -0.0004462   0.0005295
   67   0.3599356  -0.2363142  -0.1416769  -0.0662834   0.0035924   0.0781753
   68  -0.2363142   0.4977690  -0.0895583   0.0033832  -0.0542314   0.0301799
   69  -0.1416769  -0.0895583   0.6820104   0.0774127   0.0290829  -0.3066151
   70  -0.0662834   0.0033832   0.0774127   0.0628250  -0.0070862  -0.0867598
   71   0.0035924  -0.0542314   0.0290829  -0.0070862   0.0510950  -0.0334287
   72   0.0781753   0.0301799  -0.3066151  -0.0867598  -0.0334287   0.3263908
   73  -0.0000766   0.0008584   0.0005599  -0.0001220  -0.0002946  -0.0000743
   74   0.0010259  -0.0007017  -0.0004335  -0.0000570   0.0001357  -0.0002543
   75  -0.0016389   0.0008220   0.0018585  -0.0000998  -0.0003405   0.0000463
   76   0.0001584   0.0002955  -0.0000388   0.0000545   0.0003341   0.0002115
   77  -0.0001257   0.0002677  -0.0040838  -0.0011294  -0.0002213   0.0000259
   78  -0.0015179   0.0007488  -0.0012758   0.0001984  -0.0001154   0.0004192
   79   0.0006557  -0.0016934   0.0009624  -0.0000538   0.0005760  -0.0008455
   80   0.0001041   0.0004889  -0.0016915   0.0002971  -0.0001107   0.0007069
   81  -0.0017357   0.0019265   0.0007601   0.0002279  -0.0009709   0.0009058
   82  -0.0001428   0.0000156   0.0001726  -0.0000528   0.0000528  -0.0000222
   83   0.0004374  -0.0005206  -0.0002765  -0.0001037  -0.0001031  -0.0001134
   84   0.0004215  -0.0002359  -0.0004463  -0.0001424  -0.0000709   0.0000229
           73          74          75          76          77          78
    1  -0.1045236   0.0561323  -0.0535687  -0.0274536  -0.0168979  -0.0152057
    2   0.0482981  -0.5066345   0.2664261  -0.0310403  -0.0231762  -0.0120225
    3  -0.0498240   0.2725457  -0.2425616  -0.0120570  -0.0030742  -0.0062144
    4  -0.0020613   0.0129915  -0.0260531  -0.1021362  -0.0832812  -0.0081159
    5   0.0200829  -0.0238608   0.0318013  -0.0390218  -0.1957471   0.0198147
    6  -0.0338919   0.0286515  -0.0110993  -0.0232606  -0.0122570  -0.0826589
    7   0.0142613  -0.0207502   0.0104873  -0.0039831  -0.0006627  -0.0027457
    8  -0.0291118  -0.0585907   0.0229858   0.0024240   0.0032820   0.0010397
    9   0.0157692   0.0284211   0.0108008  -0.0041946  -0.0029617  -0.0003378
   10  -0.0034279   0.0076739  -0.0061914  -0.0009532  -0.0002712  -0.0004965
   11  -0.0016201  -0.0013510  -0.0002550  -0.0020926  -0.0008945  -0.0008649
   12  -0.0011834   0.0052597  -0.0037629   0.0006843   0.0004125   0.0004175
   13  -0.0000455  -0.0017003   0.0012240   0.0002441  -0.0002766   0.0002370
   14  -0.0022055  -0.0003374  -0.0012444   0.0000746  -0.0000524   0.0000411
   15   0.0014983  -0.0009900   0.0012596   0.0000919  -0.0001678   0.0001435
   16   0.0022897   0.0000585   0.0016057  -0.0003533  -0.0004423   0.0000080
   17   0.0001424  -0.0014347   0.0006085   0.0000713   0.0000270  -0.0000685
   18   0.0014027   0.0005641   0.0000276  -0.0001997  -0.0002493  -0.0000896
   19   0.0000271  -0.0004124   0.0001717  -0.0002619  -0.0001067  -0.0000836
   20   0.0001189  -0.0000929   0.0001710  -0.0001522  -0.0000807  -0.0000826
   21  -0.0001141  -0.0001570   0.0001117  -0.0000475  -0.0000396  -0.0000569
   22   0.0001737   0.0007714  -0.0003284  -0.0001011  -0.0001228   0.0000066
   23  -0.0014523  -0.0006306  -0.0004862  -0.0000585   0.0001315  -0.0000595
   24   0.0009581   0.0008528   0.0000438   0.0000027  -0.0001305   0.0000345
   25   0.0000063  -0.0001936  -0.0000369  -0.0000648  -0.0000846   0.0000057
   26  -0.0002856  -0.0000194  -0.0000329  -0.0000769   0.0000016  -0.0000456
   27   0.0000356   0.0000027   0.0002523   0.0000244  -0.0000165   0.0000264
   28  -0.0012322  -0.0026261   0.0017777   0.0000080   0.0001069  -0.0000895
   29  -0.0016153  -0.0028385  -0.0003280  -0.0001423   0.0004206  -0.0002915
   30   0.0011428  -0.0007240  -0.0002806  -0.0000740  -0.0002790   0.0001559
   31  -0.0004833  -0.0005297   0.0002006  -0.0000856   0.0000574  -0.0000467
   32  -0.0003980  -0.0008263  -0.0000278  -0.0001690  -0.0000020  -0.0000852
   33   0.0001940  -0.0000600  -0.0002295   0.0000444  -0.0000147   0.0000123
   34  -0.0041898  -0.0065865  -0.0013877  -0.0001905   0.0008896  -0.0003388
   35  -0.0018515   0.0051624  -0.0022029   0.0009055  -0.0003416   0.0007318
   36  -0.0037573  -0.0048757   0.0040306  -0.0008289   0.0004005  -0.0005679
   37   0.0001472   0.0002846  -0.0003429   0.0000520   0.0000046   0.0002578
   38  -0.0005433   0.0002408  -0.0001659   0.0002729   0.0005548  -0.0003797
   39   0.0002208   0.0004124   0.0004001   0.0003950  -0.0001251   0.0001255
   40   0.0002347  -0.0014774  -0.0018133   0.0138563  -0.0077893  -0.0012936
   41  -0.0014459   0.0034942  -0.0029028   0.0104683  -0.0449404  -0.0133791
   42  -0.0002424   0.0017689  -0.0065921  -0.0027285  -0.0076868   0.0062273
   43  -0.0002631   0.0000688   0.0000994   0.0009983   0.0004278  -0.0005171
   44   0.0001639  -0.0011241   0.0021178   0.0000021  -0.0001173   0.0006898
   45   0.0005271   0.0011387  -0.0015843   0.0018430   0.0027595  -0.0010135
   46  -0.0001958   0.0006556  -0.0010818  -0.0003206  -0.0007307   0.0005700
   47   0.0002650  -0.0001638  -0.0007859   0.0002908   0.0000301   0.0002994
   48  -0.0004106  -0.0007847   0.0007561  -0.0005655  -0.0009971   0.0014726
   49   0.0000229   0.0001461   0.0002571   0.0007245   0.0009305  -0.0015238
   50   0.0001480  -0.0000345   0.0001113  -0.0006587   0.0010113   0.0006484
   51  -0.0003765  -0.0005689   0.0008220  -0.0010849   0.0005885   0.0010693
   52  -0.0001207   0.0000889  -0.0001349   0.0000886  -0.0000061  -0.0001635
   53   0.0000116  -0.0000978   0.0001611  -0.0001828  -0.0001911   0.0001129
   54   0.0001235  -0.0000774   0.0001802  -0.0000972  -0.0003685   0.0000316
   55  -0.0002471   0.0000062  -0.0002650  -0.0002380   0.0001845   0.0001323
   56   0.0003114   0.0001651   0.0000742   0.0007000  -0.0008641  -0.0008824
   57   0.0001726  -0.0001861   0.0000865  -0.0006393   0.0002956   0.0011463
   58  -0.0001132   0.0000223  -0.0001095   0.0000311  -0.0000712   0.0001436
   59   0.0000790   0.0000533  -0.0001127   0.0000710  -0.0001873   0.0000095
   60   0.0000168  -0.0000591   0.0000602  -0.0000071  -0.0001769   0.0001133
   61   0.0001500  -0.0004023   0.0004955  -0.0013114   0.0023298   0.0009303
   62   0.0001650   0.0001319   0.0003641  -0.0003112   0.0004680  -0.0009565
   63   0.0002158   0.0001633   0.0001185   0.0005503  -0.0000264  -0.0008325
   64  -0.0001490  -0.0000225  -0.0001200  -0.0000295   0.0005129   0.0001989
   65   0.0001138  -0.0000922   0.0002256  -0.0000351  -0.0003016   0.0000634
   66  -0.0000535  -0.0000569   0.0000878  -0.0000450   0.0000080   0.0000468
   67  -0.0000766   0.0010259  -0.0016389   0.0001584  -0.0001257  -0.0015179
   68   0.0008584  -0.0007017   0.0008220   0.0002955   0.0002677   0.0007488
   69   0.0005599  -0.0004335   0.0018585  -0.0000388  -0.0040838  -0.0012758
   70  -0.0001220  -0.0000570  -0.0000998   0.0000545  -0.0011294   0.0001984
   71  -0.0002946   0.0001357  -0.0003405   0.0003341  -0.0002213  -0.0001154
   72  -0.0000743  -0.0002543   0.0000463   0.0002115   0.0000259   0.0004192
   73   0.1121471  -0.0468348   0.0777182  -0.0059905   0.0112583  -0.0105635
   74  -0.0468348   0.5784244  -0.3244456  -0.0096798   0.0089034  -0.0093343
   75   0.0777182  -0.3244456   0.2515233  -0.0018633   0.0080129  -0.0012560
   76  -0.0059905  -0.0096798  -0.0018633   0.2526892  -0.0054878   0.1901581
   77   0.0112583   0.0089034   0.0080129  -0.0054878   0.4415893  -0.1539497
   78  -0.0105635  -0.0093343  -0.0012560   0.1901581  -0.1539497   0.2755611
   79  -0.0061406   0.0035817  -0.0007626  -0.0010358  -0.0165179   0.0114297
   80   0.0006551   0.0011363  -0.0004360  -0.0108467  -0.0269529   0.0272336
   81  -0.0033569   0.0005444  -0.0009192   0.0001024   0.0043426   0.0108861
   82  -0.0000778   0.0077649   0.0017608  -0.1243960   0.1173017  -0.1615746
   83   0.0049870   0.0009833  -0.0001150   0.0840455  -0.1626169   0.1410843
   84   0.0032930   0.0026824  -0.0041804  -0.1463759   0.1697585  -0.2035857
           79          80          81          82          83          84
    1   0.0121884   0.0022421   0.0063344  -0.0031386  -0.0023536  -0.0040099
    2   0.0079817  -0.0003849   0.0058729  -0.0160347  -0.0048473  -0.0077703
    3  -0.0252725   0.0054204  -0.0148916   0.0028560   0.0030616   0.0045444
    4  -0.0618721  -0.0154429   0.0537009   0.0091082   0.0116622   0.0058168
    5  -0.0135339  -0.0620100   0.0610607  -0.0084022  -0.0385067   0.0041231
    6   0.0478212   0.0609602  -0.2682038   0.0170378   0.0262984   0.0001231
    7  -0.0014044  -0.0000652  -0.0007962   0.0018214   0.0008730   0.0001879
    8  -0.0000163  -0.0003486   0.0003907   0.0024036  -0.0003884   0.0026644
    9   0.0018281  -0.0000261   0.0004458  -0.0018189   0.0010942  -0.0012811
   10   0.0002559   0.0004290  -0.0003595  -0.0002994   0.0002730  -0.0003338
   11   0.0003222   0.0001070  -0.0002175   0.0002168   0.0004422  -0.0001564
   12   0.0003164   0.0000556   0.0000564  -0.0002299  -0.0001590  -0.0001336
   13   0.0000919  -0.0000083   0.0001486  -0.0004184  -0.0001218  -0.0002762
   14   0.0000515  -0.0000273   0.0000506  -0.0001388   0.0000032  -0.0001074
   15   0.0000619  -0.0000108   0.0001072  -0.0001790  -0.0000686  -0.0001088
   16   0.0000595  -0.0000822   0.0001548  -0.0002472   0.0000349  -0.0002105
   17  -0.0003379  -0.0002382   0.0001172   0.0001485   0.0000416   0.0001023
   18   0.0000159   0.0001002  -0.0000189  -0.0002046  -0.0000055  -0.0001590
   19   0.0000236   0.0000090   0.0000019   0.0000887   0.0000688   0.0000202
   20  -0.0000138   0.0000091  -0.0000262   0.0000173   0.0000418  -0.0000007
   21  -0.0000488   0.0000090  -0.0000134   0.0000363   0.0000288   0.0000348
   22  -0.0000921  -0.0001275   0.0001991   0.0000118   0.0000308   0.0000195
   23   0.0000320   0.0000997  -0.0000677   0.0001921   0.0000489   0.0001350
   24  -0.0000153  -0.0001418   0.0001123  -0.0001189  -0.0000063  -0.0000766
   25  -0.0000350  -0.0000290   0.0000794   0.0000139   0.0000198   0.0000141
   26   0.0000269   0.0000337  -0.0000276   0.0000627   0.0000291   0.0000299
   27   0.0000464   0.0000454   0.0000066  -0.0000179  -0.0000057  -0.0000082
   28  -0.0000280   0.0002485  -0.0001219   0.0002917   0.0001311   0.0002191
   29  -0.0001840   0.0000110  -0.0003742   0.0003634   0.0000008   0.0001890
   30  -0.0003449  -0.0002145   0.0003804   0.0000492   0.0000329  -0.0000033
   31   0.0000068   0.0000035  -0.0000235   0.0000751   0.0000087   0.0000487
   32  -0.0000100   0.0000116   0.0000009   0.0001323   0.0000386   0.0000772
   33   0.0000052   0.0000095  -0.0000063  -0.0000321  -0.0000120  -0.0000220
   34  -0.0004072  -0.0008663  -0.0004003   0.0007338  -0.0000949   0.0005145
   35  -0.0008926  -0.0007158   0.0011222  -0.0006704  -0.0003080  -0.0000050
   36  -0.0002347  -0.0003562  -0.0000858   0.0007070   0.0001865   0.0003604
   37  -0.0007059  -0.0010661   0.0006781  -0.0001049  -0.0000520   0.0000353
   38  -0.0007280  -0.0007947  -0.0010063   0.0002077  -0.0000483   0.0000575
   39   0.0000010  -0.0005789   0.0001305  -0.0001839  -0.0000353  -0.0000343
   40  -0.0053651   0.0066695   0.0036816  -0.0012423  -0.0013849  -0.0019354
   41  -0.0026226   0.0052782   0.0033071   0.0001013  -0.0032783  -0.0029813
   42   0.0253236  -0.0193530  -0.0146507  -0.0010077   0.0004264  -0.0008269
   43  -0.0020451   0.0031548   0.0021341  -0.0001170  -0.0003125   0.0003706
   44   0.0039589  -0.0026684  -0.0024492   0.0003957  -0.0001063  -0.0008804
   45   0.0003961  -0.0006176   0.0001059  -0.0003286   0.0006745   0.0004439
   46  -0.0000150  -0.0001406  -0.0002154   0.0004147   0.0000186   0.0000509
   47  -0.0001817   0.0000289   0.0000420   0.0001584  -0.0000487  -0.0002998
   48  -0.0000377   0.0000523   0.0001902   0.0004808  -0.0007352  -0.0007375
   49  -0.0001247   0.0000510  -0.0001313  -0.0001427   0.0004031   0.0001398
   50  -0.0005772   0.0004214   0.0008610  -0.0000888  -0.0000750   0.0003206
   51   0.0009988  -0.0010531  -0.0005638   0.0001338  -0.0001621  -0.0001489
   52  -0.0002935   0.0001411   0.0001238  -0.0000069  -0.0000054   0.0000416
   53   0.0002312  -0.0002625  -0.0002095   0.0000131   0.0000253  -0.0000500
   54   0.0001497  -0.0001690  -0.0001310  -0.0000070   0.0000522  -0.0000579
   55   0.0000702  -0.0000839  -0.0000383   0.0000338  -0.0000947   0.0000960
   56   0.0000353   0.0000649  -0.0001001  -0.0000106   0.0001672  -0.0001435
   57  -0.0000144   0.0000805   0.0004635  -0.0000024  -0.0001930  -0.0000754
   58   0.0000062   0.0000233  -0.0000367   0.0000235  -0.0000727  -0.0000388
   59   0.0000382  -0.0000032  -0.0000812  -0.0000304   0.0000206   0.0000037
   60  -0.0000573   0.0000385   0.0000458   0.0000023  -0.0000310  -0.0000405
   61  -0.0000507  -0.0001287   0.0004888   0.0001114   0.0001331   0.0002237
   62  -0.0001035  -0.0000309  -0.0003423   0.0000951   0.0002306   0.0002681
   63  -0.0000705   0.0000322   0.0000670  -0.0000380   0.0002809   0.0001240
   64  -0.0000219   0.0000033   0.0000164   0.0000279  -0.0000002   0.0000609
   65  -0.0000329   0.0000224  -0.0000286   0.0000176  -0.0000003  -0.0000561
   66  -0.0000529   0.0000155   0.0000011   0.0000376  -0.0000221  -0.0000079
   67   0.0006557   0.0001041  -0.0017357  -0.0001428   0.0004374   0.0004215
   68  -0.0016934   0.0004889   0.0019265   0.0000156  -0.0005206  -0.0002359
   69   0.0009624  -0.0016915   0.0007601   0.0001726  -0.0002765  -0.0004463
   70  -0.0000538   0.0002971   0.0002279  -0.0000528  -0.0001037  -0.0001424
   71   0.0005760  -0.0001107  -0.0009709   0.0000528  -0.0001031  -0.0000709
   72  -0.0008455   0.0007069   0.0009058  -0.0000222  -0.0001134   0.0000229
   73  -0.0061406   0.0006551  -0.0033569  -0.0000778   0.0049870   0.0032930
   74   0.0035817   0.0011363   0.0005444   0.0077649   0.0009833   0.0026824
   75  -0.0007626  -0.0004360  -0.0009192   0.0017608  -0.0001150  -0.0041804
   76  -0.0010358  -0.0108467   0.0001024  -0.1243960   0.0840455  -0.1463759
   77  -0.0165179  -0.0269529   0.0043426   0.1173017  -0.1626169   0.1697585
   78   0.0114297   0.0272336   0.0108861  -0.1615746   0.1410843  -0.2035857
   79   0.0702529   0.0209611  -0.0614180  -0.0039202  -0.0003512  -0.0001811
   80   0.0209611   0.0893523  -0.0721647  -0.0061052  -0.0025174   0.0020534
   81  -0.0614180  -0.0721647   0.2850490   0.0005616  -0.0015725  -0.0002293
   82  -0.0039202  -0.0061052   0.0005616   0.1215509  -0.0981796   0.1419299
   83  -0.0003512  -0.0025174  -0.0015725  -0.0981796   0.2112920  -0.1697076
   84  -0.0001811   0.0020534  -0.0002293   0.1419299  -0.1697076   0.2065102
 Gradient time:  CPU 5483.83 s  wall 5481.71 s
 **********************************************************************
 **                                                                  **
 **                       VIBRATIONAL ANALYSIS                       **
 **                       --------------------                       **
 **                                                                  **
 **        VIBRATIONAL FREQUENCIES (CM**-1) AND NORMAL MODES         **
 **     FORCE CONSTANTS (mDYN/ANGSTROM) AND REDUCED MASSES (AMU)     **
 **                  INFRARED INTENSITIES (KM/MOL)                   **
 **                                                                  **
 **********************************************************************


 Mode:                 1                      2                      3
 Frequency:        35.39                  36.32                  53.50
 Force Cnst:      0.0028                 0.0042                 0.0071
 Red. Mass:       3.8140                 5.4240                 4.1870
 IR Active:          YES                    YES                    YES
 IR Intens:        0.095                  0.152                  0.100
 Raman Active:       YES                    YES                    YES
               X      Y      Z        X      Y      Z        X      Y      Z
 C          0.008 -0.020 -0.009    0.004 -0.084 -0.083    0.018 -0.032  0.014
 C          0.003 -0.000  0.003   -0.029 -0.082 -0.033   -0.016 -0.060  0.051
 C          0.003 -0.016  0.015   -0.050 -0.034 -0.037   -0.008 -0.006  0.003
 C          0.057 -0.078 -0.079   -0.113  0.060  0.076    0.075 -0.047 -0.126
 H          0.104 -0.130 -0.170   -0.109  0.083  0.113    0.156 -0.096 -0.217
 C          0.050 -0.072 -0.056   -0.181  0.127  0.147    0.053 -0.023 -0.134
 H          0.094 -0.121 -0.131   -0.232  0.204  0.241    0.119 -0.057 -0.236
 C         -0.015 -0.002  0.065   -0.181  0.096  0.098   -0.055  0.046 -0.006
 H         -0.021  0.004  0.086   -0.234  0.148  0.155   -0.076  0.068 -0.007
 C         -0.070  0.061  0.161   -0.114 -0.002 -0.024   -0.137  0.087  0.121
 H         -0.121  0.116  0.258   -0.113 -0.029 -0.067   -0.221  0.139  0.218
 C         -0.061  0.053  0.134   -0.050 -0.066 -0.088   -0.110  0.058  0.120
 H         -0.107  0.100  0.214    0.000 -0.140 -0.182   -0.170  0.087  0.217
 C          0.010  0.011 -0.008    0.033 -0.035 -0.019   -0.007 -0.026  0.006
 C          0.139  0.134  0.046    0.097  0.020  0.007   -0.134 -0.057 -0.039
 H          0.242  0.224  0.109    0.080  0.010  0.004   -0.255 -0.119 -0.052
 C          0.136  0.144  0.025    0.188  0.089  0.038   -0.110 -0.012 -0.073
 H          0.241  0.243  0.069    0.241  0.134  0.060   -0.213 -0.037 -0.108
 C         -0.002  0.027 -0.052    0.212  0.102  0.042    0.047  0.067 -0.062
 H         -0.005  0.034 -0.068    0.286  0.158  0.067    0.069  0.104 -0.088
 C         -0.135 -0.099 -0.107    0.140  0.042  0.013    0.172  0.097 -0.020
 H         -0.242 -0.191 -0.165    0.154  0.051  0.015    0.290  0.155 -0.014
 C         -0.127 -0.105 -0.084    0.051 -0.026 -0.017    0.140  0.046  0.012
 H         -0.227 -0.204 -0.123   -0.001 -0.068 -0.037    0.233  0.066  0.042
 O          0.023 -0.042 -0.048    0.061 -0.112 -0.140    0.082 -0.052 -0.031
 O         -0.017  0.008  0.002   -0.067 -0.067  0.032   -0.026 -0.060  0.141
 H          0.008 -0.003  0.003   -0.058 -0.114 -0.054   -0.024 -0.109  0.030
 H         -0.011 -0.005 -0.012    0.010 -0.086 -0.039    0.076 -0.063  0.064
 TransDip  -0.007  0.006  0.005    0.001  0.012  0.005    0.000 -0.000 -0.010

 Mode:                 4                      5                      6
 Frequency:        92.89                 150.96                 155.83
 Force Cnst:      0.0413                 0.0657                 0.0753
 Red. Mass:       8.1234                 4.8965                 5.2621
 IR Active:          YES                    YES                    YES
 IR Intens:        0.261                  0.220                  0.532
 Raman Active:       YES                    YES                    YES
               X      Y      Z        X      Y      Z        X      Y      Z
 C         -0.097  0.043  0.089    0.033 -0.052 -0.035   -0.029  0.096 -0.106
 C          0.032 -0.045 -0.107    0.031  0.022 -0.007   -0.097 -0.076 -0.041
 C         -0.074  0.022  0.036    0.124 -0.140 -0.178    0.004  0.079 -0.163
 C         -0.025 -0.007 -0.044    0.113 -0.097 -0.153   -0.050 -0.027 -0.108
 H          0.002 -0.020 -0.069    0.165 -0.120 -0.197   -0.144 -0.069 -0.167
 C         -0.009 -0.020 -0.097   -0.015  0.030  0.009   -0.014 -0.083  0.060
 H          0.039 -0.048 -0.173   -0.040  0.089  0.061   -0.075 -0.175  0.121
 C         -0.059  0.008 -0.044   -0.135  0.108  0.151    0.085 -0.011  0.161
 H         -0.052  0.003 -0.075   -0.265  0.235  0.334    0.097 -0.032  0.302
 C         -0.118  0.045  0.049   -0.074  0.013  0.039    0.164  0.083  0.071
 H         -0.160  0.070  0.096   -0.149  0.053  0.116    0.253  0.134  0.138
 C         -0.117  0.044  0.076    0.068 -0.123 -0.142    0.119  0.129 -0.102
 H         -0.159  0.070  0.146    0.092 -0.179 -0.192    0.172  0.211 -0.160
 C         -0.016 -0.093 -0.097    0.104  0.082  0.018   -0.104 -0.077 -0.062
 C          0.058 -0.097 -0.074    0.090  0.046  0.008   -0.062 -0.074 -0.047
 H          0.060 -0.119 -0.108    0.127  0.063  0.008   -0.079 -0.102 -0.077
 C          0.179 -0.034  0.014   -0.013 -0.042 -0.014    0.033 -0.020  0.009
 H          0.251 -0.025  0.037   -0.049 -0.089 -0.031    0.083 -0.004  0.026
 C          0.231  0.034  0.078   -0.087 -0.081 -0.023    0.071  0.022  0.043
 H          0.345  0.099  0.152   -0.189 -0.164 -0.049    0.155  0.076  0.089
 C          0.133  0.020  0.045   -0.016 -0.005  0.007   -0.013 -0.012  0.013
 H          0.163  0.071  0.096   -0.053 -0.022  0.008   -0.003  0.010  0.037
 C          0.009 -0.044 -0.045    0.083  0.078  0.027   -0.097 -0.063 -0.043
 H         -0.042 -0.038 -0.059    0.110  0.120  0.039   -0.146 -0.079 -0.058
 O         -0.258  0.173  0.332   -0.120  0.049  0.159    0.007  0.171  0.011
 O          0.134 -0.085 -0.239   -0.079  0.068  0.046   -0.028 -0.132  0.202
 H          0.101  0.007 -0.064    0.001 -0.032 -0.030   -0.200 -0.176 -0.105
 H         -0.106  0.005  0.009   -0.225  0.096  0.175    0.095 -0.013  0.216
 TransDip  -0.016  0.004  0.001    0.001 -0.011 -0.010    0.015 -0.002 -0.018

 Mode:                 7                      8                      9
 Frequency:       190.53                 248.09                 311.07
 Force Cnst:      0.1182                 0.1664                 0.3552
 Red. Mass:       5.5246                 4.5897                 6.2303
 IR Active:          YES                    YES                    YES
 IR Intens:        3.937                  6.067                  3.937
 Raman Active:       YES                    YES                    YES
               X      Y      Z        X      Y      Z        X      Y      Z
 C         -0.034  0.021  0.001   -0.039  0.018 -0.057    0.033  0.042  0.010
 C          0.018 -0.011 -0.066   -0.007 -0.038  0.019    0.067  0.003 -0.006
 C         -0.090  0.064  0.090   -0.120  0.092 -0.078   -0.050 -0.011 -0.026
 C         -0.089  0.039  0.077   -0.169  0.009 -0.053   -0.090 -0.106 -0.024
 H         -0.114  0.048  0.095   -0.263 -0.015 -0.082   -0.153 -0.134 -0.068
 C         -0.020 -0.029 -0.016   -0.094 -0.087 -0.012   -0.099 -0.131  0.004
 H          0.002 -0.064 -0.057   -0.118 -0.175 -0.003   -0.094 -0.124 -0.002
 C          0.033 -0.065 -0.080    0.011 -0.071  0.004   -0.129 -0.123  0.021
 H          0.105 -0.135 -0.184    0.077 -0.141  0.017   -0.134 -0.120  0.055
 C         -0.015  0.001  0.005    0.027  0.047  0.009   -0.093 -0.077 -0.022
 H          0.012 -0.009 -0.015    0.111  0.076  0.040   -0.041 -0.062 -0.005
 C         -0.081  0.067  0.093   -0.052  0.128 -0.044   -0.093 -0.052 -0.056
 H         -0.102  0.097  0.134   -0.024  0.212 -0.059   -0.093 -0.082 -0.063
 C          0.135  0.104 -0.140    0.110 -0.033  0.168   -0.003  0.089 -0.086
 C          0.206 -0.012 -0.138    0.107  0.061  0.182    0.047  0.124 -0.067
 H          0.283 -0.043 -0.233    0.126  0.138  0.279    0.099  0.139 -0.076
 C          0.129 -0.158 -0.057   -0.028  0.036  0.025    0.003  0.049 -0.003
 H          0.152 -0.264 -0.063   -0.121  0.090  0.003    0.060 -0.022  0.007
 C         -0.008 -0.178  0.003   -0.079 -0.081 -0.109   -0.126  0.024  0.053
 H         -0.109 -0.302  0.044   -0.232 -0.149 -0.240   -0.198 -0.060  0.076
 C         -0.010 -0.016  0.019    0.114 -0.063 -0.046   -0.082  0.115  0.073
 H         -0.105 -0.007  0.091    0.148 -0.104 -0.121   -0.104  0.132  0.108
 C          0.084  0.122 -0.071    0.212 -0.041  0.109   -0.028  0.178  0.009
 H          0.059  0.218 -0.068    0.314 -0.094  0.134   -0.046  0.297  0.014
 O         -0.035  0.017 -0.003    0.009  0.062  0.005    0.128  0.041 -0.001
 O         -0.174  0.059  0.231    0.007 -0.035 -0.089    0.365 -0.134  0.076
 H          0.057 -0.208 -0.124   -0.089  0.054  0.031    0.083 -0.039 -0.017
 H         -0.015  0.044  0.106   -0.088 -0.038 -0.025    0.432  0.062  0.201
 TransDip   0.034 -0.026 -0.047   -0.078 -0.011  0.001   -0.004  0.060  0.020

 Mode:                10                     11                     12
 Frequency:       362.63                 395.40                 413.42
 Force Cnst:      0.4143                 0.5758                 0.2983
 Red. Mass:       5.3468                 6.2506                 2.9625
 IR Active:          YES                    YES                    YES
 IR Intens:        4.566                 21.563                  0.080
 Raman Active:       YES                    YES                    YES
               X      Y      Z        X      Y      Z        X      Y      Z
 C          0.034  0.049  0.122    0.012 -0.149  0.136    0.022 -0.015 -0.020
 C          0.121  0.143  0.122   -0.020 -0.166  0.055    0.010 -0.001 -0.005
 C         -0.060  0.049 -0.035   -0.059  0.030 -0.032    0.008 -0.007 -0.015
 C         -0.085 -0.076 -0.078   -0.032  0.048 -0.067   -0.102  0.094  0.168
 H         -0.161 -0.123 -0.151   -0.033  0.038 -0.086   -0.222  0.204  0.364
 C         -0.089 -0.113 -0.004    0.003  0.010 -0.011    0.086 -0.088 -0.145
 H         -0.095 -0.133 -0.002   -0.024 -0.062  0.008    0.181 -0.179 -0.305
 C         -0.109 -0.082  0.053    0.061  0.038  0.038    0.007 -0.014 -0.017
 H         -0.123 -0.072  0.137    0.065  0.031  0.075    0.020 -0.027 -0.038
 C         -0.035 -0.040 -0.047    0.076  0.031  0.009   -0.099  0.092  0.163
 H          0.053 -0.028 -0.042    0.104  0.032  0.005   -0.198  0.188  0.332
 C         -0.065  0.009 -0.095    0.022  0.062 -0.029    0.085 -0.084 -0.147
 H         -0.046  0.017 -0.117    0.059  0.140 -0.062    0.202 -0.197 -0.350
 C          0.053  0.041  0.034   -0.031  0.013 -0.107    0.008  0.004  0.003
 C         -0.069 -0.113 -0.030    0.026  0.088 -0.085   -0.049 -0.029 -0.017
 H         -0.135 -0.190 -0.099    0.090  0.120 -0.078   -0.103 -0.065 -0.034
 C         -0.002 -0.073 -0.018    0.005  0.026 -0.011    0.030  0.030  0.014
 H         -0.049 -0.071 -0.033    0.082 -0.038  0.005    0.069  0.056  0.029
 C          0.163  0.023  0.008   -0.098  0.014  0.050    0.003  0.013  0.007
 H          0.300  0.128  0.056   -0.136 -0.040  0.077    0.012  0.020  0.010
 C         -0.015 -0.080 -0.058   -0.043  0.089  0.070   -0.047 -0.030 -0.013
 H         -0.072 -0.109 -0.061   -0.022  0.133  0.116   -0.094 -0.068 -0.036
 C         -0.044 -0.092 -0.061   -0.043  0.107 -0.021    0.030  0.024  0.018
 H         -0.079 -0.174 -0.078   -0.071  0.224 -0.018    0.066  0.057  0.031
 O          0.198  0.043  0.082    0.294 -0.074  0.202    0.020  0.002  0.008
 O         -0.045  0.258  0.015   -0.193 -0.114 -0.199   -0.006  0.007 -0.003
 H          0.271  0.196  0.176    0.185 -0.190  0.103   -0.005 -0.004 -0.010
 H          0.104  0.009 -0.312   -0.463 -0.268 -0.149   -0.037  0.009  0.021
 TransDip   0.001 -0.056 -0.040   -0.135 -0.061 -0.007    0.006 -0.006 -0.003

 Mode:                13                     14                     15
 Frequency:       416.57                 432.03                 482.56
 Force Cnst:      0.2978                 0.3468                 0.3975
 Red. Mass:       2.9123                 3.1539                 2.8974
 IR Active:          YES                    YES                    YES
 IR Intens:        1.515                  6.949                 18.130
 Raman Active:       YES                    YES                    YES
               X      Y      Z        X      Y      Z        X      Y      Z
 C         -0.034  0.009  0.039   -0.111  0.060  0.130    0.019  0.098 -0.054
 C         -0.014 -0.007  0.007   -0.043  0.007  0.043   -0.071  0.007 -0.064
 C         -0.027  0.018  0.033   -0.106  0.086  0.158    0.084 -0.028  0.010
 C          0.027 -0.019 -0.055    0.016  0.002 -0.036    0.064 -0.049  0.072
 H          0.073 -0.054 -0.117    0.084 -0.041 -0.114    0.048 -0.033  0.098
 C         -0.006  0.017  0.008    0.073 -0.043 -0.119    0.022 -0.011  0.042
 H         -0.014  0.014  0.019    0.156 -0.142 -0.264    0.039  0.082  0.044
 C         -0.008  0.031  0.032   -0.056  0.105  0.137   -0.047 -0.055 -0.034
 H         -0.028  0.050  0.071   -0.145  0.190  0.294   -0.062 -0.037 -0.082
 C          0.039 -0.020 -0.047    0.053 -0.016 -0.049   -0.069 -0.044  0.011
 H          0.068 -0.054 -0.106    0.091 -0.067 -0.137   -0.101 -0.033  0.035
 C         -0.001  0.015  0.017    0.073 -0.042 -0.088   -0.016 -0.072  0.032
 H         -0.001  0.033  0.022    0.177 -0.114 -0.261   -0.067 -0.148  0.086
 C         -0.025 -0.015 -0.006   -0.055 -0.019 -0.020   -0.101 -0.072 -0.018
 C         -0.134 -0.102 -0.052    0.079  0.037  0.023    0.021  0.001  0.032
 H         -0.287 -0.219 -0.123    0.176  0.084  0.028    0.090  0.047  0.053
 C          0.166  0.118  0.064    0.002 -0.033 -0.004    0.039  0.029  0.017
 H          0.348  0.255  0.136   -0.014 -0.034 -0.009    0.095  0.099  0.042
 C         -0.022 -0.022 -0.014   -0.018 -0.059 -0.028   -0.060 -0.053 -0.041
 H         -0.060 -0.050 -0.028   -0.063 -0.092 -0.044   -0.120 -0.095 -0.068
 C         -0.131 -0.100 -0.056    0.075  0.039  0.010    0.057  0.034  0.007
 H         -0.286 -0.217 -0.118    0.141  0.105  0.059    0.142  0.090  0.031
 C          0.168  0.120  0.063   -0.014 -0.015 -0.033    0.008 -0.008  0.011
 H          0.362  0.259  0.134   -0.017 -0.036 -0.035    0.075  0.014  0.033
 O         -0.020 -0.018 -0.006   -0.051 -0.051 -0.059    0.111  0.176  0.028
 O         -0.001 -0.012 -0.002    0.011 -0.015  0.013   -0.103  0.003 -0.018
 H          0.024  0.010  0.021    0.062  0.033  0.075   -0.123  0.054 -0.069
 H          0.159 -0.074 -0.169    0.369 -0.144 -0.354    0.455 -0.231 -0.621
 TransDip   0.032 -0.013 -0.020    0.078  0.004 -0.033    0.076 -0.075 -0.085

 Mode:                16                     17                     18
 Frequency:       493.29                 531.08                 607.36
 Force Cnst:      0.2304                 0.6155                 1.0477
 Red. Mass:       1.6067                 3.7038                 4.8207
 IR Active:          YES                    YES                    YES
 IR Intens:       44.552                 19.405                 35.021
 Raman Active:       YES                    YES                    YES
               X      Y      Z        X      Y      Z        X      Y      Z
 C         -0.008 -0.059  0.027    0.048 -0.010 -0.114   -0.139  0.081  0.060
 C          0.038 -0.012  0.013    0.053 -0.096 -0.153   -0.208  0.010  0.134
 C          0.010 -0.042 -0.094   -0.044  0.061  0.124    0.023 -0.060 -0.033
 C         -0.033  0.029 -0.030    0.021 -0.013  0.029    0.030 -0.025 -0.004
 H         -0.062  0.065  0.033    0.088 -0.073 -0.079    0.033  0.032  0.089
 C         -0.032  0.031  0.017    0.040 -0.028 -0.037   -0.015  0.036  0.020
 H         -0.088  0.027  0.094    0.119 -0.066 -0.158   -0.066  0.095  0.109
 C          0.061 -0.003 -0.041   -0.056  0.030  0.063    0.038  0.003 -0.049
 H          0.095 -0.037 -0.064   -0.083  0.057  0.084    0.028  0.014 -0.049
 C          0.010  0.044  0.039    0.016 -0.044 -0.056   -0.018  0.002  0.046
 H         -0.025  0.082  0.104    0.076 -0.111 -0.171   -0.122  0.035  0.115
 C          0.008  0.034 -0.012   -0.010 -0.011  0.030    0.042 -0.058  0.015
 H         -0.005  0.110  0.028    0.023 -0.087 -0.040    0.004 -0.039  0.077
 C          0.027  0.011 -0.001    0.225  0.057  0.053    0.012  0.206  0.084
 C          0.009  0.021 -0.005   -0.003  0.036 -0.007    0.066  0.027  0.068
 H         -0.013  0.003 -0.018   -0.220 -0.052  0.005   -0.011 -0.161 -0.151
 C         -0.018  0.002 -0.009   -0.109  0.004 -0.056   -0.056 -0.128  0.044
 H         -0.039 -0.033 -0.020   -0.271 -0.176 -0.126   -0.357 -0.217 -0.061
 C         -0.008  0.024  0.015    0.037  0.164  0.081    0.224 -0.037 -0.008
 H         -0.009  0.021  0.019    0.075  0.196  0.091    0.192 -0.064 -0.014
 C         -0.011  0.009  0.013   -0.103 -0.060  0.019   -0.085 -0.023 -0.122
 H         -0.019 -0.002  0.002   -0.241 -0.230 -0.126   -0.424 -0.144 -0.072
 C         -0.015  0.001  0.003    0.010 -0.013  0.085    0.062  0.138 -0.098
 H         -0.055 -0.005 -0.009   -0.182 -0.074  0.022   -0.035 -0.077 -0.148
 O         -0.075 -0.073  0.038    0.003  0.078  0.025    0.054  0.056 -0.039
 O          0.014  0.004  0.037   -0.066 -0.079 -0.009    0.019 -0.148 -0.075
 H          0.110  0.042  0.041   -0.085 -0.123 -0.199   -0.194  0.040  0.150
 H          0.630 -0.253 -0.627    0.234 -0.168 -0.298    0.076 -0.112 -0.084
 TransDip   0.180 -0.033 -0.110    0.019 -0.086 -0.110   -0.185  0.016  0.038

 Mode:                19                     20                     21
 Frequency:       631.18                 633.52                 682.33
 Force Cnst:      1.4988                 1.5191                 1.5964
 Red. Mass:       6.3855                 6.4241                 5.8195
 IR Active:          YES                    YES                    YES
 IR Intens:        0.119                  0.216                  5.957
 Raman Active:       YES                    YES                    YES
               X      Y      Z        X      Y      Z        X      Y      Z
 C         -0.002  0.023  0.006    0.001  0.026 -0.004   -0.039  0.172  0.209
 C          0.033 -0.020  0.009    0.010 -0.009 -0.004    0.047 -0.075  0.117
 C          0.075 -0.046  0.064   -0.038  0.060 -0.060    0.140  0.146  0.007
 C         -0.032 -0.223  0.101    0.050  0.184 -0.080    0.147 -0.083  0.022
 H          0.051 -0.190  0.142   -0.056  0.151 -0.118   -0.071 -0.109  0.013
 C         -0.224 -0.035 -0.107    0.210  0.024  0.116    0.074 -0.035  0.165
 H         -0.173  0.105 -0.140    0.169 -0.061  0.151    0.068  0.241  0.251
 C         -0.070  0.044 -0.076    0.041 -0.066  0.057   -0.099 -0.186 -0.080
 H          0.090 -0.136  0.122   -0.104  0.098 -0.126   -0.117 -0.167 -0.064
 C          0.034  0.242 -0.111   -0.050 -0.206  0.093   -0.099  0.144 -0.032
 H         -0.067  0.214 -0.139    0.056 -0.166  0.140    0.022  0.304  0.202
 C          0.205  0.035  0.097   -0.189 -0.024 -0.101   -0.012  0.085 -0.185
 H          0.144 -0.100  0.142   -0.147  0.070 -0.128   -0.115 -0.021 -0.073
 C          0.013  0.020 -0.094    0.009  0.042 -0.095    0.059 -0.081 -0.035
 C         -0.105  0.177 -0.076   -0.115  0.199 -0.072    0.058  0.016 -0.065
 H         -0.059  0.156 -0.133   -0.075  0.152 -0.161    0.001  0.049  0.017
 C         -0.101  0.044  0.188   -0.117  0.040  0.224    0.005  0.002 -0.126
 H         -0.013 -0.067  0.203   -0.053 -0.086  0.228    0.029 -0.111 -0.133
 C         -0.023 -0.028  0.094   -0.004 -0.042  0.099   -0.037  0.096  0.045
 H         -0.027  0.115 -0.146   -0.024  0.111 -0.182   -0.029  0.069  0.100
 C          0.113 -0.196  0.091    0.125 -0.222  0.088   -0.039 -0.034  0.044
 H          0.083 -0.161  0.157    0.052 -0.198  0.166   -0.009 -0.107 -0.073
 C          0.095 -0.050 -0.165    0.116 -0.042 -0.193    0.030 -0.024  0.096
 H          0.034  0.072 -0.169    0.026  0.059 -0.209   -0.013  0.039  0.090
 O         -0.002  0.012 -0.012   -0.028  0.017 -0.028   -0.092 -0.027 -0.123
 O         -0.014  0.003 -0.006   -0.004  0.005 -0.006   -0.071 -0.075 -0.043
 H          0.080 -0.041  0.013    0.026 -0.034 -0.009    0.221 -0.150  0.144
 H         -0.026 -0.030 -0.027    0.013 -0.011 -0.030   -0.219 -0.134  0.011
 TransDip   0.001 -0.008 -0.008    0.010 -0.008  0.007    0.039  0.019  0.065

 Mode:                22                     23                     24
 Frequency:       699.53                 710.60                 716.86
 Force Cnst:      0.8788                 0.7021                 0.5267
 Red. Mass:       3.0482                 2.3598                 1.7397
 IR Active:          YES                    YES                    YES
 IR Intens:        8.976                 31.850                 42.668
 Raman Active:       YES                    YES                    YES
               X      Y      Z        X      Y      Z        X      Y      Z
 C         -0.079  0.041  0.024    0.105 -0.080 -0.064    0.039 -0.034 -0.030
 C          0.008  0.009 -0.034   -0.008 -0.003 -0.000    0.005  0.005 -0.008
 C         -0.120 -0.007  0.098    0.012  0.086  0.062    0.009  0.014  0.002
 C          0.012 -0.034 -0.133    0.046 -0.025  0.014    0.003  0.003  0.014
 H          0.247 -0.150 -0.355    0.142 -0.209 -0.297    0.021 -0.040 -0.057
 C         -0.121  0.105  0.078    0.006  0.004  0.098    0.008 -0.006  0.013
 H         -0.075 -0.064 -0.035    0.206 -0.083 -0.210    0.066 -0.038 -0.077
 C          0.116  0.019 -0.083   -0.055 -0.058 -0.002   -0.021 -0.008  0.013
 H          0.303 -0.160 -0.417    0.159 -0.263 -0.336    0.032 -0.058 -0.068
 C         -0.054  0.003  0.179   -0.049  0.097  0.010   -0.005  0.018 -0.009
 H         -0.071 -0.125 -0.021    0.229 -0.040 -0.256    0.078 -0.026 -0.094
 C          0.078 -0.126 -0.032   -0.016  0.065 -0.055   -0.014  0.026  0.000
 H          0.275 -0.221 -0.342    0.145 -0.161 -0.358    0.032 -0.030 -0.082
 C          0.023 -0.042 -0.020   -0.013  0.075  0.039   -0.095 -0.047 -0.026
 C          0.015  0.011 -0.027   -0.042 -0.029  0.043    0.045  0.034  0.037
 H          0.019  0.058  0.036   -0.086 -0.120 -0.057    0.367  0.257  0.153
 C         -0.010  0.008 -0.047    0.027  0.006  0.086   -0.104 -0.077 -0.018
 H          0.046 -0.020 -0.033   -0.077  0.041  0.059    0.153  0.141  0.087
 C         -0.028  0.044  0.022    0.025 -0.075 -0.039    0.057  0.016  0.009
 H          0.013  0.076  0.032   -0.074 -0.145 -0.079    0.437  0.299  0.152
 C         -0.000 -0.044  0.030    0.024  0.078 -0.036   -0.103 -0.064 -0.052
 H          0.070 -0.049 -0.020   -0.089  0.075  0.031    0.158  0.152  0.077
 C          0.017 -0.035  0.045   -0.045  0.033 -0.069    0.045  0.049  0.003
 H          0.036  0.028  0.058   -0.104 -0.083 -0.100    0.386  0.288  0.128
 O          0.042  0.041 -0.018   -0.036 -0.045  0.048   -0.010 -0.017  0.020
 O          0.009  0.030  0.011   -0.002 -0.022 -0.005   -0.002  0.010  0.009
 H          0.050 -0.004 -0.028   -0.109  0.012 -0.024   -0.022  0.013 -0.014
 H         -0.028  0.061  0.066    0.055 -0.038 -0.061    0.039 -0.007 -0.036
 TransDip   0.017 -0.053 -0.078    0.106 -0.059 -0.134    0.194  0.079  0.006

 Mode:                25                     26                     27
 Frequency:       776.51                 782.87                 858.14
 Force Cnst:      0.6810                 0.8181                 1.3638
 Red. Mass:       1.9168                 2.2656                 3.1432
 IR Active:          YES                    YES                    YES
 IR Intens:       24.763                  9.024                  7.675
 Raman Active:       YES                    YES                    YES
               X      Y      Z        X      Y      Z        X      Y      Z
 C         -0.004  0.007 -0.015   -0.041  0.059  0.007    0.055  0.094  0.011
 C          0.031 -0.027 -0.008   -0.003 -0.013  0.142    0.254 -0.114  0.045
 C         -0.040  0.038  0.067    0.066 -0.070 -0.117    0.024  0.008 -0.011
 C          0.020 -0.019 -0.034   -0.035  0.029  0.048   -0.038  0.011 -0.021
 H         -0.022  0.022  0.038    0.025 -0.014 -0.031   -0.028 -0.000 -0.045
 C         -0.001  0.003  0.001   -0.005  0.005 -0.013   -0.061  0.013 -0.035
 H         -0.131  0.127  0.221    0.184 -0.196 -0.336   -0.055 -0.089 -0.075
 C          0.030 -0.025 -0.048   -0.034  0.056  0.073    0.024  0.032  0.008
 H         -0.119  0.117  0.193    0.184 -0.152 -0.318    0.046  0.009 -0.042
 C         -0.000 -0.006  0.001   -0.003 -0.025  0.018    0.002 -0.068  0.037
 H         -0.158  0.137  0.254    0.201 -0.263 -0.392   -0.072 -0.094  0.011
 C          0.026 -0.029 -0.038   -0.034  0.014  0.083    0.010 -0.044  0.021
 H         -0.051  0.040  0.092    0.078 -0.089 -0.107   -0.013 -0.008  0.072
 C          0.125  0.111  0.061    0.102  0.056  0.030   -0.035 -0.055 -0.031
 C         -0.070 -0.048  0.004   -0.024 -0.015 -0.067    0.007 -0.006  0.098
 H          0.053  0.025  0.032    0.010  0.019 -0.043   -0.109 -0.104  0.041
 C         -0.006 -0.002  0.041    0.028  0.005 -0.053   -0.005  0.017  0.126
 H          0.314  0.288  0.174    0.258  0.084  0.026   -0.407 -0.097 -0.008
 C         -0.060 -0.080 -0.044   -0.070 -0.016 -0.001    0.071 -0.010 -0.012
 H          0.359  0.230  0.119    0.167  0.143  0.115   -0.163 -0.185 -0.092
 C         -0.011  0.031 -0.022    0.008 -0.016  0.026   -0.071  0.090 -0.067
 H          0.316  0.312  0.154    0.225  0.117  0.071   -0.046  0.202  0.064
 C         -0.069 -0.020 -0.044   -0.030 -0.041 -0.001   -0.059  0.028 -0.056
 H          0.069  0.057  0.004    0.011  0.025  0.019    0.285  0.260  0.064
 O         -0.007  0.014 -0.010   -0.020  0.049 -0.049   -0.057  0.062 -0.079
 O         -0.012 -0.042 -0.009   -0.008 -0.042 -0.025   -0.054 -0.026 -0.005
 H         -0.004 -0.051 -0.023    0.050 -0.008  0.159    0.405 -0.225  0.050
 H          0.007 -0.050 -0.028   -0.042 -0.110 -0.062   -0.199 -0.200 -0.057
 TransDip   0.042  0.113  0.105    0.075 -0.026 -0.054    0.046 -0.074 -0.017

 Mode:                28                     29                     30
 Frequency:       861.48                 866.47                 873.95
 Force Cnst:      0.5819                 0.5721                 1.6580
 Red. Mass:       1.3307                 1.2934                 3.6844
 IR Active:          YES                    YES                    YES
 IR Intens:        0.748                  0.371                  1.366
 Raman Active:       YES                    YES                    YES
               X      Y      Z        X      Y      Z        X      Y      Z
 C         -0.015 -0.018  0.002    0.023  0.000 -0.024    0.161 -0.065 -0.210
 C         -0.050  0.025 -0.018    0.023 -0.011  0.035   -0.026  0.012  0.310
 C         -0.005 -0.002  0.001   -0.007  0.010  0.014   -0.046  0.064  0.096
 C          0.017 -0.009 -0.011    0.026 -0.027 -0.054   -0.027  0.014  0.006
 H         -0.053  0.054  0.103   -0.187  0.175  0.304    0.119 -0.132 -0.254
 C          0.024 -0.012 -0.008    0.027 -0.032 -0.063   -0.035  0.011 -0.008
 H         -0.055  0.085  0.132   -0.266  0.238  0.425   -0.051 -0.019  0.005
 C         -0.005 -0.010 -0.005    0.012 -0.006 -0.017    0.042 -0.013 -0.047
 H         -0.024  0.009  0.028   -0.057  0.060  0.095   -0.140  0.161  0.252
 C         -0.009  0.023  0.005   -0.028  0.017  0.051    0.021 -0.054 -0.016
 H          0.071 -0.031 -0.094    0.171 -0.188 -0.305   -0.223  0.129  0.316
 C         -0.012  0.020  0.015   -0.034  0.029  0.066    0.011 -0.027  0.001
 H          0.071 -0.063 -0.130    0.236 -0.224 -0.397    0.006 -0.023  0.013
 C          0.009  0.012  0.006   -0.008 -0.006 -0.002   -0.053 -0.014  0.012
 C          0.055  0.042  0.007   -0.015 -0.010 -0.007    0.014  0.036 -0.097
 H         -0.360 -0.264 -0.170    0.111  0.081  0.043    0.059  0.047 -0.120
 C          0.060  0.041  0.001   -0.013 -0.011 -0.005    0.058 -0.000 -0.102
 H         -0.325 -0.266 -0.154    0.082  0.057  0.033    0.031 -0.204 -0.138
 C         -0.011  0.003  0.000    0.007  0.002  0.003    0.001  0.033  0.042
 H          0.011  0.022  0.002   -0.033 -0.032 -0.005   -0.157 -0.122  0.039
 C         -0.040 -0.058 -0.009    0.012  0.019  0.003    0.007 -0.036  0.034
 H          0.386  0.238  0.128   -0.122 -0.073 -0.038    0.012 -0.052  0.010
 C         -0.053 -0.055 -0.008    0.011  0.014 -0.001   -0.001 -0.016 -0.017
 H          0.363  0.260  0.148   -0.081 -0.051 -0.035    0.127  0.108  0.034
 O          0.013 -0.013  0.016   -0.013  0.012 -0.006   -0.069  0.058  0.004
 O          0.011  0.004 -0.000   -0.004 -0.002 -0.003    0.006 -0.009 -0.026
 H         -0.082  0.034 -0.024    0.017 -0.011  0.031   -0.226  0.150  0.301
 H          0.035  0.050  0.023   -0.023 -0.042 -0.025   -0.061 -0.197 -0.152
 TransDip  -0.004  0.025  0.011    0.018 -0.003  0.006   -0.005 -0.010  0.036

 Mode:                31                     32                     33
 Frequency:       931.53                 954.99                 970.33
 Force Cnst:      0.7473                 0.7694                 0.7514
 Red. Mass:       1.4616                 1.4319                 1.3545
 IR Active:          YES                    YES                    YES
 IR Intens:        1.307                  2.743                  0.052
 Raman Active:       YES                    YES                    YES
               X      Y      Z        X      Y      Z        X      Y      Z
 C         -0.046 -0.009  0.003    0.042 -0.013 -0.029   -0.011 -0.001 -0.001
 C         -0.021  0.011 -0.020   -0.007  0.006  0.026   -0.000 -0.003 -0.002
 C         -0.011 -0.013 -0.008   -0.021  0.034  0.051   -0.002 -0.005 -0.004
 C          0.009 -0.003  0.005    0.022 -0.024 -0.048    0.000 -0.002  0.006
 H          0.005  0.007  0.022   -0.167  0.155  0.269    0.017 -0.012 -0.012
 C          0.021 -0.000  0.016    0.007 -0.018 -0.040    0.004  0.000  0.003
 H          0.039  0.011 -0.006   -0.124  0.090  0.176    0.009  0.004 -0.003
 C         -0.010 -0.004  0.002   -0.037  0.045  0.074    0.003 -0.001 -0.005
 H          0.001 -0.013 -0.026    0.257 -0.237 -0.407   -0.015  0.016  0.023
 C         -0.001  0.016 -0.011   -0.020  0.013  0.040   -0.000  0.003 -0.001
 H          0.010  0.024 -0.001    0.120 -0.122 -0.198    0.005  0.000 -0.006
 C          0.003  0.004 -0.003    0.050 -0.053 -0.092   -0.003  0.003  0.002
 H         -0.006  0.015  0.012   -0.299  0.264  0.505    0.011 -0.004 -0.021
 C          0.056  0.047  0.023   -0.009 -0.000  0.006    0.007  0.003  0.002
 C         -0.071 -0.048 -0.031   -0.003  0.004 -0.012   -0.074 -0.054 -0.027
 H          0.380  0.293  0.169    0.020  0.017 -0.009    0.390  0.301  0.187
 C         -0.006 -0.005 -0.009    0.009  0.002 -0.012    0.065  0.047  0.023
 H          0.058  0.037  0.016   -0.003 -0.032 -0.020   -0.351 -0.258 -0.141
 C          0.078  0.053  0.027    0.001  0.002  0.005    0.014  0.010  0.007
 H         -0.440 -0.325 -0.179   -0.013 -0.014  0.009   -0.086 -0.066 -0.029
 C          0.021  0.003  0.010   -0.003 -0.008  0.002   -0.073 -0.052 -0.026
 H         -0.073 -0.073 -0.032    0.026  0.016  0.017    0.399  0.308  0.167
 C         -0.082 -0.063 -0.025    0.005  0.002 -0.004    0.060  0.045  0.017
 H          0.447  0.339  0.173   -0.001 -0.006 -0.007   -0.328 -0.246 -0.127
 O          0.014 -0.004  0.005   -0.009  0.001  0.005    0.002  0.000 -0.000
 O          0.004 -0.010  0.001   -0.001 -0.003 -0.003    0.001  0.001  0.002
 H         -0.025  0.008 -0.021   -0.079  0.038  0.020    0.016  0.002  0.003
 H          0.044  0.022  0.003   -0.001 -0.014 -0.013    0.008 -0.002 -0.006
 TransDip   0.004  0.035  0.010   -0.024  0.022  0.042   -0.005  0.001 -0.006

 Mode:                34                     35                     36
 Frequency:       986.87                 994.74                 998.11
 Force Cnst:      0.7777                 1.0010                 1.4902
 Red. Mass:       1.3554                 1.7170                 2.5388
 IR Active:          YES                    YES                    YES
 IR Intens:        0.284                 30.853                 71.941
 Raman Active:       YES                    YES                    YES
               X      Y      Z        X      Y      Z        X      Y      Z
 C          0.010 -0.003 -0.006   -0.106 -0.041 -0.071    0.166  0.066  0.117
 C          0.000 -0.000  0.004    0.028 -0.045  0.033   -0.050  0.086 -0.059
 C         -0.009  0.011  0.018   -0.065 -0.039 -0.006    0.106  0.062  0.008
 C          0.046 -0.041 -0.082    0.015 -0.013  0.020   -0.025  0.027 -0.031
 H         -0.260  0.251  0.434    0.041 -0.020  0.011   -0.058  0.031 -0.031
 C         -0.024  0.021  0.037    0.075 -0.009  0.038   -0.118  0.014 -0.061
 H          0.110 -0.112 -0.191    0.073  0.075  0.071   -0.117 -0.119 -0.111
 C         -0.033  0.026  0.051   -0.020  0.000 -0.001    0.029 -0.007 -0.001
 H          0.175 -0.174 -0.296   -0.012  0.000 -0.074    0.007  0.002  0.133
 C          0.046 -0.045 -0.077   -0.004  0.047 -0.031    0.004 -0.071  0.053
 H         -0.265  0.249  0.441   -0.006  0.055 -0.022    0.030 -0.101  0.009
 C         -0.023  0.024  0.048    0.015 -0.001  0.000   -0.018 -0.000 -0.003
 H          0.155 -0.143 -0.258    0.004  0.044  0.024   -0.018 -0.058 -0.010
 C         -0.002 -0.000  0.001   -0.003 -0.015 -0.007    0.003  0.026  0.010
 C         -0.002  0.001 -0.003   -0.023 -0.023 -0.004   -0.048 -0.004 -0.036
 H          0.011  0.010  0.002    0.191  0.145  0.103    0.254  0.221  0.089
 C          0.003  0.002 -0.000    0.058  0.042  0.030    0.058  0.041  0.004
 H         -0.015 -0.014 -0.008   -0.391 -0.283 -0.146   -0.334 -0.245 -0.153
 C         -0.001 -0.003 -0.001   -0.070 -0.046 -0.021   -0.028 -0.058 -0.035
 H          0.013  0.006  0.006    0.416  0.305  0.181    0.347  0.228  0.088
 C          0.000 -0.000 -0.000    0.046  0.053  0.015    0.058  0.005  0.028
 H         -0.000  0.000  0.000   -0.369 -0.248 -0.135   -0.266 -0.250 -0.111
 C          0.001  0.002  0.002   -0.014 -0.010 -0.018   -0.035 -0.022  0.029
 H         -0.014 -0.009 -0.004    0.158  0.123  0.046    0.168  0.143  0.108
 O         -0.002  0.000  0.001    0.017  0.028  0.000   -0.025 -0.048  0.001
 O         -0.000  0.000 -0.001    0.024  0.039  0.009   -0.043 -0.073 -0.014
 H         -0.018 -0.001 -0.002    0.136 -0.023  0.067   -0.239  0.048 -0.116
 H         -0.002 -0.005 -0.004   -0.033 -0.040 -0.021    0.078  0.070  0.029
 TransDip   0.009  0.009  0.011   -0.152 -0.086 -0.032    0.226  0.142  0.053

 Mode:                37                     38                     39
 Frequency:      1012.84                1018.99                1020.33
 Force Cnst:      0.7850                 3.8050                 3.7109
 Red. Mass:       1.2988                 6.2195                 6.0500
 IR Active:          YES                    YES                    YES
 IR Intens:        1.871                  1.388                  1.336
 Raman Active:       YES                    YES                    YES
               X      Y      Z        X      Y      Z        X      Y      Z
 C          0.006  0.012  0.022   -0.034 -0.010 -0.024   -0.008 -0.009 -0.006
 C         -0.004  0.009 -0.012    0.013 -0.042  0.012    0.011 -0.013  0.004
 C          0.016 -0.001 -0.010   -0.023 -0.011 -0.004   -0.011 -0.012  0.002
 C         -0.038  0.041  0.053    0.035 -0.189  0.125   -0.044  0.276 -0.188
 H          0.220 -0.213 -0.396    0.065 -0.177  0.159   -0.108  0.284 -0.190
 C          0.037 -0.042 -0.080    0.000  0.007 -0.002    0.042 -0.013  0.042
 H         -0.280  0.254  0.448    0.031  0.050 -0.017    0.038 -0.083  0.007
 C         -0.038  0.029  0.059    0.139  0.141  0.003   -0.214 -0.216 -0.015
 H          0.213 -0.213 -0.357    0.135  0.157 -0.012   -0.247 -0.198  0.034
 C          0.025 -0.029 -0.038    0.007 -0.011  0.009   -0.019  0.054 -0.028
 H         -0.163  0.147  0.274    0.018  0.005  0.016   -0.019 -0.003 -0.097
 C         -0.005  0.009  0.021   -0.167  0.041 -0.123    0.269 -0.072  0.187
 H          0.090 -0.083 -0.141   -0.143  0.114 -0.152    0.202 -0.131  0.284
 C          0.003  0.003 -0.001    0.020 -0.036 -0.016    0.008 -0.023 -0.010
 C         -0.003  0.003 -0.003   -0.100  0.254 -0.194   -0.064  0.161 -0.123
 H          0.005  0.009  0.001   -0.109  0.228 -0.244   -0.074  0.146 -0.149
 C         -0.001  0.001  0.003   -0.022 -0.016  0.065   -0.013 -0.010  0.037
 H         -0.006  0.004  0.001    0.031 -0.025  0.068    0.028 -0.012  0.041
 C          0.005 -0.004 -0.005    0.201 -0.204 -0.119    0.128 -0.128 -0.074
 H          0.004 -0.001 -0.012    0.186 -0.231 -0.122    0.108 -0.155 -0.077
 C          0.001 -0.002 -0.000   -0.025  0.051 -0.050   -0.019  0.028 -0.031
 H          0.006 -0.003 -0.003    0.018  0.050 -0.057    0.034  0.047 -0.024
 C         -0.003 -0.002  0.010   -0.085 -0.039  0.318   -0.048 -0.020  0.202
 H         -0.005  0.000  0.010   -0.090 -0.108  0.317   -0.098 -0.105  0.186
 O         -0.001 -0.005 -0.001    0.007  0.014 -0.001   -0.004  0.005 -0.004
 O         -0.005 -0.008 -0.001    0.014  0.031  0.004    0.001  0.005  0.003
 H          0.004 -0.005 -0.014    0.021 -0.002  0.025    0.006  0.025  0.014
 H          0.009  0.012  0.008   -0.017 -0.020 -0.018   -0.014 -0.022 -0.011
 TransDip   0.041  0.015 -0.003    0.009 -0.036 -0.006   -0.018 -0.029 -0.014

 Mode:                40                     41                     42
 Frequency:      1057.32                1059.65                1105.68
 Force Cnst:      1.5001                 1.3694                 1.4310
 Red. Mass:       2.2775                 2.0699                 1.9867
 IR Active:          YES                    YES                    YES
 IR Intens:        2.625                  0.554                 34.684
 Raman Active:       YES                    YES                    YES
               X      Y      Z        X      Y      Z        X      Y      Z
 C         -0.006 -0.004 -0.002   -0.045 -0.020 -0.027    0.006  0.020  0.034
 C         -0.035 -0.005  0.010    0.011 -0.020  0.003   -0.066 -0.127 -0.021
 C          0.004  0.005  0.000   -0.015 -0.003 -0.004    0.037  0.015 -0.000
 C          0.028  0.003  0.015    0.066 -0.005  0.042    0.005  0.023 -0.006
 H          0.160  0.047  0.067    0.371  0.099  0.169    0.044  0.026 -0.011
 C         -0.043  0.036 -0.046   -0.079  0.083 -0.095   -0.026 -0.003 -0.014
 H          0.009  0.169 -0.091    0.056  0.420 -0.208   -0.055 -0.061  0.008
 C         -0.044 -0.043 -0.001   -0.105 -0.096 -0.007    0.013 -0.006  0.011
 H         -0.047 -0.049 -0.002   -0.124 -0.095 -0.022    0.060 -0.059  0.067
 C          0.030 -0.047  0.045    0.069 -0.099  0.098    0.001  0.003 -0.001
 H          0.162 -0.005  0.100    0.377 -0.001  0.224    0.026  0.015  0.011
 C          0.005  0.028 -0.013    0.015  0.065 -0.031   -0.018 -0.009 -0.000
 H          0.054  0.143 -0.046    0.132  0.359 -0.110   -0.057 -0.139  0.018
 C          0.025 -0.021 -0.009   -0.007  0.004  0.002    0.040 -0.050  0.037
 C          0.026 -0.007 -0.071   -0.011  0.006  0.028   -0.060  0.076  0.008
 H          0.225 -0.078 -0.289   -0.100  0.032  0.119   -0.283  0.206  0.323
 C         -0.008 -0.072  0.162    0.002  0.028 -0.063    0.023 -0.000 -0.064
 H          0.183 -0.389  0.195   -0.073  0.155 -0.075    0.122 -0.129 -0.055
 C         -0.090  0.094  0.058    0.037 -0.039 -0.022    0.009 -0.048  0.067
 H         -0.098  0.100  0.074    0.040 -0.046 -0.019    0.026 -0.265  0.448
 C         -0.025  0.110 -0.142    0.007 -0.038  0.055   -0.047  0.075 -0.021
 H          0.152  0.006 -0.416   -0.071  0.005  0.170   -0.219  0.175  0.211
 C          0.035 -0.064  0.020   -0.014  0.023 -0.009    0.057 -0.038 -0.093
 H          0.243 -0.316  0.050   -0.087  0.121 -0.019    0.265 -0.251 -0.063
 O          0.001 -0.003  0.003    0.005  0.006  0.002   -0.001 -0.005 -0.004
 O          0.009  0.015 -0.001    0.007  0.011  0.004    0.042  0.096 -0.000
 H         -0.057  0.021  0.011    0.091 -0.004  0.028   -0.245 -0.092 -0.065
 H          0.004  0.015  0.003   -0.006 -0.007 -0.001   -0.028 -0.019 -0.050
 TransDip   0.046 -0.023 -0.007   -0.022  0.008 -0.006   -0.053 -0.179  0.023

 Mode:                43                     44                     45
 Frequency:      1117.22                1126.71                1192.54
 Force Cnst:      1.1689                 2.0970                 0.9243
 Red. Mass:       1.5895                 2.8036                 1.1031
 IR Active:          YES                    YES                    YES
 IR Intens:        9.280                 74.370                  0.056
 Raman Active:       YES                    YES                    YES
               X      Y      Z        X      Y      Z        X      Y      Z
 C         -0.007  0.002 -0.007   -0.024 -0.014 -0.025   -0.002  0.001  0.001
 C         -0.021 -0.053  0.020    0.138  0.227 -0.018    0.006 -0.001 -0.004
 C          0.008 -0.041  0.029   -0.067 -0.086  0.015    0.000 -0.000 -0.000
 C          0.049  0.084 -0.018    0.030  0.032 -0.001   -0.000 -0.000  0.000
 H          0.448  0.217  0.135    0.342  0.137  0.129   -0.003 -0.002 -0.002
 C         -0.057 -0.007 -0.030    0.004 -0.005  0.005    0.000  0.001 -0.000
 H         -0.149 -0.208  0.034   -0.032 -0.087  0.032    0.002  0.004 -0.001
 C          0.040 -0.047  0.050    0.014 -0.027  0.023   -0.000 -0.000 -0.000
 H          0.260 -0.295  0.324    0.122 -0.146  0.158   -0.001  0.001 -0.001
 C          0.011  0.075 -0.037    0.004  0.065 -0.036    0.001  0.000  0.000
 H          0.211  0.152  0.042    0.108  0.109  0.007    0.006  0.002  0.002
 C         -0.092 -0.041 -0.030   -0.053 -0.015 -0.023   -0.000 -0.001 -0.000
 H         -0.222 -0.342  0.054   -0.047 -0.004 -0.038   -0.002 -0.003  0.002
 C          0.007  0.006 -0.014   -0.039 -0.005  0.026   -0.007  0.007  0.001
 C          0.021 -0.031 -0.002   -0.041  0.068  0.007    0.000  0.002 -0.007
 H          0.098 -0.064 -0.091   -0.208  0.113  0.161    0.091 -0.045 -0.129
 C         -0.012  0.004  0.024    0.026 -0.012 -0.045   -0.023  0.035 -0.005
 H         -0.067  0.076  0.017    0.156 -0.181 -0.030   -0.260  0.374 -0.039
 C          0.000  0.013 -0.024   -0.003 -0.022  0.045    0.000 -0.031  0.057
 H         -0.005  0.088 -0.153    0.006 -0.169  0.297    0.019 -0.339  0.588
 C          0.010 -0.019  0.009   -0.014  0.032 -0.018    0.026 -0.016 -0.038
 H          0.050 -0.043 -0.045   -0.069  0.062  0.052    0.282 -0.163 -0.400
 C         -0.022  0.017  0.022    0.047 -0.035 -0.031   -0.004  0.008 -0.006
 H         -0.104  0.142  0.012    0.200 -0.319 -0.016   -0.099  0.138 -0.020
 O         -0.001  0.019 -0.010    0.010  0.017 -0.002    0.000 -0.001 -0.000
 O          0.020  0.038 -0.002   -0.086 -0.163  0.003   -0.001 -0.000  0.001
 H         -0.042 -0.099 -0.003    0.273  0.272  0.048   -0.007  0.003 -0.006
 H         -0.039 -0.047 -0.035    0.106  0.113  0.114   -0.005 -0.004  0.000
 TransDip  -0.011 -0.097  0.005    0.124  0.229  0.091    0.000 -0.001 -0.008

 Mode:                46                     47                     48
 Frequency:      1197.65                1205.67                1211.89
 Force Cnst:      0.9377                 1.8217                 0.9995
 Red. Mass:       1.1095                 2.1271                 1.1551
 IR Active:          YES                    YES                    YES
 IR Intens:        2.451                 30.599                 17.078
 Raman Active:       YES                    YES                    YES
               X      Y      Z        X      Y      Z        X      Y      Z
 C         -0.009 -0.005 -0.006   -0.026 -0.009 -0.012    0.020  0.013  0.011
 C          0.001 -0.002 -0.004    0.058 -0.069 -0.057   -0.007 -0.003  0.003
 C          0.005  0.007 -0.001    0.034  0.029  0.003   -0.019 -0.015 -0.005
 C         -0.011  0.000 -0.007   -0.006  0.001 -0.004    0.019  0.005  0.009
 H         -0.242 -0.075 -0.098   -0.138 -0.042 -0.058    0.243  0.078  0.097
 C          0.016  0.049 -0.019   -0.011  0.007 -0.010    0.000 -0.021  0.012
 H          0.203  0.493 -0.162   -0.003  0.027 -0.018   -0.059 -0.161  0.057
 C          0.035 -0.037  0.042   -0.001  0.007 -0.005   -0.001 -0.006  0.003
 H          0.348 -0.389  0.430   -0.041  0.052 -0.055    0.029 -0.040  0.040
 C         -0.031 -0.010 -0.012    0.019 -0.002  0.012   -0.030 -0.007 -0.013
 H         -0.334 -0.116 -0.135    0.197  0.060  0.084   -0.303 -0.104 -0.124
 C         -0.007 -0.005 -0.002   -0.009 -0.018  0.004    0.017  0.030 -0.007
 H          0.013  0.045 -0.016   -0.094 -0.219  0.066    0.129  0.296 -0.088
 C         -0.009  0.010  0.004   -0.171  0.183  0.089    0.011 -0.011 -0.004
 C         -0.001  0.002  0.001   -0.015  0.021 -0.003    0.027 -0.019 -0.039
 H          0.003 -0.001 -0.006    0.211 -0.090 -0.316    0.234 -0.123 -0.311
 C          0.002 -0.001 -0.004    0.031 -0.000 -0.074   -0.027  0.037  0.002
 H          0.008 -0.009 -0.003    0.049 -0.034 -0.078   -0.252  0.357 -0.030
 C         -0.001  0.001  0.001   -0.013  0.012  0.009   -0.003  0.002  0.003
 H         -0.000 -0.001  0.003   -0.009 -0.001  0.027   -0.003  0.000  0.007
 C          0.002 -0.003  0.001    0.030 -0.059  0.040   -0.023  0.015  0.030
 H          0.007 -0.007 -0.006    0.041 -0.070  0.028   -0.213  0.127  0.301
 C         -0.001 -0.001  0.002   -0.002 -0.016  0.034    0.024 -0.035  0.001
 H          0.015 -0.023  0.005    0.342 -0.519  0.096    0.213 -0.288  0.030
 O          0.001  0.002  0.000    0.001 -0.000 -0.001   -0.002 -0.001 -0.002
 O          0.001 -0.000  0.001    0.014  0.014  0.004   -0.000  0.002 -0.002
 H          0.047 -0.008  0.006    0.272 -0.296 -0.080   -0.074  0.014 -0.010
 H         -0.001 -0.002  0.001   -0.083 -0.112 -0.042   -0.005  0.002  0.003
 TransDip  -0.036 -0.035  0.007   -0.093 -0.140 -0.056    0.123  0.046  0.011

 Mode:                49                     50                     51
 Frequency:      1217.23                1237.21                1289.62
 Force Cnst:      1.1400                 1.4597                 2.6491
 Red. Mass:       1.3059                 1.6186                 2.7035
 IR Active:          YES                    YES                    YES
 IR Intens:        6.772                 15.430                148.636
 Raman Active:       YES                    YES                    YES
               X      Y      Z        X      Y      Z        X      Y      Z
 C         -0.013 -0.010 -0.007   -0.042 -0.060 -0.070    0.220  0.067  0.049
 C         -0.011  0.049  0.020   -0.113  0.009  0.007   -0.136 -0.015  0.022
 C          0.004 -0.003  0.006    0.095  0.104  0.017   -0.138 -0.157  0.014
 C         -0.031 -0.009 -0.014    0.027  0.017  0.004   -0.050 -0.019 -0.020
 H         -0.331 -0.108 -0.133   -0.023  0.013 -0.004    0.021  0.005  0.019
 C          0.010  0.031 -0.012   -0.041 -0.012 -0.018    0.053  0.009  0.026
 H          0.108  0.264 -0.087   -0.121 -0.196  0.039    0.137  0.198 -0.034
 C          0.001  0.007 -0.004    0.007  0.004  0.003   -0.005  0.000 -0.002
 H         -0.030  0.043 -0.042    0.015 -0.008  0.017   -0.026  0.030 -0.031
 C          0.043  0.020  0.014   -0.017 -0.038  0.010    0.014  0.057 -0.024
 H          0.430  0.158  0.170   -0.137 -0.081 -0.034    0.205  0.126  0.047
 C         -0.027 -0.044  0.010    0.009  0.012 -0.004   -0.018 -0.028  0.003
 H         -0.162 -0.371  0.105   -0.042 -0.105  0.043    0.087  0.256 -0.069
 C          0.055 -0.061 -0.034    0.037 -0.001 -0.057    0.014  0.056 -0.093
 C          0.025 -0.019 -0.029   -0.002 -0.007  0.017   -0.013 -0.008  0.040
 H          0.117 -0.069 -0.151   -0.071  0.032  0.117   -0.115  0.064  0.207
 C         -0.030  0.029  0.023   -0.004 -0.005  0.015    0.017 -0.032  0.011
 H         -0.216  0.296 -0.001   -0.068  0.093  0.008   -0.068  0.098  0.001
 C          0.001 -0.001 -0.000    0.003  0.000 -0.006    0.001  0.009 -0.019
 H         -0.000 -0.003  0.005    0.005 -0.028  0.044    0.005 -0.014  0.024
 C         -0.029  0.032  0.014   -0.014  0.014  0.009   -0.016  0.002  0.032
 H         -0.192  0.127  0.243   -0.005  0.007 -0.006    0.088 -0.061 -0.115
 C          0.025 -0.030 -0.005    0.010 -0.024  0.013    0.005 -0.025  0.025
 H          0.090 -0.121  0.001    0.058 -0.071  0.024    0.123 -0.166  0.049
 O          0.004  0.001  0.003    0.001  0.002  0.013   -0.029  0.034 -0.026
 O         -0.008 -0.016  0.000   -0.005 -0.004 -0.004    0.001  0.018 -0.029
 H         -0.038  0.104  0.033    0.801 -0.021  0.238    0.433 -0.524  0.002
 H          0.028  0.039  0.023    0.186  0.244  0.098    0.134  0.149  0.009
 TransDip  -0.062  0.050  0.024   -0.116 -0.004  0.049    0.357  0.145  0.061

 Mode:                52                     53                     54
 Frequency:      1326.36                1353.93                1366.53
 Force Cnst:      1.8801                 1.9911                 2.6429
 Red. Mass:       1.8139                 1.8435                 2.4021
 IR Active:          YES                    YES                    YES
 IR Intens:       67.403                 26.644                  1.900
 Raman Active:       YES                    YES                    YES
               X      Y      Z        X      Y      Z        X      Y      Z
 C          0.067  0.036  0.023   -0.043 -0.019 -0.016   -0.005 -0.008 -0.002
 C         -0.023 -0.126 -0.047   -0.000  0.008 -0.002   -0.003  0.027  0.013
 C         -0.024 -0.049  0.010    0.116 -0.121  0.138   -0.005  0.014 -0.010
 C         -0.015 -0.002 -0.008   -0.014  0.017 -0.018    0.018  0.007  0.007
 H         -0.031 -0.008 -0.015   -0.437 -0.122 -0.187   -0.022 -0.006 -0.009
 C          0.014  0.007  0.004    0.019  0.094 -0.043   -0.008 -0.014  0.004
 H          0.022  0.025 -0.001   -0.192 -0.398  0.113   -0.002 -0.001 -0.001
 C          0.001  0.002 -0.000    0.011 -0.019  0.018   -0.010  0.010 -0.012
 H          0.005 -0.001  0.005    0.071 -0.087  0.092    0.014 -0.017  0.018
 C         -0.002  0.016 -0.011   -0.092 -0.016 -0.045    0.014  0.004  0.006
 H          0.104  0.056  0.031    0.328  0.132  0.118   -0.011 -0.005 -0.004
 C         -0.011 -0.016  0.003   -0.011  0.033 -0.026   -0.007 -0.016  0.004
 H          0.037  0.078 -0.039    0.173  0.478 -0.163    0.007  0.025 -0.005
 C         -0.017 -0.045  0.147    0.003 -0.002 -0.004    0.009 -0.037  0.037
 C          0.015  0.002 -0.045    0.003 -0.002 -0.003    0.106 -0.073 -0.129
 H          0.166 -0.076 -0.250   -0.016  0.007  0.023   -0.313  0.153  0.454
 C         -0.031  0.057 -0.026   -0.001  0.001  0.002   -0.062  0.083  0.004
 H          0.137 -0.192 -0.006   -0.008  0.010  0.001   -0.108  0.151 -0.001
 C         -0.001 -0.019  0.038    0.000 -0.002  0.003    0.004 -0.090  0.157
 H         -0.002  0.007 -0.007   -0.001  0.005 -0.009   -0.016  0.195 -0.338
 C          0.039 -0.023 -0.058   -0.000  0.001 -0.001    0.057 -0.037 -0.077
 H         -0.096  0.061  0.137    0.002 -0.001 -0.005    0.102 -0.061 -0.135
 C         -0.028  0.047 -0.026   -0.002  0.002  0.000   -0.109  0.148 -0.002
 H         -0.102  0.181 -0.036    0.004 -0.009  0.001    0.309 -0.444  0.062
 O         -0.008  0.013 -0.013    0.009  0.025 -0.008   -0.001 -0.000  0.001
 O         -0.033  0.006 -0.007    0.010  0.002  0.009    0.004  0.000  0.001
 H          0.323  0.509  0.255   -0.020 -0.002 -0.009   -0.002 -0.150 -0.047
 H          0.252  0.392  0.169   -0.096 -0.130 -0.042   -0.023 -0.050 -0.030
 TransDip   0.232  0.123  0.022   -0.129 -0.102 -0.022   -0.036 -0.009  0.023

 Mode:                55                     56                     57
 Frequency:      1371.93                1390.63                1460.17
 Force Cnst:      3.3532                 1.6467                 1.5757
 Red. Mass:       3.0237                 1.4453                 1.2543
 IR Active:          YES                    YES                    YES
 IR Intens:        3.540                  3.276                148.742
 Raman Active:       YES                    YES                    YES
               X      Y      Z        X      Y      Z        X      Y      Z
 C          0.002  0.002  0.000   -0.000  0.015  0.008   -0.040  0.012 -0.022
 C         -0.003 -0.001 -0.006    0.039 -0.103 -0.003    0.066 -0.020  0.072
 C         -0.047  0.054 -0.058    0.001 -0.004 -0.001   -0.003  0.008 -0.008
 C          0.194  0.086  0.067   -0.002 -0.002 -0.000    0.015 -0.007  0.013
 H         -0.462 -0.128 -0.203   -0.002 -0.003 -0.002   -0.064 -0.035 -0.019
 C         -0.062 -0.116  0.030    0.003  0.005 -0.001    0.012  0.027 -0.008
 H         -0.080 -0.155  0.042   -0.002 -0.008  0.004   -0.049 -0.118  0.038
 C         -0.112  0.114 -0.132    0.002  0.000  0.001   -0.013  0.005 -0.010
 H          0.214 -0.254  0.271    0.008 -0.007  0.009    0.049 -0.068  0.067
 C          0.122  0.048  0.046   -0.005 -0.000 -0.003   -0.014 -0.018  0.002
 H          0.097  0.039  0.035    0.029  0.012  0.012    0.042 -0.002  0.025
 C         -0.090 -0.180  0.049   -0.001 -0.003  0.002    0.016  0.013  0.002
 H          0.193  0.495 -0.156    0.005 -0.009 -0.005   -0.001 -0.023  0.018
 C          0.001  0.006 -0.007   -0.014  0.063 -0.076   -0.013 -0.006  0.004
 C         -0.011  0.007  0.015   -0.008  0.009  0.006   -0.003  0.005  0.000
 H          0.028 -0.013 -0.039   -0.139  0.080  0.187    0.012 -0.008 -0.027
 C          0.008 -0.011  0.000    0.053 -0.077  0.006    0.005 -0.004 -0.003
 H          0.008 -0.011  0.000   -0.180  0.262 -0.027   -0.006  0.012 -0.006
 C         -0.001  0.010 -0.018   -0.001  0.006 -0.007    0.001 -0.002  0.000
 H          0.002 -0.020  0.035   -0.007  0.105 -0.179   -0.001  0.012 -0.027
 C         -0.007  0.004  0.010   -0.043  0.020  0.074   -0.006  0.006  0.008
 H         -0.007  0.005  0.010    0.189 -0.119 -0.261    0.017 -0.009 -0.027
 C          0.012 -0.017  0.000    0.003 -0.002 -0.006    0.002  0.001 -0.003
 H         -0.032  0.049 -0.006    0.171 -0.231  0.016   -0.013 -0.002 -0.007
 O         -0.004 -0.007  0.001    0.001 -0.002 -0.002    0.009 -0.017  0.014
 O          0.004  0.001  0.004   -0.018 -0.001  0.002   -0.041  0.005 -0.053
 H         -0.003  0.031  0.007   -0.199  0.662  0.178   -0.274 -0.431 -0.145
 H         -0.031 -0.040 -0.012    0.097  0.162  0.081    0.490  0.626  0.155
 TransDip  -0.026  0.019 -0.051    0.051  0.017  0.021    0.208  0.329  0.025

 Mode:                58                     59                     60
 Frequency:      1498.01                1504.24                1543.07
 Force Cnst:      2.9237                 2.9293                 3.0480
 Red. Mass:       2.2113                 2.1973                 2.1726
 IR Active:          YES                    YES                    YES
 IR Intens:       15.440                  3.898                  5.986
 Raman Active:       YES                    YES                    YES
               X      Y      Z        X      Y      Z        X      Y      Z
 C          0.036  0.021  0.008   -0.014 -0.001 -0.006    0.012  0.008  0.004
 C         -0.014 -0.000 -0.010    0.027 -0.046  0.034   -0.020  0.014  0.006
 C         -0.088  0.086 -0.101    0.025 -0.024  0.028   -0.044 -0.037 -0.005
 C         -0.032 -0.091  0.033    0.012  0.026 -0.008    0.044 -0.002  0.028
 H          0.160 -0.041  0.118   -0.053  0.008 -0.036   -0.159 -0.074 -0.052
 C          0.101  0.091  0.008   -0.028 -0.022 -0.004    0.007  0.055 -0.027
 H         -0.069 -0.342  0.155    0.014  0.087 -0.041   -0.090 -0.165  0.041
 C         -0.055  0.070 -0.073    0.016 -0.021  0.022   -0.025 -0.032  0.003
 H          0.310 -0.340  0.380   -0.086  0.094 -0.105   -0.043 -0.025 -0.012
 C         -0.106 -0.095 -0.009    0.028  0.026  0.002    0.051  0.006  0.027
 H          0.389  0.065  0.195   -0.105 -0.016 -0.053   -0.169 -0.074 -0.058
 C          0.090  0.016  0.044   -0.025 -0.005 -0.012    0.001  0.043 -0.023
 H          0.028 -0.164  0.108   -0.009  0.045 -0.028   -0.090 -0.170  0.037
 C          0.003  0.022 -0.040   -0.005  0.079 -0.139    0.080 -0.079 -0.050
 C          0.016 -0.025  0.005    0.056 -0.082  0.011   -0.042 -0.003  0.107
 H         -0.022 -0.005  0.064   -0.083 -0.016  0.221    0.256 -0.173 -0.298
 C         -0.025  0.025  0.017   -0.079  0.075  0.063   -0.065  0.115 -0.046
 H          0.055 -0.094  0.033    0.168 -0.294  0.113    0.259 -0.351 -0.010
 C         -0.001  0.017 -0.030   -0.005  0.067 -0.112    0.060 -0.064 -0.034
 H          0.006 -0.087  0.151    0.017 -0.295  0.511    0.073 -0.068 -0.055
 C          0.026 -0.028 -0.015    0.084 -0.093 -0.038   -0.060  0.017  0.122
 H         -0.049  0.015  0.100   -0.156  0.041  0.325    0.248 -0.171 -0.313
 C         -0.018  0.011  0.023   -0.057  0.037  0.078   -0.045  0.087 -0.052
 H          0.032 -0.058  0.035    0.101 -0.200  0.115    0.249 -0.316 -0.020
 O         -0.006 -0.022  0.009    0.002  0.003 -0.000   -0.000  0.002 -0.001
 O          0.008 -0.002  0.011   -0.010  0.000 -0.008    0.003  0.001  0.003
 H          0.028  0.140  0.040   -0.200  0.202  0.049   -0.009  0.058  0.019
 H         -0.101 -0.128 -0.030    0.092  0.121  0.036   -0.036 -0.036 -0.004
 TransDip   0.080 -0.059  0.077   -0.007  0.001  0.063    0.053 -0.054 -0.020

 Mode:                61                     62                     63
 Frequency:      1543.98                1638.53                1646.03
 Force Cnst:      3.0676                 8.4944                 8.8723
 Red. Mass:       2.1840                 5.3700                 5.5579
 IR Active:          YES                    YES                    YES
 IR Intens:        0.609                 12.887                  1.307
 Raman Active:       YES                    YES                    YES
               X      Y      Z        X      Y      Z        X      Y      Z
 C          0.036  0.020  0.010    0.017  0.070 -0.030   -0.002  0.009 -0.010
 C         -0.003 -0.006 -0.014   -0.004  0.002  0.001    0.012 -0.031  0.027
 C         -0.101 -0.084 -0.013   -0.147  0.146 -0.171    0.017 -0.024  0.025
 C          0.096 -0.009  0.062    0.186 -0.009  0.116   -0.018  0.006 -0.014
 H         -0.343 -0.164 -0.111   -0.239 -0.154 -0.055    0.020  0.020  0.001
 C          0.019  0.126 -0.060   -0.084  0.115 -0.116    0.006 -0.021  0.015
 H         -0.200 -0.374  0.095   -0.173 -0.053 -0.074    0.024  0.018  0.004
 C         -0.059 -0.070  0.005    0.202 -0.192  0.230   -0.022  0.025 -0.027
 H         -0.091 -0.062 -0.019   -0.254  0.329 -0.339    0.031 -0.035  0.039
 C          0.114  0.013  0.060   -0.175  0.064 -0.141    0.017 -0.010  0.016
 H         -0.373 -0.164 -0.129    0.192  0.210 -0.006   -0.017 -0.024  0.003
 C          0.005  0.094 -0.051    0.028 -0.164  0.110   -0.001  0.024 -0.015
 H         -0.204 -0.376  0.089    0.208  0.246 -0.006   -0.029 -0.031  0.007
 C         -0.034  0.036  0.024    0.000  0.016 -0.028   -0.013  0.160 -0.260
 C          0.018  0.002 -0.048   -0.007 -0.003  0.022   -0.055 -0.033  0.196
 H         -0.115  0.079  0.134    0.018 -0.018 -0.014    0.182 -0.170 -0.128
 C          0.030 -0.052  0.020   -0.005  0.016 -0.017   -0.050  0.147 -0.146
 H         -0.117  0.159  0.003    0.016 -0.013 -0.016    0.151 -0.133 -0.136
 C         -0.027  0.028  0.018    0.001 -0.021  0.037    0.009 -0.178  0.311
 H         -0.033  0.033  0.023   -0.002  0.030 -0.052   -0.018  0.243 -0.415
 C          0.028 -0.009 -0.057    0.003  0.008 -0.024    0.037  0.058 -0.206
 H         -0.112  0.077  0.142   -0.018  0.023  0.005   -0.158  0.186  0.057
 C          0.019 -0.038  0.023    0.010 -0.020  0.014    0.075 -0.166  0.125
 H         -0.106  0.140  0.010   -0.028  0.030  0.009   -0.200  0.212  0.089
 O         -0.003  0.005 -0.004   -0.001 -0.059  0.031    0.002 -0.004  0.004
 O          0.002 -0.002  0.004    0.002 -0.001  0.001   -0.002 -0.002 -0.003
 H          0.063  0.044  0.020    0.017  0.011  0.006   -0.139  0.176  0.046
 H         -0.047 -0.061 -0.014   -0.030 -0.037 -0.010    0.020  0.029  0.012
 TransDip  -0.016 -0.005  0.019    0.057  0.094 -0.036   -0.002  0.030 -0.021

 Mode:                64                     65                     66
 Frequency:      1660.43                1662.24                1742.22
 Force Cnst:      8.8368                 8.9465                19.3604
 Red. Mass:       5.4401                 5.4956                10.8257
 IR Active:          YES                    YES                    YES
 IR Intens:       27.488                  1.579                136.688
 Raman Active:       YES                    YES                    YES
               X      Y      Z        X      Y      Z        X      Y      Z
 C          0.013  0.052 -0.021   -0.007 -0.020  0.006   -0.068  0.625 -0.385
 C         -0.004 -0.002 -0.001   -0.010  0.013  0.012   -0.018 -0.007  0.011
 C         -0.116 -0.159  0.021    0.005  0.009 -0.002    0.057 -0.076  0.078
 C          0.229  0.162  0.045   -0.005 -0.004 -0.000   -0.077  0.003 -0.048
 H         -0.320 -0.009 -0.187    0.005 -0.001  0.004    0.101  0.079  0.017
 C         -0.161 -0.250  0.047    0.003  0.006 -0.002    0.033  0.002  0.018
 H          0.077  0.332 -0.144   -0.003 -0.008  0.003    0.044  0.028  0.011
 C          0.083  0.116 -0.017   -0.001 -0.004  0.002   -0.037  0.013 -0.029
 H          0.136  0.083  0.035   -0.004 -0.000 -0.003    0.008 -0.041  0.028
 C         -0.215 -0.154 -0.040    0.004  0.004  0.000    0.067  0.021  0.028
 H          0.283  0.010  0.164   -0.004  0.002 -0.003   -0.073 -0.028 -0.027
 C          0.160  0.259 -0.052   -0.004 -0.008  0.003   -0.051 -0.021 -0.019
 H         -0.111 -0.386  0.148    0.007  0.011 -0.006   -0.022  0.053 -0.047
 C          0.005 -0.008  0.005    0.129 -0.133 -0.080    0.019 -0.023  0.008
 C         -0.004  0.005 -0.000   -0.189  0.152  0.194   -0.006  0.011 -0.003
 H         -0.003  0.004 -0.004    0.207 -0.066 -0.375   -0.030  0.013  0.008
 C          0.006 -0.010  0.002    0.179 -0.216 -0.055    0.009 -0.015  0.006
 H         -0.009  0.013  0.000   -0.159  0.282 -0.111   -0.016  0.024  0.002
 C         -0.003  0.007 -0.004   -0.089  0.087  0.065   -0.004  0.009 -0.008
 H         -0.003 -0.002  0.011   -0.100  0.111  0.050   -0.003 -0.004  0.016
 C          0.005 -0.006 -0.002    0.172 -0.141 -0.175    0.005 -0.007 -0.001
 H         -0.002 -0.002  0.010   -0.152  0.047  0.300   -0.001 -0.003  0.012
 C         -0.008  0.011 -0.001   -0.185  0.229  0.043   -0.013  0.019 -0.003
 H          0.011 -0.014  0.002    0.194 -0.311  0.103    0.021 -0.020  0.003
 O          0.003 -0.017  0.011   -0.000  0.011 -0.006    0.056 -0.402  0.251
 O          0.000 -0.001  0.001    0.001  0.004 -0.000    0.001 -0.004  0.005
 H          0.041  0.017  0.015   -0.035 -0.000 -0.003    0.239  0.010  0.067
 H         -0.032 -0.040 -0.007    0.008  0.014  0.003   -0.181 -0.236 -0.043
 TransDip   0.108  0.128 -0.011    0.035 -0.021 -0.000    0.025  0.354 -0.120

 Mode:                67                     68                     69
 Frequency:      3028.98                3170.56                3183.87
 Force Cnst:      5.8565                 6.4407                 6.4863
 Red. Mass:       1.0834                 1.0875                 1.0860
 IR Active:          YES                    YES                    YES
 IR Intens:       32.618                 10.205                  0.133
 Raman Active:       YES                    YES                    YES
               X      Y      Z        X      Y      Z        X      Y      Z
 C          0.000  0.001 -0.001    0.000  0.000  0.000   -0.000 -0.000 -0.000
 C          0.019  0.023 -0.077    0.000  0.000 -0.002   -0.000 -0.000  0.001
 C         -0.000  0.000 -0.000    0.000 -0.000 -0.000    0.000  0.000  0.000
 C         -0.000 -0.000 -0.000    0.000 -0.000  0.000   -0.000  0.000 -0.000
 H          0.001 -0.000  0.000    0.000  0.001 -0.000   -0.000 -0.001  0.000
 C          0.000  0.000 -0.000   -0.000 -0.000 -0.000    0.000 -0.000  0.000
 H          0.000 -0.000  0.000    0.000 -0.000  0.000   -0.002  0.000 -0.002
 C          0.000  0.000  0.000    0.000  0.000 -0.000   -0.000 -0.000 -0.000
 H         -0.000 -0.001 -0.000   -0.002 -0.002 -0.000    0.002  0.002  0.000
 C         -0.000  0.000  0.000    0.000 -0.000  0.000   -0.000  0.000 -0.000
 H          0.000 -0.002  0.001   -0.000  0.000 -0.000    0.000 -0.003  0.002
 C          0.002  0.000  0.001   -0.001  0.000 -0.000    0.000 -0.000  0.000
 H         -0.018  0.002 -0.014    0.005 -0.001  0.004   -0.002  0.001 -0.002
 C         -0.000  0.001 -0.002    0.002 -0.002  0.000    0.000  0.000 -0.001
 C         -0.000  0.000  0.000    0.000 -0.001  0.002    0.011 -0.027  0.020
 H          0.000 -0.002  0.002   -0.008  0.021 -0.016   -0.140  0.320 -0.229
 C         -0.000  0.000 -0.000    0.002  0.001 -0.006    0.016  0.006 -0.051
 H         -0.000 -0.001  0.001   -0.023 -0.009  0.076   -0.188 -0.071  0.607
 C          0.000 -0.000  0.000   -0.007  0.007  0.004   -0.029  0.029  0.019
 H         -0.000 -0.000  0.000    0.083 -0.085 -0.053    0.345 -0.353 -0.218
 C          0.000 -0.000 -0.000    0.009 -0.022  0.018    0.008 -0.016  0.010
 H          0.001 -0.001  0.001   -0.125  0.273 -0.203   -0.087  0.187 -0.135
 C         -0.001  0.000  0.002    0.022  0.009 -0.075   -0.006 -0.002  0.020
 H          0.008 -0.002 -0.020   -0.256 -0.091  0.874    0.068  0.023 -0.230
 O          0.000 -0.001  0.000    0.000 -0.000 -0.000    0.000  0.000 -0.000
 O          0.001  0.001  0.002    0.000  0.000  0.000   -0.000  0.000 -0.000
 H         -0.243 -0.298  0.919   -0.007 -0.003  0.019    0.001  0.001 -0.004
 H         -0.006  0.004 -0.018   -0.001  0.000 -0.001    0.001 -0.001  0.001
 TransDip   0.117  0.058 -0.128    0.061 -0.019 -0.080    0.003  0.002  0.011

 Mode:                70                     71                     72
 Frequency:      3191.18                3192.75                3201.38
 Force Cnst:      6.5149                 6.5464                 6.6053
 Red. Mass:       1.0858                 1.0900                 1.0939
 IR Active:          YES                    YES                    YES
 IR Intens:        0.371                 11.993                 27.044
 Raman Active:       YES                    YES                    YES
               X      Y      Z        X      Y      Z        X      Y      Z
 C         -0.000 -0.000 -0.000    0.000 -0.000  0.000   -0.000 -0.000  0.000
 C         -0.000 -0.000  0.000    0.000 -0.000 -0.000   -0.000 -0.000  0.000
 C          0.000  0.000  0.000   -0.000 -0.000 -0.000    0.000 -0.000  0.000
 C         -0.002  0.007 -0.005   -0.000  0.000 -0.000    0.000 -0.000  0.000
 H          0.009 -0.096  0.059    0.000 -0.003  0.002   -0.000  0.002 -0.001
 C          0.035 -0.006  0.024    0.001 -0.000  0.001   -0.001  0.000 -0.001
 H         -0.414  0.080 -0.292   -0.009  0.002 -0.006    0.012 -0.002  0.009
 C         -0.043 -0.041 -0.003   -0.001 -0.001 -0.000    0.000  0.000  0.000
 H          0.508  0.481  0.028    0.008  0.008  0.000   -0.003 -0.002 -0.000
 C         -0.002  0.034 -0.020    0.000  0.000 -0.000   -0.000  0.001 -0.001
 H          0.038 -0.393  0.246    0.000 -0.004  0.002    0.001 -0.013  0.008
 C          0.006 -0.002  0.005   -0.000  0.000 -0.000    0.000 -0.000  0.000
 H         -0.078  0.017 -0.055    0.003 -0.000  0.002   -0.003  0.001 -0.002
 C          0.000  0.000  0.000    0.001 -0.001 -0.001    0.000  0.001 -0.002
 C         -0.000  0.001 -0.000    0.016 -0.037  0.027    0.019 -0.043  0.029
 H          0.003 -0.007  0.005   -0.188  0.430 -0.308   -0.212  0.483 -0.341
 C         -0.000 -0.000  0.001    0.007  0.005 -0.026   -0.013 -0.002  0.036
 H          0.003  0.001 -0.008   -0.092 -0.038  0.302    0.128  0.045 -0.406
 C         -0.000  0.000  0.000    0.024 -0.026 -0.014    0.017 -0.016 -0.013
 H          0.002 -0.002 -0.001   -0.284  0.292  0.176   -0.191  0.194  0.124
 C          0.000 -0.001  0.001   -0.018  0.038 -0.026    0.017 -0.037  0.027
 H         -0.004  0.008 -0.006    0.200 -0.429  0.312   -0.192  0.414 -0.304
 C          0.000  0.000  0.000    0.007  0.002 -0.021   -0.005  0.000  0.014
 H          0.000  0.000 -0.000   -0.068 -0.023  0.230    0.045  0.013 -0.148
 O          0.000  0.000  0.000    0.000  0.000 -0.000    0.000  0.000 -0.000
 O         -0.000  0.000 -0.000    0.000  0.000 -0.000    0.000  0.000 -0.000
 H          0.001  0.001 -0.003   -0.003 -0.000  0.005   -0.001  0.001 -0.000
 H          0.000 -0.000  0.000   -0.000  0.000  0.001    0.000 -0.000  0.001
 TransDip  -0.001 -0.018  0.008    0.047 -0.005 -0.100    0.044 -0.112  0.115

 Mode:                73                     74                     75
 Frequency:      3202.56                3210.93                3212.95
 Force Cnst:      6.5860                 6.6691                 6.6580
 Red. Mass:       1.0899                 1.0979                 1.0947
 IR Active:          YES                    YES                    YES
 IR Intens:       13.461                 21.423                 22.530
 Raman Active:       YES                    YES                    YES
               X      Y      Z        X      Y      Z        X      Y      Z
 C         -0.000  0.000 -0.000   -0.000 -0.000 -0.000    0.000 -0.000  0.000
 C          0.000  0.000 -0.000   -0.000  0.000  0.000    0.000  0.000 -0.000
 C         -0.000  0.000 -0.000    0.000  0.000  0.000   -0.000 -0.000 -0.000
 C         -0.002  0.012 -0.008   -0.000  0.000 -0.000    0.003 -0.016  0.010
 H          0.014 -0.151  0.094    0.001 -0.006  0.004   -0.018  0.192 -0.119
 C          0.048 -0.010  0.034    0.002 -0.000  0.001   -0.030  0.009 -0.023
 H         -0.548  0.107 -0.388   -0.019  0.004 -0.013    0.340 -0.070  0.243
 C          0.001  0.005 -0.002    0.002  0.002  0.000   -0.045 -0.043 -0.003
 H         -0.034 -0.037  0.001   -0.026 -0.025 -0.001    0.504  0.477  0.028
 C          0.005 -0.050  0.031   -0.000  0.002 -0.001    0.006 -0.035  0.024
 H         -0.057  0.577 -0.362    0.002 -0.017  0.011   -0.044  0.404 -0.256
 C         -0.010  0.004 -0.008    0.001 -0.000  0.001   -0.013  0.005 -0.011
 H          0.132 -0.030  0.093   -0.009  0.002 -0.006    0.172 -0.039  0.121
 C         -0.000  0.000 -0.000   -0.001  0.000  0.001   -0.000 -0.000  0.000
 C          0.000 -0.001  0.001   -0.011  0.023 -0.015   -0.000  0.001 -0.001
 H         -0.004  0.009 -0.007    0.112 -0.253  0.177    0.005 -0.010  0.007
 C         -0.000 -0.000  0.001    0.014  0.006 -0.047    0.001  0.000 -0.002
 H          0.004  0.001 -0.011   -0.158 -0.062  0.514   -0.007 -0.003  0.024
 C          0.000 -0.000 -0.000    0.036 -0.038 -0.023    0.002 -0.002 -0.001
 H         -0.001  0.001  0.001   -0.403  0.413  0.253   -0.020  0.020  0.012
 C          0.000 -0.001  0.001    0.012 -0.028  0.023    0.001 -0.002  0.001
 H         -0.005  0.010 -0.007   -0.146  0.318 -0.236   -0.008  0.018 -0.013
 C         -0.000 -0.000  0.001   -0.004  0.000  0.010   -0.000 -0.000  0.001
 H          0.001  0.000 -0.006    0.033  0.010 -0.109    0.002  0.001 -0.007
 O          0.000 -0.000  0.000    0.000 -0.000  0.000   -0.000  0.000 -0.000
 O          0.000  0.000  0.000   -0.000 -0.000  0.000   -0.000 -0.000  0.000
 H         -0.001 -0.002  0.005    0.002  0.000 -0.004   -0.002 -0.002  0.006
 H         -0.000 -0.000  0.000    0.000 -0.001  0.000   -0.000  0.000 -0.000
 TransDip   0.059 -0.067  0.076    0.112 -0.069 -0.068   -0.116 -0.098 -0.008

 Mode:                76                     77                     78
 Frequency:      3229.32                3233.72                3586.25
 Force Cnst:      6.7158                 6.7318                 8.0626
 Red. Mass:       1.0930                 1.0926                 1.0640
 IR Active:          YES                    YES                    YES
 IR Intens:        6.838                  5.013                 97.319
 Raman Active:       YES                    YES                    YES
               X      Y      Z        X      Y      Z        X      Y      Z
 C          0.000 -0.001  0.001   -0.000 -0.000 -0.000   -0.000 -0.002  0.001
 C         -0.000  0.000  0.000    0.000  0.000 -0.002    0.000  0.003 -0.002
 C         -0.002  0.000 -0.001   -0.000 -0.003  0.001    0.000  0.001 -0.000
 C          0.005 -0.071  0.043    0.001 -0.006  0.004   -0.000 -0.000 -0.000
 H         -0.067  0.803 -0.493   -0.006  0.062 -0.038   -0.001 -0.000 -0.000
 C          0.022 -0.002  0.014    0.005 -0.001  0.003   -0.000  0.000 -0.000
 H         -0.230  0.042 -0.161   -0.049  0.010 -0.035    0.000 -0.000  0.000
 C          0.005  0.006 -0.001    0.007  0.005  0.001   -0.000  0.000 -0.000
 H         -0.061 -0.059 -0.002   -0.063 -0.058 -0.004    0.000  0.000 -0.000
 C         -0.001  0.001 -0.001   -0.000  0.022 -0.013    0.000  0.000  0.000
 H          0.002 -0.017  0.011    0.021 -0.231  0.144    0.000  0.001 -0.000
 C          0.007 -0.001  0.005   -0.067  0.014 -0.047    0.000 -0.000  0.000
 H         -0.085  0.018 -0.059    0.768 -0.160  0.534   -0.001  0.001 -0.001
 C          0.000  0.000  0.000   -0.000 -0.000  0.000   -0.000 -0.000 -0.000
 C          0.000 -0.000  0.000    0.000  0.000 -0.000    0.000  0.000 -0.000
 H         -0.001  0.002 -0.001    0.001 -0.002  0.001    0.001 -0.001  0.001
 C         -0.000 -0.000  0.000   -0.000  0.000 -0.000   -0.000  0.000  0.000
 H          0.001  0.000 -0.003   -0.000 -0.000  0.000    0.000 -0.000 -0.001
 C         -0.000  0.000  0.000   -0.000  0.000  0.000    0.000 -0.000  0.000
 H          0.001 -0.001 -0.001    0.001 -0.001 -0.001    0.000 -0.000 -0.000
 C         -0.000  0.000 -0.000    0.000 -0.000 -0.000    0.000  0.000 -0.000
 H          0.001 -0.001  0.001   -0.000  0.000 -0.000    0.000 -0.001  0.000
 C          0.000 -0.000 -0.000   -0.000 -0.000  0.001    0.000  0.000 -0.000
 H         -0.000  0.000  0.000    0.001  0.001 -0.007   -0.000 -0.000  0.001
 O         -0.000  0.000 -0.000    0.000  0.000 -0.000    0.000  0.001 -0.000
 O          0.000  0.000 -0.000    0.000  0.000 -0.000   -0.028  0.037 -0.040
 H          0.001  0.001 -0.002   -0.006 -0.008  0.019   -0.009 -0.008  0.012
 H          0.000 -0.000  0.000   -0.000 -0.002  0.001    0.451 -0.606  0.652
 TransDip   0.075 -0.002  0.037   -0.020  0.046 -0.051    0.259 -0.100  0.151

 STANDARD THERMODYNAMIC QUANTITIES AT   298.15 K  AND     1.00 ATM

   This Molecule has  0 Imaginary Frequencies
   Zero point vibrational energy:      141.188 kcal/mol

   Atom    1 Element C  Has Mass   12.00000
   Atom    2 Element C  Has Mass   12.00000
   Atom    3 Element C  Has Mass   12.00000
   Atom    4 Element C  Has Mass   12.00000
   Atom    5 Element H  Has Mass    1.00783
   Atom    6 Element C  Has Mass   12.00000
   Atom    7 Element H  Has Mass    1.00783
   Atom    8 Element C  Has Mass   12.00000
   Atom    9 Element H  Has Mass    1.00783
   Atom   10 Element C  Has Mass   12.00000
   Atom   11 Element H  Has Mass    1.00783
   Atom   12 Element C  Has Mass   12.00000
   Atom   13 Element H  Has Mass    1.00783
   Atom   14 Element C  Has Mass   12.00000
   Atom   15 Element C  Has Mass   12.00000
   Atom   16 Element H  Has Mass    1.00783
   Atom   17 Element C  Has Mass   12.00000
   Atom   18 Element H  Has Mass    1.00783
   Atom   19 Element C  Has Mass   12.00000
   Atom   20 Element H  Has Mass    1.00783
   Atom   21 Element C  Has Mass   12.00000
   Atom   22 Element H  Has Mass    1.00783
   Atom   23 Element C  Has Mass   12.00000
   Atom   24 Element H  Has Mass    1.00783
   Atom   25 Element O  Has Mass   15.99491
   Atom   26 Element O  Has Mass   15.99491
   Atom   27 Element H  Has Mass    1.00783
   Atom   28 Element H  Has Mass    1.00783
   Molecular Mass:   212.083780 amu
   Principal axes and moments of inertia in amu*Bohr^2:
                             1           2           3
    Eigenvalues --     2162.86562  4849.83934  5891.46303
          X               1.00000    -0.00214    -0.00068
          Y               0.00213     0.99978    -0.02101
          Z               0.00072     0.02101     0.99978
   Rotational Symmetry Number is   1
   The Molecule is an Asymmetric Top
   Translational Enthalpy:        0.889 kcal/mol
   Rotational Enthalpy:           0.889 kcal/mol
   Vibrational Enthalpy:        147.602 kcal/mol
   gas constant (RT):             0.592 kcal/mol
   Translational Entropy:        41.959  cal/mol.K
   Rotational Entropy:           32.491  cal/mol.K
   Vibrational Entropy:          41.750  cal/mol.K

   Total Enthalpy:              149.972 kcal/mol
   Total Entropy:               116.200  cal/mol.K

 ======================================================================

 STANDARD THERMODYNAMIC QUANTITIES FOR ANHARMONIC VIBRATION -- TOSH

   Zero point vibrational energy: ************ kcal/mol

   Vibrational Enthalpy:       Infinity kcal/mol
   Vibrational Entropy:             NaN  cal/mol.K

   Total Enthalpy:             Infinity kcal/mol
   Total Entropy:                   NaN  cal/mol.K

 ======================================================================

 STANDARD THERMODYNAMIC QUANTITIES FOR ANHARMONIC VIBRATION -- VPT2

   Zero point vibrational energy: ************ kcal/mol

   Vibrational Enthalpy:       Infinity kcal/mol
   Vibrational Entropy:             NaN  cal/mol.K

   Total Enthalpy:             Infinity kcal/mol
   Total Entropy:                   NaN  cal/mol.K

 ======================================================================

Archival summary:
1\1\pikachu\FREQ\ProcedureUnspecified\6-31G*\21412\pakpong\ThuJul719:20:532016ThuJul719:20:532016\0\\#,FREQ,ProcedureUnspecified,6-31G*,\\0,1\O\C,1,1.2274\C,2,1.48688,1,121.287\C,3,1.40361,2,122.741,1,-178.713,0\H,4,1.08389,3,120.366,2,-2.16815,0\C,4,1.39352,3,120.292,2,178.736,0\H,6,1.0863,4,119.766,3,179.855,0\C,6,1.39614,4,120.072,3,-0.0396636,0\H,8,1.08681,6,119.962,4,-179.96,0\C,8,1.39825,6,120.043,4,0.0435663,0\H,10,1.08649,8,120.086,6,-179.941,0\C,10,1.39078,8,119.982,6,-0.0440572,0\H,12,1.08499,10,121.145,8,-179.694,0\C,2,1.54733,1,116.936,3,-179.986,0\H,14,1.09963,2,108.656,1,132.106,0\O,14,1.40945,2,108.518,1,13.9316,0\H,16,0.979094,14,104.755,2,-11.2514,0\C,14,1.52732,2,110.81,1,-108.552,0\C,18,1.39791,14,120.955,2,-126.537,0\H,19,1.08838,18,119.558,14,0.820757,0\C,19,1.3965,18,120.647,14,-178.356,0\H,21,1.08689,19,119.844,18,179.658,0\C,21,1.39493,19,119.982,18,0.16738,0\H,23,1.08675,21,120.132,19,179.973,0\C,23,1.39754,21,119.727,19,0.294905,0\H,25,1.08684,23,120.061,21,179.708,0\C,25,1.39355,23,120.162,21,-0.263407,0\H,27,1.08699,25,120.057,23,179.527,0\\\@

 Total job time:  5697.05s(wall), 5699.00s(cpu) 
 Thu Jul  7 19:20:53 2016

        *************************************************************
        *                                                           *
        *  Thank you very much for using Q-Chem.  Have a nice day.  *
        *                                                           *
        *************************************************************
