# Supplementary material for: A DFT investigation of the blue bottle experiment: E∘half-cell analysis of autoxidation catalysed by redox indicators
Source: R Soc Open Sci. 2017 Nov 8;4(11):170708. doi: 10.1098/rsos.170708 (PMC5717635; doi:10.1098/rsos.170708)
Supplement: output.zip [file rsos170708supp2.zip › B3LYP_6-31Gd/C14H8O2.out]

                  Welcome to Q-Chem
     A Quantum Leap Into The Future Of Chemistry


 Q-Chem 4.3, Q-Chem, Inc., Pleasanton, CA (2015)

 Y. Shao,  Z. Gan,  E. Epifanovsky,  A. T. B. Gilbert,  M. Wormit,  
 J. Kussmann,  A. W. Lange,  A. Behn,  J. Deng,  X. Feng,  D. Ghosh,  
 M. Goldey,  P. R. Horn,  L. D. Jacobson,  I. Kaliman,  R. Z. Khaliullin,  
 T. Kus,  A. Landau,  J. Liu,  E. I. Proynov,  Y. M. Rhee,  R. M. Richard,  
 M. A. Rohrdanz,  R. P. Steele,  E. J. Sundstrom,  H. L. Woodcock III,  
 P. M. Zimmerman,  D. Zuev,  B. Albrecht,  E. Alguire,  B. Austin,  
 S. A. Baeppler,  G. J. O. Beran,  Y. A. Bernard,  E. Berquist,  
 K. Brandhorst,  K. B. Bravaya,  S. T. Brown,  D. Casanova,  C.-M. Chang,  
 Y. Chen,  S. H. Chien,  K. D. Closser,  D. L. Crittenden,  M. Diedenhofen,  
 R. A. DiStasio Jr.,  H. Do,  A. D. Dutoi,  R. G. Edgar,  P.-T. Fang,  
 S. Fatehi,  Q. Feng,  L. Fusti-Molnar,  A. Ghysels,  
 A. Golubeva-Zadorozhnaya,  J. Gomes,  A. Gunina,  M. W. D. Hanson-Heine,  
 P. H. P. Harbach,  A. W. Hauser,  E. G. Hohenstein,  Z. C. Holden,  K. Hui,  
 T.-C. Jagau,  H. Ji,  B. Kaduk,  K. Khistyaev,  Jaehoon Kim,  Jihan Kim,  
 R. A. King,  P. Klunzinger,  D. Kosenkov,  T. Kowalczyk,  C. M. Krauter,  
 K. U. Lao,  A. Laurent,  K. V. Lawler,  S. Lehtola,  S. V. Levchenko,  
 C. Y. Lin,  Y.-S. Lin,  F. Liu,  E. Livshits,  R. C. Lochan,  A. Luenser,  
 P. Manohar,  S. F. Manzer,  S.-P. Mao,  N. Mardirossian,  A. V. Marenich,  
 L. A. Martinez-Martinez,  S. A. Maurer,  N. J. Mayhall,  K. Nanda,  
 C. M. Oana,  R. Olivares-Amaya,  D. P. O'Neill,  J. A. Parkhill,  
 T. M. Perrine,  R. Peverati,  P. A. Pieniazek,  F. Plasser,  A. Prociuk,  
 D. R. Rehn,  E. Rosta,  N. J. Russ,  N. Sergueev,  S. M. Sharada,  
 S. Sharma,  D. W. Small,  A. Sodt,  T. Stauch,  T. Stein,  D. Stuck,  
 Y.-C. Su,  A. J. W. Thom,  T. Tsuchimochi,  L. Vogt,  O. Vydrov,  T. Wang,  
 M. A. Watson,  J. Wenzel,  A. White,  C. F. Williams,  V. Vanovschi,  
 S. Yeganeh,  S. R. Yost,  Z.-Q. You,  I. Y. Zhang,  X. Zhang,  Y. Zhao,  
 B. R. Brooks,  G. K. L. Chan,  D. M. Chipman,  C. J. Cramer,  
 W. A. Goddard III,  M. S. Gordon,  W. J. Hehre,  A. Klamt,  
 H. F. Schaefer III,  M. W. Schmidt,  C. D. Sherrill,  D. G. Truhlar,  
 A. Warshel,  X. Xu,  A. Aspuru-Guzik,  R. Baer,  A. T. Bell,  N. A. Besley,  
 J.-D. Chai,  A. Dreuw,  B. D. Dunietz,  T. R. Furlani,  S. R. Gwaltney,  
 C.-P. Hsu,  Y. Jung,  J. Kong,  D. S. Lambrecht,  W. Liang,  C. Ochsenfeld,  
 V. A. Rassolov,  L. V. Slipchenko,  J. E. Subotnik,  T. Van Voorhis,  
 J. M. Herbert,  A. I. Krylov,  P. M. W. Gill,  M. Head-Gordon

 Contributors to earlier versions of Q-Chem not listed above: 
 R. D. Adamson,  J. Baker,  E. F. C. Byrd,  A. K. Chakraborty,  C.-L. Cheng,  
 H. Dachsel,  R. J. Doerksen,  G. Hawkins,  A. Heyden,  S. Hirata,  
 G. Kedziora,  F. J. Keil,  C. Kelley,  P. P. Korambath,  W. Kurlancheek,  
 A. M. Lee,  M. S. Lee,  D. Liotard,  I. Lotan,  P. E. Maslen,  N. Nair,  
 D. Neuhauser,  R. Olson,  B. Peters,  J. Ritchie,  N. E. Schultz,  
 N. Shenvi,  A. C. Simmonett,  K. S. Thanthiriwatte,  Q. Wu,  W. Zhang

 Please cite Q-Chem as follows:
 Y. Shao et al., Mol. Phys. 113, 184-215 (2015)
 DOI: 10.1080/00268976.2014.952696

 Q-Chem 4.3.0 for Intel X86 EM64T Linux

 Parts of Q-Chem use Armadillo 5.200.1 (Boston Tea Smuggler).
 http://arma.sourceforge.net/

 Q-Chem begins on Fri Jun  3 19:59:39 2016  


Host: 0

     Scratch files written to /scratch/pakpong/qchem27244//

Checking the input file for inconsistencies... 	...done.

--------------------------------------------------------------
User input:
--------------------------------------------------------------
$molecule
0 1
  H    3.4204678    0.0001579    2.9083922
  C    2.8798517    0.0000965    1.9657408
  C    1.4870107    0.0000755    1.9790420
  H    0.9850344    0.0001270    2.9396055
  C    0.7426716    0.0000071    0.7873409
  C    1.4650081   -0.0000419   -0.4308704
  C    2.8666344   -0.0000271   -0.4351456
  H    3.3688189   -0.0000727   -1.3972075
  C    3.5801250    0.0000462    0.7564783
  H    4.6661467    0.0000663    0.7484627
  C   -0.7426716   -0.0000071    0.7873409
  C    0.7725387   -0.0001217   -1.7428956
  C   -0.7725387    0.0001217   -1.7428956
  C   -1.4650081    0.0000419   -0.4308704
  C   -2.8666344    0.0000271   -0.4351456
  C   -3.5801250   -0.0000462    0.7564783
  C   -2.8798517   -0.0000965    1.9657408
  C   -1.4870107   -0.0000755    1.9790420
  H   -3.3688189    0.0000727   -1.3972075
  H   -4.6661467   -0.0000663    0.7484627
  H   -3.4204678   -0.0001579    2.9083922
  H   -0.9850344   -0.0001270    2.9396055
  O    1.3657955   -0.0003250   -2.8069991
  O   -1.3657955    0.0003250   -2.8069991
$end

$rem
   BASIS  =  6-31G*
   GUI  =  2
   JOB_TYPE  =  Frequency
   METHOD  =  B3LYP
   SCF_CONVERGENCE  =  8
$end

--------------------------------------------------------------
 ----------------------------------------------------------------
             Standard Nuclear Orientation (Angstroms)
    I     Atom           X                Y                Z
 ----------------------------------------------------------------
    1      H       3.4204677995     0.0001687408     2.9079958574
    2      C       2.8798516997     0.0001056274     1.9653444574
    3      C       1.4870106998     0.0000802129     1.9786456574
    4      H       0.9850343996     0.0001301220     2.9392091574
    5      C       0.7426716000     0.0000094538     0.7869445574
    6      C       1.4650081001    -0.0000372568    -0.4312667426
    7      C       2.8666344001    -0.0000180145    -0.4355419426
    8      H       3.3688189002    -0.0000620229    -1.3976038426
    9      C       3.5801249998     0.0000575468     0.7560819574
   10      H       4.6661466998     0.0000810889     0.7480663574
   11      C      -0.7426716000    -0.0000094538     0.7869445574
   12      C       0.7725387004    -0.0001192515    -1.7432919426
   13      C      -0.7725387004     0.0001192515    -1.7432919426
   14      C      -1.4650081001     0.0000372568    -0.4312667426
   15      C      -2.8666344001     0.0000180145    -0.4355419426
   16      C      -3.5801249998    -0.0000575468     0.7560819574
   17      C      -2.8798516997    -0.0001056274     1.9653444574
   18      C      -1.4870106998    -0.0000802129     1.9786456574
   19      H      -3.3688189002     0.0000620229    -1.3976038426
   20      H      -4.6661466998    -0.0000810889     0.7480663574
   21      H      -3.4204677995    -0.0001687408     2.9079958574
   22      H      -0.9850343996    -0.0001301220     2.9392091574
   23      O       1.3657955010    -0.0003206712    -2.8073954426
   24      O      -1.3657955010     0.0003206712    -2.8073954426
 ----------------------------------------------------------------
 Molecular Point Group                 C2    NOp =  2
 Largest Abelian Subgroup              C2    NOp =  2
 Nuclear Repulsion Energy =   975.2914396118 hartrees
 There are       54 alpha and       54 beta electrons
 Requested basis set is 6-31G(d)
 There are 80 shells and 256 basis functions

 Total QAlloc Memory Limit   2000 MB
 Mega-Array Size        61 MB
 MEM_STATIC part        62 MB
 A cutoff of  1.0D-11 yielded   2432 shell pairs
 There are     27006 function pairs

 -------------------------------------------------------
 OpenMP Integral Computing Module                       
 Release: version 1.0, May 2013, Q-Chem Inc. Pittsburgh 
 -------------------------------------------------------
 Integral Job Info:
 Integral job number is                      11
 Integral operator is                         1
 short-range coefficients                     0
 long-range coefficients              100000000
 Omega coefficients                           0
 if combine SR and LR in K                    0
 Integral screening is                        0
 Integral computing path is                   2
 max size of driver memory is            800000
 size of driver memory is                593474
 size of scratch memory is              2260544
 max col of scratch BK array               1296
 max len of scratch array in speh3          155
 max len of scratch index in speh4           18
 max int batch size is                      520
 min int batch size is                       52
 fixed nKL is                                52
 max L of basis functions is                  2
 order of int derivative is                   0
 number of shells is                         80
 number of basis is                         256
 number of cartesian basis is               256
 number of contracted shell pairs          2432
 number of primitive shell pairs           8971
 maxK2 (contraction) of shell pair           36
 max number of K2 of shell pair               1
 max number of CS2 of shell pair            306
 max number of PS2 of shell pair           1836
 mem total for path MDJ                   87352
 -------------------------------------------------------
 Smallest overlap matrix eigenvalue = 2.32E-04
 Guess from superposition of atomic densities
 Warning:  Energy on first SCF cycle will be non-variational
 A restricted hybrid HF-DFT SCF calculation will be
 performed using Pulay DIIS extrapolation
 Exchange:     0.2000 Hartree-Fock + 0.0800 Slater + 0.7200 B88
 Correlation:  0.1900 VWN1RPA + 0.8100 LYP
 Using SG-1 standard quadrature grid
 SCF converges when DIIS error is below 1.0E-08
 ---------------------------------------
  Cycle       Energy         DIIS Error
 ---------------------------------------
    1    -692.5900996817      5.07E-02
    2    -688.5129173431      5.74E-03
    3    -687.9058979514      1.15E-02
    4    -688.7224519384      2.11E-03
    5    -688.7569747211      6.00E-04
    6    -688.7594719645      2.31E-04
    7    -688.7598568076      8.37E-05
    8    -688.7599155892      2.25E-05
    9    -688.7599199903      4.23E-06
   10    -688.7599198661      2.09E-06
   11    -688.7599197171      6.38E-07
   12    -688.7599198228      2.51E-07
   13    -688.7599197961      2.88E-08
   14    -688.7599198279      1.65E-08
   15    -688.7599198514      2.57E-09 Convergence criterion met
 ---------------------------------------
 SCF time:  CPU 153.68 s  wall 153.75 s
 SCF   energy in the final basis set = -688.7599198514
 Total energy in the final basis set = -688.7599198514

 --------------------------------------------------------------
             Orbital Energies (a.u.) and Symmetries
 --------------------------------------------------------------

 Alpha MOs, Restricted
 -- Occupied --                  
-19.152 -19.152 -10.281 -10.281 -10.229 -10.229 -10.216 -10.216
  1 B     1 A     2 A     2 B     3 A     3 B     4 B     4 A                  
-10.213 -10.213 -10.212 -10.212 -10.210 -10.210 -10.209 -10.209
  5 B     5 A     6 B     6 A     7 B     7 A     8 A     8 B                  
 -1.061  -1.034  -0.894  -0.867  -0.805  -0.784  -0.768  -0.744
  9 A     9 B    10 A    10 B    11 A    12 A    11 B    12 B                  
 -0.698  -0.650  -0.626  -0.610  -0.600  -0.552  -0.536  -0.502
 13 A    14 A    13 B    15 A    14 B    16 A    15 B    17 A                  
 -0.489  -0.487  -0.460  -0.452  -0.443  -0.443  -0.439  -0.435
 16 B    18 A    19 A    17 B    18 B    20 A    19 B    21 A                  
 -0.430  -0.392  -0.390  -0.388  -0.383  -0.359  -0.356  -0.355
 20 B    21 B    22 A    22 B    23 A    24 A    25 A    23 B                  
 -0.305  -0.289  -0.273  -0.267  -0.243  -0.243
 24 B    25 B    26 B    26 A    27 A    28 A                                  
 -- Virtual --                   
 -0.109  -0.049  -0.036   0.005   0.017   0.078   0.083   0.091
 27 B    28 B    29 A    29 B    30 A    31 A    32 A    30 B                  
  0.121   0.132   0.147   0.150   0.169   0.172   0.209   0.210
 33 A    31 B    32 B    34 A    35 A    33 B    34 B    36 A                  
  0.224   0.228   0.240   0.247   0.258   0.286   0.307   0.323
 37 A    35 B    38 A    36 B    39 A    40 A    37 B    38 B                  
  0.328   0.337   0.359   0.363   0.433   0.455   0.469   0.481
 41 A    42 A    39 B    40 B    41 B    42 B    43 A    43 B                  
  0.489   0.513   0.523   0.523   0.530   0.547   0.548   0.552
 44 A    45 A    46 A    44 B    47 A    48 A    45 B    46 B                  
  0.558   0.568   0.572   0.588   0.591   0.593   0.596   0.600
 47 B    49 A    48 B    50 A    49 B    51 A    50 B    52 A                  
  0.608   0.614   0.616   0.633   0.637   0.665   0.666   0.680
 51 B    52 B    53 A    54 A    53 B    55 A    54 B    56 A                  
  0.709   0.712   0.715   0.743   0.778   0.787   0.803   0.813
 55 B    56 B    57 A    58 A    57 B    59 A    60 A    58 B                  
  0.824   0.824   0.841   0.858   0.867   0.868   0.886   0.890
 59 B    61 A    62 A    60 B    61 B    63 A    62 B    64 A                  
  0.908   0.927   0.929   0.943   0.974   0.983   0.986   1.001
 65 A    63 B    66 A    67 A    64 B    65 B    66 B    68 A                  
  1.038   1.047   1.071   1.087   1.089   1.115   1.124   1.146
 69 A    67 B    70 A    71 A    68 B    69 B    72 A    73 A                  
  1.177   1.179   1.196   1.202   1.225   1.242   1.247   1.293
 74 A    70 B    71 B    72 B    73 B    75 A    74 B    76 A                  
  1.313   1.340   1.379   1.386   1.397   1.408   1.425   1.429
 75 B    76 B    77 A    77 B    78 B    78 A    79 B    79 A                  
  1.437   1.451   1.454   1.461   1.470   1.478   1.481   1.492
 80 A    80 B    81 A    81 B    82 A    83 A    82 B    83 B                  
  1.578   1.634   1.646   1.713   1.720   1.742   1.744   1.751
 84 A    85 A    84 B    85 B    86 A    86 B    87 A    88 A                  
  1.776   1.790   1.798   1.804   1.828   1.842   1.847   1.892
 89 A    87 B    90 A    91 A    88 B    92 A    89 B    90 B                  
  1.892   1.903   1.919   1.920   1.942   1.969   1.984   1.995
 93 A    91 B    92 B    94 A    93 B    95 A    96 A    94 B                  
  2.044   2.046   2.074   2.082   2.087   2.092   2.122   2.137
 97 A    95 B    96 B    98 A    97 B    99 A   100 A    98 B                  
  2.174   2.206   2.218   2.221   2.248   2.256   2.276   2.276
 99 B   101 A   100 B   101 B   102 A   103 A   104 A   102 B                  
  2.284   2.295   2.332   2.341   2.400   2.467   2.489   2.512
103 B   104 B   105 A   106 A   105 B   106 B   107 A   107 B                  
  2.520   2.524   2.586   2.610   2.627   2.637   2.643   2.656
108 A   109 A   108 B   109 B   110 A   111 A   112 A   110 B                  
  2.673   2.720   2.724   2.748   2.766   2.808   2.820   2.850
113 A   114 A   111 B   115 A   112 B   113 B   116 A   117 A                  
  2.880   2.885   2.948   3.033   3.036   3.098   3.159   3.333
114 B   115 B   118 A   116 B   119 A   117 B   118 B   120 A                  
  3.353   3.507   3.863   4.041   4.063   4.079   4.081   4.106
119 B   120 B   121 A   122 A   121 B   122 B   123 A   124 A                  
  4.136   4.205   4.268   4.274   4.378   4.386   4.415   4.624
123 B   124 B   125 A   126 A   125 B   127 A   126 B   128 A                  
  4.779   5.032
127 B   128 B                                                                  

 Beta MOs, Restricted
 -- Occupied --                  
-19.152 -19.152 -10.281 -10.281 -10.229 -10.229 -10.216 -10.216
  1 B     1 A     2 A     2 B     3 A     3 B     4 B     4 A                  
-10.213 -10.213 -10.212 -10.212 -10.210 -10.210 -10.209 -10.209
  5 B     5 A     6 B     6 A     7 B     7 A     8 A     8 B                  
 -1.061  -1.034  -0.894  -0.867  -0.805  -0.784  -0.768  -0.744
  9 A     9 B    10 A    10 B    11 A    12 A    11 B    12 B                  
 -0.698  -0.650  -0.626  -0.610  -0.600  -0.552  -0.536  -0.502
 13 A    14 A    13 B    15 A    14 B    16 A    15 B    17 A                  
 -0.489  -0.487  -0.460  -0.452  -0.443  -0.443  -0.439  -0.435
 16 B    18 A    19 A    17 B    18 B    20 A    19 B    21 A                  
 -0.430  -0.392  -0.390  -0.388  -0.383  -0.359  -0.356  -0.355
 20 B    21 B    22 A    22 B    23 A    24 A    25 A    23 B                  
 -0.305  -0.289  -0.273  -0.267  -0.243  -0.243
 24 B    25 B    26 B    26 A    27 A    28 A                                  
 -- Virtual --                   
 -0.109  -0.049  -0.036   0.005   0.017   0.078   0.083   0.091
 27 B    28 B    29 A    29 B    30 A    31 A    32 A    30 B                  
  0.121   0.132   0.147   0.150   0.169   0.172   0.209   0.210
 33 A    31 B    32 B    34 A    35 A    33 B    34 B    36 A                  
  0.224   0.228   0.240   0.247   0.258   0.286   0.307   0.323
 37 A    35 B    38 A    36 B    39 A    40 A    37 B    38 B                  
  0.328   0.337   0.359   0.363   0.433   0.455   0.469   0.481
 41 A    42 A    39 B    40 B    41 B    42 B    43 A    43 B                  
  0.489   0.513   0.523   0.523   0.530   0.547   0.548   0.552
 44 A    45 A    46 A    44 B    47 A    48 A    45 B    46 B                  
  0.558   0.568   0.572   0.588   0.591   0.593   0.596   0.600
 47 B    49 A    48 B    50 A    49 B    51 A    50 B    52 A                  
  0.608   0.614   0.616   0.633   0.637   0.665   0.666   0.680
 51 B    52 B    53 A    54 A    53 B    55 A    54 B    56 A                  
  0.709   0.712   0.715   0.743   0.778   0.787   0.803   0.813
 55 B    56 B    57 A    58 A    57 B    59 A    60 A    58 B                  
  0.824   0.824   0.841   0.858   0.867   0.868   0.886   0.890
 59 B    61 A    62 A    60 B    61 B    63 A    62 B    64 A                  
  0.908   0.927   0.929   0.943   0.974   0.983   0.986   1.001
 65 A    63 B    66 A    67 A    64 B    65 B    66 B    68 A                  
  1.038   1.047   1.071   1.087   1.089   1.115   1.124   1.146
 69 A    67 B    70 A    71 A    68 B    69 B    72 A    73 A                  
  1.177   1.179   1.196   1.202   1.225   1.242   1.247   1.293
 74 A    70 B    71 B    72 B    73 B    75 A    74 B    76 A                  
  1.313   1.340   1.379   1.386   1.397   1.408   1.425   1.429
 75 B    76 B    77 A    77 B    78 B    78 A    79 B    79 A                  
  1.437   1.451   1.454   1.461   1.470   1.478   1.481   1.492
 80 A    80 B    81 A    81 B    82 A    83 A    82 B    83 B                  
  1.578   1.634   1.646   1.713   1.720   1.742   1.744   1.751
 84 A    85 A    84 B    85 B    86 A    86 B    87 A    88 A                  
  1.776   1.790   1.798   1.804   1.828   1.842   1.847   1.892
 89 A    87 B    90 A    91 A    88 B    92 A    89 B    90 B                  
  1.892   1.903   1.919   1.920   1.942   1.969   1.984   1.995
 93 A    91 B    92 B    94 A    93 B    95 A    96 A    94 B                  
  2.044   2.046   2.074   2.082   2.087   2.092   2.122   2.137
 97 A    95 B    96 B    98 A    97 B    99 A   100 A    98 B                  
  2.174   2.206   2.218   2.221   2.248   2.256   2.276   2.276
 99 B   101 A   100 B   101 B   102 A   103 A   104 A   102 B                  
  2.284   2.295   2.332   2.341   2.400   2.467   2.489   2.512
103 B   104 B   105 A   106 A   105 B   106 B   107 A   107 B                  
  2.520   2.524   2.586   2.610   2.627   2.637   2.643   2.656
108 A   109 A   108 B   109 B   110 A   111 A   112 A   110 B                  
  2.673   2.720   2.724   2.748   2.766   2.808   2.820   2.850
113 A   114 A   111 B   115 A   112 B   113 B   116 A   117 A                  
  2.880   2.885   2.948   3.033   3.036   3.098   3.159   3.333
114 B   115 B   118 A   116 B   119 A   117 B   118 B   120 A                  
  3.353   3.507   3.863   4.041   4.063   4.079   4.081   4.106
119 B   120 B   121 A   122 A   121 B   122 B   123 A   124 A                  
  4.136   4.205   4.268   4.274   4.378   4.386   4.415   4.624
123 B   124 B   125 A   126 A   125 B   127 A   126 B   128 A                  
  4.779   5.032
127 B   128 B                                                                  
 --------------------------------------------------------------

          Ground-State Mulliken Net Atomic Charges

     Atom                 Charge (a.u.)
  ----------------------------------------
      1 H                     0.143560
      2 C                    -0.120825
      3 C                    -0.201652
      4 H                     0.142914
      5 C                     0.084825
      6 C                     0.030176
      7 C                    -0.169710
      8 H                     0.171930
      9 C                    -0.127721
     10 H                     0.144917
     11 C                     0.084825
     12 C                     0.338589
     13 C                     0.338589
     14 C                     0.030176
     15 C                    -0.169710
     16 C                    -0.127721
     17 C                    -0.120825
     18 C                    -0.201652
     19 H                     0.171930
     20 H                     0.144917
     21 H                     0.143560
     22 H                     0.142914
     23 O                    -0.437003
     24 O                    -0.437003
  ----------------------------------------
  Sum of atomic charges =    -0.000000

 -----------------------------------------------------------------
                    Cartesian Multipole Moments
 -----------------------------------------------------------------
    Charge (ESU x 10^10)
                -0.0000
    Dipole Moment (Debye)
         X      -0.0000      Y       0.0000      Z       6.0088
       Tot       6.0088
    Quadrupole Moments (Debye-Ang)
        XX     -74.1166     XY       0.0018     YY     -91.5942
        XZ      -0.0000     YZ       0.0000     ZZ     -96.8001
    Octopole Moments (Debye-Ang^2)
       XXX      -0.0000    XXY       0.0000    XYY      -0.0000
       YYY       0.0000    XXZ      18.2425    XYZ      -0.0023
       YYZ     -15.0240    XZZ      -0.0000    YZZ       0.0000
       ZZZ      64.4453
    Hexadecapole Moments (Debye-Ang^3)
      XXXX   -2334.1477   XXXY       0.0089   XXYY    -504.1260
      XYYY      -0.0057   YYYY     -90.0586   XXXZ      -0.0000
      XXYZ       0.0000   XYYZ      -0.0000   YYYZ       0.0000
      XXZZ    -670.3956   XYZZ       0.0170   YYZZ    -272.0767
      XZZZ       0.0000   YZZZ       0.0000   ZZZZ   -1611.9567
 -----------------------------------------------------------------
 Calculating MO derivatives via CPSCF
   1         3          72      0.225859    0.042345
   2         3          72      0.026486    0.005558
   3         3          72      0.002303    0.000482
   4        36          39      0.000131    0.000032
   5        73           2      0.000002    0.000001
   6        75           0      0.000000    0.000000    Roots Converged
 Calculating analytic Hessian of the SCF energy
 Polarizability Matrix (a.u.)
            1           2           3
    1-220.3542195  -0.0012212  -0.0000000
    2  -0.0012212 -47.5273539   0.0000000
    3  -0.0000000   0.0000000-177.3856941

 Direct stationary perturbation theory relativistic correction:

 rels  =       0.182029075086
 relv  =      -0.993380655463
 rel2e =       0.512434954039
 E_rel =      -0.298916626339

 Hessian of the SCF Energy
            1           2           3           4           5           6
    1   0.1342283   0.0000094   0.1297181  -0.1297728  -0.0000085  -0.1200787
    2   0.0000094   0.0256174   0.0000168  -0.0000084  -0.0377509  -0.0000153
    3   0.1297181   0.0000168   0.2864530  -0.1204650  -0.0000151  -0.2714381
    4  -0.1297728  -0.0000084  -0.1204650   0.6949176   0.0000128   0.0288228
    5  -0.0000085  -0.0377509  -0.0000151   0.0000128   0.1327907   0.0000322
    6  -0.1200787  -0.0000153  -0.2714381   0.0288228   0.0000322   0.7285046
    7  -0.0116382  -0.0000003   0.0022951  -0.3460250  -0.0000073  -0.0334693
    8  -0.0000019   0.0031497   0.0000001  -0.0000039  -0.0581623  -0.0000045
    9  -0.0292272  -0.0000006   0.0040689   0.0379286  -0.0000031  -0.1305827
   10   0.0010248   0.0000001  -0.0002377  -0.0121505   0.0000014   0.0308296
   11   0.0000001  -0.0039274   0.0000003  -0.0000004   0.0030156   0.0000005
   12   0.0001487   0.0000003   0.0010120  -0.0017511   0.0000001   0.0029761
   13  -0.0052329  -0.0000001   0.0007539  -0.0330650  -0.0000021  -0.0247939
   14  -0.0000001   0.0072106  -0.0000003  -0.0000045   0.0060033   0.0000012
   15   0.0017781  -0.0000002   0.0013978  -0.0744156   0.0000003   0.0353768
   16  -0.0008599   0.0000000   0.0009803  -0.0462480   0.0000006   0.0254836
   17   0.0000000  -0.0001800   0.0000000   0.0000017  -0.0081734  -0.0000003
   18   0.0007886   0.0000001   0.0003499   0.0234155   0.0000001  -0.0151606
   19  -0.0011982  -0.0000000   0.0041406   0.0662797  -0.0000001  -0.0240851
   20  -0.0000000   0.0068874  -0.0000005   0.0000018   0.0068673  -0.0000037
   21   0.0032654  -0.0000006  -0.0035402   0.0228146  -0.0000033  -0.0595116
   22   0.0004838  -0.0000000  -0.0008845  -0.0015206  -0.0000004  -0.0032333
   23   0.0000000  -0.0001780  -0.0000000  -0.0000003   0.0073589  -0.0000006
   24   0.0007329   0.0000000  -0.0008157  -0.0035058  -0.0000007  -0.0027308
   25   0.0125571  -0.0000007  -0.0163991  -0.1849156   0.0000037   0.1248043
   26   0.0000010   0.0037013  -0.0000016  -0.0000000  -0.0598587  -0.0000090
   27   0.0149073  -0.0000006  -0.0184119   0.0548732  -0.0000106  -0.2845668
   28   0.0008194   0.0000001   0.0001935  -0.0111591  -0.0000004  -0.0023539
   29   0.0000001  -0.0036004   0.0000003   0.0000012   0.0023893   0.0000001
   30  -0.0004745   0.0000002   0.0009834   0.0291745   0.0000008   0.0047730
   31   0.0000765  -0.0000000   0.0002019   0.0053023   0.0000001  -0.0028680
   32  -0.0000001   0.0003593  -0.0000000   0.0000001   0.0057904  -0.0000006
   33  -0.0017020  -0.0000000   0.0000848  -0.0007530  -0.0000006  -0.0063160
   34   0.0000081   0.0000000   0.0000357  -0.0009009   0.0000004   0.0027724
   35   0.0000001  -0.0013566   0.0000001   0.0000000  -0.0001164  -0.0000004
   36   0.0001111   0.0000000  -0.0000123   0.0034339  -0.0000000  -0.0017908
   37  -0.0000481   0.0000000   0.0000759   0.0003124  -0.0000001   0.0004410
   38  -0.0000000   0.0003094  -0.0000000  -0.0000007   0.0000448   0.0000003
   39   0.0002556   0.0000000   0.0000169  -0.0007519  -0.0000000  -0.0003189
   40  -0.0005084   0.0000000   0.0000497  -0.0043089  -0.0000003  -0.0002259
   41   0.0000000  -0.0004723   0.0000000  -0.0000001   0.0008953  -0.0000001
   42   0.0001873  -0.0000000   0.0000090  -0.0007068   0.0000000   0.0012592
   43  -0.0000145  -0.0000000  -0.0000465   0.0034219   0.0000001  -0.0013555
   44   0.0000000   0.0000050  -0.0000000   0.0000003  -0.0007434   0.0000000
   45  -0.0001787   0.0000000   0.0000522  -0.0015906  -0.0000002  -0.0000507
   46  -0.0000114  -0.0000000  -0.0000300  -0.0003169   0.0000000   0.0005710
   47  -0.0000000  -0.0000427   0.0000000  -0.0000002   0.0001933   0.0000001
   48   0.0000166  -0.0000000  -0.0000623   0.0029598   0.0000001  -0.0011711
   49   0.0000038   0.0000000   0.0000643  -0.0021757  -0.0000001   0.0007806
   50  -0.0000000   0.0000272   0.0000000  -0.0000001   0.0002344   0.0000000
   51   0.0000408  -0.0000000  -0.0000055  -0.0007806  -0.0000000   0.0011425
   52   0.0000287  -0.0000000  -0.0001317   0.0021292   0.0000002   0.0000910
   53   0.0000000   0.0000406  -0.0000000   0.0000001  -0.0002590   0.0000002
   54  -0.0001065   0.0000000   0.0000297   0.0005016   0.0000000  -0.0011930
   55  -0.0000582  -0.0000000   0.0000015  -0.0000223  -0.0000000  -0.0001386
   56  -0.0000000   0.0000576  -0.0000000   0.0000000  -0.0000461  -0.0000000
   57   0.0000038   0.0000000  -0.0000033  -0.0000320  -0.0000000   0.0000205
   58  -0.0000100  -0.0000000  -0.0000094   0.0000280  -0.0000000   0.0000075
   59  -0.0000000  -0.0000023  -0.0000000   0.0000000  -0.0000828  -0.0000000
   60   0.0000015  -0.0000000   0.0000003   0.0000611  -0.0000000   0.0000478
   61  -0.0000358  -0.0000000  -0.0000077   0.0000038  -0.0000000  -0.0000408
   62  -0.0000000   0.0000090  -0.0000000   0.0000000   0.0000272   0.0000000
   63   0.0000077   0.0000000   0.0000119  -0.0000643  -0.0000000  -0.0000055
   64  -0.0000288  -0.0000000   0.0000229  -0.0000198   0.0000000  -0.0001272
   65  -0.0000000  -0.0000332   0.0000000   0.0000002  -0.0003394  -0.0000002
   66   0.0000364  -0.0000000  -0.0000245  -0.0000198  -0.0000000   0.0008404
   67   0.0001743  -0.0000001  -0.0002211   0.0003924  -0.0000000  -0.0016983
   68  -0.0000000   0.0002322  -0.0000000   0.0000001  -0.0000784   0.0000001
   69  -0.0001103  -0.0000001  -0.0000800   0.0003590   0.0000000  -0.0002580
   70   0.0000125  -0.0000000  -0.0001006  -0.0001861  -0.0000000  -0.0001355
   71   0.0000000  -0.0000630   0.0000000   0.0000002   0.0000003  -0.0000001
   72  -0.0001220  -0.0000000  -0.0000759   0.0004919   0.0000000   0.0001538
            7           8           9          10          11          12
    1  -0.0116382  -0.0000019  -0.0292272   0.0010248   0.0000001   0.0001487
    2  -0.0000003   0.0031497  -0.0000006   0.0000001  -0.0039274   0.0000003
    3   0.0022951   0.0000001   0.0040689  -0.0002377   0.0000003   0.0010120
    4  -0.3460250  -0.0000039   0.0379286  -0.0121505  -0.0000004  -0.0017511
    5  -0.0000073  -0.0581623  -0.0000031   0.0000014   0.0030156   0.0000001
    6  -0.0334693  -0.0000045  -0.1305827   0.0308296   0.0000005   0.0029761
    7   0.6995283   0.0000074  -0.0388828  -0.1186343   0.0000060   0.1163731
    8   0.0000074   0.1281624   0.0000314   0.0000058  -0.0349263  -0.0000131
    9  -0.0388828   0.0000314   0.7128522   0.1152219  -0.0000135  -0.2825475
   10  -0.1186343   0.0000058   0.1152219   0.1330320  -0.0000053  -0.1273429
   11   0.0000060  -0.0349263  -0.0000135  -0.0000053   0.0230741   0.0000143
   12   0.1163731  -0.0000131  -0.2825475  -0.1273429   0.0000143   0.2992155
   13  -0.1667555  -0.0000079  -0.1048000   0.0127030   0.0000010   0.0139058
   14  -0.0000041  -0.0650200  -0.0000108  -0.0000006   0.0020263  -0.0000008
   15  -0.0501701  -0.0000110  -0.2650486  -0.0135894  -0.0000012  -0.0201970
   16   0.0533766   0.0000021   0.0164923  -0.0019178  -0.0000003  -0.0047591
   17  -0.0000012   0.0103109  -0.0000039  -0.0000003   0.0060854  -0.0000005
   18  -0.0215769  -0.0000042  -0.0541262  -0.0029267  -0.0000004  -0.0028532
   19  -0.0486188  -0.0000020  -0.0273690  -0.0007641  -0.0000000  -0.0007040
   20  -0.0000019  -0.0070154  -0.0000006  -0.0000000  -0.0001605   0.0000000
   21  -0.0258377  -0.0000006  -0.0166049  -0.0008838  -0.0000001   0.0002045
   22  -0.0008212  -0.0000001  -0.0006714   0.0001190   0.0000000   0.0001090
   23  -0.0000001  -0.0001974   0.0000000   0.0000000  -0.0010812   0.0000001
   24  -0.0010084   0.0000000   0.0002192   0.0000976   0.0000001  -0.0000163
   25  -0.0252025   0.0000014   0.0301032  -0.0055954  -0.0000003  -0.0003680
   26   0.0000037   0.0070581   0.0000021  -0.0000003   0.0071225  -0.0000004
   27   0.0778441   0.0000025   0.0337386  -0.0015973  -0.0000003   0.0014840
   28   0.0007439   0.0000000   0.0029046  -0.0006338  -0.0000000  -0.0001675
   29   0.0000000   0.0068902  -0.0000006   0.0000001   0.0001826  -0.0000000
   30   0.0018325  -0.0000006  -0.0046999   0.0014879   0.0000000   0.0000323
   31  -0.0285426  -0.0000007  -0.0146263  -0.0000761  -0.0000001   0.0017130
   32  -0.0000017   0.0031971  -0.0000002  -0.0000001  -0.0031625   0.0000001
   33  -0.0309735  -0.0000003   0.0078072   0.0015007   0.0000003  -0.0000163
   34  -0.0016944  -0.0000002   0.0052731   0.0009303   0.0000001   0.0017808
   35  -0.0000004   0.0060534  -0.0000001  -0.0000000   0.0012408   0.0000000
   36   0.0042788  -0.0000001  -0.0004582  -0.0003953  -0.0000001   0.0005574
   37  -0.0000615  -0.0000000   0.0009391   0.0003333   0.0000000   0.0006221
   38   0.0000007  -0.0011271   0.0000003  -0.0000000  -0.0003727  -0.0000001
   39   0.0011218   0.0000001  -0.0010128  -0.0002267  -0.0000000  -0.0003512
   40   0.0002851   0.0000002   0.0053690  -0.0001253   0.0000001  -0.0005876
   41  -0.0000005   0.0019770  -0.0000001  -0.0000000   0.0001336   0.0000000
   42   0.0051222   0.0000002   0.0017528   0.0001347   0.0000001   0.0001823
   43  -0.0043644  -0.0000001  -0.0014918   0.0000519  -0.0000001   0.0001712
   44  -0.0000001   0.0005519  -0.0000003   0.0000000  -0.0000083   0.0000000
   45   0.0001795   0.0000001   0.0013313   0.0001463   0.0000001   0.0000684
   46   0.0004295  -0.0000001   0.0005394   0.0000003   0.0000000   0.0001384
   47   0.0000002  -0.0003025   0.0000001  -0.0000000   0.0000453  -0.0000000
   48  -0.0031365  -0.0000001  -0.0006558   0.0000279  -0.0000001   0.0000648
   49   0.0021292   0.0000001  -0.0005016  -0.0000198   0.0000002   0.0000198
   50   0.0000002  -0.0002590  -0.0000000   0.0000000  -0.0003394   0.0000000
   51  -0.0000910  -0.0000002  -0.0011930   0.0001272   0.0000002   0.0008404
   52  -0.0025141  -0.0000003   0.0020793  -0.0026089  -0.0000004   0.0009818
   53  -0.0000003   0.0012760  -0.0000004  -0.0000001  -0.0005049   0.0000005
   54  -0.0020793   0.0000004  -0.0011866  -0.0017330  -0.0000005  -0.0006920
   55  -0.0004677   0.0000000   0.0002726   0.0000338   0.0000000   0.0000017
   56   0.0000000  -0.0003396   0.0000000  -0.0000000   0.0000334  -0.0000000
   57   0.0000986  -0.0000000   0.0000009  -0.0000065   0.0000000  -0.0000178
   58  -0.0000666  -0.0000000  -0.0000809   0.0000152   0.0000000   0.0000447
   59  -0.0000000   0.0001270   0.0000000  -0.0000000   0.0001078  -0.0000000
   60  -0.0000205  -0.0000000  -0.0000960   0.0000230   0.0000000   0.0000798
   61   0.0000287   0.0000000   0.0001065  -0.0000288  -0.0000000  -0.0000364
   62  -0.0000000   0.0000406  -0.0000000  -0.0000000  -0.0000332   0.0000000
   63   0.0001317   0.0000000   0.0000297  -0.0000229  -0.0000000  -0.0000245
   64  -0.0026089  -0.0000001   0.0017330  -0.0053950  -0.0000006   0.0003545
   65  -0.0000004  -0.0005049   0.0000005  -0.0000006   0.0018643  -0.0000004
   66  -0.0009818  -0.0000005  -0.0006920  -0.0003545   0.0000004   0.0009841
   67   0.0011161   0.0000001  -0.0010820  -0.0001920  -0.0000000  -0.0003164
   68   0.0000002  -0.0012006  -0.0000004  -0.0000001  -0.0005006  -0.0000001
   69  -0.0006192   0.0000002  -0.0031779  -0.0004597   0.0000001  -0.0011180
   70   0.0003786   0.0000001  -0.0002295  -0.0001016   0.0000000  -0.0003316
   71  -0.0000002   0.0002605  -0.0000001  -0.0000000   0.0000852   0.0000000
   72  -0.0004304  -0.0000000   0.0002811   0.0001794   0.0000000   0.0001323
           13          14          15          16          17          18
    1  -0.0052329  -0.0000001   0.0017781  -0.0008599   0.0000000   0.0007886
    2  -0.0000001   0.0072106  -0.0000002   0.0000000  -0.0001800   0.0000001
    3   0.0007539  -0.0000003   0.0013978   0.0009803   0.0000000   0.0003499
    4  -0.0330650  -0.0000045  -0.0744156  -0.0462480   0.0000017   0.0234155
    5  -0.0000021   0.0060033   0.0000003   0.0000006  -0.0081734   0.0000001
    6  -0.0247939   0.0000012   0.0353768   0.0254836  -0.0000003  -0.0151606
    7  -0.1667555  -0.0000041  -0.0501701   0.0533766  -0.0000012  -0.0215769
    8  -0.0000079  -0.0650200  -0.0000110   0.0000021   0.0103109  -0.0000042
    9  -0.1048000  -0.0000108  -0.2650486   0.0164923  -0.0000039  -0.0541262
   10   0.0127030  -0.0000006  -0.0135894  -0.0019178  -0.0000003  -0.0029267
   11   0.0000010   0.0020263  -0.0000012  -0.0000003   0.0060854  -0.0000004
   12   0.0139058  -0.0000008  -0.0201970  -0.0047591  -0.0000005  -0.0028532
   13   0.6266924   0.0000074   0.0108937  -0.1684306   0.0000054   0.0918208
   14   0.0000074   0.1582690   0.0000204   0.0000023  -0.0643865  -0.0000055
   15   0.0108937   0.0000204   0.6643043   0.0539499  -0.0000059  -0.2471695
   16  -0.1684306   0.0000023   0.0539499   0.6820948  -0.0000010  -0.0310787
   17   0.0000054  -0.0643865  -0.0000059  -0.0000010   0.1349991   0.0000291
   18   0.0918208  -0.0000055  -0.2471695  -0.0310787   0.0000291   0.6316112
   19  -0.0267500   0.0000028   0.0691254  -0.3144589  -0.0000049  -0.0120195
   20   0.0000007   0.0065618   0.0000025  -0.0000027  -0.0642734  -0.0000047
   21   0.0281071   0.0000015   0.0314309   0.0359743  -0.0000045  -0.1221217
   22  -0.0053267  -0.0000002  -0.0019962  -0.0116293   0.0000013   0.0290971
   23  -0.0000003   0.0060705  -0.0000004   0.0000006   0.0038876   0.0000013
   24  -0.0010756  -0.0000003   0.0009457   0.0025269  -0.0000001   0.0042817
   25   0.0034802  -0.0000000  -0.0014969  -0.0265666  -0.0000027  -0.0276115
   26  -0.0000001  -0.0070032  -0.0000033  -0.0000037   0.0087603   0.0000001
   27  -0.0025388  -0.0000030  -0.0654025  -0.0740302   0.0000013   0.0244845
   28   0.0006398   0.0000000   0.0000056   0.0006398  -0.0000004  -0.0031082
   29   0.0000001  -0.0003764  -0.0000001  -0.0000003   0.0073654  -0.0000006
   30  -0.0001253  -0.0000000  -0.0013834  -0.0017405  -0.0000008  -0.0046761
   31  -0.2110312  -0.0000016   0.0020174  -0.0283397  -0.0000001   0.0123419
   32  -0.0000016  -0.0605400   0.0000007   0.0000006   0.0004717   0.0000002
   33  -0.0020174  -0.0000007  -0.1085649   0.0316679   0.0000006   0.0048617
   34   0.0214416  -0.0000001   0.0120622  -0.1523137   0.0000013  -0.0552064
   35   0.0000006  -0.0021150  -0.0000022  -0.0000001  -0.0670428  -0.0000018
   36   0.0017585  -0.0000023  -0.0300905  -0.0385183  -0.0000038  -0.1513764
   37   0.0020494   0.0000005  -0.0025775   0.0012300   0.0000024  -0.0026653
   38  -0.0000013  -0.0020635  -0.0000004  -0.0000012   0.0164822  -0.0000006
   39  -0.0011694   0.0000001   0.0023382  -0.0266106   0.0000005   0.0036163
   40  -0.0283397   0.0000006  -0.0316679  -0.0022175   0.0000004  -0.0047502
   41  -0.0000001   0.0004717  -0.0000006   0.0000004  -0.0016031  -0.0000000
   42  -0.0123419  -0.0000002   0.0048617   0.0047502   0.0000000  -0.0003233
   43   0.0073975  -0.0000003  -0.0009333   0.0028850   0.0000000   0.0021273
   44   0.0000004   0.0057872   0.0000007  -0.0000000  -0.0000065   0.0000003
   45  -0.0033393   0.0000005  -0.0065045  -0.0002606  -0.0000001  -0.0006295
   46  -0.0024856  -0.0000001  -0.0001495   0.0008114   0.0000000  -0.0004451
   47  -0.0000002  -0.0000572  -0.0000001  -0.0000002  -0.0001006  -0.0000001
   48   0.0012764  -0.0000002   0.0001901   0.0037832  -0.0000000   0.0006908
   49   0.0053023   0.0000001   0.0007530  -0.0043089  -0.0000001   0.0007068
   50   0.0000001   0.0057904   0.0000006  -0.0000003   0.0008953  -0.0000000
   51   0.0028680   0.0000006  -0.0063160   0.0002259   0.0000001   0.0012592
   52  -0.0285426  -0.0000017   0.0309735   0.0002851  -0.0000005  -0.0051222
   53  -0.0000007   0.0031971   0.0000003   0.0000002   0.0019771  -0.0000002
   54   0.0146263   0.0000002   0.0078072  -0.0053690   0.0000001   0.0017528
   55  -0.0000490  -0.0000000  -0.0017784   0.0004937   0.0000000   0.0000620
   56   0.0000000   0.0008273  -0.0000001   0.0000001  -0.0001171   0.0000001
   57   0.0000104   0.0000001   0.0003039  -0.0003545  -0.0000000  -0.0001565
   58   0.0000415   0.0000000   0.0000109  -0.0000834   0.0000000  -0.0000239
   59  -0.0000001  -0.0013275  -0.0000000   0.0000000   0.0000437  -0.0000001
   60   0.0000405  -0.0000001   0.0001938   0.0000496  -0.0000000   0.0000432
   61   0.0000765  -0.0000001   0.0017020  -0.0005084   0.0000000  -0.0001873
   62  -0.0000000   0.0003593   0.0000000   0.0000000  -0.0004723   0.0000000
   63  -0.0002019   0.0000000   0.0000848  -0.0000497  -0.0000000   0.0000090
   64  -0.0000761  -0.0000001  -0.0015007  -0.0001253  -0.0000000  -0.0001347
   65  -0.0000001  -0.0031625  -0.0000003   0.0000001   0.0001336  -0.0000001
   66  -0.0017130  -0.0000001  -0.0000163   0.0005876  -0.0000000   0.0001823
   67  -0.0016191  -0.0000002  -0.0041477   0.0276637  -0.0000017   0.0033257
   68  -0.0000017   0.0034052   0.0000003   0.0000005   0.0166510  -0.0000116
   69  -0.0127671  -0.0000003   0.0016497   0.0087032  -0.0000118  -0.0771180
   70  -0.0021203  -0.0000001   0.0011517  -0.0114719   0.0000004   0.0031708
   71   0.0000004   0.0000719  -0.0000001   0.0000024  -0.0017077  -0.0000012
   72   0.0008223   0.0000002  -0.0001917  -0.0024037   0.0000003   0.0025685
           19          20          21          22          23          24
    1  -0.0011982  -0.0000000   0.0032654   0.0004838   0.0000000   0.0007329
    2  -0.0000000   0.0068874  -0.0000006  -0.0000000  -0.0001780   0.0000000
    3   0.0041406  -0.0000005  -0.0035402  -0.0008845  -0.0000000  -0.0008157
    4   0.0662797   0.0000018   0.0228146  -0.0015206  -0.0000003  -0.0035058
    5  -0.0000001   0.0068673  -0.0000033  -0.0000004   0.0073589  -0.0000007
    6  -0.0240851  -0.0000037  -0.0595116  -0.0032333  -0.0000006  -0.0027308
    7  -0.0486188  -0.0000019  -0.0258377  -0.0008212  -0.0000001  -0.0010084
    8  -0.0000020  -0.0070154  -0.0000006  -0.0000001  -0.0001974   0.0000000
    9  -0.0273690  -0.0000006  -0.0166049  -0.0006714   0.0000000   0.0002192
   10  -0.0007641  -0.0000000  -0.0008838   0.0001190   0.0000000   0.0000976
   11  -0.0000000  -0.0001605  -0.0000001   0.0000000  -0.0010812   0.0000001
   12  -0.0007040   0.0000000   0.0002045   0.0001090   0.0000001  -0.0000163
   13  -0.0267500   0.0000007   0.0281071  -0.0053267  -0.0000003  -0.0010756
   14   0.0000028   0.0065618   0.0000015  -0.0000002   0.0060705  -0.0000003
   15   0.0691254   0.0000025   0.0314309  -0.0019962  -0.0000004   0.0009457
   16  -0.3144589  -0.0000027   0.0359743  -0.0116293   0.0000006   0.0025269
   17  -0.0000049  -0.0642734  -0.0000045   0.0000013   0.0038876  -0.0000001
   18  -0.0120195  -0.0000047  -0.1221217   0.0290971   0.0000013   0.0042817
   19   0.6734533   0.0000086  -0.0115353  -0.1215575   0.0000049   0.1188370
   20   0.0000086   0.1387613   0.0000332   0.0000054  -0.0401085  -0.0000103
   21  -0.0115353   0.0000332   0.7579176   0.1173597  -0.0000108  -0.2820263
   22  -0.1215575   0.0000054   0.1173597   0.1260353  -0.0000060  -0.1278971
   23   0.0000049  -0.0401085  -0.0000108  -0.0000060   0.0273684   0.0000120
   24   0.1188370  -0.0000103  -0.2820263  -0.1278971   0.0000120   0.2982036
   25  -0.1921694  -0.0000095  -0.1334826   0.0126360   0.0000007   0.0135889
   26  -0.0000064  -0.0608045  -0.0000145  -0.0000007   0.0043963  -0.0000011
   27  -0.0656828  -0.0000144  -0.2958670  -0.0161337  -0.0000013  -0.0167860
   28  -0.0117626  -0.0000002   0.0019565   0.0008417   0.0000001  -0.0000537
   29  -0.0000017   0.0026706   0.0000002   0.0000001  -0.0040848   0.0000003
   30  -0.0292668  -0.0000005   0.0049133   0.0005316   0.0000003   0.0010151
   31   0.0073975   0.0000004   0.0033394  -0.0000490   0.0000000  -0.0000104
   32  -0.0000003   0.0057872  -0.0000005  -0.0000000   0.0008273  -0.0000001
   33   0.0009333  -0.0000007  -0.0065045   0.0017784   0.0000001   0.0003039
   34  -0.0191009  -0.0000017  -0.0369222  -0.0010868   0.0000004  -0.0001940
   35  -0.0000023   0.0034593  -0.0000002   0.0000005  -0.0037646  -0.0000000
   36  -0.0317434   0.0000004  -0.0026783   0.0039685  -0.0000003  -0.0013651
   37  -0.0011343   0.0000005   0.0017235  -0.0004816  -0.0000001  -0.0002314
   38   0.0000002   0.0023214  -0.0000007  -0.0000002   0.0004235  -0.0000002
   39   0.0009210   0.0000001  -0.0050950   0.0003436  -0.0000000   0.0000313
   40   0.0028850  -0.0000000   0.0002606   0.0004937   0.0000001   0.0003545
   41   0.0000000  -0.0000065   0.0000001   0.0000000  -0.0001171   0.0000000
   42  -0.0021273  -0.0000003  -0.0006295  -0.0000620  -0.0000001  -0.0001565
   43  -0.0029040  -0.0000002  -0.0010906  -0.0000453  -0.0000000  -0.0000534
   44  -0.0000002  -0.0007687  -0.0000001   0.0000000   0.0000484  -0.0000000
   45   0.0010906   0.0000001   0.0010825  -0.0001484  -0.0000000  -0.0000684
   46  -0.0003404  -0.0000000  -0.0003494  -0.0000123  -0.0000000   0.0000104
   47   0.0000002   0.0002184   0.0000001   0.0000000  -0.0000413   0.0000000
   48  -0.0033263  -0.0000002  -0.0014139  -0.0000338  -0.0000000  -0.0000554
   49   0.0034219   0.0000003   0.0015906  -0.0000223   0.0000000   0.0000320
   50   0.0000001  -0.0007434   0.0000002  -0.0000000  -0.0000461   0.0000000
   51   0.0013555  -0.0000000  -0.0000507   0.0001386   0.0000000   0.0000205
   52  -0.0043644  -0.0000001  -0.0001795  -0.0004677   0.0000000  -0.0000986
   53  -0.0000001   0.0005519  -0.0000001   0.0000000  -0.0003396   0.0000000
   54   0.0014918   0.0000003   0.0013313  -0.0002726  -0.0000000   0.0000009
   55  -0.0000453   0.0000000   0.0001484  -0.0000599  -0.0000000  -0.0000228
   56  -0.0000000   0.0000484   0.0000000  -0.0000000  -0.0000060  -0.0000000
   57   0.0000534   0.0000000  -0.0000684   0.0000228   0.0000000   0.0000195
   58   0.0000065  -0.0000000  -0.0000159   0.0000059   0.0000000   0.0000111
   59  -0.0000000   0.0001274  -0.0000000   0.0000000   0.0000020   0.0000000
   60  -0.0000867   0.0000000   0.0000175  -0.0000139  -0.0000000  -0.0000087
   61  -0.0000145   0.0000000   0.0001787  -0.0000582  -0.0000000  -0.0000038
   62  -0.0000000   0.0000050  -0.0000000  -0.0000000   0.0000576  -0.0000000
   63   0.0000465   0.0000000   0.0000522  -0.0000015   0.0000000  -0.0000033
   64   0.0000519   0.0000000  -0.0001463   0.0000338  -0.0000000   0.0000065
   65  -0.0000001  -0.0000083  -0.0000001   0.0000000   0.0000334  -0.0000000
   66  -0.0001712  -0.0000000   0.0000684  -0.0000017   0.0000000  -0.0000178
   67  -0.0083718  -0.0000009  -0.0025287   0.0021428  -0.0000003  -0.0023036
   68   0.0000013  -0.0001489  -0.0000002   0.0000001  -0.0003986   0.0000002
   69   0.0112698  -0.0000005   0.0006506  -0.0017668  -0.0000003  -0.0010886
   70   0.0000593  -0.0000004  -0.0037467   0.0003465   0.0000001   0.0002609
   71  -0.0000000  -0.0002292   0.0000009   0.0000000  -0.0001108   0.0000000
   72  -0.0011473  -0.0000003  -0.0015568  -0.0002329   0.0000000   0.0000976
           25          26          27          28          29          30
    1   0.0125571   0.0000010   0.0149073   0.0008194   0.0000001  -0.0004745
    2  -0.0000007   0.0037013  -0.0000006   0.0000001  -0.0036004   0.0000002
    3  -0.0163991  -0.0000016  -0.0184119   0.0001935   0.0000003   0.0009834
    4  -0.1849156  -0.0000000   0.0548732  -0.0111591   0.0000012   0.0291745
    5   0.0000037  -0.0598587  -0.0000106  -0.0000004   0.0023893   0.0000008
    6   0.1248043  -0.0000090  -0.2845668  -0.0023539   0.0000001   0.0047730
    7  -0.0252025   0.0000037   0.0778441   0.0007439   0.0000000   0.0018325
    8   0.0000014   0.0070581   0.0000025   0.0000000   0.0068902  -0.0000006
    9   0.0301032   0.0000021   0.0337386   0.0029046  -0.0000006  -0.0046999
   10  -0.0055954  -0.0000003  -0.0015973  -0.0006338   0.0000001   0.0014879
   11  -0.0000003   0.0071225  -0.0000003  -0.0000000   0.0001826   0.0000000
   12  -0.0003680  -0.0000004   0.0014840  -0.0001675  -0.0000000   0.0000323
   13   0.0034802  -0.0000001  -0.0025388   0.0006398   0.0000001  -0.0001253
   14  -0.0000000  -0.0070032  -0.0000030   0.0000000  -0.0003764  -0.0000000
   15  -0.0014969  -0.0000033  -0.0654025   0.0000056  -0.0000001  -0.0013834
   16  -0.0265666  -0.0000037  -0.0740302   0.0006398  -0.0000003  -0.0017405
   17  -0.0000027   0.0087603   0.0000013  -0.0000004   0.0073654  -0.0000008
   18  -0.0276115   0.0000001   0.0244845  -0.0031082  -0.0000006  -0.0046761
   19  -0.1921694  -0.0000064  -0.0656828  -0.0117626  -0.0000017  -0.0292668
   20  -0.0000095  -0.0608045  -0.0000144  -0.0000002   0.0026706  -0.0000005
   21  -0.1334826  -0.0000145  -0.2958670   0.0019565   0.0000002   0.0049133
   22   0.0126360  -0.0000007  -0.0161337   0.0008417   0.0000001   0.0005316
   23   0.0000007   0.0043963  -0.0000013   0.0000001  -0.0040848   0.0000003
   24   0.0135889  -0.0000011  -0.0167860  -0.0000537   0.0000003   0.0010151
   25   0.7558880   0.0000137   0.0061630  -0.3419985  -0.0000067   0.0023994
   26   0.0000137   0.1278928   0.0000279  -0.0000066  -0.0360500  -0.0000011
   27   0.0061630   0.0000279   0.6734797   0.0026744  -0.0000011  -0.0607274
   28  -0.3419985  -0.0000066   0.0026744   0.3624622   0.0000073  -0.0024171
   29  -0.0000067  -0.0360500  -0.0000011   0.0000073   0.0253758   0.0000016
   30   0.0023994  -0.0000011  -0.0607274  -0.0024171   0.0000016   0.0591471
   31  -0.0024856  -0.0000002  -0.0012764   0.0000416  -0.0000001  -0.0000405
   32  -0.0000001  -0.0000572   0.0000002   0.0000000  -0.0013275   0.0000001
   33   0.0001495   0.0000001   0.0001901  -0.0000109   0.0000000   0.0001938
   34  -0.0081920  -0.0000010   0.0021390  -0.0007526  -0.0000001  -0.0016030
   35   0.0000007   0.0062601  -0.0000001   0.0000001   0.0004253   0.0000001
   36   0.0030938   0.0000003   0.0097063   0.0011125   0.0000000   0.0011551
   37  -0.0003026   0.0000002   0.0015777   0.0003983   0.0000000   0.0003452
   38  -0.0000004  -0.0010298  -0.0000007  -0.0000001  -0.0002511  -0.0000001
   39  -0.0005783  -0.0000001  -0.0007674  -0.0002373  -0.0000001  -0.0005530
   40   0.0008114  -0.0000002  -0.0037832  -0.0000834   0.0000000  -0.0000496
   41   0.0000000  -0.0001006   0.0000000   0.0000000   0.0000437   0.0000000
   42   0.0004451   0.0000001   0.0006908   0.0000239   0.0000001   0.0000432
   43  -0.0003404   0.0000002   0.0033263   0.0000065  -0.0000000   0.0000867
   44  -0.0000000   0.0002184   0.0000002  -0.0000000   0.0001274  -0.0000000
   45   0.0003494  -0.0000001  -0.0014139   0.0000159   0.0000000   0.0000175
   46  -0.0001797   0.0000000  -0.0000087  -0.0000063  -0.0000000   0.0000150
   47   0.0000000  -0.0001348  -0.0000002  -0.0000000   0.0000243  -0.0000000
   48   0.0000087   0.0000002   0.0034066  -0.0000094  -0.0000000   0.0000574
   49  -0.0003169  -0.0000002  -0.0029598   0.0000280   0.0000000  -0.0000611
   50   0.0000000   0.0001933  -0.0000001  -0.0000000  -0.0000828   0.0000000
   51  -0.0005710  -0.0000001  -0.0011711  -0.0000075   0.0000000   0.0000478
   52   0.0004295   0.0000002   0.0031365  -0.0000666  -0.0000000   0.0000205
   53  -0.0000001  -0.0003025   0.0000001  -0.0000000   0.0001270   0.0000000
   54  -0.0005394  -0.0000001  -0.0006558   0.0000809  -0.0000000  -0.0000960
   55  -0.0000123   0.0000000   0.0000338   0.0000059   0.0000000   0.0000139
   56  -0.0000000  -0.0000413   0.0000000   0.0000000   0.0000020   0.0000000
   57  -0.0000104  -0.0000000  -0.0000554  -0.0000111  -0.0000000  -0.0000087
   58  -0.0000063  -0.0000000   0.0000094  -0.0000140   0.0000000  -0.0000003
   59  -0.0000000   0.0000243   0.0000000   0.0000000  -0.0000141   0.0000000
   60  -0.0000150   0.0000000   0.0000574   0.0000003  -0.0000000   0.0000133
   61  -0.0000114  -0.0000000  -0.0000166  -0.0000100  -0.0000000  -0.0000015
   62  -0.0000000  -0.0000427   0.0000000  -0.0000000  -0.0000023   0.0000000
   63   0.0000300  -0.0000000  -0.0000623   0.0000094   0.0000000   0.0000003
   64   0.0000003  -0.0000000  -0.0000279   0.0000152  -0.0000000  -0.0000230
   65   0.0000000   0.0000453   0.0000001   0.0000000   0.0001078  -0.0000000
   66  -0.0001384   0.0000000   0.0000648  -0.0000447   0.0000000   0.0000798
   67   0.0030987   0.0000005   0.0014582   0.0001662  -0.0000000   0.0002724
   68  -0.0000000  -0.0005112  -0.0000001  -0.0000001   0.0001091  -0.0000001
   69   0.0008666   0.0000003  -0.0025296  -0.0004059  -0.0000001  -0.0002379
   70  -0.0006061  -0.0000001  -0.0000875  -0.0003215  -0.0000000  -0.0003766
   71   0.0000003   0.0002636   0.0000001   0.0000001  -0.0000515   0.0000001
   72  -0.0007911   0.0000000   0.0011142  -0.0001503   0.0000000  -0.0000902
           31          32          33          34          35          36
    1   0.0000765  -0.0000001  -0.0017020   0.0000081   0.0000001   0.0001111
    2  -0.0000000   0.0003593  -0.0000000   0.0000000  -0.0013566   0.0000000
    3   0.0002019  -0.0000000   0.0000848   0.0000357   0.0000001  -0.0000123
    4   0.0053023   0.0000001  -0.0007530  -0.0009009   0.0000000   0.0034339
    5   0.0000001   0.0057904  -0.0000006   0.0000004  -0.0001164  -0.0000000
    6  -0.0028680  -0.0000006  -0.0063160   0.0027724  -0.0000004  -0.0017908
    7  -0.0285426  -0.0000017  -0.0309735  -0.0016944  -0.0000004   0.0042788
    8  -0.0000007   0.0031971  -0.0000003  -0.0000002   0.0060534  -0.0000001
    9  -0.0146263  -0.0000002   0.0078072   0.0052731  -0.0000001  -0.0004582
   10  -0.0000761  -0.0000001   0.0015007   0.0009303  -0.0000000  -0.0003953
   11  -0.0000001  -0.0031625   0.0000003   0.0000001   0.0012408  -0.0000001
   12   0.0017130   0.0000001  -0.0000163   0.0017808   0.0000000   0.0005574
   13  -0.2110312  -0.0000016  -0.0020174   0.0214416   0.0000006   0.0017585
   14  -0.0000016  -0.0605400  -0.0000007  -0.0000001  -0.0021150  -0.0000023
   15   0.0020174   0.0000007  -0.1085649   0.0120622  -0.0000022  -0.0300905
   16  -0.0283397   0.0000006   0.0316679  -0.1523137  -0.0000001  -0.0385183
   17  -0.0000001   0.0004717   0.0000006   0.0000013  -0.0670428  -0.0000038
   18   0.0123419   0.0000002   0.0048617  -0.0552064  -0.0000018  -0.1513764
   19   0.0073975  -0.0000003   0.0009333  -0.0191009  -0.0000023  -0.0317434
   20   0.0000004   0.0057872  -0.0000007  -0.0000017   0.0034593   0.0000004
   21   0.0033394  -0.0000005  -0.0065045  -0.0369222  -0.0000002  -0.0026783
   22  -0.0000490  -0.0000000   0.0017784  -0.0010868   0.0000005   0.0039685
   23   0.0000000   0.0008273   0.0000001   0.0000004  -0.0037646  -0.0000003
   24  -0.0000104  -0.0000001   0.0003039  -0.0001940  -0.0000000  -0.0013651
   25  -0.0024856  -0.0000001   0.0001495  -0.0081920   0.0000007   0.0030938
   26  -0.0000002  -0.0000572   0.0000001  -0.0000010   0.0062601   0.0000003
   27  -0.0012764   0.0000002   0.0001901   0.0021390  -0.0000001   0.0097063
   28   0.0000416   0.0000000  -0.0000109  -0.0007526   0.0000001   0.0011125
   29  -0.0000001  -0.0013275   0.0000000  -0.0000001   0.0004253   0.0000000
   30  -0.0000405   0.0000001   0.0001938  -0.0016030   0.0000001   0.0011551
   31   0.6266924   0.0000074  -0.0108937   0.0020494  -0.0000013   0.0011694
   32   0.0000074   0.1582690  -0.0000204   0.0000005  -0.0020635  -0.0000001
   33  -0.0108937  -0.0000204   0.6643043   0.0025775   0.0000004   0.0023382
   34   0.0020494   0.0000005   0.0025775   0.5834480  -0.0000702  -0.1795608
   35  -0.0000013  -0.0020635   0.0000004  -0.0000702   0.1698924   0.0000881
   36   0.0011694  -0.0000001   0.0023382  -0.1795608   0.0000881   0.8455257
   37   0.0214416  -0.0000001  -0.0120622  -0.1378957  -0.0000006  -0.0117376
   38   0.0000006  -0.0021150   0.0000022  -0.0000006  -0.0907498  -0.0000018
   39  -0.0017585   0.0000023  -0.0300905   0.0117376   0.0000018  -0.0837783
   40  -0.1684306   0.0000023  -0.0539499   0.0012300  -0.0000012   0.0266106
   41   0.0000054  -0.0643865   0.0000059   0.0000024   0.0164822  -0.0000005
   42  -0.0918208   0.0000055  -0.2471695   0.0026653   0.0000006   0.0036163
   43  -0.0267500   0.0000028  -0.0691254  -0.0011343   0.0000002  -0.0009210
   44   0.0000007   0.0065618  -0.0000025   0.0000005   0.0023214  -0.0000001
   45  -0.0281071  -0.0000015   0.0314309  -0.0017235   0.0000007  -0.0050950
   46   0.0034802  -0.0000000   0.0014969  -0.0003026  -0.0000004   0.0005783
   47  -0.0000001  -0.0070032   0.0000033   0.0000002  -0.0010298   0.0000001
   48   0.0025388   0.0000030  -0.0654025  -0.0015777   0.0000007  -0.0007674
   49  -0.0330650  -0.0000045   0.0744156   0.0003124  -0.0000007   0.0007519
   50  -0.0000021   0.0060033  -0.0000003  -0.0000001   0.0000448   0.0000000
   51   0.0247939  -0.0000012   0.0353768  -0.0004410  -0.0000003  -0.0003189
   52  -0.1667555  -0.0000041   0.0501701  -0.0000615   0.0000007  -0.0011218
   53  -0.0000079  -0.0650200   0.0000110  -0.0000000  -0.0011271  -0.0000001
   54   0.1048000   0.0000108  -0.2650486  -0.0009391  -0.0000003  -0.0010128
   55  -0.0053267  -0.0000002   0.0019962  -0.0004816  -0.0000002  -0.0003436
   56  -0.0000003   0.0060705   0.0000004  -0.0000001   0.0004235   0.0000000
   57   0.0010756   0.0000003   0.0009457   0.0002314   0.0000002   0.0000313
   58   0.0006398   0.0000000  -0.0000056   0.0003983  -0.0000001   0.0002373
   59   0.0000001  -0.0003764   0.0000001   0.0000000  -0.0002511   0.0000001
   60   0.0001253   0.0000000  -0.0013834  -0.0003452   0.0000001  -0.0005530
   61  -0.0052329  -0.0000001  -0.0017781  -0.0000481  -0.0000000  -0.0002556
   62  -0.0000001   0.0072106   0.0000002   0.0000000   0.0003094  -0.0000000
   63  -0.0007539   0.0000003   0.0013978  -0.0000759   0.0000000   0.0000169
   64   0.0127030  -0.0000006   0.0135894   0.0003333  -0.0000000   0.0002267
   65   0.0000010   0.0020263   0.0000012   0.0000000  -0.0003727   0.0000000
   66  -0.0139058   0.0000008  -0.0201970  -0.0006221   0.0000001  -0.0003512
   67  -0.0021203  -0.0000001  -0.0011517  -0.2509203   0.0000593   0.2625666
   68   0.0000004   0.0000719   0.0000001   0.0000543  -0.0564131  -0.0000904
   69  -0.0008223  -0.0000002  -0.0001917   0.2702105  -0.0000952  -0.5677120
   70  -0.0016191  -0.0000002   0.0041477  -0.0352657   0.0000152  -0.0453005
   71  -0.0000017   0.0034052  -0.0000003   0.0000141   0.0194898   0.0000105
   72   0.0127671   0.0000003   0.0016497  -0.0322746   0.0000076  -0.0155871
           37          38          39          40          41          42
    1  -0.0000481  -0.0000000   0.0002556  -0.0005084   0.0000000   0.0001873
    2   0.0000000   0.0003094   0.0000000   0.0000000  -0.0004723  -0.0000000
    3   0.0000759  -0.0000000   0.0000169   0.0000497   0.0000000   0.0000090
    4   0.0003124  -0.0000007  -0.0007519  -0.0043089  -0.0000001  -0.0007068
    5  -0.0000001   0.0000448  -0.0000000  -0.0000003   0.0008953   0.0000000
    6   0.0004410   0.0000003  -0.0003189  -0.0002259  -0.0000001   0.0012592
    7  -0.0000615   0.0000007   0.0011218   0.0002851  -0.0000005   0.0051222
    8  -0.0000000  -0.0011271   0.0000001   0.0000002   0.0019770   0.0000002
    9   0.0009391   0.0000003  -0.0010128   0.0053690  -0.0000001   0.0017528
   10   0.0003333  -0.0000000  -0.0002267  -0.0001253  -0.0000000   0.0001347
   11   0.0000000  -0.0003727  -0.0000000   0.0000001   0.0001336   0.0000001
   12   0.0006221  -0.0000001  -0.0003512  -0.0005876   0.0000000   0.0001823
   13   0.0020494  -0.0000013  -0.0011694  -0.0283397  -0.0000001  -0.0123419
   14   0.0000005  -0.0020635   0.0000001   0.0000006   0.0004717  -0.0000002
   15  -0.0025775  -0.0000004   0.0023382  -0.0316679  -0.0000006   0.0048617
   16   0.0012300  -0.0000012  -0.0266106  -0.0022175   0.0000004   0.0047502
   17   0.0000024   0.0164822   0.0000005   0.0000004  -0.0016031   0.0000000
   18  -0.0026653  -0.0000006   0.0036163  -0.0047502  -0.0000000  -0.0003233
   19  -0.0011343   0.0000002   0.0009210   0.0028850   0.0000000  -0.0021273
   20   0.0000005   0.0023214   0.0000001  -0.0000000  -0.0000065  -0.0000003
   21   0.0017235  -0.0000007  -0.0050950   0.0002606   0.0000001  -0.0006295
   22  -0.0004816  -0.0000002   0.0003436   0.0004937   0.0000000  -0.0000620
   23  -0.0000001   0.0004235  -0.0000000   0.0000001  -0.0001171  -0.0000001
   24  -0.0002314  -0.0000002   0.0000313   0.0003545   0.0000000  -0.0001565
   25  -0.0003026  -0.0000004  -0.0005783   0.0008114   0.0000000   0.0004451
   26   0.0000002  -0.0010298  -0.0000001  -0.0000002  -0.0001006   0.0000001
   27   0.0015777  -0.0000007  -0.0007674  -0.0037832   0.0000000   0.0006908
   28   0.0003983  -0.0000001  -0.0002373  -0.0000834   0.0000000   0.0000239
   29   0.0000000  -0.0002511  -0.0000001   0.0000000   0.0000437   0.0000001
   30   0.0003452  -0.0000001  -0.0005530  -0.0000496   0.0000000   0.0000432
   31   0.0214416   0.0000006  -0.0017585  -0.1684306   0.0000054  -0.0918208
   32  -0.0000001  -0.0021150   0.0000023   0.0000023  -0.0643865   0.0000055
   33  -0.0120622   0.0000022  -0.0300905  -0.0539499   0.0000059  -0.2471695
   34  -0.1378957  -0.0000006   0.0117376   0.0012300   0.0000024   0.0026653
   35  -0.0000006  -0.0907498   0.0000018  -0.0000012   0.0164822   0.0000006
   36  -0.0117376  -0.0000018  -0.0837783   0.0266106  -0.0000005   0.0036163
   37   0.5834480  -0.0000702   0.1795608  -0.1523137   0.0000013   0.0552064
   38  -0.0000702   0.1698924  -0.0000881  -0.0000001  -0.0670428   0.0000018
   39   0.1795608  -0.0000881   0.8455257   0.0385183   0.0000038  -0.1513764
   40  -0.1523137  -0.0000001   0.0385183   0.6820948  -0.0000010   0.0310787
   41   0.0000013  -0.0670428   0.0000038  -0.0000010   0.1349991  -0.0000291
   42   0.0552064   0.0000018  -0.1513764   0.0310787  -0.0000291   0.6316112
   43  -0.0191009  -0.0000023   0.0317434  -0.3144589  -0.0000049   0.0120195
   44  -0.0000017   0.0034593  -0.0000004  -0.0000027  -0.0642734   0.0000047
   45   0.0369222   0.0000002  -0.0026783  -0.0359743   0.0000046  -0.1221217
   46  -0.0081920   0.0000007  -0.0030938  -0.0265666  -0.0000027   0.0276115
   47  -0.0000010   0.0062601  -0.0000003  -0.0000037   0.0087603  -0.0000001
   48  -0.0021390   0.0000001   0.0097063   0.0740302  -0.0000013   0.0244845
   49  -0.0009009   0.0000000  -0.0034339  -0.0462480   0.0000017  -0.0234155
   50   0.0000004  -0.0001164   0.0000000   0.0000006  -0.0081734  -0.0000001
   51  -0.0027724   0.0000004  -0.0017908  -0.0254836   0.0000003  -0.0151606
   52  -0.0016944  -0.0000004  -0.0042788   0.0533766  -0.0000012   0.0215769
   53  -0.0000002   0.0060534   0.0000001   0.0000021   0.0103109   0.0000042
   54  -0.0052731   0.0000001  -0.0004582  -0.0164923   0.0000039  -0.0541262
   55  -0.0010868   0.0000005  -0.0039685  -0.0116293   0.0000013  -0.0290971
   56   0.0000004  -0.0037646   0.0000003   0.0000006   0.0038876  -0.0000013
   57   0.0001940   0.0000000  -0.0013651  -0.0025269   0.0000001   0.0042817
   58  -0.0007526   0.0000001  -0.0011125   0.0006398  -0.0000004   0.0031082
   59  -0.0000001   0.0004253  -0.0000000  -0.0000003   0.0073654   0.0000006
   60   0.0016030  -0.0000001   0.0011551   0.0017405   0.0000008  -0.0046761
   61   0.0000081   0.0000001  -0.0001111  -0.0008599   0.0000000  -0.0007886
   62   0.0000000  -0.0013566  -0.0000000   0.0000000  -0.0001800  -0.0000001
   63  -0.0000357  -0.0000001  -0.0000123  -0.0009803  -0.0000000   0.0003499
   64   0.0009303  -0.0000000   0.0003953  -0.0019178  -0.0000003   0.0029267
   65   0.0000001   0.0012408   0.0000001  -0.0000003   0.0060854   0.0000004
   66  -0.0017808  -0.0000000   0.0005574   0.0047591   0.0000005  -0.0028532
   67  -0.0352657   0.0000152   0.0453005  -0.0114719   0.0000004  -0.0031708
   68   0.0000141   0.0194898  -0.0000105   0.0000024  -0.0017077   0.0000012
   69   0.0322746  -0.0000076  -0.0155871   0.0024037  -0.0000003   0.0025685
   70  -0.2509203   0.0000593  -0.2625666   0.0276637  -0.0000017  -0.0033257
   71   0.0000543  -0.0564131   0.0000904   0.0000005   0.0166510   0.0000116
   72  -0.2702105   0.0000952  -0.5677120  -0.0087032   0.0000118  -0.0771180
           43          44          45          46          47          48
    1  -0.0000145   0.0000000  -0.0001787  -0.0000114  -0.0000000   0.0000166
    2  -0.0000000   0.0000050   0.0000000  -0.0000000  -0.0000427  -0.0000000
    3  -0.0000465  -0.0000000   0.0000522  -0.0000300   0.0000000  -0.0000623
    4   0.0034219   0.0000003  -0.0015906  -0.0003169  -0.0000002   0.0029598
    5   0.0000001  -0.0007434  -0.0000002   0.0000000   0.0001933   0.0000001
    6  -0.0013555   0.0000000  -0.0000507   0.0005710   0.0000001  -0.0011711
    7  -0.0043644  -0.0000001   0.0001795   0.0004295   0.0000002  -0.0031365
    8  -0.0000001   0.0005519   0.0000001  -0.0000001  -0.0003025  -0.0000001
    9  -0.0014918  -0.0000003   0.0013313   0.0005394   0.0000001  -0.0006558
   10   0.0000519   0.0000000   0.0001463   0.0000003  -0.0000000   0.0000279
   11  -0.0000001  -0.0000083   0.0000001   0.0000000   0.0000453  -0.0000001
   12   0.0001712   0.0000000   0.0000684   0.0001384  -0.0000000   0.0000648
   13   0.0073975   0.0000004  -0.0033393  -0.0024856  -0.0000002   0.0012764
   14  -0.0000003   0.0057872   0.0000005  -0.0000001  -0.0000572  -0.0000002
   15  -0.0009333   0.0000007  -0.0065045  -0.0001495  -0.0000001   0.0001901
   16   0.0028850  -0.0000000  -0.0002606   0.0008114  -0.0000002   0.0037832
   17   0.0000000  -0.0000065  -0.0000001   0.0000000  -0.0001006  -0.0000000
   18   0.0021273   0.0000003  -0.0006295  -0.0004451  -0.0000001   0.0006908
   19  -0.0029040  -0.0000002   0.0010906  -0.0003404   0.0000002  -0.0033263
   20  -0.0000002  -0.0007687   0.0000001  -0.0000000   0.0002184  -0.0000002
   21  -0.0010906  -0.0000001   0.0010825  -0.0003494   0.0000001  -0.0014139
   22  -0.0000453   0.0000000  -0.0001484  -0.0000123   0.0000000  -0.0000338
   23  -0.0000000   0.0000484  -0.0000000  -0.0000000  -0.0000413  -0.0000000
   24  -0.0000534  -0.0000000  -0.0000684   0.0000104   0.0000000  -0.0000554
   25  -0.0003404  -0.0000000   0.0003494  -0.0001797   0.0000000   0.0000087
   26   0.0000002   0.0002184  -0.0000001   0.0000000  -0.0001348   0.0000002
   27   0.0033263   0.0000002  -0.0014139  -0.0000087  -0.0000002   0.0034066
   28   0.0000065  -0.0000000   0.0000159  -0.0000063  -0.0000000  -0.0000094
   29  -0.0000000   0.0001274   0.0000000  -0.0000000   0.0000243  -0.0000000
   30   0.0000867  -0.0000000   0.0000175   0.0000150  -0.0000000   0.0000574
   31  -0.0267500   0.0000007  -0.0281071   0.0034802  -0.0000001   0.0025388
   32   0.0000028   0.0065618  -0.0000015  -0.0000000  -0.0070032   0.0000030
   33  -0.0691254  -0.0000025   0.0314309   0.0014969   0.0000033  -0.0654025
   34  -0.0011343   0.0000005  -0.0017235  -0.0003026   0.0000002  -0.0015777
   35   0.0000002   0.0023214   0.0000007  -0.0000004  -0.0010298   0.0000007
   36  -0.0009210  -0.0000001  -0.0050950   0.0005783   0.0000001  -0.0007674
   37  -0.0191009  -0.0000017   0.0369222  -0.0081920  -0.0000010  -0.0021390
   38  -0.0000023   0.0034593   0.0000002   0.0000007   0.0062601   0.0000001
   39   0.0317434  -0.0000004  -0.0026783  -0.0030938  -0.0000003   0.0097063
   40  -0.3144589  -0.0000027  -0.0359743  -0.0265666  -0.0000037   0.0740302
   41  -0.0000049  -0.0642734   0.0000046  -0.0000027   0.0087603  -0.0000013
   42   0.0120195   0.0000047  -0.1221217   0.0276115  -0.0000001   0.0244845
   43   0.6734533   0.0000086   0.0115353  -0.1921694  -0.0000064   0.0656828
   44   0.0000086   0.1387613  -0.0000332  -0.0000095  -0.0608045   0.0000144
   45   0.0115353  -0.0000332   0.7579176   0.1334826   0.0000145  -0.2958670
   46  -0.1921694  -0.0000095   0.1334826   0.7558880   0.0000137  -0.0061630
   47  -0.0000064  -0.0608045   0.0000145   0.0000137   0.1278928  -0.0000279
   48   0.0656828   0.0000144  -0.2958670  -0.0061630  -0.0000279   0.6734797
   49   0.0662797   0.0000018  -0.0228147  -0.1849156  -0.0000000  -0.0548732
   50  -0.0000001   0.0068673   0.0000033   0.0000037  -0.0598587   0.0000106
   51   0.0240851   0.0000037  -0.0595116  -0.1248043   0.0000090  -0.2845668
   52  -0.0486188  -0.0000019   0.0258377  -0.0252025   0.0000037  -0.0778441
   53  -0.0000020  -0.0070154   0.0000006   0.0000014   0.0070581  -0.0000025
   54   0.0273690   0.0000006  -0.0166049  -0.0301032  -0.0000021   0.0337386
   55  -0.1215575   0.0000054  -0.1173597   0.0126360  -0.0000007   0.0161337
   56   0.0000049  -0.0401085   0.0000108   0.0000007   0.0043963   0.0000013
   57  -0.1188370   0.0000103  -0.2820263  -0.0135889   0.0000011  -0.0167860
   58  -0.0117626  -0.0000002  -0.0019565  -0.3419985  -0.0000066  -0.0026744
   59  -0.0000017   0.0026706  -0.0000002  -0.0000067  -0.0360500   0.0000011
   60   0.0292668   0.0000005   0.0049133  -0.0023994   0.0000011  -0.0607274
   61  -0.0011982  -0.0000000  -0.0032654   0.0125571   0.0000010  -0.0149073
   62  -0.0000000   0.0068874   0.0000006  -0.0000007   0.0037013   0.0000006
   63  -0.0041406   0.0000005  -0.0035402   0.0163991   0.0000016  -0.0184119
   64  -0.0007641  -0.0000000   0.0008838  -0.0055954  -0.0000003   0.0015973
   65  -0.0000000  -0.0001605   0.0000001  -0.0000003   0.0071225   0.0000003
   66   0.0007040  -0.0000000   0.0002045   0.0003680   0.0000004   0.0014840
   67   0.0000593  -0.0000004   0.0037467  -0.0006061  -0.0000001   0.0000875
   68  -0.0000000  -0.0002292  -0.0000009   0.0000003   0.0002636  -0.0000001
   69   0.0011473   0.0000003  -0.0015568   0.0007911  -0.0000000   0.0011142
   70  -0.0083718  -0.0000009   0.0025287   0.0030987   0.0000005  -0.0014582
   71   0.0000013  -0.0001489   0.0000002  -0.0000000  -0.0005112   0.0000001
   72  -0.0112698   0.0000005   0.0006506  -0.0008666  -0.0000003  -0.0025296
           49          50          51          52          53          54
    1   0.0000038  -0.0000000   0.0000408   0.0000287   0.0000000  -0.0001065
    2   0.0000000   0.0000272  -0.0000000  -0.0000000   0.0000406   0.0000000
    3   0.0000643   0.0000000  -0.0000055  -0.0001317  -0.0000000   0.0000297
    4  -0.0021757  -0.0000001  -0.0007806   0.0021292   0.0000001   0.0005016
    5  -0.0000001   0.0002344  -0.0000000   0.0000002  -0.0002590   0.0000000
    6   0.0007806   0.0000000   0.0011425   0.0000910   0.0000002  -0.0011930
    7   0.0021292   0.0000002  -0.0000910  -0.0025141  -0.0000003  -0.0020793
    8   0.0000001  -0.0002590  -0.0000002  -0.0000003   0.0012760   0.0000004
    9  -0.0005016  -0.0000000  -0.0011930   0.0020793  -0.0000004  -0.0011866
   10  -0.0000198   0.0000000   0.0001272  -0.0026089  -0.0000001  -0.0017330
   11   0.0000002  -0.0003394   0.0000002  -0.0000004  -0.0005049  -0.0000005
   12   0.0000198   0.0000000   0.0008404   0.0009818   0.0000005  -0.0006920
   13   0.0053023   0.0000001   0.0028680  -0.0285426  -0.0000007   0.0146263
   14   0.0000001   0.0057904   0.0000006  -0.0000017   0.0031971   0.0000002
   15   0.0007530   0.0000006  -0.0063160   0.0309735   0.0000003   0.0078072
   16  -0.0043089  -0.0000003   0.0002259   0.0002851   0.0000002  -0.0053690
   17  -0.0000001   0.0008953   0.0000001  -0.0000005   0.0019771   0.0000001
   18   0.0007068  -0.0000000   0.0012592  -0.0051222  -0.0000002   0.0017528
   19   0.0034219   0.0000001   0.0013555  -0.0043644  -0.0000001   0.0014918
   20   0.0000003  -0.0007434  -0.0000000  -0.0000001   0.0005519   0.0000003
   21   0.0015906   0.0000002  -0.0000507  -0.0001795  -0.0000001   0.0013313
   22  -0.0000223  -0.0000000   0.0001386  -0.0004677   0.0000000  -0.0002726
   23   0.0000000  -0.0000461   0.0000000   0.0000000  -0.0003396  -0.0000000
   24   0.0000320   0.0000000   0.0000205  -0.0000986   0.0000000   0.0000009
   25  -0.0003169   0.0000000  -0.0005710   0.0004295  -0.0000001  -0.0005394
   26  -0.0000002   0.0001933  -0.0000001   0.0000002  -0.0003025  -0.0000001
   27  -0.0029598  -0.0000001  -0.0011711   0.0031365   0.0000001  -0.0006558
   28   0.0000280  -0.0000000  -0.0000075  -0.0000666  -0.0000000   0.0000809
   29   0.0000000  -0.0000828   0.0000000  -0.0000000   0.0001270  -0.0000000
   30  -0.0000611   0.0000000   0.0000478   0.0000205   0.0000000  -0.0000960
   31  -0.0330650  -0.0000021   0.0247939  -0.1667555  -0.0000079   0.1048000
   32  -0.0000045   0.0060033  -0.0000012  -0.0000041  -0.0650200   0.0000108
   33   0.0744156  -0.0000003   0.0353768   0.0501701   0.0000110  -0.2650486
   34   0.0003124  -0.0000001  -0.0004410  -0.0000615  -0.0000000  -0.0009391
   35  -0.0000007   0.0000448  -0.0000003   0.0000007  -0.0011271  -0.0000003
   36   0.0007519   0.0000000  -0.0003189  -0.0011218  -0.0000001  -0.0010128
   37  -0.0009009   0.0000004  -0.0027724  -0.0016944  -0.0000002  -0.0052731
   38   0.0000000  -0.0001164   0.0000004  -0.0000004   0.0060534   0.0000001
   39  -0.0034339   0.0000000  -0.0017908  -0.0042788   0.0000001  -0.0004582
   40  -0.0462480   0.0000006  -0.0254836   0.0533766   0.0000021  -0.0164923
   41   0.0000017  -0.0081734   0.0000003  -0.0000012   0.0103109   0.0000039
   42  -0.0234155  -0.0000001  -0.0151606   0.0215769   0.0000042  -0.0541262
   43   0.0662797  -0.0000001   0.0240851  -0.0486188  -0.0000020   0.0273690
   44   0.0000018   0.0068673   0.0000037  -0.0000019  -0.0070154   0.0000006
   45  -0.0228147   0.0000033  -0.0595116   0.0258377   0.0000006  -0.0166049
   46  -0.1849156   0.0000037  -0.1248043  -0.0252025   0.0000014  -0.0301032
   47  -0.0000000  -0.0598587   0.0000090   0.0000037   0.0070581  -0.0000021
   48  -0.0548732   0.0000106  -0.2845668  -0.0778441  -0.0000025   0.0337386
   49   0.6949176   0.0000128  -0.0288228  -0.3460250  -0.0000039  -0.0379286
   50   0.0000128   0.1327907  -0.0000322  -0.0000073  -0.0581623   0.0000031
   51  -0.0288228  -0.0000322   0.7285046   0.0334693   0.0000045  -0.1305826
   52  -0.3460250  -0.0000073   0.0334693   0.6995282   0.0000074   0.0388828
   53  -0.0000039  -0.0581623   0.0000045   0.0000074   0.1281624  -0.0000314
   54  -0.0379286   0.0000031  -0.1305826   0.0388828  -0.0000314   0.7128522
   55  -0.0015206  -0.0000004   0.0032333  -0.0008212  -0.0000001   0.0006714
   56  -0.0000003   0.0073589   0.0000006  -0.0000001  -0.0001974  -0.0000000
   57   0.0035058   0.0000007  -0.0027308   0.0010084  -0.0000000   0.0002192
   58  -0.0111591  -0.0000004   0.0023539   0.0007439   0.0000000  -0.0029046
   59   0.0000012   0.0023893  -0.0000001   0.0000000   0.0068902   0.0000006
   60  -0.0291745  -0.0000008   0.0047730  -0.0018325   0.0000006  -0.0046999
   61  -0.1297728  -0.0000085   0.1200787  -0.0116382  -0.0000019   0.0292272
   62  -0.0000084  -0.0377509   0.0000153  -0.0000003   0.0031497   0.0000006
   63   0.1204650   0.0000151  -0.2714381  -0.0022951  -0.0000001   0.0040689
   64  -0.0121505   0.0000014  -0.0308296  -0.1186343   0.0000058  -0.1152219
   65  -0.0000004   0.0030156  -0.0000005   0.0000060  -0.0349263   0.0000135
   66   0.0017511  -0.0000001   0.0029761  -0.1163731   0.0000131  -0.2825475
   67  -0.0001861  -0.0000000   0.0001355   0.0003786   0.0000001   0.0002295
   68   0.0000002   0.0000003   0.0000001  -0.0000002   0.0002605   0.0000001
   69  -0.0004919  -0.0000000   0.0001538   0.0004304   0.0000000   0.0002811
   70   0.0003924  -0.0000000   0.0016983   0.0011161   0.0000001   0.0010820
   71   0.0000001  -0.0000784  -0.0000001   0.0000002  -0.0012006   0.0000004
   72  -0.0003590  -0.0000000  -0.0002580   0.0006192  -0.0000002  -0.0031779
           55          56          57          58          59          60
    1  -0.0000582  -0.0000000   0.0000038  -0.0000100  -0.0000000   0.0000015
    2  -0.0000000   0.0000576   0.0000000  -0.0000000  -0.0000023  -0.0000000
    3   0.0000015  -0.0000000  -0.0000033  -0.0000094  -0.0000000   0.0000003
    4  -0.0000223   0.0000000  -0.0000320   0.0000280   0.0000000   0.0000611
    5  -0.0000000  -0.0000461  -0.0000000  -0.0000000  -0.0000828  -0.0000000
    6  -0.0001386  -0.0000000   0.0000205   0.0000075  -0.0000000   0.0000478
    7  -0.0004677   0.0000000   0.0000986  -0.0000666  -0.0000000  -0.0000205
    8   0.0000000  -0.0003396  -0.0000000  -0.0000000   0.0001270  -0.0000000
    9   0.0002726   0.0000000   0.0000009  -0.0000809   0.0000000  -0.0000960
   10   0.0000338  -0.0000000  -0.0000065   0.0000152  -0.0000000   0.0000230
   11   0.0000000   0.0000334   0.0000000   0.0000000   0.0001078   0.0000000
   12   0.0000017  -0.0000000  -0.0000178   0.0000447  -0.0000000   0.0000798
   13  -0.0000490   0.0000000   0.0000104   0.0000415  -0.0000001   0.0000405
   14  -0.0000000   0.0008273   0.0000001   0.0000000  -0.0013275  -0.0000001
   15  -0.0017784  -0.0000001   0.0003039   0.0000109  -0.0000000   0.0001938
   16   0.0004937   0.0000001  -0.0003545  -0.0000834   0.0000000   0.0000496
   17   0.0000000  -0.0001171  -0.0000000   0.0000000   0.0000437  -0.0000000
   18   0.0000620   0.0000001  -0.0001565  -0.0000239  -0.0000001   0.0000432
   19  -0.0000453  -0.0000000   0.0000534   0.0000065  -0.0000000  -0.0000867
   20   0.0000000   0.0000484   0.0000000  -0.0000000   0.0001274   0.0000000
   21   0.0001484   0.0000000  -0.0000684  -0.0000159  -0.0000000   0.0000175
   22  -0.0000599  -0.0000000   0.0000228   0.0000059   0.0000000  -0.0000139
   23  -0.0000000  -0.0000060   0.0000000   0.0000000   0.0000020  -0.0000000
   24  -0.0000228  -0.0000000   0.0000195   0.0000111   0.0000000  -0.0000087
   25  -0.0000123  -0.0000000  -0.0000104  -0.0000063  -0.0000000  -0.0000150
   26   0.0000000  -0.0000413  -0.0000000  -0.0000000   0.0000243   0.0000000
   27   0.0000338   0.0000000  -0.0000554   0.0000094   0.0000000   0.0000574
   28   0.0000059   0.0000000  -0.0000111  -0.0000140   0.0000000   0.0000003
   29   0.0000000   0.0000020  -0.0000000   0.0000000  -0.0000141  -0.0000000
   30   0.0000139   0.0000000  -0.0000087  -0.0000003   0.0000000   0.0000133
   31  -0.0053267  -0.0000003   0.0010756   0.0006398   0.0000001   0.0001253
   32  -0.0000002   0.0060705   0.0000003   0.0000000  -0.0003764   0.0000000
   33   0.0019962   0.0000004   0.0009457  -0.0000056   0.0000001  -0.0013834
   34  -0.0004816  -0.0000001   0.0002314   0.0003983   0.0000000  -0.0003452
   35  -0.0000002   0.0004235   0.0000002  -0.0000001  -0.0002511   0.0000001
   36  -0.0003436   0.0000000   0.0000313   0.0002373   0.0000001  -0.0005530
   37  -0.0010868   0.0000004   0.0001940  -0.0007526  -0.0000001   0.0016030
   38   0.0000005  -0.0037646   0.0000000   0.0000001   0.0004253  -0.0000001
   39  -0.0039685   0.0000003  -0.0013651  -0.0011125  -0.0000000   0.0011551
   40  -0.0116293   0.0000006  -0.0025269   0.0006398  -0.0000003   0.0017405
   41   0.0000013   0.0038876   0.0000001  -0.0000004   0.0073654   0.0000008
   42  -0.0290971  -0.0000013   0.0042817   0.0031082   0.0000006  -0.0046761
   43  -0.1215575   0.0000049  -0.1188370  -0.0117626  -0.0000017   0.0292668
   44   0.0000054  -0.0401085   0.0000103  -0.0000002   0.0026706   0.0000005
   45  -0.1173597   0.0000108  -0.2820263  -0.0019565  -0.0000002   0.0049133
   46   0.0126360   0.0000007  -0.0135889  -0.3419985  -0.0000067  -0.0023994
   47  -0.0000007   0.0043963   0.0000011  -0.0000066  -0.0360500   0.0000011
   48   0.0161337   0.0000013  -0.0167860  -0.0026744   0.0000011  -0.0607274
   49  -0.0015206  -0.0000003   0.0035058  -0.0111591   0.0000012  -0.0291745
   50  -0.0000004   0.0073589   0.0000007  -0.0000004   0.0023893  -0.0000008
   51   0.0032333   0.0000006  -0.0027308   0.0023539  -0.0000001   0.0047730
   52  -0.0008212  -0.0000001   0.0010084   0.0007439   0.0000000  -0.0018325
   53  -0.0000001  -0.0001974  -0.0000000   0.0000000   0.0068902   0.0000006
   54   0.0006714  -0.0000000   0.0002192  -0.0029046   0.0000006  -0.0046999
   55   0.1260353  -0.0000060   0.1278971   0.0008417   0.0000001  -0.0005316
   56  -0.0000060   0.0273684  -0.0000120   0.0000001  -0.0040848  -0.0000003
   57   0.1278971  -0.0000120   0.2982036   0.0000537  -0.0000003   0.0010151
   58   0.0008417   0.0000001   0.0000537   0.3624622   0.0000073   0.0024171
   59   0.0000001  -0.0040848  -0.0000003   0.0000073   0.0253758  -0.0000016
   60  -0.0005316  -0.0000003   0.0010151   0.0024171  -0.0000016   0.0591471
   61   0.0004838   0.0000000  -0.0007329   0.0008194   0.0000001   0.0004745
   62  -0.0000000  -0.0001780  -0.0000000   0.0000001  -0.0036004  -0.0000002
   63   0.0008845   0.0000000  -0.0008157  -0.0001935  -0.0000003   0.0009834
   64   0.0001190   0.0000000  -0.0000976  -0.0006338   0.0000001  -0.0014879
   65   0.0000000  -0.0010812  -0.0000001  -0.0000000   0.0001826  -0.0000000
   66  -0.0001090  -0.0000001  -0.0000163   0.0001675   0.0000000   0.0000323
   67   0.0003465   0.0000001  -0.0002609  -0.0003215  -0.0000000   0.0003766
   68   0.0000000  -0.0001108  -0.0000000   0.0000001  -0.0000515  -0.0000001
   69   0.0002329  -0.0000000   0.0000976   0.0001503  -0.0000000  -0.0000902
   70   0.0021428  -0.0000003   0.0023036   0.0001662  -0.0000000  -0.0002724
   71   0.0000001  -0.0003986  -0.0000002  -0.0000001   0.0001091   0.0000001
   72   0.0017668   0.0000003  -0.0010886   0.0004059   0.0000001  -0.0002379
           61          62          63          64          65          66
    1  -0.0000358  -0.0000000   0.0000077  -0.0000288  -0.0000000   0.0000364
    2  -0.0000000   0.0000090   0.0000000  -0.0000000  -0.0000332  -0.0000000
    3  -0.0000077  -0.0000000   0.0000119   0.0000229   0.0000000  -0.0000245
    4   0.0000038   0.0000000  -0.0000643  -0.0000198   0.0000002  -0.0000198
    5  -0.0000000   0.0000272  -0.0000000   0.0000000  -0.0003394  -0.0000000
    6  -0.0000408   0.0000000  -0.0000055  -0.0001272  -0.0000002   0.0008404
    7   0.0000287  -0.0000000   0.0001317  -0.0026089  -0.0000004  -0.0009818
    8   0.0000000   0.0000406   0.0000000  -0.0000001  -0.0005049  -0.0000005
    9   0.0001065  -0.0000000   0.0000297   0.0017330   0.0000005  -0.0006920
   10  -0.0000288  -0.0000000  -0.0000229  -0.0053950  -0.0000006  -0.0003545
   11  -0.0000000  -0.0000332  -0.0000000  -0.0000006   0.0018643   0.0000004
   12  -0.0000364   0.0000000  -0.0000245   0.0003545  -0.0000004   0.0009841
   13   0.0000765  -0.0000000  -0.0002019  -0.0000761  -0.0000001  -0.0017130
   14  -0.0000001   0.0003593   0.0000000  -0.0000001  -0.0031625  -0.0000001
   15   0.0017020   0.0000000   0.0000848  -0.0015007  -0.0000003  -0.0000163
   16  -0.0005084   0.0000000  -0.0000497  -0.0001253   0.0000001   0.0005876
   17   0.0000000  -0.0004723  -0.0000000  -0.0000000   0.0001336  -0.0000000
   18  -0.0001873   0.0000000   0.0000090  -0.0001347  -0.0000001   0.0001823
   19  -0.0000145  -0.0000000   0.0000465   0.0000519  -0.0000001  -0.0001712
   20   0.0000000   0.0000050   0.0000000   0.0000000  -0.0000083  -0.0000000
   21   0.0001787  -0.0000000   0.0000522  -0.0001463  -0.0000001   0.0000684
   22  -0.0000582  -0.0000000  -0.0000015   0.0000338   0.0000000  -0.0000017
   23  -0.0000000   0.0000576   0.0000000  -0.0000000   0.0000334   0.0000000
   24  -0.0000038  -0.0000000  -0.0000033   0.0000065  -0.0000000  -0.0000178
   25  -0.0000114  -0.0000000   0.0000300   0.0000003   0.0000000  -0.0001384
   26  -0.0000000  -0.0000427  -0.0000000  -0.0000000   0.0000453   0.0000000
   27  -0.0000166   0.0000000  -0.0000623  -0.0000279   0.0000001   0.0000648
   28  -0.0000100  -0.0000000   0.0000094   0.0000152   0.0000000  -0.0000447
   29  -0.0000000  -0.0000023   0.0000000  -0.0000000   0.0001078   0.0000000
   30  -0.0000015   0.0000000   0.0000003  -0.0000230  -0.0000000   0.0000798
   31  -0.0052329  -0.0000001  -0.0007539   0.0127030   0.0000010  -0.0139058
   32  -0.0000001   0.0072106   0.0000003  -0.0000006   0.0020263   0.0000008
   33  -0.0017781   0.0000002   0.0013978   0.0135894   0.0000012  -0.0201970
   34  -0.0000481   0.0000000  -0.0000759   0.0003333   0.0000000  -0.0006221
   35  -0.0000000   0.0003094   0.0000000  -0.0000000  -0.0003727   0.0000001
   36  -0.0002556  -0.0000000   0.0000169   0.0002267   0.0000000  -0.0003512
   37   0.0000081   0.0000000  -0.0000357   0.0009303   0.0000001  -0.0017808
   38   0.0000001  -0.0013566  -0.0000001  -0.0000000   0.0012408  -0.0000000
   39  -0.0001111  -0.0000000  -0.0000123   0.0003953   0.0000001   0.0005574
   40  -0.0008599   0.0000000  -0.0009803  -0.0019178  -0.0000003   0.0047591
   41   0.0000000  -0.0001800  -0.0000000  -0.0000003   0.0060854   0.0000005
   42  -0.0007886  -0.0000001   0.0003499   0.0029267   0.0000004  -0.0028532
   43  -0.0011982  -0.0000000  -0.0041406  -0.0007641  -0.0000000   0.0007040
   44  -0.0000000   0.0068874   0.0000005  -0.0000000  -0.0001605  -0.0000000
   45  -0.0032654   0.0000006  -0.0035402   0.0008838   0.0000001   0.0002045
   46   0.0125571  -0.0000007   0.0163991  -0.0055954  -0.0000003   0.0003680
   47   0.0000010   0.0037013   0.0000016  -0.0000003   0.0071225   0.0000004
   48  -0.0149073   0.0000006  -0.0184119   0.0015973   0.0000003   0.0014840
   49  -0.1297728  -0.0000084   0.1204650  -0.0121505  -0.0000004   0.0017511
   50  -0.0000085  -0.0377509   0.0000151   0.0000014   0.0030156  -0.0000001
   51   0.1200787   0.0000153  -0.2714381  -0.0308296  -0.0000005   0.0029761
   52  -0.0116382  -0.0000003  -0.0022951  -0.1186343   0.0000060  -0.1163731
   53  -0.0000019   0.0031497  -0.0000001   0.0000058  -0.0349263   0.0000131
   54   0.0292272   0.0000006   0.0040689  -0.1152219   0.0000135  -0.2825475
   55   0.0004838  -0.0000000   0.0008845   0.0001190   0.0000000  -0.0001090
   56   0.0000000  -0.0001780   0.0000000   0.0000000  -0.0010812  -0.0000001
   57  -0.0007329  -0.0000000  -0.0008157  -0.0000976  -0.0000001  -0.0000163
   58   0.0008194   0.0000001  -0.0001935  -0.0006338  -0.0000000   0.0001675
   59   0.0000001  -0.0036004  -0.0000003   0.0000001   0.0001826   0.0000000
   60   0.0004745  -0.0000002   0.0009834  -0.0014879  -0.0000000   0.0000323
   61   0.1342283   0.0000094  -0.1297181   0.0010248   0.0000001  -0.0001487
   62   0.0000094   0.0256174  -0.0000168   0.0000001  -0.0039274  -0.0000003
   63  -0.1297181  -0.0000168   0.2864530   0.0002377  -0.0000003   0.0010120
   64   0.0010248   0.0000001   0.0002377   0.1330320  -0.0000053   0.1273429
   65   0.0000001  -0.0039274  -0.0000003  -0.0000053   0.0230741  -0.0000143
   66  -0.0001487  -0.0000003   0.0010120   0.1273429  -0.0000143   0.2992155
   67   0.0000125  -0.0000000   0.0001006  -0.0001016   0.0000000   0.0003316
   68   0.0000000  -0.0000630  -0.0000000  -0.0000000   0.0000852  -0.0000000
   69   0.0001220   0.0000000  -0.0000759  -0.0001794  -0.0000000   0.0001323
   70   0.0001743  -0.0000001   0.0002211  -0.0001920  -0.0000000   0.0003164
   71  -0.0000000   0.0002322   0.0000000  -0.0000001  -0.0005006   0.0000001
   72   0.0001103   0.0000001  -0.0000800   0.0004597  -0.0000001  -0.0011180
           67          68          69          70          71          72
    1   0.0001743  -0.0000000  -0.0001103   0.0000125   0.0000000  -0.0001220
    2  -0.0000001   0.0002322  -0.0000001  -0.0000000  -0.0000630  -0.0000000
    3  -0.0002211  -0.0000000  -0.0000800  -0.0001006   0.0000000  -0.0000759
    4   0.0003924   0.0000001   0.0003590  -0.0001861   0.0000002   0.0004919
    5  -0.0000000  -0.0000784   0.0000000  -0.0000000   0.0000003   0.0000000
    6  -0.0016983   0.0000001  -0.0002580  -0.0001355  -0.0000001   0.0001538
    7   0.0011161   0.0000002  -0.0006192   0.0003786  -0.0000002  -0.0004304
    8   0.0000001  -0.0012006   0.0000002   0.0000001   0.0002605  -0.0000000
    9  -0.0010820  -0.0000004  -0.0031779  -0.0002295  -0.0000001   0.0002811
   10  -0.0001920  -0.0000001  -0.0004597  -0.0001016  -0.0000000   0.0001794
   11  -0.0000000  -0.0005006   0.0000001   0.0000000   0.0000852   0.0000000
   12  -0.0003164  -0.0000001  -0.0011180  -0.0003316   0.0000000   0.0001323
   13  -0.0016191  -0.0000017  -0.0127671  -0.0021203   0.0000004   0.0008223
   14  -0.0000002   0.0034052  -0.0000003  -0.0000001   0.0000719   0.0000002
   15  -0.0041477   0.0000003   0.0016497   0.0011517  -0.0000001  -0.0001917
   16   0.0276637   0.0000005   0.0087032  -0.0114719   0.0000024  -0.0024037
   17  -0.0000017   0.0166510  -0.0000118   0.0000004  -0.0017077   0.0000003
   18   0.0033257  -0.0000116  -0.0771180   0.0031708  -0.0000012   0.0025685
   19  -0.0083718   0.0000013   0.0112698   0.0000593  -0.0000000  -0.0011473
   20  -0.0000009  -0.0001489  -0.0000005  -0.0000004  -0.0002292  -0.0000003
   21  -0.0025287  -0.0000002   0.0006506  -0.0037467   0.0000009  -0.0015568
   22   0.0021428   0.0000001  -0.0017668   0.0003465   0.0000000  -0.0002329
   23  -0.0000003  -0.0003986  -0.0000003   0.0000001  -0.0001108   0.0000000
   24  -0.0023036   0.0000002  -0.0010886   0.0002609   0.0000000   0.0000976
   25   0.0030987  -0.0000000   0.0008666  -0.0006061   0.0000003  -0.0007911
   26   0.0000005  -0.0005112   0.0000003  -0.0000001   0.0002636   0.0000000
   27   0.0014582  -0.0000001  -0.0025296  -0.0000875   0.0000001   0.0011142
   28   0.0001662  -0.0000001  -0.0004059  -0.0003215   0.0000001  -0.0001503
   29  -0.0000000   0.0001091  -0.0000001  -0.0000000  -0.0000515   0.0000000
   30   0.0002724  -0.0000001  -0.0002379  -0.0003766   0.0000001  -0.0000902
   31  -0.0021203   0.0000004  -0.0008223  -0.0016191  -0.0000017   0.0127671
   32  -0.0000001   0.0000719  -0.0000002  -0.0000002   0.0034052   0.0000003
   33  -0.0011517   0.0000001  -0.0001917   0.0041477  -0.0000003   0.0016497
   34  -0.2509203   0.0000543   0.2702105  -0.0352657   0.0000141  -0.0322746
   35   0.0000593  -0.0564131  -0.0000952   0.0000152   0.0194898   0.0000076
   36   0.2625666  -0.0000904  -0.5677120  -0.0453005   0.0000105  -0.0155871
   37  -0.0352657   0.0000141   0.0322746  -0.2509203   0.0000543  -0.2702105
   38   0.0000152   0.0194898  -0.0000076   0.0000593  -0.0564131   0.0000952
   39   0.0453005  -0.0000105  -0.0155871  -0.2625666   0.0000904  -0.5677120
   40  -0.0114719   0.0000024   0.0024037   0.0276637   0.0000005  -0.0087032
   41   0.0000004  -0.0017077  -0.0000003  -0.0000017   0.0166510   0.0000118
   42  -0.0031708   0.0000012   0.0025685  -0.0033257   0.0000116  -0.0771180
   43   0.0000593  -0.0000000   0.0011473  -0.0083718   0.0000013  -0.0112698
   44  -0.0000004  -0.0002292   0.0000003  -0.0000009  -0.0001489   0.0000005
   45   0.0037467  -0.0000009  -0.0015568   0.0025287   0.0000002   0.0006506
   46  -0.0006061   0.0000003   0.0007911   0.0030987  -0.0000000  -0.0008666
   47  -0.0000001   0.0002636  -0.0000000   0.0000005  -0.0005112  -0.0000003
   48   0.0000875  -0.0000001   0.0011142  -0.0014582   0.0000001  -0.0025296
   49  -0.0001861   0.0000002  -0.0004919   0.0003924   0.0000001  -0.0003590
   50  -0.0000000   0.0000003  -0.0000000  -0.0000000  -0.0000784  -0.0000000
   51   0.0001355   0.0000001   0.0001538   0.0016983  -0.0000001  -0.0002580
   52   0.0003786  -0.0000002   0.0004304   0.0011161   0.0000002   0.0006192
   53   0.0000001   0.0002605   0.0000000   0.0000001  -0.0012006  -0.0000002
   54   0.0002295   0.0000001   0.0002811   0.0010820   0.0000004  -0.0031779
   55   0.0003465   0.0000000   0.0002329   0.0021428   0.0000001   0.0017668
   56   0.0000001  -0.0001108  -0.0000000  -0.0000003  -0.0003986   0.0000003
   57  -0.0002609  -0.0000000   0.0000976   0.0023036  -0.0000002  -0.0010886
   58  -0.0003215   0.0000001   0.0001503   0.0001662  -0.0000001   0.0004059
   59  -0.0000000  -0.0000515  -0.0000000  -0.0000000   0.0001091   0.0000001
   60   0.0003766  -0.0000001  -0.0000902  -0.0002724   0.0000001  -0.0002379
   61   0.0000125   0.0000000   0.0001220   0.0001743  -0.0000000   0.0001103
   62  -0.0000000  -0.0000630   0.0000000  -0.0000001   0.0002322   0.0000001
   63   0.0001006  -0.0000000  -0.0000759   0.0002211   0.0000000  -0.0000800
   64  -0.0001016  -0.0000000  -0.0001794  -0.0001920  -0.0000001   0.0004597
   65   0.0000000   0.0000852  -0.0000000  -0.0000000  -0.0005006  -0.0000001
   66   0.0003316  -0.0000000   0.0001323   0.0003164   0.0000001  -0.0011180
   67   0.2706517  -0.0000692  -0.3061944   0.0049737  -0.0000026   0.0051443
   68  -0.0000692   0.0228371   0.0001140  -0.0000026  -0.0019922  -0.0000015
   69  -0.3061944   0.0001140   0.6568610  -0.0051443   0.0000015   0.0073129
   70   0.0049737  -0.0000026  -0.0051443   0.2706517  -0.0000692   0.3061944
   71  -0.0000026  -0.0019922   0.0000015  -0.0000692   0.0228371  -0.0001140
   72   0.0051443  -0.0000015   0.0073129   0.3061944  -0.0001140   0.6568610
 Gradient time:  CPU 4609.26 s  wall 4607.85 s
 **********************************************************************
 **                                                                  **
 **                       VIBRATIONAL ANALYSIS                       **
 **                       --------------------                       **
 **                                                                  **
 **        VIBRATIONAL FREQUENCIES (CM**-1) AND NORMAL MODES         **
 **     FORCE CONSTANTS (mDYN/ANGSTROM) AND REDUCED MASSES (AMU)     **
 **                  INFRARED INTENSITIES (KM/MOL)                   **
 **                                                                  **
 **********************************************************************


 Mode:                 1                      2                      3
 Frequency:        34.41                  85.88                 110.04
 Force Cnst:      0.0061                 0.0187                 0.0308
 Red. Mass:       8.6737                 4.3130                 4.3193
 IR Active:          YES                    YES                    YES
 IR Intens:        0.000                  1.623                  0.000
 Raman Active:       YES                    YES                    YES
               X      Y      Z        X      Y      Z        X      Y      Z
 H          0.000  0.318 -0.000   -0.000  0.006  0.000    0.000 -0.289  0.000
 C         -0.000  0.195 -0.000   -0.000  0.014  0.000    0.000 -0.145 -0.000
 C         -0.000  0.172 -0.000   -0.000 -0.169  0.000    0.000 -0.198  0.000
 H         -0.000  0.289 -0.000   -0.000 -0.306  0.000    0.000 -0.402  0.000
 C         -0.000  0.028 -0.000    0.000 -0.138  0.000    0.000 -0.019  0.000
 C         -0.000 -0.070 -0.000    0.000  0.004 -0.000   -0.000  0.093 -0.000
 C         -0.000 -0.066 -0.000    0.000  0.196 -0.000   -0.000  0.184 -0.000
 H         -0.000 -0.158 -0.000    0.000  0.321 -0.000   -0.000  0.293 -0.000
 C         -0.000  0.066 -0.000   -0.000  0.226 -0.000    0.000  0.096 -0.000
 H         -0.000  0.081 -0.000   -0.000  0.395 -0.000    0.000  0.170 -0.000
 C          0.000 -0.028 -0.000    0.000 -0.138 -0.000   -0.000  0.019  0.000
 C         -0.000 -0.154  0.000    0.000 -0.050  0.000   -0.000 -0.012  0.000
 C          0.000  0.154  0.000    0.000 -0.050 -0.000    0.000  0.012  0.000
 C          0.000  0.070 -0.000    0.000  0.004  0.000    0.000 -0.093 -0.000
 C          0.000  0.066 -0.000    0.000  0.196  0.000    0.000 -0.184 -0.000
 C          0.000 -0.066 -0.000   -0.000  0.226  0.000   -0.000 -0.096 -0.000
 C          0.000 -0.195 -0.000   -0.000  0.014 -0.000   -0.000  0.145 -0.000
 C          0.000 -0.172 -0.000   -0.000 -0.169 -0.000   -0.000  0.198  0.000
 H          0.000  0.158 -0.000    0.000  0.321  0.000    0.000 -0.293 -0.000
 H          0.000 -0.081 -0.000   -0.000  0.395  0.000   -0.000 -0.170 -0.000
 H         -0.000 -0.318 -0.000   -0.000  0.006 -0.000   -0.000  0.289  0.000
 H          0.000 -0.289 -0.000   -0.000 -0.306 -0.000   -0.000  0.402  0.000
 O         -0.000 -0.422  0.000    0.000 -0.089  0.000   -0.000 -0.167  0.000
 O          0.000  0.422  0.000    0.000 -0.089 -0.000    0.000  0.167  0.000
 TransDip  -0.000 -0.000 -0.000   -0.000  0.041 -0.000    0.000 -0.000 -0.000

 Mode:                 4                      5                      6
 Frequency:       154.46                 247.97                 261.29
 Force Cnst:      0.0883                 0.1736                 0.1872
 Red. Mass:       6.2790                 4.7917                 4.6536
 IR Active:          YES                    YES                    YES
 IR Intens:        0.861                  0.642                  0.000
 Raman Active:       YES                    YES                    YES
               X      Y      Z        X      Y      Z        X      Y      Z
 H         -0.000  0.433 -0.000   -0.277 -0.000  0.180    0.000 -0.216 -0.000
 C         -0.000  0.205 -0.000   -0.182 -0.000  0.126    0.000 -0.076 -0.000
 C         -0.000  0.016 -0.000   -0.163  0.000 -0.038    0.000  0.191  0.000
 H         -0.000  0.091 -0.000   -0.252  0.000 -0.094    0.000  0.283  0.000
 C         -0.000 -0.198 -0.000   -0.019  0.000 -0.119    0.000  0.138  0.000
 C         -0.000 -0.243 -0.000    0.040  0.000 -0.074   -0.000  0.223  0.000
 C         -0.000 -0.142  0.000    0.047  0.000  0.094   -0.000  0.124 -0.000
 H         -0.000 -0.166  0.000    0.183  0.000  0.163   -0.000  0.139 -0.000
 C         -0.000  0.098 -0.000   -0.084 -0.000  0.184    0.000 -0.179 -0.000
 H         -0.000  0.232 -0.000   -0.083 -0.000  0.289    0.000 -0.435 -0.000
 C         -0.000 -0.198  0.000    0.019 -0.000 -0.119   -0.000 -0.138  0.000
 C          0.000 -0.075 -0.000    0.027  0.000 -0.089   -0.000  0.064  0.000
 C          0.000 -0.075  0.000   -0.027 -0.000 -0.089    0.000 -0.064  0.000
 C         -0.000 -0.243  0.000   -0.040 -0.000 -0.074    0.000 -0.223  0.000
 C         -0.000 -0.142 -0.000   -0.047 -0.000  0.094    0.000 -0.124 -0.000
 C         -0.000  0.098  0.000    0.084  0.000  0.184   -0.000  0.179 -0.000
 C         -0.000  0.205  0.000    0.182  0.000  0.126   -0.000  0.076 -0.000
 C         -0.000  0.016  0.000    0.163 -0.000 -0.038   -0.000 -0.191  0.000
 H         -0.000 -0.166 -0.000   -0.183 -0.000  0.163    0.000 -0.139 -0.000
 H         -0.000  0.232  0.000    0.083  0.000  0.289   -0.000  0.435 -0.000
 H         -0.000  0.433  0.000    0.277  0.000  0.180   -0.000  0.216 -0.000
 H         -0.000  0.091  0.000    0.252 -0.000 -0.094   -0.000 -0.283  0.000
 O          0.000  0.217 -0.000    0.013 -0.000 -0.096    0.000 -0.049  0.000
 O          0.000  0.217  0.000   -0.013  0.000 -0.096   -0.000  0.049  0.000
 TransDip  -0.000 -0.030 -0.000   -0.000  0.000  0.026    0.000  0.000 -0.000

 Mode:                 7                      8                      9
 Frequency:       319.70                 368.75                 386.20
 Force Cnst:      0.4784                 0.8158                 0.4112
 Red. Mass:       7.9441                10.1828                 4.6792
 IR Active:          YES                    YES                    YES
 IR Intens:        6.616                  4.412                  4.282
 Raman Active:       YES                    YES                    YES
               X      Y      Z        X      Y      Z        X      Y      Z
 H          0.079 -0.000 -0.197   -0.005  0.000 -0.059    0.001  0.340  0.000
 C          0.009 -0.000 -0.158   -0.091 -0.000 -0.009    0.001  0.152  0.000
 C          0.002  0.000 -0.010   -0.072 -0.000  0.069    0.000 -0.153  0.001
 H          0.118  0.000  0.051   -0.058  0.000  0.073    0.001 -0.309  0.001
 C         -0.098  0.000  0.047   -0.056 -0.000  0.073    0.000 -0.034  0.001
 C         -0.113 -0.000  0.080   -0.199 -0.000  0.007   -0.000  0.112  0.000
 C         -0.133  0.000 -0.100   -0.235 -0.000 -0.034   -0.000 -0.171  0.000
 H         -0.278  0.000 -0.170   -0.259 -0.000 -0.042   -0.000 -0.354  0.000
 C         -0.041 -0.000 -0.190   -0.205 -0.000 -0.069    0.000  0.007  0.000
 H         -0.042 -0.000 -0.253   -0.206 -0.000 -0.145    0.000  0.021 -0.000
 C         -0.098  0.000 -0.047    0.056  0.000  0.073    0.000 -0.034 -0.001
 C          0.019 -0.000  0.102    0.012 -0.000 -0.128   -0.001  0.251  0.000
 C          0.019 -0.000 -0.102   -0.012  0.000 -0.128   -0.001  0.251 -0.000
 C         -0.113 -0.000 -0.080    0.199  0.000  0.007   -0.000  0.112 -0.000
 C         -0.133  0.000  0.100    0.235  0.000 -0.034   -0.000 -0.171 -0.000
 C         -0.041 -0.000  0.190    0.205  0.000 -0.069    0.000  0.007 -0.000
 C          0.009 -0.000  0.158    0.091  0.000 -0.009    0.001  0.152 -0.000
 C          0.002  0.000  0.010    0.072  0.000  0.069    0.000 -0.153 -0.001
 H         -0.278  0.000  0.170    0.259  0.000 -0.042   -0.000 -0.354 -0.000
 H         -0.042 -0.000  0.253    0.206  0.000 -0.145    0.000  0.021  0.000
 H          0.079 -0.000  0.197    0.005 -0.000 -0.059    0.001  0.340 -0.000
 H          0.118  0.000 -0.051    0.058 -0.000  0.073    0.001 -0.309 -0.001
 O          0.274  0.000  0.243    0.404 -0.000  0.080   -0.001 -0.104  0.001
 O          0.274  0.000 -0.243   -0.404  0.000  0.080   -0.001 -0.104 -0.001
 TransDip  -0.082 -0.000 -0.000   -0.000  0.000 -0.067    0.000  0.066  0.000

 Mode:                10                     11                     12
 Frequency:       391.61                 404.28                 429.42
 Force Cnst:      0.7798                 0.8813                 0.3691
 Red. Mass:       8.6300                 9.1520                 3.3974
 IR Active:          YES                    YES                    YES
 IR Intens:        0.001                  1.538                  0.000
 Raman Active:       YES                    YES                    YES
               X      Y      Z        X      Y      Z        X      Y      Z
 H          0.249 -0.002  0.081    0.028  0.000  0.071    0.000 -0.233  0.000
 C          0.172 -0.001  0.124    0.130  0.000  0.011    0.000 -0.143  0.000
 C          0.156  0.001  0.194    0.108 -0.000 -0.094    0.000  0.131 -0.000
 H          0.206  0.002  0.222    0.089 -0.000 -0.100    0.000  0.423 -0.000
 C          0.098  0.000  0.165    0.057  0.000 -0.087    0.000 -0.053 -0.000
 C         -0.041 -0.001  0.151    0.171  0.000 -0.024    0.000 -0.206  0.000
 C         -0.037  0.001  0.089    0.232 -0.000  0.057    0.000  0.126  0.000
 H         -0.075  0.002  0.070    0.268 -0.000  0.075    0.000  0.377  0.000
 C          0.056 -0.000  0.048    0.237  0.000  0.070    0.000  0.026  0.000
 H          0.056 -0.000 -0.066    0.239 -0.000  0.114    0.000  0.129  0.000
 C          0.098  0.000 -0.165   -0.057 -0.000 -0.087   -0.000  0.053 -0.000
 C         -0.215 -0.001  0.153    0.126  0.000 -0.042    0.000 -0.091 -0.000
 C         -0.215 -0.001 -0.153   -0.126 -0.000 -0.042   -0.000  0.091 -0.000
 C         -0.041 -0.001 -0.151   -0.171 -0.000 -0.024   -0.000  0.206  0.000
 C         -0.037  0.001 -0.089   -0.232  0.000  0.057   -0.000 -0.126  0.000
 C          0.056 -0.000 -0.048   -0.237 -0.000  0.070   -0.000 -0.026  0.000
 C          0.172 -0.001 -0.124   -0.130 -0.000  0.011   -0.000  0.143  0.000
 C          0.156  0.001 -0.194   -0.108  0.000 -0.094   -0.000 -0.131 -0.000
 H         -0.075  0.002 -0.070   -0.268  0.000  0.075   -0.000 -0.377  0.000
 H          0.056 -0.000  0.066   -0.239  0.000  0.114   -0.000 -0.129  0.000
 H          0.249 -0.002 -0.081   -0.028 -0.000  0.071   -0.000  0.233  0.000
 H          0.206  0.002 -0.222   -0.089  0.000 -0.100   -0.000 -0.423 -0.000
 O         -0.169  0.001  0.201    0.331 -0.000  0.072    0.000  0.027 -0.000
 O         -0.169  0.001 -0.201   -0.331  0.000  0.072   -0.000 -0.027 -0.000
 TransDip   0.001 -0.000 -0.000    0.000 -0.000 -0.040    0.000  0.000 -0.000

 Mode:                13                     14                     15
 Frequency:       450.96                 465.23                 551.50
 Force Cnst:      0.4679                 1.1685                 0.9009
 Red. Mass:       3.9051                 9.1628                 5.0270
 IR Active:          YES                    YES                    YES
 IR Intens:        7.036                  0.022                 15.273
 Raman Active:       YES                    YES                    YES
               X      Y      Z        X      Y      Z        X      Y      Z
 H          0.000 -0.222  0.000   -0.253 -0.000 -0.133   -0.000 -0.266 -0.000
 C          0.000 -0.070  0.000   -0.206 -0.000 -0.159   -0.000 -0.160 -0.000
 C          0.000 -0.091  0.000   -0.174  0.000 -0.135   -0.000  0.123 -0.000
 H          0.000 -0.300  0.000   -0.166  0.000 -0.139   -0.000  0.297 -0.000
 C          0.000  0.235  0.000   -0.031 -0.000 -0.149   -0.000 -0.011 -0.000
 C         -0.000 -0.011  0.000    0.085 -0.000  0.014    0.000 -0.219  0.000
 C         -0.000 -0.145  0.000    0.080  0.000 -0.125    0.000 -0.053 -0.000
 H         -0.000 -0.357  0.000    0.036  0.000 -0.143    0.000  0.134 -0.000
 C         -0.000  0.169 -0.000   -0.052  0.000 -0.083    0.000  0.124 -0.000
 H         -0.000  0.319 -0.000   -0.052  0.000  0.092    0.000  0.378  0.000
 C          0.000  0.235 -0.000    0.031  0.000 -0.149   -0.000 -0.011  0.000
 C         -0.000 -0.104 -0.000   -0.019 -0.000  0.265    0.000  0.258  0.000
 C         -0.000 -0.104  0.000    0.019  0.000  0.265    0.000  0.258 -0.000
 C         -0.000 -0.011 -0.000   -0.085  0.000  0.014    0.000 -0.219 -0.000
 C         -0.000 -0.145 -0.000   -0.080 -0.000 -0.125    0.000 -0.053  0.000
 C         -0.000  0.169  0.000    0.052 -0.000 -0.083    0.000  0.124  0.000
 C          0.000 -0.070 -0.000    0.206  0.000 -0.159   -0.000 -0.160  0.000
 C          0.000 -0.091 -0.000    0.174 -0.000 -0.135   -0.000  0.123  0.000
 H         -0.000 -0.357 -0.000   -0.036 -0.000 -0.143    0.000  0.134  0.000
 H         -0.000  0.319  0.000    0.052 -0.000  0.092    0.000  0.378 -0.000
 H          0.000 -0.222 -0.000    0.253  0.000 -0.133   -0.000 -0.266  0.000
 H          0.000 -0.300 -0.000    0.166 -0.000 -0.139   -0.000  0.297  0.000
 O         -0.000  0.048 -0.000    0.005  0.000  0.299   -0.000 -0.081  0.000
 O         -0.000  0.048  0.000   -0.005 -0.000  0.299   -0.000 -0.081 -0.000
 TransDip   0.000 -0.085  0.000   -0.000 -0.000  0.005    0.000  0.125  0.000

 Mode:                16                     17                     18
 Frequency:       567.14                 617.42                 631.31
 Force Cnst:      0.6233                 1.5063                 1.6382
 Red. Mass:       3.2890                 6.7065                 6.9762
 IR Active:          YES                    YES                    YES
 IR Intens:        0.000                  0.580                  1.619
 Raman Active:       YES                    YES                    YES
               X      Y      Z        X      Y      Z        X      Y      Z
 H          0.000 -0.447  0.000   -0.272 -0.000 -0.019    0.130 -0.000 -0.110
 C          0.000 -0.128  0.000   -0.125  0.000 -0.102   -0.118 -0.000  0.033
 C         -0.000  0.082 -0.000   -0.096 -0.000 -0.158   -0.072  0.000  0.238
 H          0.000 -0.132  0.000   -0.127 -0.000 -0.177   -0.178  0.000  0.180
 C         -0.000  0.186 -0.000   -0.006  0.000 -0.107    0.219  0.000  0.056
 C         -0.000  0.018  0.000    0.127  0.000 -0.012    0.117  0.000 -0.059
 C          0.000 -0.130  0.000    0.217  0.000 -0.050    0.088 -0.000 -0.245
 H          0.000 -0.365  0.000    0.235 -0.000 -0.041    0.194 -0.000 -0.189
 C         -0.000  0.169 -0.000    0.117 -0.000  0.028   -0.229 -0.000 -0.070
 H         -0.000  0.214 -0.000    0.120 -0.000  0.257   -0.228  0.000  0.104
 C          0.000 -0.186 -0.000   -0.006  0.000  0.107    0.219  0.000 -0.056
 C          0.000 -0.014  0.000   -0.122 -0.000  0.149   -0.014 -0.000  0.007
 C         -0.000  0.014  0.000   -0.122 -0.000 -0.149   -0.014 -0.000 -0.007
 C          0.000 -0.018  0.000    0.127  0.000  0.012    0.117  0.000  0.059
 C         -0.000  0.130  0.000    0.217  0.000  0.050    0.088 -0.000  0.245
 C          0.000 -0.169 -0.000    0.117 -0.000 -0.028   -0.229 -0.000  0.070
 C         -0.000  0.128  0.000   -0.125  0.000  0.102   -0.118 -0.000 -0.033
 C          0.000 -0.082 -0.000   -0.096 -0.000  0.158   -0.072  0.000 -0.238
 H         -0.000  0.365  0.000    0.235 -0.000  0.041    0.194 -0.000  0.189
 H          0.000 -0.214 -0.000    0.120 -0.000 -0.257   -0.228  0.000 -0.104
 H         -0.000  0.447  0.000   -0.272 -0.000  0.019    0.130 -0.000  0.110
 H         -0.000  0.132  0.000   -0.127 -0.000  0.177   -0.178  0.000 -0.180
 O          0.000  0.011 -0.000   -0.082  0.000  0.211    0.012  0.000  0.022
 O         -0.000 -0.011 -0.000   -0.082  0.000 -0.211    0.012  0.000 -0.022
 TransDip   0.000  0.000  0.000   -0.024 -0.000 -0.000    0.041  0.000  0.000

 Mode:                19                     20                     21
 Frequency:       682.31                 694.74                 716.31
 Force Cnst:      1.9856                 1.7669                 0.6625
 Red. Mass:       7.2391                 6.2131                 2.1914
 IR Active:          YES                    YES                    YES
 IR Intens:        4.676                  0.071                  0.000
 Raman Active:       YES                    YES                    YES
               X      Y      Z        X      Y      Z        X      Y      Z
 H          0.026 -0.000  0.204    0.110 -0.000 -0.163    0.000  0.207 -0.000
 C          0.074 -0.000  0.179   -0.099 -0.000 -0.045    0.000 -0.091  0.000
 C          0.112  0.000 -0.169   -0.088  0.000  0.275    0.000  0.005  0.000
 H         -0.151  0.000 -0.310    0.007  0.000  0.326   -0.000  0.521 -0.000
 C          0.156 -0.000 -0.178    0.051  0.000  0.135    0.000 -0.111  0.000
 C         -0.070  0.000 -0.219    0.148  0.000  0.033   -0.000  0.082 -0.000
 C         -0.091 -0.000  0.009    0.190 -0.000 -0.197   -0.000 -0.079  0.000
 H          0.131 -0.000  0.129    0.201 -0.000 -0.194    0.000  0.029 -0.000
 C         -0.144  0.000  0.075   -0.051 -0.000 -0.064   -0.000  0.041 -0.000
 H         -0.145  0.000 -0.092   -0.047  0.000  0.202   -0.000  0.362 -0.000
 C          0.156 -0.000  0.178   -0.051 -0.000  0.135   -0.000  0.111  0.000
 C         -0.167  0.000 -0.056    0.069 -0.000 -0.042    0.000  0.131 -0.000
 C         -0.167  0.000  0.056   -0.069  0.000 -0.042   -0.000 -0.131 -0.000
 C         -0.070  0.000  0.219   -0.148 -0.000  0.033    0.000 -0.082 -0.000
 C         -0.091 -0.000 -0.009   -0.190  0.000 -0.197    0.000  0.079  0.000
 C         -0.144  0.000 -0.075    0.051  0.000 -0.064    0.000 -0.041 -0.000
 C          0.074 -0.000 -0.179    0.099  0.000 -0.045   -0.000  0.091  0.000
 C          0.112  0.000  0.169    0.088 -0.000  0.275   -0.000 -0.005  0.000
 H          0.131 -0.000 -0.129   -0.201  0.000 -0.194   -0.000 -0.029 -0.000
 H         -0.145  0.000  0.092    0.047 -0.000  0.202    0.000 -0.362 -0.000
 H          0.026 -0.000 -0.204   -0.110  0.000 -0.163   -0.000 -0.207 -0.000
 H         -0.151  0.000  0.310   -0.007 -0.000  0.326    0.000 -0.521 -0.000
 O          0.106 -0.000  0.106    0.030 -0.000 -0.082   -0.000 -0.032  0.000
 O          0.106 -0.000 -0.106   -0.030  0.000 -0.082    0.000  0.032  0.000
 TransDip  -0.069  0.000 -0.000   -0.000  0.000  0.009   -0.000 -0.000 -0.000

 Mode:                22                     23                     24
 Frequency:       733.99                 778.68                 796.14
 Force Cnst:      1.1505                 0.4715                 0.7031
 Red. Mass:       3.6246                 1.3197                 1.8827
 IR Active:          YES                    YES                    YES
 IR Intens:       21.945                 67.284                  0.000
 Raman Active:       YES                    YES                    YES
               X      Y      Z        X      Y      Z        X      Y      Z
 H         -0.000  0.374 -0.000   -0.000  0.386 -0.000   -0.000 -0.398 -0.000
 C          0.000  0.078  0.000   -0.000 -0.069 -0.000   -0.000  0.020 -0.000
 C          0.000 -0.126 -0.000   -0.000 -0.022  0.000   -0.000  0.059 -0.000
 H         -0.000 -0.099 -0.000    0.000  0.364 -0.000    0.000 -0.073  0.000
 C          0.000  0.192 -0.000   -0.000 -0.009  0.000   -0.000 -0.169  0.000
 C         -0.000 -0.187 -0.000   -0.000  0.075 -0.000   -0.000  0.029  0.000
 C         -0.000  0.079 -0.000    0.000 -0.045  0.000   -0.000  0.014  0.000
 H          0.000  0.460 -0.000   -0.000  0.151 -0.000   -0.000 -0.323  0.000
 C         -0.000 -0.132  0.000    0.000 -0.023  0.000    0.000  0.077 -0.000
 H         -0.000  0.141 -0.000   -0.000  0.426 -0.000    0.000 -0.438  0.000
 C          0.000  0.192  0.000   -0.000 -0.009 -0.000    0.000  0.169  0.000
 C         -0.000  0.038 -0.000   -0.000 -0.025 -0.000    0.000  0.017 -0.000
 C         -0.000  0.038  0.000   -0.000 -0.025  0.000   -0.000 -0.017 -0.000
 C         -0.000 -0.187  0.000   -0.000  0.075  0.000    0.000 -0.029  0.000
 C         -0.000  0.079  0.000    0.000 -0.045 -0.000    0.000 -0.014  0.000
 C         -0.000 -0.132 -0.000    0.000 -0.023 -0.000   -0.000 -0.077 -0.000
 C          0.000  0.078 -0.000   -0.000 -0.069  0.000    0.000 -0.020 -0.000
 C          0.000 -0.126  0.000   -0.000 -0.022 -0.000    0.000 -0.059 -0.000
 H          0.000  0.460  0.000   -0.000  0.151  0.000    0.000  0.323  0.000
 H         -0.000  0.141  0.000   -0.000  0.426  0.000   -0.000  0.438  0.000
 H         -0.000  0.374  0.000   -0.000  0.386  0.000    0.000  0.398 -0.000
 H         -0.000 -0.099  0.000    0.000  0.364  0.000   -0.000  0.073  0.000
 O          0.000 -0.011  0.000    0.000  0.006 -0.000    0.000 -0.004 -0.000
 O          0.000 -0.011 -0.000    0.000  0.006  0.000   -0.000  0.004 -0.000
 TransDip  -0.000  0.150 -0.000   -0.000  0.263 -0.000    0.000  0.000  0.000

 Mode:                25                     26                     27
 Frequency:       797.18                 832.09                 894.37
 Force Cnst:      2.2992                 1.3742                 0.6256
 Red. Mass:       6.1406                 3.3687                 1.3275
 IR Active:          YES                    YES                    YES
 IR Intens:        0.386                  0.000                  0.000
 Raman Active:       YES                    YES                    YES
               X      Y      Z        X      Y      Z        X      Y      Z
 H          0.298 -0.001  0.143   -0.000 -0.202  0.000   -0.000  0.151 -0.000
 C          0.128  0.000  0.239   -0.000  0.037 -0.000    0.000 -0.022  0.000
 C          0.123  0.000  0.016   -0.000  0.078 -0.000    0.000 -0.083 -0.000
 H         -0.080 -0.000 -0.087    0.000 -0.496  0.000   -0.000  0.485 -0.000
 C          0.113 -0.000 -0.094   -0.000  0.016  0.000    0.000  0.022 -0.000
 C          0.044  0.000 -0.159    0.000 -0.139  0.000    0.000 -0.029  0.000
 C          0.029  0.000 -0.162   -0.000 -0.020  0.000   -0.000  0.052 -0.000
 H          0.286 -0.000 -0.026   -0.000  0.321 -0.000   -0.000 -0.311  0.000
 C         -0.230  0.000  0.010    0.000 -0.026  0.000   -0.000  0.055 -0.000
 H         -0.230 -0.001 -0.105   -0.000  0.065 -0.000    0.000 -0.362  0.000
 C         -0.113  0.000 -0.094    0.000 -0.016  0.000    0.000  0.022  0.000
 C         -0.060  0.000  0.038    0.000  0.273 -0.000    0.000  0.010  0.000
 C          0.060 -0.000  0.038   -0.000 -0.273 -0.000    0.000  0.010 -0.000
 C         -0.044 -0.000 -0.159   -0.000  0.139  0.000    0.000 -0.029 -0.000
 C         -0.029 -0.000 -0.162    0.000  0.020  0.000   -0.000  0.052  0.000
 C          0.230 -0.000  0.010   -0.000  0.026  0.000   -0.000  0.055  0.000
 C         -0.128 -0.000  0.239    0.000 -0.037 -0.000    0.000 -0.022 -0.000
 C         -0.123 -0.000  0.016    0.000 -0.078 -0.000    0.000 -0.083  0.000
 H         -0.286  0.000 -0.026    0.000 -0.321 -0.000   -0.000 -0.311 -0.000
 H          0.230  0.001 -0.105    0.000 -0.065 -0.000    0.000 -0.362 -0.000
 H         -0.298  0.001  0.143    0.000  0.202  0.000   -0.000  0.151  0.000
 H          0.080  0.000 -0.087   -0.000  0.496  0.000   -0.000  0.485  0.000
 O         -0.005  0.000  0.089   -0.000 -0.059  0.000   -0.000 -0.002  0.000
 O          0.005 -0.000  0.089    0.000  0.059  0.000   -0.000 -0.002 -0.000
 TransDip   0.000  0.000 -0.020   -0.000 -0.000 -0.000    0.000  0.001  0.000

 Mode:                28                     29                     30
 Frequency:       894.77                 938.65                 966.94
 Force Cnst:      0.9084                 4.1664                 0.7510
 Red. Mass:       1.9258                 8.0260                 1.3633
 IR Active:          YES                    YES                    YES
 IR Intens:        0.000                 34.936                  0.000
 Raman Active:       YES                    YES                    YES
               X      Y      Z        X      Y      Z        X      Y      Z
 H         -0.000 -0.035  0.000    0.070  0.000  0.050    0.000 -0.523  0.000
 C         -0.000 -0.007 -0.000    0.040 -0.000  0.074   -0.000  0.090 -0.000
 C         -0.000  0.109 -0.000    0.088  0.000 -0.186   -0.000 -0.053  0.000
 H          0.000 -0.470  0.000   -0.062 -0.000 -0.272   -0.000  0.268 -0.000
 C          0.000 -0.093  0.000    0.011 -0.000 -0.044   -0.000  0.009  0.000
 C         -0.000  0.083 -0.000    0.097  0.000  0.136   -0.000  0.025 -0.000
 C          0.000 -0.050  0.000   -0.068  0.000 -0.021    0.000 -0.065  0.000
 H          0.000  0.226 -0.000   -0.096 -0.000 -0.028    0.000  0.369 -0.000
 C          0.000 -0.055  0.000   -0.236 -0.000 -0.019    0.000 -0.007 -0.000
 H         -0.000  0.430 -0.000   -0.245  0.000 -0.185    0.000  0.051 -0.000
 C         -0.000  0.093  0.000    0.011 -0.000  0.044    0.000 -0.009  0.000
 C         -0.000 -0.091  0.000    0.299 -0.000  0.238   -0.000 -0.018 -0.000
 C          0.000  0.091  0.000    0.299 -0.000 -0.238    0.000  0.018 -0.000
 C          0.000 -0.083 -0.000    0.097  0.000 -0.136    0.000 -0.025 -0.000
 C         -0.000  0.050  0.000   -0.068  0.000  0.021   -0.000  0.065  0.000
 C         -0.000  0.055  0.000   -0.236 -0.000  0.019   -0.000  0.007 -0.000
 C          0.000  0.007 -0.000    0.040 -0.000 -0.074    0.000 -0.090 -0.000
 C          0.000 -0.109 -0.000    0.088  0.000  0.186    0.000  0.053  0.000
 H         -0.000 -0.226 -0.000   -0.096 -0.000  0.028   -0.000 -0.369 -0.000
 H          0.000 -0.430 -0.000   -0.245  0.000  0.185   -0.000 -0.051 -0.000
 H          0.000  0.035  0.000    0.070  0.000 -0.050   -0.000  0.523  0.000
 H         -0.000  0.470  0.000   -0.062 -0.000  0.272    0.000 -0.268 -0.000
 O          0.000  0.018 -0.000   -0.153  0.000  0.027    0.000  0.003  0.000
 O         -0.000 -0.018 -0.000   -0.153  0.000 -0.027   -0.000 -0.003  0.000
 TransDip  -0.000 -0.000  0.000    0.189 -0.000 -0.000    0.000 -0.000  0.000

 Mode:                31                     32                     33
 Frequency:       974.42                1003.21                1003.34
 Force Cnst:      0.7516                 0.7692                 0.7902
 Red. Mass:       1.3435                 1.2972                 1.3323
 IR Active:          YES                    YES                    YES
 IR Intens:        1.914                  0.181                  0.000
 Raman Active:       YES                    YES                    YES
               X      Y      Z        X      Y      Z        X      Y      Z
 H         -0.000  0.456 -0.000    0.000 -0.305  0.000    0.000 -0.257  0.000
 C          0.000 -0.078  0.000   -0.000  0.049 -0.000    0.000  0.043  0.000
 C         -0.000  0.062  0.000   -0.000 -0.020  0.000    0.000 -0.013 -0.000
 H         -0.000 -0.356  0.000   -0.000  0.150 -0.000   -0.000  0.087 -0.000
 C          0.000 -0.004  0.000    0.000 -0.007 -0.000    0.000 -0.003 -0.000
 C         -0.000 -0.023 -0.000    0.000 -0.008 -0.000    0.000 -0.018  0.000
 C         -0.000  0.068 -0.000   -0.000  0.068 -0.000   -0.000  0.077 -0.000
 H         -0.000 -0.385  0.000   -0.000 -0.424  0.000   -0.000 -0.466  0.000
 C          0.000 -0.011  0.000    0.000 -0.075  0.000   -0.000 -0.078  0.000
 H          0.000  0.048  0.000   -0.000  0.438 -0.000   -0.000  0.441 -0.000
 C          0.000 -0.004 -0.000    0.000 -0.007  0.000   -0.000  0.003 -0.000
 C         -0.000  0.007 -0.000   -0.000  0.006 -0.000    0.000  0.020  0.000
 C         -0.000  0.007  0.000   -0.000  0.006  0.000   -0.000 -0.020  0.000
 C         -0.000 -0.023  0.000    0.000 -0.008  0.000   -0.000  0.018  0.000
 C         -0.000  0.068  0.000   -0.000  0.068  0.000    0.000 -0.077 -0.000
 C          0.000 -0.011 -0.000    0.000 -0.075 -0.000    0.000  0.078  0.000
 C          0.000 -0.078 -0.000   -0.000  0.049  0.000   -0.000 -0.043  0.000
 C         -0.000  0.062 -0.000   -0.000 -0.020 -0.000   -0.000  0.013 -0.000
 H         -0.000 -0.385 -0.000   -0.000 -0.424 -0.000    0.000  0.466  0.000
 H          0.000  0.048 -0.000   -0.000  0.438  0.000    0.000 -0.441 -0.000
 H         -0.000  0.456  0.000    0.000 -0.305 -0.000   -0.000  0.257  0.000
 H         -0.000 -0.356 -0.000   -0.000  0.150  0.000    0.000 -0.087 -0.000
 O          0.000 -0.001 -0.000    0.000 -0.000  0.000   -0.000 -0.003 -0.000
 O          0.000 -0.001  0.000    0.000 -0.000 -0.000    0.000  0.003 -0.000
 TransDip  -0.000 -0.044 -0.000   -0.000 -0.014  0.000   -0.000  0.000 -0.000

 Mode:                34                     35                     36
 Frequency:      1023.97                1032.81                1082.00
 Force Cnst:      4.6279                 5.1587                 1.2615
 Red. Mass:       7.4913                 8.2081                 1.8289
 IR Active:          YES                    YES                    YES
 IR Intens:        1.750                 11.228                  0.169
 Raman Active:       YES                    YES                    YES
               X      Y      Z        X      Y      Z        X      Y      Z
 H         -0.160  0.000 -0.276    0.150  0.000 -0.117    0.113 -0.000 -0.154
 C         -0.152 -0.000 -0.265    0.024 -0.000 -0.032   -0.005 -0.000 -0.077
 C          0.002  0.000 -0.001    0.089 -0.000 -0.154    0.082  0.000 -0.023
 H          0.006 -0.000 -0.017    0.070  0.000 -0.169    0.412  0.000  0.150
 C          0.327  0.000 -0.006   -0.007 -0.000  0.014   -0.068 -0.000  0.027
 C          0.025  0.000  0.007    0.169  0.000  0.200    0.002 -0.000 -0.003
 C         -0.161  0.000  0.260   -0.057 -0.000  0.060    0.051  0.000  0.027
 H         -0.176  0.000  0.267   -0.123  0.000  0.038    0.359 -0.000  0.194
 C         -0.010  0.000  0.007   -0.252  0.000 -0.018   -0.111 -0.000  0.042
 H         -0.024 -0.000  0.013   -0.267 -0.000 -0.141   -0.118  0.000  0.232
 C          0.327  0.000  0.006    0.007  0.000  0.014   -0.068 -0.000 -0.027
 C          0.020 -0.000  0.009    0.351 -0.000  0.116   -0.027  0.000 -0.019
 C          0.020 -0.000 -0.009   -0.351  0.000  0.116   -0.027  0.000  0.019
 C          0.025  0.000 -0.007   -0.169 -0.000  0.200    0.002 -0.000  0.003
 C         -0.161  0.000 -0.260    0.057  0.000  0.060    0.051  0.000 -0.027
 C         -0.010  0.000 -0.007    0.252 -0.000 -0.018   -0.111 -0.000 -0.042
 C         -0.152 -0.000  0.265   -0.024  0.000 -0.032   -0.005 -0.000  0.077
 C          0.002  0.000  0.001   -0.089  0.000 -0.154    0.082  0.000  0.023
 H         -0.176  0.000 -0.267    0.123 -0.000  0.038    0.359 -0.000 -0.194
 H         -0.024 -0.000 -0.013    0.267  0.000 -0.141   -0.118  0.000 -0.232
 H         -0.160  0.000  0.276   -0.150 -0.000 -0.117    0.113 -0.000  0.154
 H          0.006 -0.000  0.017   -0.070 -0.000 -0.169    0.412  0.000 -0.150
 O         -0.016  0.000  0.002    0.001 -0.000 -0.115    0.010 -0.000 -0.001
 O         -0.016  0.000 -0.002   -0.001  0.000 -0.115    0.010 -0.000  0.001
 TransDip   0.042 -0.000  0.000    0.000  0.000  0.107    0.013  0.000  0.000

 Mode:                37                     38                     39
 Frequency:      1089.63                1122.07                1148.21
 Force Cnst:      1.4404                 1.8582                 1.2348
 Red. Mass:       2.0591                 2.5049                 1.5896
 IR Active:          YES                    YES                    YES
 IR Intens:        0.010                  1.694                 14.529
 Raman Active:       YES                    YES                    YES
               X      Y      Z        X      Y      Z        X      Y      Z
 H         -0.170  0.000  0.257   -0.250 -0.000  0.121    0.263  0.000 -0.135
 C          0.020  0.000  0.137   -0.023  0.000 -0.002    0.036 -0.000 -0.008
 C         -0.060 -0.000 -0.008    0.094 -0.000 -0.123   -0.065  0.000  0.058
 H         -0.229 -0.000 -0.098    0.150  0.000 -0.095   -0.159 -0.000  0.014
 C         -0.027 -0.000 -0.015   -0.029  0.000  0.108   -0.038 -0.000 -0.043
 C          0.005  0.000  0.055   -0.043  0.000  0.064    0.007 -0.000 -0.069
 C         -0.016 -0.000 -0.096    0.047 -0.000 -0.109    0.012  0.000  0.068
 H         -0.404  0.000 -0.308   -0.045 -0.000 -0.165    0.355 -0.000  0.254
 C          0.083  0.000 -0.034   -0.035  0.000  0.069    0.002 -0.000 -0.044
 H          0.092 -0.000 -0.170   -0.031  0.000  0.541   -0.002 -0.000 -0.413
 C          0.027  0.000 -0.015    0.029 -0.000  0.108   -0.038 -0.000  0.043
 C          0.050 -0.000  0.017   -0.061  0.000 -0.033    0.029 -0.000  0.030
 C         -0.050  0.000  0.017    0.061 -0.000 -0.033    0.029 -0.000 -0.030
 C         -0.005 -0.000  0.055    0.043 -0.000  0.064    0.007 -0.000  0.069
 C          0.016  0.000 -0.096   -0.047  0.000 -0.109    0.012  0.000 -0.068
 C         -0.083 -0.000 -0.034    0.035 -0.000  0.069    0.002 -0.000  0.044
 C         -0.020 -0.000  0.137    0.023 -0.000 -0.002    0.036 -0.000  0.008
 C          0.060  0.000 -0.008   -0.094  0.000 -0.123   -0.065  0.000 -0.058
 H          0.404 -0.000 -0.308    0.045  0.000 -0.165    0.355 -0.000 -0.254
 H         -0.092  0.000 -0.170    0.031 -0.000  0.541   -0.002 -0.000  0.413
 H          0.170 -0.000  0.257    0.250  0.000  0.121    0.263  0.000  0.135
 H          0.229  0.000 -0.098   -0.150 -0.000 -0.095   -0.159 -0.000 -0.014
 O          0.003 -0.000 -0.022    0.006 -0.000 -0.006   -0.017  0.000  0.022
 O         -0.003  0.000 -0.022   -0.006  0.000 -0.006   -0.017  0.000 -0.022
 TransDip  -0.000  0.000  0.003   -0.000 -0.000 -0.042    0.122 -0.000 -0.000

 Mode:                40                     41                     42
 Frequency:      1198.82                1204.26                1251.77
 Force Cnst:      0.9529                 0.9755                 3.1278
 Red. Mass:       1.1254                 1.1417                 3.3879
 IR Active:          YES                    YES                    YES
 IR Intens:        0.197                  0.106                 42.880
 Raman Active:       YES                    YES                    YES
               X      Y      Z        X      Y      Z        X      Y      Z
 H          0.450 -0.000 -0.252    0.376 -0.000 -0.213   -0.073  0.000  0.040
 C          0.047 -0.000 -0.022    0.027 -0.000 -0.014   -0.019 -0.000  0.004
 C         -0.030 -0.000 -0.004   -0.019  0.000  0.017    0.021  0.000  0.090
 H         -0.235 -0.000 -0.112   -0.114 -0.000 -0.035    0.355  0.000  0.272
 C         -0.009 -0.000 -0.013    0.016 -0.000 -0.042   -0.007 -0.000 -0.077
 C          0.007  0.000 -0.000    0.006 -0.000 -0.014   -0.107 -0.000 -0.198
 C         -0.012 -0.000  0.004   -0.027 -0.000  0.005   -0.046 -0.000 -0.030
 H         -0.161  0.000 -0.074   -0.318  0.000 -0.148   -0.108 -0.000 -0.068
 C         -0.004  0.000  0.036    0.008  0.000  0.037    0.065  0.000  0.028
 H         -0.001  0.000  0.359    0.011  0.000  0.412    0.073  0.000  0.406
 C         -0.009 -0.000  0.013   -0.016  0.000 -0.042   -0.007 -0.000  0.077
 C         -0.004 -0.000 -0.002    0.007 -0.000  0.004    0.136 -0.000  0.103
 C         -0.004 -0.000  0.002   -0.007  0.000  0.004    0.136 -0.000 -0.103
 C          0.007  0.000  0.000   -0.006  0.000 -0.014   -0.107 -0.000  0.198
 C         -0.012 -0.000 -0.004    0.027  0.000  0.005   -0.046 -0.000  0.030
 C         -0.004  0.000 -0.036   -0.008 -0.000  0.037    0.065  0.000 -0.028
 C          0.047 -0.000  0.022   -0.027  0.000 -0.014   -0.019 -0.000 -0.004
 C         -0.030 -0.000  0.004    0.019 -0.000  0.017    0.021  0.000 -0.090
 H         -0.161  0.000  0.074    0.318 -0.000 -0.148   -0.108 -0.000  0.068
 H         -0.001  0.000 -0.359   -0.011 -0.000  0.412    0.073  0.000 -0.406
 H          0.450 -0.000  0.252   -0.376  0.000 -0.213   -0.073  0.000 -0.040
 H         -0.235 -0.000  0.112    0.114  0.000 -0.035    0.355  0.000 -0.272
 O          0.000  0.000  0.003   -0.001  0.000  0.004   -0.048  0.000  0.042
 O          0.000  0.000 -0.003    0.001 -0.000  0.004   -0.048  0.000 -0.042
 TransDip   0.014 -0.000  0.000    0.000  0.000 -0.010    0.210  0.000 -0.000

 Mode:                43                     44                     45
 Frequency:      1263.71                1304.24                1309.58
 Force Cnst:      1.6233                 3.9974                 1.6276
 Red. Mass:       1.7252                 3.9885                 1.6108
 IR Active:          YES                    YES                    YES
 IR Intens:       11.631                 94.083                 13.843
 Raman Active:       YES                    YES                    YES
               X      Y      Z        X      Y      Z        X      Y      Z
 H          0.369  0.000 -0.161   -0.105 -0.000 -0.012    0.121  0.000 -0.053
 C          0.050  0.000  0.019   -0.054 -0.000 -0.033    0.001  0.000  0.014
 C         -0.074 -0.000 -0.057    0.032 -0.000 -0.021   -0.039 -0.000  0.006
 H         -0.373 -0.000 -0.222   -0.293 -0.000 -0.206    0.368  0.000  0.227
 C         -0.074  0.000  0.051    0.224  0.000  0.012   -0.031 -0.000 -0.063
 C         -0.019  0.000  0.080    0.133  0.000  0.118    0.125 -0.000 -0.024
 C          0.049  0.000 -0.014    0.008  0.000  0.079   -0.004  0.000  0.036
 H          0.302  0.000  0.118   -0.367  0.000 -0.111   -0.417 -0.000 -0.180
 C         -0.006 -0.000 -0.010   -0.041 -0.000 -0.018   -0.027  0.000  0.030
 H         -0.005 -0.000 -0.112   -0.051 -0.000 -0.275   -0.032 -0.000 -0.247
 C          0.074 -0.000  0.051   -0.224 -0.000  0.012   -0.031 -0.000  0.063
 C         -0.052  0.000 -0.028   -0.173  0.000 -0.098   -0.032 -0.000 -0.020
 C          0.052 -0.000 -0.028    0.173 -0.000 -0.098   -0.032 -0.000  0.020
 C          0.019 -0.000  0.080   -0.133 -0.000  0.118    0.125 -0.000  0.024
 C         -0.049 -0.000 -0.014   -0.008 -0.000  0.079   -0.004  0.000 -0.036
 C          0.006  0.000 -0.010    0.041  0.000 -0.018   -0.027  0.000 -0.030
 C         -0.050 -0.000  0.019    0.054  0.000 -0.033    0.001  0.000 -0.014
 C          0.074  0.000 -0.057   -0.032  0.000 -0.021   -0.039 -0.000 -0.006
 H         -0.302 -0.000  0.118    0.367 -0.000 -0.111   -0.417 -0.000  0.180
 H          0.005  0.000 -0.112    0.051  0.000 -0.275   -0.032 -0.000  0.247
 H         -0.369 -0.000 -0.161    0.105  0.000 -0.012    0.121  0.000  0.053
 H          0.373  0.000 -0.222    0.293  0.000 -0.206    0.368  0.000 -0.227
 O          0.004 -0.000 -0.006    0.012  0.000  0.009    0.003  0.000  0.012
 O         -0.004  0.000 -0.006   -0.012 -0.000  0.009    0.003  0.000 -0.012
 TransDip  -0.000 -0.000 -0.109    0.000  0.000 -0.311   -0.119 -0.000 -0.000

 Mode:                46                     47                     48
 Frequency:      1328.34                1352.77                1375.30
 Force Cnst:      3.0764                 7.8368                 3.8387
 Red. Mass:       2.9592                 7.2685                 3.4446
 IR Active:          YES                    YES                    YES
 IR Intens:       22.922                 32.926                  7.038
 Raman Active:       YES                    YES                    YES
               X      Y      Z        X      Y      Z        X      Y      Z
 H         -0.187  0.000  0.066    0.288 -0.000 -0.170    0.060 -0.000 -0.024
 C          0.030 -0.000 -0.057   -0.187  0.000  0.103    0.085  0.000 -0.038
 C         -0.039 -0.000 -0.025    0.174  0.000  0.091   -0.120 -0.000 -0.065
 H         -0.482 -0.000 -0.271   -0.055 -0.000 -0.031    0.379  0.000  0.208
 C          0.143  0.000  0.152   -0.006 -0.000 -0.257   -0.081  0.000  0.103
 C         -0.005 -0.000 -0.122   -0.148  0.000  0.140    0.167 -0.000 -0.088
 C         -0.096 -0.000 -0.037    0.196  0.000  0.128   -0.054 -0.000 -0.036
 H          0.196  0.000  0.115   -0.283 -0.000 -0.118   -0.225 -0.000 -0.130
 C          0.045  0.000  0.037   -0.019 -0.000 -0.191   -0.022  0.000  0.147
 H          0.048  0.000  0.109   -0.019  0.000  0.074   -0.028 -0.000 -0.360
 C         -0.143 -0.000  0.152   -0.006 -0.000  0.257    0.081 -0.000  0.103
 C          0.088 -0.000  0.049   -0.017  0.000 -0.008   -0.055 -0.000 -0.028
 C         -0.088  0.000  0.049   -0.017  0.000  0.008    0.055  0.000 -0.028
 C          0.005  0.000 -0.122   -0.148  0.000 -0.140   -0.167  0.000 -0.088
 C          0.096  0.000 -0.037    0.196  0.000 -0.128    0.054  0.000 -0.036
 C         -0.045 -0.000  0.037   -0.019 -0.000  0.191    0.022 -0.000  0.147
 C         -0.030  0.000 -0.057   -0.187  0.000 -0.103   -0.085 -0.000 -0.038
 C          0.039  0.000 -0.025    0.174  0.000 -0.091    0.120  0.000 -0.065
 H         -0.196 -0.000  0.115   -0.283 -0.000  0.118    0.225  0.000 -0.130
 H         -0.048 -0.000  0.109   -0.019  0.000 -0.074    0.028  0.000 -0.360
 H          0.187 -0.000  0.066    0.288 -0.000  0.170   -0.060  0.000 -0.024
 H          0.482  0.000 -0.271   -0.055 -0.000  0.031   -0.379 -0.000  0.208
 O         -0.005  0.000  0.001    0.010 -0.000 -0.029    0.003  0.000  0.024
 O          0.005 -0.000  0.001    0.010 -0.000  0.029   -0.003 -0.000  0.024
 TransDip   0.000 -0.000  0.153   -0.184  0.000 -0.000    0.000 -0.000 -0.085

 Mode:                49                     50                     51
 Frequency:      1486.28                1496.65                1524.01
 Force Cnst:      3.1323                 3.0329                 3.3507
 Red. Mass:       2.4066                 2.2981                 2.4485
 IR Active:          YES                    YES                    YES
 IR Intens:        9.771                 44.828                 11.869
 Raman Active:       YES                    YES                    YES
               X      Y      Z        X      Y      Z        X      Y      Z
 H          0.289 -0.000 -0.231    0.402 -0.000 -0.247   -0.108 -0.000 -0.040
 C         -0.128 -0.000  0.019   -0.092  0.000  0.039   -0.025 -0.000 -0.070
 C          0.065 -0.000 -0.037   -0.035 -0.000 -0.083    0.109  0.000  0.034
 H         -0.004 -0.000 -0.083    0.257  0.000  0.058   -0.342 -0.000 -0.211
 C          0.016  0.000  0.070    0.071  0.000  0.051   -0.053  0.000  0.097
 C         -0.096 -0.000 -0.082   -0.113  0.000  0.024   -0.026 -0.000 -0.112
 C          0.113  0.000  0.014    0.031 -0.000 -0.067    0.103  0.000  0.035
 H         -0.259 -0.000 -0.193    0.059 -0.000 -0.066   -0.338 -0.000 -0.204
 C          0.011  0.000  0.066    0.050  0.000  0.103   -0.044  0.000  0.084
 H          0.008 -0.000 -0.434    0.057 -0.000 -0.372   -0.057 -0.000 -0.317
 C         -0.016 -0.000  0.070    0.071  0.000 -0.051   -0.053  0.000 -0.097
 C          0.040  0.000  0.036    0.017  0.000  0.022    0.013 -0.000  0.018
 C         -0.040 -0.000  0.036    0.017  0.000 -0.022    0.013 -0.000 -0.018
 C          0.096  0.000 -0.082   -0.113  0.000 -0.024   -0.026 -0.000  0.112
 C         -0.113 -0.000  0.014    0.031 -0.000  0.067    0.103  0.000 -0.035
 C         -0.011 -0.000  0.066    0.050  0.000 -0.103   -0.044  0.000 -0.084
 C          0.128  0.000  0.019   -0.092  0.000 -0.039   -0.025 -0.000  0.070
 C         -0.065  0.000 -0.037   -0.035 -0.000  0.083    0.109  0.000 -0.034
 H          0.259  0.000 -0.193    0.059 -0.000  0.066   -0.338 -0.000  0.204
 H         -0.008  0.000 -0.434    0.057 -0.000  0.372   -0.057 -0.000  0.317
 H         -0.289  0.000 -0.231    0.402 -0.000  0.247   -0.108 -0.000  0.040
 H          0.004  0.000 -0.083    0.257  0.000 -0.058   -0.342 -0.000  0.211
 O         -0.001 -0.000 -0.006    0.003 -0.000 -0.017   -0.004  0.000  0.009
 O          0.001  0.000 -0.006    0.003 -0.000  0.017   -0.004  0.000 -0.009
 TransDip  -0.000 -0.000  0.100    0.214  0.000  0.000   -0.110  0.000  0.000

 Mode:                52                     53                     54
 Frequency:      1543.20                1619.07                1637.29
 Force Cnst:      3.8052                 7.6314                10.3535
 Red. Mass:       2.7120                 4.9411                 6.5552
 IR Active:          YES                    YES                    YES
 IR Intens:        0.000                  1.744                  2.588
 Raman Active:       YES                    YES                    YES
               X      Y      Z        X      Y      Z        X      Y      Z
 H          0.268 -0.000 -0.128   -0.316 -0.000  0.073    0.353 -0.000 -0.137
 C         -0.047  0.000  0.046    0.144 -0.000 -0.175   -0.201  0.000  0.173
 C         -0.074 -0.000 -0.065   -0.003  0.000  0.105    0.081 -0.000 -0.102
 H          0.439  0.000  0.206   -0.263 -0.000 -0.031    0.066 -0.000 -0.124
 C          0.159  0.000 -0.041    0.024 -0.000 -0.135   -0.054  0.000  0.234
 C         -0.057  0.000  0.101   -0.136  0.000  0.095    0.147 -0.000 -0.153
 C         -0.076 -0.000 -0.093    0.068 -0.000 -0.081   -0.076  0.000  0.076
 H          0.280  0.000  0.089   -0.031 -0.000 -0.147   -0.013  0.000  0.121
 C          0.066  0.000  0.059   -0.060  0.000  0.233    0.075 -0.000 -0.207
 H          0.080 -0.000 -0.079   -0.075 -0.000 -0.343    0.090  0.000  0.248
 C         -0.159 -0.000 -0.041   -0.024  0.000 -0.135   -0.054  0.000 -0.234
 C          0.014  0.000  0.007    0.016  0.000  0.024    0.002 -0.000 -0.022
 C         -0.014 -0.000  0.007   -0.016 -0.000  0.024    0.002 -0.000  0.022
 C          0.057 -0.000  0.101    0.136 -0.000  0.095    0.147 -0.000  0.153
 C          0.076  0.000 -0.093   -0.068  0.000 -0.081   -0.076  0.000 -0.076
 C         -0.066 -0.000  0.059    0.060 -0.000  0.233    0.075 -0.000  0.207
 C          0.047 -0.000  0.046   -0.144  0.000 -0.175   -0.201  0.000 -0.173
 C          0.074  0.000 -0.065    0.003 -0.000  0.105    0.081 -0.000  0.102
 H         -0.280 -0.000  0.089    0.031  0.000 -0.147   -0.013  0.000 -0.121
 H         -0.080  0.000 -0.079    0.075  0.000 -0.343    0.090  0.000 -0.248
 H         -0.268  0.000 -0.128    0.316  0.000  0.073    0.353 -0.000  0.137
 H         -0.439 -0.000  0.206    0.263  0.000 -0.031    0.066 -0.000  0.124
 O          0.003 -0.000 -0.017    0.004 -0.000 -0.021   -0.011  0.000  0.032
 O         -0.003  0.000 -0.017   -0.004  0.000 -0.021   -0.011  0.000 -0.032
 TransDip   0.000  0.000  0.000   -0.000 -0.000 -0.042   -0.052 -0.000  0.000

 Mode:                55                     56                     57
 Frequency:      1650.35                1656.40                1762.86
 Force Cnst:      8.3672                 9.5082                23.7656
 Red. Mass:       5.2141                 5.8819                12.9796
 IR Active:          YES                    YES                    YES
 IR Intens:       77.494                 13.709                287.248
 Raman Active:       YES                    YES                    YES
               X      Y      Z        X      Y      Z        X      Y      Z
 H         -0.123  0.000  0.188    0.084 -0.000 -0.177    0.018 -0.000 -0.023
 C          0.159  0.000  0.011   -0.149 -0.000 -0.029   -0.023 -0.000  0.002
 C         -0.206 -0.000 -0.084    0.204  0.000  0.110    0.034  0.000  0.015
 H          0.313  0.000  0.199   -0.260 -0.000 -0.136   -0.039 -0.000 -0.026
 C          0.130  0.000  0.058   -0.094 -0.000 -0.127   -0.031 -0.000 -0.016
 C         -0.136 -0.000 -0.037    0.133  0.000  0.065    0.061 -0.000 -0.038
 C          0.184  0.000  0.122   -0.201 -0.000 -0.145   -0.055  0.000 -0.006
 H         -0.257 -0.000 -0.103    0.296  0.000  0.109    0.048 -0.000  0.064
 C         -0.096 -0.000 -0.120    0.099  0.000  0.150    0.022  0.000  0.006
 H         -0.107  0.000  0.181    0.110 -0.000 -0.206    0.021  0.000  0.029
 C         -0.130 -0.000  0.058   -0.094 -0.000  0.127    0.031  0.000 -0.016
 C          0.001  0.000  0.051    0.004 -0.000 -0.055   -0.305  0.000  0.481
 C         -0.001 -0.000  0.051    0.004 -0.000  0.055    0.305 -0.000  0.481
 C          0.136  0.000 -0.037    0.133  0.000 -0.065   -0.061  0.000 -0.038
 C         -0.184 -0.000  0.122   -0.201 -0.000  0.145    0.055 -0.000 -0.006
 C          0.096  0.000 -0.120    0.099  0.000 -0.150   -0.022 -0.000  0.006
 C         -0.159 -0.000  0.011   -0.149 -0.000  0.029    0.023  0.000  0.002
 C          0.206  0.000 -0.084    0.204  0.000 -0.110   -0.034 -0.000  0.015
 H          0.257  0.000 -0.103    0.296  0.000 -0.109   -0.048  0.000  0.064
 H          0.107 -0.000  0.181    0.110 -0.000  0.206   -0.021 -0.000  0.029
 H          0.123 -0.000  0.188    0.084 -0.000  0.177   -0.018  0.000 -0.023
 H         -0.313 -0.000  0.199   -0.260 -0.000  0.136    0.039  0.000 -0.026
 O          0.012 -0.000 -0.030   -0.011  0.000  0.028    0.197 -0.000 -0.337
 O         -0.012  0.000 -0.030   -0.011  0.000 -0.028   -0.197  0.000 -0.337
 TransDip  -0.000 -0.000  0.282   -0.119 -0.000 -0.000    0.000 -0.000  0.543

 Mode:                58                     59                     60
 Frequency:      1788.99                3192.55                3193.37
 Force Cnst:     24.2394                 6.5258                 6.5314
 Red. Mass:      12.8545                 1.0867                 1.0871
 IR Active:          YES                    YES                    YES
 IR Intens:       16.502                  1.879                  8.038
 Raman Active:       YES                    YES                    YES
               X      Y      Z        X      Y      Z        X      Y      Z
 H          0.011 -0.000 -0.018   -0.292 -0.000 -0.509    0.292  0.000  0.508
 C         -0.024 -0.000  0.003    0.025  0.000  0.043   -0.026 -0.000 -0.043
 C          0.035  0.000  0.019    0.005 -0.000 -0.013   -0.003  0.000  0.008
 H         -0.034 -0.000 -0.017   -0.080  0.000  0.153    0.052 -0.000 -0.099
 C         -0.029 -0.000 -0.022    0.000  0.000  0.000   -0.000  0.000  0.000
 C          0.078 -0.000 -0.049   -0.000  0.000 -0.000    0.000  0.000  0.000
 C         -0.063 -0.000 -0.005    0.004 -0.000 -0.006   -0.004  0.000  0.006
 H          0.044 -0.000  0.067   -0.039  0.000  0.073    0.043 -0.000 -0.079
 C          0.022  0.000  0.005   -0.028 -0.000 -0.001    0.031  0.000  0.001
 H          0.022  0.000  0.035    0.338  0.000 -0.001   -0.364 -0.000  0.001
 C         -0.029 -0.000  0.022    0.000  0.000 -0.000    0.000 -0.000  0.000
 C         -0.254  0.000  0.524    0.000 -0.000  0.000   -0.000  0.000  0.000
 C         -0.254  0.000 -0.524    0.000 -0.000 -0.000    0.000 -0.000  0.000
 C          0.078 -0.000  0.049   -0.000  0.000  0.000   -0.000 -0.000  0.000
 C         -0.063 -0.000  0.005    0.004 -0.000  0.006    0.004 -0.000  0.006
 C          0.022  0.000 -0.005   -0.028 -0.000  0.001   -0.031 -0.000  0.001
 C         -0.024 -0.000 -0.003    0.025  0.000 -0.043    0.026  0.000 -0.043
 C          0.035  0.000 -0.019    0.005 -0.000  0.013    0.003 -0.000  0.008
 H          0.044 -0.000 -0.067   -0.039  0.000 -0.073   -0.043  0.000 -0.079
 H          0.022  0.000 -0.035    0.338  0.000  0.001    0.364  0.000  0.001
 H          0.011 -0.000  0.018   -0.292 -0.000  0.509   -0.292 -0.000  0.508
 H         -0.034 -0.000  0.017   -0.080  0.000 -0.153   -0.052  0.000 -0.099
 O          0.174 -0.000 -0.323   -0.000  0.000 -0.000    0.000 -0.000 -0.000
 O          0.174 -0.000  0.323   -0.000  0.000  0.000   -0.000  0.000 -0.000
 TransDip  -0.130  0.000 -0.000    0.044  0.000 -0.000   -0.000  0.000 -0.091

 Mode:                61                     62                     63
 Frequency:      3208.77                3209.73                3223.52
 Force Cnst:      6.6190                 6.6276                 6.6856
 Red. Mass:       1.0911                 1.0919                 1.0920
 IR Active:          YES                    YES                    YES
 IR Intens:       30.045                  3.673                  2.747
 Raman Active:       YES                    YES                    YES
               X      Y      Z        X      Y      Z        X      Y      Z
 H          0.144  0.000  0.257    0.175  0.000  0.309   -0.095 -0.000 -0.163
 C         -0.011 -0.000 -0.024   -0.014 -0.000 -0.028    0.010  0.000  0.014
 C         -0.007  0.000  0.015   -0.002  0.000  0.008   -0.024  0.000  0.044
 H          0.093 -0.000 -0.179    0.046 -0.000 -0.089    0.271 -0.000 -0.507
 C         -0.000 -0.000 -0.000   -0.000  0.000  0.000   -0.001 -0.000 -0.002
 C          0.000 -0.000 -0.000   -0.000 -0.000 -0.000    0.001 -0.000 -0.000
 C          0.011 -0.000 -0.017    0.012 -0.000 -0.018   -0.014  0.000  0.028
 H         -0.118  0.000  0.217   -0.124  0.000  0.228    0.168 -0.000 -0.316
 C         -0.049 -0.000  0.002   -0.048 -0.000  0.002   -0.005 -0.000 -0.002
 H          0.555  0.000 -0.006    0.541  0.000 -0.006    0.051  0.000  0.002
 C         -0.000 -0.000  0.000    0.000 -0.000  0.000   -0.001 -0.000  0.002
 C          0.000 -0.000 -0.000    0.000 -0.000 -0.000   -0.000  0.000  0.000
 C          0.000 -0.000  0.000   -0.000  0.000 -0.000   -0.000  0.000 -0.000
 C          0.000 -0.000  0.000    0.000  0.000 -0.000    0.001 -0.000  0.000
 C          0.011 -0.000  0.017   -0.012  0.000 -0.018   -0.014  0.000 -0.028
 C         -0.049 -0.000 -0.002    0.048  0.000  0.002   -0.005 -0.000  0.002
 C         -0.011 -0.000  0.024    0.014  0.000 -0.028    0.010  0.000 -0.014
 C         -0.007  0.000 -0.015    0.002 -0.000  0.008   -0.024  0.000 -0.044
 H         -0.118  0.000 -0.217    0.124 -0.000  0.228    0.168 -0.000  0.316
 H          0.555  0.000  0.006   -0.541 -0.000 -0.006    0.051  0.000 -0.002
 H          0.144  0.000 -0.257   -0.175 -0.000  0.309   -0.095 -0.000  0.163
 H          0.093 -0.000  0.179   -0.046  0.000 -0.089    0.271 -0.000  0.507
 O         -0.000  0.000  0.000   -0.000  0.000 -0.000    0.000 -0.000 -0.000
 O         -0.000  0.000 -0.000    0.000 -0.000 -0.000    0.000 -0.000  0.000
 TransDip  -0.176 -0.000  0.000   -0.000  0.000 -0.061   -0.053  0.000  0.000

 Mode:                64                     65                     66
 Frequency:      3226.10                3226.88                3238.41
 Force Cnst:      6.7057                 6.7163                 6.7291
 Red. Mass:       1.0935                 1.0947                 1.0890
 IR Active:          YES                    YES                    YES
 IR Intens:        0.034                 12.649                 21.667
 Raman Active:       YES                    YES                    YES
               X      Y      Z        X      Y      Z        X      Y      Z
 H         -0.022 -0.000 -0.042   -0.082 -0.000 -0.144    0.077  0.000  0.130
 C          0.001  0.000  0.005    0.008  0.000  0.014   -0.008 -0.000 -0.012
 C          0.003 -0.000 -0.006   -0.013  0.000  0.024    0.028 -0.000 -0.052
 H         -0.041  0.000  0.076    0.147 -0.000 -0.273   -0.328  0.000  0.600
 C         -0.000  0.000  0.000   -0.001 -0.000 -0.001    0.001  0.000  0.001
 C         -0.002 -0.000 -0.000   -0.001 -0.000 -0.000   -0.000  0.000  0.000
 C          0.026 -0.000 -0.051    0.022 -0.000 -0.043   -0.002  0.000  0.005
 H         -0.303  0.000  0.571   -0.257  0.000  0.486    0.027 -0.000 -0.052
 C          0.024  0.000  0.002    0.025  0.000  0.001   -0.005 -0.000  0.001
 H         -0.261 -0.000 -0.000   -0.265 -0.000  0.001    0.052  0.000 -0.001
 C          0.000 -0.000  0.000   -0.001 -0.000  0.001   -0.001 -0.000  0.001
 C          0.001 -0.000 -0.001    0.000 -0.000 -0.001   -0.000  0.000  0.000
 C         -0.001  0.000 -0.001    0.000 -0.000  0.001    0.000 -0.000  0.000
 C          0.002  0.000 -0.000   -0.001 -0.000  0.000    0.000 -0.000  0.000
 C         -0.026  0.000 -0.051    0.022 -0.000  0.043    0.002 -0.000  0.005
 C         -0.024 -0.000  0.002    0.025  0.000 -0.001    0.005  0.000  0.001
 C         -0.001 -0.000  0.005    0.008  0.000 -0.014    0.008  0.000 -0.012
 C         -0.003  0.000 -0.006   -0.013  0.000 -0.024   -0.028  0.000 -0.052
 H          0.303 -0.000  0.571   -0.257  0.000 -0.486   -0.027  0.000 -0.052
 H          0.261  0.000 -0.000   -0.265 -0.000 -0.001   -0.052 -0.000 -0.001
 H          0.022  0.000 -0.042   -0.082 -0.000  0.144   -0.077 -0.000  0.130
 H          0.041 -0.000  0.076    0.147 -0.000  0.273    0.328 -0.000  0.600
 O         -0.000  0.000  0.000   -0.000  0.000  0.000    0.000 -0.000 -0.000
 O          0.000 -0.000  0.000   -0.000  0.000 -0.000   -0.000  0.000 -0.000
 TransDip  -0.000 -0.000  0.006    0.114  0.000  0.000   -0.000  0.000 -0.149

 STANDARD THERMODYNAMIC QUANTITIES AT   298.15 K  AND     1.00 ATM

   This Molecule has  0 Imaginary Frequencies
   Zero point vibrational energy:      113.160 kcal/mol

   Atom    1 Element H  Has Mass    1.00783
   Atom    2 Element C  Has Mass   12.00000
   Atom    3 Element C  Has Mass   12.00000
   Atom    4 Element H  Has Mass    1.00783
   Atom    5 Element C  Has Mass   12.00000
   Atom    6 Element C  Has Mass   12.00000
   Atom    7 Element C  Has Mass   12.00000
   Atom    8 Element H  Has Mass    1.00783
   Atom    9 Element C  Has Mass   12.00000
   Atom   10 Element H  Has Mass    1.00783
   Atom   11 Element C  Has Mass   12.00000
   Atom   12 Element C  Has Mass   12.00000
   Atom   13 Element C  Has Mass   12.00000
   Atom   14 Element C  Has Mass   12.00000
   Atom   15 Element C  Has Mass   12.00000
   Atom   16 Element C  Has Mass   12.00000
   Atom   17 Element C  Has Mass   12.00000
   Atom   18 Element C  Has Mass   12.00000
   Atom   19 Element H  Has Mass    1.00783
   Atom   20 Element H  Has Mass    1.00783
   Atom   21 Element H  Has Mass    1.00783
   Atom   22 Element H  Has Mass    1.00783
   Atom   23 Element O  Has Mass   15.99491
   Atom   24 Element O  Has Mass   15.99491
   Molecular Mass:   208.052460 amu
   Principal axes and moments of inertia in amu*Bohr^2:
                             1           2           3
    Eigenvalues --     2101.00560  3528.19988  5629.20545
          X               1.00000     0.00000     0.00000
          Y              -0.00000     0.00000     1.00000
          Z              -0.00000     1.00000    -0.00000
   Rotational Symmetry Number is   2
   The Molecule is an Asymmetric Top
   Translational Enthalpy:        0.889 kcal/mol
   Rotational Enthalpy:           0.889 kcal/mol
   Vibrational Enthalpy:        118.464 kcal/mol
   gas constant (RT):             0.592 kcal/mol
   Translational Entropy:        41.902  cal/mol.K
   Rotational Entropy:           30.723  cal/mol.K
   Vibrational Entropy:          31.794  cal/mol.K

   Total Enthalpy:              120.834 kcal/mol
   Total Entropy:               104.419  cal/mol.K

 ======================================================================

 STANDARD THERMODYNAMIC QUANTITIES FOR ANHARMONIC VIBRATION -- TOSH

   Zero point vibrational energy: ************ kcal/mol

   Vibrational Enthalpy:       Infinity kcal/mol
   Vibrational Entropy:             NaN  cal/mol.K

   Total Enthalpy:             Infinity kcal/mol
   Total Entropy:                   NaN  cal/mol.K

 ======================================================================

 STANDARD THERMODYNAMIC QUANTITIES FOR ANHARMONIC VIBRATION -- VPT2

   Zero point vibrational energy: ************ kcal/mol

   Vibrational Enthalpy:       Infinity kcal/mol
   Vibrational Entropy:             NaN  cal/mol.K

   Total Enthalpy:             Infinity kcal/mol
   Total Entropy:                   NaN  cal/mol.K

 ======================================================================

Archival summary:
1\1\pikachu\FREQ\ProcedureUnspecified\6-31G*\2148\pakpong\FriJun321:19:012016FriJun321:19:012016\0\\#,FREQ,ProcedureUnspecified,6-31G*,\\0,1\C\C,1,1.40506\H,2,1.08382,1,120.42\C,2,1.3929,1,121.442,3,179.999,0\H,4,1.08667,2,119.287,1,-180,0\C,4,1.39739,2,120.622,1,0,0\H,6,1.08605,4,120.498,2,-180,0\C,6,1.3889,4,119.014,2,0,0\H,8,1.08524,6,121.525,4,180,0\C,8,1.40163,6,120.737,4,-0,0\C,10,1.48355,8,117.65,6,180,0\O,11,1.21831,10,123.035,8,-0.008469,0\C,1,1.48534,2,121.989,3,0,0\C,13,1.40506,1,121.989,2,0.00589295,0\H,14,1.08382,13,120.42,1,0,0\C,14,1.3929,13,121.442,1,180,0\H,16,1.08667,14,119.287,13,-180,0\C,16,1.39739,14,120.622,13,0,0\H,18,1.08605,16,120.498,14,-180,0\C,18,1.3889,16,119.014,14,0,0\H,20,1.08524,18,121.525,16,180,0\C,20,1.40163,18,120.737,16,-0,0\C,22,1.48355,20,117.65,18,180,0\O,23,1.21831,22,123.035,20,-0.008469,0\\\@

 Total job time:  4762.35s(wall), 4763.68s(cpu) 
 Fri Jun  3 21:19:01 2016

        *************************************************************
        *                                                           *
        *  Thank you very much for using Q-Chem.  Have a nice day.  *
        *                                                           *
        *************************************************************
