# Supplementary material for: A DFT investigation of the blue bottle experiment: E∘half-cell analysis of autoxidation catalysed by redox indicators
Source: R Soc Open Sci. 2017 Nov 8;4(11):170708. doi: 10.1098/rsos.170708 (PMC5717635; doi:10.1098/rsos.170708)
Supplement: output.zip [file rsos170708supp2.zip › B3LYP_6-31Gd/C14H9O2-.out]

TWL01 127.0.1
Q-Chem Developer Version! Running on 127.0.1.*
                  Welcome to Q-Chem
     A Quantum Leap Into The Future Of Chemistry


 Q-Chem 4.4, Q-Chem, Inc., Pleasanton, CA (2016)

 Y. Shao,  Z. Gan,  E. Epifanovsky,  A. T. B. Gilbert,  M. Wormit,  
 J. Kussmann,  A. W. Lange,  A. Behn,  J. Deng,  X. Feng,  D. Ghosh,  
 M. Goldey,  P. R. Horn,  L. D. Jacobson,  I. Kaliman,  F. Rob,  
 R. Z. Khaliullin,  T. Kus,  A. Landau,  J. Liu,  E. I. Proynov,  Y. M. Rhee,  
 R. M. Richard,  M. A. Rohrdanz,  R. P. Steele,  E. J. Sundstrom,  
 H. L. Woodcock III,  P. M. Zimmerman,  D. Zuev,  B. Albrecht,  E. Alguire,  
 B. Austin,  S. A. Baeppler,  G. J. O. Beran,  Y. A. Bernard,  E. Berquist,  
 K. Brandhorst,  K. B. Bravaya,  S. T. Brown,  D. Casanova,  C.-M. Chang,  
 Y. Chen,  S. H. Chien,  K. D. Closser,  M. P. Coons,  D. L. Crittenden,  
 S. Dasgupta,  M. Diedenhofen,  R. A. DiStasio Jr.,  H. Do,  A. D. Dutoi,  
 R. G. Edgar,  P.-T. Fang,  S. Fatehi,  Q. Feng,  L. Fusti-Molnar,  
 A. Ghysels,  A. Golubeva-Zadorozhnaya,  J. Gomes,  A. Gunina,  
 M. W. D. Hanson-Heine,  P. H. P. Harbach,  A. W. Hauser,  J. E. Herr,  
 E. G. Hohenstein,  Z. C. Holden,  K. Hui,  T.-C. Jagau,  H. Ji,  B. Kaduk,  
 K. Khistyaev,  Jaehoon Kim,  Jihan Kim,  R. A. King,  P. Klunzinger,  
 K. Koh,  D. Kosenkov,  T. Kowalczyk,  C. M. Krauter,  A. Kunitsa,  
 K. U. Lao,  A. Laurent,  K. V. Lawler,  J. Lee,  D. Lefrancois,  S. Lehtola,  
 S. V. Levchenko,  C. Y. Lin,  Y.-S. Lin,  F. Liu,  E. Livshits,  
 R. C. Lochan,  A. Luenser,  P. Manohar,  S. F. Manzer,  S.-P. Mao,  Y. Mao,  
 N. Mardirossian,  A. V. Marenich,  L. A. Martinez-Martinez,  S. A. Maurer,  
 N. J. Mayhall,  J.-M. Mewes,  A. F. Morrison,  K. Nanda,  T. S. Nguyen-Beck,  
 C. M. Oana,  R. Olivares-Amaya,  D. P. O'Neill,  J. A. Parkhill,  
 T. M. Perrine,  R. Peverati,  P. A. Pieniazek,  F. Plasser,  A. Prociuk,  
 D. R. Rehn,  E. Rosta,  N. J. Russ,  N. Sergueev,  S. M. Sharada,  
 S. Sharma,  D. W. Small,  A. Sodt,  T. Stauch,  T. Stein,  D. Stuck,  
 Y.-C. Su,  A. J. W. Thom,  T. Tsuchimochi,  L. Vogt,  O. Vydrov,  T. Wang,  
 M. A. Watson,  J. Wenzel,  A. White,  C. F. Williams,  V. Vanovschi,  
 K. Yao,  S. Yeganeh,  S. R. Yost,  Z.-Q. You,  I. Y. Zhang,  X. Zhang,  
 Y. Zhao,  B. R. Brooks,  G. K. L. Chan,  D. M. Chipman,  C. J. Cramer,  
 W. A. Goddard III,  M. S. Gordon,  W. J. Hehre,  A. Klamt,  
 H. F. Schaefer III,  M. W. Schmidt,  C. D. Sherrill,  D. G. Truhlar,  
 A. Warshel,  X. Xu,  A. Aspuru-Guzik,  R. Baer,  A. T. Bell,  N. A. Besley,  
 J.-D. Chai,  A. Dreuw,  B. D. Dunietz,  T. R. Furlani,  S. R. Gwaltney,  
 C.-P. Hsu,  Y. Jung,  J. Kong,  D. S. Lambrecht,  W. Liang,  C. Ochsenfeld,  
 V. A. Rassolov,  L. V. Slipchenko,  J. E. Subotnik,  T. Van Voorhis,  
 J. M. Herbert,  A. I. Krylov,  P. M. W. Gill,  M. Head-Gordon

 Contributors to earlier versions of Q-Chem not listed above: 
 R. D. Adamson,  J. Baker,  E. F. C. Byrd,  A. K. Chakraborty,  C.-L. Cheng,  
 H. Dachsel,  R. J. Doerksen,  G. Hawkins,  A. Heyden,  S. Hirata,  
 G. Kedziora,  F. J. Keil,  C. Kelley,  P. P. Korambath,  W. Kurlancheek,  
 A. M. Lee,  M. S. Lee,  D. Liotard,  I. Lotan,  P. E. Maslen,  N. Nair,  
 D. Neuhauser,  R. Olson,  B. Peters,  J. Ritchie,  N. E. Schultz,  
 N. Shenvi,  A. C. Simmonett,  K. S. Thanthiriwatte,  Q. Wu,  W. Zhang

 Please cite Q-Chem as follows:
 Y. Shao et al., Mol. Phys. 113, 184-215 (2015)
 DOI: 10.1080/00268976.2014.952696

 Q-Chem 4.4.2 for Intel X86 EM64T Linux

 Parts of Q-Chem use Armadillo 5.200.1 (Boston Tea Smuggler).
 http://arma.sourceforge.net/

 Q-Chem begins on Sun Jun 11 11:18:15 2017  


Host: 0

     Scratch files written to /scratch/taweetham/qchem40253//
FILE_GEOM_ORG=        593

Checking the input file for inconsistencies... 	...done.

--------------------------------------------------------------
User input:
--------------------------------------------------------------
$molecule
-1 1
  H    3.5428498   -2.8307146   -0.0006523
  C    2.9563846   -1.9128183   -0.0003201
  C    1.5747322   -1.9825606   -0.0005317
  H    1.1063386   -2.9632793   -0.0010143
  C    0.7649170   -0.8170473   -0.0000904
  C    1.4275343    0.4455475    0.0005519
  C    2.8374007    0.4926630    0.0007514
  H    3.2797796    1.4848343    0.0012210
  C    3.6014078   -0.6592514    0.0003397
  H    4.6891207   -0.6034426    0.0005137
  C   -0.6854063   -0.8543205   -0.0001298
  C    0.7095384    1.7429656    0.0007120
  C   -0.7116739    1.6354428   -0.0001486
  C   -1.4040770    0.4072906    0.0002943
  C   -2.8383488    0.3287568    0.0012646
  C   -3.5145924   -0.8719132    0.0009501
  C   -2.8072778   -2.0916307   -0.0001748
  C   -1.4199050   -2.0548254   -0.0005229
  H   -3.4371636    1.2397989    0.0031266
  H   -4.6043036   -0.8738138    0.0018134
  H   -3.3359850   -3.0420141   -0.0004658
  H   -0.8818874   -2.9994604   -0.0010383
  O    1.3360712    2.8346853    0.0010860
  O   -1.3850468    2.8567499   -0.0015067
  H   -1.2326062    3.8701454   -0.3047106
$end

$rem
   BASIS  =  6-31G*
   JOB_TYPE  =  optimization
   METHOD  =  B3LYP
   SYM_IGNORE TRUE
$end

--------------------------------------------------------------
 ----------------------------------------------------------------
             Standard Nuclear Orientation (Angstroms)
    I     Atom           X                Y                Z
 ----------------------------------------------------------------
    1      H       3.5428498000    -2.8307146000    -0.0006523000
    2      C       2.9563846000    -1.9128183000    -0.0003201000
    3      C       1.5747322000    -1.9825606000    -0.0005317000
    4      H       1.1063386000    -2.9632793000    -0.0010143000
    5      C       0.7649170000    -0.8170473000    -0.0000904000
    6      C       1.4275343000     0.4455475000     0.0005519000
    7      C       2.8374007000     0.4926630000     0.0007514000
    8      H       3.2797796000     1.4848343000     0.0012210000
    9      C       3.6014078000    -0.6592514000     0.0003397000
   10      H       4.6891207000    -0.6034426000     0.0005137000
   11      C      -0.6854063000    -0.8543205000    -0.0001298000
   12      C       0.7095384000     1.7429656000     0.0007120000
   13      C      -0.7116739000     1.6354428000    -0.0001486000
   14      C      -1.4040770000     0.4072906000     0.0002943000
   15      C      -2.8383488000     0.3287568000     0.0012646000
   16      C      -3.5145924000    -0.8719132000     0.0009501000
   17      C      -2.8072778000    -2.0916307000    -0.0001748000
   18      C      -1.4199050000    -2.0548254000    -0.0005229000
   19      H      -3.4371636000     1.2397989000     0.0031266000
   20      H      -4.6043036000    -0.8738138000     0.0018134000
   21      H      -3.3359850000    -3.0420141000    -0.0004658000
   22      H      -0.8818874000    -2.9994604000    -0.0010383000
   23      O       1.3360712000     2.8346853000     0.0010860000
   24      O      -1.3850468000     2.8567499000    -0.0015067000
   25      H      -1.2326062000     3.8701454000    -0.3047106000
 ----------------------------------------------------------------
 Nuclear Repulsion Energy =   989.0678137907 hartrees
 There are       55 alpha and       55 beta electrons
 Requested basis set is 6-31G(d)
 There are 82 shells and 258 basis functions

 Total QAlloc Memory Limit   2000 MB
 Mega-Array Size        61 MB
 MEM_STATIC part        62 MB
 A cutoff of  1.0D-11 yielded   2543 shell pairs
 There are     27361 function pairs

 -------------------------------------------------------
 OpenMP Integral Computing Module                       
 Release: version 1.0, May 2013, Q-Chem Inc. Pittsburgh 
 -------------------------------------------------------
 Integral Job Info:
 Integral job number is                      11
 Integral operator is                         1
 short-range coefficients                     0
 long-range coefficients              100000000
 Omega coefficients                           0
 if combine SR and LR in K                    0
 Integral screening is                        0
 Integral computing path is                   2
 max size of driver memory is            800000
 size of driver memory is                593474
 size of scratch memory is              2260544
 max col of scratch BK array               1296
 max len of scratch array in speh3          155
 max len of scratch index in speh4           18
 max int batch size is                      520
 min int batch size is                       52
 fixed nKL is                                52
 max L of basis functions is                  2
 order of int derivative is                   0
 number of shells is                         82
 number of basis is                         258
 number of cartesian basis is               258
 number of contracted shell pairs          2543
 number of primitive shell pairs           9258
 maxK2 (contraction) of shell pair           36
 max number of K2 of shell pair               1
 max number of CS2 of shell pair            315
 max number of PS2 of shell pair           1890
 mem total for path MDJ                   87352
 -------------------------------------------------------
 Smallest overlap matrix eigenvalue = 2.06E-04

 Scale SEOQF with 1.000000e-01/1.000000e-01/1.000000e+00

 Standard Electronic Orientation quadrupole field applied
 Nucleus-field energy     =     0.0000000430 hartrees
 Guess from superposition of atomic densities
 Warning:  Energy on first SCF cycle will be non-variational
 A restricted hybrid HF-DFT SCF calculation will be
 performed using Pulay DIIS extrapolation
 Exchange:     0.2000 Hartree-Fock + 0.0800 Slater + 0.7200 B88
 Correlation:  0.1900 VWN1RPA + 0.8100 LYP
 Using SG-1 standard quadrature grid
 SCF converges when DIIS error is below 1.0E-08
 Inaccurate integrated density:
   Number of electrons =   110
   Numerical integral  =   109.002320065111
   Relative error      =    -0.9069817590 %
 ---------------------------------------
  Cycle       Energy         DIIS Error
 ---------------------------------------
    1    -693.0696588141      4.98E-02
    2    -689.0693448774      6.01E-03
    3    -688.7258405885      9.33E-03
    4    -689.2962169941      3.07E-03
    5    -689.3699027905      5.93E-04
    6    -689.3710746462      4.46E-04
    7    -689.3727773845      9.37E-05
    8    -689.3728510660      3.72E-05
    9    -689.3728619279      7.41E-06
   10    -689.3728622985      3.85E-06
   11    -689.3728624349      1.14E-06
   12    -689.3728624437      5.94E-07
   13    -689.3728624495      1.18E-07
   14    -689.3728624491      6.48E-08
   15    -689.3728624489      1.49E-08
   16    -689.3728624476      7.31E-09 Convergence criterion met
 ---------------------------------------
 SCF time:  CPU 110.20 s  wall 110.33 s
 SCF   energy in the final basis set = -689.3728624476
 Total energy in the final basis set = -689.3728624476

 --------------------------------------------------------------

                    Orbital Energies (a.u.)
 --------------------------------------------------------------

 Alpha MOs
 -- Occupied --
-18.997 -18.912 -10.066 -10.063 -10.055 -10.052 -10.050 -10.050
-10.048 -10.048 -10.048 -10.043 -10.040 -10.039 -10.038 -10.033
 -0.849  -0.802  -0.720  -0.695  -0.639  -0.617  -0.598  -0.574
 -0.541  -0.483  -0.466  -0.449  -0.430  -0.398  -0.382  -0.358
 -0.333  -0.319  -0.303  -0.290  -0.278  -0.277  -0.269  -0.256
 -0.236  -0.222  -0.216  -0.214  -0.207  -0.191  -0.181  -0.163
 -0.142  -0.141  -0.110  -0.100  -0.074  -0.054   0.003
 -- Virtual --
  0.114   0.127   0.162   0.172   0.185   0.217   0.230   0.257
  0.262   0.281   0.286   0.294   0.312   0.322   0.356   0.370
  0.388   0.396   0.401   0.421   0.427   0.445   0.471   0.492
  0.508   0.514   0.520   0.540   0.614   0.627   0.641   0.650
  0.653   0.671   0.682   0.694   0.701   0.705   0.706   0.715
  0.716   0.720   0.736   0.736   0.749   0.752   0.755   0.765
  0.768   0.773   0.773   0.777   0.797   0.803   0.837   0.843
  0.861   0.884   0.904   0.915   0.939   0.943   0.949   0.962
  0.966   0.977   0.982   1.007   1.026   1.039   1.044   1.054
  1.061   1.074   1.083   1.102   1.112   1.130   1.133   1.162
  1.192   1.206   1.227   1.243   1.249   1.267   1.276   1.296
  1.331   1.337   1.355   1.380   1.396   1.402   1.415   1.452
  1.468   1.493   1.515   1.553   1.562   1.581   1.591   1.596
  1.597   1.608   1.625   1.629   1.641   1.645   1.650   1.654
  1.725   1.794   1.831   1.851   1.862   1.905   1.917   1.936
  1.938   1.947   1.972   1.987   1.998   2.012   2.031   2.034
  2.048   2.052   2.060   2.083   2.096   2.107   2.131   2.137
  2.169   2.186   2.221   2.229   2.244   2.258   2.276   2.285
  2.300   2.347   2.359   2.371   2.382   2.391   2.415   2.444
  2.454   2.464   2.469   2.521   2.533   2.583   2.590   2.612
  2.659   2.676   2.743   2.750   2.768   2.783   2.803   2.810
  2.820   2.844   2.875   2.887   2.914   2.949   2.971   2.993
  3.002   3.024   3.059   3.103   3.208   3.225   3.286   3.346
  3.483   3.570   3.670   4.055   4.216   4.232   4.241   4.256
  4.273   4.304   4.367   4.434   4.441   4.536   4.562   4.599
  4.788   4.933   5.207
 --------------------------------------------------------------

          Ground-State Mulliken Net Atomic Charges

     Atom                 Charge (a.u.)
  ----------------------------------------
      1 H                     0.073509
      2 C                    -0.146563
      3 C                    -0.197953
      4 H                     0.092120
      5 C                     0.067612
      6 C                     0.003926
      7 C                    -0.188048
      8 H                     0.124022
      9 C                    -0.141626
     10 H                     0.074294
     11 C                     0.025617
     12 C                     0.311905
     13 C                     0.193573
     14 C                     0.112574
     15 C                    -0.212967
     16 C                    -0.126335
     17 C                    -0.170282
     18 C                    -0.197972
     19 H                     0.095433
     20 H                     0.069229
     21 H                     0.065022
     22 H                     0.088172
     23 O                    -0.663539
     24 O                    -0.743765
     25 H                     0.392043
  ----------------------------------------
  Sum of atomic charges =    -1.000000

 -----------------------------------------------------------------
                    Cartesian Multipole Moments
 -----------------------------------------------------------------
    Charge (ESU x 10^10)
                -4.8032
    Dipole Moment (Debye)
         X      -0.9533      Y      -3.3274      Z      -0.5405
       Tot       3.5032
    Quadrupole Moments (Debye-Ang)
        XX    -112.4264     XY      -8.5076     YY    -106.4940
        XZ       0.7080     YZ      -2.3016     ZZ     -97.4967
    Octopole Moments (Debye-Ang^2)
       XXX      -0.9818    XXY       7.7311    XYY     -29.0118
       YYY       7.0454    XXZ      -0.5336    XYZ       2.9413
       YYZ      -8.9729    XZZ      -0.7440    YZZ      12.9073
       ZZZ       0.4150
    Hexadecapole Moments (Debye-Ang^3)
      XXXX   -2881.4500   XXXY     -26.3865   XXYY    -800.7600
      XYYY    -148.5146   YYYY   -1590.0902   XXXZ       0.2633
      XXYZ      -2.8018   XYYZ      11.4363   YYYZ     -33.9688
      XXZZ    -528.2035   XYZZ      -5.1408   YYZZ    -307.2457
      XZZZ      -0.4714   YZZZ       1.5400   ZZZZ     -98.9906
 -----------------------------------------------------------------
 Calculating analytic gradient of the SCF energy
 Gradient of SCF Energy
            1           2           3           4           5           6
    1  -0.0000442  -0.0000089  -0.0001290   0.0000472   0.0005164  -0.0018217
    2   0.0000432   0.0000523  -0.0001087  -0.0000468   0.0003008  -0.0022509
    3  -0.0000134  -0.0000024   0.0000491  -0.0000118   0.0001120   0.0000117
            7           8           9          10          11          12
    1  -0.0002574  -0.0002047  -0.0003445  -0.0001294  -0.0023694   0.0001086
    2   0.0007172   0.0000674  -0.0001560   0.0000614  -0.0050602   0.0148491
    3  -0.0000096  -0.0000257   0.0000394  -0.0000058  -0.0012340  -0.0013397
           13          14          15          16          17          18
    1  -0.0324396   0.0117995   0.0050218  -0.0022885  -0.0020202   0.0030326
    2  -0.0348274  -0.0036707  -0.0046064   0.0001525   0.0006634   0.0018303
    3   0.0135748   0.0021833   0.0002414   0.0000420   0.0000541  -0.0003680
           19          20          21          22          23          24
    1  -0.0069037   0.0000833  -0.0001779  -0.0001454   0.0000017   0.0547845
    2  -0.0013877  -0.0001229   0.0004867  -0.0000768  -0.0070314  -0.0461187
    3   0.0001100   0.0000044  -0.0000200   0.0000147   0.0016150  -0.0048209
           25
    1  -0.0261111
    2   0.0862402
    3  -0.0102005
 Max gradient component =       8.624E-02
 RMS gradient           =       1.480E-02
 Gradient time:  CPU 27.59 s  wall 27.59 s
 Geometry Optimization Parameters
   NAtoms,    NIC,     NZ,  NCons,   NDum,   NFix, NCnnct, MaxDiis
       25     186       0       0       0       0       0       0


** GEOMETRY OPTIMIZATION IN DELOCALIZED INTERNAL COORDINATES **
   Searching for a Minimum

   Optimization Cycle:   1

                       Coordinates (Angstroms)
     ATOM                X               Y               Z
      1  H         3.5428498000   -2.8307146000   -0.0006523000
      2  C         2.9563846000   -1.9128183000   -0.0003201000
      3  C         1.5747322000   -1.9825606000   -0.0005317000
      4  H         1.1063386000   -2.9632793000   -0.0010143000
      5  C         0.7649170000   -0.8170473000   -0.0000904000
      6  C         1.4275343000    0.4455475000    0.0005519000
      7  C         2.8374007000    0.4926630000    0.0007514000
      8  H         3.2797796000    1.4848343000    0.0012210000
      9  C         3.6014078000   -0.6592514000    0.0003397000
     10  H         4.6891207000   -0.6034426000    0.0005137000
     11  C        -0.6854063000   -0.8543205000   -0.0001298000
     12  C         0.7095384000    1.7429656000    0.0007120000
     13  C        -0.7116739000    1.6354428000   -0.0001486000
     14  C        -1.4040770000    0.4072906000    0.0002943000
     15  C        -2.8383488000    0.3287568000    0.0012646000
     16  C        -3.5145924000   -0.8719132000    0.0009501000
     17  C        -2.8072778000   -2.0916307000   -0.0001748000
     18  C        -1.4199050000   -2.0548254000   -0.0005229000
     19  H        -3.4371636000    1.2397989000    0.0031266000
     20  H        -4.6043036000   -0.8738138000    0.0018134000
     21  H        -3.3359850000   -3.0420141000   -0.0004658000
     22  H        -0.8818874000   -2.9994604000   -0.0010383000
     23  O         1.3360712000    2.8346853000    0.0010860000
     24  O        -1.3850468000    2.8567499000   -0.0015067000
     25  H        -1.2326062000    3.8701454000   -0.3047106000
   Point Group: c1    Number of degrees of freedom:    69


   Energy is   -689.372862448


 Attempting to Generate Delocalized Internal Coordinates

 69 Hessian modes will be used to form the next step
  Hessian Eigenvalues:
     0.014669    0.015883    0.016354    0.016884    0.017459    0.018055
     0.018604    0.018935    0.019146    0.019992    0.020901    0.021675
     0.021704    0.021925    0.022250    0.022564    0.022792    0.022924
     0.022996    0.023161    0.023695    0.023738    0.160000    0.160000
     0.160000    0.160000    0.160000    0.160000    0.160000    0.160000
     0.160000    0.220000    0.220000    0.225522    0.225820    0.244657
     0.244910    0.250000    0.250000    0.250000    0.250000    0.250000
     0.331688    0.347872    0.348458    0.348989    0.349118    0.350976
     0.351493    0.351814    0.352407    0.357346    0.366021    0.373936
     0.384636    0.386518    0.404666    0.409932    0.422971    0.425445
     0.433747    0.434862    0.436524    0.465203    0.465617    0.470491
     0.481245    0.485525    0.800937

 Minimum Search - Taking Simple RFO Step
 Searching for Lamda that Minimizes Along All modes
 Value Taken    Lamda =  -0.05272112
 Calculated Step too Large.  Step scaled by  0.663630
 Step Taken.  Stepsize is  0.300000

                             Maximum     Tolerance    Cnvgd?
         Gradient           0.041014      0.000300      NO
         Displacement       0.113429      0.001200      NO
         Energy change     *********      0.000001      NO


 New Cartesian Coordinates Obtained by Inverse Iteration

 Displacement from previous Coordinates is:  0.469036
 ----------------------------------------------------------------
             Standard Nuclear Orientation (Angstroms)
    I     Atom           X                Y                Z
 ----------------------------------------------------------------
    1      H       3.5463083826    -2.8183903805    -0.0063147211
    2      C       2.9586962445    -1.9011738838    -0.0037574070
    3      C       1.5769148447    -1.9729358330    -0.0019087056
    4      H       1.1101182812    -2.9543876390    -0.0033367979
    5      C       0.7645493993    -0.8091017634     0.0014134865
    6      C       1.4270947722     0.4551548562     0.0030641122
    7      C       2.8373358851     0.5040962166     0.0008461298
    8      H       3.2791482881     1.4965459180     0.0023702000
    9      C       3.6027496244    -0.6469388577    -0.0025553889
   10      H       4.6905256411    -0.5902085949    -0.0040244990
   11      C      -0.6876029951    -0.8493531567     0.0018351079
   12      C       0.7002891105     1.7471322729     0.0076700161
   13      C      -0.7196170828     1.6289557097     0.0087409022
   14      C      -1.4098548275     0.4070336740     0.0025326678
   15      C      -2.8402033468     0.3432609339     0.0020558988
   16      C      -3.5189724316    -0.8560720452    -0.0005086802
   17      C      -2.8134891358    -2.0792086989    -0.0016393594
   18      C      -1.4263008940    -2.0487531795    -0.0001251515
   19      H      -3.4129258734     1.2682066360     0.0046561470
   20      H      -4.6087564743    -0.8551859342    -0.0008908303
   21      H      -3.3443921517    -3.0287078629    -0.0033893021
   22      H      -0.8913189925    -2.9951216438    -0.0011731684
   23      O       1.3100282462     2.8511803913     0.0043664330
   24      O      -1.4454518413     2.8028292280     0.0201592055
   25      H      -1.1170715732     3.6829315368    -0.3287678956
 ----------------------------------------------------------------
 Nuclear Repulsion Energy =   990.8488877181 hartrees
 There are       55 alpha and       55 beta electrons
 Applying Cartesian multipole field
    Component          Value
    ---------          -----
     (2,0,0)        1.00000E-11
     (0,2,0)        2.00000E-11
     (0,0,2)       -3.00000E-10
 Nucleus-field energy     =     0.0000000427 hartrees
 Requested basis set is 6-31G(d)
 There are 82 shells and 258 basis functions
 A cutoff of  1.0D-11 yielded   2552 shell pairs
 There are     27422 function pairs
 Smallest overlap matrix eigenvalue = 2.06E-04
 Guess MOs from SCF MO coefficient file
 Reading MOs from coefficient file
 Reading MOs from coefficient file
 A restricted hybrid HF-DFT SCF calculation will be
 performed using Pulay DIIS extrapolation
 Exchange:     0.2000 Hartree-Fock + 0.0800 Slater + 0.7200 B88
 Correlation:  0.1900 VWN1RPA + 0.8100 LYP
 Using SG-1 standard quadrature grid
 SCF converges when DIIS error is below 1.0E-08
 Geometry optimization detected.  Setting ReadMinima to 0
 Setting SaveMinima to 0
 ---------------------------------------
  Cycle       Energy         DIIS Error
 ---------------------------------------
    1    -689.4278775304      1.12E-03
    2    -689.4001432122      4.20E-04
    3    -689.3985241227      6.52E-04
    4    -689.4017749800      9.03E-05
    5    -689.4018136004      5.25E-05
    6    -689.4018383601      1.10E-05
    7    -689.4018388412      6.80E-06
    8    -689.4018392039      1.57E-06
    9    -689.4018392227      5.59E-07
   10    -689.4018392272      1.57E-07
   11    -689.4018392280      5.30E-08
   12    -689.4018392287      1.84E-08
   13    -689.4018392280      6.33E-09 Convergence criterion met
 ---------------------------------------
 SCF time:  CPU 89.80 s  wall 89.97 s
 SCF   energy in the final basis set = -689.4018392280
 Total energy in the final basis set = -689.4018392280

 --------------------------------------------------------------

                    Orbital Energies (a.u.)
 --------------------------------------------------------------

 Alpha MOs
 -- Occupied --
-19.003 -18.915 -10.066 -10.060 -10.056 -10.053 -10.052 -10.051
-10.048 -10.048 -10.045 -10.043 -10.041 -10.040 -10.037 -10.035
 -0.870  -0.806  -0.721  -0.696  -0.640  -0.618  -0.600  -0.575
 -0.542  -0.485  -0.468  -0.448  -0.432  -0.401  -0.384  -0.359
 -0.334  -0.319  -0.304  -0.292  -0.279  -0.278  -0.270  -0.259
 -0.238  -0.223  -0.222  -0.216  -0.210  -0.195  -0.182  -0.171
 -0.157  -0.141  -0.111  -0.101  -0.075  -0.058   0.002
 -- Virtual --
  0.113   0.126   0.164   0.184   0.208   0.218   0.230   0.257
  0.262   0.280   0.285   0.293   0.314   0.321   0.357   0.372
  0.388   0.395   0.400   0.420   0.427   0.444   0.475   0.489
  0.507   0.517   0.520   0.536   0.614   0.631   0.639   0.649
  0.654   0.671   0.681   0.696   0.700   0.705   0.710   0.714
  0.715   0.721   0.735   0.735   0.749   0.751   0.756   0.765
  0.767   0.772   0.772   0.790   0.797   0.802   0.836   0.842
  0.858   0.883   0.900   0.915   0.938   0.944   0.955   0.961
  0.964   0.980   0.983   1.006   1.025   1.038   1.048   1.055
  1.061   1.075   1.081   1.101   1.110   1.129   1.133   1.160
  1.194   1.207   1.228   1.241   1.248   1.263   1.278   1.296
  1.331   1.336   1.352   1.378   1.395   1.402   1.413   1.447
  1.469   1.496   1.512   1.560   1.562   1.578   1.589   1.594
  1.597   1.606   1.621   1.627   1.639   1.644   1.648   1.652
  1.668   1.789   1.817   1.857   1.862   1.904   1.917   1.938
  1.940   1.946   1.971   1.985   1.996   2.013   2.030   2.037
  2.046   2.052   2.062   2.090   2.095   2.110   2.133   2.146
  2.169   2.216   2.228   2.232   2.253   2.273   2.279   2.295
  2.309   2.357   2.365   2.370   2.385   2.391   2.423   2.446
  2.454   2.462   2.482   2.518   2.542   2.586   2.590   2.617
  2.659   2.676   2.748   2.754   2.767   2.783   2.802   2.807
  2.815   2.841   2.876   2.891   2.914   2.941   2.968   2.992
  3.003   3.021   3.056   3.097   3.211   3.223   3.291   3.346
  3.483   3.573   3.670   4.066   4.215   4.231   4.239   4.254
  4.274   4.304   4.368   4.436   4.440   4.533   4.561   4.596
  4.787   4.933   5.206
 --------------------------------------------------------------

          Ground-State Mulliken Net Atomic Charges

     Atom                 Charge (a.u.)
  ----------------------------------------
      1 H                     0.073972
      2 C                    -0.146611
      3 C                    -0.198584
      4 H                     0.092592
      5 C                     0.068451
      6 C                     0.007489
      7 C                    -0.189011
      8 H                     0.123685
      9 C                    -0.141796
     10 H                     0.075086
     11 C                     0.027412
     12 C                     0.312996
     13 C                     0.165590
     14 C                     0.108815
     15 C                    -0.209856
     16 C                    -0.129370
     17 C                    -0.168098
     18 C                    -0.200359
     19 H                     0.101692
     20 H                     0.069729
     21 H                     0.065648
     22 H                     0.087630
     23 O                    -0.671853
     24 O                    -0.712162
     25 H                     0.386914
  ----------------------------------------
  Sum of atomic charges =    -1.000000

 -----------------------------------------------------------------
                    Cartesian Multipole Moments
 -----------------------------------------------------------------
    Charge (ESU x 10^10)
                -4.8032
    Dipole Moment (Debye)
         X      -0.6983      Y      -3.6675      Z      -0.5921
       Tot       3.7801
    Quadrupole Moments (Debye-Ang)
        XX    -112.6549     XY      -7.3025     YY    -108.6302
        XZ       0.7144     YZ      -2.4176     ZZ     -97.3676
    Octopole Moments (Debye-Ang^2)
       XXX       2.3180    XXY       4.9072    XYY     -22.8366
       YYY      -7.7692    XXZ      -0.6571    XYZ       2.8499
       YYZ      -9.2508    XZZ      -0.3921    YZZ      12.7731
       ZZZ      -0.1892
    Hexadecapole Moments (Debye-Ang^3)
      XXXX   -2886.1924   XXXY     -20.2526   XXYY    -807.6917
      XYYY    -120.3555   YYYY   -1641.9840   XXXZ       0.8288
      XXYZ      -2.9445   XYYZ      10.8288   YYYZ     -34.3646
      XXZZ    -529.0698   XYZZ      -5.1766   YYZZ    -303.0790
      XZZZ       0.4180   YZZZ      -0.5412   ZZZZ     -98.9012
 -----------------------------------------------------------------
 Calculating analytic gradient of the SCF energy
 Gradient of SCF Energy
            1           2           3           4           5           6
    1  -0.0000049   0.0000442   0.0000513   0.0001879   0.0013130  -0.0000389
    2  -0.0000079   0.0001481  -0.0002532   0.0000088   0.0003745  -0.0028754
    3  -0.0000025   0.0000041  -0.0000064  -0.0000144   0.0000364   0.0004746
            7           8           9          10          11          12
    1   0.0002024  -0.0002722  -0.0001277   0.0000107  -0.0012233   0.0033469
    2   0.0001756   0.0000165  -0.0002312   0.0000167  -0.0026230   0.0127789
    3  -0.0001330   0.0000230  -0.0000410   0.0000192  -0.0009033  -0.0008989
           13          14          15          16          17          18
    1  -0.0245788   0.0045848   0.0043973  -0.0014702  -0.0013127   0.0013108
    2  -0.0212092   0.0029067  -0.0019231   0.0002461  -0.0003862   0.0015465
    3   0.0088799   0.0006277   0.0001794   0.0000450   0.0000064  -0.0001482
           19          20          21          22          23          24
    1  -0.0039904   0.0000870  -0.0000452  -0.0000700   0.0001453   0.0361980
    2  -0.0006347   0.0001582   0.0001523   0.0002150  -0.0078473  -0.0241542
    3   0.0001140   0.0000314  -0.0000334   0.0000050   0.0018020  -0.0028143
           25
    1  -0.0187453
    2   0.0434016
    3  -0.0072527
 Max gradient component =       4.340E-02
 RMS gradient           =       8.687E-03
 Gradient time:  CPU 28.70 s  wall 28.70 s
 Geometry Optimization Parameters
   NAtoms,    NIC,     NZ,  NCons,   NDum,   NFix, NCnnct, MaxDiis
       25     186       0       0       0       0       0       0

 Cartesian Hessian Update
 Hessian Updated using BFGS Update


** GEOMETRY OPTIMIZATION IN DELOCALIZED INTERNAL COORDINATES **
   Searching for a Minimum

   Optimization Cycle:   2

                       Coordinates (Angstroms)
     ATOM                X               Y               Z
      1  H         3.5463083826   -2.8183903805   -0.0063147211
      2  C         2.9586962445   -1.9011738838   -0.0037574070
      3  C         1.5769148447   -1.9729358330   -0.0019087056
      4  H         1.1101182812   -2.9543876390   -0.0033367979
      5  C         0.7645493993   -0.8091017634    0.0014134865
      6  C         1.4270947722    0.4551548562    0.0030641122
      7  C         2.8373358851    0.5040962166    0.0008461298
      8  H         3.2791482881    1.4965459180    0.0023702000
      9  C         3.6027496244   -0.6469388577   -0.0025553889
     10  H         4.6905256411   -0.5902085949   -0.0040244990
     11  C        -0.6876029951   -0.8493531567    0.0018351079
     12  C         0.7002891105    1.7471322729    0.0076700161
     13  C        -0.7196170828    1.6289557097    0.0087409022
     14  C        -1.4098548275    0.4070336740    0.0025326678
     15  C        -2.8402033468    0.3432609339    0.0020558988
     16  C        -3.5189724316   -0.8560720452   -0.0005086802
     17  C        -2.8134891358   -2.0792086989   -0.0016393594
     18  C        -1.4263008940   -2.0487531795   -0.0001251515
     19  H        -3.4129258734    1.2682066360    0.0046561470
     20  H        -4.6087564743   -0.8551859342   -0.0008908303
     21  H        -3.3443921517   -3.0287078629   -0.0033893021
     22  H        -0.8913189925   -2.9951216438   -0.0011731684
     23  O         1.3100282462    2.8511803913    0.0043664330
     24  O        -1.4454518413    2.8028292280    0.0201592055
     25  H        -1.1170715732    3.6829315368   -0.3287678956
   Point Group: c1    Number of degrees of freedom:    69


   Energy is   -689.401839228

 Hessian Updated using BFGS Update

 65 Hessian modes will be used to form the next step
  Hessian Eigenvalues:
     0.014661    0.015869    0.016168    0.016885    0.017459    0.018056
     0.018606    0.018936    0.019143    0.020003    0.020901    0.021675
     0.021704    0.021925    0.022250    0.022564    0.022792    0.022924
     0.022996    0.023161    0.023695    0.023738    0.093241    0.160000
     0.160000    0.160000    0.160222    0.220000    0.220009    0.225479
     0.225788    0.244695    0.244884    0.249231    0.250000    0.250000
     0.250000    0.268629    0.331728    0.347847    0.348458    0.348989
     0.349118    0.350976    0.351489    0.351814    0.352407    0.357261
     0.366044    0.384457    0.386284    0.400649    0.404673    0.418241
     0.422977    0.426469    0.434801    0.436450    0.447657    0.465600
     0.470490    0.481223    0.485504    0.488729    0.800826

 Minimum Search - Taking Simple RFO Step
 Searching for Lamda that Minimizes Along All modes
 Value Taken    Lamda =  -0.03763346
 Calculated Step too Large.  Step scaled by  0.543651
 Step Taken.  Stepsize is  0.300000

                             Maximum     Tolerance    Cnvgd?
         Gradient           0.024463      0.000300      NO
         Displacement       0.104740      0.001200      NO
         Energy change     -0.028977      0.000001      NO


 New Cartesian Coordinates Obtained by Inverse Iteration

 Displacement from previous Coordinates is:  0.536072
 ----------------------------------------------------------------
             Standard Nuclear Orientation (Angstroms)
    I     Atom           X                Y                Z
 ----------------------------------------------------------------
    1      H       3.5451205334    -2.7995835290    -0.0075941997
    2      C       2.9543814993    -1.8844104157    -0.0047789717
    3      C       1.5727376695    -1.9610854866    -0.0002100649
    4      H       1.1085494507    -2.9439274938    -0.0000691222
    5      C       0.7563324347    -0.8006434734     0.0032659673
    6      C       1.4160894580     0.4667648469     0.0023121902
    7      C       2.8260217150     0.5209226857    -0.0029289693
    8      H       3.2659063931     1.5144008264    -0.0033793963
    9      C       3.5946473507    -0.6278796865    -0.0064834829
   10      H       4.6821950747    -0.5678562530    -0.0104270654
   11      C      -0.6953736442    -0.8479405937     0.0039221314
   12      C       0.6822084558     1.7501754497     0.0093421280
   13      C      -0.7301745584     1.6268552543     0.0124152902
   14      C      -1.4217304499     0.4036224301     0.0028027556
   15      C      -2.8508283690     0.3447812045    -0.0002036564
   16      C      -3.5266517097    -0.8562006743    -0.0035035846
   17      C      -2.8182584590    -2.0787736789    -0.0020925771
   18      C      -1.4316665153    -2.0499357808     0.0016748834
   19      H      -3.4082383308     1.2767958195     0.0007048389
   20      H      -4.6165479682    -0.8590196110    -0.0061937308
   21      H      -3.3485478178    -3.0287373787    -0.0040668683
   22      H      -0.8963302959    -2.9965203731     0.0017184483
   23      O       1.2696146811     2.8713086574    -0.0059680315
   24      O      -1.4559022402     2.7943814482     0.0292778198
   25      H      -0.9057532576     3.5142937057    -0.3082183319
 ----------------------------------------------------------------
 Nuclear Repulsion Energy =   992.3828687068 hartrees
 There are       55 alpha and       55 beta electrons
 Applying Cartesian multipole field
    Component          Value
    ---------          -----
     (2,0,0)        1.00000E-11
     (0,2,0)        2.00000E-11
     (0,0,2)       -3.00000E-10
 Nucleus-field energy     =     0.0000000425 hartrees
 Requested basis set is 6-31G(d)
 There are 82 shells and 258 basis functions
 A cutoff of  1.0D-11 yielded   2560 shell pairs
 There are     27476 function pairs
 Smallest overlap matrix eigenvalue = 2.05E-04
 Guess MOs from SCF MO coefficient file
 Reading MOs from coefficient file
 Reading MOs from coefficient file
 A restricted hybrid HF-DFT SCF calculation will be
 performed using Pulay DIIS extrapolation
 Exchange:     0.2000 Hartree-Fock + 0.0800 Slater + 0.7200 B88
 Correlation:  0.1900 VWN1RPA + 0.8100 LYP
 Using SG-1 standard quadrature grid
 SCF converges when DIIS error is below 1.0E-08
 Geometry optimization detected.  Setting ReadMinima to 0
 Setting SaveMinima to 0
 ---------------------------------------
  Cycle       Energy         DIIS Error
 ---------------------------------------
    1    -689.4256940689      1.00E-03
    2    -689.4157471136      2.55E-04
    3    -689.4153296990      3.79E-04
    4    -689.4162875501      5.41E-05
    5    -689.4163011560      3.66E-05
    6    -689.4163118503      6.94E-06
    7    -689.4163120772      4.74E-06
    8    -689.4163122835      9.58E-07
    9    -689.4163122912      5.27E-07
   10    -689.4163122919      1.31E-07
   11    -689.4163122911      4.86E-08
   12    -689.4163122905      1.60E-08
   13    -689.4163122915      5.98E-09 Convergence criterion met
 ---------------------------------------
 SCF time:  CPU 89.46 s  wall 89.61 s
 SCF   energy in the final basis set = -689.4163122915
 Total energy in the final basis set = -689.4163122915

 --------------------------------------------------------------

                    Orbital Energies (a.u.)
 --------------------------------------------------------------

 Alpha MOs
 -- Occupied --
-19.004 -18.919 -10.067 -10.058 -10.057 -10.054 -10.053 -10.053
-10.051 -10.050 -10.045 -10.045 -10.044 -10.042 -10.039 -10.038
 -0.886  -0.808  -0.723  -0.698  -0.641  -0.620  -0.602  -0.577
 -0.542  -0.487  -0.468  -0.449  -0.434  -0.399  -0.386  -0.358
 -0.336  -0.321  -0.307  -0.294  -0.282  -0.279  -0.272  -0.262
 -0.242  -0.228  -0.224  -0.218  -0.213  -0.202  -0.183  -0.179
 -0.164  -0.143  -0.113  -0.103  -0.076  -0.064  -0.000
 -- Virtual --
  0.111   0.124   0.163   0.182   0.214   0.228   0.246   0.256
  0.261   0.279   0.284   0.292   0.315   0.319   0.356   0.372
  0.387   0.394   0.398   0.419   0.426   0.443   0.474   0.488
  0.506   0.516   0.519   0.534   0.613   0.630   0.640   0.648
  0.653   0.669   0.680   0.695   0.698   0.703   0.709   0.713
  0.714   0.721   0.733   0.734   0.747   0.749   0.756   0.763
  0.768   0.771   0.771   0.789   0.800   0.817   0.836   0.841
  0.855   0.881   0.896   0.914   0.936   0.941   0.947   0.959
  0.963   0.976   0.979   1.004   1.021   1.036   1.050   1.057
  1.062   1.078   1.090   1.101   1.117   1.128   1.136   1.159
  1.193   1.208   1.230   1.240   1.246   1.259   1.274   1.294
  1.330   1.335   1.358   1.375   1.394   1.397   1.412   1.434
  1.468   1.489   1.505   1.555   1.557   1.566   1.585   1.590
  1.595   1.597   1.616   1.624   1.632   1.639   1.642   1.648
  1.653   1.792   1.815   1.858   1.867   1.902   1.915   1.937
  1.938   1.943   1.969   1.984   1.996   2.011   2.025   2.038
  2.045   2.051   2.060   2.088   2.094   2.108   2.131   2.144
  2.168   2.216   2.227   2.233   2.252   2.270   2.277   2.296
  2.336   2.359   2.367   2.376   2.384   2.409   2.436   2.451
  2.453   2.460   2.508   2.519   2.572   2.585   2.592   2.623
  2.633   2.669   2.747   2.753   2.767   2.779   2.800   2.805
  2.814   2.840   2.875   2.886   2.911   2.940   2.965   2.989
  2.999   3.017   3.056   3.096   3.207   3.223   3.289   3.342
  3.481   3.574   3.670   4.066   4.214   4.229   4.238   4.252
  4.273   4.302   4.369   4.435   4.439   4.533   4.559   4.592
  4.786   4.931   5.210
 --------------------------------------------------------------

          Ground-State Mulliken Net Atomic Charges

     Atom                 Charge (a.u.)
  ----------------------------------------
      1 H                     0.074483
      2 C                    -0.146920
      3 C                    -0.199226
      4 H                     0.093141
      5 C                     0.068191
      6 C                     0.014084
      7 C                    -0.189847
      8 H                     0.123707
      9 C                    -0.142165
     10 H                     0.076015
     11 C                     0.028424
     12 C                     0.317171
     13 C                     0.138745
     14 C                     0.105389
     15 C                    -0.209059
     16 C                    -0.131727
     17 C                    -0.166426
     18 C                    -0.200399
     19 H                     0.106866
     20 H                     0.071193
     21 H                     0.067017
     22 H                     0.088392
     23 O                    -0.681650
     24 O                    -0.691417
     25 H                     0.386018
  ----------------------------------------
  Sum of atomic charges =    -1.000000

 -----------------------------------------------------------------
                    Cartesian Multipole Moments
 -----------------------------------------------------------------
    Charge (ESU x 10^10)
                -4.8032
    Dipole Moment (Debye)
         X      -0.4100      Y      -4.2083      Z      -0.5011
       Tot       4.2578
    Quadrupole Moments (Debye-Ang)
        XX    -112.4004     XY      -5.6901     YY    -111.3265
        XZ       0.5587     YZ      -2.0190     ZZ     -97.3421
    Octopole Moments (Debye-Ang^2)
       XXX       5.3171    XXY       2.1692    XYY     -15.1618
       YYY     -24.6911    XXZ      -0.2659    XYZ       2.1633
       YYZ      -7.5029    XZZ       0.3646    YZZ      12.1046
       ZZZ      -0.0820
    Hexadecapole Moments (Debye-Ang^3)
      XXXX   -2872.7649   XXXY     -19.4947   XXYY    -813.6059
      XYYY     -93.2647   YYYY   -1705.7858   XXXZ       1.0678
      XXYZ      -1.3752   XYYZ       8.2451   YYYZ     -27.2466
      XXZZ    -527.9923   XYZZ      -6.4222   YYZZ    -302.5453
      XZZZ       1.2031   YZZZ      -0.5598   ZZZZ     -98.8084
 -----------------------------------------------------------------
 Calculating analytic gradient of the SCF energy
 Gradient of SCF Energy
            1           2           3           4           5           6
    1  -0.0000065   0.0000154  -0.0001309   0.0000763   0.0011043   0.0005352
    2  -0.0000404   0.0002680  -0.0002758  -0.0000530   0.0004314  -0.0036061
    3  -0.0000010   0.0000136  -0.0000265  -0.0000209  -0.0000565   0.0005015
            7           8           9          10          11          12
    1  -0.0002463  -0.0002620  -0.0000048   0.0000316  -0.0007485   0.0023766
    2   0.0001683   0.0001027  -0.0002861   0.0000180  -0.0016434   0.0123519
    3  -0.0001823   0.0000627  -0.0000825   0.0000270  -0.0003333   0.0001696
           13          14          15          16          17          18
    1  -0.0096649   0.0002094   0.0017347  -0.0004582  -0.0008891   0.0006159
    2  -0.0024458   0.0036004  -0.0006020   0.0000365  -0.0006928   0.0011950
    3   0.0013484  -0.0007141   0.0000629   0.0000128   0.0000004  -0.0000231
           19          20          21          22          23          24
    1  -0.0015818  -0.0000076   0.0000673   0.0001058   0.0002574   0.0221918
    2  -0.0006860   0.0001861   0.0000025   0.0000155  -0.0077835  -0.0029449
    3   0.0001434   0.0000410  -0.0000319  -0.0000129   0.0019647  -0.0006987
           25
    1  -0.0153213
    2   0.0026836
    3  -0.0021642
 Max gradient component =       2.219E-02
 RMS gradient           =       3.854E-03
 Gradient time:  CPU 28.68 s  wall 28.69 s
 Geometry Optimization Parameters
   NAtoms,    NIC,     NZ,  NCons,   NDum,   NFix, NCnnct, MaxDiis
       25     186       0       0       0       0       0       0

 Cartesian Hessian Update
 Hessian Updated using BFGS Update


** GEOMETRY OPTIMIZATION IN DELOCALIZED INTERNAL COORDINATES **
   Searching for a Minimum

   Optimization Cycle:   3

                       Coordinates (Angstroms)
     ATOM                X               Y               Z
      1  H         3.5451205334   -2.7995835290   -0.0075941997
      2  C         2.9543814993   -1.8844104157   -0.0047789717
      3  C         1.5727376695   -1.9610854866   -0.0002100649
      4  H         1.1085494507   -2.9439274938   -0.0000691222
      5  C         0.7563324347   -0.8006434734    0.0032659673
      6  C         1.4160894580    0.4667648469    0.0023121902
      7  C         2.8260217150    0.5209226857   -0.0029289693
      8  H         3.2659063931    1.5144008264   -0.0033793963
      9  C         3.5946473507   -0.6278796865   -0.0064834829
     10  H         4.6821950747   -0.5678562530   -0.0104270654
     11  C        -0.6953736442   -0.8479405937    0.0039221314
     12  C         0.6822084558    1.7501754497    0.0093421280
     13  C        -0.7301745584    1.6268552543    0.0124152902
     14  C        -1.4217304499    0.4036224301    0.0028027556
     15  C        -2.8508283690    0.3447812045   -0.0002036564
     16  C        -3.5266517097   -0.8562006743   -0.0035035846
     17  C        -2.8182584590   -2.0787736789   -0.0020925771
     18  C        -1.4316665153   -2.0499357808    0.0016748834
     19  H        -3.4082383308    1.2767958195    0.0007048389
     20  H        -4.6165479682   -0.8590196110   -0.0061937308
     21  H        -3.3485478178   -3.0287373787   -0.0040668683
     22  H        -0.8963302959   -2.9965203731    0.0017184483
     23  O         1.2696146811    2.8713086574   -0.0059680315
     24  O        -1.4559022402    2.7943814482    0.0292778198
     25  H        -0.9057532576    3.5142937057   -0.3082183319
   Point Group: c1    Number of degrees of freedom:    69


   Energy is   -689.416312292

 Hessian Updated using BFGS Update

 64 Hessian modes will be used to form the next step
  Hessian Eigenvalues:
     0.014651    0.015839    0.015931    0.016887    0.017459    0.018056
     0.018605    0.018936    0.019136    0.020007    0.020901    0.021675
     0.021704    0.021925    0.022250    0.022564    0.022792    0.022924
     0.022996    0.023161    0.023695    0.023738    0.130371    0.160000
     0.160000    0.160040    0.160310    0.220000    0.220018    0.225449
     0.225781    0.244770    0.244956    0.248889    0.250000    0.250285
     0.268927    0.331616    0.347867    0.348458    0.348989    0.349118
     0.350977    0.351500    0.351816    0.352408    0.357144    0.366089
     0.384605    0.386725    0.404668    0.408217    0.422961    0.425299
     0.432844    0.434808    0.436453    0.452819    0.465587    0.470493
     0.481243    0.485520    0.568674    0.801332

 Minimum Search - Taking Simple RFO Step
 Searching for Lamda that Minimizes Along All modes
 Value Taken    Lamda =  -0.00905091
 Calculated Step too Large.  Step scaled by  0.665675
 Step Taken.  Stepsize is  0.300000

                             Maximum     Tolerance    Cnvgd?
         Gradient           0.011929      0.000300      NO
         Displacement       0.115092      0.001200      NO
         Energy change     -0.014473      0.000001      NO


 New Cartesian Coordinates Obtained by Inverse Iteration

 Displacement from previous Coordinates is:  0.445345
 ----------------------------------------------------------------
             Standard Nuclear Orientation (Angstroms)
    I     Atom           X                Y                Z
 ----------------------------------------------------------------
    1      H       3.5478907205    -2.7869977126     0.0059626137
    2      C       2.9541370821    -1.8738330052     0.0026260906
    3      C       1.5726313745    -1.9549150279     0.0109942394
    4      H       1.1115793246    -2.9391504477     0.0196809424
    5      C       0.7516521779    -0.7978924585     0.0065139906
    6      C       1.4088917054     0.4722123780    -0.0063882835
    7      C       2.8190935753     0.5312469834    -0.0166193741
    8      H       3.2574510936     1.5253724647    -0.0271364096
    9      C       3.5907793729    -0.6152851942    -0.0120155690
   10      H       4.6781057989    -0.5522526504    -0.0198379127
   11      C      -0.7004975427    -0.8503957270     0.0049611593
   12      C       0.6666534693     1.7451769852    -0.0047652808
   13      C      -0.7405892447     1.6201799126     0.0053998634
   14      C      -1.4311171681     0.3968057042    -0.0056958790
   15      C      -2.8586902155     0.3435335454    -0.0146460472
   16      C      -3.5333141200    -0.8578606485    -0.0143519276
   17      C      -2.8227465246    -2.0798541089    -0.0019234000
   18      C      -1.4364535463    -2.0536194900     0.0073723656
   19      H      -3.4042177876     1.2818829052    -0.0223414889
   20      H      -4.6231655821    -0.8632162299    -0.0225090225
   21      H      -3.3534169104    -3.0297093767    -0.0003766215
   22      H      -0.9021989744    -3.0007199922     0.0148507838
   23      O       1.2298979218     2.8827631267    -0.0572504485
   24      O      -1.4556559642     2.7972958540     0.0205400603
   25      H      -0.7588989361     3.4410201102    -0.1717260443
 ----------------------------------------------------------------
 Nuclear Repulsion Energy =   993.1180767314 hartrees
 There are       55 alpha and       55 beta electrons
 Applying Cartesian multipole field
    Component          Value
    ---------          -----
     (2,0,0)        1.00000E-11
     (0,2,0)        2.00000E-11
     (0,0,2)       -3.00000E-10
 Nucleus-field energy     =     0.0000000425 hartrees
 Requested basis set is 6-31G(d)
 There are 82 shells and 258 basis functions
 A cutoff of  1.0D-11 yielded   2567 shell pairs
 There are     27498 function pairs
 Smallest overlap matrix eigenvalue = 2.04E-04
 Guess MOs from SCF MO coefficient file
 Reading MOs from coefficient file
 Reading MOs from coefficient file
 A restricted hybrid HF-DFT SCF calculation will be
 performed using Pulay DIIS extrapolation
 Exchange:     0.2000 Hartree-Fock + 0.0800 Slater + 0.7200 B88
 Correlation:  0.1900 VWN1RPA + 0.8100 LYP
 Using SG-1 standard quadrature grid
 SCF converges when DIIS error is below 1.0E-08
 Geometry optimization detected.  Setting ReadMinima to 0
 Setting SaveMinima to 0
 ---------------------------------------
  Cycle       Energy         DIIS Error
 ---------------------------------------
    1    -689.4149627758      9.53E-04
    2    -689.4201178064      2.10E-04
    3    -689.4195258902      3.42E-04
    4    -689.4205201880      5.26E-05
    5    -689.4205352601      3.22E-05
    6    -689.4205435982      7.72E-06
    7    -689.4205439998      4.34E-06
    8    -689.4205441440      1.38E-06
    9    -689.4205441607      3.00E-07
   10    -689.4205441618      1.17E-07
   11    -689.4205441618      4.71E-08
   12    -689.4205441616      1.98E-08
   13    -689.4205441608      5.50E-09 Convergence criterion met
 ---------------------------------------
 SCF time:  CPU 89.69 s  wall 89.83 s
 SCF   energy in the final basis set = -689.4205441608
 Total energy in the final basis set = -689.4205441608

 --------------------------------------------------------------

                    Orbital Energies (a.u.)
 --------------------------------------------------------------

 Alpha MOs
 -- Occupied --
-19.002 -18.923 -10.068 -10.058 -10.057 -10.055 -10.054 -10.054
-10.052 -10.052 -10.046 -10.046 -10.045 -10.044 -10.041 -10.040
 -0.889  -0.809  -0.724  -0.699  -0.643  -0.622  -0.603  -0.578
 -0.543  -0.488  -0.467  -0.450  -0.436  -0.396  -0.386  -0.357
 -0.337  -0.323  -0.309  -0.294  -0.283  -0.279  -0.274  -0.263
 -0.245  -0.229  -0.224  -0.221  -0.214  -0.208  -0.184  -0.181
 -0.167  -0.144  -0.114  -0.104  -0.078  -0.070  -0.001
 -- Virtual --
  0.110   0.123   0.161   0.181   0.213   0.227   0.255   0.258
  0.266   0.278   0.284   0.290   0.315   0.319   0.354   0.371
  0.386   0.393   0.396   0.417   0.425   0.443   0.470   0.487
  0.505   0.514   0.517   0.533   0.614   0.627   0.641   0.646
  0.652   0.668   0.677   0.694   0.696   0.702   0.707   0.712
  0.712   0.720   0.731   0.733   0.745   0.748   0.755   0.762
  0.767   0.770   0.770   0.786   0.799   0.820   0.834   0.840
  0.851   0.880   0.893   0.913   0.931   0.937   0.942   0.958
  0.962   0.971   0.978   1.003   1.020   1.034   1.049   1.057
  1.061   1.077   1.093   1.106   1.125   1.127   1.153   1.160
  1.193   1.206   1.230   1.237   1.245   1.259   1.270   1.295
  1.329   1.335   1.365   1.372   1.392   1.401   1.410   1.431
  1.474   1.482   1.503   1.543   1.553   1.568   1.585   1.589
  1.593   1.595   1.611   1.624   1.635   1.638   1.640   1.645
  1.652   1.802   1.816   1.859   1.876   1.900   1.913   1.929
  1.937   1.940   1.963   1.983   1.995   2.005   2.021   2.039
  2.044   2.049   2.058   2.083   2.087   2.105   2.127   2.138
  2.166   2.215   2.225   2.227   2.252   2.269   2.274   2.294
  2.337   2.359   2.365   2.374   2.382   2.411   2.435   2.451
  2.456   2.459   2.507   2.526   2.568   2.578   2.587   2.610
  2.664   2.685   2.739   2.751   2.763   2.777   2.800   2.805
  2.814   2.840   2.874   2.880   2.909   2.939   2.963   2.987
  2.996   3.018   3.058   3.089   3.203   3.223   3.284   3.345
  3.480   3.575   3.672   4.076   4.213   4.228   4.237   4.250
  4.271   4.301   4.370   4.434   4.440   4.533   4.558   4.591
  4.786   4.926   5.204
 --------------------------------------------------------------

          Ground-State Mulliken Net Atomic Charges

     Atom                 Charge (a.u.)
  ----------------------------------------
      1 H                     0.074863
      2 C                    -0.147033
      3 C                    -0.200315
      4 H                     0.093463
      5 C                     0.068391
      6 C                     0.019956
      7 C                    -0.189955
      8 H                     0.123508
      9 C                    -0.142709
     10 H                     0.076783
     11 C                     0.030945
     12 C                     0.321572
     13 C                     0.134198
     14 C                     0.101312
     15 C                    -0.206450
     16 C                    -0.134117
     17 C                    -0.164701
     18 C                    -0.201188
     19 H                     0.110705
     20 H                     0.072403
     21 H                     0.068053
     22 H                     0.089103
     23 O                    -0.691263
     24 O                    -0.695332
     25 H                     0.387808
  ----------------------------------------
  Sum of atomic charges =    -1.000000

 -----------------------------------------------------------------
                    Cartesian Multipole Moments
 -----------------------------------------------------------------
    Charge (ESU x 10^10)
                -4.8032
    Dipole Moment (Debye)
         X      -0.2048      Y      -4.5667      Z      -0.1486
       Tot       4.5737
    Quadrupole Moments (Debye-Ang)
        XX    -111.9862     XY      -4.5745     YY    -112.8594
        XZ       0.4261     YZ      -0.7251     ZZ     -97.4985
    Octopole Moments (Debye-Ang^2)
       XXX       7.1154    XXY       1.1890    XYY     -10.4145
       YYY     -33.5588    XXZ       0.5203    XYZ       1.5244
       YYZ      -2.0521    XZZ       1.0312    YZZ      11.2362
       ZZZ       1.6862
    Hexadecapole Moments (Debye-Ang^3)
      XXXX   -2862.6803   XXXY     -18.9467   XXYY    -814.9592
      XYYY     -77.7690   YYYY   -1738.3105   XXXZ       1.2633
      XXYZ       1.2746   XYYZ       5.6162   YYYZ      -6.6949
      XXZZ    -527.6442   XYZZ      -6.5901   YYZZ    -304.4027
      XZZZ       1.1338   YZZZ       3.8794   ZZZZ     -98.7864
 -----------------------------------------------------------------
 Calculating analytic gradient of the SCF energy
 Gradient of SCF Energy
            1           2           3           4           5           6
    1   0.0000240   0.0001479  -0.0000545   0.0001296   0.0013597   0.0010599
    2  -0.0000448   0.0004283  -0.0002910   0.0000160   0.0006953  -0.0042537
    3  -0.0000089   0.0000398  -0.0000206  -0.0000335  -0.0000226  -0.0003722
            7           8           9          10          11          12
    1  -0.0004177  -0.0002581   0.0001010   0.0000622  -0.0010883   0.0009873
    2   0.0001545   0.0001144  -0.0005058  -0.0000057  -0.0007912   0.0121971
    3  -0.0001311   0.0000942  -0.0000454   0.0000039   0.0002310   0.0036387
           13          14          15          16          17          18
    1   0.0006296  -0.0013394   0.0006105   0.0002459  -0.0007004   0.0002825
    2   0.0036759   0.0030456   0.0002390  -0.0002243  -0.0006135   0.0007324
    3  -0.0018426  -0.0020692   0.0000986   0.0000055   0.0000122   0.0000953
           19          20          21          22          23          24
    1  -0.0002233  -0.0000374   0.0000906   0.0000484   0.0002109   0.0096753
    2  -0.0003491   0.0002181  -0.0000638   0.0000522  -0.0076826   0.0032643
    3   0.0000541   0.0000210  -0.0000193  -0.0000259  -0.0005697   0.0023049
           25
    1  -0.0115461
    2  -0.0100075
    3  -0.0014383
 Max gradient component =       1.220E-02
 RMS gradient           =       2.891E-03
 Gradient time:  CPU 28.82 s  wall 28.82 s
 Geometry Optimization Parameters
   NAtoms,    NIC,     NZ,  NCons,   NDum,   NFix, NCnnct, MaxDiis
       25     186       0       0       0       0       0       0

 Cartesian Hessian Update
 Hessian Updated using BFGS Update


** GEOMETRY OPTIMIZATION IN DELOCALIZED INTERNAL COORDINATES **
   Searching for a Minimum

   Optimization Cycle:   4

                       Coordinates (Angstroms)
     ATOM                X               Y               Z
      1  H         3.5478907205   -2.7869977126    0.0059626137
      2  C         2.9541370821   -1.8738330052    0.0026260906
      3  C         1.5726313745   -1.9549150279    0.0109942394
      4  H         1.1115793246   -2.9391504477    0.0196809424
      5  C         0.7516521779   -0.7978924585    0.0065139906
      6  C         1.4088917054    0.4722123780   -0.0063882835
      7  C         2.8190935753    0.5312469834   -0.0166193741
      8  H         3.2574510936    1.5253724647   -0.0271364096
      9  C         3.5907793729   -0.6152851942   -0.0120155690
     10  H         4.6781057989   -0.5522526504   -0.0198379127
     11  C        -0.7004975427   -0.8503957270    0.0049611593
     12  C         0.6666534693    1.7451769852   -0.0047652808
     13  C        -0.7405892447    1.6201799126    0.0053998634
     14  C        -1.4311171681    0.3968057042   -0.0056958790
     15  C        -2.8586902155    0.3435335454   -0.0146460472
     16  C        -3.5333141200   -0.8578606485   -0.0143519276
     17  C        -2.8227465246   -2.0798541089   -0.0019234000
     18  C        -1.4364535463   -2.0536194900    0.0073723656
     19  H        -3.4042177876    1.2818829052   -0.0223414889
     20  H        -4.6231655821   -0.8632162299   -0.0225090225
     21  H        -3.3534169104   -3.0297093767   -0.0003766215
     22  H        -0.9021989744   -3.0007199922    0.0148507838
     23  O         1.2298979218    2.8827631267   -0.0572504485
     24  O        -1.4556559642    2.7972958540    0.0205400603
     25  H        -0.7588989361    3.4410201102   -0.1717260443
   Point Group: c1    Number of degrees of freedom:    69


   Energy is   -689.420544161

 Hessian Updated using BFGS Update

 64 Hessian modes will be used to form the next step
  Hessian Eigenvalues:
     0.013795    0.015100    0.016824    0.017330    0.017525    0.018076
     0.018665    0.019033    0.019256    0.020384    0.020907    0.021679
     0.021712    0.021925    0.022250    0.022564    0.022792    0.022924
     0.022997    0.023164    0.023695    0.023738    0.144273    0.160000
     0.160002    0.160100    0.161361    0.220000    0.220065    0.225421
     0.225798    0.244807    0.245078    0.249565    0.250096    0.251551
     0.275235    0.331973    0.347871    0.348459    0.348990    0.349118
     0.350977    0.351500    0.351817    0.352408    0.356926    0.365925
     0.384635    0.386636    0.404672    0.408493    0.422968    0.425580
     0.434237    0.434813    0.436448    0.456383    0.465559    0.470492
     0.481247    0.485519    0.608595    0.797612

 Minimum Search - Taking Simple RFO Step
 Searching for Lamda that Minimizes Along All modes
 Value Taken    Lamda =  -0.00327873
 Calculated Step too Large.  Step scaled by  0.850204
 Step Taken.  Stepsize is  0.300000

                             Maximum     Tolerance    Cnvgd?
         Gradient           0.008909      0.000300      NO
         Displacement       0.113548      0.001200      NO
         Energy change     -0.004232      0.000001      NO


 New Cartesian Coordinates Obtained by Inverse Iteration

 Displacement from previous Coordinates is:  0.377328
 ----------------------------------------------------------------
             Standard Nuclear Orientation (Angstroms)
    I     Atom           X                Y                Z
 ----------------------------------------------------------------
    1      H       3.5483740332    -2.7792717327     0.0295656731
    2      C       2.9529763259    -1.8674167025     0.0139064089
    3      C       1.5715904647    -1.9509645442     0.0190555136
    4      H       1.1117406566    -2.9357107025     0.0386245505
    5      C       0.7481861656    -0.7963183935    -0.0001806638
    6      C       1.4047508690     0.4757842020    -0.0261692408
    7      C       2.8155398182     0.5378725071    -0.0323591510
    8      H       3.2546279878     1.5314938513    -0.0547264860
    9      C       3.5879433505    -0.6075451517    -0.0122422269
   10      H       4.6751211573    -0.5431044184    -0.0176506329
   11      C      -0.7035947469    -0.8526154058    -0.0017594261
   12      C       0.6552005538     1.7353602330    -0.0433771927
   13      C      -0.7475171343     1.6133996906    -0.0128420179
   14      C      -1.4391010131     0.3905986747    -0.0146378505
   15      C      -2.8659630793     0.3406778551    -0.0233764051
   16      C      -3.5387891762    -0.8614004988    -0.0180955245
   17      C      -2.8246246585    -2.0818819560    -0.0005042252
   18      C      -1.4386738424    -2.0571971459     0.0073700604
   19      H      -3.4038114768     1.2832317301    -0.0361753258
   20      H      -4.6285511910    -0.8708289711    -0.0264405096
   21      H      -3.3549707697    -3.0319676150     0.0059424033
   22      H      -0.9047316285    -3.0044644215     0.0190952070
   23      O       1.1911396298     2.8934944971    -0.0749416730
   24      O      -1.4362378685     2.8103659162    -0.0079175886
   25      H      -0.6628233271     3.4101964026    -0.0288452764
 ----------------------------------------------------------------
 Nuclear Repulsion Energy =   993.5430798544 hartrees
 There are       55 alpha and       55 beta electrons
 Applying Cartesian multipole field
    Component          Value
    ---------          -----
     (2,0,0)        1.00000E-11
     (0,2,0)        2.00000E-11
     (0,0,2)       -3.00000E-10
 Nucleus-field energy     =     0.0000000425 hartrees
 Requested basis set is 6-31G(d)
 There are 82 shells and 258 basis functions
 A cutoff of  1.0D-11 yielded   2566 shell pairs
 There are     27430 function pairs
 Smallest overlap matrix eigenvalue = 2.01E-04
 Guess MOs from SCF MO coefficient file
 Reading MOs from coefficient file
 Reading MOs from coefficient file
 A restricted hybrid HF-DFT SCF calculation will be
 performed using Pulay DIIS extrapolation
 Exchange:     0.2000 Hartree-Fock + 0.0800 Slater + 0.7200 B88
 Correlation:  0.1900 VWN1RPA + 0.8100 LYP
 Using SG-1 standard quadrature grid
 SCF converges when DIIS error is below 1.0E-08
 Geometry optimization detected.  Setting ReadMinima to 0
 Setting SaveMinima to 0
 ---------------------------------------
  Cycle       Energy         DIIS Error
 ---------------------------------------
    1    -689.4150277999      8.99E-04
    2    -689.4216310643      2.04E-04
    3    -689.4210522909      3.34E-04
    4    -689.4220272393      4.51E-05
    5    -689.4220381403      2.91E-05
    6    -689.4220455749      6.53E-06
    7    -689.4220459132      2.33E-06
    8    -689.4220459504      9.99E-07
    9    -689.4220459564      3.31E-07
   10    -689.4220459571      1.19E-07
   11    -689.4220459573      5.15E-08
   12    -689.4220459578      1.60E-08
   13    -689.4220459575      6.47E-09 Convergence criterion met
 ---------------------------------------
 SCF time:  CPU 89.28 s  wall 89.41 s
 SCF   energy in the final basis set = -689.4220459575
 Total energy in the final basis set = -689.4220459575

 --------------------------------------------------------------

                    Orbital Energies (a.u.)
 --------------------------------------------------------------

 Alpha MOs
 -- Occupied --
-18.998 -18.925 -10.068 -10.059 -10.058 -10.056 -10.055 -10.055
-10.053 -10.053 -10.048 -10.047 -10.046 -10.045 -10.042 -10.041
 -0.886  -0.807  -0.725  -0.701  -0.644  -0.623  -0.604  -0.579
 -0.544  -0.489  -0.467  -0.450  -0.437  -0.395  -0.385  -0.356
 -0.337  -0.324  -0.310  -0.294  -0.285  -0.279  -0.275  -0.264
 -0.246  -0.230  -0.223  -0.222  -0.214  -0.211  -0.185  -0.180
 -0.166  -0.145  -0.115  -0.105  -0.078  -0.074  -0.002
 -- Virtual --
  0.109   0.121   0.161   0.179   0.213   0.226   0.254   0.258
  0.275   0.277   0.283   0.289   0.314   0.321   0.353   0.371
  0.385   0.392   0.395   0.416   0.425   0.442   0.466   0.487
  0.505   0.513   0.517   0.534   0.614   0.625   0.642   0.646
  0.651   0.667   0.676   0.693   0.696   0.701   0.705   0.711
  0.712   0.719   0.730   0.733   0.744   0.747   0.754   0.760
  0.767   0.768   0.769   0.784   0.798   0.820   0.833   0.839
  0.849   0.878   0.890   0.913   0.925   0.936   0.940   0.958
  0.962   0.969   0.977   1.002   1.019   1.034   1.048   1.057
  1.061   1.075   1.093   1.110   1.126   1.126   1.160   1.172
  1.196   1.205   1.230   1.236   1.245   1.259   1.267   1.295
  1.328   1.334   1.360   1.373   1.390   1.403   1.409   1.431
  1.473   1.487   1.501   1.540   1.552   1.567   1.586   1.588
  1.590   1.594   1.608   1.624   1.636   1.639   1.639   1.644
  1.651   1.808   1.819   1.861   1.888   1.897   1.914   1.918
  1.938   1.940   1.960   1.984   1.997   2.003   2.021   2.037
  2.043   2.049   2.056   2.080   2.083   2.103   2.123   2.135
  2.165   2.213   2.223   2.226   2.253   2.268   2.273   2.292
  2.334   2.359   2.364   2.372   2.381   2.410   2.432   2.450
  2.458   2.459   2.507   2.530   2.550   2.575   2.588   2.606
  2.663   2.715   2.731   2.751   2.760   2.775   2.801   2.809
  2.814   2.838   2.875   2.877   2.907   2.941   2.962   2.986
  2.992   3.020   3.059   3.082   3.204   3.225   3.277   3.349
  3.480   3.577   3.673   4.083   4.212   4.228   4.238   4.250
  4.270   4.300   4.372   4.433   4.443   4.536   4.559   4.594
  4.786   4.926   5.207
 --------------------------------------------------------------

          Ground-State Mulliken Net Atomic Charges

     Atom                 Charge (a.u.)
  ----------------------------------------
      1 H                     0.075123
      2 C                    -0.147150
      3 C                    -0.201477
      4 H                     0.093771
      5 C                     0.068580
      6 C                     0.026613
      7 C                    -0.189395
      8 H                     0.123205
      9 C                    -0.143514
     10 H                     0.077306
     11 C                     0.033012
     12 C                     0.320858
     13 C                     0.139050
     14 C                     0.099601
     15 C                    -0.203940
     16 C                    -0.136188
     17 C                    -0.163423
     18 C                    -0.201778
     19 H                     0.112798
     20 H                     0.073365
     21 H                     0.068715
     22 H                     0.089803
     23 O                    -0.700640
     24 O                    -0.704637
     25 H                     0.390345
  ----------------------------------------
  Sum of atomic charges =    -1.000000

 -----------------------------------------------------------------
                    Cartesian Multipole Moments
 -----------------------------------------------------------------
    Charge (ESU x 10^10)
                -4.8032
    Dipole Moment (Debye)
         X      -0.0787      Y      -4.8304      Z       0.1382
       Tot       4.8330
    Quadrupole Moments (Debye-Ang)
        XX    -111.5284     XY      -3.8556     YY    -113.9129
        XZ       0.2206     YZ       0.3062     ZZ     -97.5628
    Octopole Moments (Debye-Ang^2)
       XXX       8.0829    XXY       1.0641    XYY      -7.4755
       YYY     -39.1870    XXZ       1.3681    XYZ       0.6654
       YYZ       2.7479    XZZ       1.4160    YZZ      10.7940
       ZZZ       3.9207
    Hexadecapole Moments (Debye-Ang^3)
      XXXX   -2852.7776   XXXY     -19.1770   XXYY    -814.3215
      XYYY     -68.8592   YYYY   -1760.3330   XXXZ       1.0487
      XXYZ       2.7569   XYYZ       2.6929   YYYZ      10.8450
      XXZZ    -526.9941   XYZZ      -6.9575   YYZZ    -305.7658
      XZZZ       0.5507   YZZZ       8.2872   ZZZZ     -98.9208
 -----------------------------------------------------------------
 Calculating analytic gradient of the SCF energy
 Gradient of SCF Energy
            1           2           3           4           5           6
    1   0.0000096   0.0001892  -0.0001584   0.0000320   0.0012390   0.0006161
    2  -0.0000347   0.0003738  -0.0001254   0.0000046   0.0005927  -0.0035787
    3  -0.0000044  -0.0000118  -0.0000771  -0.0000071   0.0005034  -0.0000416
            7           8           9          10          11          12
    1  -0.0004190  -0.0001363   0.0001217   0.0000329  -0.0011368  -0.0008096
    2   0.0003352   0.0000651  -0.0004313   0.0000147  -0.0002230   0.0077469
    3   0.0001344  -0.0000808   0.0001134  -0.0000446  -0.0001241  -0.0002708
           13          14          15          16          17          18
    1   0.0065987  -0.0013751  -0.0002136   0.0005118  -0.0004642   0.0002291
    2   0.0023530   0.0009874   0.0007962  -0.0004399  -0.0002461   0.0003398
    3   0.0006227  -0.0008260  -0.0001132  -0.0001169   0.0000002   0.0001536
           19          20          21          22          23          24
    1   0.0005484  -0.0000447   0.0000944   0.0000910  -0.0014792   0.0019740
    2  -0.0001111   0.0001621  -0.0000648   0.0000089  -0.0042607   0.0061329
    3  -0.0000561   0.0000214   0.0000147   0.0000398  -0.0004892   0.0002805
           25
    1  -0.0060508
    2  -0.0103974
    3   0.0003794
 Max gradient component =       1.040E-02
 RMS gradient           =       2.130E-03
 Gradient time:  CPU 28.75 s  wall 28.76 s
 Geometry Optimization Parameters
   NAtoms,    NIC,     NZ,  NCons,   NDum,   NFix, NCnnct, MaxDiis
       25     186       0       0       0       0       0       0

 Cartesian Hessian Update
 Hessian Updated using BFGS Update


** GEOMETRY OPTIMIZATION IN DELOCALIZED INTERNAL COORDINATES **
   Searching for a Minimum

   Optimization Cycle:   5

                       Coordinates (Angstroms)
     ATOM                X               Y               Z
      1  H         3.5483740332   -2.7792717327    0.0295656731
      2  C         2.9529763259   -1.8674167025    0.0139064089
      3  C         1.5715904647   -1.9509645442    0.0190555136
      4  H         1.1117406566   -2.9357107025    0.0386245505
      5  C         0.7481861656   -0.7963183935   -0.0001806638
      6  C         1.4047508690    0.4757842020   -0.0261692408
      7  C         2.8155398182    0.5378725071   -0.0323591510
      8  H         3.2546279878    1.5314938513   -0.0547264860
      9  C         3.5879433505   -0.6075451517   -0.0122422269
     10  H         4.6751211573   -0.5431044184   -0.0176506329
     11  C        -0.7035947469   -0.8526154058   -0.0017594261
     12  C         0.6552005538    1.7353602330   -0.0433771927
     13  C        -0.7475171343    1.6133996906   -0.0128420179
     14  C        -1.4391010131    0.3905986747   -0.0146378505
     15  C        -2.8659630793    0.3406778551   -0.0233764051
     16  C        -3.5387891762   -0.8614004988   -0.0180955245
     17  C        -2.8246246585   -2.0818819560   -0.0005042252
     18  C        -1.4386738424   -2.0571971459    0.0073700604
     19  H        -3.4038114768    1.2832317301   -0.0361753258
     20  H        -4.6285511910   -0.8708289711   -0.0264405096
     21  H        -3.3549707697   -3.0319676150    0.0059424033
     22  H        -0.9047316285   -3.0044644215    0.0190952070
     23  O         1.1911396298    2.8934944971   -0.0749416730
     24  O        -1.4362378685    2.8103659162   -0.0079175886
     25  H        -0.6628233271    3.4101964026   -0.0288452764
   Point Group: c1    Number of degrees of freedom:    69


   Energy is   -689.422045957

 Hessian Updated using BFGS Update

 66 Hessian modes will be used to form the next step
  Hessian Eigenvalues:
     0.014803    0.016615    0.017025    0.017444    0.017975    0.018189
     0.018746    0.019059    0.019628    0.020885    0.021627    0.021680
     0.021911    0.022247    0.022554    0.022782    0.022924    0.022977
     0.023161    0.023445    0.023696    0.023739    0.155874    0.160000
     0.160001    0.160005    0.160161    0.167078    0.220000    0.220144
     0.225353    0.225792    0.244387    0.244829    0.248497    0.250012
     0.250125    0.251935    0.271760    0.330476    0.347887    0.348459
     0.348989    0.349118    0.350976    0.351501    0.351817    0.352408
     0.356167    0.366360    0.384511    0.386539    0.404635    0.412622
     0.422993    0.425643    0.433454    0.434813    0.436434    0.454425
     0.465474    0.470458    0.481259    0.485516    0.521186    0.783057

 Minimum Search - Taking Simple RFO Step
 Searching for Lamda that Minimizes Along All modes
 Value Taken    Lamda =  -0.00060466
 Step Taken.  Stepsize is  0.061164

                             Maximum     Tolerance    Cnvgd?
         Gradient           0.005213      0.000300      NO
         Displacement       0.018232      0.001200      NO
         Energy change     -0.001502      0.000001      NO


 New Cartesian Coordinates Obtained by Inverse Iteration

 Displacement from previous Coordinates is:  0.092314
 ----------------------------------------------------------------
             Standard Nuclear Orientation (Angstroms)
    I     Atom           X                Y                Z
 ----------------------------------------------------------------
    1      H       3.5469661814    -2.7797615432     0.0239427669
    2      C       2.9518173326    -1.8677913043     0.0097998747
    3      C       1.5705262573    -1.9506495452     0.0132844921
    4      H       1.1102422819    -2.9352426026     0.0304712089
    5      C       0.7472238115    -0.7959376864    -0.0038704273
    6      C       1.4047464822     0.4766750915    -0.0230636881
    7      C       2.8160661765     0.5380060566    -0.0272814841
    8      H       3.2568544933     1.5310010730    -0.0433647679
    9      C       3.5873836644    -0.6078130636    -0.0111865709
   10      H       4.6745669253    -0.5439142447    -0.0136086613
   11      C      -0.7036402101    -0.8524772031    -0.0009892323
   12      C       0.6546255661     1.7302992508    -0.0372333250
   13      C      -0.7506272777     1.6130176770    -0.0202635523
   14      C      -1.4416854514     0.3895599282    -0.0142009636
   15      C      -2.8689423881     0.3377885261    -0.0202981182
   16      C      -3.5403130972    -0.8647924097    -0.0122508408
   17      C      -2.8235038097    -2.0837965060     0.0026783149
   18      C      -1.4378753005    -2.0580994643     0.0073375069
   19      H      -3.4081359780     1.2799929857    -0.0327849860
   20      H      -4.6299896648    -0.8772464966    -0.0188279315
   21      H      -3.3529280266    -3.0344242652     0.0090885411
   22      H      -0.9035679326    -3.0051293866     0.0162262432
   23      O       1.1885076539     2.8931539443    -0.0595928853
   24      O      -1.4280751345     2.8173890615    -0.0303360173
   25      H      -0.6524414551     3.4319800267    -0.0423570970
 ----------------------------------------------------------------
 Nuclear Repulsion Energy =   993.3365246036 hartrees
 There are       55 alpha and       55 beta electrons
 Applying Cartesian multipole field
    Component          Value
    ---------          -----
     (2,0,0)        1.00000E-11
     (0,2,0)        2.00000E-11
     (0,0,2)       -3.00000E-10
 Nucleus-field energy     =     0.0000000425 hartrees
 Requested basis set is 6-31G(d)
 There are 82 shells and 258 basis functions
 A cutoff of  1.0D-11 yielded   2565 shell pairs
 There are     27426 function pairs
 Smallest overlap matrix eigenvalue = 1.99E-04
 Guess MOs from SCF MO coefficient file
 Reading MOs from coefficient file
 Reading MOs from coefficient file
 A restricted hybrid HF-DFT SCF calculation will be
 performed using Pulay DIIS extrapolation
 Exchange:     0.2000 Hartree-Fock + 0.0800 Slater + 0.7200 B88
 Correlation:  0.1900 VWN1RPA + 0.8100 LYP
 Using SG-1 standard quadrature grid
 SCF converges when DIIS error is below 1.0E-08
 Geometry optimization detected.  Setting ReadMinima to 0
 Setting SaveMinima to 0
 ---------------------------------------
  Cycle       Energy         DIIS Error
 ---------------------------------------
    1    -689.4188389308      3.33E-04
    2    -689.4223768299      5.67E-05
    3    -689.4222907278      1.21E-04
    4    -689.4224034692      1.43E-05
    5    -689.4224048473      5.70E-06
    6    -689.4224051059      1.86E-06
    7    -689.4224051305      7.84E-07
    8    -689.4224051383      1.25E-07
    9    -689.4224051375      7.90E-08
   10    -689.4224051397      2.24E-08
   11    -689.4224051385      1.32E-08
   12    -689.4224051384      3.35E-09 Convergence criterion met
 ---------------------------------------
 SCF time:  CPU 79.63 s  wall 79.84 s
 SCF   energy in the final basis set = -689.4224051384
 Total energy in the final basis set = -689.4224051384

 --------------------------------------------------------------

                    Orbital Energies (a.u.)
 --------------------------------------------------------------

 Alpha MOs
 -- Occupied --
-18.998 -18.924 -10.067 -10.059 -10.058 -10.056 -10.055 -10.055
-10.053 -10.053 -10.048 -10.047 -10.046 -10.045 -10.043 -10.041
 -0.883  -0.805  -0.725  -0.701  -0.644  -0.623  -0.604  -0.579
 -0.543  -0.489  -0.467  -0.450  -0.437  -0.394  -0.385  -0.356
 -0.338  -0.324  -0.310  -0.294  -0.285  -0.279  -0.275  -0.264
 -0.245  -0.229  -0.223  -0.222  -0.214  -0.210  -0.185  -0.179
 -0.165  -0.145  -0.115  -0.105  -0.078  -0.073  -0.002
 -- Virtual --
  0.109   0.121   0.161   0.179   0.213   0.226   0.254   0.258
  0.272   0.277   0.283   0.289   0.314   0.320   0.353   0.371
  0.385   0.392   0.395   0.416   0.425   0.442   0.465   0.487
  0.505   0.513   0.518   0.534   0.615   0.625   0.642   0.645
  0.650   0.667   0.675   0.693   0.696   0.701   0.705   0.710
  0.712   0.718   0.730   0.733   0.744   0.747   0.754   0.760
  0.766   0.768   0.769   0.783   0.798   0.820   0.834   0.839
  0.848   0.878   0.887   0.913   0.924   0.936   0.940   0.958
  0.962   0.969   0.977   1.003   1.019   1.034   1.048   1.057
  1.060   1.076   1.093   1.110   1.126   1.126   1.160   1.168
  1.195   1.204   1.230   1.237   1.245   1.259   1.266   1.295
  1.328   1.335   1.362   1.373   1.391   1.403   1.409   1.429
  1.472   1.489   1.501   1.540   1.553   1.567   1.586   1.589
  1.590   1.594   1.608   1.624   1.636   1.639   1.639   1.644
  1.651   1.807   1.820   1.861   1.890   1.897   1.915   1.918
  1.938   1.941   1.960   1.985   1.998   2.003   2.022   2.037
  2.043   2.049   2.056   2.079   2.083   2.102   2.124   2.135
  2.165   2.213   2.224   2.226   2.253   2.268   2.274   2.292
  2.334   2.359   2.364   2.373   2.381   2.409   2.431   2.450
  2.458   2.461   2.508   2.530   2.549   2.573   2.590   2.605
  2.662   2.703   2.728   2.751   2.760   2.775   2.800   2.810
  2.812   2.835   2.875   2.875   2.906   2.942   2.962   2.985
  2.992   3.019   3.060   3.080   3.205   3.225   3.275   3.348
  3.480   3.578   3.673   4.081   4.213   4.228   4.238   4.250
  4.270   4.300   4.373   4.433   4.441   4.536   4.558   4.593
  4.786   4.926   5.210
 --------------------------------------------------------------

          Ground-State Mulliken Net Atomic Charges

     Atom                 Charge (a.u.)
  ----------------------------------------
      1 H                     0.075096
      2 C                    -0.147181
      3 C                    -0.201674
      4 H                     0.093743
      5 C                     0.068258
      6 C                     0.029312
      7 C                    -0.188883
      8 H                     0.123143
      9 C                    -0.143701
     10 H                     0.077265
     11 C                     0.033077
     12 C                     0.317398
     13 C                     0.145850
     14 C                     0.100125
     15 C                    -0.203758
     16 C                    -0.136342
     17 C                    -0.163401
     18 C                    -0.201577
     19 H                     0.112520
     20 H                     0.073497
     21 H                     0.068649
     22 H                     0.090003
     23 O                    -0.702923
     24 O                    -0.708315
     25 H                     0.389819
  ----------------------------------------
  Sum of atomic charges =    -1.000000

 -----------------------------------------------------------------
                    Cartesian Multipole Moments
 -----------------------------------------------------------------
    Charge (ESU x 10^10)
                -4.8032
    Dipole Moment (Debye)
         X      -0.0859      Y      -4.8268      Z       0.1324
       Tot       4.8294
    Quadrupole Moments (Debye-Ang)
        XX    -111.5023     XY      -3.8474     YY    -113.8384
        XZ       0.1368     YZ       0.2864     ZZ     -97.5708
    Octopole Moments (Debye-Ang^2)
       XXX       8.1093    XXY       1.0889    XYY      -7.4144
       YYY     -38.4685    XXZ       1.4790    XYZ       0.3480
       YYZ       2.5383    XZZ       1.4556    YZZ      10.8050
       ZZZ       3.9106
    Hexadecapole Moments (Debye-Ang^3)
      XXXX   -2851.9556   XXXY     -19.5593   XXYY    -814.7413
      XYYY     -69.3038   YYYY   -1758.6836   XXXZ       0.7831
      XXYZ       2.9958   XYYZ       1.6719   YYYZ      10.2908
      XXZZ    -526.9447   XYZZ      -7.1165   YYZZ    -306.1586
      XZZZ       0.3207   YZZZ       8.3613   ZZZZ     -98.8362
 -----------------------------------------------------------------
 Calculating analytic gradient of the SCF energy
 Gradient of SCF Energy
            1           2           3           4           5           6
    1   0.0000086   0.0002078  -0.0001980  -0.0000160   0.0006795   0.0001941
    2   0.0000012   0.0002537   0.0000552   0.0000149   0.0003623  -0.0016152
    3   0.0000147  -0.0000002   0.0000167   0.0000336  -0.0002118  -0.0000379
            7           8           9          10          11          12
    1  -0.0003360   0.0000095   0.0000905   0.0000070  -0.0007509  -0.0000120
    2   0.0002655   0.0000482  -0.0002854   0.0000160  -0.0000309   0.0023836
    3   0.0000594  -0.0000220   0.0000127   0.0000115   0.0003069  -0.0001528
           13          14          15          16          17          18
    1   0.0034852  -0.0007460  -0.0001825   0.0003250  -0.0002892   0.0002525
    2  -0.0009829  -0.0003604   0.0004941  -0.0004526   0.0000989   0.0001051
    3   0.0006445  -0.0003294  -0.0001350   0.0000247  -0.0000145   0.0000010
           19          20          21          22          23          24
    1   0.0003915  -0.0000268   0.0000539   0.0000633  -0.0009131  -0.0012248
    2   0.0000144   0.0000395  -0.0000226  -0.0000227  -0.0016151   0.0024578
    3  -0.0000373  -0.0000336   0.0000055  -0.0000078  -0.0002157  -0.0001065
           25
    1  -0.0010730
    2  -0.0012227
    3   0.0001731
 Max gradient component =       3.485E-03
 RMS gradient           =       7.217E-04
 Gradient time:  CPU 28.78 s  wall 28.79 s
 Geometry Optimization Parameters
   NAtoms,    NIC,     NZ,  NCons,   NDum,   NFix, NCnnct, MaxDiis
       25     186       0       0       0       0       0       0

 Cartesian Hessian Update
 Hessian Updated using BFGS Update


** GEOMETRY OPTIMIZATION IN DELOCALIZED INTERNAL COORDINATES **
   Searching for a Minimum

   Optimization Cycle:   6

                       Coordinates (Angstroms)
     ATOM                X               Y               Z
      1  H         3.5469661814   -2.7797615432    0.0239427669
      2  C         2.9518173326   -1.8677913043    0.0097998747
      3  C         1.5705262573   -1.9506495452    0.0132844921
      4  H         1.1102422819   -2.9352426026    0.0304712089
      5  C         0.7472238115   -0.7959376864   -0.0038704273
      6  C         1.4047464822    0.4766750915   -0.0230636881
      7  C         2.8160661765    0.5380060566   -0.0272814841
      8  H         3.2568544933    1.5310010730   -0.0433647679
      9  C         3.5873836644   -0.6078130636   -0.0111865709
     10  H         4.6745669253   -0.5439142447   -0.0136086613
     11  C        -0.7036402101   -0.8524772031   -0.0009892323
     12  C         0.6546255661    1.7302992508   -0.0372333250
     13  C        -0.7506272777    1.6130176770   -0.0202635523
     14  C        -1.4416854514    0.3895599282   -0.0142009636
     15  C        -2.8689423881    0.3377885261   -0.0202981182
     16  C        -3.5403130972   -0.8647924097   -0.0122508408
     17  C        -2.8235038097   -2.0837965060    0.0026783149
     18  C        -1.4378753005   -2.0580994643    0.0073375069
     19  H        -3.4081359780    1.2799929857   -0.0327849860
     20  H        -4.6299896648   -0.8772464966   -0.0188279315
     21  H        -3.3529280266   -3.0344242652    0.0090885411
     22  H        -0.9035679326   -3.0051293866    0.0162262432
     23  O         1.1885076539    2.8931539443   -0.0595928853
     24  O        -1.4280751345    2.8173890615   -0.0303360173
     25  H        -0.6524414551    3.4319800267   -0.0423570970
   Point Group: c1    Number of degrees of freedom:    69


   Energy is   -689.422405138

 Hessian Updated using BFGS Update

 67 Hessian modes will be used to form the next step
  Hessian Eigenvalues:
     0.014567    0.016585    0.017042    0.017309    0.017793    0.018106
     0.018709    0.019050    0.019656    0.020888    0.021631    0.021680
     0.021911    0.022247    0.022544    0.022762    0.022914    0.022936
     0.023037    0.023173    0.023695    0.023738    0.155351    0.159898
     0.160000    0.160001    0.160002    0.160031    0.167906    0.219957
     0.220025    0.225350    0.225676    0.238619    0.244936    0.245938
     0.249938    0.250253    0.253093    0.260063    0.322013    0.347785
     0.348454    0.348988    0.349118    0.350974    0.351492    0.351817
     0.352403    0.355725    0.365999    0.378003    0.386729    0.396133
     0.404706    0.415709    0.423003    0.426706    0.434858    0.436402
     0.439804    0.465573    0.470489    0.481138    0.485414    0.575087
     0.771757

 Minimum Search - Taking Simple RFO Step
 Searching for Lamda that Minimizes Along All modes
 Value Taken    Lamda =  -0.00009208
 Step Taken.  Stepsize is  0.041777

                             Maximum     Tolerance    Cnvgd?
         Gradient           0.001749      0.000300      NO
         Displacement       0.014450      0.001200      NO
         Energy change     -0.000359      0.000001      NO


 New Cartesian Coordinates Obtained by Inverse Iteration

 Displacement from previous Coordinates is:  0.077395
 ----------------------------------------------------------------
             Standard Nuclear Orientation (Angstroms)
    I     Atom           X                Y                Z
 ----------------------------------------------------------------
    1      H       3.5457289914    -2.7788061966     0.0192096763
    2      C       2.9505371405    -1.8668650744     0.0075842635
    3      C       1.5694690584    -1.9495522636     0.0089846230
    4      H       1.1093561927    -2.9342846479     0.0216880201
    5      C       0.7459494703    -0.7947239863    -0.0056994649
    6      C       1.4038195744     0.4786897150    -0.0202732201
    7      C       2.8155361540     0.5393817340    -0.0218019221
    8      H       3.2569292460     1.5320864816    -0.0340544833
    9      C       3.5862138175    -0.6065356306    -0.0081850722
   10      H       4.6733927916    -0.5427666112    -0.0089011338
   11      C      -0.7041306016    -0.8515130257    -0.0045633979
   12      C       0.6533478825     1.7287646058    -0.0353186778
   13      C      -0.7533388662     1.6131961477    -0.0290066065
   14      C      -1.4440197528     0.3900043046    -0.0169988166
   15      C      -2.8718163120     0.3358266885    -0.0178364911
   16      C      -3.5420122622    -0.8670408869    -0.0071929054
   17      C      -2.8231737983    -2.0850829743     0.0047352855
   18      C      -1.4378411210    -2.0579206751     0.0053528383
   19      H      -3.4143736202     1.2765023516    -0.0280811300
   20      H      -4.6316178394    -0.8815148080    -0.0091773499
   21      H      -3.3516841506    -3.0362462575     0.0130763516
   22      H      -0.9030818270    -3.0045973274     0.0140025426
   23      O       1.1874868165     2.8940050624    -0.0464868437
   24      O      -1.4186236439     2.8208243222    -0.0440284528
   25      H      -0.6342522406     3.4299568521    -0.0557092328
 ----------------------------------------------------------------
 Nuclear Repulsion Energy =   993.3922004182 hartrees
 There are       55 alpha and       55 beta electrons
 Applying Cartesian multipole field
    Component          Value
    ---------          -----
     (2,0,0)        1.00000E-11
     (0,2,0)        2.00000E-11
     (0,0,2)       -3.00000E-10
 Nucleus-field energy     =     0.0000000425 hartrees
 Requested basis set is 6-31G(d)
 There are 82 shells and 258 basis functions
 A cutoff of  1.0D-11 yielded   2565 shell pairs
 There are     27426 function pairs
 Smallest overlap matrix eigenvalue = 1.98E-04
 Guess MOs from SCF MO coefficient file
 Reading MOs from coefficient file
 Reading MOs from coefficient file
 A restricted hybrid HF-DFT SCF calculation will be
 performed using Pulay DIIS extrapolation
 Exchange:     0.2000 Hartree-Fock + 0.0800 Slater + 0.7200 B88
 Correlation:  0.1900 VWN1RPA + 0.8100 LYP
 Using SG-1 standard quadrature grid
 SCF converges when DIIS error is below 1.0E-08
 Geometry optimization detected.  Setting ReadMinima to 0
 Setting SaveMinima to 0
 ---------------------------------------
  Cycle       Energy         DIIS Error
 ---------------------------------------
    1    -689.4222387700      2.54E-04
    2    -689.4224386498      3.70E-05
    3    -689.4224166890      6.19E-05
    4    -689.4224484222      1.59E-05
    5    -689.4224504200      4.54E-06
    6    -689.4224505438      1.60E-06
    7    -689.4224505600      7.75E-07
    8    -689.4224505649      2.18E-07
    9    -689.4224505642      6.80E-08
   10    -689.4224505666      2.57E-08
   11    -689.4224505663      9.36E-09 Convergence criterion met
 ---------------------------------------
 SCF time:  CPU 75.00 s  wall 75.20 s
 SCF   energy in the final basis set = -689.4224505663
 Total energy in the final basis set = -689.4224505663

 --------------------------------------------------------------

                    Orbital Energies (a.u.)
 --------------------------------------------------------------

 Alpha MOs
 -- Occupied --
-18.998 -18.925 -10.067 -10.060 -10.058 -10.056 -10.055 -10.055
-10.053 -10.053 -10.048 -10.047 -10.046 -10.045 -10.043 -10.041
 -0.883  -0.804  -0.725  -0.701  -0.644  -0.623  -0.604  -0.579
 -0.543  -0.489  -0.468  -0.450  -0.436  -0.394  -0.385  -0.357
 -0.338  -0.324  -0.310  -0.294  -0.285  -0.279  -0.275  -0.264
 -0.245  -0.229  -0.223  -0.222  -0.214  -0.210  -0.185  -0.178
 -0.165  -0.145  -0.115  -0.105  -0.078  -0.074  -0.002
 -- Virtual --
  0.109   0.121   0.161   0.179   0.213   0.226   0.254   0.257
  0.273   0.277   0.283   0.289   0.314   0.320   0.354   0.372
  0.385   0.393   0.395   0.416   0.425   0.442   0.465   0.488
  0.505   0.513   0.519   0.534   0.615   0.625   0.642   0.645
  0.650   0.667   0.675   0.693   0.696   0.701   0.705   0.710
  0.712   0.718   0.730   0.732   0.744   0.747   0.754   0.761
  0.766   0.768   0.769   0.783   0.798   0.819   0.834   0.839
  0.848   0.878   0.886   0.913   0.923   0.936   0.940   0.958
  0.962   0.969   0.977   1.003   1.019   1.034   1.047   1.058
  1.060   1.075   1.093   1.110   1.125   1.126   1.161   1.169
  1.195   1.204   1.230   1.237   1.245   1.259   1.266   1.295
  1.328   1.335   1.361   1.374   1.391   1.402   1.409   1.429
  1.472   1.490   1.501   1.540   1.553   1.567   1.586   1.589
  1.590   1.593   1.608   1.624   1.636   1.639   1.639   1.644
  1.651   1.807   1.820   1.861   1.890   1.897   1.915   1.918
  1.938   1.941   1.960   1.985   1.998   2.003   2.023   2.036
  2.044   2.049   2.056   2.078   2.083   2.102   2.124   2.135
  2.165   2.212   2.224   2.226   2.253   2.268   2.273   2.292
  2.334   2.358   2.364   2.374   2.381   2.409   2.431   2.450
  2.459   2.461   2.508   2.530   2.546   2.572   2.593   2.605
  2.662   2.703   2.727   2.751   2.760   2.775   2.801   2.810
  2.812   2.835   2.875   2.875   2.906   2.944   2.962   2.985
  2.991   3.019   3.060   3.080   3.206   3.225   3.274   3.349
  3.479   3.579   3.673   4.082   4.213   4.228   4.239   4.250
  4.269   4.300   4.374   4.433   4.441   4.538   4.558   4.592
  4.786   4.927   5.211
 --------------------------------------------------------------

          Ground-State Mulliken Net Atomic Charges

     Atom                 Charge (a.u.)
  ----------------------------------------
      1 H                     0.075050
      2 C                    -0.147315
      3 C                    -0.201573
      4 H                     0.093712
      5 C                     0.067724
      6 C                     0.031041
      7 C                    -0.188746
      8 H                     0.123140
      9 C                    -0.143765
     10 H                     0.077205
     11 C                     0.033010
     12 C                     0.314791
     13 C                     0.148679
     14 C                     0.100559
     15 C                    -0.203652
     16 C                    -0.136355
     17 C                    -0.163375
     18 C                    -0.201423
     19 H                     0.111975
     20 H                     0.073643
     21 H                     0.068697
     22 H                     0.090123
     23 O                    -0.704540
     24 O                    -0.708711
     25 H                     0.390106
  ----------------------------------------
  Sum of atomic charges =    -1.000000

 -----------------------------------------------------------------
                    Cartesian Multipole Moments
 -----------------------------------------------------------------
    Charge (ESU x 10^10)
                -4.8032
    Dipole Moment (Debye)
         X      -0.0948      Y      -4.8460      Z       0.1149
       Tot       4.8483
    Quadrupole Moments (Debye-Ang)
        XX    -111.4571     XY      -3.8046     YY    -113.9490
        XZ       0.0541     YZ       0.2198     ZZ     -97.5699
    Octopole Moments (Debye-Ang^2)
       XXX       7.9898    XXY       1.0836    XYY      -7.1648
       YYY     -39.1151    XXZ       1.6018    XYZ       0.1609
       YYZ       2.2427    XZZ       1.4894    YZZ      10.7761
       ZZZ       3.9525
    Hexadecapole Moments (Debye-Ang^3)
      XXXX   -2850.6425   XXXY     -20.6821   XXYY    -814.7306
      XYYY     -69.1973   YYYY   -1761.5093   XXXZ      -0.0886
      XXYZ       3.0571   XYYZ       0.7701   YYYZ       9.2922
      XXZZ    -526.8476   XYZZ      -7.4716   YYZZ    -306.2439
      XZZZ      -0.1955   YZZZ       8.2969   ZZZZ     -98.8079
 -----------------------------------------------------------------
 Calculating analytic gradient of the SCF energy
 Gradient of SCF Energy
            1           2           3           4           5           6
    1   0.0000046   0.0001178  -0.0001040   0.0000027   0.0002156   0.0000180
    2   0.0000125   0.0001131   0.0000463   0.0000067   0.0001483  -0.0003077
    3   0.0000049  -0.0000210   0.0000624   0.0000171  -0.0001227   0.0001917
            7           8           9          10          11          12
    1  -0.0002144   0.0000079   0.0000268  -0.0000080  -0.0002705  -0.0005036
    2   0.0001947   0.0000218  -0.0001464   0.0000230   0.0000347   0.0009274
    3  -0.0000232  -0.0000131  -0.0000034   0.0000174   0.0000810  -0.0007393
           13          14          15          16          17          18
    1   0.0009190  -0.0001868  -0.0001984   0.0000931  -0.0001306   0.0001902
    2  -0.0011563  -0.0002488   0.0000309  -0.0001966   0.0001553  -0.0000004
    3   0.0003895   0.0000644  -0.0000266   0.0000269   0.0000000  -0.0000917
           19          20          21          22          23          24
    1   0.0000726  -0.0000129   0.0000067   0.0000064   0.0001815  -0.0005309
    2  -0.0000040  -0.0000462  -0.0000092  -0.0000102  -0.0001941   0.0005374
    3  -0.0000082  -0.0000331   0.0000154   0.0000059   0.0003694  -0.0000028
           25
    1   0.0002970
    2   0.0000678
    3  -0.0001609
 Max gradient component =       1.156E-03
 RMS gradient           =       2.738E-04
 Gradient time:  CPU 28.84 s  wall 28.84 s
 Geometry Optimization Parameters
   NAtoms,    NIC,     NZ,  NCons,   NDum,   NFix, NCnnct, MaxDiis
       25     186       0       0       0       0       0       0

 Cartesian Hessian Update
 Hessian Updated using BFGS Update


** GEOMETRY OPTIMIZATION IN DELOCALIZED INTERNAL COORDINATES **
   Searching for a Minimum

   Optimization Cycle:   7

                       Coordinates (Angstroms)
     ATOM                X               Y               Z
      1  H         3.5457289914   -2.7788061966    0.0192096763
      2  C         2.9505371405   -1.8668650744    0.0075842635
      3  C         1.5694690584   -1.9495522636    0.0089846230
      4  H         1.1093561927   -2.9342846479    0.0216880201
      5  C         0.7459494703   -0.7947239863   -0.0056994649
      6  C         1.4038195744    0.4786897150   -0.0202732201
      7  C         2.8155361540    0.5393817340   -0.0218019221
      8  H         3.2569292460    1.5320864816   -0.0340544833
      9  C         3.5862138175   -0.6065356306   -0.0081850722
     10  H         4.6733927916   -0.5427666112   -0.0089011338
     11  C        -0.7041306016   -0.8515130257   -0.0045633979
     12  C         0.6533478825    1.7287646058   -0.0353186778
     13  C        -0.7533388662    1.6131961477   -0.0290066065
     14  C        -1.4440197528    0.3900043046   -0.0169988166
     15  C        -2.8718163120    0.3358266885   -0.0178364911
     16  C        -3.5420122622   -0.8670408869   -0.0071929054
     17  C        -2.8231737983   -2.0850829743    0.0047352855
     18  C        -1.4378411210   -2.0579206751    0.0053528383
     19  H        -3.4143736202    1.2765023516   -0.0280811300
     20  H        -4.6316178394   -0.8815148080   -0.0091773499
     21  H        -3.3516841506   -3.0362462575    0.0130763516
     22  H        -0.9030818270   -3.0045973274    0.0140025426
     23  O         1.1874868165    2.8940050624   -0.0464868437
     24  O        -1.4186236439    2.8208243222   -0.0440284528
     25  H        -0.6342522406    3.4299568521   -0.0557092328
   Point Group: c1    Number of degrees of freedom:    69


   Energy is   -689.422450566

 Hessian Updated using BFGS Update

 67 Hessian modes will be used to form the next step
  Hessian Eigenvalues:
     0.014037    0.015787    0.016837    0.017408    0.018060    0.018188
     0.018546    0.019119    0.019689    0.020886    0.021662    0.021678
     0.021917    0.022247    0.022573    0.022796    0.022924    0.022986
     0.023168    0.023690    0.023735    0.026129    0.156787    0.158117
     0.160001    0.160002    0.160011    0.160024    0.165098    0.212822
     0.220017    0.220347    0.225644    0.229100    0.244948    0.245129
     0.249920    0.250240    0.253152    0.290129    0.319741    0.347604
     0.348446    0.348988    0.349120    0.350973    0.351491    0.351817
     0.352385    0.355894    0.363276    0.370453    0.387794    0.392317
     0.404701    0.417215    0.423133    0.426723    0.434852    0.436353
     0.443329    0.465999    0.470566    0.481132    0.485391    0.575553
     0.767726

 Minimum Search - Taking Simple RFO Step
 Searching for Lamda that Minimizes Along All modes
 Value Taken    Lamda =  -0.00001950
 Step Taken.  Stepsize is  0.027887

                             Maximum     Tolerance    Cnvgd?
         Gradient           0.000594      0.000300      NO
         Displacement       0.012058      0.001200      NO
         Energy change     -0.000045      0.000001      NO


 New Cartesian Coordinates Obtained by Inverse Iteration

 Displacement from previous Coordinates is:  0.026270
 ----------------------------------------------------------------
             Standard Nuclear Orientation (Angstroms)
    I     Atom           X                Y                Z
 ----------------------------------------------------------------
    1      H       3.5455418275    -2.7793052680     0.0161237033
    2      C       2.9504023459    -1.8673168137     0.0062972835
    3      C       1.5694480302    -1.9497729649     0.0074549363
    4      H       1.1093025436    -2.9345116024     0.0178489939
    5      C       0.7459823868    -0.7947174980    -0.0050712492
    6      C       1.4040097653     0.4789589830    -0.0181511515
    7      C       2.8159898083     0.5390990832    -0.0194016508
    8      H       3.2576393445     1.5316730426    -0.0299658489
    9      C       3.5862886643    -0.6068845421    -0.0074740693
   10      H       4.6734885865    -0.5432956161    -0.0083418254
   11      C      -0.7037347033    -0.8510289145    -0.0052819562
   12      C       0.6531195797     1.7280255319    -0.0317629844
   13      C      -0.7544343278     1.6140490291    -0.0326498665
   14      C      -1.4440628059     0.3906550600    -0.0196188227
   15      C      -2.8718648594     0.3356491201    -0.0195197262
   16      C      -3.5419450574    -0.8671232456    -0.0069951791
   17      C      -2.8227614527    -2.0851675804     0.0060344182
   18      C      -1.4376025584    -2.0575369837     0.0065494853
   19      H      -3.4157495855     1.2756897987    -0.0300493860
   20      H      -4.6315126344    -0.8817164545    -0.0076210937
   21      H      -3.3510326323    -3.0364636375     0.0157470155
   22      H      -0.9027242834    -3.0041099307     0.0166943613
   23      O       1.1863158562     2.8941386294    -0.0511513459
   24      O      -1.4179603555     2.8210450501    -0.0478039283
   25      H      -0.6343423828     3.4317556241    -0.0505717132
 ----------------------------------------------------------------
 Nuclear Repulsion Energy =   993.3905489565 hartrees
 There are       55 alpha and       55 beta electrons
 Applying Cartesian multipole field
    Component          Value
    ---------          -----
     (2,0,0)        1.00000E-11
     (0,2,0)        2.00000E-11
     (0,0,2)       -3.00000E-10
 Nucleus-field energy     =     0.0000000425 hartrees
 Requested basis set is 6-31G(d)
 There are 82 shells and 258 basis functions
 A cutoff of  1.0D-11 yielded   2563 shell pairs
 There are     27418 function pairs
 Smallest overlap matrix eigenvalue = 1.98E-04
 Guess MOs from SCF MO coefficient file
 Reading MOs from coefficient file
 Reading MOs from coefficient file
 A restricted hybrid HF-DFT SCF calculation will be
 performed using Pulay DIIS extrapolation
 Exchange:     0.2000 Hartree-Fock + 0.0800 Slater + 0.7200 B88
 Correlation:  0.1900 VWN1RPA + 0.8100 LYP
 Using SG-1 standard quadrature grid
 SCF converges when DIIS error is below 1.0E-08
 Geometry optimization detected.  Setting ReadMinima to 0
 Setting SaveMinima to 0
 ---------------------------------------
  Cycle       Energy         DIIS Error
 ---------------------------------------
    1    -689.4225760968      1.15E-04
    2    -689.4224481318      2.07E-05
    3    -689.4224381937      4.16E-05
    4    -689.4224517366      5.78E-06
    5    -689.4224519531      2.56E-06
    6    -689.4224520015      8.36E-07
    7    -689.4224520072      4.11E-07
    8    -689.4224520081      1.16E-07
    9    -689.4224520083      3.14E-08
   10    -689.4224520101      1.00E-08
   11    -689.4224520102      5.16E-09 Convergence criterion met
 ---------------------------------------
 SCF time:  CPU 73.32 s  wall 73.44 s
 SCF   energy in the final basis set = -689.4224520102
 Total energy in the final basis set = -689.4224520102

 --------------------------------------------------------------

                    Orbital Energies (a.u.)
 --------------------------------------------------------------

 Alpha MOs
 -- Occupied --
-18.998 -18.924 -10.067 -10.060 -10.058 -10.056 -10.055 -10.055
-10.053 -10.053 -10.048 -10.047 -10.046 -10.045 -10.043 -10.041
 -0.883  -0.804  -0.725  -0.700  -0.644  -0.623  -0.604  -0.579
 -0.543  -0.489  -0.468  -0.450  -0.436  -0.394  -0.385  -0.357
 -0.338  -0.324  -0.310  -0.294  -0.285  -0.279  -0.275  -0.264
 -0.245  -0.229  -0.223  -0.222  -0.214  -0.210  -0.185  -0.178
 -0.165  -0.145  -0.115  -0.105  -0.078  -0.074  -0.001
 -- Virtual --
  0.109   0.120   0.161   0.180   0.213   0.226   0.254   0.257
  0.273   0.277   0.283   0.289   0.314   0.320   0.354   0.372
  0.385   0.393   0.395   0.416   0.425   0.442   0.465   0.488
  0.505   0.513   0.519   0.534   0.615   0.625   0.641   0.645
  0.650   0.667   0.675   0.693   0.696   0.701   0.705   0.710
  0.712   0.718   0.730   0.732   0.744   0.747   0.754   0.761
  0.766   0.768   0.769   0.783   0.798   0.819   0.834   0.839
  0.848   0.878   0.885   0.912   0.923   0.936   0.940   0.958
  0.962   0.969   0.977   1.003   1.019   1.034   1.047   1.058
  1.060   1.076   1.093   1.110   1.125   1.126   1.161   1.169
  1.195   1.205   1.230   1.237   1.245   1.259   1.266   1.296
  1.328   1.335   1.361   1.374   1.391   1.402   1.409   1.428
  1.472   1.490   1.501   1.540   1.553   1.567   1.587   1.589
  1.590   1.593   1.608   1.624   1.637   1.639   1.639   1.644
  1.651   1.807   1.820   1.861   1.890   1.897   1.915   1.918
  1.938   1.942   1.960   1.985   1.998   2.003   2.023   2.036
  2.044   2.049   2.056   2.079   2.083   2.102   2.124   2.135
  2.165   2.212   2.224   2.226   2.253   2.268   2.273   2.292
  2.334   2.358   2.364   2.374   2.381   2.409   2.431   2.450
  2.459   2.461   2.509   2.530   2.546   2.572   2.594   2.605
  2.662   2.702   2.726   2.751   2.760   2.775   2.801   2.811
  2.812   2.835   2.875   2.875   2.907   2.944   2.962   2.985
  2.991   3.019   3.060   3.079   3.206   3.225   3.273   3.349
  3.479   3.579   3.673   4.081   4.213   4.228   4.239   4.250
  4.269   4.300   4.374   4.433   4.441   4.538   4.558   4.592
  4.786   4.927   5.212
 --------------------------------------------------------------

          Ground-State Mulliken Net Atomic Charges

     Atom                 Charge (a.u.)
  ----------------------------------------
      1 H                     0.075041
      2 C                    -0.147365
      3 C                    -0.201458
      4 H                     0.093715
      5 C                     0.067395
      6 C                     0.031572
      7 C                    -0.188669
      8 H                     0.123055
      9 C                    -0.143807
     10 H                     0.077177
     11 C                     0.032957
     12 C                     0.314163
     13 C                     0.149268
     14 C                     0.100717
     15 C                    -0.203687
     16 C                    -0.136328
     17 C                    -0.163459
     18 C                    -0.201312
     19 H                     0.111727
     20 H                     0.073598
     21 H                     0.068662
     22 H                     0.090089
     23 O                    -0.704889
     24 O                    -0.708281
     25 H                     0.390118
  ----------------------------------------
  Sum of atomic charges =    -1.000000

 -----------------------------------------------------------------
                    Cartesian Multipole Moments
 -----------------------------------------------------------------
    Charge (ESU x 10^10)
                -4.8032
    Dipole Moment (Debye)
         X      -0.0989      Y      -4.8349      Z       0.1415
       Tot       4.8380
    Quadrupole Moments (Debye-Ang)
        XX    -111.4635     XY      -3.8236     YY    -113.9191
        XZ       0.0469     YZ       0.3129     ZZ     -97.5738
    Octopole Moments (Debye-Ang^2)
       XXX       7.9895    XXY       1.1261    XYY      -7.2165
       YYY     -38.9602    XXZ       1.6746    XYZ       0.1761
       YYZ       2.5611    XZZ       1.4844    YZZ      10.7720
       ZZZ       4.0682
    Hexadecapole Moments (Debye-Ang^3)
      XXXX   -2850.7435   XXXY     -20.5473   XXYY    -814.6817
      XYYY     -69.2508   YYYY   -1761.0689   XXXZ      -0.3944
      XXYZ       3.2894   XYYZ       0.5689   YYYZ      10.5633
      XXZZ    -526.8536   XYZZ      -7.4242   YYZZ    -306.2952
      XZZZ      -0.4073   YZZZ       8.6568   ZZZZ     -98.8325
 -----------------------------------------------------------------
 Calculating analytic gradient of the SCF energy
 Gradient of SCF Energy
            1           2           3           4           5           6
    1   0.0000062   0.0000565  -0.0000461   0.0000180   0.0000595   0.0000022
    2   0.0000155   0.0000239   0.0000238   0.0000009  -0.0000029   0.0001134
    3   0.0000042  -0.0000011   0.0000371   0.0000070  -0.0001116  -0.0000478
            7           8           9          10          11          12
    1  -0.0000043  -0.0000127  -0.0000159  -0.0000005  -0.0000069  -0.0001952
    2   0.0000348  -0.0000022  -0.0000293   0.0000245   0.0000143  -0.0001111
    3  -0.0000368   0.0000225  -0.0000185   0.0000084   0.0001030   0.0008624
           13          14          15          16          17          18
    1  -0.0003080   0.0000406   0.0000137  -0.0000076  -0.0000107   0.0000885
    2  -0.0004578  -0.0000234  -0.0000452  -0.0000369   0.0000680  -0.0000334
    3  -0.0001885  -0.0002236   0.0000570   0.0000349   0.0000016  -0.0000371
           19          20          21          22          23          24
    1  -0.0000622   0.0000079   0.0000017  -0.0000105   0.0001392  -0.0000058
    2  -0.0000131  -0.0000464  -0.0000149  -0.0000040   0.0001972  -0.0002125
    3  -0.0000037  -0.0000186   0.0000044  -0.0000112  -0.0005454  -0.0001178
           25
    1   0.0002523
    2   0.0005168
    3   0.0002196
 Max gradient component =       8.624E-04
 RMS gradient           =       1.660E-04
 Gradient time:  CPU 29.24 s  wall 29.25 s
 Geometry Optimization Parameters
   NAtoms,    NIC,     NZ,  NCons,   NDum,   NFix, NCnnct, MaxDiis
       25     186       0       0       0       0       0       0

 Cartesian Hessian Update
 Hessian Updated using BFGS Update


** GEOMETRY OPTIMIZATION IN DELOCALIZED INTERNAL COORDINATES **
   Searching for a Minimum

   Optimization Cycle:   8

                       Coordinates (Angstroms)
     ATOM                X               Y               Z
      1  H         3.5455418275   -2.7793052680    0.0161237033
      2  C         2.9504023459   -1.8673168137    0.0062972835
      3  C         1.5694480302   -1.9497729649    0.0074549363
      4  H         1.1093025436   -2.9345116024    0.0178489939
      5  C         0.7459823868   -0.7947174980   -0.0050712492
      6  C         1.4040097653    0.4789589830   -0.0181511515
      7  C         2.8159898083    0.5390990832   -0.0194016508
      8  H         3.2576393445    1.5316730426   -0.0299658489
      9  C         3.5862886643   -0.6068845421   -0.0074740693
     10  H         4.6734885865   -0.5432956161   -0.0083418254
     11  C        -0.7037347033   -0.8510289145   -0.0052819562
     12  C         0.6531195797    1.7280255319   -0.0317629844
     13  C        -0.7544343278    1.6140490291   -0.0326498665
     14  C        -1.4440628059    0.3906550600   -0.0196188227
     15  C        -2.8718648594    0.3356491201   -0.0195197262
     16  C        -3.5419450574   -0.8671232456   -0.0069951791
     17  C        -2.8227614527   -2.0851675804    0.0060344182
     18  C        -1.4376025584   -2.0575369837    0.0065494853
     19  H        -3.4157495855    1.2756897987   -0.0300493860
     20  H        -4.6315126344   -0.8817164545   -0.0076210937
     21  H        -3.3510326323   -3.0364636375    0.0157470155
     22  H        -0.9027242834   -3.0041099307    0.0166943613
     23  O         1.1863158562    2.8941386294   -0.0511513459
     24  O        -1.4179603555    2.8210450501   -0.0478039283
     25  H        -0.6343423828    3.4317556241   -0.0505717132
   Point Group: c1    Number of degrees of freedom:    69


   Energy is   -689.422452010

 Hessian Updated using BFGS Update

 69 Hessian modes will be used to form the next step
  Hessian Eigenvalues:
     0.013878    0.016688    0.016812    0.017258    0.018048    0.018449
     0.018644    0.019548    0.020587    0.020973    0.021669    0.021758
     0.021976    0.022253    0.022581    0.022800    0.022924    0.022984
     0.023171    0.023685    0.023729    0.048115    0.156385    0.158351
     0.160000    0.160000    0.160001    0.160001    0.160014    0.160053
     0.164731    0.210491    0.220012    0.220121    0.225679    0.231636
     0.244166    0.245063    0.249311    0.250044    0.252111    0.268392
     0.320048    0.347679    0.348445    0.348988    0.349117    0.350975
     0.351499    0.351817    0.352415    0.355859    0.363016    0.371783
     0.387112    0.393542    0.404722    0.416791    0.422931    0.426805
     0.434903    0.436222    0.441532    0.465504    0.470479    0.480833
     0.485366    0.557941    0.768911

 Minimum Search - Taking Simple RFO Step
 Searching for Lamda that Minimizes Along All modes
 Value Taken    Lamda =  -0.00001134
 Step Taken.  Stepsize is  0.014675

                             Maximum     Tolerance    Cnvgd?
         Gradient           0.000344      0.000300      NO
         Displacement       0.006811      0.001200      NO
         Energy change     -0.000001      0.000001      NO


 New Cartesian Coordinates Obtained by Inverse Iteration

 Displacement from previous Coordinates is:  0.013578
 ----------------------------------------------------------------
             Standard Nuclear Orientation (Angstroms)
    I     Atom           X                Y                Z
 ----------------------------------------------------------------
    1      H       3.5457994266    -2.7793902139     0.0165754874
    2      C       2.9506018088    -1.8674396662     0.0063825121
    3      C       1.5696548718    -1.9499857581     0.0069143933
    4      H       1.1095387735    -2.9347343467     0.0173715365
    5      C       0.7461230336    -0.7949567463    -0.0058136591
    6      C       1.4041217797     0.4786819090    -0.0195661816
    7      C       2.8160949816     0.5389168533    -0.0197905299
    8      H       3.2576375315     1.5315545459    -0.0306188283
    9      C       3.5864760323    -0.6069852524    -0.0071220676
   10      H       4.6736781792    -0.5433502573    -0.0075500412
   11      C      -0.7036112557    -0.8511258670    -0.0057774522
   12      C       0.6532398057     1.7280475822    -0.0336237775
   13      C      -0.7542872693     1.6142707119    -0.0325612395
   14      C      -1.4436788102     0.3907266647    -0.0194896302
   15      C      -2.8713911743     0.3359535245    -0.0195241296
   16      C      -3.5417120090    -0.8667031742    -0.0070053185
   17      C      -2.8228348768    -2.0849820071     0.0063063018
   18      C      -1.4376816028    -2.0574986267     0.0067470251
   19      H      -3.4149284006     1.2761532678    -0.0300278694
   20      H      -4.6312895730    -0.8808697053    -0.0074120610
   21      H      -3.3512152849    -3.0362073515     0.0162470508
   22      H      -0.9028302345    -3.0041033315     0.0170784889
   23      O       1.1860681256     2.8941531560    -0.0464178743
   24      O      -1.4193952615     2.8205106243    -0.0465169893
   25      H      -0.6363774973     3.4311513647    -0.0534867466
 ----------------------------------------------------------------
 Nuclear Repulsion Energy =   993.3905584312 hartrees
 There are       55 alpha and       55 beta electrons
 Applying Cartesian multipole field
    Component          Value
    ---------          -----
     (2,0,0)        1.00000E-11
     (0,2,0)        2.00000E-11
     (0,0,2)       -3.00000E-10
 Nucleus-field energy     =     0.0000000425 hartrees
 Requested basis set is 6-31G(d)
 There are 82 shells and 258 basis functions
 A cutoff of  1.0D-11 yielded   2563 shell pairs
 There are     27418 function pairs
 Smallest overlap matrix eigenvalue = 1.98E-04
 Guess MOs from SCF MO coefficient file
 Reading MOs from coefficient file
 Reading MOs from coefficient file
 A restricted hybrid HF-DFT SCF calculation will be
 performed using Pulay DIIS extrapolation
 Exchange:     0.2000 Hartree-Fock + 0.0800 Slater + 0.7200 B88
 Correlation:  0.1900 VWN1RPA + 0.8100 LYP
 Using SG-1 standard quadrature grid
 SCF converges when DIIS error is below 1.0E-08
 Geometry optimization detected.  Setting ReadMinima to 0
 Setting SaveMinima to 0
 ---------------------------------------
  Cycle       Energy         DIIS Error
 ---------------------------------------
    1    -689.4225123887      7.85E-05
    2    -689.4224571575      5.42E-06
    3    -689.4224572259      5.78E-06
    4    -689.4224574362      2.79E-06
    5    -689.4224574990      1.00E-06
    6    -689.4224575044      3.92E-07
    7    -689.4224575051      9.08E-08
    8    -689.4224575062      3.03E-08
    9    -689.4224575072      9.19E-09 Convergence criterion met
 ---------------------------------------
 SCF time:  CPU 60.82 s  wall 60.88 s
 SCF   energy in the final basis set = -689.4224575072
 Total energy in the final basis set = -689.4224575072

 --------------------------------------------------------------

                    Orbital Energies (a.u.)
 --------------------------------------------------------------

 Alpha MOs
 -- Occupied --
-18.998 -18.924 -10.067 -10.060 -10.058 -10.056 -10.055 -10.055
-10.053 -10.053 -10.048 -10.047 -10.046 -10.045 -10.043 -10.041
 -0.883  -0.804  -0.725  -0.700  -0.644  -0.623  -0.604  -0.579
 -0.543  -0.489  -0.468  -0.450  -0.436  -0.394  -0.385  -0.357
 -0.338  -0.324  -0.310  -0.294  -0.285  -0.279  -0.275  -0.264
 -0.245  -0.229  -0.222  -0.222  -0.214  -0.210  -0.185  -0.178
 -0.165  -0.145  -0.115  -0.105  -0.078  -0.074  -0.001
 -- Virtual --
  0.109   0.120   0.161   0.180   0.213   0.226   0.254   0.257
  0.273   0.277   0.283   0.289   0.314   0.320   0.354   0.372
  0.385   0.393   0.395   0.416   0.425   0.442   0.465   0.488
  0.505   0.513   0.519   0.534   0.615   0.625   0.641   0.645
  0.650   0.667   0.675   0.693   0.696   0.701   0.705   0.710
  0.712   0.718   0.730   0.732   0.744   0.747   0.754   0.761
  0.766   0.768   0.769   0.783   0.798   0.819   0.834   0.839
  0.848   0.878   0.886   0.912   0.923   0.936   0.940   0.958
  0.962   0.969   0.977   1.003   1.019   1.034   1.047   1.057
  1.060   1.076   1.093   1.110   1.125   1.126   1.160   1.169
  1.195   1.205   1.230   1.237   1.245   1.259   1.266   1.296
  1.328   1.335   1.361   1.374   1.391   1.402   1.409   1.429
  1.472   1.490   1.501   1.540   1.554   1.567   1.587   1.589
  1.590   1.593   1.608   1.624   1.637   1.639   1.639   1.644
  1.651   1.807   1.821   1.861   1.890   1.897   1.915   1.918
  1.938   1.942   1.960   1.985   1.998   2.003   2.023   2.036
  2.044   2.049   2.056   2.079   2.083   2.102   2.124   2.135
  2.165   2.212   2.224   2.226   2.253   2.268   2.273   2.292
  2.334   2.358   2.364   2.374   2.381   2.409   2.431   2.450
  2.459   2.461   2.509   2.530   2.547   2.572   2.593   2.605
  2.662   2.702   2.726   2.751   2.760   2.775   2.801   2.811
  2.812   2.835   2.875   2.875   2.907   2.944   2.962   2.985
  2.991   3.019   3.060   3.079   3.206   3.225   3.274   3.349
  3.479   3.579   3.673   4.081   4.213   4.228   4.239   4.250
  4.269   4.300   4.374   4.433   4.441   4.538   4.558   4.592
  4.786   4.927   5.212
 --------------------------------------------------------------

          Ground-State Mulliken Net Atomic Charges

     Atom                 Charge (a.u.)
  ----------------------------------------
      1 H                     0.075047
      2 C                    -0.147350
      3 C                    -0.201463
      4 H                     0.093720
      5 C                     0.067401
      6 C                     0.031410
      7 C                    -0.188657
      8 H                     0.123047
      9 C                    -0.143819
     10 H                     0.077186
     11 C                     0.032992
     12 C                     0.314551
     13 C                     0.148816
     14 C                     0.100642
     15 C                    -0.203700
     16 C                    -0.136342
     17 C                    -0.163477
     18 C                    -0.201304
     19 H                     0.111774
     20 H                     0.073572
     21 H                     0.068663
     22 H                     0.090059
     23 O                    -0.704770
     24 O                    -0.708105
     25 H                     0.390107
  ----------------------------------------
  Sum of atomic charges =    -1.000000

 -----------------------------------------------------------------
                    Cartesian Multipole Moments
 -----------------------------------------------------------------
    Charge (ESU x 10^10)
                -4.8032
    Dipole Moment (Debye)
         X      -0.0972      Y      -4.8326      Z       0.1244
       Tot       4.8351
    Quadrupole Moments (Debye-Ang)
        XX    -111.4688     XY      -3.8277     YY    -113.9132
        XZ       0.0389     YZ       0.2492     ZZ     -97.5715
    Octopole Moments (Debye-Ang^2)
       XXX       8.0178    XXY       1.1324    XYY      -7.2395
       YYY     -38.9318    XXZ       1.6602    XYZ       0.1515
       YYZ       2.3598    XZZ       1.4828    YZZ      10.7831
       ZZZ       4.0424
    Hexadecapole Moments (Debye-Ang^3)
      XXXX   -2850.9388   XXXY     -20.3536   XXYY    -814.6665
      XYYY     -69.1759   YYYY   -1760.9491   XXXZ      -0.3807
      XXYZ       3.1293   XYYZ       0.5287   YYYZ       9.7237
      XXZZ    -526.8654   XYZZ      -7.3601   YYZZ    -306.2515
      XZZZ      -0.3896   YZZZ       8.4412   ZZZZ     -98.8203
 -----------------------------------------------------------------
 Calculating analytic gradient of the SCF energy
 Gradient of SCF Energy
            1           2           3           4           5           6
    1   0.0000094   0.0000392  -0.0000287   0.0000201   0.0000657   0.0000292
    2   0.0000162   0.0000212   0.0000110   0.0000048  -0.0000053  -0.0000011
    3   0.0000058  -0.0000043  -0.0000007   0.0000089   0.0000158  -0.0000039
            7           8           9          10          11          12
    1   0.0000203  -0.0000133  -0.0000127   0.0000044  -0.0000121  -0.0000064
    2  -0.0000027   0.0000052  -0.0000030   0.0000252  -0.0000142  -0.0000845
    3   0.0000112  -0.0000030   0.0000063  -0.0000013  -0.0000009  -0.0000405
           13          14          15          16          17          18
    1  -0.0000752   0.0000001   0.0000557   0.0000069  -0.0000021   0.0000469
    2  -0.0000450   0.0000253   0.0000109  -0.0000301   0.0000082  -0.0000157
    3   0.0000052  -0.0000162  -0.0000015  -0.0000037  -0.0000013   0.0000110
           19          20          21          22          23          24
    1  -0.0000286   0.0000083   0.0000106  -0.0000017  -0.0000540  -0.0001422
    2  -0.0000144  -0.0000264  -0.0000192  -0.0000035   0.0000207  -0.0000310
    3   0.0000015   0.0000005  -0.0000004  -0.0000064   0.0000175   0.0000154
           25
    1   0.0000604
    2   0.0001475
    3  -0.0000150
 Max gradient component =       1.475E-04
 RMS gradient           =       3.437E-05
 Gradient time:  CPU 28.86 s  wall 28.86 s
 Geometry Optimization Parameters
   NAtoms,    NIC,     NZ,  NCons,   NDum,   NFix, NCnnct, MaxDiis
       25     186       0       0       0       0       0       0

 Cartesian Hessian Update
 Hessian Updated using BFGS Update


** GEOMETRY OPTIMIZATION IN DELOCALIZED INTERNAL COORDINATES **
   Searching for a Minimum

   Optimization Cycle:   9

                       Coordinates (Angstroms)
     ATOM                X               Y               Z
      1  H         3.5457994266   -2.7793902139    0.0165754874
      2  C         2.9506018088   -1.8674396662    0.0063825121
      3  C         1.5696548718   -1.9499857581    0.0069143933
      4  H         1.1095387735   -2.9347343467    0.0173715365
      5  C         0.7461230336   -0.7949567463   -0.0058136591
      6  C         1.4041217797    0.4786819090   -0.0195661816
      7  C         2.8160949816    0.5389168533   -0.0197905299
      8  H         3.2576375315    1.5315545459   -0.0306188283
      9  C         3.5864760323   -0.6069852524   -0.0071220676
     10  H         4.6736781792   -0.5433502573   -0.0075500412
     11  C        -0.7036112557   -0.8511258670   -0.0057774522
     12  C         0.6532398057    1.7280475822   -0.0336237775
     13  C        -0.7542872693    1.6142707119   -0.0325612395
     14  C        -1.4436788102    0.3907266647   -0.0194896302
     15  C        -2.8713911743    0.3359535245   -0.0195241296
     16  C        -3.5417120090   -0.8667031742   -0.0070053185
     17  C        -2.8228348768   -2.0849820071    0.0063063018
     18  C        -1.4376816028   -2.0574986267    0.0067470251
     19  H        -3.4149284006    1.2761532678   -0.0300278694
     20  H        -4.6312895730   -0.8808697053   -0.0074120610
     21  H        -3.3512152849   -3.0362073515    0.0162470508
     22  H        -0.9028302345   -3.0041033315    0.0170784889
     23  O         1.1860681256    2.8941531560   -0.0464178743
     24  O        -1.4193952615    2.8205106243   -0.0465169893
     25  H        -0.6363774973    3.4311513647   -0.0534867466
   Point Group: c1    Number of degrees of freedom:    69


   Energy is   -689.422457507

 Hessian Updated using BFGS Update

 69 Hessian modes will be used to form the next step
  Hessian Eigenvalues:
     0.013875    0.016678    0.016803    0.017270    0.018053    0.018498
     0.018669    0.019585    0.020608    0.021038    0.021662    0.021750
     0.021983    0.022270    0.022588    0.022794    0.022924    0.022985
     0.023173    0.023686    0.023729    0.050446    0.156352    0.157918
     0.159912    0.160000    0.160001    0.160001    0.160007    0.160024
     0.164657    0.208965    0.219983    0.220086    0.225617    0.229469
     0.243846    0.245232    0.249078    0.250043    0.252111    0.276109
     0.321976    0.347610    0.348443    0.348988    0.349119    0.350970
     0.351477    0.351818    0.352374    0.356308    0.363013    0.370812
     0.387652    0.392329    0.404677    0.416600    0.422914    0.426642
     0.434456    0.436014    0.443474    0.465490    0.470523    0.480618
     0.485365    0.537463    0.769495

 Minimum Search - Taking Simple RFO Step
 Searching for Lamda that Minimizes Along All modes
 Value Taken    Lamda =   0.00000000
 Step Taken.  Stepsize is  0.001838

                             Maximum     Tolerance    Cnvgd?
         Gradient           0.000144      0.000300     YES
         Displacement       0.000972      0.001200     YES
         Energy change     -0.000005      0.000001      NO

 Final energy is   -689.42245750719314     


 ******************************
 **  OPTIMIZATION CONVERGED  **
 ******************************

                       Coordinates (Angstroms)
     ATOM                X               Y               Z
      1  H         3.5457994266   -2.7793902139    0.0165754874
      2  C         2.9506018088   -1.8674396662    0.0063825121
      3  C         1.5696548718   -1.9499857581    0.0069143933
      4  H         1.1095387735   -2.9347343467    0.0173715365
      5  C         0.7461230336   -0.7949567463   -0.0058136591
      6  C         1.4041217797    0.4786819090   -0.0195661816
      7  C         2.8160949816    0.5389168533   -0.0197905299
      8  H         3.2576375315    1.5315545459   -0.0306188283
      9  C         3.5864760323   -0.6069852524   -0.0071220676
     10  H         4.6736781792   -0.5433502573   -0.0075500412
     11  C        -0.7036112557   -0.8511258670   -0.0057774522
     12  C         0.6532398057    1.7280475822   -0.0336237775
     13  C        -0.7542872693    1.6142707119   -0.0325612395
     14  C        -1.4436788102    0.3907266647   -0.0194896302
     15  C        -2.8713911743    0.3359535245   -0.0195241296
     16  C        -3.5417120090   -0.8667031742   -0.0070053185
     17  C        -2.8228348768   -2.0849820071    0.0063063018
     18  C        -1.4376816028   -2.0574986267    0.0067470251
     19  H        -3.4149284006    1.2761532678   -0.0300278694
     20  H        -4.6312895730   -0.8808697053   -0.0074120610
     21  H        -3.3512152849   -3.0362073515    0.0162470508
     22  H        -0.9028302345   -3.0041033315    0.0170784889
     23  O         1.1860681256    2.8941531560   -0.0464178743
     24  O        -1.4193952615    2.8205106243   -0.0465169893
     25  H        -0.6363774973    3.4311513647   -0.0534867466

Z-matrix Print:
$molecule
-1 1
C 
C  1 1.418612
H  2 1.086989 1 119.470170
C  2 1.383412 1 122.066278 3 179.994579 0
H  4 1.089044 2 119.708596 1 179.990430 0
C  4 1.411830 2 120.189538 1 -0.000816 0
H  6 1.089063 4 120.118519 2 -179.998546 0
C  6 1.380847 4 119.320270 2 -0.001726 0
H  8 1.086465 6 122.109921 4 -179.989047 0
C  8 1.413257 6 121.468295 4 -0.000960 0
C  1 1.450822 2 123.268432 3 -0.003642 0
C  11 1.412215 1 123.537557 2 -0.007094 0
H  12 1.087305 11 119.215220 1 0.004508 0
C  12 1.385426 11 122.455306 1 -179.990329 0
H  14 1.088170 12 120.186103 11 -179.997659 0
C  14 1.414625 12 119.405922 11 -0.005170 0
H  16 1.089670 14 119.797703 12 -179.998847 0
C  16 1.376906 14 120.325133 12 0.005187 0
H  18 1.086056 16 120.836452 14 179.985522 0
C  18 1.428763 16 121.329418 14 0.001184 0
C  20 1.404454 18 121.594066 16 179.983784 0
O  21 1.377526 20 121.732545 18 -0.023104 0
H  22 0.992999 21 99.080635 20 -179.953550 0
C  21 1.412119 20 124.018805 18 -179.978317 0
O  24 1.282136 21 119.177394 20 179.983521 0
$end


 --------------------------------------------------------------

                    Orbital Energies (a.u.)
 --------------------------------------------------------------

 Alpha MOs
 -- Occupied --
-18.998 -18.924 -10.067 -10.060 -10.058 -10.056 -10.055 -10.055
-10.053 -10.053 -10.048 -10.047 -10.046 -10.045 -10.043 -10.041
 -0.883  -0.804  -0.725  -0.700  -0.644  -0.623  -0.604  -0.579
 -0.543  -0.489  -0.468  -0.450  -0.436  -0.394  -0.385  -0.357
 -0.338  -0.324  -0.310  -0.294  -0.285  -0.279  -0.275  -0.264
 -0.245  -0.229  -0.222  -0.222  -0.214  -0.210  -0.185  -0.178
 -0.165  -0.145  -0.115  -0.105  -0.078  -0.074  -0.001
 -- Virtual --
  0.109   0.120   0.161   0.180   0.213   0.226   0.254   0.257
  0.273   0.277   0.283   0.289   0.314   0.320   0.354   0.372
  0.385   0.393   0.395   0.416   0.425   0.442   0.465   0.488
  0.505   0.513   0.519   0.534   0.615   0.625   0.641   0.645
  0.650   0.667   0.675   0.693   0.696   0.701   0.705   0.710
  0.712   0.718   0.730   0.732   0.744   0.747   0.754   0.761
  0.766   0.768   0.769   0.783   0.798   0.819   0.834   0.839
  0.848   0.878   0.886   0.912   0.923   0.936   0.940   0.958
  0.962   0.969   0.977   1.003   1.019   1.034   1.047   1.057
  1.060   1.076   1.093   1.110   1.125   1.126   1.160   1.169
  1.195   1.205   1.230   1.237   1.245   1.259   1.266   1.296
  1.328   1.335   1.361   1.374   1.391   1.402   1.409   1.429
  1.472   1.490   1.501   1.540   1.554   1.567   1.587   1.589
  1.590   1.593   1.608   1.624   1.637   1.639   1.639   1.644
  1.651   1.807   1.821   1.861   1.890   1.897   1.915   1.918
  1.938   1.942   1.960   1.985   1.998   2.003   2.023   2.036
  2.044   2.049   2.056   2.079   2.083   2.102   2.124   2.135
  2.165   2.212   2.224   2.226   2.253   2.268   2.273   2.292
  2.334   2.358   2.364   2.374   2.381   2.409   2.431   2.450
  2.459   2.461   2.509   2.530   2.547   2.572   2.593   2.605
  2.662   2.702   2.726   2.751   2.760   2.775   2.801   2.811
  2.812   2.835   2.875   2.875   2.907   2.944   2.962   2.985
  2.991   3.019   3.060   3.079   3.206   3.225   3.274   3.349
  3.479   3.579   3.673   4.081   4.213   4.228   4.239   4.250
  4.269   4.300   4.374   4.433   4.441   4.538   4.558   4.592
  4.786   4.927   5.212
 --------------------------------------------------------------

          Ground-State Mulliken Net Atomic Charges

     Atom                 Charge (a.u.)
  ----------------------------------------
      1 H                     0.075047
      2 C                    -0.147350
      3 C                    -0.201463
      4 H                     0.093720
      5 C                     0.067401
      6 C                     0.031410
      7 C                    -0.188657
      8 H                     0.123047
      9 C                    -0.143819
     10 H                     0.077186
     11 C                     0.032992
     12 C                     0.314551
     13 C                     0.148816
     14 C                     0.100642
     15 C                    -0.203700
     16 C                    -0.136342
     17 C                    -0.163477
     18 C                    -0.201304
     19 H                     0.111774
     20 H                     0.073572
     21 H                     0.068663
     22 H                     0.090059
     23 O                    -0.704770
     24 O                    -0.708105
     25 H                     0.390107
  ----------------------------------------
  Sum of atomic charges =    -1.000000

 -----------------------------------------------------------------
                    Cartesian Multipole Moments
 -----------------------------------------------------------------
    Charge (ESU x 10^10)
                -4.8032
    Dipole Moment (Debye)
         X      -0.0972      Y      -4.8326      Z       0.1244
       Tot       4.8351
    Quadrupole Moments (Debye-Ang)
        XX    -111.4688     XY      -3.8277     YY    -113.9132
        XZ       0.0389     YZ       0.2492     ZZ     -97.5715
    Octopole Moments (Debye-Ang^2)
       XXX       8.0178    XXY       1.1324    XYY      -7.2395
       YYY     -38.9318    XXZ       1.6602    XYZ       0.1515
       YYZ       2.3598    XZZ       1.4828    YZZ      10.7831
       ZZZ       4.0424
    Hexadecapole Moments (Debye-Ang^3)
      XXXX   -2850.9388   XXXY     -20.3536   XXYY    -814.6665
      XYYY     -69.1759   YYYY   -1760.9491   XXXZ      -0.3807
      XXYZ       3.1293   XYYZ       0.5287   YYYZ       9.7237
      XXZZ    -526.8654   XYZZ      -7.3601   YYZZ    -306.2515
      XZZZ      -0.3896   YZZZ       8.4412   ZZZZ     -98.8203
 -----------------------------------------------------------------
Archival summary:
1\1\TWL01\OPT\ProcedureUnspecified\6-31G*\2149(1-,1)\taweetha\SunJun1111:35:142017SunJun1111:35:142017\0\\#,OPT,ProcedureUnspecified,6-31G*,\\-1,1\C\C,1,1.41861\H,2,1.08699,1,119.47\C,2,1.38341,1,122.066,3,179.995,0\H,4,1.08904,2,119.709,1,179.99,0\C,4,1.41183,2,120.19,1,-0.000816332,0\H,6,1.08906,4,120.119,2,-179.999,0\C,6,1.38085,4,119.32,2,-0.00172592,0\H,8,1.08647,6,122.11,4,-179.989,0\C,8,1.41326,6,121.468,4,-0.000960157,0\C,1,1.45082,2,123.268,3,-0.00364215,0\C,11,1.41222,1,123.538,2,-0.00709437,0\H,12,1.08731,11,119.215,1,0.00450813,0\C,12,1.38543,11,122.455,1,-179.99,0\H,14,1.08817,12,120.186,11,-179.998,0\C,14,1.41463,12,119.406,11,-0.00516992,0\H,16,1.08967,14,119.798,12,-179.999,0\C,16,1.37691,14,120.325,12,0.00518684,0\H,18,1.08606,16,120.836,14,179.986,0\C,18,1.42876,16,121.329,14,0.0011839,0\C,20,1.40445,18,121.594,16,179.984,0\O,21,1.37753,20,121.733,18,-0.0231036,0\H,22,0.992999,21,99.0806,20,-179.954,0\C,21,1.41212,20,124.019,18,-179.978,0\O,24,1.28214,21,119.177,20,179.984,0\\\@

 Total job time:  1018.75s(wall), 1017.27s(cpu) 
 Sun Jun 11 11:35:14 2017

        *************************************************************
        *                                                           *
        *  Thank you very much for using Q-Chem.  Have a nice day.  *
        *                                                           *
        *************************************************************


 
User input: 2 of 2 
 
TWL01 127.0.1
Q-Chem Developer Version! Running on 127.0.1.*
                  Welcome to Q-Chem
     A Quantum Leap Into The Future Of Chemistry


 Q-Chem 4.4, Q-Chem, Inc., Pleasanton, CA (2016)

 Y. Shao,  Z. Gan,  E. Epifanovsky,  A. T. B. Gilbert,  M. Wormit,  
 J. Kussmann,  A. W. Lange,  A. Behn,  J. Deng,  X. Feng,  D. Ghosh,  
 M. Goldey,  P. R. Horn,  L. D. Jacobson,  I. Kaliman,  F. Rob,  
 R. Z. Khaliullin,  T. Kus,  A. Landau,  J. Liu,  E. I. Proynov,  Y. M. Rhee,  
 R. M. Richard,  M. A. Rohrdanz,  R. P. Steele,  E. J. Sundstrom,  
 H. L. Woodcock III,  P. M. Zimmerman,  D. Zuev,  B. Albrecht,  E. Alguire,  
 B. Austin,  S. A. Baeppler,  G. J. O. Beran,  Y. A. Bernard,  E. Berquist,  
 K. Brandhorst,  K. B. Bravaya,  S. T. Brown,  D. Casanova,  C.-M. Chang,  
 Y. Chen,  S. H. Chien,  K. D. Closser,  M. P. Coons,  D. L. Crittenden,  
 S. Dasgupta,  M. Diedenhofen,  R. A. DiStasio Jr.,  H. Do,  A. D. Dutoi,  
 R. G. Edgar,  P.-T. Fang,  S. Fatehi,  Q. Feng,  L. Fusti-Molnar,  
 A. Ghysels,  A. Golubeva-Zadorozhnaya,  J. Gomes,  A. Gunina,  
 M. W. D. Hanson-Heine,  P. H. P. Harbach,  A. W. Hauser,  J. E. Herr,  
 E. G. Hohenstein,  Z. C. Holden,  K. Hui,  T.-C. Jagau,  H. Ji,  B. Kaduk,  
 K. Khistyaev,  Jaehoon Kim,  Jihan Kim,  R. A. King,  P. Klunzinger,  
 K. Koh,  D. Kosenkov,  T. Kowalczyk,  C. M. Krauter,  A. Kunitsa,  
 K. U. Lao,  A. Laurent,  K. V. Lawler,  J. Lee,  D. Lefrancois,  S. Lehtola,  
 S. V. Levchenko,  C. Y. Lin,  Y.-S. Lin,  F. Liu,  E. Livshits,  
 R. C. Lochan,  A. Luenser,  P. Manohar,  S. F. Manzer,  S.-P. Mao,  Y. Mao,  
 N. Mardirossian,  A. V. Marenich,  L. A. Martinez-Martinez,  S. A. Maurer,  
 N. J. Mayhall,  J.-M. Mewes,  A. F. Morrison,  K. Nanda,  T. S. Nguyen-Beck,  
 C. M. Oana,  R. Olivares-Amaya,  D. P. O'Neill,  J. A. Parkhill,  
 T. M. Perrine,  R. Peverati,  P. A. Pieniazek,  F. Plasser,  A. Prociuk,  
 D. R. Rehn,  E. Rosta,  N. J. Russ,  N. Sergueev,  S. M. Sharada,  
 S. Sharma,  D. W. Small,  A. Sodt,  T. Stauch,  T. Stein,  D. Stuck,  
 Y.-C. Su,  A. J. W. Thom,  T. Tsuchimochi,  L. Vogt,  O. Vydrov,  T. Wang,  
 M. A. Watson,  J. Wenzel,  A. White,  C. F. Williams,  V. Vanovschi,  
 K. Yao,  S. Yeganeh,  S. R. Yost,  Z.-Q. You,  I. Y. Zhang,  X. Zhang,  
 Y. Zhao,  B. R. Brooks,  G. K. L. Chan,  D. M. Chipman,  C. J. Cramer,  
 W. A. Goddard III,  M. S. Gordon,  W. J. Hehre,  A. Klamt,  
 H. F. Schaefer III,  M. W. Schmidt,  C. D. Sherrill,  D. G. Truhlar,  
 A. Warshel,  X. Xu,  A. Aspuru-Guzik,  R. Baer,  A. T. Bell,  N. A. Besley,  
 J.-D. Chai,  A. Dreuw,  B. D. Dunietz,  T. R. Furlani,  S. R. Gwaltney,  
 C.-P. Hsu,  Y. Jung,  J. Kong,  D. S. Lambrecht,  W. Liang,  C. Ochsenfeld,  
 V. A. Rassolov,  L. V. Slipchenko,  J. E. Subotnik,  T. Van Voorhis,  
 J. M. Herbert,  A. I. Krylov,  P. M. W. Gill,  M. Head-Gordon

 Contributors to earlier versions of Q-Chem not listed above: 
 R. D. Adamson,  J. Baker,  E. F. C. Byrd,  A. K. Chakraborty,  C.-L. Cheng,  
 H. Dachsel,  R. J. Doerksen,  G. Hawkins,  A. Heyden,  S. Hirata,  
 G. Kedziora,  F. J. Keil,  C. Kelley,  P. P. Korambath,  W. Kurlancheek,  
 A. M. Lee,  M. S. Lee,  D. Liotard,  I. Lotan,  P. E. Maslen,  N. Nair,  
 D. Neuhauser,  R. Olson,  B. Peters,  J. Ritchie,  N. E. Schultz,  
 N. Shenvi,  A. C. Simmonett,  K. S. Thanthiriwatte,  Q. Wu,  W. Zhang

 Please cite Q-Chem as follows:
 Y. Shao et al., Mol. Phys. 113, 184-215 (2015)
 DOI: 10.1080/00268976.2014.952696

 Q-Chem 4.4.2 for Intel X86 EM64T Linux

 Parts of Q-Chem use Armadillo 5.200.1 (Boston Tea Smuggler).
 http://arma.sourceforge.net/

 Q-Chem begins on Sun Jun 11 11:35:14 2017  


Host: 0

     Scratch files written to /scratch/taweetham/qchem40253//
The previous job contains 0 fragments, simply inherited here
FILE_GEOM_ORG=        593

Checking the input file for inconsistencies... 	...done.

--------------------------------------------------------------
User input:
--------------------------------------------------------------

$molecule
read
$end

$rem
   BASIS  =  6-31G*
   JOB_TYPE  =  frequency
   METHOD  =  B3LYP
   SCF_GUESS  =  read
   SYM_IGNORE TRUE
$end


--------------------------------------------------------------
 ----------------------------------------------------------------
             Standard Nuclear Orientation (Angstroms)
    I     Atom           X                Y                Z
 ----------------------------------------------------------------
    1      H       3.5457994266    -2.7793902139     0.0165754874
    2      C       2.9506018088    -1.8674396662     0.0063825121
    3      C       1.5696548718    -1.9499857581     0.0069143933
    4      H       1.1095387735    -2.9347343467     0.0173715365
    5      C       0.7461230336    -0.7949567463    -0.0058136591
    6      C       1.4041217797     0.4786819090    -0.0195661816
    7      C       2.8160949816     0.5389168533    -0.0197905299
    8      H       3.2576375315     1.5315545459    -0.0306188283
    9      C       3.5864760323    -0.6069852524    -0.0071220676
   10      H       4.6736781792    -0.5433502573    -0.0075500412
   11      C      -0.7036112557    -0.8511258670    -0.0057774522
   12      C       0.6532398057     1.7280475822    -0.0336237775
   13      C      -0.7542872693     1.6142707119    -0.0325612395
   14      C      -1.4436788102     0.3907266647    -0.0194896302
   15      C      -2.8713911743     0.3359535245    -0.0195241296
   16      C      -3.5417120090    -0.8667031742    -0.0070053185
   17      C      -2.8228348768    -2.0849820071     0.0063063018
   18      C      -1.4376816028    -2.0574986267     0.0067470251
   19      H      -3.4149284006     1.2761532678    -0.0300278694
   20      H      -4.6312895730    -0.8808697053    -0.0074120610
   21      H      -3.3512152849    -3.0362073515     0.0162470508
   22      H      -0.9028302345    -3.0041033315     0.0170784889
   23      O       1.1860681256     2.8941531560    -0.0464178743
   24      O      -1.4193952615     2.8205106243    -0.0465169893
   25      H      -0.6363774973     3.4311513647    -0.0534867466
 ----------------------------------------------------------------
 Nuclear Repulsion Energy =   993.3905584312 hartrees
 There are       55 alpha and       55 beta electrons
 Requested basis set is 6-31G(d)
 There are 82 shells and 258 basis functions

 Total QAlloc Memory Limit   2000 MB
 Mega-Array Size        61 MB
 MEM_STATIC part        62 MB
 A cutoff of  1.0D-11 yielded   2563 shell pairs
 There are     27418 function pairs

 -------------------------------------------------------
 OpenMP Integral Computing Module                       
 Release: version 1.0, May 2013, Q-Chem Inc. Pittsburgh 
 -------------------------------------------------------
 Integral Job Info:
 Integral job number is                      11
 Integral operator is                         1
 short-range coefficients                     0
 long-range coefficients              100000000
 Omega coefficients                           0
 if combine SR and LR in K                    0
 Integral screening is                        0
 Integral computing path is                   2
 max size of driver memory is            800000
 size of driver memory is                593474
 size of scratch memory is              2260544
 max col of scratch BK array               1296
 max len of scratch array in speh3          155
 max len of scratch index in speh4           18
 max int batch size is                      520
 min int batch size is                       52
 fixed nKL is                                52
 max L of basis functions is                  2
 order of int derivative is                   0
 number of shells is                         82
 number of basis is                         258
 number of cartesian basis is               258
 number of contracted shell pairs          2563
 number of primitive shell pairs           9322
 maxK2 (contraction) of shell pair           36
 max number of K2 of shell pair               1
 max number of CS2 of shell pair            318
 max number of PS2 of shell pair           1908
 mem total for path MDJ                   87352
 -------------------------------------------------------
 Smallest overlap matrix eigenvalue = 1.98E-04
 Guess MOs from SCF MO coefficient file
 Reading MOs from coefficient file
 Reading MOs from coefficient file
 A restricted hybrid HF-DFT SCF calculation will be
 performed using Pulay DIIS extrapolation
 Exchange:     0.2000 Hartree-Fock + 0.0800 Slater + 0.7200 B88
 Correlation:  0.1900 VWN1RPA + 0.8100 LYP
 Using SG-1 standard quadrature grid
 SCF converges when DIIS error is below 1.0E-08
 ---------------------------------------
  Cycle       Energy         DIIS Error
 ---------------------------------------
    1    -689.4224575225      3.64E-09
    2    -689.4224575234      7.07E-09 Convergence criterion met
 ---------------------------------------
 SCF time:  CPU 17.86 s  wall 17.87 s
 SCF   energy in the final basis set = -689.4224575234
 Total energy in the final basis set = -689.4224575234

 --------------------------------------------------------------

                    Orbital Energies (a.u.)
 --------------------------------------------------------------

 Alpha MOs
 -- Occupied --
-18.998 -18.924 -10.067 -10.060 -10.058 -10.056 -10.055 -10.055
-10.053 -10.053 -10.048 -10.047 -10.046 -10.045 -10.043 -10.041
 -0.883  -0.804  -0.725  -0.700  -0.644  -0.623  -0.604  -0.579
 -0.543  -0.489  -0.468  -0.450  -0.436  -0.394  -0.385  -0.357
 -0.338  -0.324  -0.310  -0.294  -0.285  -0.279  -0.275  -0.264
 -0.245  -0.229  -0.222  -0.222  -0.214  -0.210  -0.185  -0.178
 -0.165  -0.145  -0.115  -0.105  -0.078  -0.074  -0.001
 -- Virtual --
  0.109   0.120   0.161   0.180   0.213   0.226   0.254   0.257
  0.273   0.277   0.283   0.289   0.314   0.320   0.354   0.372
  0.385   0.393   0.395   0.416   0.425   0.442   0.465   0.488
  0.505   0.513   0.519   0.534   0.615   0.625   0.641   0.645
  0.650   0.667   0.675   0.693   0.696   0.701   0.705   0.710
  0.712   0.718   0.730   0.732   0.744   0.747   0.754   0.761
  0.766   0.768   0.769   0.783   0.798   0.819   0.834   0.839
  0.848   0.878   0.886   0.912   0.923   0.936   0.940   0.958
  0.962   0.969   0.977   1.003   1.019   1.034   1.047   1.057
  1.060   1.076   1.093   1.110   1.125   1.126   1.160   1.169
  1.195   1.205   1.230   1.237   1.245   1.259   1.266   1.296
  1.328   1.335   1.361   1.374   1.391   1.402   1.409   1.429
  1.472   1.490   1.501   1.540   1.554   1.567   1.587   1.589
  1.590   1.593   1.608   1.624   1.637   1.639   1.639   1.644
  1.651   1.807   1.821   1.861   1.890   1.897   1.915   1.918
  1.938   1.942   1.960   1.985   1.998   2.003   2.023   2.036
  2.044   2.049   2.056   2.079   2.083   2.102   2.124   2.135
  2.165   2.212   2.224   2.226   2.253   2.268   2.273   2.292
  2.334   2.358   2.364   2.374   2.381   2.409   2.431   2.450
  2.459   2.461   2.509   2.530   2.547   2.572   2.593   2.605
  2.662   2.702   2.726   2.751   2.760   2.775   2.801   2.811
  2.812   2.835   2.875   2.875   2.907   2.944   2.962   2.985
  2.991   3.019   3.060   3.079   3.206   3.225   3.274   3.349
  3.479   3.579   3.673   4.081   4.213   4.228   4.239   4.250
  4.269   4.300   4.374   4.433   4.441   4.538   4.558   4.592
  4.786   4.927   5.212
 --------------------------------------------------------------

          Ground-State Mulliken Net Atomic Charges

     Atom                 Charge (a.u.)
  ----------------------------------------
      1 H                     0.075047
      2 C                    -0.147350
      3 C                    -0.201463
      4 H                     0.093720
      5 C                     0.067401
      6 C                     0.031410
      7 C                    -0.188657
      8 H                     0.123047
      9 C                    -0.143819
     10 H                     0.077186
     11 C                     0.032992
     12 C                     0.314551
     13 C                     0.148815
     14 C                     0.100642
     15 C                    -0.203700
     16 C                    -0.136342
     17 C                    -0.163476
     18 C                    -0.201304
     19 H                     0.111774
     20 H                     0.073572
     21 H                     0.068663
     22 H                     0.090059
     23 O                    -0.704770
     24 O                    -0.708105
     25 H                     0.390107
  ----------------------------------------
  Sum of atomic charges =    -1.000000

 -----------------------------------------------------------------
                    Cartesian Multipole Moments
 -----------------------------------------------------------------
    Charge (ESU x 10^10)
                -4.8032
    Dipole Moment (Debye)
         X      -0.0972      Y      -4.8326      Z       0.1244
       Tot       4.8351
    Quadrupole Moments (Debye-Ang)
        XX    -111.4688     XY      -3.8277     YY    -113.9132
        XZ       0.0389     YZ       0.2492     ZZ     -97.5715
    Octopole Moments (Debye-Ang^2)
       XXX       8.0178    XXY       1.1324    XYY      -7.2395
       YYY     -38.9318    XXZ       1.6602    XYZ       0.1515
       YYZ       2.3598    XZZ       1.4828    YZZ      10.7831
       ZZZ       4.0424
    Hexadecapole Moments (Debye-Ang^3)
      XXXX   -2850.9387   XXXY     -20.3535   XXYY    -814.6665
      XYYY     -69.1759   YYYY   -1760.9491   XXXZ      -0.3807
      XXYZ       3.1294   XYYZ       0.5287   YYYZ       9.7237
      XXZZ    -526.8654   XYZZ      -7.3601   YYZZ    -306.2515
      XZZZ      -0.3896   YZZZ       8.4412   ZZZZ     -98.8203
 -----------------------------------------------------------------
 Calculating MO derivatives via CPSCF
   1         3          75      0.246554    0.055815
   2         3          75      0.027980    0.005891
   3         3          75      0.002671    0.000619
   4        45          33      0.000131    0.000037
   5        76           2      0.000003    0.000002
   6        78           0      0.000000    0.000000    Roots Converged
 Calculating analytic Hessian of the SCF energy
 Polarizability Matrix (a.u.)
            1           2           3
    1-265.3390691  -9.4754269   0.0225514
    2  -9.4754269-194.6478254   1.5863704
    3   0.0225514   1.5863704 -48.5271596

 Direct stationary perturbation theory relativistic correction:

 rels  =       0.178839272068
 relv  =      -0.996452075776
 rel2e =       0.519033443284
 E_rel =      -0.298579360424

 Hessian of the SCF Energy
            1           2           3           4           5           6
    1   0.1460456  -0.1341265   0.0015147  -0.1394719   0.1219492  -0.0013753
    2  -0.1341265   0.2644392  -0.0026599   0.1226285  -0.2488345   0.0024225
    3   0.0015147  -0.0026599   0.0227855  -0.0013970   0.0024302  -0.0289016
    4  -0.1394719   0.1226285  -0.0013970   0.7086883  -0.0337651   0.0005216
    5   0.1219492  -0.2488345   0.0024302  -0.0337651   0.6870180  -0.0062749
    6  -0.0013753   0.0024225  -0.0289016   0.0005216  -0.0062749   0.1134084
    7  -0.0134781  -0.0028360   0.0000382  -0.3699346   0.0153348  -0.0002372
    8   0.0298468   0.0039088  -0.0000420  -0.0478273  -0.1241570   0.0007946
    9  -0.0003331  -0.0000453  -0.0001215   0.0004157   0.0007816  -0.0503861
   10   0.0010248   0.0004169  -0.0000030  -0.0103787  -0.0318242   0.0003291
   11  -0.0003854   0.0012593  -0.0000597   0.0011082  -0.0001050   0.0000170
   12   0.0000059  -0.0000622  -0.0043251   0.0000011   0.0000238   0.0015320
   13  -0.0048603  -0.0010561   0.0000072  -0.0513491   0.0184747  -0.0002158
   14  -0.0030434   0.0012190   0.0000760   0.0580413   0.0308367  -0.0002693
   15   0.0000290   0.0000758   0.0081976  -0.0006525  -0.0002900   0.0039609
   16  -0.0008215  -0.0009175   0.0000110  -0.0389172  -0.0316018   0.0003280
   17  -0.0006659   0.0005005  -0.0000109  -0.0155223  -0.0069899  -0.0000036
   18   0.0000071  -0.0000104  -0.0004409   0.0001521  -0.0000068  -0.0068578
   19  -0.0008025  -0.0049052   0.0000490   0.0538666   0.0299957  -0.0003083
   20  -0.0026326  -0.0038594   0.0000996  -0.0156196  -0.0605821   0.0007455
   21   0.0000272   0.0000987   0.0053479   0.0001924   0.0007577   0.0075544
   22   0.0004004   0.0009602  -0.0000102  -0.0014938   0.0029252  -0.0000341
   23  -0.0006029  -0.0009238   0.0000171   0.0042341  -0.0017121   0.0001060
   24   0.0000062   0.0000175   0.0006779  -0.0000460   0.0001051   0.0077496
   25   0.0113906   0.0196945  -0.0002078  -0.1589856  -0.1064191   0.0011549
   26  -0.0127941  -0.0186867   0.0001972  -0.0436305  -0.2678358   0.0023361
   27   0.0001418   0.0002056  -0.0001256   0.0004882   0.0023347  -0.0528643
   28   0.0009329  -0.0005825   0.0000061  -0.0113131   0.0027653  -0.0000356
   29   0.0007472   0.0010751  -0.0000447  -0.0297153   0.0036735  -0.0000504
   30  -0.0000055  -0.0000391  -0.0026909   0.0003180  -0.0000431  -0.0002066
   31   0.0001330   0.0002528  -0.0000031   0.0240175   0.0097605  -0.0001011
   32   0.0018161   0.0002066   0.0000061   0.0040983  -0.0036456   0.0001014
   33  -0.0000195   0.0000062   0.0007510  -0.0000369   0.0001016   0.0055565
   34   0.0000883   0.0000959  -0.0000014   0.0100210   0.0097150  -0.0001019
   35  -0.0002987   0.0000067  -0.0000091  -0.0034851  -0.0060230   0.0000638
   36   0.0000037  -0.0000091  -0.0008277   0.0000432   0.0000691  -0.0000452
   37   0.0001028  -0.0001652   0.0000020  -0.0112702  -0.0065349   0.0000679
   38  -0.0002059   0.0000905  -0.0000004  -0.0046330   0.0013344  -0.0000123
   39   0.0000023  -0.0000001   0.0001079   0.0000425  -0.0000197   0.0001788
   40  -0.0006458   0.0000415  -0.0000000   0.0016510  -0.0008132   0.0000079
   41  -0.0002547   0.0000121  -0.0000054   0.0091314   0.0006157   0.0000009
   42   0.0000028  -0.0000057  -0.0005103  -0.0000978   0.0000014   0.0005996
   43   0.0000297  -0.0000674   0.0000006  -0.0029675   0.0005264  -0.0000057
   44   0.0002034  -0.0000396  -0.0000007  -0.0024109  -0.0008043   0.0000008
   45  -0.0000022  -0.0000008  -0.0001020   0.0000240   0.0000009  -0.0007058
   46  -0.0000262   0.0000089  -0.0000001  -0.0015939  -0.0015797   0.0000165
   47  -0.0000627   0.0001612  -0.0000007   0.0062778   0.0011758  -0.0000082
   48   0.0000007  -0.0000009   0.0000783  -0.0000680  -0.0000100   0.0003212
   49  -0.0000577   0.0002636  -0.0000028   0.0075899   0.0031418  -0.0000325
   50  -0.0000195  -0.0000571  -0.0000007  -0.0026645   0.0012446  -0.0000091
   51   0.0000001  -0.0000004  -0.0001070   0.0000323  -0.0000064   0.0004245
   52   0.0000721  -0.0001710   0.0000018  -0.0073456  -0.0040569   0.0000427
   53   0.0001472  -0.0001972   0.0000048  -0.0062170  -0.0043459   0.0000395
   54  -0.0000017   0.0000047   0.0002457   0.0000637   0.0000390  -0.0005286
   55  -0.0000792   0.0000115  -0.0000001  -0.0002032   0.0000299  -0.0000004
   56   0.0000109  -0.0000115  -0.0000007   0.0000106  -0.0000031   0.0000009
   57  -0.0000002  -0.0000007  -0.0000801   0.0000000   0.0000010   0.0000792
   58  -0.0000342   0.0000387  -0.0000005   0.0000265   0.0000607  -0.0000005
   59  -0.0000044   0.0000049   0.0000002   0.0000432   0.0000913  -0.0000020
   60   0.0000000   0.0000002   0.0000196  -0.0000006  -0.0000020  -0.0001014
   61  -0.0000532   0.0000289  -0.0000003   0.0000338   0.0000560  -0.0000005
   62  -0.0000325   0.0000340  -0.0000004  -0.0001030  -0.0000264  -0.0000013
   63   0.0000003  -0.0000004  -0.0000014   0.0000010  -0.0000016  -0.0001536
   64  -0.0000072  -0.0000407   0.0000004  -0.0000896  -0.0000194   0.0000003
   65  -0.0000505  -0.0000199  -0.0000004  -0.0001934   0.0011380  -0.0000146
   66   0.0000007  -0.0000004  -0.0000464   0.0000036  -0.0000138  -0.0002237
   67   0.0001625   0.0002922  -0.0000028  -0.0019759  -0.0012267   0.0000126
   68   0.0003250  -0.0001477   0.0000013   0.0003628   0.0016677  -0.0000230
   69  -0.0000035   0.0000014  -0.0000324  -0.0000044  -0.0000231  -0.0004406
   70  -0.0000676   0.0002350  -0.0000028   0.0012383   0.0018683  -0.0000195
   71   0.0001597  -0.0001936   0.0000040  -0.0003772  -0.0042674   0.0000454
   72  -0.0000018   0.0000034   0.0001022   0.0000057   0.0000502   0.0000326
   73   0.0000227  -0.0001011   0.0000009   0.0001571   0.0012375  -0.0000132
   74  -0.0000257   0.0000532  -0.0000007   0.0002281   0.0005363  -0.0000054
   75   0.0000003  -0.0000006  -0.0000008  -0.0000019  -0.0000048   0.0000177
            7           8           9          10          11          12
    1  -0.0134781   0.0298468  -0.0003331   0.0010248  -0.0003854   0.0000059
    2  -0.0028360   0.0039088  -0.0000453   0.0004169   0.0012593  -0.0000622
    3   0.0000382  -0.0000420  -0.0001215  -0.0000030  -0.0000597  -0.0043251
    4  -0.3699346  -0.0478273   0.0004157  -0.0103787   0.0011082   0.0000011
    5   0.0153348  -0.1241570   0.0007816  -0.0318242  -0.0001050   0.0000238
    6  -0.0002372   0.0007946  -0.0503861   0.0003291   0.0000170   0.0015320
    7   0.7132811   0.0448311  -0.0003014  -0.1068412  -0.1043089   0.0010705
    8   0.0448311   0.6801473  -0.0060779  -0.1032027  -0.2830169   0.0026534
    9  -0.0003014  -0.0060779   0.1209458   0.0010852   0.0026777  -0.0322448
   10  -0.1068412  -0.1032027   0.0010852   0.1181386   0.1157692  -0.0011952
   11  -0.1043089  -0.2830169   0.0026777   0.1157692   0.3017582  -0.0029619
   12   0.0010705   0.0026534  -0.0322448  -0.0011952  -0.0029619   0.0224904
   13  -0.1539365   0.0894062  -0.0010066   0.0129074  -0.0138625   0.0001517
   14   0.0589787  -0.2408667   0.0020538   0.0143046  -0.0211373   0.0002631
   15  -0.0006767   0.0020660  -0.0571359  -0.0001370   0.0002336   0.0014349
   16   0.0503399  -0.0055281   0.0000903  -0.0021836   0.0047743  -0.0000526
   17   0.0133966  -0.0455343   0.0005477   0.0028973  -0.0019775   0.0000831
   18  -0.0001189   0.0005450   0.0038939  -0.0000351   0.0000821   0.0054399
   19  -0.0395037   0.0138356  -0.0001698  -0.0006911   0.0010236  -0.0000117
   20   0.0253611  -0.0121816   0.0000969   0.0007955   0.0001250   0.0000000
   21  -0.0002929   0.0000825  -0.0053754  -0.0000088   0.0000001   0.0000895
   22  -0.0010667   0.0006502  -0.0000075   0.0001445  -0.0001538   0.0000019
   23   0.0002803   0.0007279  -0.0000063  -0.0001049  -0.0000439  -0.0000144
   24  -0.0000051  -0.0000063   0.0001068   0.0000017  -0.0000139  -0.0013444
   25  -0.0261349  -0.0287596   0.0003129  -0.0055030  -0.0004393  -0.0000004
   26  -0.0746263   0.0185087  -0.0001533   0.0016558   0.0021010   0.0000603
   27   0.0007971  -0.0001322   0.0070300  -0.0000227   0.0000594   0.0076824
   28   0.0011909  -0.0033441   0.0000363  -0.0007703   0.0000486  -0.0000009
   29  -0.0010902  -0.0051258   0.0001136  -0.0015990  -0.0001313   0.0000075
   30   0.0000127   0.0001120   0.0053717   0.0000172   0.0000079   0.0006058
   31  -0.0498204   0.0249707  -0.0002757  -0.0006091  -0.0017973   0.0000075
   32   0.0262607   0.0106308  -0.0001104  -0.0013762   0.0011458  -0.0000526
   33  -0.0003043  -0.0001045  -0.0004508   0.0000134  -0.0000165  -0.0021986
   34  -0.0118318  -0.0025296   0.0000240   0.0011347  -0.0019562   0.0000221
   35  -0.0011958  -0.0019611   0.0000830   0.0005806  -0.0003885   0.0000074
   36   0.0000052   0.0000809   0.0055745  -0.0000061   0.0000065   0.0002778
   37   0.0112332  -0.0052511   0.0000590  -0.0000289   0.0001958  -0.0000026
   38   0.0054501  -0.0044553   0.0000383  -0.0000359   0.0005527  -0.0000072
   39  -0.0000499   0.0000342  -0.0009679   0.0000002  -0.0000078  -0.0001467
   40  -0.0068277  -0.0013752   0.0000105   0.0000970   0.0000167  -0.0000003
   41  -0.0150710   0.0076090  -0.0000479   0.0001453  -0.0008114   0.0000070
   42   0.0001599  -0.0000471   0.0034606  -0.0000017   0.0000083  -0.0000920
   43   0.0031171  -0.0023608   0.0000255  -0.0000201   0.0000592  -0.0000005
   44   0.0042410  -0.0011839   0.0000261  -0.0001399   0.0001276  -0.0000025
   45  -0.0000437   0.0000231   0.0011414   0.0000014  -0.0000022  -0.0000889
   46   0.0015507  -0.0011545   0.0000128   0.0000500  -0.0001766   0.0000021
   47  -0.0071950   0.0048957  -0.0000613  -0.0000006  -0.0000417   0.0000002
   48   0.0000780  -0.0000595  -0.0006221   0.0000001   0.0000002  -0.0000067
   49  -0.0087770   0.0060442  -0.0000669  -0.0000846   0.0003826  -0.0000030
   50   0.0041364  -0.0035997   0.0000345  -0.0001728   0.0011661  -0.0000150
   51  -0.0000489   0.0000357  -0.0005275   0.0000013  -0.0000137  -0.0002166
   52   0.0084577  -0.0076247   0.0000833  -0.0018147  -0.0011703   0.0000214
   53   0.0087472  -0.0037537   0.0000543   0.0013752  -0.0014353   0.0000123
   54  -0.0000914   0.0000499   0.0011678  -0.0000236   0.0000107  -0.0008613
   55  -0.0003672  -0.0003747   0.0000039   0.0000435   0.0000147  -0.0000001
   56  -0.0000265   0.0000179   0.0000014  -0.0000065  -0.0000010   0.0000003
   57  -0.0000002   0.0000016   0.0001669   0.0000001   0.0000004   0.0000314
   58  -0.0000720   0.0000510  -0.0000006   0.0000285  -0.0000451   0.0000005
   59  -0.0000935  -0.0000662   0.0000020  -0.0000173   0.0000935  -0.0000001
   60   0.0000011   0.0000019   0.0001218   0.0000001  -0.0000001   0.0000896
   61  -0.0000100  -0.0000975   0.0000009  -0.0000127   0.0000528  -0.0000004
   62   0.0000268  -0.0000938   0.0000039   0.0000415  -0.0000177   0.0000001
   63  -0.0000001   0.0000037   0.0002629  -0.0000006  -0.0000001  -0.0000179
   64  -0.0021103  -0.0013475   0.0000129  -0.0043305  -0.0000072  -0.0000077
   65   0.0008310  -0.0011406   0.0000035   0.0004602   0.0016103  -0.0000108
   66  -0.0000072  -0.0000018  -0.0007980  -0.0000155  -0.0000379   0.0018595
   67   0.0024936   0.0015046  -0.0000155  -0.0003109   0.0005932  -0.0000068
   68  -0.0012306  -0.0010318   0.0000085   0.0001573  -0.0005502   0.0000050
   69   0.0000151   0.0000103  -0.0001777  -0.0000018   0.0000060  -0.0000412
   70  -0.0009530   0.0004070  -0.0000042  -0.0000339   0.0003853  -0.0000039
   71   0.0000056   0.0018460  -0.0000260  -0.0001365  -0.0003185   0.0000032
   72  -0.0000016  -0.0000253  -0.0004790   0.0000016   0.0000043   0.0000450
   73   0.0000007  -0.0007700   0.0000082   0.0000442  -0.0001215   0.0000014
   74  -0.0002076  -0.0001238   0.0000017   0.0000171   0.0000369  -0.0000003
   75   0.0000017   0.0000017   0.0000426  -0.0000001  -0.0000004   0.0000059
           13          14          15          16          17          18
    1  -0.0048603  -0.0030434   0.0000290  -0.0008215  -0.0006659   0.0000071
    2  -0.0010561   0.0012190   0.0000758  -0.0009175   0.0005005  -0.0000104
    3   0.0000072   0.0000760   0.0081976   0.0000110  -0.0000109  -0.0004409
    4  -0.0513491   0.0580413  -0.0006525  -0.0389172  -0.0155223   0.0001521
    5   0.0184747   0.0308367  -0.0002900  -0.0316018  -0.0069899  -0.0000068
    6  -0.0002158  -0.0002693   0.0039609   0.0003280  -0.0000036  -0.0068578
    7  -0.1539365   0.0589787  -0.0006767   0.0503399   0.0133966  -0.0001189
    8   0.0894062  -0.2408667   0.0020660  -0.0055281  -0.0455343   0.0005450
    9  -0.0010066   0.0020538  -0.0571359   0.0000903   0.0005477   0.0038939
   10   0.0129074   0.0143046  -0.0001370  -0.0021836   0.0028973  -0.0000351
   11  -0.0138625  -0.0211373   0.0002336   0.0047743  -0.0019775   0.0000821
   12   0.0001517   0.0002631   0.0014349  -0.0000526   0.0000831   0.0054399
   13   0.6295179  -0.0243274   0.0003391  -0.1561467  -0.0604682   0.0007071
   14  -0.0243274   0.6341687  -0.0053598  -0.0437848  -0.2315693   0.0019328
   15   0.0003391  -0.0053598   0.1451941   0.0005316   0.0019251  -0.0561159
   16  -0.1561467  -0.0437848   0.0005316   0.6592353   0.0083091   0.0000095
   17  -0.0604682  -0.2315693   0.0019251   0.0083091   0.6263540  -0.0054427
   18   0.0007071   0.0019328  -0.0561159   0.0000095  -0.0054427   0.1376379
   19  -0.0152551  -0.0541039   0.0005847  -0.2878820  -0.0032001   0.0000102
   20  -0.0352434   0.0226193  -0.0002271  -0.0388375  -0.1195688   0.0005856
   21   0.0003900  -0.0002284   0.0038596   0.0003464   0.0005680  -0.0652400
   22  -0.0050358   0.0020070  -0.0000255  -0.0100859  -0.0312894   0.0003208
   23   0.0004418   0.0006914   0.0000426  -0.0038339   0.0020506   0.0000342
   24  -0.0000078   0.0000428   0.0045939   0.0000506   0.0000439   0.0051661
   25   0.0076466   0.0010940  -0.0000103  -0.0361550   0.0290694  -0.0003393
   26   0.0175216  -0.0489455   0.0004652   0.0698523   0.0189380  -0.0000975
   27  -0.0001848   0.0004603  -0.0068249  -0.0007781  -0.0001309   0.0074229
   28   0.0006373   0.0003775  -0.0000042   0.0009057   0.0037972  -0.0000433
   29   0.0004333  -0.0010917   0.0000114   0.0016796  -0.0046888   0.0001430
   30  -0.0000050   0.0000126  -0.0000589  -0.0000211   0.0001443   0.0083674
   31  -0.2253001  -0.0093794   0.0000624  -0.0156391  -0.0345366   0.0003694
   32   0.0061314  -0.1084440   0.0005601  -0.0290746  -0.0037288   0.0000092
   33  -0.0001298   0.0005417  -0.0534376   0.0003200   0.0000078  -0.0011664
   34   0.0518642   0.0042413  -0.0000305  -0.1465072   0.0423769  -0.0005135
   35   0.0025378  -0.0308913   0.0002385   0.0495050  -0.1876165   0.0015711
   36   0.0000002   0.0002490  -0.0088313  -0.0005918   0.0015718  -0.0521828
   37  -0.0336245  -0.0044177   0.0000323  -0.0274962   0.0348816  -0.0003961
   38  -0.0108361   0.0057553   0.0000166   0.0365447   0.0006766  -0.0001147
   39   0.0001003   0.0000019   0.0067079  -0.0004341  -0.0000723  -0.0084464
   40  -0.0154700   0.0269304  -0.0003013  -0.0053462   0.0031634  -0.0000397
   41   0.0338997  -0.0001777   0.0000077  -0.0068350  -0.0045534   0.0000972
   42  -0.0003722  -0.0000076  -0.0007036   0.0000764   0.0000936   0.0036766
   43  -0.0074967   0.0029832  -0.0000374   0.0024070   0.0018824  -0.0000221
   44  -0.0053655  -0.0043789   0.0000826  -0.0002492   0.0016433  -0.0000170
   45   0.0000512   0.0000867   0.0034565   0.0000022  -0.0000149   0.0000980
   46  -0.0058161  -0.0001342   0.0000007  -0.0015947   0.0032380  -0.0000355
   47   0.0204640  -0.0022996   0.0000363  -0.0006167  -0.0066850   0.0000680
   48  -0.0002213   0.0000274   0.0002671   0.0000058   0.0000670  -0.0005849
   49   0.0294399  -0.0010308   0.0000201   0.0017481  -0.0107699   0.0001190
   50  -0.0096269  -0.0041625   0.0001057   0.0009108   0.0014218  -0.0000166
   51   0.0001170   0.0001106   0.0061744  -0.0000080  -0.0000225  -0.0000129
   52  -0.0495225  -0.0318646   0.0003257  -0.0064232   0.0144564  -0.0001637
   53  -0.0311432   0.0053105  -0.0001005   0.0011937   0.0094877  -0.0000595
   54   0.0003137  -0.0001065  -0.0028047  -0.0000176  -0.0000488   0.0042130
   55  -0.0006174   0.0017654  -0.0000195  -0.0000499   0.0003889  -0.0000037
   56  -0.0001822  -0.0000115   0.0000004   0.0000892   0.0000725  -0.0000044
   57   0.0000023   0.0000008   0.0000050  -0.0000009  -0.0000049  -0.0003262
   58   0.0002596   0.0001461  -0.0000010   0.0001003  -0.0003001   0.0000032
   59   0.0002725   0.0002744  -0.0000144   0.0000599  -0.0001430   0.0000043
   60  -0.0000031  -0.0000146  -0.0010798  -0.0000005   0.0000043   0.0002417
   61   0.0003338  -0.0018013   0.0000186  -0.0005937   0.0001094  -0.0000012
   62  -0.0000050   0.0000056   0.0000113  -0.0000856  -0.0000126  -0.0000031
   63  -0.0000007   0.0000096   0.0010615   0.0000003  -0.0000024  -0.0002929
   64  -0.0004756   0.0012994  -0.0000244   0.0000330   0.0000244   0.0000005
   65   0.0020897   0.0005533  -0.0000174  -0.0002012  -0.0006461   0.0000045
   66  -0.0000280  -0.0000180  -0.0023192   0.0000031   0.0000047  -0.0001815
   67  -0.0124261  -0.0019970   0.0000156   0.0201890   0.0163961  -0.0001817
   68   0.0034522  -0.0005676   0.0000702  -0.0008183  -0.0617956   0.0007638
   69  -0.0000447   0.0000682   0.0057515   0.0000098   0.0007713   0.0072696
   70   0.0030422   0.0018666  -0.0000197  -0.0026100  -0.0080494   0.0000878
   71  -0.0040281  -0.0074679   0.0000643  -0.0101683   0.0176577  -0.0000853
   72   0.0000487   0.0000691  -0.0015742   0.0001134  -0.0000932   0.0100394
   73   0.0016838   0.0018493  -0.0000198   0.0034938  -0.0095851   0.0001072
   74   0.0010199   0.0005770  -0.0000041  -0.0003662  -0.0032932   0.0000171
   75  -0.0000087  -0.0000023   0.0002212   0.0000062   0.0000147  -0.0016179
           19          20          21          22          23          24
    1  -0.0008025  -0.0026326   0.0000272   0.0004004  -0.0006029   0.0000062
    2  -0.0049052  -0.0038594   0.0000987   0.0009602  -0.0009238   0.0000175
    3   0.0000490   0.0000996   0.0053479  -0.0000102   0.0000171   0.0006779
    4   0.0538666  -0.0156196   0.0001924  -0.0014938   0.0042341  -0.0000460
    5   0.0299957  -0.0605821   0.0007577   0.0029252  -0.0017121   0.0001051
    6  -0.0003083   0.0007455   0.0075544  -0.0000341   0.0001060   0.0077496
    7  -0.0395037   0.0253611  -0.0002929  -0.0010667   0.0002803  -0.0000051
    8   0.0138356  -0.0121816   0.0000825   0.0006502   0.0007279  -0.0000063
    9  -0.0001698   0.0000969  -0.0053754  -0.0000075  -0.0000063   0.0001068
   10  -0.0006911   0.0007955  -0.0000088   0.0001445  -0.0001049   0.0000017
   11   0.0010236   0.0001250   0.0000001  -0.0001538  -0.0000439  -0.0000139
   12  -0.0000117   0.0000000   0.0000895   0.0000019  -0.0000144  -0.0013444
   13  -0.0152551  -0.0352434   0.0003900  -0.0050358   0.0004418  -0.0000078
   14  -0.0541039   0.0226193  -0.0002284   0.0020070   0.0006914   0.0000428
   15   0.0005847  -0.0002271   0.0038596  -0.0000255   0.0000426   0.0045939
   16  -0.2878820  -0.0388375   0.0003464  -0.0100859  -0.0038339   0.0000506
   17  -0.0032001  -0.1195688   0.0005680  -0.0312894   0.0020506   0.0000439
   18   0.0000102   0.0005856  -0.0652400   0.0003208   0.0000342   0.0051661
   19   0.6528124  -0.0143388   0.0002880  -0.1054290  -0.1066939   0.0011104
   20  -0.0143388   0.7665229  -0.0069833  -0.1043026  -0.2906182   0.0027690
   21   0.0002880  -0.0069833   0.1321523   0.0011175   0.0027872  -0.0374686
   22  -0.1054290  -0.1043026   0.0011175   0.1090533   0.1163627  -0.0012343
   23  -0.1066939  -0.2906182   0.0027872   0.1163627   0.3087134  -0.0030889
   24   0.0011104   0.0027690  -0.0374686  -0.0012343  -0.0030889   0.0271358
   25  -0.2033138   0.1466436  -0.0016140   0.0112162  -0.0122787   0.0001338
   26   0.0857940  -0.3011668   0.0027289   0.0174437  -0.0172803   0.0002090
   27  -0.0009651   0.0027383  -0.0550908  -0.0001924   0.0002073   0.0021690
   28  -0.0153896  -0.0036493   0.0000353   0.0011056   0.0002720  -0.0000021
   29   0.0283163   0.0067397  -0.0000579  -0.0007047   0.0009911  -0.0000573
   30  -0.0003124  -0.0000658   0.0007746   0.0000119  -0.0000640  -0.0046026
   31  -0.0023103   0.0036412  -0.0000391  -0.0005254   0.0000349  -0.0000013
   32  -0.0021319  -0.0045136   0.0001001  -0.0014956  -0.0002392   0.0000036
   33   0.0000225   0.0001026   0.0046525   0.0000158   0.0000046   0.0001778
   34  -0.0402401   0.0420890  -0.0004798  -0.0032478   0.0013429  -0.0000138
   35   0.0289119   0.0040288   0.0000410  -0.0050508  -0.0012660  -0.0000254
   36  -0.0003265   0.0000363   0.0069020   0.0000566  -0.0000246  -0.0034168
   37   0.0101419  -0.0044900   0.0000477   0.0022216  -0.0009411   0.0000121
   38   0.0011368  -0.0065613   0.0001172   0.0004494  -0.0002428   0.0000042
   39  -0.0000056   0.0001154   0.0040066  -0.0000043   0.0000028   0.0000311
   40   0.0023042   0.0002542  -0.0000020  -0.0004034  -0.0000011   0.0000003
   41   0.0010156   0.0002528  -0.0000009  -0.0011117   0.0002529  -0.0000072
   42  -0.0000117  -0.0000019   0.0000774   0.0000121  -0.0000065  -0.0003449
   43  -0.0007650  -0.0004968   0.0000048   0.0005578  -0.0001330   0.0000018
   44   0.0005504  -0.0002183  -0.0000052   0.0003850  -0.0001042   0.0000021
   45  -0.0000055  -0.0000055  -0.0006708  -0.0000039   0.0000019   0.0000655
   46   0.0011726  -0.0002989   0.0000032  -0.0000119  -0.0000101   0.0000002
   47  -0.0007981   0.0013686  -0.0000102  -0.0005322   0.0000689  -0.0000013
   48   0.0000091  -0.0000105   0.0003939   0.0000057  -0.0000009  -0.0000111
   49  -0.0019618   0.0020694  -0.0000219  -0.0002572  -0.0000624   0.0000003
   50  -0.0008383  -0.0005893  -0.0000012   0.0001837  -0.0000956   0.0000017
   51   0.0000076  -0.0000002  -0.0006936  -0.0000021   0.0000015   0.0000519
   52   0.0013728  -0.0035765   0.0000389  -0.0004174   0.0000957  -0.0000009
   53   0.0016894  -0.0011365   0.0000256   0.0002787   0.0001096   0.0000004
   54  -0.0000177   0.0000243   0.0012716  -0.0000032   0.0000002   0.0001226
   55   0.0002068  -0.0001894   0.0000021  -0.0000460   0.0000008  -0.0000000
   56  -0.0000032  -0.0000273   0.0000010   0.0000023   0.0000141  -0.0000001
   57  -0.0000000   0.0000009   0.0000565  -0.0000001  -0.0000000   0.0000108
   58  -0.0000619   0.0000522  -0.0000006   0.0000001  -0.0000292   0.0000003
   59   0.0000138   0.0000510  -0.0000001   0.0000007  -0.0000052  -0.0000000
   60  -0.0000002  -0.0000001   0.0000359   0.0000000  -0.0000000  -0.0000052
   61   0.0000004  -0.0001753   0.0000021  -0.0000746  -0.0000119   0.0000002
   62   0.0000425  -0.0000153  -0.0000018  -0.0000083  -0.0000147  -0.0000006
   63  -0.0000001  -0.0000022  -0.0001838   0.0000000  -0.0000006  -0.0000698
   64   0.0000261   0.0000906  -0.0000010   0.0000425   0.0000052  -0.0000001
   65   0.0001242   0.0001226  -0.0000009   0.0000130  -0.0000275   0.0000007
   66  -0.0000015  -0.0000006   0.0000246  -0.0000001   0.0000007   0.0000351
   67  -0.0029355  -0.0015540   0.0000139   0.0040189   0.0012621  -0.0000023
   68  -0.0102903   0.0009471  -0.0000277   0.0021372  -0.0007553  -0.0000051
   69   0.0001125  -0.0000277  -0.0015093  -0.0000141  -0.0000061  -0.0010835
   70  -0.0027346   0.0036795  -0.0000406   0.0003169  -0.0002075   0.0000023
   71   0.0058780  -0.0025966   0.0000157   0.0008636  -0.0003083   0.0000073
   72  -0.0000681   0.0000163  -0.0012813  -0.0000100   0.0000070   0.0003260
   73  -0.0026277   0.0007283  -0.0000088  -0.0009828   0.0005781  -0.0000065
   74  -0.0010239   0.0008572  -0.0000060  -0.0000139   0.0000171  -0.0000012
   75   0.0000101  -0.0000059   0.0003144  -0.0000006  -0.0000007  -0.0000729
           25          26          27          28          29          30
    1   0.0113906  -0.0127941   0.0001418   0.0009329   0.0007472  -0.0000055
    2   0.0196945  -0.0186867   0.0002056  -0.0005825   0.0010751  -0.0000391
    3  -0.0002078   0.0001972  -0.0001256   0.0000061  -0.0000447  -0.0026909
    4  -0.1589856  -0.0436305   0.0004882  -0.0113131  -0.0297153   0.0003180
    5  -0.1064191  -0.2678358   0.0023347   0.0027653   0.0036735  -0.0000431
    6   0.0011549   0.0023361  -0.0528643  -0.0000356  -0.0000504  -0.0002066
    7  -0.0261349  -0.0746263   0.0007971   0.0011909  -0.0010902   0.0000127
    8  -0.0287596   0.0185087  -0.0001322  -0.0033441  -0.0051258   0.0001120
    9   0.0003129  -0.0001533   0.0070300   0.0000363   0.0001136   0.0053717
   10  -0.0055030   0.0016558  -0.0000227  -0.0007703  -0.0015990   0.0000172
   11  -0.0004393   0.0021010   0.0000594   0.0000486  -0.0001313   0.0000079
   12  -0.0000004   0.0000603   0.0076824  -0.0000009   0.0000075   0.0006058
   13   0.0076466   0.0175216  -0.0001848   0.0006373   0.0004333  -0.0000050
   14   0.0010940  -0.0489455   0.0004603   0.0003775  -0.0010917   0.0000126
   15  -0.0000103   0.0004652  -0.0068249  -0.0000042   0.0000114  -0.0000589
   16  -0.0361550   0.0698523  -0.0007781   0.0009057   0.0016796  -0.0000211
   17   0.0290694   0.0189380  -0.0001309   0.0037972  -0.0046888   0.0001443
   18  -0.0003393  -0.0000975   0.0074229  -0.0000433   0.0001430   0.0083674
   19  -0.2033138   0.0857940  -0.0009651  -0.0153896   0.0283163  -0.0003124
   20   0.1466436  -0.3011668   0.0027383  -0.0036493   0.0067397  -0.0000658
   21  -0.0016140   0.0027289  -0.0550908   0.0000353  -0.0000579   0.0007746
   22   0.0112162   0.0174437  -0.0001924   0.0011056  -0.0007047   0.0000119
   23  -0.0122787  -0.0172803   0.0002073   0.0002720   0.0009911  -0.0000640
   24   0.0001338   0.0002090   0.0021690  -0.0000021  -0.0000573  -0.0046026
   25   0.7333594  -0.0240667   0.0003916  -0.3272576  -0.0168903   0.0000991
   26  -0.0240667   0.6669864  -0.0060215  -0.0171835  -0.0614388   0.0003306
   27   0.0003916  -0.0060215   0.1159729   0.0001088   0.0003304  -0.0298663
   28  -0.3272576  -0.0171835   0.0001088   0.3511943   0.0177841  -0.0001038
   29  -0.0168903  -0.0614388   0.0003304   0.0177841   0.0590994  -0.0003776
   30   0.0000991   0.0003306  -0.0298663  -0.0001038  -0.0003776   0.0230361
   31  -0.0065590  -0.0152146   0.0001639   0.0000952  -0.0002028   0.0000027
   32  -0.0006086  -0.0030520   0.0000357  -0.0001845   0.0002848  -0.0000162
   33   0.0000031   0.0000307   0.0002756   0.0000023  -0.0000161  -0.0011912
   34  -0.0069774  -0.0212944   0.0002292  -0.0010229   0.0009102  -0.0000102
   35  -0.0091185   0.0091676  -0.0000629  -0.0013483   0.0012609  -0.0000057
   36   0.0000978  -0.0000667   0.0037712   0.0000149  -0.0000060   0.0007511
   37   0.0034554   0.0130665  -0.0001417   0.0000028   0.0003545  -0.0000036
   38   0.0029911   0.0019359  -0.0000039   0.0000984  -0.0004377  -0.0000079
   39  -0.0000332   0.0000044   0.0014147  -0.0000007  -0.0000071  -0.0011379
   40  -0.0020257   0.0006821  -0.0000081   0.0000942  -0.0001144   0.0000011
   41  -0.0041903  -0.0041526   0.0000383   0.0003202  -0.0001873   0.0000053
   42   0.0000455   0.0000377  -0.0005216  -0.0000035   0.0000051   0.0002957
   43   0.0018610   0.0012927  -0.0000134  -0.0000669   0.0000424  -0.0000005
   44   0.0006703   0.0016368  -0.0000139  -0.0000379   0.0000707   0.0000001
   45  -0.0000063  -0.0000125   0.0003423   0.0000004   0.0000001   0.0000760
   46  -0.0001684   0.0017420  -0.0000189  -0.0000151   0.0000150  -0.0000001
   47  -0.0024925  -0.0040720   0.0000404   0.0000153  -0.0000909   0.0000007
   48   0.0000266   0.0000414  -0.0002855  -0.0000002   0.0000007  -0.0000271
   49  -0.0023118  -0.0058382   0.0000626  -0.0000931  -0.0000416   0.0000005
   50   0.0017519   0.0007310  -0.0000044  -0.0000351   0.0001118  -0.0000024
   51  -0.0000197  -0.0000083   0.0002844   0.0000003  -0.0000024  -0.0001138
   52   0.0020595   0.0055768  -0.0000596   0.0000477   0.0000666  -0.0000008
   53   0.0016604   0.0048419  -0.0000578   0.0000443  -0.0000900   0.0000022
   54  -0.0000173  -0.0000557  -0.0005570  -0.0000005   0.0000021   0.0001068
   55   0.0000144   0.0002282  -0.0000025  -0.0000172  -0.0000025   0.0000000
   56   0.0000422  -0.0000041   0.0000001   0.0000221  -0.0000002  -0.0000000
   57  -0.0000005  -0.0000001   0.0000054  -0.0000003  -0.0000000  -0.0000031
   58  -0.0000400  -0.0000872   0.0000009  -0.0000514  -0.0000037   0.0000000
   59  -0.0000355  -0.0000559   0.0000006  -0.0000003   0.0000101  -0.0000001
   60   0.0000004   0.0000006   0.0000008  -0.0000000  -0.0000001   0.0000021
   61  -0.0000431  -0.0000114   0.0000001  -0.0000327   0.0000010  -0.0000000
   62  -0.0000409   0.0000528   0.0000000  -0.0000379   0.0000017   0.0000004
   63   0.0000004   0.0000004   0.0000574   0.0000004   0.0000004   0.0000419
   64   0.0000294   0.0000679  -0.0000006   0.0000292   0.0000074  -0.0000001
   65   0.0000739  -0.0000378   0.0000003   0.0000418   0.0000997  -0.0000002
   66  -0.0000009  -0.0000002   0.0000064  -0.0000004  -0.0000001   0.0000864
   67   0.0045494   0.0040686  -0.0000429   0.0001311  -0.0000960   0.0000010
   68   0.0025957  -0.0022313   0.0000300   0.0005150  -0.0002092   0.0000050
   69  -0.0000272   0.0000309   0.0004821  -0.0000058   0.0000046   0.0002093
   70  -0.0003566  -0.0025912   0.0000282  -0.0004116   0.0001632  -0.0000019
   71  -0.0008554   0.0047699  -0.0000631   0.0004022   0.0000471   0.0000023
   72   0.0000101  -0.0000660  -0.0009204  -0.0000047   0.0000021   0.0002460
   73   0.0002502  -0.0016543   0.0000183   0.0000746  -0.0000600   0.0000008
   74  -0.0000918  -0.0007103   0.0000093  -0.0001008   0.0000263  -0.0000011
   75   0.0000009   0.0000081   0.0001389   0.0000012  -0.0000011  -0.0000725
           31          32          33          34          35          36
    1   0.0001330   0.0018161  -0.0000195   0.0000883  -0.0002987   0.0000037
    2   0.0002528   0.0002066   0.0000062   0.0000959   0.0000067  -0.0000091
    3  -0.0000031   0.0000061   0.0007510  -0.0000014  -0.0000091  -0.0008277
    4   0.0240175   0.0040983  -0.0000369   0.0100210  -0.0034851   0.0000432
    5   0.0097605  -0.0036456   0.0001016   0.0097150  -0.0060230   0.0000691
    6  -0.0001011   0.0001014   0.0055565  -0.0001019   0.0000638  -0.0000452
    7  -0.0498204   0.0262607  -0.0003043  -0.0118318  -0.0011958   0.0000052
    8   0.0249707   0.0106308  -0.0001045  -0.0025296  -0.0019611   0.0000809
    9  -0.0002757  -0.0001104  -0.0004508   0.0000240   0.0000830   0.0055745
   10  -0.0006091  -0.0013762   0.0000134   0.0011347   0.0005806  -0.0000061
   11  -0.0017973   0.0011458  -0.0000165  -0.0019562  -0.0003885   0.0000065
   12   0.0000075  -0.0000526  -0.0021986   0.0000221   0.0000074   0.0002778
   13  -0.2253001   0.0061314  -0.0001298   0.0518642   0.0025378   0.0000002
   14  -0.0093794  -0.1084440   0.0005417   0.0042413  -0.0308913   0.0002490
   15   0.0000624   0.0005601  -0.0534376  -0.0000305   0.0002385  -0.0088313
   16  -0.0156391  -0.0290746   0.0003200  -0.1465072   0.0495050  -0.0005918
   17  -0.0345366  -0.0037288   0.0000078   0.0423769  -0.1876165   0.0015718
   18   0.0003694   0.0000092  -0.0011664  -0.0005135   0.0015711  -0.0521828
   19  -0.0023103  -0.0021319   0.0000225  -0.0402401   0.0289119  -0.0003265
   20   0.0036412  -0.0045136   0.0001026   0.0420890   0.0040288   0.0000363
   21  -0.0000391   0.0001001   0.0046525  -0.0004798   0.0000410   0.0069020
   22  -0.0005254  -0.0014956   0.0000158  -0.0032478  -0.0050508   0.0000566
   23   0.0000349  -0.0002392   0.0000046   0.0013429  -0.0012660  -0.0000246
   24  -0.0000013   0.0000036   0.0001778  -0.0000138  -0.0000254  -0.0034168
   25  -0.0065590  -0.0006086   0.0000031  -0.0069774  -0.0091185   0.0000978
   26  -0.0152146  -0.0030520   0.0000307  -0.0212944   0.0091676  -0.0000667
   27   0.0001639   0.0000357   0.0002756   0.0002292  -0.0000629   0.0037712
   28   0.0000952  -0.0001845   0.0000023  -0.0010229  -0.0013483   0.0000149
   29  -0.0002028   0.0002848  -0.0000161   0.0009102   0.0012609  -0.0000060
   30   0.0000027  -0.0000162  -0.0011912  -0.0000102  -0.0000057   0.0007511
   31   0.6209072   0.0354356  -0.0002058  -0.0326393   0.0097695  -0.0001250
   32   0.0354356   0.6451224  -0.0054861   0.0077672   0.0082332  -0.0000210
   33  -0.0002058  -0.0054861   0.1363629  -0.0001039  -0.0000169   0.0062147
   34  -0.0326393   0.0077672  -0.0001039   0.6714320   0.0624294  -0.0005092
   35   0.0097695   0.0082332  -0.0000169   0.0624294   0.7475245  -0.0068201
   36  -0.0001250  -0.0000210   0.0062147  -0.0005092  -0.0068201   0.1431251
   37   0.0487698  -0.0051009   0.0000900  -0.2783698  -0.0223922   0.0001815
   38  -0.0000922  -0.0416571   0.0004042   0.0175068  -0.0747223   0.0003774
   39   0.0000321   0.0003894  -0.0054623  -0.0002132   0.0003121  -0.0433330
   40  -0.1590592   0.0501505  -0.0006380  -0.0273059  -0.0362505   0.0003957
   41   0.0588216  -0.2096198   0.0017260  -0.0469048  -0.0043811  -0.0001252
   42  -0.0007354   0.0017234  -0.0568838   0.0004979  -0.0001204  -0.0142252
   43  -0.0144332   0.0389046  -0.0004249   0.0195421   0.0006827  -0.0000036
   44   0.0334469   0.0256131  -0.0002286   0.0112764  -0.0062978   0.0001350
   45  -0.0003786  -0.0002110   0.0044231  -0.0001120   0.0001326   0.0058508
   46   0.0071891   0.0053143  -0.0000542   0.0015988  -0.0035143   0.0000381
   47  -0.0210293  -0.0415909   0.0003759  -0.0195243   0.0030133  -0.0000195
   48   0.0002325   0.0003916  -0.0063802   0.0002097  -0.0000137   0.0018957
   49  -0.0527405  -0.0605157   0.0006223  -0.0129090   0.0062501  -0.0000742
   50  -0.0217763   0.0197863  -0.0001785   0.0102444   0.0015407  -0.0000052
   51   0.0002064  -0.0001923   0.0049640  -0.0001149  -0.0000024   0.0008020
   52  -0.1424924  -0.0603465   0.0006442   0.0098528  -0.0053835   0.0000642
   53  -0.0857320  -0.2626051   0.0022071   0.0053712  -0.0060815   0.0000468
   54   0.0009156   0.0022455  -0.0534008  -0.0000537   0.0000383  -0.0021075
   55  -0.0046553  -0.0026299   0.0000273   0.0011557   0.0002530  -0.0000023
   56  -0.0008356   0.0009794   0.0000271   0.0001332  -0.0001022  -0.0000003
   57   0.0000049   0.0000236   0.0035397  -0.0000009   0.0000003  -0.0001577
   58   0.0005436  -0.0003216   0.0000040   0.0004683   0.0001582  -0.0000014
   59  -0.0004409  -0.0009777   0.0000099  -0.0001581  -0.0004465  -0.0000064
   60   0.0000057   0.0000092  -0.0000665   0.0000027  -0.0000070  -0.0010308
   61  -0.0050505   0.0027895  -0.0000374  -0.0000242   0.0003210  -0.0000036
   62   0.0004020   0.0014330   0.0000666   0.0002838   0.0001770  -0.0000027
   63  -0.0000103   0.0000706   0.0076807  -0.0000038  -0.0000035  -0.0000752
   64   0.0127842  -0.0119293   0.0001608   0.0000869  -0.0001356   0.0000018
   65   0.0158904  -0.0214840   0.0002543   0.0004669   0.0004853  -0.0000075
   66  -0.0001323   0.0002393   0.0015537  -0.0000053  -0.0000071  -0.0001891
   67   0.0064269  -0.0028103   0.0000346  -0.1615948  -0.1523750   0.0016414
   68  -0.0001321  -0.0096570   0.0000861  -0.1480913  -0.3998656   0.0038195
   69   0.0000033   0.0000860  -0.0018601   0.0015747   0.0038262  -0.0577370
   70  -0.0089939   0.0017295  -0.0000258  -0.0463054   0.0408849  -0.0004851
   71   0.0008562  -0.0018240   0.0000823   0.0219083  -0.0519673   0.0006488
   72  -0.0000199   0.0000808   0.0055214  -0.0002572   0.0006513   0.0045385
   73  -0.0000386  -0.0018722   0.0000205   0.0017308   0.0382644  -0.0004154
   74  -0.0021130  -0.0003967   0.0000126   0.0022999  -0.0034273   0.0000735
   75   0.0000211   0.0000140   0.0008246  -0.0000350   0.0001286   0.0044559
           37          38          39          40          41          42
    1   0.0001028  -0.0002059   0.0000023  -0.0006458  -0.0002547   0.0000028
    2  -0.0001652   0.0000905  -0.0000001   0.0000415   0.0000121  -0.0000057
    3   0.0000020  -0.0000004   0.0001079  -0.0000000  -0.0000054  -0.0005103
    4  -0.0112702  -0.0046330   0.0000425   0.0016510   0.0091314  -0.0000978
    5  -0.0065349   0.0013344  -0.0000197  -0.0008132   0.0006157   0.0000014
    6   0.0000679  -0.0000123   0.0001788   0.0000079   0.0000009   0.0005996
    7   0.0112332   0.0054501  -0.0000499  -0.0068277  -0.0150710   0.0001599
    8  -0.0052511  -0.0044553   0.0000342  -0.0013752   0.0076090  -0.0000471
    9   0.0000590   0.0000383  -0.0009679   0.0000105  -0.0000479   0.0034606
   10  -0.0000289  -0.0000359   0.0000002   0.0000970   0.0001453  -0.0000017
   11   0.0001958   0.0005527  -0.0000078   0.0000167  -0.0008114   0.0000083
   12  -0.0000026  -0.0000072  -0.0001467  -0.0000003   0.0000070  -0.0000920
   13  -0.0336245  -0.0108361   0.0001003  -0.0154700   0.0338997  -0.0003722
   14  -0.0044177   0.0057553   0.0000019   0.0269304  -0.0001777  -0.0000076
   15   0.0000323   0.0000166   0.0067079  -0.0003013   0.0000077  -0.0007036
   16  -0.0274962   0.0365447  -0.0004341  -0.0053462  -0.0068350   0.0000764
   17   0.0348816   0.0006766  -0.0000723   0.0031634  -0.0045534   0.0000936
   18  -0.0003961  -0.0001147  -0.0084464  -0.0000397   0.0000972   0.0036766
   19   0.0101419   0.0011368  -0.0000056   0.0023042   0.0010156  -0.0000117
   20  -0.0044900  -0.0065613   0.0001154   0.0002542   0.0002528  -0.0000019
   21   0.0000477   0.0001172   0.0040066  -0.0000020  -0.0000009   0.0000774
   22   0.0022216   0.0004494  -0.0000043  -0.0004034  -0.0011117   0.0000121
   23  -0.0009411  -0.0002428   0.0000028  -0.0000011   0.0002529  -0.0000065
   24   0.0000121   0.0000042   0.0000311   0.0000003  -0.0000072  -0.0003449
   25   0.0034554   0.0029911  -0.0000332  -0.0020257  -0.0041903   0.0000455
   26   0.0130665   0.0019359   0.0000044   0.0006821  -0.0041526   0.0000377
   27  -0.0001417  -0.0000039   0.0014147  -0.0000081   0.0000383  -0.0005216
   28   0.0000028   0.0000984  -0.0000007   0.0000942   0.0003202  -0.0000035
   29   0.0003545  -0.0004377  -0.0000071  -0.0001144  -0.0001873   0.0000051
   30  -0.0000036  -0.0000079  -0.0011379   0.0000011   0.0000053   0.0002957
   31   0.0487698  -0.0000922   0.0000321  -0.1590592   0.0588216  -0.0007354
   32  -0.0051009  -0.0416571   0.0003894   0.0501505  -0.2096198   0.0017234
   33   0.0000900   0.0004042  -0.0054623  -0.0006380   0.0017260  -0.0568838
   34  -0.2783698   0.0175068  -0.0002132  -0.0273059  -0.0469048   0.0004979
   35  -0.0223922  -0.0747223   0.0003121  -0.0362505  -0.0043811  -0.0001204
   36   0.0001815   0.0003774  -0.0433330   0.0003957  -0.0001252  -0.0142252
   37   0.6708166   0.0621503  -0.0005677  -0.1559347  -0.0638198   0.0007023
   38   0.0621503   0.7309676  -0.0071586  -0.0997745  -0.2751993   0.0025328
   39  -0.0005677  -0.0071586   0.0927271   0.0010989   0.0025731  -0.0417367
   40  -0.1559347  -0.0997745   0.0010989   0.6545560   0.0377874  -0.0001945
   41  -0.0638198  -0.2751993   0.0025731   0.0377874   0.6707387  -0.0057903
   42   0.0007023   0.0025328  -0.0417367  -0.0001945  -0.0057903   0.1427969
   43  -0.0471306  -0.0298087   0.0002960  -0.2696973  -0.0015742  -0.0000722
   44  -0.0498895   0.0002282   0.0000667   0.0229213  -0.1151665   0.0005436
   45   0.0005168   0.0000747   0.0082536  -0.0003197   0.0005368  -0.0639794
   46  -0.0047871   0.0091282  -0.0001055  -0.0274725  -0.0362135   0.0003859
   47   0.0267218   0.0085119  -0.0000399  -0.0650798   0.0090414  -0.0000826
   48  -0.0002915  -0.0000511   0.0034443   0.0006833  -0.0000733   0.0048523
   49   0.0104137   0.0002627   0.0000052  -0.0353023   0.0143427  -0.0001730
   50  -0.0142587  -0.0061933   0.0000502   0.0267268  -0.0005302  -0.0000421
   51   0.0001557   0.0000562  -0.0008021  -0.0003077  -0.0000505  -0.0063026
   52  -0.0113994   0.0031070  -0.0000427   0.0462768  -0.0055131   0.0000792
   53   0.0031399   0.0007350   0.0000374   0.0085001  -0.0458580   0.0005318
   54  -0.0000394   0.0000376   0.0040985  -0.0000779   0.0005167   0.0022203
   55  -0.0014708   0.0031786  -0.0000382  -0.0119936   0.0295889  -0.0003370
   56  -0.0000741  -0.0007431  -0.0000205  -0.0001289   0.0043507   0.0000002
   57   0.0000050  -0.0000153  -0.0026253  -0.0000104   0.0000076   0.0044423
   58  -0.0013672   0.0007229  -0.0000087   0.0014831  -0.0029494   0.0000281
   59  -0.0009663   0.0011111  -0.0000059  -0.0012964  -0.0051158   0.0001475
   60   0.0000088  -0.0000048   0.0005731   0.0000117   0.0001475   0.0087706
   61   0.0001158   0.0001266  -0.0000012  -0.0007390   0.0005937  -0.0000065
   62  -0.0002381   0.0000872  -0.0000061   0.0008225   0.0006160  -0.0000134
   63   0.0000044  -0.0000053  -0.0004811  -0.0000094  -0.0000139  -0.0006652
   64   0.0009258  -0.0004066   0.0000048  -0.0016887  -0.0029015   0.0000281
   65   0.0012936  -0.0006830   0.0000144  -0.0045364  -0.0020728   0.0000769
   66  -0.0000128   0.0000136   0.0005648   0.0000448   0.0000808   0.0055623
   67  -0.0550238  -0.0496700   0.0005318   0.0006680   0.0137182  -0.0001525
   68  -0.0439196  -0.0541637   0.0007662   0.0100647   0.0199313  -0.0001156
   69   0.0004652   0.0007682   0.0137484  -0.0001123  -0.0001168   0.0095426
   70  -0.1487488   0.0623088  -0.0007018   0.0142647  -0.0227103   0.0002582
   71   0.1057160  -0.2296833   0.0022666   0.0177710  -0.0415251   0.0004829
   72  -0.0012230   0.0022882  -0.0339141  -0.0001911   0.0004432  -0.0003778
   73   0.0184526  -0.0096996   0.0000928  -0.0014831   0.0106846  -0.0001184
   74  -0.0250606  -0.0572442   0.0007032   0.0035379  -0.0040697   0.0000481
   75   0.0003277   0.0006524   0.0031967  -0.0000415   0.0000433   0.0000458
           43          44          45          46          47          48
    1   0.0000297   0.0002034  -0.0000022  -0.0000262  -0.0000627   0.0000007
    2  -0.0000674  -0.0000396  -0.0000008   0.0000089   0.0001612  -0.0000009
    3   0.0000006  -0.0000007  -0.0001020  -0.0000001  -0.0000007   0.0000783
    4  -0.0029675  -0.0024109   0.0000240  -0.0015939   0.0062778  -0.0000680
    5   0.0005264  -0.0008043   0.0000009  -0.0015797   0.0011758  -0.0000100
    6  -0.0000057   0.0000008  -0.0007058   0.0000165  -0.0000082   0.0003212
    7   0.0031171   0.0042410  -0.0000437   0.0015507  -0.0071950   0.0000780
    8  -0.0023608  -0.0011839   0.0000231  -0.0011545   0.0048957  -0.0000595
    9   0.0000255   0.0000261   0.0011414   0.0000128  -0.0000613  -0.0006221
   10  -0.0000201  -0.0001399   0.0000014   0.0000500  -0.0000006   0.0000001
   11   0.0000592   0.0001276  -0.0000022  -0.0001766  -0.0000417   0.0000002
   12  -0.0000005  -0.0000025  -0.0000889   0.0000021   0.0000002  -0.0000067
   13  -0.0074967  -0.0053655   0.0000512  -0.0058161   0.0204640  -0.0002213
   14   0.0029832  -0.0043789   0.0000867  -0.0001342  -0.0022996   0.0000274
   15  -0.0000374   0.0000826   0.0034565   0.0000007   0.0000363   0.0002671
   16   0.0024070  -0.0002492   0.0000022  -0.0015947  -0.0006167   0.0000058
   17   0.0018824   0.0016433  -0.0000149   0.0032380  -0.0066850   0.0000670
   18  -0.0000221  -0.0000170   0.0000980  -0.0000355   0.0000680  -0.0005849
   19  -0.0007650   0.0005504  -0.0000055   0.0011726  -0.0007981   0.0000091
   20  -0.0004968  -0.0002183  -0.0000055  -0.0002989   0.0013686  -0.0000105
   21   0.0000048  -0.0000052  -0.0006708   0.0000032  -0.0000102   0.0003939
   22   0.0005578   0.0003850  -0.0000039  -0.0000119  -0.0005322   0.0000057
   23  -0.0001330  -0.0001042   0.0000019  -0.0000101   0.0000689  -0.0000009
   24   0.0000018   0.0000021   0.0000655   0.0000002  -0.0000013  -0.0000111
   25   0.0018610   0.0006703  -0.0000063  -0.0001684  -0.0024925   0.0000266
   26   0.0012927   0.0016368  -0.0000125   0.0017420  -0.0040720   0.0000414
   27  -0.0000134  -0.0000139   0.0003423  -0.0000189   0.0000404  -0.0002855
   28  -0.0000669  -0.0000379   0.0000004  -0.0000151   0.0000153  -0.0000002
   29   0.0000424   0.0000707   0.0000001   0.0000150  -0.0000909   0.0000007
   30  -0.0000005   0.0000001   0.0000760  -0.0000001   0.0000007  -0.0000271
   31  -0.0144332   0.0334469  -0.0003786   0.0071891  -0.0210293   0.0002325
   32   0.0389046   0.0256131  -0.0002110   0.0053143  -0.0415909   0.0003916
   33  -0.0004249  -0.0002286   0.0044231  -0.0000542   0.0003759  -0.0063802
   34   0.0195421   0.0112764  -0.0001120   0.0015988  -0.0195243   0.0002097
   35   0.0006827  -0.0062978   0.0001326  -0.0035143   0.0030133  -0.0000137
   36  -0.0000036   0.0001350   0.0058508   0.0000381  -0.0000195   0.0018957
   37  -0.0471306  -0.0498895   0.0005168  -0.0047871   0.0267218  -0.0002915
   38  -0.0298087   0.0002282   0.0000747   0.0091282   0.0085119  -0.0000511
   39   0.0002960   0.0000667   0.0082536  -0.0001055  -0.0000399   0.0034443
   40  -0.2696973   0.0229213  -0.0003197  -0.0274725  -0.0650798   0.0006833
   41  -0.0015742  -0.1151665   0.0005368  -0.0362135   0.0090414  -0.0000733
   42  -0.0000722   0.0005436  -0.0639794   0.0003859  -0.0000826   0.0048523
   43   0.6372700   0.0091623   0.0001353  -0.1875857  -0.0868860   0.0009010
   44   0.0091623   0.7691123  -0.0069562  -0.1421697  -0.3285169   0.0028834
   45   0.0001353  -0.0069562   0.1213672   0.0014777   0.0029173  -0.0522647
   46  -0.1875857  -0.1421697   0.0014777   0.7251829   0.0347298  -0.0000726
   47  -0.0868860  -0.3285169   0.0029173   0.0347298   0.6786800  -0.0059709
   48   0.0009010   0.0028834  -0.0522647  -0.0000726  -0.0059709   0.1190109
   49   0.0472626   0.0243557  -0.0002420  -0.1654226   0.0476474  -0.0005971
   50  -0.0181713  -0.0612413   0.0007499   0.1101858  -0.2527385   0.0022340
   51   0.0002214   0.0007794   0.0092804  -0.0012453   0.0021913  -0.0518074
   52  -0.0301753  -0.0277390   0.0002866  -0.0353193   0.0706910  -0.0007816
   53  -0.0111969  -0.0143018   0.0000946   0.0239182   0.0241919  -0.0001906
   54   0.0001069   0.0000852  -0.0057657  -0.0002846  -0.0001514   0.0066310
   55  -0.1300579   0.1206665  -0.0013680   0.0113898  -0.0150425   0.0001679
   56   0.1222571  -0.2674468   0.0025929   0.0163418  -0.0196212   0.0002336
   57  -0.0013923   0.0026064  -0.0327097  -0.0001655   0.0002091   0.0014211
   58  -0.0137667   0.0024086  -0.0000358  -0.3265548  -0.0025702  -0.0001265
   59  -0.0298219   0.0044798  -0.0000487  -0.0021460  -0.0607313   0.0003018
   60   0.0003080  -0.0000323   0.0013258  -0.0001356   0.0003015  -0.0315447
   61  -0.0015857   0.0025639  -0.0000309   0.0115597   0.0153228  -0.0001589
   62   0.0050285  -0.0028273   0.0000806  -0.0174444  -0.0192013   0.0001770
   63  -0.0000538   0.0000812   0.0045050   0.0001885   0.0001879  -0.0016364
   64  -0.0003822  -0.0008405   0.0000087  -0.0055984  -0.0021716   0.0000188
   65  -0.0009810   0.0000085   0.0000013  -0.0000545   0.0018636   0.0000583
   66   0.0000093   0.0000028   0.0002308  -0.0000067   0.0000584   0.0075086
   67  -0.0056354  -0.0053042   0.0000557  -0.0003297   0.0054513  -0.0000584
   68  -0.0061350  -0.0030899   0.0000180   0.0018463   0.0027022  -0.0000371
   69   0.0000672   0.0000199  -0.0012822  -0.0000198  -0.0000379  -0.0008104
   70   0.0021308   0.0022928  -0.0000218   0.0019103  -0.0037418   0.0000412
   71   0.0032950   0.0021475  -0.0000565  -0.0015199   0.0005762  -0.0000045
   72  -0.0000342  -0.0000538  -0.0029927   0.0000174  -0.0000087   0.0001896
   73  -0.0024120  -0.0009982   0.0000104   0.0006927   0.0004224  -0.0000044
   74   0.0015169   0.0005496  -0.0000030  -0.0000519  -0.0006614   0.0000067
   75  -0.0000173  -0.0000051   0.0001455   0.0000014   0.0000058  -0.0000326
           49          50          51          52          53          54
    1  -0.0000577  -0.0000195   0.0000001   0.0000721   0.0001472  -0.0000017
    2   0.0002636  -0.0000571  -0.0000004  -0.0001710  -0.0001972   0.0000047
    3  -0.0000028  -0.0000007  -0.0001070   0.0000018   0.0000048   0.0002457
    4   0.0075899  -0.0026645   0.0000323  -0.0073456  -0.0062170   0.0000637
    5   0.0031418   0.0012446  -0.0000064  -0.0040569  -0.0043459   0.0000390
    6  -0.0000325  -0.0000091   0.0004245   0.0000427   0.0000395  -0.0005286
    7  -0.0087770   0.0041364  -0.0000489   0.0084577   0.0087472  -0.0000914
    8   0.0060442  -0.0035997   0.0000357  -0.0076247  -0.0037537   0.0000499
    9  -0.0000669   0.0000345  -0.0005275   0.0000833   0.0000543   0.0011678
   10  -0.0000846  -0.0001728   0.0000013  -0.0018147   0.0013752  -0.0000236
   11   0.0003826   0.0011661  -0.0000137  -0.0011703  -0.0014353   0.0000107
   12  -0.0000030  -0.0000150  -0.0002166   0.0000214   0.0000123  -0.0008613
   13   0.0294399  -0.0096269   0.0001170  -0.0495225  -0.0311432   0.0003137
   14  -0.0010308  -0.0041625   0.0001106  -0.0318646   0.0053105  -0.0001065
   15   0.0000201   0.0001057   0.0061744   0.0003257  -0.0001005  -0.0028047
   16   0.0017481   0.0009108  -0.0000080  -0.0064232   0.0011937  -0.0000176
   17  -0.0107699   0.0014218  -0.0000225   0.0144564   0.0094877  -0.0000488
   18   0.0001190  -0.0000166  -0.0000129  -0.0001637  -0.0000595   0.0042130
   19  -0.0019618  -0.0008383   0.0000076   0.0013728   0.0016894  -0.0000177
   20   0.0020694  -0.0005893  -0.0000002  -0.0035765  -0.0011365   0.0000243
   21  -0.0000219  -0.0000012  -0.0006936   0.0000389   0.0000256   0.0012716
   22  -0.0002572   0.0001837  -0.0000021  -0.0004174   0.0002787  -0.0000032
   23  -0.0000624  -0.0000956   0.0000015   0.0000957   0.0001096   0.0000002
   24   0.0000003   0.0000017   0.0000519  -0.0000009   0.0000004   0.0001226
   25  -0.0023118   0.0017519  -0.0000197   0.0020595   0.0016604  -0.0000173
   26  -0.0058382   0.0007310  -0.0000083   0.0055768   0.0048419  -0.0000557
   27   0.0000626  -0.0000044   0.0002844  -0.0000596  -0.0000578  -0.0005570
   28  -0.0000931  -0.0000351   0.0000003   0.0000477   0.0000443  -0.0000005
   29  -0.0000416   0.0001118  -0.0000024   0.0000666  -0.0000900   0.0000021
   30   0.0000005  -0.0000024  -0.0001138  -0.0000008   0.0000022   0.0001068
   31  -0.0527405  -0.0217763   0.0002064  -0.1424924  -0.0857320   0.0009156
   32  -0.0605157   0.0197863  -0.0001923  -0.0603465  -0.2626051   0.0022455
   33   0.0006223  -0.0001785   0.0049640   0.0006442   0.0022071  -0.0534008
   34  -0.0129090   0.0102444  -0.0001149   0.0098528   0.0053712  -0.0000537
   35   0.0062501   0.0015407  -0.0000024  -0.0053835  -0.0060815   0.0000383
   36  -0.0000742  -0.0000052   0.0008020   0.0000642   0.0000468  -0.0021075
   37   0.0104137  -0.0142587   0.0001557  -0.0113994   0.0031399  -0.0000394
   38   0.0002627  -0.0061933   0.0000562   0.0031070   0.0007350   0.0000376
   39   0.0000052   0.0000502  -0.0008021  -0.0000427   0.0000374   0.0040985
   40  -0.0353023   0.0267268  -0.0003077   0.0462768   0.0085001  -0.0000779
   41   0.0143427  -0.0005302  -0.0000505  -0.0055131  -0.0458580   0.0005167
   42  -0.0001730  -0.0000421  -0.0063026   0.0000792   0.0005318   0.0022203
   43   0.0472626  -0.0181713   0.0002214  -0.0301753  -0.0111969   0.0001069
   44   0.0243557  -0.0612413   0.0007794  -0.0277390  -0.0143018   0.0000852
   45  -0.0002420   0.0007499   0.0092804   0.0002866   0.0000946  -0.0057657
   46  -0.1654226   0.1101858  -0.0012453  -0.0353193   0.0239182  -0.0002846
   47   0.0476474  -0.2527385   0.0021913   0.0706910   0.0241919  -0.0001514
   48  -0.0005971   0.0022340  -0.0518074  -0.0007816  -0.0001906   0.0066310
   49   0.6927295   0.0398232  -0.0001108  -0.3621287   0.0291829  -0.0004516
   50   0.0398232   0.6891011  -0.0062710  -0.0340569  -0.1213716   0.0007326
   51  -0.0001108  -0.0062710   0.1009755   0.0001854   0.0007676  -0.0485834
   52  -0.3621287  -0.0340569   0.0001854   0.7147699  -0.0361105   0.0006257
   53   0.0291829  -0.1213716   0.0007676  -0.0361105   0.6805368  -0.0059832
   54  -0.0004516   0.0007326  -0.0485834   0.0006257  -0.0059832   0.1223684
   55  -0.0006638  -0.0028402   0.0000267  -0.0011361  -0.0008847   0.0000087
   56  -0.0046131  -0.0021604   0.0001004  -0.0004208   0.0005196  -0.0000009
   57   0.0000407   0.0001036   0.0074048   0.0000064   0.0000011   0.0004637
   58  -0.0133928  -0.0040172   0.0000366   0.0008674   0.0039859  -0.0000446
   59   0.0281988   0.0059610  -0.0000431   0.0016446  -0.0049088   0.0001066
   60  -0.0003042  -0.0000614   0.0004334  -0.0000211   0.0001085   0.0050375
   61  -0.1221384  -0.1141065   0.0011736  -0.0116729  -0.0310143   0.0003211
   62  -0.1147315  -0.2668643   0.0025429   0.0019298   0.0019498  -0.0000392
   63   0.0011771   0.0025401  -0.0232167  -0.0000227  -0.0000516  -0.0017588
   64  -0.0121699   0.0309819  -0.0003322  -0.1237994   0.1147779  -0.0012482
   65  -0.0019042   0.0020709  -0.0000026   0.1157763  -0.2646687   0.0025110
   66   0.0000071   0.0000181   0.0019405  -0.0012618   0.0025326  -0.0325790
   67   0.0029440  -0.0034880   0.0000380  -0.0018582  -0.0009091   0.0000093
   68  -0.0028074  -0.0041756   0.0000402   0.0025614   0.0041867  -0.0000427
   69   0.0000317   0.0000447  -0.0000789  -0.0000286  -0.0000463   0.0000218
   70  -0.0003876   0.0020782  -0.0000217   0.0008750  -0.0025120   0.0000258
   71   0.0006844   0.0001794  -0.0000051   0.0015537  -0.0009464   0.0000202
   72  -0.0000093  -0.0000027  -0.0002835  -0.0000159   0.0000188   0.0007992
   73  -0.0013290  -0.0009509   0.0000090   0.0008535   0.0017076  -0.0000176
   74  -0.0003346   0.0004648  -0.0000048   0.0005751  -0.0001686   0.0000035
   75   0.0000027  -0.0000047   0.0000101  -0.0000061   0.0000042   0.0001789
           55          56          57          58          59          60
    1  -0.0000792   0.0000109  -0.0000002  -0.0000342  -0.0000044   0.0000000
    2   0.0000115  -0.0000115  -0.0000007   0.0000387   0.0000049   0.0000002
    3  -0.0000001  -0.0000007  -0.0000801  -0.0000005   0.0000002   0.0000196
    4  -0.0002032   0.0000106   0.0000000   0.0000265   0.0000432  -0.0000006
    5   0.0000299  -0.0000031   0.0000010   0.0000607   0.0000913  -0.0000020
    6  -0.0000004   0.0000009   0.0000792  -0.0000005  -0.0000020  -0.0001014
    7  -0.0003672  -0.0000265  -0.0000002  -0.0000720  -0.0000935   0.0000011
    8  -0.0003747   0.0000179   0.0000016   0.0000510  -0.0000662   0.0000019
    9   0.0000039   0.0000014   0.0001669  -0.0000006   0.0000020   0.0001218
   10   0.0000435  -0.0000065   0.0000001   0.0000285  -0.0000173   0.0000001
   11   0.0000147  -0.0000010   0.0000004  -0.0000451   0.0000935  -0.0000001
   12  -0.0000001   0.0000003   0.0000314   0.0000005  -0.0000001   0.0000896
   13  -0.0006174  -0.0001822   0.0000023   0.0002596   0.0002725  -0.0000031
   14   0.0017654  -0.0000115   0.0000008   0.0001461   0.0002744  -0.0000146
   15  -0.0000195   0.0000004   0.0000050  -0.0000010  -0.0000144  -0.0010798
   16  -0.0000499   0.0000892  -0.0000009   0.0001003   0.0000599  -0.0000005
   17   0.0003889   0.0000725  -0.0000049  -0.0003001  -0.0001430   0.0000043
   18  -0.0000037  -0.0000044  -0.0003262   0.0000032   0.0000043   0.0002417
   19   0.0002068  -0.0000032  -0.0000000  -0.0000619   0.0000138  -0.0000002
   20  -0.0001894  -0.0000273   0.0000009   0.0000522   0.0000510  -0.0000001
   21   0.0000021   0.0000010   0.0000565  -0.0000006  -0.0000001   0.0000359
   22  -0.0000460   0.0000023  -0.0000001   0.0000001   0.0000007   0.0000000
   23   0.0000008   0.0000141  -0.0000000  -0.0000292  -0.0000052  -0.0000000
   24  -0.0000000  -0.0000001   0.0000108   0.0000003  -0.0000000  -0.0000052
   25   0.0000144   0.0000422  -0.0000005  -0.0000400  -0.0000355   0.0000004
   26   0.0002282  -0.0000041  -0.0000001  -0.0000872  -0.0000559   0.0000006
   27  -0.0000025   0.0000001   0.0000054   0.0000009   0.0000006   0.0000008
   28  -0.0000172   0.0000221  -0.0000003  -0.0000514  -0.0000003  -0.0000000
   29  -0.0000025  -0.0000002  -0.0000000  -0.0000037   0.0000101  -0.0000001
   30   0.0000000  -0.0000000  -0.0000031   0.0000000  -0.0000001   0.0000021
   31  -0.0046553  -0.0008356   0.0000049   0.0005436  -0.0004409   0.0000057
   32  -0.0026299   0.0009794   0.0000236  -0.0003216  -0.0009777   0.0000092
   33   0.0000273   0.0000271   0.0035397   0.0000040   0.0000099  -0.0000665
   34   0.0011557   0.0001332  -0.0000009   0.0004683  -0.0001581   0.0000027
   35   0.0002530  -0.0001022   0.0000003   0.0001582  -0.0004465  -0.0000070
   36  -0.0000023  -0.0000003  -0.0001577  -0.0000014  -0.0000064  -0.0010308
   37  -0.0014708  -0.0000741   0.0000050  -0.0013672  -0.0009663   0.0000088
   38   0.0031786  -0.0007431  -0.0000153   0.0007229   0.0011111  -0.0000048
   39  -0.0000382  -0.0000205  -0.0026253  -0.0000087  -0.0000059   0.0005731
   40  -0.0119936  -0.0001289  -0.0000104   0.0014831  -0.0012964   0.0000117
   41   0.0295889   0.0043507   0.0000076  -0.0029494  -0.0051158   0.0001475
   42  -0.0003370   0.0000002   0.0044423   0.0000281   0.0001475   0.0087706
   43  -0.1300579   0.1222571  -0.0013923  -0.0137667  -0.0298219   0.0003080
   44   0.1206665  -0.2674468   0.0026064   0.0024086   0.0044798  -0.0000323
   45  -0.0013680   0.0025929  -0.0327097  -0.0000358  -0.0000487   0.0013258
   46   0.0113898   0.0163418  -0.0001655  -0.3265548  -0.0021460  -0.0001356
   47  -0.0150425  -0.0196212   0.0002091  -0.0025702  -0.0607313   0.0003015
   48   0.0001679   0.0002336   0.0014211  -0.0001265   0.0003018  -0.0315447
   49  -0.0006638  -0.0046131   0.0000407  -0.0133928   0.0281988  -0.0003042
   50  -0.0028402  -0.0021604   0.0001036  -0.0040172   0.0059610  -0.0000614
   51   0.0000267   0.0001004   0.0074048   0.0000366  -0.0000431   0.0004334
   52  -0.0011361  -0.0004208   0.0000064   0.0008674   0.0016446  -0.0000211
   53  -0.0008847   0.0005196   0.0000011   0.0039859  -0.0049088   0.0001085
   54   0.0000087  -0.0000009   0.0004637  -0.0000446   0.0001066   0.0050375
   55   0.1351862  -0.1315032   0.0014999   0.0011466   0.0005294  -0.0000004
   56  -0.1315032   0.2849324  -0.0028804  -0.0003991   0.0010740  -0.0000637
   57   0.0014999  -0.0028804   0.0235668   0.0000052  -0.0000655  -0.0048717
   58   0.0011466  -0.0003991   0.0000052   0.3507245   0.0035046   0.0001348
   59   0.0005294   0.0010740  -0.0000655   0.0035046   0.0584151  -0.0003593
   60  -0.0000004  -0.0000637  -0.0048717   0.0001348  -0.0003593   0.0237406
   61   0.0004098   0.0007734  -0.0000084   0.0009562  -0.0007224   0.0000086
   62  -0.0008401  -0.0011404   0.0000236   0.0005736   0.0009891  -0.0000382
   63   0.0000082   0.0000244   0.0011374  -0.0000033  -0.0000378  -0.0025335
   64   0.0001311   0.0001400  -0.0000007  -0.0009248   0.0015866  -0.0000175
   65   0.0001748  -0.0000161  -0.0000145  -0.0000778  -0.0000354   0.0000052
   66  -0.0000010  -0.0000150  -0.0014020  -0.0000000   0.0000062   0.0004605
   67   0.0002215   0.0000898  -0.0000008  -0.0004115  -0.0001539   0.0000011
   68  -0.0007465   0.0001009   0.0000002  -0.0006582  -0.0000170   0.0000019
   69   0.0000084   0.0000010   0.0002065   0.0000072   0.0000022   0.0001836
   70   0.0017440  -0.0015427   0.0000156   0.0001922  -0.0000017   0.0000002
   71  -0.0013645  -0.0007976   0.0000053  -0.0003073  -0.0000415   0.0000036
   72   0.0000142   0.0000055  -0.0000543   0.0000034   0.0000033   0.0002832
   73  -0.0002920  -0.0001767   0.0000010  -0.0001196   0.0000045  -0.0000000
   74  -0.0004122   0.0000251  -0.0000043   0.0000636  -0.0000109  -0.0000008
   75   0.0000059  -0.0000031  -0.0003074  -0.0000008  -0.0000009  -0.0000863
           61          62          63          64          65          66
    1  -0.0000532  -0.0000325   0.0000003  -0.0000072  -0.0000505   0.0000007
    2   0.0000289   0.0000340  -0.0000004  -0.0000407  -0.0000199  -0.0000004
    3  -0.0000003  -0.0000004  -0.0000014   0.0000004  -0.0000004  -0.0000464
    4   0.0000338  -0.0001030   0.0000010  -0.0000896  -0.0001934   0.0000036
    5   0.0000560  -0.0000264  -0.0000016  -0.0000194   0.0011380  -0.0000138
    6  -0.0000005  -0.0000013  -0.0001536   0.0000003  -0.0000146  -0.0002237
    7  -0.0000100   0.0000268  -0.0000001  -0.0021103   0.0008310  -0.0000072
    8  -0.0000975  -0.0000938   0.0000037  -0.0013475  -0.0011406  -0.0000018
    9   0.0000009   0.0000039   0.0002629   0.0000129   0.0000035  -0.0007980
   10  -0.0000127   0.0000415  -0.0000006  -0.0043305   0.0004602  -0.0000155
   11   0.0000528  -0.0000177  -0.0000001  -0.0000072   0.0016103  -0.0000379
   12  -0.0000004   0.0000001  -0.0000179  -0.0000077  -0.0000108   0.0018595
   13   0.0003338  -0.0000050  -0.0000007  -0.0004756   0.0020897  -0.0000280
   14  -0.0018013   0.0000056   0.0000096   0.0012994   0.0005533  -0.0000180
   15   0.0000186   0.0000113   0.0010615  -0.0000244  -0.0000174  -0.0023192
   16  -0.0005937  -0.0000856   0.0000003   0.0000330  -0.0002012   0.0000031
   17   0.0001094  -0.0000126  -0.0000024   0.0000244  -0.0006461   0.0000047
   18  -0.0000012  -0.0000031  -0.0002929   0.0000005   0.0000045  -0.0001815
   19   0.0000004   0.0000425  -0.0000001   0.0000261   0.0001242  -0.0000015
   20  -0.0001753  -0.0000153  -0.0000022   0.0000906   0.0001226  -0.0000006
   21   0.0000021  -0.0000018  -0.0001838  -0.0000010  -0.0000009   0.0000246
   22  -0.0000746  -0.0000083   0.0000000   0.0000425   0.0000130  -0.0000001
   23  -0.0000119  -0.0000147  -0.0000006   0.0000052  -0.0000275   0.0000007
   24   0.0000002  -0.0000006  -0.0000698  -0.0000001   0.0000007   0.0000351
   25  -0.0000431  -0.0000409   0.0000004   0.0000294   0.0000739  -0.0000009
   26  -0.0000114   0.0000528   0.0000004   0.0000679  -0.0000378  -0.0000002
   27   0.0000001   0.0000000   0.0000574  -0.0000006   0.0000003   0.0000064
   28  -0.0000327  -0.0000379   0.0000004   0.0000292   0.0000418  -0.0000004
   29   0.0000010   0.0000017   0.0000004   0.0000074   0.0000997  -0.0000001
   30  -0.0000000   0.0000004   0.0000419  -0.0000001  -0.0000002   0.0000864
   31  -0.0050505   0.0004020  -0.0000103   0.0127842   0.0158904  -0.0001323
   32   0.0027895   0.0014330   0.0000706  -0.0119293  -0.0214840   0.0002393
   33  -0.0000374   0.0000666   0.0076807   0.0001608   0.0002543   0.0015537
   34  -0.0000242   0.0002838  -0.0000038   0.0000869   0.0004669  -0.0000053
   35   0.0003210   0.0001770  -0.0000035  -0.0001356   0.0004853  -0.0000071
   36  -0.0000036  -0.0000027  -0.0000752   0.0000018  -0.0000075  -0.0001891
   37   0.0001158  -0.0002381   0.0000044   0.0009258   0.0012936  -0.0000128
   38   0.0001266   0.0000872  -0.0000053  -0.0004066  -0.0006830   0.0000136
   39  -0.0000012  -0.0000061  -0.0004811   0.0000048   0.0000144   0.0005648
   40  -0.0007390   0.0008225  -0.0000094  -0.0016887  -0.0045364   0.0000448
   41   0.0005937   0.0006160  -0.0000139  -0.0029015  -0.0020728   0.0000808
   42  -0.0000065  -0.0000134  -0.0006652   0.0000281   0.0000769   0.0055623
   43  -0.0015857   0.0050285  -0.0000538  -0.0003822  -0.0009810   0.0000093
   44   0.0025639  -0.0028273   0.0000812  -0.0008405   0.0000085   0.0000028
   45  -0.0000309   0.0000806   0.0045050   0.0000087   0.0000013   0.0002308
   46   0.0115597  -0.0174444   0.0001885  -0.0055984  -0.0000545  -0.0000067
   47   0.0153228  -0.0192013   0.0001879  -0.0021716   0.0018636   0.0000584
   48  -0.0001589   0.0001770  -0.0016364   0.0000188   0.0000583   0.0075086
   49  -0.1221384  -0.1147315   0.0011771  -0.0121699  -0.0019042   0.0000071
   50  -0.1141065  -0.2668643   0.0025401   0.0309819   0.0020709   0.0000181
   51   0.0011736   0.0025429  -0.0232167  -0.0003322  -0.0000026   0.0019405
   52  -0.0116729   0.0019298  -0.0000227  -0.1237994   0.1157763  -0.0012618
   53  -0.0310143   0.0019498  -0.0000516   0.1147779  -0.2646687   0.0025326
   54   0.0003211  -0.0000392  -0.0017588  -0.0012482   0.0025110  -0.0325790
   55   0.0004098  -0.0008401   0.0000082   0.0001311   0.0001748  -0.0000010
   56   0.0007734  -0.0011404   0.0000244   0.0001400  -0.0000161  -0.0000150
   57  -0.0000084   0.0000236   0.0011374  -0.0000007  -0.0000145  -0.0014020
   58   0.0009562   0.0005736  -0.0000033  -0.0009248  -0.0000778  -0.0000000
   59  -0.0007224   0.0009891  -0.0000378   0.0015866  -0.0000354   0.0000062
   60   0.0000086  -0.0000382  -0.0025335  -0.0000175   0.0000052   0.0004605
   61   0.1274190   0.1252473  -0.0012835   0.0011035   0.0003941   0.0000029
   62   0.1252473   0.2840258  -0.0027467  -0.0004911   0.0012332  -0.0000577
   63  -0.0012835  -0.0027467   0.0203673   0.0000038  -0.0000578  -0.0040810
   64   0.0011035  -0.0004911   0.0000038   0.1365979  -0.1287201   0.0013922
   65   0.0003941   0.0012332  -0.0000578  -0.1287201   0.2826892  -0.0028144
   66   0.0000029  -0.0000577  -0.0040810   0.0013922  -0.0028144   0.0220449
   67  -0.0000083  -0.0002448   0.0000030  -0.0000268  -0.0004896   0.0000053
   68  -0.0002428  -0.0002883   0.0000050   0.0002400  -0.0005246   0.0000060
   69   0.0000027   0.0000041   0.0000929  -0.0000028   0.0000061   0.0000327
   70   0.0001417  -0.0000991   0.0000008  -0.0002890  -0.0005008   0.0000053
   71  -0.0001982  -0.0001819   0.0000008  -0.0001285  -0.0004322   0.0000033
   72   0.0000023   0.0000010  -0.0000948   0.0000013   0.0000039  -0.0000667
   73  -0.0000345   0.0000040   0.0000002   0.0001029   0.0000795  -0.0000008
   74   0.0000014   0.0000790  -0.0000003  -0.0000817  -0.0000860   0.0000006
   75  -0.0000000  -0.0000004   0.0000550   0.0000010   0.0000007  -0.0000241
           67          68          69          70          71          72
    1   0.0001625   0.0003250  -0.0000035  -0.0000676   0.0001597  -0.0000018
    2   0.0002922  -0.0001477   0.0000014   0.0002350  -0.0001936   0.0000034
    3  -0.0000028   0.0000013  -0.0000324  -0.0000028   0.0000040   0.0001022
    4  -0.0019759   0.0003628  -0.0000044   0.0012383  -0.0003772   0.0000057
    5  -0.0012267   0.0016677  -0.0000231   0.0018683  -0.0042674   0.0000502
    6   0.0000126  -0.0000230  -0.0004406  -0.0000195   0.0000454   0.0000326
    7   0.0024936  -0.0012306   0.0000151  -0.0009530   0.0000056  -0.0000016
    8   0.0015046  -0.0010318   0.0000103   0.0004070   0.0018460  -0.0000253
    9  -0.0000155   0.0000085  -0.0001777  -0.0000042  -0.0000260  -0.0004790
   10  -0.0003109   0.0001573  -0.0000018  -0.0000339  -0.0001365   0.0000016
   11   0.0005932  -0.0005502   0.0000060   0.0003853  -0.0003185   0.0000043
   12  -0.0000068   0.0000050  -0.0000412  -0.0000039   0.0000032   0.0000450
   13  -0.0124261   0.0034522  -0.0000447   0.0030422  -0.0040281   0.0000487
   14  -0.0019970  -0.0005676   0.0000682   0.0018666  -0.0074679   0.0000691
   15   0.0000156   0.0000702   0.0057515  -0.0000197   0.0000643  -0.0015742
   16   0.0201890  -0.0008183   0.0000098  -0.0026100  -0.0101683   0.0001134
   17   0.0163961  -0.0617956   0.0007713  -0.0080494   0.0176577  -0.0000932
   18  -0.0001817   0.0007638   0.0072696   0.0000878  -0.0000853   0.0100394
   19  -0.0029355  -0.0102903   0.0001125  -0.0027346   0.0058780  -0.0000681
   20  -0.0015540   0.0009471  -0.0000277   0.0036795  -0.0025966   0.0000163
   21   0.0000139  -0.0000277  -0.0015093  -0.0000406   0.0000157  -0.0012813
   22   0.0040189   0.0021372  -0.0000141   0.0003169   0.0008636  -0.0000100
   23   0.0012621  -0.0007553  -0.0000061  -0.0002075  -0.0003083   0.0000070
   24  -0.0000023  -0.0000051  -0.0010835   0.0000023   0.0000073   0.0003260
   25   0.0045494   0.0025957  -0.0000272  -0.0003566  -0.0008554   0.0000101
   26   0.0040686  -0.0022313   0.0000309  -0.0025912   0.0047699  -0.0000660
   27  -0.0000429   0.0000300   0.0004821   0.0000282  -0.0000631  -0.0009204
   28   0.0001311   0.0005150  -0.0000058  -0.0004116   0.0004022  -0.0000047
   29  -0.0000960  -0.0002092   0.0000046   0.0001632   0.0000471   0.0000021
   30   0.0000010   0.0000050   0.0002093  -0.0000019   0.0000023   0.0002460
   31   0.0064269  -0.0001321   0.0000033  -0.0089939   0.0008562  -0.0000199
   32  -0.0028103  -0.0096570   0.0000860   0.0017295  -0.0018240   0.0000808
   33   0.0000346   0.0000861  -0.0018601  -0.0000258   0.0000823   0.0055214
   34  -0.1615948  -0.1480913   0.0015747  -0.0463054   0.0219083  -0.0002572
   35  -0.1523750  -0.3998656   0.0038262   0.0408849  -0.0519673   0.0006513
   36   0.0016414   0.0038195  -0.0577370  -0.0004851   0.0006488   0.0045385
   37  -0.0550238  -0.0439196   0.0004652  -0.1487488   0.1057160  -0.0012230
   38  -0.0496700  -0.0541637   0.0007682   0.0623088  -0.2296833   0.0022882
   39   0.0005318   0.0007662   0.0137484  -0.0007018   0.0022666  -0.0339141
   40   0.0006680   0.0100647  -0.0001123   0.0142647   0.0177710  -0.0001911
   41   0.0137182   0.0199313  -0.0001168  -0.0227103  -0.0415251   0.0004432
   42  -0.0001525  -0.0001156   0.0095426   0.0002582   0.0004829  -0.0003778
   43  -0.0056354  -0.0061350   0.0000672   0.0021308   0.0032950  -0.0000342
   44  -0.0053042  -0.0030899   0.0000199   0.0022928   0.0021475  -0.0000538
   45   0.0000557   0.0000180  -0.0012822  -0.0000218  -0.0000565  -0.0029927
   46  -0.0003297   0.0018463  -0.0000198   0.0019103  -0.0015199   0.0000174
   47   0.0054513   0.0027022  -0.0000379  -0.0037418   0.0005762  -0.0000087
   48  -0.0000584  -0.0000371  -0.0008104   0.0000412  -0.0000045   0.0001896
   49   0.0029440  -0.0028074   0.0000317  -0.0003876   0.0006844  -0.0000093
   50  -0.0034880  -0.0041756   0.0000447   0.0020782   0.0001794  -0.0000027
   51   0.0000380   0.0000402  -0.0000789  -0.0000217  -0.0000051  -0.0002835
   52  -0.0018582   0.0025614  -0.0000286   0.0008750   0.0015537  -0.0000159
   53  -0.0009091   0.0041867  -0.0000463  -0.0025120  -0.0009464   0.0000188
   54   0.0000093  -0.0000427   0.0000218   0.0000258   0.0000202   0.0007992
   55   0.0002215  -0.0007465   0.0000084   0.0017440  -0.0013645   0.0000142
   56   0.0000898   0.0001009   0.0000010  -0.0015427  -0.0007976   0.0000055
   57  -0.0000008   0.0000002   0.0002065   0.0000156   0.0000053  -0.0000543
   58  -0.0004115  -0.0006582   0.0000072   0.0001922  -0.0003073   0.0000034
   59  -0.0001539  -0.0000170   0.0000022  -0.0000017  -0.0000415   0.0000033
   60   0.0000011   0.0000019   0.0001836   0.0000002   0.0000036   0.0002832
   61  -0.0000083  -0.0002428   0.0000027   0.0001417  -0.0001982   0.0000023
   62  -0.0002448  -0.0002883   0.0000041  -0.0000991  -0.0001819   0.0000010
   63   0.0000030   0.0000050   0.0000929   0.0000008   0.0000008  -0.0000948
   64  -0.0000268   0.0002400  -0.0000028  -0.0002890  -0.0001285   0.0000013
   65  -0.0004896  -0.0005246   0.0000061  -0.0005008  -0.0004322   0.0000039
   66   0.0000053   0.0000060   0.0000327   0.0000053   0.0000033  -0.0000667
   67   0.2003838   0.1993943  -0.0021410  -0.0092853  -0.0192830   0.0002179
   68   0.1993943   0.4845384  -0.0049959   0.0138689   0.0293453  -0.0003248
   69  -0.0021410  -0.0049959   0.0360916  -0.0001590  -0.0003295   0.0006226
   70  -0.0092853   0.0138689  -0.0001590   0.4591178   0.0534795  -0.0006214
   71  -0.0192830   0.0293453  -0.0003295   0.0534795   0.4533590  -0.0048142
   72   0.0002179  -0.0003248   0.0006226  -0.0006214  -0.0048142   0.0360787
   73   0.0096332  -0.0224485   0.0002674  -0.2637967  -0.1742063   0.0020223
   74  -0.0031690  -0.0043493  -0.0000679  -0.1432913  -0.1673770   0.0017401
   75   0.0000236  -0.0000549  -0.0092017   0.0016637   0.0017281  -0.0167856
           73          74          75
    1   0.0000227  -0.0000257   0.0000003
    2  -0.0001011   0.0000532  -0.0000006
    3   0.0000009  -0.0000007  -0.0000008
    4   0.0001571   0.0002281  -0.0000019
    5   0.0012375   0.0005363  -0.0000048
    6  -0.0000132  -0.0000054   0.0000177
    7   0.0000007  -0.0002076   0.0000017
    8  -0.0007700  -0.0001238   0.0000017
    9   0.0000082   0.0000017   0.0000426
   10   0.0000442   0.0000171  -0.0000001
   11  -0.0001215   0.0000369  -0.0000004
   12   0.0000014  -0.0000003   0.0000059
   13   0.0016838   0.0010199  -0.0000087
   14   0.0018493   0.0005770  -0.0000023
   15  -0.0000198  -0.0000041   0.0002212
   16   0.0034938  -0.0003662   0.0000062
   17  -0.0095851  -0.0032932   0.0000147
   18   0.0001072   0.0000171  -0.0016179
   19  -0.0026277  -0.0010239   0.0000101
   20   0.0007283   0.0008572  -0.0000059
   21  -0.0000088  -0.0000060   0.0003144
   22  -0.0009828  -0.0000139  -0.0000006
   23   0.0005781   0.0000171  -0.0000007
   24  -0.0000065  -0.0000012  -0.0000729
   25   0.0002502  -0.0000918   0.0000009
   26  -0.0016543  -0.0007103   0.0000081
   27   0.0000183   0.0000093   0.0001389
   28   0.0000746  -0.0001008   0.0000012
   29  -0.0000600   0.0000263  -0.0000011
   30   0.0000008  -0.0000011  -0.0000725
   31  -0.0000386  -0.0021130   0.0000211
   32  -0.0018722  -0.0003967   0.0000140
   33   0.0000205   0.0000126   0.0008246
   34   0.0017308   0.0022999  -0.0000350
   35   0.0382644  -0.0034273   0.0001286
   36  -0.0004154   0.0000735   0.0044559
   37   0.0184526  -0.0250606   0.0003277
   38  -0.0096996  -0.0572442   0.0006524
   39   0.0000928   0.0007032   0.0031967
   40  -0.0014831   0.0035379  -0.0000415
   41   0.0106846  -0.0040697   0.0000433
   42  -0.0001184   0.0000481   0.0000458
   43  -0.0024120   0.0015169  -0.0000173
   44  -0.0009982   0.0005496  -0.0000051
   45   0.0000104  -0.0000030   0.0001455
   46   0.0006927  -0.0000519   0.0000014
   47   0.0004224  -0.0006614   0.0000058
   48  -0.0000044   0.0000067  -0.0000326
   49  -0.0013290  -0.0003346   0.0000027
   50  -0.0009509   0.0004648  -0.0000047
   51   0.0000090  -0.0000048   0.0000101
   52   0.0008535   0.0005751  -0.0000061
   53   0.0017076  -0.0001686   0.0000042
   54  -0.0000176   0.0000035   0.0001789
   55  -0.0002920  -0.0004122   0.0000059
   56  -0.0001767   0.0000251  -0.0000031
   57   0.0000010  -0.0000043  -0.0003074
   58  -0.0001196   0.0000636  -0.0000008
   59   0.0000045  -0.0000109  -0.0000009
   60  -0.0000000  -0.0000008  -0.0000863
   61  -0.0000345   0.0000014  -0.0000000
   62   0.0000040   0.0000790  -0.0000004
   63   0.0000002  -0.0000003   0.0000550
   64   0.0001029  -0.0000817   0.0000010
   65   0.0000795  -0.0000860   0.0000007
   66  -0.0000008   0.0000006  -0.0000241
   67   0.0096332  -0.0031690   0.0000236
   68  -0.0224485  -0.0043493  -0.0000549
   69   0.0002674  -0.0000679  -0.0092017
   70  -0.2637967  -0.1432913   0.0016637
   71  -0.1742063  -0.1673770   0.0017281
   72   0.0020223   0.0017401  -0.0167856
   73   0.2359233   0.1670842  -0.0019554
   74   0.1670842   0.2386960  -0.0025166
   75  -0.0019554  -0.0025166   0.0185488
 Gradient time:  CPU 2613.70 s  wall 2615.40 s
 **********************************************************************
 **                                                                  **
 **                       VIBRATIONAL ANALYSIS                       **
 **                       --------------------                       **
 **                                                                  **
 **        VIBRATIONAL FREQUENCIES (CM**-1) AND NORMAL MODES         **
 **     FORCE CONSTANTS (mDYN/ANGSTROM) AND REDUCED MASSES (AMU)     **
 **                  INFRARED INTENSITIES (KM/MOL)                   **
 **                                                                  **
 **********************************************************************


 Mode:                 1                      2                      3
 Frequency:        83.50                  98.58                 158.88
 Force Cnst:      0.0224                 0.0243                 0.0811
 Red. Mass:       5.4492                 4.2459                 5.4542
 IR Active:          YES                    YES                    YES
 IR Intens:        0.486                  0.406                  0.380
 Raman Active:       YES                    YES                    YES
               X      Y      Z        X      Y      Z        X      Y      Z
 H          0.000 -0.004 -0.357   -0.000 -0.000 -0.002   -0.000  0.004  0.362
 C         -0.000 -0.002 -0.203   -0.000 -0.000  0.006   -0.000  0.002  0.174
 C         -0.000 -0.002 -0.156   -0.000 -0.002 -0.190   -0.000  0.000  0.030
 H          0.000 -0.003 -0.294    0.000 -0.004 -0.340    0.000  0.001  0.103
 C         -0.000  0.000  0.011    0.000 -0.002 -0.155   -0.000 -0.002 -0.159
 C          0.000  0.001  0.099    0.000 -0.000 -0.023    0.000 -0.002 -0.202
 C          0.000  0.001  0.089    0.000  0.002  0.195    0.000 -0.002 -0.142
 H         -0.000  0.002  0.174    0.000  0.004  0.334   -0.000 -0.002 -0.175
 C          0.000 -0.001 -0.062   -0.000  0.002  0.237   -0.000  0.001  0.059
 H          0.000 -0.001 -0.093   -0.000  0.004  0.428   -0.000  0.002  0.150
 C         -0.000  0.000  0.037    0.000 -0.002 -0.150   -0.000 -0.002 -0.159
 C          0.000  0.002  0.132    0.000 -0.001 -0.063    0.000 -0.001 -0.072
 C          0.000 -0.001 -0.099    0.000 -0.001 -0.097   -0.000 -0.001 -0.073
 C          0.000 -0.001 -0.088   -0.000 -0.000 -0.051   -0.000 -0.002 -0.195
 C          0.000 -0.002 -0.164   -0.000  0.001  0.147   -0.000 -0.002 -0.200
 C          0.000 -0.000 -0.022   -0.000  0.002  0.229   -0.000 -0.000  0.013
 C         -0.000  0.002  0.198    0.000  0.001  0.072   -0.000  0.002  0.207
 C         -0.000  0.002  0.212    0.000 -0.001 -0.120    0.000  0.001  0.076
 H          0.000 -0.003 -0.303   -0.000  0.003  0.263   -0.000 -0.003 -0.301
 H          0.000 -0.001 -0.060   -0.000  0.004  0.412   -0.000  0.000  0.053
 H         -0.000  0.004  0.354    0.000  0.001  0.118   -0.000  0.004  0.426
 H         -0.000  0.004  0.398    0.000 -0.002 -0.209    0.000  0.002  0.198
 O         -0.000  0.003  0.263   -0.000 -0.000 -0.020   -0.000  0.002  0.151
 O          0.000 -0.003 -0.234    0.000 -0.001 -0.071    0.000  0.003  0.257
 H         -0.000 -0.001 -0.097    0.000 -0.000 -0.031    0.001  0.004  0.344
 TransDip  -0.000 -0.000 -0.022    0.000  0.000  0.020    0.000 -0.000 -0.020

 Mode:                 4                      5                      6
 Frequency:       160.09                 240.77                 284.34
 Force Cnst:      0.0768                 0.1637                 0.2952
 Red. Mass:       5.0841                 4.7935                 6.1964
 IR Active:          YES                    YES                    YES
 IR Intens:        0.286                  3.223                  1.193
 Raman Active:       YES                    YES                    YES
               X      Y      Z        X      Y      Z        X      Y      Z
 H         -0.000  0.003  0.267    0.256  0.183 -0.001    0.088  0.175 -0.007
 C         -0.000  0.001  0.126    0.173  0.130 -0.001    0.029  0.138 -0.004
 C         -0.000  0.002  0.183    0.164 -0.023 -0.000    0.027  0.010  0.003
 H         -0.000  0.004  0.379    0.258 -0.074  0.000    0.131 -0.041  0.005
 C          0.000  0.000  0.009    0.024 -0.111  0.001   -0.067 -0.049  0.003
 C         -0.000 -0.000 -0.037   -0.023 -0.074  0.000   -0.077 -0.078  0.004
 C          0.000 -0.002 -0.171   -0.037  0.087 -0.001   -0.098  0.087  0.002
 H          0.000 -0.003 -0.274   -0.179  0.149 -0.002   -0.238  0.146  0.002
 C         -0.000 -0.002 -0.133    0.081  0.178 -0.001   -0.018  0.165 -0.004
 H          0.000 -0.003 -0.248    0.076  0.273 -0.002   -0.022  0.220 -0.009
 C          0.000 -0.001 -0.067   -0.009 -0.118  0.001   -0.078  0.023 -0.002
 C          0.000  0.001  0.069   -0.006 -0.081  0.001   -0.019 -0.120  0.001
 C          0.000 -0.001 -0.121    0.021 -0.091  0.001   -0.032  0.056 -0.002
 C          0.000 -0.000 -0.040    0.039 -0.081  0.001   -0.105  0.055 -0.004
 C         -0.000  0.001  0.142    0.040  0.102 -0.001   -0.117 -0.089 -0.001
 C         -0.000  0.002  0.163   -0.092  0.189 -0.002   -0.051 -0.145  0.004
 C          0.000 -0.001 -0.071   -0.184  0.130 -0.001   -0.009 -0.119  0.002
 C          0.000 -0.002 -0.171   -0.163 -0.037  0.000   -0.014 -0.013 -0.002
 H         -0.000  0.003  0.278    0.177  0.179 -0.002   -0.216 -0.141 -0.000
 H         -0.000  0.003  0.327   -0.093  0.289 -0.003   -0.051 -0.191  0.008
 H          0.000 -0.002 -0.148   -0.280  0.182 -0.002    0.044 -0.148  0.004
 H          0.000 -0.003 -0.339   -0.266 -0.104  0.001    0.068  0.033 -0.004
 O         -0.000  0.003  0.283    0.010 -0.091  0.001    0.138 -0.188  0.000
 O          0.000 -0.002 -0.206   -0.024 -0.121  0.001    0.312  0.245 -0.001
 H         -0.000 -0.000 -0.035   -0.055 -0.087  0.001    0.534 -0.007  0.003
 TransDip   0.000 -0.000 -0.017   -0.015  0.056 -0.001    0.028 -0.021  0.001

 Mode:                 7                      8                      9
 Frequency:       290.50                 345.47                 350.96
 Force Cnst:      0.2436                 0.5117                 0.4004
 Red. Mass:       4.8992                 7.2775                 5.5180
 IR Active:          YES                    YES                    YES
 IR Intens:        0.146                 12.033                  0.053
 Raman Active:       YES                    YES                    YES
               X      Y      Z        X      Y      Z        X      Y      Z
 H         -0.000 -0.005 -0.267   -0.001  0.073  0.004   -0.000  0.003  0.305
 C          0.000 -0.003 -0.112   -0.049  0.043  0.002    0.001  0.001  0.135
 C         -0.000  0.002  0.190   -0.040 -0.026 -0.001    0.001 -0.001 -0.093
 H         -0.001  0.003  0.286   -0.005 -0.041 -0.002    0.000 -0.001 -0.117
 C          0.001  0.002  0.141   -0.043 -0.034 -0.002    0.000 -0.001 -0.123
 C          0.001  0.003  0.215   -0.111 -0.045  0.001    0.001  0.001  0.068
 C          0.001  0.001  0.181   -0.146  0.028 -0.003    0.002 -0.002 -0.120
 H          0.003  0.001  0.205   -0.227  0.061 -0.005    0.003 -0.003 -0.216
 C          0.000 -0.003 -0.157   -0.107  0.065 -0.001    0.001 -0.001 -0.004
 H          0.000 -0.006 -0.388   -0.110  0.108 -0.001    0.001 -0.001  0.001
 C          0.001 -0.002 -0.135   -0.010  0.015 -0.002    0.000 -0.001 -0.111
 C          0.000  0.001  0.012    0.027  0.071  0.003   -0.000  0.002  0.234
 C          0.000 -0.001 -0.040    0.015  0.100  0.005   -0.000  0.003  0.396
 C          0.001 -0.003 -0.194    0.063  0.050  0.001   -0.001  0.001  0.098
 C          0.002 -0.001 -0.165    0.073 -0.002 -0.003   -0.001 -0.002 -0.161
 C          0.000  0.004  0.152    0.097 -0.023  0.001   -0.001  0.000  0.032
 C         -0.000  0.003  0.101    0.060 -0.035  0.003   -0.001  0.002  0.166
 C          0.000 -0.002 -0.183    0.050 -0.004 -0.002   -0.001 -0.002 -0.157
 H          0.003 -0.000 -0.191    0.023 -0.032 -0.005   -0.001 -0.003 -0.328
 H          0.000  0.007  0.362    0.096 -0.012  0.001   -0.001 -0.000  0.016
 H         -0.001  0.004  0.221    0.053 -0.030  0.005   -0.001  0.003  0.304
 H         -0.001 -0.004 -0.293    0.096  0.025 -0.005   -0.001 -0.004 -0.318
 O         -0.002  0.001 -0.108    0.458 -0.157  0.000   -0.006  0.001 -0.086
 O         -0.004 -0.002  0.103   -0.323 -0.021 -0.002    0.005 -0.001 -0.140
 H         -0.007  0.001  0.078   -0.615  0.254 -0.010    0.008 -0.008 -0.380
 TransDip  -0.000  0.001  0.012   -0.060  0.094 -0.001    0.001 -0.002 -0.007

 Mode:                10                     11                     12
 Frequency:       416.06                 423.06                 451.34
 Force Cnst:      0.6924                 0.8460                 0.3897
 Red. Mass:       6.7885                 8.0227                 3.2465
 IR Active:          YES                    YES                    YES
 IR Intens:        8.653                  5.083                  1.253
 Raman Active:       YES                    YES                    YES
               X      Y      Z        X      Y      Z        X      Y      Z
 H         -0.126  0.116 -0.001   -0.248  0.037  0.000    0.000  0.002  0.168
 C         -0.195  0.070 -0.001   -0.116  0.122 -0.001    0.000  0.001  0.143
 C         -0.161 -0.009  0.000   -0.120  0.238 -0.002    0.000 -0.001 -0.106
 H         -0.166 -0.002 -0.000   -0.167  0.260 -0.003    0.001 -0.004 -0.364
 C         -0.087 -0.016  0.000   -0.066  0.198 -0.002    0.000 -0.000  0.019
 C         -0.135  0.037 -0.000    0.148  0.130 -0.001   -0.000  0.002  0.226
 C         -0.197  0.097 -0.001    0.184  0.080 -0.001   -0.000 -0.001 -0.064
 H         -0.223  0.107 -0.001    0.224  0.061 -0.001    0.000 -0.004 -0.321
 C         -0.248  0.094 -0.001    0.081  0.017 -0.001    0.000 -0.001 -0.052
 H         -0.248  0.084 -0.001    0.091 -0.144  0.001    0.000 -0.003 -0.257
 C          0.012 -0.153  0.002   -0.111 -0.044 -0.000    0.000 -0.002 -0.165
 C          0.037  0.057 -0.001    0.198  0.086 -0.001   -0.000  0.001  0.108
 C          0.126 -0.053  0.001    0.155 -0.129  0.001   -0.000 -0.000 -0.038
 C          0.188 -0.094  0.001   -0.056 -0.075  0.000    0.000 -0.002 -0.163
 C          0.252  0.013 -0.000   -0.106 -0.117  0.002    0.000  0.001  0.115
 C          0.188  0.064 -0.000   -0.172 -0.110  0.001    0.000 -0.000 -0.041
 C          0.028 -0.037  0.000   -0.187 -0.126  0.001   -0.000 -0.001 -0.088
 C          0.014 -0.180  0.002   -0.163 -0.078  0.001   -0.000  0.001  0.126
 H          0.315  0.048 -0.000   -0.127 -0.128  0.003   -0.000  0.005  0.438
 H          0.188  0.177 -0.001   -0.173 -0.056  0.001    0.000  0.001  0.098
 H         -0.115  0.043 -0.000   -0.164 -0.140  0.001   -0.000  0.001  0.054
 H         -0.030 -0.202  0.002   -0.176 -0.088  0.003   -0.000  0.005  0.514
 O         -0.052  0.127 -0.001    0.231  0.084 -0.001   -0.000 -0.001 -0.069
 O          0.193 -0.061  0.001    0.068 -0.210  0.003   -0.000  0.001  0.031
 H          0.264 -0.119  0.001   -0.050 -0.083  0.000   -0.000  0.000  0.012
 TransDip  -0.076 -0.056  0.001   -0.072 -0.007  0.000    0.000  0.000  0.036

 Mode:                13                     14                     15
 Frequency:       453.81                 468.79                 534.36
 Force Cnst:      0.4460                 1.0717                 0.6506
 Red. Mass:       3.6753                 8.2773                 3.8672
 IR Active:          YES                    YES                    YES
 IR Intens:        2.038                  2.901                  1.971
 Raman Active:       YES                    YES                    YES
               X      Y      Z        X      Y      Z        X      Y      Z
 H         -0.000 -0.001 -0.104    0.204 -0.104  0.001    0.000 -0.003 -0.237
 C         -0.000  0.000  0.029    0.181 -0.118  0.001    0.000 -0.001 -0.139
 C         -0.000 -0.002 -0.157    0.156 -0.081  0.001    0.000  0.001  0.104
 H          0.000 -0.005 -0.497    0.145 -0.083  0.002    0.000  0.002  0.155
 C         -0.000  0.003  0.228    0.024 -0.102  0.001   -0.000  0.000  0.042
 C          0.000  0.001  0.070   -0.063  0.036 -0.001   -0.000 -0.002 -0.162
 C          0.000 -0.002 -0.194   -0.045 -0.112  0.001   -0.000 -0.001 -0.045
 H          0.000 -0.005 -0.469    0.011 -0.132  0.002   -0.000  0.001  0.107
 C         -0.000  0.002  0.138    0.061 -0.071  0.001    0.000  0.001  0.104
 H         -0.000  0.002  0.171    0.053  0.072 -0.000    0.000  0.003  0.321
 C         -0.000  0.002  0.198   -0.039 -0.150  0.002   -0.000 -0.000 -0.015
 C          0.000  0.000 -0.002    0.029  0.254 -0.003   -0.000  0.001  0.059
 C          0.000 -0.001 -0.091    0.001  0.201 -0.002    0.000  0.003  0.248
 C         -0.000 -0.001 -0.046    0.100  0.011  0.000    0.000 -0.002 -0.234
 C         -0.000 -0.002 -0.143    0.095 -0.145  0.001   -0.000 -0.001 -0.061
 C         -0.000  0.002  0.147   -0.060 -0.088  0.001    0.000  0.001  0.120
 C         -0.000 -0.000 -0.042   -0.231 -0.179  0.002    0.000 -0.002 -0.183
 C         -0.000 -0.001 -0.089   -0.205 -0.156  0.001   -0.000  0.001  0.124
 H          0.000 -0.003 -0.251    0.061 -0.159  0.001   -0.000  0.003  0.301
 H         -0.000  0.003  0.284   -0.063  0.117 -0.001   -0.000  0.005  0.491
 H          0.000 -0.002 -0.175   -0.285 -0.151  0.001    0.000 -0.001 -0.127
 H         -0.000 -0.003 -0.263   -0.209 -0.167  0.000    0.000  0.004  0.375
 O          0.000  0.000  0.001    0.051  0.280 -0.003   -0.000  0.000 -0.005
 O          0.000  0.000  0.041   -0.046  0.267 -0.003    0.000 -0.001 -0.039
 H         -0.000  0.001  0.086   -0.043  0.255 -0.003    0.000 -0.003 -0.240
 TransDip  -0.000 -0.000 -0.046   -0.006 -0.054  0.000    0.000  0.000  0.045

 Mode:                16                     17                     18
 Frequency:       575.44                 606.33                 631.54
 Force Cnst:      0.8120                 1.4189                 1.6313
 Red. Mass:       4.1618                 6.5507                 6.9422
 IR Active:          YES                    YES                    YES
 IR Intens:        0.180                  7.825                  5.940
 Raman Active:       YES                    YES                    YES
               X      Y      Z        X      Y      Z        X      Y      Z
 H          0.000 -0.005 -0.480    0.279  0.039 -0.000    0.092  0.098 -0.001
 C          0.000 -0.002 -0.159    0.099 -0.079  0.001   -0.119 -0.041  0.000
 C         -0.000  0.001  0.109    0.085 -0.200  0.002   -0.069 -0.203  0.002
 H         -0.000 -0.001 -0.119    0.127 -0.224  0.002   -0.204 -0.135  0.002
 C         -0.000  0.002  0.220    0.025 -0.125  0.001    0.232 -0.015  0.000
 C         -0.000 -0.000 -0.026   -0.100 -0.025  0.000    0.125  0.088 -0.001
 C          0.000 -0.002 -0.152   -0.191 -0.016  0.000    0.105  0.251 -0.003
 H          0.000 -0.003 -0.295   -0.221 -0.003  0.000    0.230  0.193 -0.002
 C         -0.000  0.002  0.196   -0.144  0.048 -0.001   -0.210  0.041 -0.000
 H         -0.000  0.003  0.261   -0.155  0.230 -0.003   -0.195 -0.160  0.002
 C          0.000 -0.002 -0.219    0.014  0.129 -0.001    0.227  0.033 -0.000
 C          0.000  0.000  0.016    0.133  0.121 -0.001   -0.055 -0.033  0.001
 C          0.000 -0.000 -0.006    0.150 -0.067  0.001   -0.056  0.018  0.000
 C         -0.000  0.000  0.031   -0.078  0.045 -0.001    0.127 -0.093  0.000
 C         -0.000  0.002  0.140   -0.178 -0.017  0.000    0.118 -0.237  0.003
 C          0.000 -0.002 -0.180   -0.144 -0.074  0.001   -0.211 -0.053  0.000
 C         -0.000  0.002  0.162    0.062  0.057 -0.001   -0.114  0.044 -0.000
 C          0.000 -0.001 -0.108    0.044  0.206 -0.002   -0.076  0.202 -0.002
 H         -0.000  0.002  0.222   -0.228 -0.044  0.001    0.257 -0.155  0.003
 H          0.000 -0.003 -0.297   -0.143 -0.222  0.002   -0.211  0.137 -0.002
 H         -0.000  0.004  0.416    0.257 -0.051  0.000    0.111 -0.081  0.000
 H          0.000  0.001  0.058    0.102  0.241 -0.003   -0.209  0.122 -0.002
 O         -0.000  0.000  0.010    0.062  0.229 -0.003    0.008 -0.078  0.001
 O          0.000 -0.000 -0.013    0.104 -0.224  0.003   -0.020  0.073 -0.001
 H          0.000 -0.000 -0.012   -0.013 -0.084 -0.001    0.034  0.012  0.000
 TransDip  -0.000 -0.000 -0.014   -0.089 -0.012 -0.000    0.077 -0.009  0.000

 Mode:                19                     20                     21
 Frequency:       647.06                 669.55                 693.94
 Force Cnst:      1.3102                 1.8055                 1.6940
 Red. Mass:       5.3115                 6.8356                 5.9707
 IR Active:          YES                    YES                    YES
 IR Intens:        0.175                  7.855                  0.622
 Raman Active:       YES                    YES                    YES
               X      Y      Z        X      Y      Z        X      Y      Z
 H         -0.000  0.002  0.161    0.055 -0.197  0.002   -0.107 -0.162  0.004
 C         -0.000 -0.001 -0.105    0.099 -0.174  0.002    0.093 -0.036  0.000
 C         -0.000  0.001  0.046    0.110  0.163 -0.001    0.070  0.280 -0.003
 H         -0.000  0.004  0.407   -0.142  0.284 -0.003   -0.033  0.329 -0.002
 C         -0.000 -0.001 -0.096    0.132  0.171 -0.002   -0.036  0.136 -0.002
 C          0.000 -0.001 -0.073   -0.102  0.207 -0.002   -0.141  0.008  0.000
 C          0.000 -0.001 -0.072   -0.120 -0.041  0.001   -0.186 -0.200  0.002
 H         -0.000  0.002  0.209    0.100 -0.143  0.001   -0.199 -0.197  0.002
 C          0.000  0.001  0.055   -0.139 -0.076  0.001    0.035 -0.056  0.001
 H          0.000  0.004  0.351   -0.151  0.128 -0.002    0.016  0.213 -0.001
 C          0.000 -0.000  0.005    0.143 -0.167  0.002    0.029  0.133 -0.001
 C         -0.000  0.005  0.478   -0.120  0.083 -0.001   -0.060 -0.048  0.001
 C          0.000 -0.003 -0.297   -0.132 -0.084  0.001    0.020 -0.014  0.000
 C         -0.000  0.000  0.051   -0.084 -0.206  0.003    0.135 -0.001 -0.001
 C         -0.000  0.000 -0.004   -0.135  0.037 -0.001    0.219 -0.186  0.002
 C          0.000  0.000  0.033   -0.144  0.065 -0.000   -0.024 -0.048  0.000
 C          0.000 -0.000 -0.019    0.087  0.177 -0.002   -0.084 -0.029  0.001
 C          0.000  0.000  0.043    0.122 -0.163  0.002   -0.085  0.265 -0.003
 H          0.000 -0.002 -0.184    0.055  0.148 -0.002    0.259 -0.166  0.003
 H          0.000 -0.001 -0.055   -0.140 -0.146  0.002   -0.024  0.225 -0.003
 H          0.000 -0.002 -0.184    0.037  0.200 -0.001    0.114 -0.135  0.000
 H          0.000 -0.002 -0.139   -0.128 -0.306  0.004    0.002  0.315 -0.005
 O         -0.000 -0.002 -0.131    0.151 -0.036  0.000   -0.038 -0.093  0.001
 O          0.000  0.001  0.086    0.068  0.050 -0.001    0.044 -0.082  0.001
 H         -0.000 -0.004 -0.411    0.202 -0.103  0.004    0.046 -0.074  0.001
 TransDip  -0.000  0.000  0.013   -0.074 -0.051  0.001    0.001  0.025 -0.000

 Mode:                22                     23                     24
 Frequency:       709.41                 715.34                 728.91
 Force Cnst:      0.7997                 0.5144                 0.4086
 Red. Mass:       2.6969                 1.7061                 1.3052
 IR Active:          YES                    YES                    YES
 IR Intens:       12.306                  9.267                147.524
 Raman Active:       YES                    YES                    YES
               X      Y      Z        X      Y      Z        X      Y      Z
 H          0.000 -0.002 -0.221   -0.000  0.001  0.104   -0.000  0.003  0.266
 C          0.000 -0.000 -0.029   -0.000 -0.001 -0.091   -0.000 -0.000 -0.001
 C         -0.000  0.001  0.073   -0.000  0.000  0.031    0.000 -0.001 -0.042
 H          0.000 -0.001 -0.096    0.000  0.003  0.286   -0.000  0.001  0.119
 C          0.000 -0.001 -0.048   -0.000 -0.001 -0.110   -0.000  0.000  0.043
 C         -0.000  0.000  0.040    0.000  0.001  0.130    0.000 -0.000 -0.039
 C         -0.000 -0.000 -0.024    0.000 -0.001 -0.065    0.000  0.000  0.000
 H          0.000 -0.002 -0.163    0.000 -0.002 -0.159   -0.000  0.003  0.220
 C         -0.000  0.001  0.060    0.000  0.001  0.071    0.000 -0.001 -0.053
 H         -0.000 -0.001 -0.136    0.000  0.001  0.133   -0.000  0.003  0.254
 C          0.000 -0.001 -0.152   -0.000  0.000  0.020   -0.000  0.001  0.067
 C          0.000 -0.000 -0.013    0.000 -0.000 -0.014    0.000  0.001  0.053
 C          0.000 -0.000 -0.037   -0.000  0.000  0.034   -0.000 -0.000 -0.004
 C          0.000  0.003  0.234   -0.000 -0.001 -0.071   -0.000 -0.000 -0.007
 C          0.000 -0.001 -0.095   -0.000  0.000  0.021   -0.000 -0.000 -0.011
 C         -0.000  0.001  0.126    0.000  0.000  0.002    0.000 -0.001 -0.064
 C         -0.000 -0.002 -0.172    0.000  0.001  0.058    0.000 -0.000 -0.009
 C         -0.000  0.001  0.058    0.000  0.000  0.051    0.000 -0.001 -0.066
 H          0.001 -0.004 -0.383   -0.000  0.000  0.008   -0.000  0.003  0.268
 H         -0.000  0.002  0.129    0.000 -0.002 -0.187   -0.000  0.003  0.280
 H          0.000  0.003  0.313    0.000 -0.005 -0.470   -0.000  0.005  0.460
 H          0.000  0.005  0.382    0.000 -0.003 -0.278    0.000  0.002  0.145
 O         -0.000 -0.000 -0.009    0.000  0.000 -0.019    0.000 -0.000 -0.032
 O         -0.000 -0.001 -0.033   -0.000 -0.001 -0.040   -0.000 -0.001 -0.035
 H          0.000  0.006  0.579    0.000  0.008  0.684    0.000  0.007  0.627
 TransDip   0.000  0.001  0.112   -0.000  0.001  0.097   -0.000  0.004  0.389

 Mode:                25                     26                     27
 Frequency:       752.65                 767.38                 801.15
 Force Cnst:      0.6663                 0.5727                 2.2951
 Red. Mass:       1.9962                 1.6506                 6.0690
 IR Active:          YES                    YES                    YES
 IR Intens:        0.007                  3.260                  5.427
 Raman Active:       YES                    YES                    YES
               X      Y      Z        X      Y      Z        X      Y      Z
 H          0.000  0.002  0.206   -0.000  0.006  0.613    0.314 -0.114  0.002
 C          0.000 -0.001 -0.098    0.000 -0.001 -0.058    0.145 -0.226  0.002
 C          0.000  0.000  0.028    0.000 -0.001 -0.079    0.116 -0.009 -0.000
 H         -0.000  0.003  0.318   -0.000  0.003  0.311   -0.092  0.085  0.001
 C          0.000 -0.002 -0.138    0.000  0.001  0.121    0.099  0.099 -0.001
 C          0.000  0.002  0.157   -0.000  0.001  0.051    0.044  0.156 -0.002
 C          0.000 -0.000 -0.052    0.000 -0.000 -0.030    0.021  0.166 -0.002
 H          0.000 -0.002 -0.228   -0.000  0.002  0.204    0.289  0.044 -0.001
 C         -0.000  0.001  0.072    0.000 -0.001 -0.067   -0.231 -0.021  0.000
 H         -0.000  0.001  0.057   -0.000  0.006  0.544   -0.233  0.090 -0.002
 C         -0.000  0.001  0.101    0.000 -0.001 -0.114   -0.101  0.083 -0.001
 C          0.000 -0.001 -0.082    0.000 -0.001 -0.073   -0.045 -0.042  0.001
 C          0.000 -0.000 -0.021    0.000  0.000  0.013    0.015 -0.002 -0.000
 C         -0.000  0.000  0.013   -0.000  0.000  0.038   -0.061  0.150 -0.002
 C         -0.000 -0.000 -0.013   -0.000  0.000  0.003   -0.014  0.156 -0.002
 C          0.000 -0.000 -0.044   -0.000  0.001  0.054    0.242 -0.002  0.000
 C          0.000 -0.001 -0.048    0.000 -0.000 -0.029   -0.136 -0.233  0.003
 C          0.000 -0.001 -0.051    0.000  0.000  0.043   -0.114 -0.016  0.000
 H         -0.000  0.002  0.159    0.000 -0.002 -0.227   -0.257  0.014  0.000
 H         -0.000  0.003  0.266    0.000 -0.002 -0.176    0.235  0.127 -0.001
 H         -0.000  0.006  0.567    0.000 -0.001 -0.093   -0.319 -0.129 -0.000
 H          0.000  0.002  0.151    0.000  0.000  0.022    0.081  0.090 -0.001
 O         -0.000  0.000  0.033    0.000  0.000  0.024   -0.018 -0.104  0.001
 O          0.000  0.001  0.037    0.000  0.000  0.008    0.032 -0.101  0.001
 H         -0.000 -0.006 -0.521   -0.000 -0.002 -0.200   -0.016 -0.042  0.001
 TransDip   0.000  0.000 -0.003   -0.000  0.001  0.058    0.032  0.067 -0.001

 Mode:                28                     29                     30
 Frequency:       831.28                 847.54                 881.35
 Force Cnst:      0.6353                 0.6120                 0.5986
 Red. Mass:       1.5604                 1.4460                 1.3079
 IR Active:          YES                    YES                    YES
 IR Intens:        1.372                  0.152                  0.368
 Raman Active:       YES                    YES                    YES
               X      Y      Z        X      Y      Z        X      Y      Z
 H         -0.000  0.001  0.080    0.000 -0.003 -0.242   -0.000  0.004  0.374
 C         -0.000 -0.000 -0.011    0.000  0.000  0.031   -0.000 -0.001 -0.057
 C         -0.000 -0.000 -0.031    0.000  0.001  0.109   -0.000  0.000  0.017
 H         -0.000  0.001  0.136    0.000 -0.006 -0.524   -0.000 -0.001 -0.096
 C         -0.000  0.000  0.033    0.000 -0.001 -0.067    0.000 -0.000 -0.001
 C         -0.000 -0.000 -0.007   -0.000  0.001  0.070    0.000 -0.000 -0.025
 C         -0.000  0.000  0.015   -0.000 -0.001 -0.063   -0.000  0.000  0.030
 H         -0.000 -0.001 -0.084   -0.000  0.003  0.297    0.000 -0.001 -0.133
 C          0.000  0.000  0.020   -0.000 -0.001 -0.093   -0.000  0.000  0.026
 H          0.000 -0.001 -0.137   -0.000  0.007  0.655   -0.000 -0.002 -0.195
 C          0.000 -0.001 -0.074   -0.000  0.000  0.010    0.000  0.000  0.020
 C          0.000 -0.000 -0.019   -0.000 -0.000 -0.024    0.000  0.000  0.009
 C         -0.000 -0.000 -0.024    0.000 -0.000 -0.015    0.000  0.000 -0.005
 C         -0.000  0.001  0.113   -0.000  0.000  0.033    0.000  0.000  0.019
 C          0.000 -0.001 -0.122    0.000 -0.000 -0.035    0.000 -0.000 -0.032
 C          0.000 -0.001 -0.074    0.000 -0.000 -0.010   -0.000  0.000  0.035
 C         -0.000  0.001  0.052   -0.000  0.000  0.032    0.000  0.001  0.062
 C         -0.000  0.001  0.070   -0.000 -0.000 -0.022    0.000 -0.001 -0.121
 H         -0.001  0.006  0.572   -0.000  0.002  0.151   -0.000  0.001  0.120
 H         -0.000  0.006  0.604   -0.000  0.001  0.114   -0.000 -0.001 -0.125
 H          0.000 -0.004 -0.377    0.000 -0.002 -0.218    0.000 -0.004 -0.418
 H         -0.000 -0.003 -0.243   -0.000  0.002  0.145   -0.000  0.008  0.750
 O          0.000  0.000  0.009   -0.000  0.000  0.005   -0.000  0.000 -0.001
 O         -0.000  0.000  0.005    0.000  0.000  0.007   -0.000  0.000 -0.001
 H         -0.000 -0.001 -0.074   -0.000 -0.001 -0.071   -0.000  0.000  0.004
 TransDip  -0.000  0.000  0.038   -0.000  0.000  0.012   -0.000  0.000  0.019

 Mode:                31                     32                     33
 Frequency:       920.07                 936.01                 944.49
 Force Cnst:      0.6346                 3.2613                 0.6419
 Red. Mass:       1.2724                 6.3179                 1.2212
 IR Active:          YES                    YES                    YES
 IR Intens:        1.241                 23.157                  0.166
 Raman Active:       YES                    YES                    YES
               X      Y      Z        X      Y      Z        X      Y      Z
 H          0.001 -0.006 -0.597    0.016 -0.015  0.001   -0.000  0.001  0.047
 C         -0.000  0.001  0.088    0.013 -0.027  0.000   -0.000 -0.000 -0.006
 C          0.000 -0.001 -0.094    0.058  0.181 -0.002    0.000  0.000  0.011
 H         -0.001  0.007  0.647   -0.099  0.263 -0.004    0.000 -0.001 -0.085
 C          0.000  0.000  0.001    0.064  0.042 -0.000    0.000  0.000  0.001
 C          0.000  0.000  0.032    0.110 -0.140  0.001    0.000 -0.000 -0.005
 C         -0.000 -0.001 -0.048   -0.090 -0.016  0.000   -0.000  0.000  0.004
 H         -0.001  0.002  0.207   -0.169  0.012 -0.000   -0.000 -0.000 -0.013
 C         -0.000  0.000  0.003   -0.208  0.004 -0.000   -0.000 -0.000 -0.002
 H         -0.000  0.001  0.073   -0.223  0.144 -0.002   -0.000  0.000 -0.004
 C          0.000 -0.000 -0.001    0.074 -0.042  0.001    0.000  0.000  0.005
 C          0.000 -0.000 -0.011    0.256 -0.166  0.002    0.000 -0.000  0.003
 C          0.000 -0.000 -0.004    0.266  0.124 -0.001    0.000 -0.000 -0.011
 C          0.000  0.000  0.014    0.109  0.151 -0.002    0.000  0.000  0.011
 C         -0.000 -0.000 -0.025   -0.089  0.014  0.000   -0.000 -0.001 -0.097
 C         -0.000  0.000  0.025   -0.193 -0.020 -0.000   -0.000  0.001  0.093
 C         -0.000  0.000  0.018    0.007  0.013 -0.000    0.000 -0.000 -0.025
 C          0.000 -0.001 -0.047    0.064 -0.156  0.002    0.000  0.000  0.017
 H         -0.000  0.001  0.118   -0.149 -0.010 -0.002   -0.001  0.007  0.665
 H         -0.000 -0.001 -0.116   -0.198 -0.146  0.003    0.000 -0.007 -0.663
 H         -0.000 -0.001 -0.124    0.027 -0.009  0.001   -0.000  0.003  0.234
 H          0.000  0.004  0.331   -0.079 -0.245  0.000   -0.000 -0.002 -0.185
 O         -0.000  0.000  0.002   -0.161 -0.066  0.001   -0.000 -0.000 -0.000
 O         -0.000  0.000  0.002   -0.094  0.075 -0.001   -0.000  0.000  0.001
 H         -0.000 -0.000 -0.018   -0.324  0.315 -0.002   -0.000 -0.000 -0.011
 TransDip   0.000  0.000  0.036    0.138  0.069 -0.001   -0.000  0.000  0.013

 Mode:                34                     35                     36
 Frequency:       972.87                1008.32                1052.70
 Force Cnst:      0.6998                 4.5020                 2.4569
 Red. Mass:       1.2548                 7.5155                 3.7629
 IR Active:          YES                    YES                    YES
 IR Intens:        0.577                 22.735                 66.458
 Raman Active:       YES                    YES                    YES
               X      Y      Z        X      Y      Z        X      Y      Z
 H         -0.000  0.001  0.165   -0.182  0.263 -0.002    0.176  0.271 -0.002
 C          0.000 -0.001 -0.012   -0.166  0.265 -0.003   -0.001  0.139 -0.002
 C         -0.000  0.000  0.010   -0.025 -0.038  0.000    0.082  0.103 -0.001
 H         -0.000 -0.001 -0.134   -0.015 -0.022 -0.000    0.210  0.046 -0.000
 C          0.000  0.000  0.007    0.314  0.018 -0.000    0.025 -0.056  0.001
 C         -0.000  0.000  0.031    0.003  0.018 -0.000    0.086 -0.070  0.001
 C          0.000 -0.001 -0.124   -0.143 -0.251  0.003    0.007 -0.070  0.001
 H         -0.002  0.010  0.834   -0.153 -0.255  0.004    0.259 -0.195  0.003
 C          0.000  0.001  0.073    0.049 -0.015  0.000   -0.188 -0.066  0.001
 H          0.000 -0.005 -0.486    0.036 -0.056 -0.000   -0.190 -0.227  0.002
 C         -0.000  0.000 -0.001    0.328 -0.015  0.000   -0.027 -0.058  0.001
 C         -0.000 -0.000 -0.020   -0.036  0.032 -0.000    0.068 -0.022  0.000
 C         -0.000  0.000  0.003   -0.027 -0.017  0.000   -0.014 -0.088  0.001
 C         -0.000 -0.000 -0.001    0.026 -0.005 -0.000   -0.080 -0.103  0.001
 C          0.000  0.000  0.001   -0.167  0.242 -0.003   -0.020 -0.057  0.001
 C          0.000 -0.000 -0.002    0.049  0.017 -0.000    0.213 -0.070  0.001
 C         -0.000  0.000 -0.000   -0.148 -0.283  0.003   -0.003  0.145 -0.002
 C         -0.000  0.000  0.004   -0.029  0.054 -0.001   -0.113  0.126 -0.001
 H         -0.000 -0.000 -0.004   -0.223  0.220 -0.003   -0.228 -0.191  0.002
 H          0.000  0.000  0.006    0.032  0.066 -0.000    0.228 -0.318  0.003
 H         -0.000  0.000  0.004   -0.132 -0.299  0.003   -0.168  0.255 -0.003
 H         -0.000 -0.000 -0.033   -0.018  0.040  0.000   -0.263  0.043 -0.000
 O          0.000  0.000  0.001    0.005 -0.001  0.000    0.011  0.051 -0.001
 O          0.000 -0.000  0.001    0.016 -0.012  0.000   -0.043  0.082 -0.001
 H          0.000 -0.000 -0.012    0.003 -0.007  0.000    0.054 -0.037  0.000
 TransDip  -0.000  0.000  0.024    0.139  0.063 -0.001    0.094 -0.244  0.003

 Mode:                37                     38                     39
 Frequency:      1056.69                1072.27                1126.74
 Force Cnst:      1.2280                 2.0108                 1.6556
 Red. Mass:       1.8665                 2.9683                 2.2134
 IR Active:          YES                    YES                    YES
 IR Intens:       14.395                 49.865                 12.490
 Raman Active:       YES                    YES                    YES
               X      Y      Z        X      Y      Z        X      Y      Z
 H         -0.161 -0.205  0.002    0.140  0.227 -0.002    0.324  0.186 -0.002
 C         -0.006 -0.095  0.001   -0.025  0.118 -0.001    0.034  0.004 -0.000
 C         -0.068 -0.024  0.000    0.019 -0.075  0.001   -0.095 -0.117  0.001
 H         -0.383  0.125 -0.001    0.192 -0.157  0.002   -0.216 -0.064  0.001
 C          0.061  0.028 -0.000    0.012  0.018 -0.000   -0.003  0.112 -0.001
 C         -0.012 -0.015  0.000   -0.053  0.121 -0.001    0.081  0.053 -0.001
 C         -0.039  0.036 -0.000    0.006 -0.089  0.001   -0.038 -0.127  0.001
 H         -0.389  0.201 -0.004    0.416 -0.278  0.005    0.199 -0.242  0.003
 C          0.119  0.058 -0.001   -0.002 -0.025  0.000    0.008  0.083 -0.001
 H          0.116  0.217 -0.002   -0.004 -0.087  0.001   -0.035  0.729 -0.008
 C          0.067 -0.028  0.000    0.012  0.024 -0.000   -0.043  0.059 -0.001
 C          0.010 -0.008  0.000   -0.073  0.029 -0.000    0.086 -0.031  0.000
 C          0.020  0.016 -0.000    0.003  0.127 -0.001    0.012 -0.077  0.001
 C         -0.004  0.024 -0.000    0.035  0.181 -0.002   -0.063 -0.050  0.001
 C         -0.039 -0.031  0.000    0.020 -0.110  0.001    0.027 -0.048  0.001
 C          0.113 -0.057  0.001   -0.013 -0.025  0.000    0.013  0.027 -0.000
 C         -0.012  0.089 -0.001    0.002  0.126 -0.001   -0.001 -0.001  0.000
 C         -0.070  0.019 -0.000    0.009 -0.117  0.001    0.022 -0.028  0.000
 H         -0.317 -0.195  0.001   -0.338 -0.317  0.002    0.107 -0.007  0.000
 H          0.121 -0.245  0.003   -0.007 -0.038  0.001    0.013  0.203 -0.002
 H         -0.155  0.177 -0.002   -0.241  0.260 -0.003   -0.108  0.058 -0.001
 H         -0.379 -0.156  0.002   -0.189 -0.234  0.003    0.043 -0.012  0.000
 O         -0.008  0.000 -0.000   -0.016 -0.071  0.001   -0.011 -0.010  0.000
 O          0.003 -0.007  0.000    0.058 -0.119  0.001   -0.040  0.063 -0.001
 H         -0.036  0.035 -0.000   -0.073  0.044 -0.001    0.025 -0.019  0.000
 TransDip  -0.121  0.010 -0.000   -0.070  0.215 -0.002    0.069 -0.089  0.001

 Mode:                40                     41                     42
 Frequency:      1144.32                1175.83                1184.65
 Force Cnst:      1.4004                 1.0313                 0.9012
 Red. Mass:       1.8151                 1.2660                 1.0899
 IR Active:          YES                    YES                    YES
 IR Intens:        3.208                  9.682                  2.544
 Raman Active:       YES                    YES                    YES
               X      Y      Z        X      Y      Z        X      Y      Z
 H         -0.057 -0.024  0.000   -0.397 -0.257  0.002    0.391  0.245 -0.002
 C         -0.018 -0.003  0.000   -0.034 -0.023  0.000    0.034  0.014 -0.000
 C          0.025  0.028 -0.000    0.030  0.032 -0.000   -0.018 -0.006  0.000
 H          0.044  0.024 -0.000    0.165 -0.033  0.001   -0.241  0.100 -0.001
 C          0.068  0.012 -0.000   -0.033 -0.056  0.001   -0.012  0.026 -0.000
 C          0.048 -0.086  0.001   -0.008 -0.018  0.000    0.001 -0.005  0.000
 C         -0.022  0.006  0.000    0.027  0.011 -0.000   -0.003 -0.010  0.000
 H         -0.406  0.180 -0.003    0.333 -0.129  0.002   -0.177  0.069 -0.001
 C         -0.020 -0.018  0.000   -0.021  0.041 -0.000    0.001 -0.022  0.000
 H         -0.010 -0.203  0.002   -0.043  0.394 -0.004    0.018 -0.302  0.003
 C          0.014  0.076 -0.001    0.054 -0.030  0.000   -0.005 -0.022  0.000
 C          0.004 -0.017  0.000    0.033 -0.017  0.000    0.003 -0.000  0.000
 C         -0.061 -0.013  0.000   -0.049  0.004 -0.000   -0.010 -0.001  0.000
 C         -0.100  0.022 -0.000   -0.007  0.018 -0.000   -0.017  0.013 -0.000
 C          0.029 -0.097  0.001   -0.022 -0.018  0.000   -0.000 -0.004  0.000
 C          0.007  0.048 -0.001    0.019  0.042 -0.000    0.007  0.029 -0.000
 C         -0.056  0.007 -0.000    0.020 -0.012  0.000    0.041 -0.009  0.000
 C          0.100 -0.064  0.001   -0.013  0.010 -0.000   -0.023 -0.001 -0.000
 H         -0.135 -0.199  0.002   -0.316 -0.189  0.001   -0.186 -0.112  0.001
 H          0.004  0.540 -0.006    0.015  0.442 -0.004    0.004  0.399 -0.004
 H         -0.448  0.220 -0.003    0.254 -0.140  0.002    0.458 -0.238  0.003
 H          0.273  0.032 -0.001   -0.123 -0.057  0.001   -0.293 -0.156  0.002
 O          0.027  0.057 -0.001    0.011  0.019 -0.000    0.002  0.003 -0.000
 O          0.002 -0.014  0.000   -0.005 -0.007  0.000    0.001 -0.003  0.000
 H          0.058 -0.072  0.001    0.056 -0.064  0.001    0.004 -0.007  0.000
 TransDip  -0.000 -0.057  0.001   -0.035  0.093 -0.001   -0.041  0.031 -0.000

 Mode:                43                     44                     45
 Frequency:      1225.78                1256.22                1278.78
 Force Cnst:      2.0417                 1.3531                 3.1698
 Red. Mass:       2.3063                 1.4553                 3.2900
 IR Active:          YES                    YES                    YES
 IR Intens:        3.536                 15.646                  8.720
 Raman Active:       YES                    YES                    YES
               X      Y      Z        X      Y      Z        X      Y      Z
 H         -0.160 -0.102  0.001   -0.291 -0.151  0.001   -0.328 -0.147  0.001
 C         -0.017 -0.004  0.000   -0.038  0.011 -0.000    0.010  0.068 -0.001
 C          0.030 -0.067  0.001    0.060 -0.040  0.000   -0.040  0.024 -0.000
 H          0.447 -0.270  0.003    0.444 -0.226  0.003   -0.276  0.143 -0.002
 C         -0.035  0.061 -0.001    0.033  0.067 -0.001    0.213 -0.114  0.001
 C         -0.060  0.156 -0.002    0.064  0.035 -0.000    0.083  0.009 -0.000
 C         -0.047  0.028 -0.000   -0.030 -0.025  0.000   -0.055  0.004 -0.000
 H         -0.187  0.098 -0.001   -0.328  0.109 -0.002    0.073 -0.055  0.001
 C          0.050 -0.031  0.000   -0.019 -0.011  0.000    0.012 -0.041  0.000
 H          0.070 -0.320  0.003   -0.024  0.007 -0.000   -0.008  0.255 -0.003
 C         -0.012 -0.031  0.000   -0.029  0.062 -0.001   -0.198 -0.112  0.001
 C          0.055  0.025 -0.000    0.016 -0.017  0.000   -0.133  0.088 -0.001
 C          0.149 -0.103  0.001   -0.016 -0.007  0.000    0.131  0.007 -0.000
 C          0.029 -0.080  0.001   -0.078  0.036 -0.000   -0.125  0.010 -0.000
 C         -0.052 -0.024  0.000    0.047 -0.009  0.000    0.067  0.003 -0.000
 C          0.023  0.029 -0.000    0.011 -0.016  0.000   -0.004 -0.050  0.001
 C         -0.000  0.014 -0.000    0.027  0.008 -0.000   -0.020  0.069 -0.001
 C         -0.002  0.031 -0.000   -0.052 -0.043  0.000    0.046  0.022 -0.000
 H         -0.390 -0.224  0.002    0.360  0.172 -0.001    0.058 -0.006  0.000
 H          0.022  0.284 -0.003    0.015 -0.090  0.001   -0.005  0.267 -0.003
 H         -0.028  0.032 -0.000    0.265 -0.123  0.001    0.350 -0.131  0.002
 H          0.236  0.168 -0.002   -0.407 -0.252  0.003    0.198  0.115 -0.001
 O         -0.049 -0.079  0.001    0.003  0.003 -0.000   -0.018 -0.037  0.000
 O         -0.026  0.085 -0.001   -0.003 -0.005  0.000    0.045 -0.003  0.000
 H         -0.153  0.184 -0.002    0.015 -0.023  0.000   -0.318  0.355 -0.003
 TransDip   0.051 -0.031  0.000   -0.059 -0.112  0.001    0.094 -0.013  0.000

 Mode:                46                     47                     48
 Frequency:      1302.56                1367.25                1369.78
 Force Cnst:      1.8831                 2.0450                 5.4654
 Red. Mass:       1.8837                 1.8567                 4.9439
 IR Active:          YES                    YES                    YES
 IR Intens:        9.441                 92.911                 65.090
 Raman Active:       YES                    YES                    YES
               X      Y      Z        X      Y      Z        X      Y      Z
 H          0.115  0.066 -0.001    0.220  0.114 -0.001   -0.253 -0.143  0.001
 C          0.005 -0.007  0.000   -0.010 -0.036  0.000    0.053  0.053 -0.001
 C         -0.043  0.011 -0.000   -0.024  0.031 -0.000    0.007  0.010 -0.000
 H          0.289 -0.150  0.002    0.286 -0.120  0.002   -0.199  0.110 -0.001
 C         -0.020  0.035 -0.000   -0.092  0.035 -0.000    0.067 -0.067  0.001
 C          0.168  0.005 -0.000    0.017 -0.090  0.001    0.055 -0.095  0.001
 C          0.006 -0.043  0.001    0.082 -0.005  0.000   -0.032  0.027 -0.000
 H         -0.460  0.167 -0.002   -0.085  0.073 -0.001    0.170 -0.066  0.001
 C         -0.039 -0.042  0.000   -0.032 -0.016  0.000   -0.019 -0.029  0.000
 H         -0.068  0.363 -0.004   -0.048  0.278 -0.003   -0.023  0.002 -0.000
 C         -0.046 -0.065  0.001    0.089  0.005 -0.000   -0.116  0.339 -0.004
 C         -0.066  0.024 -0.000   -0.098  0.088 -0.001   -0.185  0.092 -0.001
 C         -0.077  0.047 -0.001    0.049  0.022 -0.000    0.097 -0.142  0.002
 C          0.131 -0.012  0.000   -0.031 -0.059  0.001    0.231 -0.114  0.001
 C         -0.006  0.028 -0.000   -0.052 -0.005  0.000   -0.098 -0.023  0.000
 C         -0.022  0.029 -0.000    0.028 -0.027  0.000   -0.030  0.096 -0.001
 C          0.004  0.023 -0.000   -0.005 -0.026  0.000    0.126 -0.065  0.001
 C         -0.036 -0.002 -0.000    0.032  0.039 -0.000   -0.060 -0.109  0.001
 H         -0.394 -0.193  0.002    0.144  0.109 -0.001   -0.290 -0.137  0.001
 H         -0.021 -0.200  0.002    0.025  0.232 -0.002   -0.032 -0.039  0.000
 H          0.163 -0.063  0.001   -0.181  0.072 -0.001   -0.161  0.089 -0.001
 H          0.311  0.201 -0.002   -0.254 -0.130  0.002   -0.455 -0.336  0.003
 O          0.015  0.003 -0.000   -0.014 -0.024  0.000    0.017  0.002 -0.000
 O          0.014 -0.032  0.000    0.070 -0.015  0.000   -0.015  0.056 -0.001
 H          0.095 -0.107  0.001   -0.452  0.514 -0.005    0.082 -0.079  0.001
 TransDip   0.016  0.097 -0.001   -0.097  0.293 -0.003   -0.067 -0.249  0.003

 Mode:                49                     50                     51
 Frequency:      1375.53                1427.20                1469.33
 Force Cnst:      6.5915                 3.8928                 2.4309
 Red. Mass:       5.9128                 3.2437                 1.9110
 IR Active:          YES                    YES                    YES
 IR Intens:       62.845                281.377                 78.626
 Raman Active:       YES                    YES                    YES
               X      Y      Z        X      Y      Z        X      Y      Z
 H          0.039  0.071 -0.001    0.161  0.072 -0.001    0.102  0.110 -0.001
 C         -0.179 -0.076  0.001    0.029 -0.011  0.000   -0.060 -0.003  0.000
 C          0.174 -0.093  0.001   -0.082  0.036 -0.000    0.023  0.008 -0.000
 H          0.042 -0.022  0.000    0.314 -0.153  0.002    0.079 -0.015  0.000
 C          0.145  0.317 -0.003   -0.037 -0.005  0.000    0.061  0.006 -0.000
 C         -0.206 -0.269  0.003   -0.024 -0.032  0.000   -0.061  0.025 -0.000
 C          0.180 -0.084  0.001    0.008  0.050 -0.001    0.065 -0.009  0.000
 H          0.171 -0.091  0.001    0.068  0.027 -0.000   -0.152  0.093 -0.001
 C         -0.031  0.194 -0.002    0.016 -0.070  0.001    0.003 -0.040  0.000
 H         -0.015 -0.105  0.001    0.006  0.186 -0.002   -0.014  0.240 -0.003
 C         -0.119 -0.023  0.000    0.054 -0.000  0.000   -0.087 -0.061  0.001
 C         -0.108 -0.027  0.000   -0.097  0.010 -0.000   -0.026 -0.037  0.000
 C          0.076 -0.011  0.000    0.100 -0.171  0.002    0.060  0.052 -0.001
 C          0.021 -0.049  0.001   -0.032  0.109 -0.001    0.079  0.015 -0.000
 C          0.062  0.035 -0.000    0.145  0.119 -0.001   -0.100  0.013 -0.000
 C         -0.009  0.011 -0.000   -0.055 -0.114  0.001    0.002 -0.122  0.001
 C         -0.052  0.056 -0.001   -0.158  0.025 -0.000    0.080  0.006 -0.000
 C         -0.027 -0.038  0.000    0.172  0.019 -0.000   -0.002  0.055 -0.001
 H         -0.336 -0.198  0.002   -0.336 -0.157  0.001    0.235  0.219 -0.002
 H         -0.004 -0.246  0.003   -0.064 -0.150  0.002   -0.008  0.540 -0.006
 H          0.373 -0.179  0.002    0.048 -0.103  0.001   -0.254  0.202 -0.002
 H          0.292  0.147 -0.002   -0.319 -0.275  0.003   -0.138 -0.013  0.000
 O          0.019  0.065 -0.001    0.023  0.025 -0.000    0.008  0.009 -0.000
 O          0.002  0.013 -0.000   -0.066  0.060 -0.001   -0.048 -0.001  0.000
 H         -0.053  0.069 -0.001    0.328 -0.380  0.004    0.352 -0.395  0.004
 TransDip   0.096 -0.235  0.003    0.274 -0.462  0.005    0.081 -0.272  0.003

 Mode:                52                     53                     54
 Frequency:      1486.35                1489.76                1533.08
 Force Cnst:      3.9893                 3.6771                 4.4115
 Red. Mass:       3.0648                 2.8121                 3.1857
 IR Active:          YES                    YES                    YES
 IR Intens:       41.823                 64.247                 94.253
 Raman Active:       YES                    YES                    YES
               X      Y      Z        X      Y      Z        X      Y      Z
 H          0.001  0.122 -0.001   -0.435 -0.309  0.003    0.156  0.029 -0.000
 C         -0.124  0.018 -0.000    0.086  0.036 -0.000   -0.030 -0.082  0.001
 C          0.181 -0.008  0.000    0.069 -0.104  0.001   -0.032  0.046 -0.001
 H         -0.472  0.314 -0.004   -0.325  0.071 -0.001    0.127 -0.029  0.000
 C         -0.059 -0.120  0.001   -0.117  0.094 -0.001   -0.016 -0.004  0.000
 C         -0.040  0.098 -0.001    0.140 -0.032  0.000    0.085 -0.084  0.001
 C          0.171 -0.089  0.001   -0.030 -0.076  0.001   -0.069 -0.002 -0.000
 H         -0.500  0.222 -0.003    0.003 -0.106  0.001    0.177 -0.117  0.001
 C         -0.054 -0.007  0.000   -0.066  0.142 -0.002    0.024  0.101 -0.001
 H         -0.087  0.353 -0.004   -0.043 -0.454  0.005    0.049 -0.224  0.002
 C          0.026  0.003 -0.000   -0.040 -0.100  0.001    0.100 -0.007  0.000
 C          0.024  0.117 -0.001   -0.014  0.094 -0.001   -0.044  0.171 -0.002
 C         -0.007 -0.158  0.002   -0.049 -0.013  0.000    0.019 -0.143  0.002
 C         -0.028  0.112 -0.001    0.062  0.022 -0.000    0.036  0.173 -0.002
 C          0.055 -0.017  0.000    0.018  0.070 -0.001   -0.110 -0.069  0.001
 C         -0.035  0.047 -0.001   -0.040 -0.100  0.001    0.062 -0.062  0.001
 C          0.034 -0.029  0.000    0.005 -0.020  0.000   -0.020  0.100 -0.001
 C         -0.012 -0.002  0.000    0.097  0.096 -0.001   -0.119 -0.099  0.001
 H         -0.025 -0.066  0.001   -0.070  0.030 -0.000    0.403  0.228 -0.002
 H         -0.034 -0.179  0.002   -0.054  0.205 -0.002    0.073  0.219 -0.002
 H         -0.070  0.025 -0.000   -0.279  0.137 -0.002    0.275 -0.048  0.001
 H          0.035  0.024 -0.000   -0.247 -0.094  0.001    0.438  0.219 -0.002
 O         -0.021 -0.061  0.001   -0.011 -0.037  0.000   -0.013 -0.054  0.001
 O         -0.003  0.034 -0.000    0.009 -0.007  0.000   -0.019  0.022 -0.000
 H         -0.042  0.029 -0.000    0.038 -0.055  0.001    0.167 -0.223  0.003
 TransDip   0.064  0.197 -0.002    0.202  0.159 -0.002    0.297  0.093 -0.001

 Mode:                55                     56                     57
 Frequency:      1559.71                1576.09                1602.18
 Force Cnst:      4.6303                 7.8962                 7.2902
 Red. Mass:       3.2305                 5.3952                 4.8202
 IR Active:          YES                    YES                    YES
 IR Intens:       91.788                125.846                 67.028
 Raman Active:       YES                    YES                    YES
               X      Y      Z        X      Y      Z        X      Y      Z
 H          0.381  0.189 -0.002    0.087  0.059 -0.001   -0.239 -0.117  0.001
 C         -0.140 -0.142  0.001   -0.053 -0.036  0.000    0.139  0.129 -0.001
 C         -0.021  0.097 -0.001    0.020  0.031 -0.000   -0.059 -0.076  0.001
 H          0.404 -0.099  0.001    0.053  0.021 -0.000   -0.055 -0.084  0.001
 C          0.115 -0.043  0.001    0.035 -0.065  0.001    0.013  0.169 -0.002
 C          0.041 -0.029  0.000   -0.033 -0.031  0.000   -0.067 -0.174  0.002
 C         -0.099  0.015 -0.000    0.035 -0.011  0.000    0.021  0.095 -0.001
 H          0.204 -0.121  0.002   -0.075  0.047 -0.001    0.062  0.088 -0.001
 C          0.078  0.097 -0.001   -0.002  0.030 -0.000   -0.031 -0.178  0.002
 H          0.107 -0.145  0.002    0.001  0.036 -0.000   -0.058  0.230 -0.002
 C         -0.100 -0.072  0.001   -0.077  0.131 -0.001    0.063 -0.138  0.002
 C          0.076  0.100 -0.001    0.201  0.291 -0.003    0.017  0.185 -0.002
 C         -0.076 -0.043  0.000   -0.034  0.200 -0.002    0.098  0.050 -0.001
 C         -0.024  0.040 -0.000    0.003 -0.213  0.002   -0.137  0.067 -0.001
 C          0.092  0.018 -0.000   -0.046  0.004 -0.000    0.011 -0.110  0.001
 C         -0.086  0.071 -0.001    0.082 -0.009  0.000   -0.018  0.203 -0.002
 C          0.152 -0.112  0.001   -0.217  0.065 -0.001    0.124 -0.111  0.001
 C         -0.004  0.090 -0.001    0.169 -0.017  0.000   -0.072  0.058 -0.001
 H         -0.173 -0.133  0.001   -0.020  0.012 -0.000    0.077 -0.083  0.001
 H         -0.097 -0.128  0.001    0.088 -0.078  0.001   -0.011 -0.269  0.003
 H         -0.368  0.171 -0.002    0.302 -0.233  0.003   -0.171  0.051 -0.001
 H         -0.325 -0.090  0.001   -0.135 -0.206  0.002   -0.000  0.101 -0.001
 O         -0.023 -0.045  0.000   -0.093 -0.182  0.002   -0.038 -0.080  0.001
 O          0.015 -0.001  0.000   -0.015 -0.045  0.001   -0.039 -0.012  0.000
 H         -0.052  0.041 -0.000    0.396 -0.464  0.005    0.390 -0.477  0.005
 TransDip   0.151  0.267 -0.003    0.165  0.319 -0.004    0.252  0.071 -0.001

 Mode:                58                     59                     60
 Frequency:      1621.45                1652.06                1659.01
 Force Cnst:      8.2507                 9.3807                 8.6741
 Red. Mass:       5.3263                 5.8335                 5.3491
 IR Active:          YES                    YES                    YES
 IR Intens:      270.487                 22.366                 49.372
 Raman Active:       YES                    YES                    YES
               X      Y      Z        X      Y      Z        X      Y      Z
 H          0.045 -0.080  0.001    0.161  0.219 -0.002    0.114  0.187 -0.002
 C          0.006 -0.096  0.001   -0.207 -0.031  0.000   -0.155 -0.001 -0.000
 C         -0.051  0.070 -0.001    0.233 -0.057  0.001    0.202 -0.052  0.001
 H          0.106 -0.013  0.000   -0.230  0.174 -0.002   -0.282  0.187 -0.002
 C         -0.059 -0.132  0.001   -0.120  0.047 -0.001   -0.134  0.035 -0.000
 C          0.093  0.117 -0.001    0.157  0.008 -0.000    0.126 -0.042  0.000
 C          0.075 -0.167  0.002   -0.190  0.102 -0.001   -0.162  0.113 -0.001
 H         -0.180 -0.074  0.001    0.248 -0.088  0.001    0.233 -0.054  0.001
 C         -0.051  0.248 -0.003    0.113 -0.089  0.001    0.092 -0.118  0.001
 H         -0.021 -0.374  0.004    0.107  0.158 -0.002    0.081  0.194 -0.002
 C          0.089 -0.002  0.000   -0.062 -0.102  0.001    0.121  0.093 -0.001
 C         -0.206 -0.059  0.001   -0.119 -0.086  0.001   -0.031  0.038 -0.000
 C          0.282  0.175 -0.002    0.075  0.018 -0.000    0.076  0.124 -0.001
 C         -0.176 -0.085  0.001    0.059  0.050 -0.001   -0.137 -0.150  0.002
 C          0.022 -0.052  0.001   -0.158 -0.175  0.002    0.161  0.169 -0.002
 C          0.001  0.126 -0.001    0.093  0.200 -0.002   -0.076 -0.179  0.002
 C          0.038 -0.063  0.001   -0.149 -0.039  0.000    0.107  0.036 -0.000
 C         -0.029  0.016 -0.000    0.197  0.098 -0.001   -0.167 -0.078  0.001
 H         -0.042 -0.101  0.001    0.270  0.053 -0.000   -0.301 -0.085  0.001
 H          0.011 -0.181  0.002    0.110 -0.290  0.003   -0.089  0.241 -0.003
 H         -0.046 -0.023  0.000    0.096 -0.187  0.002   -0.080  0.149 -0.002
 H         -0.002  0.029 -0.000   -0.228 -0.155  0.002    0.259  0.177 -0.002
 O          0.023  0.014 -0.000    0.034  0.052 -0.001   -0.008 -0.025  0.000
 O         -0.067 -0.007  0.000   -0.013  0.001 -0.000   -0.014 -0.018  0.000
 H          0.413 -0.439  0.005    0.063 -0.065  0.001    0.153 -0.165  0.002
 TransDip  -0.302 -0.431  0.005    0.123 -0.088  0.001   -0.190 -0.120  0.001

 Mode:                61                     62                     63
 Frequency:      3144.14                3145.53                3161.87
 Force Cnst:      6.3136                 6.3189                 6.4111
 Red. Mass:       1.0840                 1.0839                 1.0884
 IR Active:          YES                    YES                    YES
 IR Intens:       24.111                 15.164                107.363
 Raman Active:       YES                    YES                    YES
               X      Y      Z        X      Y      Z        X      Y      Z
 H         -0.110  0.169 -0.002   -0.391  0.597 -0.007    0.122 -0.192  0.002
 C          0.009 -0.014  0.000    0.034 -0.050  0.001   -0.009  0.017 -0.000
 C          0.003  0.007 -0.000    0.006  0.016 -0.000   -0.012 -0.027  0.000
 H         -0.041 -0.088  0.001   -0.094 -0.197  0.002    0.148  0.316 -0.003
 C          0.000  0.000 -0.000    0.000  0.000 -0.000   -0.001  0.000 -0.000
 C          0.000 -0.000  0.000    0.000  0.000 -0.000    0.001  0.000 -0.000
 C          0.001  0.001 -0.000    0.003  0.006 -0.000    0.004  0.006 -0.000
 H         -0.010 -0.022  0.000   -0.040 -0.087  0.001   -0.042 -0.088  0.001
 C         -0.013 -0.001  0.000   -0.049 -0.002  0.000   -0.042 -0.003  0.000
 H          0.152  0.009 -0.000    0.590  0.034 -0.000    0.480  0.030 -0.000
 C          0.000 -0.000  0.000    0.000  0.000 -0.000   -0.001 -0.000  0.000
 C          0.000  0.000 -0.000   -0.000  0.000 -0.000   -0.000 -0.000  0.000
 C         -0.000 -0.000  0.000   -0.000 -0.000  0.000   -0.000  0.000 -0.000
 C          0.001  0.000 -0.000   -0.000  0.000 -0.000    0.000 -0.000  0.000
 C          0.006 -0.008  0.000   -0.002  0.003 -0.000    0.005 -0.006  0.000
 C         -0.067 -0.002 -0.000    0.021  0.001  0.000   -0.033  0.000 -0.000
 C          0.021  0.035 -0.000   -0.005 -0.008  0.000   -0.018 -0.036  0.000
 C          0.006 -0.011  0.000    0.001 -0.002  0.000   -0.018  0.034 -0.000
 H         -0.073  0.124 -0.001    0.023 -0.039  0.000   -0.049  0.081 -0.001
 H          0.792  0.011  0.000   -0.250 -0.003 -0.000    0.373  0.003  0.000
 H         -0.242 -0.431  0.004    0.056  0.099 -0.001    0.224  0.409 -0.004
 H         -0.083  0.143 -0.002   -0.011  0.021 -0.000    0.229 -0.400  0.004
 O         -0.000 -0.000  0.000   -0.000  0.000  0.000   -0.000  0.000 -0.000
 O         -0.000 -0.000  0.000   -0.000  0.000  0.000    0.000  0.000 -0.000
 H          0.001  0.002 -0.000    0.001  0.001 -0.000   -0.001 -0.001  0.000
 TransDip  -0.156  0.018 -0.000    0.019 -0.123  0.001   -0.330 -0.036  0.000

 Mode:                64                     65                     66
 Frequency:      3166.17                3180.63                3193.40
 Force Cnst:      6.4393                 6.5226                 6.5464
 Red. Mass:       1.0902                 1.0943                 1.0896
 IR Active:          YES                    YES                    YES
 IR Intens:       17.663                 23.150                 98.087
 Raman Active:       YES                    YES                    YES
               X      Y      Z        X      Y      Z        X      Y      Z
 H          0.254 -0.395  0.004   -0.189  0.288 -0.003   -0.118  0.178 -0.002
 C         -0.022  0.035 -0.000    0.018 -0.026  0.000    0.012 -0.016  0.000
 C         -0.005 -0.015  0.000   -0.023 -0.045  0.000   -0.025 -0.051  0.001
 H          0.085  0.179 -0.002    0.248  0.518 -0.005    0.290  0.594 -0.006
 C         -0.000 -0.000  0.000   -0.002  0.001 -0.000   -0.001  0.000 -0.000
 C          0.000  0.000 -0.000    0.000  0.000 -0.000    0.000  0.000 -0.000
 C          0.006  0.008 -0.000   -0.003 -0.005  0.000   -0.004 -0.008  0.000
 H         -0.057 -0.119  0.001    0.032  0.067 -0.001    0.045  0.097 -0.001
 C         -0.050 -0.004  0.000    0.014  0.002 -0.000    0.004  0.002 -0.000
 H          0.565  0.036 -0.000   -0.153 -0.012  0.000   -0.047 -0.005  0.000
 C          0.000 -0.000  0.000   -0.001 -0.001  0.000    0.001  0.001 -0.000
 C         -0.000  0.000 -0.000   -0.000 -0.000  0.000   -0.000  0.000 -0.000
 C         -0.000 -0.000 -0.000   -0.000  0.000 -0.000    0.000 -0.000  0.000
 C         -0.000  0.000 -0.000    0.000 -0.000  0.000   -0.000  0.000 -0.000
 C         -0.005  0.006 -0.000   -0.005  0.007 -0.000    0.007 -0.012  0.000
 C          0.027 -0.000  0.000    0.013 -0.002  0.000   -0.003  0.002 -0.000
 C          0.020  0.037 -0.000    0.021  0.036 -0.000   -0.013 -0.019  0.000
 C          0.009 -0.018  0.000   -0.024  0.039 -0.000    0.028 -0.047  0.001
 H          0.048 -0.080  0.001    0.052 -0.087  0.001   -0.079  0.135 -0.001
 H         -0.303 -0.002 -0.000   -0.147  0.001 -0.000    0.035 -0.002  0.000
 H         -0.232 -0.422  0.004   -0.224 -0.402  0.004    0.123  0.218 -0.002
 H         -0.124  0.218 -0.002    0.262 -0.450  0.005   -0.322  0.551 -0.006
 O         -0.000  0.000 -0.000    0.000  0.000 -0.000    0.000 -0.000  0.000
 O         -0.000  0.000 -0.000    0.000 -0.000  0.000    0.000 -0.000  0.000
 H          0.001  0.000 -0.000    0.001  0.002 -0.000   -0.001 -0.001  0.000
 TransDip  -0.068  0.116 -0.001    0.152  0.027 -0.000    0.017 -0.317  0.003

 Mode:                67                     68                     69
 Frequency:      3202.95                3205.86                3348.46
 Force Cnst:      6.6002                 6.6106                 7.0229
 Red. Mass:       1.0920                 1.0917                 1.0631
 IR Active:          YES                    YES                    YES
 IR Intens:       28.583                 19.365                 36.577
 Raman Active:       YES                    YES                    YES
               X      Y      Z        X      Y      Z        X      Y      Z
 H          0.008 -0.011  0.000    0.033 -0.053  0.001    0.001 -0.002  0.000
 C         -0.001  0.001 -0.000   -0.002  0.006 -0.000   -0.000  0.000 -0.000
 C          0.002  0.004 -0.000    0.003  0.007 -0.000   -0.000 -0.000  0.000
 H         -0.023 -0.047  0.001   -0.037 -0.075  0.001    0.000 -0.000  0.000
 C          0.000 -0.000  0.000    0.001  0.000 -0.000    0.001  0.001 -0.000
 C         -0.000  0.000 -0.000    0.001 -0.000  0.000    0.001 -0.002  0.000
 C          0.003  0.007 -0.000   -0.033 -0.077  0.001   -0.001  0.000 -0.000
 H         -0.034 -0.075  0.001    0.402  0.878 -0.010   -0.001  0.003 -0.000
 C          0.001 -0.000  0.000   -0.020  0.002 -0.000    0.000 -0.000  0.000
 H         -0.010 -0.000  0.000    0.201  0.009 -0.000   -0.000  0.000  0.000
 C         -0.001  0.000 -0.000   -0.000 -0.000  0.000   -0.000 -0.000  0.000
 C         -0.000  0.000 -0.000   -0.001 -0.001  0.000    0.001  0.006 -0.000
 C          0.001 -0.001  0.000    0.000  0.000 -0.000   -0.001 -0.010  0.000
 C         -0.002 -0.001  0.000   -0.000 -0.000  0.000    0.000  0.002 -0.000
 C          0.040 -0.073  0.001    0.003 -0.005  0.000    0.000 -0.001  0.000
 C          0.021  0.003 -0.000    0.002  0.000 -0.000    0.000  0.000 -0.000
 C          0.004  0.009 -0.000    0.001  0.002 -0.000   -0.000 -0.000  0.000
 C         -0.005  0.008 -0.000   -0.002  0.003 -0.000    0.000  0.000 -0.000
 H         -0.480  0.827 -0.009   -0.034  0.059 -0.001   -0.005  0.006 -0.000
 H         -0.214 -0.005 -0.000   -0.020 -0.000 -0.000   -0.001 -0.000  0.000
 H         -0.048 -0.089  0.001   -0.010 -0.018  0.000    0.001  0.002 -0.000
 H          0.056 -0.095  0.001    0.023 -0.040  0.000    0.000 -0.000  0.000
 O         -0.000  0.000 -0.000    0.001  0.000 -0.000    0.001 -0.004  0.000
 O         -0.000  0.000 -0.000    0.000  0.000 -0.000   -0.046 -0.038  0.000
 H         -0.006 -0.005  0.000   -0.001 -0.002  0.000    0.711  0.700 -0.008
 TransDip   0.170 -0.022  0.000   -0.140 -0.013  0.000    0.156  0.115 -0.001

 STANDARD THERMODYNAMIC QUANTITIES AT   298.15 K  AND     1.00 ATM

   This Molecule has  0 Imaginary Frequencies
   Zero point vibrational energy:      118.962 kcal/mol

   Atom    1 Element H  Has Mass    1.00783
   Atom    2 Element C  Has Mass   12.00000
   Atom    3 Element C  Has Mass   12.00000
   Atom    4 Element H  Has Mass    1.00783
   Atom    5 Element C  Has Mass   12.00000
   Atom    6 Element C  Has Mass   12.00000
   Atom    7 Element C  Has Mass   12.00000
   Atom    8 Element H  Has Mass    1.00783
   Atom    9 Element C  Has Mass   12.00000
   Atom   10 Element H  Has Mass    1.00783
   Atom   11 Element C  Has Mass   12.00000
   Atom   12 Element C  Has Mass   12.00000
   Atom   13 Element C  Has Mass   12.00000
   Atom   14 Element C  Has Mass   12.00000
   Atom   15 Element C  Has Mass   12.00000
   Atom   16 Element C  Has Mass   12.00000
   Atom   17 Element C  Has Mass   12.00000
   Atom   18 Element C  Has Mass   12.00000
   Atom   19 Element H  Has Mass    1.00783
   Atom   20 Element H  Has Mass    1.00783
   Atom   21 Element H  Has Mass    1.00783
   Atom   22 Element H  Has Mass    1.00783
   Atom   23 Element O  Has Mass   15.99491
   Atom   24 Element O  Has Mass   15.99491
   Atom   25 Element H  Has Mass    1.00783
   Molecular Mass:   209.060290 amu
   Principal axes and moments of inertia in amu*Bohr^2:
                             1           2           3
    Eigenvalues --     2173.53764  3479.27760  5652.81517
          X               0.99949    -0.03197    -0.00038
          Y               0.03198     0.99943     0.01091
          Z               0.00003    -0.01092     0.99994
   Rotational Symmetry Number is   1
   The Molecule is an Asymmetric Top
   Translational Enthalpy:        0.889 kcal/mol
   Rotational Enthalpy:           0.889 kcal/mol
   Vibrational Enthalpy:        124.321 kcal/mol
   gas constant (RT):             0.592 kcal/mol
   Translational Entropy:        41.916  cal/mol.K
   Rotational Entropy:           32.125  cal/mol.K
   Vibrational Entropy:          29.901  cal/mol.K

   Total Enthalpy:              126.691 kcal/mol
   Total Entropy:               103.941  cal/mol.K

 ======================================================================

 STANDARD THERMODYNAMIC QUANTITIES FOR ANHARMONIC VIBRATION -- TOSH

   Zero point vibrational energy: ************ kcal/mol

   Vibrational Enthalpy:       Infinity kcal/mol
   Vibrational Entropy:             NaN  cal/mol.K

   Total Enthalpy:             Infinity kcal/mol
   Total Entropy:                   NaN  cal/mol.K

 ======================================================================

 STANDARD THERMODYNAMIC QUANTITIES FOR ANHARMONIC VIBRATION -- VPT2

   Zero point vibrational energy: ************ kcal/mol

   Vibrational Enthalpy:       Infinity kcal/mol
   Vibrational Entropy:             NaN  cal/mol.K

   Total Enthalpy:             Infinity kcal/mol
   Total Entropy:                   NaN  cal/mol.K

 ======================================================================

Archival summary:
1\1\TWL01\FREQ\ProcedureUnspecified\6-31G*\2149(1-,1)\taweetha\SunJun1112:19:082017SunJun1112:19:082017\0\\#,FREQ,ProcedureUnspecified,6-31G*,\\-1,1\C\C,1,1.41861\H,2,1.08699,1,119.47\C,2,1.38341,1,122.066,3,179.995,0\H,4,1.08904,2,119.709,1,179.99,0\C,4,1.41183,2,120.19,1,-0.000816332,0\H,6,1.08906,4,120.119,2,-179.999,0\C,6,1.38085,4,119.32,2,-0.00172592,0\H,8,1.08647,6,122.11,4,-179.989,0\C,8,1.41326,6,121.468,4,-0.000960157,0\C,1,1.45082,2,123.268,3,-0.00364215,0\C,11,1.41222,1,123.538,2,-0.00709437,0\H,12,1.08731,11,119.215,1,0.00450813,0\C,12,1.38543,11,122.455,1,-179.99,0\H,14,1.08817,12,120.186,11,-179.998,0\C,14,1.41463,12,119.406,11,-0.00516992,0\H,16,1.08967,14,119.798,12,-179.999,0\C,16,1.37691,14,120.325,12,0.00518684,0\H,18,1.08606,16,120.836,14,179.986,0\C,18,1.42876,16,121.329,14,0.0011839,0\C,20,1.40445,18,121.594,16,179.984,0\O,21,1.37753,20,121.733,18,-0.0231036,0\H,22,0.992999,21,99.0806,20,-179.954,0\C,21,1.41212,20,124.019,18,-179.978,0\O,24,1.28214,21,119.177,20,179.984,0\\\@

 Total job time:  2633.53s(wall), 2631.79s(cpu) 
 Sun Jun 11 12:19:08 2017

        *************************************************************
        *                                                           *
        *  Thank you very much for using Q-Chem.  Have a nice day.  *
        *                                                           *
        *************************************************************
