# Supplementary material for: A DFT investigation of the blue bottle experiment: E∘half-cell analysis of autoxidation catalysed by redox indicators
Source: R Soc Open Sci. 2017 Nov 8;4(11):170708. doi: 10.1098/rsos.170708 (PMC5717635; doi:10.1098/rsos.170708)
Supplement: output.zip [file rsos170708supp2.zip › B3LYP_6-31Gd/C16H10N2O8S2-2.out]

                  Welcome to Q-Chem
     A Quantum Leap Into The Future Of Chemistry


 Q-Chem 4.3, Q-Chem, Inc., Pleasanton, CA (2015)

 Y. Shao,  Z. Gan,  E. Epifanovsky,  A. T. B. Gilbert,  M. Wormit,  
 J. Kussmann,  A. W. Lange,  A. Behn,  J. Deng,  X. Feng,  D. Ghosh,  
 M. Goldey,  P. R. Horn,  L. D. Jacobson,  I. Kaliman,  R. Z. Khaliullin,  
 T. Kus,  A. Landau,  J. Liu,  E. I. Proynov,  Y. M. Rhee,  R. M. Richard,  
 M. A. Rohrdanz,  R. P. Steele,  E. J. Sundstrom,  H. L. Woodcock III,  
 P. M. Zimmerman,  D. Zuev,  B. Albrecht,  E. Alguire,  B. Austin,  
 S. A. Baeppler,  G. J. O. Beran,  Y. A. Bernard,  E. Berquist,  
 K. Brandhorst,  K. B. Bravaya,  S. T. Brown,  D. Casanova,  C.-M. Chang,  
 Y. Chen,  S. H. Chien,  K. D. Closser,  D. L. Crittenden,  M. Diedenhofen,  
 R. A. DiStasio Jr.,  H. Do,  A. D. Dutoi,  R. G. Edgar,  P.-T. Fang,  
 S. Fatehi,  Q. Feng,  L. Fusti-Molnar,  A. Ghysels,  
 A. Golubeva-Zadorozhnaya,  J. Gomes,  A. Gunina,  M. W. D. Hanson-Heine,  
 P. H. P. Harbach,  A. W. Hauser,  E. G. Hohenstein,  Z. C. Holden,  K. Hui,  
 T.-C. Jagau,  H. Ji,  B. Kaduk,  K. Khistyaev,  Jaehoon Kim,  Jihan Kim,  
 R. A. King,  P. Klunzinger,  D. Kosenkov,  T. Kowalczyk,  C. M. Krauter,  
 K. U. Lao,  A. Laurent,  K. V. Lawler,  S. Lehtola,  S. V. Levchenko,  
 C. Y. Lin,  Y.-S. Lin,  F. Liu,  E. Livshits,  R. C. Lochan,  A. Luenser,  
 P. Manohar,  S. F. Manzer,  S.-P. Mao,  N. Mardirossian,  A. V. Marenich,  
 L. A. Martinez-Martinez,  S. A. Maurer,  N. J. Mayhall,  K. Nanda,  
 C. M. Oana,  R. Olivares-Amaya,  D. P. O'Neill,  J. A. Parkhill,  
 T. M. Perrine,  R. Peverati,  P. A. Pieniazek,  F. Plasser,  A. Prociuk,  
 D. R. Rehn,  E. Rosta,  N. J. Russ,  N. Sergueev,  S. M. Sharada,  
 S. Sharma,  D. W. Small,  A. Sodt,  T. Stauch,  T. Stein,  D. Stuck,  
 Y.-C. Su,  A. J. W. Thom,  T. Tsuchimochi,  L. Vogt,  O. Vydrov,  T. Wang,  
 M. A. Watson,  J. Wenzel,  A. White,  C. F. Williams,  V. Vanovschi,  
 S. Yeganeh,  S. R. Yost,  Z.-Q. You,  I. Y. Zhang,  X. Zhang,  Y. Zhao,  
 B. R. Brooks,  G. K. L. Chan,  D. M. Chipman,  C. J. Cramer,  
 W. A. Goddard III,  M. S. Gordon,  W. J. Hehre,  A. Klamt,  
 H. F. Schaefer III,  M. W. Schmidt,  C. D. Sherrill,  D. G. Truhlar,  
 A. Warshel,  X. Xu,  A. Aspuru-Guzik,  R. Baer,  A. T. Bell,  N. A. Besley,  
 J.-D. Chai,  A. Dreuw,  B. D. Dunietz,  T. R. Furlani,  S. R. Gwaltney,  
 C.-P. Hsu,  Y. Jung,  J. Kong,  D. S. Lambrecht,  W. Liang,  C. Ochsenfeld,  
 V. A. Rassolov,  L. V. Slipchenko,  J. E. Subotnik,  T. Van Voorhis,  
 J. M. Herbert,  A. I. Krylov,  P. M. W. Gill,  M. Head-Gordon

 Contributors to earlier versions of Q-Chem not listed above: 
 R. D. Adamson,  J. Baker,  E. F. C. Byrd,  A. K. Chakraborty,  C.-L. Cheng,  
 H. Dachsel,  R. J. Doerksen,  G. Hawkins,  A. Heyden,  S. Hirata,  
 G. Kedziora,  F. J. Keil,  C. Kelley,  P. P. Korambath,  W. Kurlancheek,  
 A. M. Lee,  M. S. Lee,  D. Liotard,  I. Lotan,  P. E. Maslen,  N. Nair,  
 D. Neuhauser,  R. Olson,  B. Peters,  J. Ritchie,  N. E. Schultz,  
 N. Shenvi,  A. C. Simmonett,  K. S. Thanthiriwatte,  Q. Wu,  W. Zhang

 Please cite Q-Chem as follows:
 Y. Shao et al., Mol. Phys. 113, 184-215 (2015)
 DOI: 10.1080/00268976.2014.952696

 Q-Chem 4.3.0 for Intel X86 EM64T Linux

 Parts of Q-Chem use Armadillo 5.200.1 (Boston Tea Smuggler).
 http://arma.sourceforge.net/

 Q-Chem begins on Sun Jun  5 14:15:35 2016  


Host: 0

     Scratch files written to /scratch/pakpong/qchem29844//

Checking the input file for inconsistencies... 	...done.

--------------------------------------------------------------
User input:
--------------------------------------------------------------
$molecule
-2 1
  S   -7.0648900    0.1747177    0.1847513
  O   -7.5337143    0.1447509   -1.2271372
  O   -7.0269855    1.5361005    0.7858845
  O   -7.6732612   -0.8723183    1.0512236
  C   -5.3079663   -0.3055166    0.0860396
  C   -4.9438217   -1.6532701    0.1547962
  H   -5.7281566   -2.3837013    0.3275713
  C   -3.6095021   -2.0623153    0.0341836
  H   -3.3358064   -3.1127918    0.0980173
  C   -2.6440688   -1.0773167   -0.1523032
  N   -1.2563482   -1.2070181   -0.2885415
  H   -0.6752356   -2.0331153   -0.1671042
  C   -0.6495416    0.0231048   -0.3643982
  C    0.6974508    0.1991569   -0.3299264
  C   -4.3223756    0.6742492   -0.1032782
  H   -4.6161414    1.7196406   -0.1260062
  C   -2.9957941    0.2834081   -0.2203485
  N    1.3781115    1.4357585   -0.4003086
  H    0.9389890    2.2458162    0.0197175
  C    2.7390324    1.1759754   -0.2054270
  C    3.7919664    2.0875335   -0.0959431
  H    3.6107251    3.1601830   -0.1235869
  C    5.0812565    1.5797688    0.0532319
  H    5.9249804    2.2542357    0.1651003
  C    5.3409203    0.1963001    0.0860996
  C    4.2870831   -0.7070802   -0.0066615
  H    4.4827383   -1.7730979    0.0515585
  C    2.9814476   -0.2154731   -0.1457394
  C    1.6802481   -0.8931157   -0.2110227
  O    1.4012815   -2.1064452   -0.1723031
  C   -1.7337850    1.1007985   -0.4211803
  H   -1.7147813    1.6027566   -1.3973037
  O   -1.5194341    2.1668775    0.5149563
  H   -1.7257804    1.8022601    1.3918388
  S    7.0693221   -0.3759229    0.2018476
  O    6.9648694   -1.7490022    0.7644592
  O    7.5677128   -0.3226776   -1.1997047
  O    7.7077956    0.6207452    1.1075611
$end

$rem
   BASIS  =  6-31G*
   GUI  =  2
   JOB_TYPE  =  Frequency
   METHOD  =  B3LYP
   SCF_CONVERGENCE  =  8
$end

--------------------------------------------------------------
 ----------------------------------------------------------------
             Standard Nuclear Orientation (Angstroms)
    I     Atom           X                Y                Z
 ----------------------------------------------------------------
    1      S      -7.0629487380     0.1774547605     0.1602640064
    2      O      -7.5304039091     0.1379391893    -1.2518434797
    3      O      -7.0256254702     1.5428713990     0.7522144946
    4      O      -7.6721610269    -0.8637016252     1.0332061101
    5      C      -5.3059307312    -0.3034266230     0.0665053320
    6      C      -4.9418545860    -1.6506824410     0.1447266699
    7      H      -5.7263575144    -2.3799328675     0.3216763221
    8      C      -3.6074191603    -2.0605267054     0.0281764938
    9      H      -3.3337867425    -3.1105460918     0.0993772139
   10      C      -2.6418043167    -1.0768064450    -0.1640302921
   11      N      -1.2539524303    -1.2074186678    -0.2980429026
   12      H      -0.6729588391    -2.0326727319    -0.1704590787
   13      C      -0.6470710890     0.0221664297    -0.3816273718
   14      C       0.6998874659     0.1984548109    -0.3470408070
   15      C      -4.3201557585     0.6750419222    -0.1284774605
   16      H      -4.6138981284     1.7202541671    -0.1585585144
   17      C      -2.9934618419     0.2834252527    -0.2416160149
   18      N       1.3806175723     1.4345558734    -0.4251231051
   19      H       0.9410890009     2.2474328464    -0.0110100364
   20      C       2.7413485666     1.1761037564    -0.2271699351
   21      C       3.7941770124     2.0883869669    -0.1228314963
   22      H       3.6129638886     3.1608240514    -0.1579034497
   23      C       5.0833212590     1.5816494754     0.0310234982
   24      H       5.9269371065     2.2568619093     0.1391467077
   25      C       5.3429514077     0.1984360397     0.0734969721
   26      C       4.2892035580    -0.7055564859    -0.0141752295
   27      H       4.4848009368    -1.7711550939     0.0514413427
   28      C       2.9837041097    -0.2149080377    -0.1578399526
   29      C       1.6825677053    -0.8929835486    -0.2198012301
   30      O       1.4035622376    -2.1060249890    -0.1731486847
   31      C      -1.7312576303     1.0994457348    -0.4467465772
   32      H      -1.7113069029     1.5947920837    -1.4262229321
   33      O      -1.5178132140     2.1718315042     0.4823673658
   34      H      -1.7250100660     1.8131506624     1.3614948202
   35      S       7.0712394808    -0.3729819542     0.1947873519
   36      O       6.9662396819    -1.7422261408     0.7665690784
   37      O       7.5709889331    -0.3292122563    -1.2066090588
   38      O       7.7088357121     0.6297910577     1.0943594659
 ----------------------------------------------------------------
 Molecular Point Group                 C1    NOp =  1
 Largest Abelian Subgroup              C1    NOp =  1
 Nuclear Repulsion Energy =  2755.7119648191 hartrees
 There are      109 alpha and      109 beta electrons
 Requested basis set is 6-31G(d)
 There are 134 shells and 448 basis functions

 Total QAlloc Memory Limit   2000 MB
 Mega-Array Size        61 MB
 MEM_STATIC part        62 MB
 A cutoff of  1.0D-11 yielded   4385 shell pairs
 There are     50999 function pairs

 -------------------------------------------------------
 OpenMP Integral Computing Module                       
 Release: version 1.0, May 2013, Q-Chem Inc. Pittsburgh 
 -------------------------------------------------------
 Integral Job Info:
 Integral job number is                      11
 Integral operator is                         1
 short-range coefficients                     0
 long-range coefficients              100000000
 Omega coefficients                           0
 if combine SR and LR in K                    0
 Integral screening is                        0
 Integral computing path is                   2
 max size of driver memory is            800000
 size of driver memory is                593474
 size of scratch memory is             15166112
 max col of scratch BK array               1296
 max len of scratch array in speh3          155
 max len of scratch index in speh4           18
 max int batch size is                      520
 min int batch size is                       52
 fixed nKL is                                52
 max L of basis functions is                  2
 order of int derivative is                   0
 number of shells is                        134
 number of basis is                         448
 number of cartesian basis is               448
 number of contracted shell pairs          4385
 number of primitive shell pairs          16153
 maxK2 (contraction) of shell pair           36
 max number of K2 of shell pair               1
 max number of CS2 of shell pair            571
 max number of PS2 of shell pair           3354
 mem total for path MDJ                  144136
 -------------------------------------------------------
 Smallest overlap matrix eigenvalue = 3.44E-04
 Guess from superposition of atomic densities
 Warning:  Energy on first SCF cycle will be non-variational
 A restricted hybrid HF-DFT SCF calculation will be
 performed using Pulay DIIS extrapolation
 Exchange:     0.2000 Hartree-Fock + 0.0800 Slater + 0.7200 B88
 Correlation:  0.1900 VWN1RPA + 0.8100 LYP
 Using SG-1 standard quadrature grid
 SCF converges when DIIS error is below 1.0E-08
 Inaccurate integrated density:
   Number of electrons =   218
   Numerical integral  =   216.002524736433
   Relative error      =    -0.9162730567 %
 ---------------------------------------
  Cycle       Energy         DIIS Error
 ---------------------------------------
    1   -2130.6220431885      4.00E-02
    2   -2122.6120479167      6.17E-03
    3   -2119.9198665167      1.14E-02
    4   -2123.0740935858      3.15E-03
    5   -2123.3580014119      8.73E-04
    6   -2123.3606103193      8.29E-04
    7   -2123.3788648158      1.87E-04
    8   -2123.3795118244      8.19E-05
    9   -2123.3796615551      3.46E-05
   10   -2123.3796889456      1.05E-05
   11   -2123.3796911023      4.47E-06
   12   -2123.3796915407      1.62E-06
   13   -2123.3796915877      7.04E-07
   14   -2123.3796916008      1.77E-07
   15   -2123.3796916018      6.70E-08
   16   -2123.3796915997      2.93E-08
   17   -2123.3796915973      7.72E-09 Convergence criterion met
 ---------------------------------------
 SCF time:  CPU 696.82 s  wall 697.99 s
 SCF   energy in the final basis set = -2123.3796915973
 Total energy in the final basis set = -2123.3796915973

 --------------------------------------------------------------

                    Orbital Energies (a.u.)
 --------------------------------------------------------------

 Alpha MOs
 -- Occupied --
-88.880 -88.872 -19.023 -18.962 -18.897 -18.897 -18.895 -18.889
-18.889 -18.887 -14.223 -14.209 -10.114 -10.101 -10.091 -10.080
-10.071 -10.063 -10.040 -10.039 -10.035 -10.033 -10.033 -10.030
-10.026 -10.025 -10.023 -10.018  -7.900  -7.892  -5.864  -5.864
 -5.864  -5.857  -5.857  -5.856  -0.894  -0.878  -0.871  -0.857
 -0.824  -0.806  -0.744  -0.742  -0.737  -0.734  -0.693  -0.681
 -0.630  -0.613  -0.600  -0.583  -0.570  -0.541  -0.492  -0.473
 -0.460  -0.443  -0.423  -0.404  -0.392  -0.382  -0.371  -0.361
 -0.341  -0.331  -0.326  -0.307  -0.290  -0.288  -0.287  -0.282
 -0.278  -0.272  -0.263  -0.255  -0.250  -0.244  -0.229  -0.226
 -0.224  -0.220  -0.218  -0.217  -0.213  -0.198  -0.191  -0.184
 -0.183  -0.169  -0.150  -0.110  -0.106  -0.104  -0.098  -0.097
 -0.096  -0.091  -0.087  -0.081  -0.071  -0.070  -0.063  -0.062
 -0.061  -0.042  -0.027  -0.023  -0.019
 -- Virtual --
  0.092   0.143   0.163   0.174   0.188   0.221   0.251   0.258
  0.264   0.267   0.278   0.292   0.297   0.310   0.318   0.324
  0.334   0.339   0.340   0.345   0.348   0.354   0.358   0.370
  0.376   0.379   0.389   0.402   0.414   0.419   0.424   0.433
  0.435   0.457   0.464   0.473   0.486   0.496   0.509   0.519
  0.542   0.556   0.561   0.567   0.570   0.579   0.583   0.604
  0.608   0.614   0.615   0.616   0.633   0.654   0.672   0.681
  0.683   0.688   0.693   0.702   0.714   0.714   0.723   0.727
  0.729   0.743   0.746   0.750   0.760   0.762   0.773   0.782
  0.787   0.793   0.797   0.802   0.806   0.810   0.820   0.826
  0.837   0.841   0.854   0.860   0.895   0.899   0.917   0.920
  0.937   0.944   0.950   0.959   0.965   0.972   0.973   0.978
  0.983   0.993   0.997   1.005   1.013   1.015   1.018   1.022
  1.024   1.032   1.038   1.041   1.060   1.064   1.068   1.074
  1.078   1.091   1.100   1.103   1.109   1.116   1.133   1.135
  1.147   1.151   1.158   1.166   1.185   1.202   1.206   1.215
  1.218   1.222   1.235   1.244   1.258   1.264   1.268   1.271
  1.274   1.277   1.280   1.287   1.293   1.297   1.316   1.324
  1.336   1.350   1.356   1.359   1.364   1.385   1.403   1.413
  1.423   1.436   1.438   1.441   1.447   1.449   1.451   1.455
  1.472   1.476   1.482   1.484   1.508   1.515   1.533   1.544
  1.546   1.590   1.598   1.609   1.615   1.627   1.643   1.651
  1.662   1.694   1.697   1.698   1.721   1.726   1.734   1.746
  1.762   1.780   1.792   1.797   1.806   1.832   1.861   1.871
  1.877   1.892   1.899   1.905   1.912   1.929   1.940   1.953
  1.966   1.973   1.982   2.000   2.002   2.012   2.016   2.022
  2.036   2.041   2.047   2.049   2.057   2.058   2.059   2.065
  2.070   2.073   2.074   2.081   2.083   2.091   2.104   2.127
  2.137   2.139   2.153   2.153   2.162   2.177   2.181   2.183
  2.188   2.203   2.219   2.227   2.235   2.242   2.252   2.257
  2.267   2.277   2.295   2.300   2.312   2.317   2.346   2.362
  2.373   2.379   2.387   2.400   2.410   2.421   2.431   2.441
  2.460   2.469   2.473   2.492   2.509   2.518   2.521   2.538
  2.542   2.558   2.566   2.577   2.590   2.622   2.643   2.659
  2.687   2.709   2.715   2.738   2.749   2.771   2.801   2.814
  2.828   2.837   2.845   2.870   2.885   2.891   2.895   2.900
  2.914   2.927   2.947   2.979   2.997   3.003   3.020   3.043
  3.044   3.047   3.059   3.084   3.096   3.109   3.133   3.140
  3.185   3.325   3.375   3.411   3.430   3.563   3.629   3.912
  4.013   4.013   4.046   4.056   4.151   4.161   4.172   4.251
  4.263   4.272   4.289   4.294   4.307   4.327   4.330   4.358
  4.386   4.450   4.480   4.521   4.588   4.611   4.660   4.825
  4.853   4.930   5.034
 --------------------------------------------------------------

          Ground-State Mulliken Net Atomic Charges

     Atom                 Charge (a.u.)
  ----------------------------------------
      1 S                     1.097383
      2 O                    -0.605468
      3 O                    -0.620463
      4 O                    -0.621442
      5 C                    -0.122466
      6 C                    -0.166551
      7 H                     0.148925
      8 C                    -0.189317
      9 H                     0.106431
     10 C                     0.383457
     11 N                    -0.779817
     12 H                     0.353356
     13 C                     0.288857
     14 C                     0.177971
     15 C                    -0.245271
     16 H                     0.157552
     17 C                     0.042939
     18 N                    -0.778838
     19 H                     0.326169
     20 C                     0.309382
     21 C                    -0.193892
     22 H                     0.094392
     23 C                    -0.154897
     24 H                     0.146550
     25 C                    -0.129006
     26 C                    -0.231036
     27 H                     0.166378
     28 C                     0.077901
     29 C                     0.348339
     30 O                    -0.579917
     31 C                     0.013216
     32 H                     0.166024
     33 O                    -0.621658
     34 H                     0.389534
     35 S                     1.097541
     36 O                    -0.615117
     37 O                    -0.608759
     38 O                    -0.628384
  ----------------------------------------
  Sum of atomic charges =    -2.000000

 -----------------------------------------------------------------
                    Cartesian Multipole Moments
 -----------------------------------------------------------------
    Charge (ESU x 10^10)
                -9.6064
    Dipole Moment (Debye)
         X      -2.1363      Y       2.7282      Z      -0.4606
       Tot       3.4956
    Quadrupole Moments (Debye-Ang)
        XX    -685.1331     XY      31.1789     YY    -187.7811
        XZ      -1.4947     YZ       0.5646     ZZ    -188.4826
    Octopole Moments (Debye-Ang^2)
       XXX     -19.0807    XXY      55.4681    XYY     -11.3670
       YYY       7.9474    XXZ     -83.3816    XYZ       3.3356
       YYZ      -6.3061    XZZ      -8.8511    YZZ       6.2274
       ZZZ      13.0901
    Hexadecapole Moments (Debye-Ang^3)
      XXXX  -56213.9365   XXXY     973.0966   XXYY   -5336.0153
      XYYY     169.4749   YYYY   -1671.8491   XXXZ     -81.8570
      XXYZ      -0.6527   XYYZ       0.5822   YYYZ       3.2804
      XXZZ   -5427.3069   XYZZ     -44.1476   YYZZ    -364.3183
      XZZZ     -13.7654   YZZZ      14.8938   ZZZZ    -464.3013
 -----------------------------------------------------------------
 Calculating MO derivatives via CPSCF
   1         3         114      0.204793    0.039159
   2         3         114      0.023750    0.004509
   3         3         114      0.001984    0.000429
   4        89          28      0.000077    0.000024
   5       116           1      0.000001    0.000001
   6       117           0      0.000000    0.000000    Roots Converged
 Calculating analytic Hessian of the SCF energy
 Polarizability Matrix (a.u.)
            1           2           3
    1-516.9542791 -12.6201183  -1.2954126
    2 -12.6201183-227.2194351   3.6217228
    3  -1.2954126   3.6217228-115.6485983

 Direct stationary perturbation theory relativistic correction:

 rels  =       1.599402197026
 relv  =      -7.039892388141
 rel2e =       2.632462303201
 E_rel =      -2.808027887913

 Hessian of the SCF Energy
            1           2           3           4           5           6
    1   0.5095761   0.1074316   0.0205688  -0.1269983  -0.0038379  -0.1147672
    2   0.1074316   0.8715684  -0.0095127  -0.0057233  -0.0914697  -0.0100481
    3   0.0205688  -0.0095127   0.8730178  -0.1302707  -0.0058922  -0.4429919
    4  -0.1269983  -0.0057233  -0.1302707   0.1013906   0.0080274   0.1434921
    5  -0.0038379  -0.0914697  -0.0058922   0.0080274   0.0685500   0.0092629
    6  -0.1147672  -0.0100481  -0.4429919   0.1434921   0.0092629   0.4789984
    7  -0.0895249  -0.0022369   0.0006448   0.0179412  -0.0130629  -0.0093984
    8  -0.0092216  -0.4188507  -0.1415018   0.0002096   0.0029125  -0.0026153
    9  -0.0025420  -0.1405618  -0.1533797  -0.0045062  -0.0386954  -0.0121316
   10  -0.1567950  -0.1163320   0.0983041   0.0202274   0.0035387  -0.0098200
   11  -0.1103783  -0.2790376   0.1567083  -0.0061790   0.0097994   0.0025724
   12   0.0937526   0.1579580  -0.2251402   0.0148784   0.0306441  -0.0207889
   13  -0.1288540   0.0156785   0.0091472  -0.0058741   0.0045815  -0.0020198
   14   0.0145709  -0.0792418  -0.0003928   0.0020984   0.0111556  -0.0013411
   15   0.0034725   0.0007532  -0.0575419  -0.0238357   0.0046424  -0.0038551
   16  -0.0031204   0.0216653  -0.0008543  -0.0023056  -0.0006377  -0.0026997
   17   0.0188533   0.0002522  -0.0026942  -0.0027245  -0.0011636  -0.0004014
   18  -0.0011407  -0.0001333  -0.0006916  -0.0005967  -0.0000256   0.0008626
   19   0.0007339   0.0028805  -0.0020880  -0.0003737  -0.0002604   0.0003065
   20  -0.0046444  -0.0042507   0.0022782   0.0006529   0.0004974  -0.0002842
   21  -0.0008801  -0.0008252  -0.0016255  -0.0007721  -0.0000237  -0.0007590
   22   0.0073224   0.0018998   0.0008513  -0.0015140  -0.0011974  -0.0009515
   23  -0.0034953  -0.0050099   0.0013168   0.0002936   0.0006527   0.0005569
   24   0.0006128   0.0012894   0.0052363   0.0015829  -0.0001903   0.0005092
   25   0.0021173   0.0009914  -0.0001222  -0.0004661  -0.0001138  -0.0003935
   26  -0.0014337  -0.0000631   0.0000875   0.0003484   0.0000082   0.0002525
   27  -0.0001959  -0.0000436   0.0004553   0.0001657   0.0000319   0.0000202
   28  -0.0103826   0.0018636   0.0008772   0.0032804  -0.0003877   0.0016031
   29   0.0003292  -0.0051210   0.0004857  -0.0000272   0.0015485  -0.0004001
   30   0.0010768   0.0001964  -0.0004853  -0.0004735  -0.0000641  -0.0003358
   31   0.0103028  -0.0033145  -0.0010199  -0.0037447   0.0009255  -0.0018318
   32   0.0039372  -0.0013934  -0.0007724  -0.0016156   0.0003623  -0.0006227
   33  -0.0015875   0.0005172  -0.0001847   0.0004766  -0.0001378   0.0003012
   34  -0.0001714   0.0001369  -0.0000497   0.0000349  -0.0000304   0.0000315
   35   0.0008580  -0.0002090  -0.0000321  -0.0002981   0.0000534  -0.0001556
   36   0.0000953  -0.0000665   0.0002108  -0.0000214   0.0000056  -0.0001340
   37  -0.0037052   0.0007620   0.0006664   0.0014215  -0.0002969   0.0005049
   38  -0.0054527   0.0015307   0.0007371   0.0020661  -0.0005086   0.0008432
   39   0.0000292   0.0000375  -0.0001466  -0.0000367  -0.0000045   0.0000294
   40   0.0047406  -0.0011671  -0.0007755  -0.0018318   0.0003458  -0.0007842
   41  -0.0035920   0.0009804   0.0003832   0.0013299  -0.0002489   0.0006614
   42   0.0005056  -0.0001647  -0.0003346  -0.0002512   0.0000590  -0.0000673
   43  -0.0197255  -0.0096327   0.0040284  -0.0006273  -0.0001620  -0.0021095
   44  -0.0060137   0.0162745  -0.0008373   0.0020690  -0.0022341   0.0021546
   45   0.0011639  -0.0021721  -0.0008534  -0.0008144   0.0008954   0.0005171
   46   0.0001807  -0.0058046  -0.0017960  -0.0003302   0.0007508   0.0003114
   47   0.0016936  -0.0031560  -0.0004660  -0.0002450   0.0003760  -0.0001248
   48  -0.0006605   0.0017996  -0.0014861  -0.0006092   0.0000593  -0.0007845
   49   0.0052959  -0.0085206   0.0015977  -0.0007765   0.0018672  -0.0015572
   50  -0.0021039  -0.0032610   0.0003051   0.0005471  -0.0002939   0.0000054
   51   0.0010386   0.0006374   0.0052456   0.0012815  -0.0004069   0.0004747
   52   0.0026295  -0.0005514  -0.0002306  -0.0009538   0.0001431  -0.0004546
   53   0.0013511  -0.0004292  -0.0001115  -0.0004899   0.0001206  -0.0002553
   54  -0.0002058   0.0001467   0.0000249   0.0001014  -0.0000513   0.0000967
   55  -0.0000207  -0.0000896  -0.0000678  -0.0000004   0.0000257   0.0000296
   56  -0.0000926   0.0000869  -0.0000006   0.0000335  -0.0000256   0.0000260
   57   0.0001685  -0.0000668   0.0000669  -0.0000631   0.0000236  -0.0000792
   58  -0.0021939   0.0003668   0.0001789   0.0007942  -0.0000894   0.0003783
   59   0.0006721  -0.0001624  -0.0001083  -0.0002562   0.0000447  -0.0001065
   60  -0.0002813   0.0000350   0.0000430   0.0001044  -0.0000063   0.0000405
   61   0.0011198  -0.0002204  -0.0000995  -0.0004083   0.0000571  -0.0001953
   62  -0.0001223   0.0000821   0.0000231   0.0000501  -0.0000251   0.0000213
   63   0.0001359  -0.0000310  -0.0000501  -0.0000513   0.0000073  -0.0000075
   64  -0.0000176   0.0000014  -0.0000012   0.0000066  -0.0000004   0.0000041
   65   0.0001530  -0.0000698  -0.0000212  -0.0000577   0.0000204  -0.0000261
   66   0.0000243  -0.0000020   0.0000165  -0.0000092   0.0000010  -0.0000143
   67  -0.0000735  -0.0000310  -0.0000065   0.0000205   0.0000119   0.0000125
   68   0.0005270  -0.0001019  -0.0000670  -0.0001967   0.0000271  -0.0000880
   69  -0.0000622   0.0000061  -0.0000020   0.0000226  -0.0000012   0.0000144
   70   0.0000208  -0.0000136  -0.0000027  -0.0000073   0.0000039  -0.0000033
   71   0.0000569  -0.0000104  -0.0000061  -0.0000215   0.0000029  -0.0000097
   72   0.0000003  -0.0000008   0.0000109   0.0000002   0.0000003  -0.0000050
   73   0.0003017  -0.0000776  -0.0000226  -0.0001110   0.0000211  -0.0000533
   74  -0.0001459  -0.0000428   0.0000147   0.0000512   0.0000158   0.0000235
   75   0.0001587  -0.0000339  -0.0000413  -0.0000615   0.0000100  -0.0000187
   76  -0.0001988   0.0000992   0.0000147   0.0000733  -0.0000297   0.0000348
   77   0.0003569  -0.0000854  -0.0000405  -0.0001323   0.0000223  -0.0000619
   78  -0.0000800   0.0000247   0.0000009   0.0000303  -0.0000068   0.0000184
   79  -0.0001169   0.0000349   0.0000115   0.0000444  -0.0000102   0.0000205
   80  -0.0000164   0.0000039   0.0000016   0.0000059  -0.0000010   0.0000030
   81  -0.0000209   0.0000044   0.0000192   0.0000082  -0.0000018  -0.0000044
   82   0.0005950  -0.0002228  -0.0000096  -0.0002087   0.0000601  -0.0001177
   83  -0.0002197  -0.0000093   0.0000278   0.0000824   0.0000087   0.0000395
   84  -0.0000071  -0.0000043   0.0000719   0.0000228  -0.0000059   0.0000023
   85  -0.0035570   0.0009581   0.0004014   0.0013263  -0.0002750   0.0006091
   86   0.0038092  -0.0007373  -0.0006346  -0.0014768   0.0001984  -0.0006352
   87  -0.0001956   0.0000456  -0.0000800   0.0000285   0.0000005  -0.0000089
   88   0.0006074  -0.0002250   0.0000446  -0.0001959   0.0000618  -0.0001282
   89  -0.0026642   0.0004021   0.0004421   0.0010318  -0.0001056   0.0004415
   90   0.0000712  -0.0000117  -0.0001228  -0.0000218   0.0000068   0.0000622
   91  -0.0015476  -0.0001515   0.0000595   0.0006269  -0.0001623   0.0002751
   92  -0.0025447   0.0027976   0.0004059   0.0009805  -0.0006213   0.0005635
   93  -0.0003493   0.0006752   0.0013155   0.0002691  -0.0002179  -0.0002146
   94   0.0004630  -0.0003035   0.0001653  -0.0001208   0.0000915  -0.0001893
   95   0.0002134  -0.0002226   0.0001663  -0.0000334   0.0000598  -0.0001245
   96  -0.0001835   0.0001426  -0.0001089   0.0000530  -0.0000419   0.0000943
   97   0.0014978   0.0000976   0.0001494  -0.0004896  -0.0000029  -0.0003766
   98   0.0016546  -0.0015299  -0.0004562  -0.0005588   0.0003730  -0.0001458
   99   0.0008956  -0.0007794  -0.0005555  -0.0003305   0.0001711   0.0000658
  100  -0.0006104  -0.0002148  -0.0002904   0.0001929   0.0000332   0.0002592
  101  -0.0005782   0.0005512   0.0001751   0.0001920  -0.0001321   0.0000332
  102  -0.0005672   0.0001838   0.0001397   0.0001888  -0.0000467   0.0000530
  103  -0.0023947   0.0005173   0.0002333   0.0009048  -0.0001450   0.0004192
  104   0.0007001  -0.0000503  -0.0000764  -0.0002628   0.0000103  -0.0001195
  105  -0.0001858   0.0000465   0.0001752   0.0000644  -0.0000139  -0.0000562
  106   0.0006790  -0.0001506  -0.0000599  -0.0002572   0.0000425  -0.0001218
  107  -0.0005465   0.0000518   0.0000725   0.0002049  -0.0000122   0.0000852
  108   0.0002130  -0.0000361  -0.0000817  -0.0000781   0.0000103  -0.0000034
  109   0.0008999  -0.0001929  -0.0000806  -0.0003408   0.0000541  -0.0001610
  110  -0.0001925   0.0000097   0.0000212   0.0000723  -0.0000013   0.0000324
  111  -0.0004374   0.0000911  -0.0000451   0.0001682  -0.0000249   0.0001270
  112   0.0009249  -0.0002085  -0.0000965  -0.0003498   0.0000590  -0.0001580
  113   0.0001284  -0.0000765  -0.0000287  -0.0000481   0.0000230  -0.0000127
  114   0.0003663  -0.0000964  -0.0001014  -0.0001359   0.0000277  -0.0000273
            7           8           9          10          11          12
    1  -0.0895249  -0.0092216  -0.0025420  -0.1567950  -0.1103783   0.0937526
    2  -0.0022369  -0.4188507  -0.1405618  -0.1163320  -0.2790376   0.1579580
    3   0.0006448  -0.1415018  -0.1533797   0.0983041   0.1567083  -0.2251402
    4   0.0179412   0.0002096  -0.0045062   0.0202274  -0.0061790   0.0148784
    5  -0.0130629   0.0029125  -0.0386954   0.0035387   0.0097994   0.0306441
    6  -0.0093984  -0.0026153  -0.0121316  -0.0098200   0.0025724  -0.0207889
    7   0.0616852   0.0056932   0.0013194   0.0158035  -0.0196169  -0.0034913
    8   0.0056932   0.4526839   0.1661742  -0.0033486  -0.0231948  -0.0119920
    9   0.0013194   0.1661742   0.1424700   0.0037082   0.0220775   0.0168418
   10   0.0158035  -0.0033486   0.0037082   0.1423837   0.1353734  -0.1128958
   11  -0.0196169  -0.0231948   0.0220775   0.1353734   0.2860301  -0.1844321
   12  -0.0034913  -0.0119920   0.0168418  -0.1128958  -0.1844321   0.2265089
   13   0.0017460  -0.0035347  -0.0027947  -0.0100949   0.0034553   0.0012264
   14   0.0258293  -0.0123896  -0.0071200  -0.0224847   0.0036913   0.0096563
   15   0.0088040  -0.0094904   0.0071603   0.0186617   0.0043505   0.0034655
   16  -0.0038514   0.0062828   0.0036447  -0.0017700  -0.0000280   0.0003733
   17  -0.0031682  -0.0001610  -0.0000047  -0.0005294  -0.0049844   0.0016920
   18   0.0016954  -0.0008733  -0.0000036   0.0008004  -0.0012027   0.0008140
   19  -0.0000693  -0.0007825   0.0003267  -0.0013890  -0.0009542   0.0005470
   20   0.0008736   0.0009428  -0.0001807  -0.0000867   0.0035431  -0.0009384
   21   0.0004778  -0.0003126   0.0000579   0.0007245   0.0008397  -0.0012337
   22  -0.0021650   0.0000473  -0.0004539  -0.0006915  -0.0010330   0.0009568
   23   0.0015415  -0.0005676  -0.0008631  -0.0005299   0.0022438  -0.0003591
   24  -0.0009674   0.0005776  -0.0002385  -0.0003255  -0.0006029  -0.0000301
   25  -0.0006793   0.0005702   0.0002569  -0.0003150  -0.0004359   0.0002674
   26   0.0003305  -0.0002715  -0.0001395   0.0003246   0.0001637  -0.0001736
   27  -0.0001127   0.0000245  -0.0001176   0.0000474  -0.0000230  -0.0000383
   28   0.0021637  -0.0025874  -0.0006234   0.0025668   0.0011535  -0.0012190
   29   0.0011112   0.0009820   0.0005034  -0.0011566   0.0009217  -0.0005881
   30  -0.0002668   0.0000739  -0.0001461  -0.0000324  -0.0001842   0.0000010
   31  -0.0021720   0.0028045   0.0009327  -0.0032342  -0.0007037   0.0012028
   32  -0.0009587   0.0015542   0.0004668  -0.0013307   0.0000309   0.0005954
   33   0.0002367  -0.0004592  -0.0000230   0.0003743   0.0001252  -0.0000631
   34   0.0000170  -0.0001142  -0.0000172   0.0000501  -0.0000637   0.0000115
   35  -0.0002039   0.0001729   0.0000614  -0.0002861  -0.0001004   0.0001022
   36  -0.0000185   0.0000209  -0.0000625  -0.0000317   0.0000249  -0.0000807
   37   0.0009614  -0.0009317  -0.0003856   0.0011240   0.0003086  -0.0004664
   38   0.0012837  -0.0016654  -0.0005491   0.0016604   0.0002612  -0.0006109
   39   0.0000236   0.0000043   0.0000170   0.0000485  -0.0000026   0.0000084
   40  -0.0012327   0.0011850   0.0004967  -0.0016439  -0.0004642   0.0007534
   41   0.0009836  -0.0008034  -0.0003500   0.0013295   0.0003563  -0.0005811
   42  -0.0001064   0.0001318   0.0000851  -0.0001276  -0.0000431   0.0001027
   43  -0.0022460  -0.0015795  -0.0000433  -0.0040083  -0.0031452   0.0041153
   44  -0.0007630  -0.0040984  -0.0003572   0.0054110  -0.0001430  -0.0020724
   45   0.0019779   0.0015409   0.0004942   0.0010128   0.0000016   0.0001009
   46   0.0002773   0.0027698   0.0001372   0.0002383   0.0013497   0.0000326
   47   0.0019296   0.0012391  -0.0002114  -0.0002272   0.0006304  -0.0001640
   48  -0.0004168  -0.0017042  -0.0009293   0.0005536  -0.0001815   0.0000585
   49   0.0008440   0.0026321   0.0006290  -0.0027151   0.0012196   0.0000327
   50   0.0012948   0.0011286  -0.0003809  -0.0008136  -0.0001002   0.0011186
   51  -0.0005407   0.0005106  -0.0000096  -0.0008740   0.0000065  -0.0003752
   52  -0.0007373   0.0005413   0.0002354  -0.0009309  -0.0002415   0.0003886
   53  -0.0003365   0.0003853   0.0001176  -0.0004267  -0.0000600   0.0001582
   54   0.0000314  -0.0001074   0.0000058   0.0000296  -0.0000346   0.0000166
   55   0.0000478   0.0000774   0.0000212   0.0000346   0.0000313  -0.0000066
   56   0.0000191  -0.0000571  -0.0000092   0.0000278  -0.0000188  -0.0000003
   57  -0.0000440   0.0000572  -0.0000209  -0.0000450   0.0000094  -0.0000168
   58   0.0006319  -0.0003714  -0.0001810   0.0007924   0.0002502  -0.0003395
   59  -0.0001810   0.0001610   0.0000746  -0.0002409  -0.0000652   0.0001120
   60   0.0000799  -0.0000400  -0.0000295   0.0001043   0.0000398  -0.0000504
   61  -0.0003110   0.0002195   0.0000957  -0.0003947  -0.0001133   0.0001662
   62   0.0000291  -0.0000650  -0.0000186   0.0000427  -0.0000088  -0.0000136
   63  -0.0000354   0.0000310   0.0000251  -0.0000479  -0.0000154   0.0000320
   64   0.0000065  -0.0000016  -0.0000006   0.0000071   0.0000019  -0.0000021
   65  -0.0000385   0.0000577   0.0000193  -0.0000515   0.0000002   0.0000194
   66  -0.0000080   0.0000015  -0.0000057  -0.0000083  -0.0000014  -0.0000032
   67   0.0000227   0.0000189   0.0000025   0.0000235   0.0000247  -0.0000130
   68  -0.0001421   0.0001077   0.0000483  -0.0001841  -0.0000596   0.0000834
   69   0.0000182  -0.0000077  -0.0000017   0.0000219   0.0000079  -0.0000070
   70  -0.0000053   0.0000099   0.0000034  -0.0000069   0.0000019   0.0000025
   71  -0.0000163   0.0000110   0.0000051  -0.0000209  -0.0000060   0.0000088
   72  -0.0000005  -0.0000000  -0.0000036   0.0000001   0.0000014  -0.0000039
   73  -0.0000881   0.0000677   0.0000293  -0.0001137  -0.0000218   0.0000440
   74   0.0000431   0.0000180  -0.0000038   0.0000531   0.0000493  -0.0000327
   75  -0.0000443   0.0000339   0.0000211  -0.0000570  -0.0000173   0.0000315
   76   0.0000544  -0.0000771  -0.0000251   0.0000711  -0.0000100  -0.0000204
   77  -0.0000963   0.0000788   0.0000343  -0.0001286  -0.0000351   0.0000555
   78   0.0000225  -0.0000208  -0.0000054   0.0000287   0.0000032  -0.0000078
   79   0.0000324  -0.0000317  -0.0000117   0.0000421   0.0000061  -0.0000155
   80   0.0000047  -0.0000033  -0.0000018   0.0000059   0.0000013  -0.0000027
   81   0.0000052  -0.0000060  -0.0000072   0.0000071   0.0000039  -0.0000094
   82  -0.0001712   0.0001613   0.0000581  -0.0002203  -0.0000055   0.0000696
   83   0.0000704   0.0000045  -0.0000155   0.0000962   0.0000612  -0.0000540
   84  -0.0000019   0.0000045  -0.0000032  -0.0000132   0.0000033  -0.0000076
   85   0.0009483  -0.0009044  -0.0003455   0.0012180   0.0002417  -0.0004903
   86  -0.0010114   0.0007713   0.0003631  -0.0013581  -0.0005140   0.0006589
   87   0.0000548  -0.0000653  -0.0000323   0.0001005   0.0000285  -0.0000372
   88  -0.0001819   0.0001721   0.0000596  -0.0002203   0.0000228   0.0000514
   89   0.0007207  -0.0004766  -0.0002420   0.0009546   0.0004046  -0.0004724
   90  -0.0000140   0.0000267   0.0000506  -0.0000291  -0.0000286   0.0000649
   91   0.0007234  -0.0003070  -0.0002097   0.0005122  -0.0000799  -0.0000826
   92   0.0002984  -0.0014027  -0.0005204   0.0012554  -0.0001029  -0.0005151
   93  -0.0000204  -0.0003413  -0.0003458  -0.0001633  -0.0001063  -0.0003169
   94  -0.0001443   0.0001713  -0.0000007  -0.0001509   0.0000844   0.0000001
   95  -0.0000401   0.0001015  -0.0000042  -0.0000713   0.0000853  -0.0000432
   96   0.0000381  -0.0000656   0.0000260   0.0000699  -0.0000153   0.0000181
   97  -0.0006230   0.0000047   0.0000690  -0.0006111  -0.0001968   0.0002123
   98  -0.0002365   0.0010347   0.0004423  -0.0006321   0.0002526   0.0002415
   99  -0.0001189   0.0005440   0.0003571  -0.0003591   0.0000485   0.0002665
  100   0.0003287   0.0001247   0.0001069   0.0002518   0.0001480  -0.0000531
  101   0.0000765  -0.0003890  -0.0001734   0.0001960  -0.0001087  -0.0000670
  102   0.0001622  -0.0001536  -0.0001333   0.0002179   0.0000399  -0.0001378
  103   0.0006847  -0.0005088  -0.0002143   0.0008781   0.0002205  -0.0003521
  104  -0.0002012   0.0000837   0.0000522  -0.0002633  -0.0001161   0.0001206
  105   0.0000474  -0.0000579  -0.0000767   0.0000735   0.0000348  -0.0000921
  106  -0.0001947   0.0001467   0.0000589  -0.0002490  -0.0000592   0.0000963
  107   0.0001569  -0.0000750  -0.0000473   0.0002053   0.0000858  -0.0000976
  108  -0.0000587   0.0000443   0.0000406  -0.0000807  -0.0000327   0.0000585
  109  -0.0002582   0.0001895   0.0000776  -0.0003304  -0.0000823   0.0001293
  110   0.0000556  -0.0000205  -0.0000143   0.0000730   0.0000337  -0.0000337
  111   0.0001276  -0.0000824  -0.0000057   0.0001568   0.0000306  -0.0000283
  112  -0.0002646   0.0002028   0.0000861  -0.0003395  -0.0000815   0.0001372
  113  -0.0000350   0.0000603   0.0000242  -0.0000446   0.0000096   0.0000190
  114  -0.0001016   0.0000950   0.0000601  -0.0001355  -0.0000342   0.0000791
           13          14          15          16          17          18
    1  -0.1288540   0.0145709   0.0034725  -0.0031204   0.0188533  -0.0011407
    2   0.0156785  -0.0792418   0.0007532   0.0216653   0.0002522  -0.0001333
    3   0.0091472  -0.0003928  -0.0575419  -0.0008543  -0.0026942  -0.0006916
    4  -0.0058741   0.0020984  -0.0238357  -0.0023056  -0.0027245  -0.0005967
    5   0.0045815   0.0111556   0.0046424  -0.0006377  -0.0011636  -0.0000256
    6  -0.0020198  -0.0013411  -0.0038551  -0.0026997  -0.0004014   0.0008626
    7   0.0017460   0.0258293   0.0088040  -0.0038514  -0.0031682   0.0016954
    8  -0.0035347  -0.0123896  -0.0094904   0.0062828  -0.0001610  -0.0008733
    9  -0.0027947  -0.0071200   0.0071603   0.0036447  -0.0000047  -0.0000036
   10  -0.0100949  -0.0224847   0.0186617  -0.0017700  -0.0005294   0.0008004
   11   0.0034553   0.0036913   0.0043505  -0.0000280  -0.0049844  -0.0012027
   12   0.0012264   0.0096563   0.0034655   0.0003733   0.0016920   0.0008140
   13   0.5267214   0.0264368  -0.0412088  -0.1317661   0.0710727   0.0014054
   14   0.0264368   0.6460365  -0.0478492   0.0221181  -0.3079499   0.0208230
   15  -0.0412088  -0.0478492   0.1462781   0.0041951   0.0133517  -0.0592095
   16  -0.1317661   0.0221181   0.0041951   0.6976393   0.0323436  -0.0692060
   17   0.0710727  -0.3079499   0.0133517   0.0323436   0.6800670  -0.0578627
   18   0.0014054   0.0208230  -0.0592095  -0.0692060  -0.0578627   0.1444122
   19   0.0104572   0.0036832  -0.0007539  -0.2049510  -0.1390283   0.0348777
   20  -0.0219898  -0.0177455   0.0043954  -0.1372035  -0.1869574   0.0335565
   21   0.0016796   0.0017147   0.0030540   0.0351874   0.0346791  -0.0452993
   22   0.0007235   0.0825243  -0.0066443  -0.3114957   0.0253513   0.0272260
   23   0.0346140  -0.0001674  -0.0024330   0.0903830  -0.1430183  -0.0022272
   24  -0.0027009  -0.0087853   0.0063539   0.0213375   0.0054307  -0.0548634
   25  -0.0056768   0.0006699   0.0012921  -0.0021005   0.0308289  -0.0028701
   26   0.0019901   0.0017260   0.0003749   0.0006790  -0.0051208   0.0004381
   27   0.0014369   0.0002348   0.0069673   0.0002532  -0.0028047   0.0010894
   28   0.0017456  -0.0192223   0.0007639  -0.0558864  -0.0062041   0.0070058
   29  -0.0191185  -0.0685182   0.0079586  -0.0562836   0.0621939   0.0017819
   30   0.0000499   0.0068149  -0.0053352   0.0111862  -0.0043591   0.0009967
   31  -0.0072392  -0.0009923   0.0020209   0.0023297   0.0000893   0.0002112
   32   0.0007719   0.0062321  -0.0002424   0.0017732  -0.0081959   0.0008271
   33   0.0014484   0.0001965  -0.0012908   0.0001912   0.0007231   0.0050658
   34   0.0003794  -0.0000220  -0.0000795  -0.0003297   0.0001064   0.0001536
   35  -0.0004998  -0.0002088   0.0001291  -0.0001161  -0.0001337  -0.0000344
   36  -0.0003169  -0.0004789   0.0001348  -0.0002741   0.0004106  -0.0001763
   37   0.0006374   0.0011149  -0.0004271  -0.0006682  -0.0025002   0.0005815
   38   0.0012420   0.0000165  -0.0009833  -0.0004918  -0.0006946   0.0003509
   39   0.0002310   0.0006037  -0.0001671   0.0010936  -0.0002733   0.0012775
   40  -0.0013879   0.0006004   0.0005883  -0.0000547   0.0010651  -0.0002881
   41   0.0013489  -0.0008814  -0.0003604  -0.0004509  -0.0000593   0.0002460
   42  -0.0002526   0.0000894   0.0000943   0.0000528   0.0000753  -0.0000830
   43  -0.2074533  -0.0693611   0.0216185   0.0510860  -0.0512232  -0.0026602
   44  -0.1190895  -0.2187634   0.0288696  -0.0089016  -0.0453458   0.0050573
   45   0.0258936   0.0223166  -0.0606278  -0.0050196   0.0107612   0.0038043
   46   0.0112360  -0.0205089   0.0010570  -0.0039007  -0.0029225   0.0015484
   47   0.0047972  -0.0179592   0.0009496  -0.0033969  -0.0014543   0.0007925
   48  -0.0011226   0.0035196   0.0031840   0.0016755   0.0011778   0.0061770
   49  -0.0541550  -0.0526910   0.0105246  -0.0300887   0.0299717   0.0012260
   50  -0.0058963   0.0521956  -0.0046648   0.0289271  -0.0344473  -0.0010179
   51   0.0071175   0.0000864   0.0041470  -0.0004749  -0.0004321  -0.0029862
   52  -0.0005948   0.0006768   0.0001150   0.0005823  -0.0009124   0.0000078
   53  -0.0004440   0.0007898   0.0001245   0.0008101  -0.0006417  -0.0001315
   54   0.0000618  -0.0004092  -0.0000218  -0.0004022   0.0001457  -0.0002303
   55  -0.0001205   0.0002233   0.0000444   0.0002168  -0.0000302  -0.0000483
   56   0.0000640   0.0000402  -0.0000083   0.0000398  -0.0000310  -0.0000304
   57  -0.0000255   0.0001862   0.0000215   0.0001708  -0.0001003  -0.0000285
   58   0.0005463  -0.0004859  -0.0001022  -0.0004662   0.0006590   0.0000255
   59  -0.0001631   0.0001040   0.0000600   0.0000004  -0.0000509  -0.0000044
   60   0.0000860  -0.0000082  -0.0000402  -0.0000284   0.0000285  -0.0000342
   61  -0.0003027   0.0002801   0.0000720   0.0002557  -0.0002941  -0.0000350
   62   0.0000256   0.0000025  -0.0000192   0.0000501  -0.0000582   0.0000032
   63  -0.0000367   0.0000461   0.0000139   0.0000469  -0.0000425   0.0000289
   64   0.0000008   0.0000029  -0.0000001   0.0000035   0.0000032  -0.0000001
   65  -0.0000429   0.0000366   0.0000157   0.0000172  -0.0000006  -0.0000062
   66  -0.0000032   0.0000077  -0.0000006   0.0000054  -0.0000074  -0.0000041
   67   0.0000298  -0.0000882   0.0000096  -0.0001188   0.0001516   0.0000018
   68  -0.0001316   0.0001530   0.0000402   0.0001085  -0.0000995  -0.0000188
   69   0.0000122  -0.0000262  -0.0000028  -0.0000230   0.0000307   0.0000106
   70  -0.0000065   0.0000042   0.0000014   0.0000020  -0.0000061   0.0000013
   71  -0.0000131   0.0000073   0.0000046   0.0000049  -0.0000021  -0.0000017
   72   0.0000008   0.0000004  -0.0000008  -0.0000012  -0.0000017  -0.0000087
   73  -0.0000804  -0.0000118   0.0000243  -0.0000200  -0.0000002  -0.0000022
   74   0.0000316  -0.0000903   0.0000006  -0.0000810   0.0001241   0.0000019
   75  -0.0000351   0.0000277   0.0000167   0.0000163  -0.0000173   0.0000030
   76   0.0000636   0.0000417  -0.0000248   0.0000230  -0.0000494   0.0000063
   77  -0.0001123   0.0000531   0.0000343   0.0000234  -0.0000263  -0.0000074
   78   0.0000212  -0.0000046  -0.0000072  -0.0000008  -0.0000025   0.0000031
   79   0.0000294  -0.0000135  -0.0000110  -0.0000071  -0.0000036   0.0000040
   80   0.0000049  -0.0000014  -0.0000014  -0.0000004   0.0000025   0.0000000
   81   0.0000016  -0.0000176  -0.0000025  -0.0000134   0.0000112  -0.0000016
   82  -0.0002311  -0.0000465   0.0000472  -0.0000087  -0.0000555   0.0000015
   83   0.0000597  -0.0000070  -0.0000021   0.0000760   0.0000487  -0.0000196
   84  -0.0000180  -0.0000632  -0.0000087  -0.0000522   0.0000354  -0.0000182
   85   0.0009545  -0.0007580  -0.0003264  -0.0006903   0.0004412   0.0001609
   86  -0.0010134   0.0009099   0.0003941   0.0001468   0.0000676  -0.0001835
   87   0.0000720   0.0001064   0.0000029   0.0001329  -0.0000768   0.0002181
   88  -0.0001796  -0.0001824   0.0000402   0.0000119  -0.0001784   0.0000536
   89   0.0005969  -0.0006103  -0.0002616  -0.0000624   0.0000572   0.0001210
   90  -0.0000188   0.0000246   0.0000095  -0.0000005  -0.0000286  -0.0000500
   91  -0.0017760   0.0078200  -0.0000869   0.0025020  -0.0008115  -0.0002721
   92   0.0065459   0.0034472  -0.0012270   0.0030432  -0.0027809  -0.0000795
   93   0.0009852  -0.0001928   0.0069088  -0.0005381   0.0006471  -0.0009883
   94  -0.0000230  -0.0006554  -0.0009420  -0.0003021  -0.0002235   0.0002491
   95  -0.0003216  -0.0011563  -0.0003681  -0.0003497   0.0001883   0.0000494
   96   0.0005084   0.0004756   0.0000473   0.0001801  -0.0004236  -0.0000314
   97   0.0008859  -0.0013411   0.0007422  -0.0009327  -0.0001903  -0.0000083
   98  -0.0010877  -0.0013357   0.0015771  -0.0007789   0.0004990  -0.0001511
   99  -0.0007993  -0.0002387   0.0004930  -0.0003236   0.0002493  -0.0000605
  100  -0.0003209   0.0001617   0.0003399   0.0001785   0.0001127  -0.0001122
  101   0.0001628   0.0004055  -0.0001221   0.0002785  -0.0001193  -0.0000354
  102  -0.0000392   0.0000010  -0.0002427   0.0001705   0.0000794   0.0000019
  103   0.0005424  -0.0002432  -0.0001908  -0.0001021   0.0000750   0.0000581
  104  -0.0001686   0.0000310   0.0000607   0.0000001  -0.0000151  -0.0000138
  105   0.0000499  -0.0000195  -0.0000307  -0.0000090   0.0000096  -0.0000062
  106  -0.0001513   0.0000704   0.0000532   0.0000313  -0.0000182  -0.0000176
  107   0.0001290  -0.0000318  -0.0000473  -0.0000071   0.0000167   0.0000105
  108  -0.0000527   0.0000174   0.0000237   0.0000060  -0.0000059  -0.0000008
  109  -0.0002024   0.0000886   0.0000708   0.0000374  -0.0000275  -0.0000216
  110   0.0000458  -0.0000063  -0.0000167   0.0000011   0.0000032   0.0000040
  111   0.0000968  -0.0000447  -0.0000268  -0.0000176   0.0000129   0.0000160
  112  -0.0002087   0.0000925   0.0000745   0.0000377  -0.0000237  -0.0000222
  113  -0.0000282   0.0000305   0.0000103   0.0000175  -0.0000085  -0.0000029
  114  -0.0000867   0.0000433   0.0000357   0.0000192  -0.0000125  -0.0000053
           19          20          21          22          23          24
    1   0.0007339  -0.0046444  -0.0008801   0.0073224  -0.0034953   0.0006128
    2   0.0028805  -0.0042507  -0.0008252   0.0018998  -0.0050099   0.0012894
    3  -0.0020880   0.0022782  -0.0016255   0.0008513   0.0013168   0.0052363
    4  -0.0003737   0.0006529  -0.0007721  -0.0015140   0.0002936   0.0015829
    5  -0.0002604   0.0004974  -0.0000237  -0.0011974   0.0006527  -0.0001903
    6   0.0003065  -0.0002842  -0.0007590  -0.0009515   0.0005569   0.0005092
    7  -0.0000693   0.0008736   0.0004778  -0.0021650   0.0015415  -0.0009674
    8  -0.0007825   0.0009428  -0.0003126   0.0000473  -0.0005676   0.0005776
    9   0.0003267  -0.0001807   0.0000579  -0.0004539  -0.0008631  -0.0002385
   10  -0.0013890  -0.0000867   0.0007245  -0.0006915  -0.0005299  -0.0003255
   11  -0.0009542   0.0035431   0.0008397  -0.0010330   0.0022438  -0.0006029
   12   0.0005470  -0.0009384  -0.0012337   0.0009568  -0.0003591  -0.0000301
   13   0.0104572  -0.0219898   0.0016796   0.0007235   0.0346140  -0.0027009
   14   0.0036832  -0.0177455   0.0017147   0.0825243  -0.0001674  -0.0087853
   15  -0.0007539   0.0043954   0.0030540  -0.0066443  -0.0024330   0.0063539
   16  -0.2049510  -0.1372035   0.0351874  -0.3114957   0.0903830   0.0213375
   17  -0.1390283  -0.1869574   0.0346791   0.0253513  -0.1430183   0.0054307
   18   0.0348777   0.0335565  -0.0452993   0.0272260  -0.0022272  -0.0548634
   19   0.2148745   0.1488637  -0.0384477  -0.0161069  -0.0200234   0.0042772
   20   0.1488637   0.1986296  -0.0378473   0.0084659   0.0101462  -0.0018278
   21  -0.0384477  -0.0378473   0.0349976   0.0010810   0.0012597   0.0022729
   22  -0.0161069   0.0084659   0.0010810   0.6545262  -0.0183146  -0.0589747
   23  -0.0200234   0.0101462   0.0012597  -0.0183146   0.7354148  -0.0552106
   24   0.0042772  -0.0018278   0.0022729  -0.0589747  -0.0552106   0.1268099
   25   0.0011060  -0.0006161  -0.0004787  -0.0758820   0.0651522  -0.0009910
   26   0.0001090   0.0007777  -0.0004303   0.0645106  -0.3166737   0.0204243
   27  -0.0007370  -0.0004410  -0.0037212  -0.0009921   0.0207435  -0.0326575
   28  -0.0036065   0.0028389   0.0008933  -0.2106338  -0.1329253   0.0284358
   29   0.0032206   0.0002469   0.0002932  -0.0707188  -0.2506136   0.0252349
   30   0.0011288   0.0004353   0.0069482   0.0227667   0.0312451  -0.0638301
   31  -0.0005610   0.0002346  -0.0001450  -0.0305606  -0.0010327   0.0045519
   32  -0.0014391   0.0005175  -0.0000237  -0.0343629   0.0155491   0.0031654
   33   0.0002323   0.0000101   0.0005922   0.0069110   0.0000348   0.0020451
   34   0.0000181  -0.0000149   0.0000274   0.0016433   0.0003429  -0.0002029
   35  -0.0000800   0.0000111   0.0000208  -0.0000457   0.0010662  -0.0002091
   36   0.0000148  -0.0000042   0.0000083  -0.0001442  -0.0003013  -0.0004119
   37  -0.0001163   0.0001624   0.0000522  -0.0012054   0.0043498  -0.0001626
   38   0.0004363  -0.0000126   0.0002085   0.0071280  -0.0004033  -0.0018098
   39  -0.0000139  -0.0000183  -0.0001420  -0.0012020  -0.0012818   0.0018998
   40  -0.0001556  -0.0000874  -0.0000229  -0.0014291   0.0003666   0.0001749
   41  -0.0000464   0.0001401  -0.0000343   0.0003198   0.0013565   0.0000341
   42   0.0000041  -0.0000282  -0.0000884   0.0000401  -0.0000501   0.0006986
   43  -0.0003680   0.0027266   0.0007948  -0.0562978  -0.0149619   0.0071746
   44   0.0024575  -0.0052720   0.0006266  -0.0142797  -0.0044337   0.0018600
   45   0.0007614   0.0008576   0.0062924   0.0075362   0.0013885  -0.0044990
   46   0.0006204  -0.0013844  -0.0000470  -0.0008312  -0.0001243   0.0000529
   47   0.0004556  -0.0008753   0.0000452  -0.0005567   0.0004813   0.0000200
   48  -0.0001935   0.0002751  -0.0000283   0.0002493  -0.0000534  -0.0002385
   49  -0.0000502   0.0012218  -0.0001531   0.0451465  -0.0060252  -0.0032066
   50   0.0006212  -0.0003363  -0.0001438  -0.0476816  -0.0394601   0.0094538
   51  -0.0001369  -0.0001709  -0.0006691  -0.0000073   0.0050507   0.0063443
   52  -0.0000805  -0.0000376   0.0000343  -0.0024642  -0.0001413   0.0001596
   53  -0.0000136  -0.0000285   0.0000149  -0.0017934  -0.0006224   0.0001691
   54  -0.0000085   0.0000085   0.0000179   0.0004587   0.0002885  -0.0002438
   55  -0.0000152   0.0000106  -0.0000039  -0.0004130  -0.0000303   0.0000281
   56  -0.0000000   0.0000005   0.0000017  -0.0000337  -0.0000175   0.0000010
   57  -0.0000025  -0.0000030  -0.0000006  -0.0002798  -0.0001060   0.0000721
   58   0.0000363   0.0000523  -0.0000187   0.0017261   0.0004158  -0.0001928
   59  -0.0000345  -0.0000058   0.0000017  -0.0004050   0.0001542   0.0000221
   60   0.0000067   0.0000078   0.0000093   0.0001567   0.0000383  -0.0001352
   61  -0.0000261  -0.0000223   0.0000076  -0.0009165  -0.0001650   0.0001089
   62   0.0000070  -0.0000007   0.0000008  -0.0000322  -0.0000800   0.0000130
   63  -0.0000020  -0.0000033   0.0000005  -0.0001207  -0.0000347   0.0000214
   64  -0.0000003   0.0000006  -0.0000003   0.0000005  -0.0000013   0.0000004
   65  -0.0000034  -0.0000023  -0.0000002  -0.0000743  -0.0000052   0.0000082
   66  -0.0000002  -0.0000003   0.0000014  -0.0000173  -0.0000027  -0.0000037
   67  -0.0000005   0.0000037  -0.0000031   0.0002697   0.0001005  -0.0000365
   68  -0.0000161  -0.0000101   0.0000031  -0.0004073  -0.0000398   0.0000465
   69   0.0000009   0.0000013  -0.0000026   0.0000668   0.0000147   0.0000003
   70  -0.0000003  -0.0000003   0.0000000  -0.0000146  -0.0000004   0.0000013
   71  -0.0000010  -0.0000012   0.0000001  -0.0000230  -0.0000044   0.0000030
   72  -0.0000001   0.0000001   0.0000004  -0.0000014   0.0000021  -0.0000009
   73  -0.0000053  -0.0000055   0.0000003  -0.0000656  -0.0000017   0.0000069
   74   0.0000066   0.0000044  -0.0000040   0.0002461   0.0000327  -0.0000268
   75  -0.0000034  -0.0000033  -0.0000004  -0.0000753  -0.0000078   0.0000116
   76   0.0000025   0.0000017   0.0000022  -0.0000144   0.0000172  -0.0000055
   77  -0.0000115  -0.0000059   0.0000007  -0.0001784  -0.0000049   0.0000200
   78   0.0000015   0.0000010  -0.0000014   0.0000220  -0.0000002   0.0000039
   79   0.0000022   0.0000020   0.0000000   0.0000402   0.0000071  -0.0000043
   80   0.0000005   0.0000004  -0.0000000   0.0000081   0.0000029  -0.0000015
   81   0.0000006   0.0000007   0.0000010   0.0000252   0.0000062  -0.0000073
   82  -0.0000015  -0.0000122  -0.0000003  -0.0001594  -0.0001180   0.0000252
   83   0.0000064   0.0000081  -0.0000039   0.0000480  -0.0001004   0.0000150
   84  -0.0000008   0.0000011   0.0000027   0.0000657   0.0000237   0.0000295
   85   0.0001023   0.0000543  -0.0000007   0.0025772   0.0003729  -0.0003429
   86  -0.0001323  -0.0000852   0.0000069  -0.0019408   0.0003390   0.0002230
   87   0.0000162  -0.0000002  -0.0000087  -0.0000093  -0.0000956  -0.0000111
   88  -0.0000308   0.0000056   0.0000031  -0.0001450  -0.0000911   0.0000112
   89   0.0001117   0.0000539  -0.0000121   0.0013790  -0.0004441  -0.0001302
   90  -0.0000093  -0.0000015  -0.0000109  -0.0000650   0.0000388   0.0000498
   91  -0.0001229  -0.0000169   0.0000305  -0.0022108   0.0010819  -0.0005785
   92  -0.0000206   0.0000490  -0.0000023   0.0006686  -0.0050689   0.0001051
   93  -0.0001024  -0.0000968  -0.0006720   0.0017079   0.0008683   0.0050615
   94   0.0000380   0.0000082   0.0000298   0.0000152  -0.0003725  -0.0008100
   95   0.0000295   0.0000178   0.0000919  -0.0002068  -0.0001749  -0.0005370
   96   0.0000121  -0.0000103  -0.0000133  -0.0004960   0.0001190  -0.0000283
   97   0.0000663  -0.0000985  -0.0000262   0.0014684  -0.0008022   0.0008672
   98  -0.0000371   0.0000051  -0.0001561   0.0007878  -0.0003427   0.0011472
   99  -0.0000220   0.0000002  -0.0000190   0.0004751  -0.0000809   0.0000706
  100  -0.0000282   0.0000433  -0.0000264  -0.0002230   0.0001259   0.0000912
  101  -0.0000070   0.0000000   0.0000110  -0.0000674  -0.0001720   0.0000626
  102   0.0000075   0.0000305   0.0000424  -0.0001785   0.0001101  -0.0003002
  103   0.0000465   0.0000459  -0.0000072   0.0009055   0.0000547  -0.0000959
  104  -0.0000258  -0.0000115   0.0000031  -0.0002658   0.0000290   0.0000273
  105   0.0000068   0.0000047   0.0000090   0.0000795  -0.0000003  -0.0000397
  106  -0.0000118  -0.0000131   0.0000023  -0.0002513  -0.0000200   0.0000252
  107   0.0000185   0.0000094  -0.0000016   0.0002130  -0.0000151  -0.0000245
  108  -0.0000069  -0.0000043  -0.0000031  -0.0000839   0.0000017   0.0000218
  109  -0.0000168  -0.0000173   0.0000030  -0.0003349  -0.0000213   0.0000349
  110   0.0000072   0.0000032  -0.0000010   0.0000713  -0.0000084  -0.0000065
  111   0.0000073   0.0000078  -0.0000065   0.0001638   0.0000122  -0.0000008
  112  -0.0000168  -0.0000179   0.0000021  -0.0003391  -0.0000220   0.0000371
  113   0.0000020  -0.0000033  -0.0000011  -0.0000504  -0.0000202   0.0000090
  114  -0.0000072  -0.0000077  -0.0000030  -0.0001425  -0.0000116   0.0000276
           25          26          27          28          29          30
    1   0.0021173  -0.0014337  -0.0001959  -0.0103826   0.0003292   0.0010768
    2   0.0009914  -0.0000631  -0.0000436   0.0018636  -0.0051210   0.0001964
    3  -0.0001222   0.0000875   0.0004553   0.0008772   0.0004857  -0.0004853
    4  -0.0004661   0.0003484   0.0001657   0.0032804  -0.0000272  -0.0004735
    5  -0.0001138   0.0000082   0.0000319  -0.0003877   0.0015485  -0.0000641
    6  -0.0003935   0.0002525   0.0000202   0.0016031  -0.0004001  -0.0003358
    7  -0.0006793   0.0003305  -0.0001127   0.0021637   0.0011112  -0.0002668
    8   0.0005702  -0.0002715   0.0000245  -0.0025874   0.0009820   0.0000739
    9   0.0002569  -0.0001395  -0.0001176  -0.0006234   0.0005034  -0.0001461
   10  -0.0003150   0.0003246   0.0000474   0.0025668  -0.0011566  -0.0000324
   11  -0.0004359   0.0001637  -0.0000230   0.0011535   0.0009217  -0.0001842
   12   0.0002674  -0.0001736  -0.0000383  -0.0012190  -0.0005881   0.0000010
   13  -0.0056768   0.0019901   0.0014369   0.0017456  -0.0191185   0.0000499
   14   0.0006699   0.0017260   0.0002348  -0.0192223  -0.0685182   0.0068149
   15   0.0012921   0.0003749   0.0069673   0.0007639   0.0079586  -0.0053352
   16  -0.0021005   0.0006790   0.0002532  -0.0558864  -0.0562836   0.0111862
   17   0.0308289  -0.0051208  -0.0028047  -0.0062041   0.0621939  -0.0043591
   18  -0.0028701   0.0004381   0.0010894   0.0070058   0.0017819   0.0009967
   19   0.0011060   0.0001090  -0.0007370  -0.0036065   0.0032206   0.0011288
   20  -0.0006161   0.0007777  -0.0004410   0.0028389   0.0002469   0.0004353
   21  -0.0004787  -0.0004303  -0.0037212   0.0008933   0.0002932   0.0069482
   22  -0.0758820   0.0645106  -0.0009921  -0.2106338  -0.0707188   0.0227667
   23   0.0651522  -0.3166737   0.0207435  -0.1329253  -0.2506136   0.0312451
   24  -0.0009910   0.0204243  -0.0326575   0.0284358   0.0252349  -0.0638301
   25   0.0740838  -0.0716336   0.0011465   0.0098779  -0.0226128   0.0013495
   26  -0.0716336   0.3377803  -0.0223928   0.0096472  -0.0184387   0.0009518
   27   0.0011465  -0.0223928   0.0245756  -0.0019586   0.0042763   0.0018902
   28   0.0098779   0.0096472  -0.0019586   0.7015234   0.0836879  -0.0608839
   29  -0.0226128  -0.0184387   0.0042763   0.0836879   0.7047217  -0.0576896
   30   0.0013495   0.0009518   0.0018902  -0.0608839  -0.0576896   0.1588846
   31   0.0022836   0.0003379  -0.0004760  -0.2690158   0.0270465   0.0233854
   32   0.0010023   0.0015707  -0.0005427   0.0248340  -0.1267091   0.0099639
   33  -0.0005524  -0.0004831  -0.0027859   0.0156884   0.0096453  -0.0386280
   34  -0.0004511  -0.0009057   0.0000705  -0.0051987   0.0198737  -0.0040700
   35   0.0002588  -0.0005780   0.0000665   0.0009461   0.0089940  -0.0032043
   36  -0.0000773   0.0001188  -0.0000424   0.0010736  -0.0066555  -0.0070837
   37  -0.0000791  -0.0002655  -0.0001706  -0.0545571  -0.0374237   0.0044794
   38  -0.0003692  -0.0002947   0.0000837  -0.0486796   0.0025010   0.0014820
   39  -0.0001140  -0.0000046  -0.0004254   0.0100883   0.0033773  -0.0000497
   40   0.0001350  -0.0001486   0.0002518   0.0128129  -0.0011616   0.0006601
   41   0.0000596   0.0002615  -0.0001755  -0.0062369  -0.0049493  -0.0004467
   42   0.0000091  -0.0000150   0.0000397   0.0016003   0.0006946   0.0015193
   43  -0.0012907  -0.0005838   0.0002166   0.0015125   0.0871950  -0.0056473
   44  -0.0004694   0.0003969  -0.0000998   0.0364675   0.0046492  -0.0037274
   45   0.0000989   0.0000154  -0.0003367  -0.0020285  -0.0099417   0.0048507
   46   0.0001237   0.0000786  -0.0001899  -0.0041505  -0.0003358   0.0015744
   47   0.0000715  -0.0000754  -0.0000660   0.0001624   0.0017895   0.0002107
   48  -0.0001627  -0.0001397  -0.0012794   0.0010848   0.0003038   0.0079261
   49  -0.0029368  -0.0040321   0.0012833  -0.1198095  -0.0025480   0.0029117
   50  -0.0020853  -0.0002768   0.0007532   0.0677549  -0.2807321   0.0119823
   51   0.0012399   0.0010753   0.0059608  -0.0020760   0.0165270  -0.0721324
   52   0.0000154  -0.0001745   0.0000097   0.0059022  -0.0034198  -0.0006154
   53   0.0000190  -0.0000121   0.0000480   0.0066382  -0.0008983   0.0000158
   54   0.0000004  -0.0000238   0.0000515  -0.0018765   0.0000190   0.0024011
   55   0.0000298   0.0000600   0.0000004   0.0020784  -0.0004146   0.0000173
   56   0.0000007  -0.0000004   0.0000127   0.0000168   0.0000741   0.0001870
   57   0.0000050   0.0000106   0.0000322   0.0010151  -0.0000965  -0.0000502
   58   0.0000232   0.0001846  -0.0000344  -0.0045937   0.0016167   0.0003433
   59   0.0000117  -0.0000491   0.0000098   0.0010627  -0.0009873   0.0000265
   60   0.0000046   0.0000281   0.0000216  -0.0006068   0.0002285   0.0005006
   61   0.0000039  -0.0000686   0.0000230   0.0027652  -0.0008512  -0.0000945
   62  -0.0000090  -0.0000063  -0.0000043   0.0000429   0.0000807  -0.0000477
   63  -0.0000019  -0.0000110  -0.0000101   0.0003395  -0.0001103  -0.0002749
   64   0.0000010   0.0000019  -0.0000005   0.0000267   0.0000136  -0.0000020
   65   0.0000053   0.0000029   0.0000030   0.0003435  -0.0000363  -0.0000072
   66   0.0000006  -0.0000006   0.0000036   0.0000439  -0.0000061   0.0000261
   67   0.0000122   0.0000266  -0.0000010  -0.0005852   0.0002576   0.0000464
   68   0.0000025  -0.0000401   0.0000132   0.0012902  -0.0004274  -0.0000058
   69   0.0000004   0.0000056  -0.0000044  -0.0001602   0.0000511  -0.0000555
   70   0.0000000  -0.0000001  -0.0000004   0.0000312  -0.0000234  -0.0000127
   71   0.0000013  -0.0000012   0.0000010   0.0000973  -0.0000077  -0.0000046
   72   0.0000005   0.0000008   0.0000033   0.0000027   0.0000019   0.0000662
   73   0.0000082  -0.0000024   0.0000028   0.0003065  -0.0000042  -0.0000392
   74   0.0000130   0.0000488  -0.0000035  -0.0004861   0.0003694  -0.0000002
   75   0.0000022  -0.0000072  -0.0000001   0.0002440  -0.0000434  -0.0000279
   76  -0.0000188  -0.0000338  -0.0000013  -0.0003042  -0.0002695   0.0000630
   77   0.0000071  -0.0000186   0.0000064   0.0007255  -0.0001414  -0.0000244
   78  -0.0000031  -0.0000019  -0.0000031  -0.0001247  -0.0000158   0.0000077
   79  -0.0000051  -0.0000038  -0.0000016  -0.0002071  -0.0000112   0.0000138
   80  -0.0000005   0.0000005  -0.0000001  -0.0000246  -0.0000002   0.0000016
   81   0.0000001   0.0000018   0.0000024  -0.0000666   0.0000075   0.0000009
   82   0.0000268   0.0000346   0.0000067   0.0007087   0.0003659  -0.0001436
   83   0.0000283   0.0000884  -0.0000069   0.0004057   0.0007259  -0.0001134
   84  -0.0000016   0.0000038  -0.0000276  -0.0000363  -0.0001417  -0.0005191
   85  -0.0001093   0.0000441  -0.0001146  -0.0103308   0.0014362   0.0002921
   86  -0.0000371  -0.0004677   0.0002176   0.0068139  -0.0046857   0.0011965
   87  -0.0000130   0.0000052  -0.0000668  -0.0003854   0.0002227  -0.0011896
   88   0.0000721   0.0000543  -0.0000555   0.0021607   0.0039346  -0.0013227
   89   0.0000435   0.0004235  -0.0001638  -0.0043563   0.0027800  -0.0007802
   90  -0.0000047  -0.0000254   0.0000048   0.0002460   0.0001143   0.0009070
   91   0.0005070   0.0011685  -0.0000436   0.0122407  -0.0136209   0.0023272
   92  -0.0010839  -0.0005153   0.0000851  -0.0190752  -0.0298509   0.0066730
   93   0.0000572   0.0000797   0.0003978   0.0007918   0.0032545   0.0046424
   94  -0.0001572  -0.0002433  -0.0000767  -0.0042617  -0.0002483   0.0005698
   95  -0.0000567  -0.0000591  -0.0000123  -0.0016136  -0.0004493   0.0005065
   96   0.0000617   0.0000504  -0.0000123   0.0013831   0.0000386  -0.0004682
   97  -0.0002896  -0.0005361   0.0002214  -0.0110539   0.0015206  -0.0005003
   98  -0.0002290  -0.0003187   0.0001855  -0.0058205   0.0004911  -0.0012019
   99  -0.0000426  -0.0001694   0.0000658  -0.0018841   0.0007702  -0.0011371
  100   0.0000273   0.0001285   0.0000245   0.0027677  -0.0013636  -0.0001335
  101   0.0000133   0.0000235  -0.0000162   0.0006896  -0.0004909  -0.0000890
  102   0.0000367   0.0000927  -0.0000441   0.0007976  -0.0001143   0.0001817
  103  -0.0000502   0.0000619  -0.0000456  -0.0035488   0.0006121   0.0001288
  104   0.0000154  -0.0000493   0.0000154   0.0010683  -0.0001921  -0.0000306
  105  -0.0000020   0.0000120   0.0000184  -0.0003225   0.0000695   0.0000434
  106   0.0000150  -0.0000130   0.0000138   0.0009932  -0.0001631  -0.0000343
  107  -0.0000112   0.0000355  -0.0000099  -0.0008330   0.0001591   0.0000258
  108   0.0000041  -0.0000117  -0.0000048   0.0003408  -0.0000613  -0.0000221
  109   0.0000189  -0.0000220   0.0000172   0.0013129  -0.0002243  -0.0000498
  110  -0.0000045   0.0000138  -0.0000049  -0.0002887   0.0000503   0.0000081
  111  -0.0000102   0.0000085  -0.0000205  -0.0006349   0.0001037   0.0000089
  112   0.0000198  -0.0000202   0.0000165   0.0013491  -0.0002206  -0.0000491
  113   0.0000020   0.0000087  -0.0000010   0.0001910  -0.0000294  -0.0000165
  114   0.0000072  -0.0000084  -0.0000018   0.0005682  -0.0000989  -0.0000321
           31          32          33          34          35          36
    1   0.0103028   0.0039372  -0.0015875  -0.0001714   0.0008580   0.0000953
    2  -0.0033145  -0.0013934   0.0005172   0.0001369  -0.0002090  -0.0000665
    3  -0.0010199  -0.0007724  -0.0001847  -0.0000497  -0.0000321   0.0002108
    4  -0.0037447  -0.0016156   0.0004766   0.0000349  -0.0002981  -0.0000214
    5   0.0009255   0.0003623  -0.0001378  -0.0000304   0.0000534   0.0000056
    6  -0.0018318  -0.0006227   0.0003012   0.0000315  -0.0001556  -0.0001340
    7  -0.0021720  -0.0009587   0.0002367   0.0000170  -0.0002039  -0.0000185
    8   0.0028045   0.0015542  -0.0004592  -0.0001142   0.0001729   0.0000209
    9   0.0009327   0.0004668  -0.0000230  -0.0000172   0.0000614  -0.0000625
   10  -0.0032342  -0.0013307   0.0003743   0.0000501  -0.0002861  -0.0000317
   11  -0.0007037   0.0000309   0.0001252  -0.0000637  -0.0001004   0.0000249
   12   0.0012028   0.0005954  -0.0000631   0.0000115   0.0001022  -0.0000807
   13  -0.0072392   0.0007719   0.0014484   0.0003794  -0.0004998  -0.0003169
   14  -0.0009923   0.0062321   0.0001965  -0.0000220  -0.0002088  -0.0004789
   15   0.0020209  -0.0002424  -0.0012908  -0.0000795   0.0001291   0.0001348
   16   0.0023297   0.0017732   0.0001912  -0.0003297  -0.0001161  -0.0002741
   17   0.0000893  -0.0081959   0.0007231   0.0001064  -0.0001337   0.0004106
   18   0.0002112   0.0008271   0.0050658   0.0001536  -0.0000344  -0.0001763
   19  -0.0005610  -0.0014391   0.0002323   0.0000181  -0.0000800   0.0000148
   20   0.0002346   0.0005175   0.0000101  -0.0000149   0.0000111  -0.0000042
   21  -0.0001450  -0.0000237   0.0005922   0.0000274   0.0000208   0.0000083
   22  -0.0305606  -0.0343629   0.0069110   0.0016433  -0.0000457  -0.0001442
   23  -0.0010327   0.0155491   0.0000348   0.0003429   0.0010662  -0.0003013
   24   0.0045519   0.0031654   0.0020451  -0.0002029  -0.0002091  -0.0004119
   25   0.0022836   0.0010023  -0.0005524  -0.0004511   0.0002588  -0.0000773
   26   0.0003379   0.0015707  -0.0004831  -0.0009057  -0.0005780   0.0001188
   27  -0.0004760  -0.0005427  -0.0027859   0.0000705   0.0000665  -0.0000424
   28  -0.2690158   0.0248340   0.0156884  -0.0051987   0.0009461   0.0010736
   29   0.0270465  -0.1267091   0.0096453   0.0198737   0.0089940  -0.0066555
   30   0.0233854   0.0099639  -0.0386280  -0.0040700  -0.0032043  -0.0070837
   31   0.7162213  -0.1145921  -0.0084092  -0.1803838   0.1570654  -0.0270317
   32  -0.1145921   0.7798890  -0.0820879   0.1599069  -0.3083297   0.0544073
   33  -0.0084092  -0.0820879   0.0636642  -0.0228608   0.0448404  -0.0137733
   34  -0.1803838   0.1599069  -0.0228608   0.1628682  -0.1678075   0.0252788
   35   0.1570654  -0.3083297   0.0448404  -0.1678075   0.3292858  -0.0463322
   36  -0.0270317   0.0544073  -0.0137733   0.0252788  -0.0463322   0.0219697
   37  -0.1575395  -0.0598635   0.0092105   0.0258339   0.0142538  -0.0020437
   38  -0.0722599  -0.2880011   0.0246673  -0.0059181  -0.0234463  -0.0003871
   39   0.0014261   0.0152902  -0.0423686   0.0021920   0.0036911  -0.0017457
   40  -0.0314406  -0.0468993  -0.0030519  -0.0098506   0.0038978   0.0011206
   41  -0.0369923   0.0135620  -0.0012144   0.0049177  -0.0013150  -0.0001654
   42   0.0007465  -0.0025305   0.0035696  -0.0004716  -0.0004460  -0.0004675
   43   0.0067646  -0.0089617  -0.0011803  -0.0000916   0.0005863   0.0008430
   44   0.0001192  -0.0084769   0.0011985   0.0009652   0.0006098  -0.0003074
   45  -0.0015403   0.0013669   0.0027170   0.0002050  -0.0000168   0.0012025
   46  -0.0005705   0.0013708  -0.0000852  -0.0002501  -0.0001732   0.0000895
   47   0.0002314  -0.0000627  -0.0000043  -0.0000227   0.0000785  -0.0000202
   48   0.0000014  -0.0000348   0.0003568   0.0000282  -0.0000089  -0.0002204
   49  -0.0438045   0.0497368   0.0017422  -0.0032092  -0.0035015   0.0005138
   50   0.0365295  -0.0182153  -0.0024062  -0.0017121   0.0013223  -0.0001355
   51   0.0031316  -0.0023981   0.0119399   0.0003472   0.0007028   0.0018353
   52  -0.0117349  -0.0052264   0.0005097  -0.0028283   0.0007833   0.0004490
   53  -0.0041125  -0.0072183   0.0016331  -0.0003523   0.0000092   0.0002464
   54   0.0013348   0.0027677   0.0071645  -0.0002744  -0.0001648  -0.0010845
   55  -0.0024752  -0.0021986   0.0005098   0.0000251   0.0001556  -0.0000580
   56  -0.0000368  -0.0001446   0.0007095   0.0000243   0.0000515  -0.0001133
   57  -0.0010049  -0.0013660  -0.0002504  -0.0000986   0.0000570   0.0001040
   58   0.0055600   0.0079963  -0.0004771   0.0033319  -0.0008453  -0.0002265
   59  -0.0032741  -0.0018302   0.0001507  -0.0013050   0.0004975   0.0000247
   60   0.0008537   0.0014909   0.0013610   0.0006427  -0.0002362  -0.0000745
   61  -0.0038518  -0.0041311   0.0003238  -0.0012405   0.0003869   0.0000802
   62   0.0003397  -0.0002252  -0.0000083  -0.0000596  -0.0000890   0.0000130
   63  -0.0005006  -0.0005552  -0.0006580  -0.0001499   0.0000512   0.0000164
   64  -0.0000184  -0.0000249  -0.0000043   0.0000391  -0.0000110  -0.0000032
   65  -0.0004326  -0.0003546  -0.0000023   0.0000975   0.0000065   0.0000087
   66  -0.0000527  -0.0000469   0.0000241   0.0000071  -0.0000049   0.0000183
   67   0.0006904   0.0012792  -0.0000904   0.0007572  -0.0001001  -0.0000223
   68  -0.0019320  -0.0025898   0.0000430  -0.0010098   0.0003012   0.0000394
   69   0.0002097   0.0002802  -0.0001854   0.0001185  -0.0000143   0.0000239
   70  -0.0000707   0.0000170  -0.0000078   0.0000132  -0.0000010   0.0000026
   71  -0.0001023  -0.0001244  -0.0000013   0.0000073   0.0000071   0.0000031
   72  -0.0000043   0.0000151   0.0001263   0.0000042  -0.0000071  -0.0000156
   73  -0.0002339   0.0002763   0.0000578   0.0005608  -0.0000765   0.0000192
   74   0.0007587   0.0016848  -0.0000284   0.0012346  -0.0002691  -0.0000253
   75  -0.0003216  -0.0002532  -0.0001469   0.0000205   0.0000114  -0.0000453
   76   0.0002953  -0.0009800  -0.0000408  -0.0015988   0.0002986  -0.0000030
   77  -0.0006816  -0.0007929   0.0000040   0.0000151   0.0000903   0.0000107
   78   0.0001595   0.0000130  -0.0000534  -0.0001649   0.0000140  -0.0000149
   79   0.0002428   0.0001078  -0.0000096  -0.0001795   0.0000056  -0.0000007
   80   0.0000431   0.0000042   0.0000035  -0.0000515   0.0000118   0.0000017
   81   0.0000817   0.0000866   0.0000372   0.0000190  -0.0000000   0.0000443
   82   0.0000813   0.0019918   0.0001542   0.0029784  -0.0004599  -0.0001295
   83  -0.0013810   0.0010113   0.0000760   0.0032855  -0.0009130  -0.0000061
   84   0.0004824   0.0001593   0.0016021  -0.0000189   0.0002598   0.0009192
   85   0.0107141   0.0151401  -0.0006815  -0.0009389  -0.0047477   0.0000554
   86  -0.0075370  -0.0293433  -0.0008826  -0.0235704   0.0040241   0.0006131
   87   0.0004324   0.0009165  -0.0026827   0.0006627  -0.0001060  -0.0001483
   88  -0.0105915   0.0074361   0.0006604   0.0087965   0.0019524  -0.0006177
   89   0.0061197   0.0234400   0.0000862   0.0162829  -0.0077604  -0.0005392
   90  -0.0004187  -0.0007657   0.0007258  -0.0008675  -0.0000925  -0.0045495
   91   0.0048483  -0.0005369   0.0004864  -0.0014595  -0.0033191   0.0013008
   92   0.0093991  -0.0427441   0.0040518  -0.0037252  -0.0017993  -0.0003038
   93  -0.0000885  -0.0009021   0.0036538  -0.0002785   0.0015913   0.0044223
   94  -0.0012759   0.0017764   0.0000562   0.0003671   0.0006441   0.0004343
   95   0.0009850   0.0003982  -0.0001179   0.0002810  -0.0005198  -0.0001822
   96  -0.0011059   0.0002484  -0.0008567   0.0002492   0.0000077  -0.0003062
   97   0.0019655   0.0045188  -0.0003571   0.0003929   0.0006650  -0.0004388
   98   0.0066550  -0.0001837  -0.0008616  -0.0007689  -0.0008381   0.0001329
   99   0.0035661   0.0010017  -0.0009332  -0.0005867  -0.0005448  -0.0004198
  100  -0.0016991  -0.0007280   0.0001320   0.0000127  -0.0001631   0.0000859
  101  -0.0001877  -0.0008215  -0.0000295  -0.0000869  -0.0000582  -0.0000557
  102  -0.0008492   0.0000166  -0.0001296   0.0001257   0.0000147   0.0000098
  103   0.0044538   0.0040170  -0.0000505  -0.0002298  -0.0003113  -0.0001389
  104  -0.0014273  -0.0013398   0.0000039   0.0001035   0.0001845   0.0000334
  105   0.0003889   0.0003184  -0.0000953  -0.0000126  -0.0000259   0.0001042
  106  -0.0012280  -0.0011099   0.0000094   0.0000674   0.0000741   0.0000460
  107   0.0011100   0.0010569  -0.0000203  -0.0000289  -0.0001372  -0.0000163
  108  -0.0004352  -0.0003874   0.0000469   0.0000289   0.0000359  -0.0000421
  109  -0.0016361  -0.0014537   0.0000110   0.0001009   0.0001099   0.0000533
  110   0.0003859   0.0003598   0.0000001  -0.0000346  -0.0000499  -0.0000152
  111   0.0008074   0.0007429   0.0000618  -0.0000604  -0.0000568  -0.0000970
  112  -0.0016711  -0.0014768   0.0000242   0.0001235   0.0001051   0.0000419
  113  -0.0001879  -0.0001265   0.0000247   0.0000230  -0.0000230  -0.0000040
  114  -0.0006918  -0.0006084   0.0000537   0.0000399   0.0000354  -0.0000274
           37          38          39          40          41          42
    1  -0.0037052  -0.0054527   0.0000292   0.0047406  -0.0035920   0.0005056
    2   0.0007620   0.0015307   0.0000375  -0.0011671   0.0009804  -0.0001647
    3   0.0006664   0.0007371  -0.0001466  -0.0007755   0.0003832  -0.0003346
    4   0.0014215   0.0020661  -0.0000367  -0.0018318   0.0013299  -0.0002512
    5  -0.0002969  -0.0005086  -0.0000045   0.0003458  -0.0002489   0.0000590
    6   0.0005049   0.0008432   0.0000294  -0.0007842   0.0006614  -0.0000673
    7   0.0009614   0.0012837   0.0000236  -0.0012327   0.0009836  -0.0001064
    8  -0.0009317  -0.0016654   0.0000043   0.0011850  -0.0008034   0.0001318
    9  -0.0003856  -0.0005491   0.0000170   0.0004967  -0.0003500   0.0000851
   10   0.0011240   0.0016604   0.0000485  -0.0016439   0.0013295  -0.0001276
   11   0.0003086   0.0002612  -0.0000026  -0.0004642   0.0003563  -0.0000431
   12  -0.0004664  -0.0006109   0.0000084   0.0007534  -0.0005811   0.0001027
   13   0.0006374   0.0012420   0.0002310  -0.0013879   0.0013489  -0.0002526
   14   0.0011149   0.0000165   0.0006037   0.0006004  -0.0008814   0.0000894
   15  -0.0004271  -0.0009833  -0.0001671   0.0005883  -0.0003604   0.0000943
   16  -0.0006682  -0.0004918   0.0010936  -0.0000547  -0.0004509   0.0000528
   17  -0.0025002  -0.0006946  -0.0002733   0.0010651  -0.0000593   0.0000753
   18   0.0005815   0.0003509   0.0012775  -0.0002881   0.0002460  -0.0000830
   19  -0.0001163   0.0004363  -0.0000139  -0.0001556  -0.0000464   0.0000041
   20   0.0001624  -0.0000126  -0.0000183  -0.0000874   0.0001401  -0.0000282
   21   0.0000522   0.0002085  -0.0001420  -0.0000229  -0.0000343  -0.0000884
   22  -0.0012054   0.0071280  -0.0012020  -0.0014291   0.0003198   0.0000401
   23   0.0043498  -0.0004033  -0.0012818   0.0003666   0.0013565  -0.0000501
   24  -0.0001626  -0.0018098   0.0018998   0.0001749   0.0000341   0.0006986
   25  -0.0000791  -0.0003692  -0.0001140   0.0001350   0.0000596   0.0000091
   26  -0.0002655  -0.0002947  -0.0000046  -0.0001486   0.0002615  -0.0000150
   27  -0.0001706   0.0000837  -0.0004254   0.0002518  -0.0001755   0.0000397
   28  -0.0545571  -0.0486796   0.0100883   0.0128129  -0.0062369   0.0016003
   29  -0.0374237   0.0025010   0.0033773  -0.0011616  -0.0049493   0.0006946
   30   0.0044794   0.0014820  -0.0000497   0.0006601  -0.0004467   0.0015193
   31  -0.1575395  -0.0722599   0.0014261  -0.0314406  -0.0369923   0.0007465
   32  -0.0598635  -0.2880011   0.0152902  -0.0468993   0.0135620  -0.0025305
   33   0.0092105   0.0246673  -0.0423686  -0.0030519  -0.0012144   0.0035696
   34   0.0258339  -0.0059181   0.0021920  -0.0098506   0.0049177  -0.0004716
   35   0.0142538  -0.0234463   0.0036911   0.0038978  -0.0013150  -0.0004460
   36  -0.0020437  -0.0003871  -0.0017457   0.0011206  -0.0001654  -0.0004675
   37   0.8450893   0.0840416   0.0029722  -0.4306432  -0.0420033  -0.0095125
   38   0.0840416   0.5760357  -0.0325590  -0.0102399  -0.1345648   0.0079163
   39   0.0029722  -0.0325590   0.1607003  -0.0068122   0.0050847  -0.0468456
   40  -0.4306432  -0.0102399  -0.0068122   0.8339079   0.0781917   0.0212400
   41  -0.0420033  -0.1345648   0.0050847   0.0781917   0.5556696  -0.0182898
   42  -0.0095125   0.0079163  -0.0468456   0.0212400  -0.0182898   0.1099781
   43  -0.0030424  -0.0026103  -0.0003400  -0.0007722   0.0008700   0.0001806
   44  -0.0045359  -0.0041828   0.0010069  -0.0011611   0.0026471  -0.0001516
   45   0.0004392   0.0015412   0.0000510  -0.0000841  -0.0003776   0.0010365
   46   0.0002735   0.0006161  -0.0000692  -0.0000016  -0.0002044  -0.0000005
   47   0.0000108  -0.0002075  -0.0000619   0.0000859  -0.0000362   0.0000248
   48  -0.0000380  -0.0000506  -0.0000500  -0.0000188   0.0000760  -0.0000535
   49  -0.0395783   0.0051102   0.0071914  -0.0009524   0.0033320  -0.0002048
   50   0.0100294   0.0079519  -0.0010231   0.0014766  -0.0067116   0.0006717
   51  -0.0015386   0.0005266   0.0037960   0.0010536   0.0008037  -0.0004716
   52  -0.0189469  -0.0370085   0.0031506  -0.1370688  -0.0651129   0.0180031
   53  -0.0141833   0.0047905  -0.0014592  -0.0545868  -0.2311664   0.0153868
   54   0.0028525  -0.0027813  -0.0028000   0.0041861  -0.0135062  -0.0369362
   55   0.0017219   0.0016696  -0.0000189   0.0129651  -0.0125907  -0.0091256
   56   0.0014605   0.0008970   0.0000348   0.0133164  -0.0215107  -0.0097232
   57  -0.0006786   0.0002152   0.0009563  -0.0038485   0.0099340  -0.0032819
   58   0.0046332  -0.0028518  -0.0002080  -0.0623825  -0.0356258  -0.0091416
   59   0.0008522  -0.0071877   0.0005765  -0.0355328   0.0053182  -0.0040998
   60  -0.0008685  -0.0002288  -0.0005552   0.0012653   0.0011536   0.0017560
   61   0.0003611   0.0004494  -0.0001657  -0.0011196   0.0054077   0.0001956
   62  -0.0008456   0.0009937  -0.0000727   0.0060307  -0.0002715   0.0011601
   63  -0.0001739   0.0000308   0.0015339   0.0002662   0.0014651   0.0017956
   64   0.0000636   0.0001160  -0.0000239  -0.0001947  -0.0002400   0.0001031
   65   0.0004928   0.0004196  -0.0000037  -0.0010890  -0.0001646   0.0000398
   66  -0.0000428   0.0000382  -0.0000169   0.0001169   0.0001608  -0.0004009
   67   0.0011022  -0.0000997   0.0000896  -0.0032892   0.0002052  -0.0008639
   68   0.0009796   0.0003206  -0.0000524  -0.0027877  -0.0010843   0.0003719
   69   0.0001299  -0.0000695   0.0001773  -0.0005560  -0.0002617   0.0012511
   70  -0.0000540  -0.0001203   0.0000441  -0.0000884   0.0003992  -0.0000281
   71   0.0000882   0.0001756  -0.0000027  -0.0000275  -0.0000637   0.0000298
   72   0.0000362  -0.0000138  -0.0002859  -0.0000476  -0.0000900  -0.0001880
   73  -0.0000801   0.0009960   0.0000246  -0.0001414   0.0012443   0.0000505
   74   0.0009141   0.0002585   0.0000720  -0.0008104   0.0011523  -0.0006135
   75   0.0001590   0.0002194  -0.0001887   0.0001363   0.0004214  -0.0007211
   76  -0.0010697  -0.0005543  -0.0001539  -0.0021408  -0.0046649   0.0001329
   77   0.0003272   0.0024630  -0.0000976  -0.0062014  -0.0030334  -0.0000751
   78  -0.0001931  -0.0000794   0.0005276  -0.0001334  -0.0014876   0.0037022
   79  -0.0002077  -0.0002498  -0.0000073   0.0007414   0.0002576   0.0000429
   80   0.0000045  -0.0000406   0.0000000  -0.0000439  -0.0001666  -0.0000112
   81  -0.0000279  -0.0000499   0.0000580   0.0001120   0.0001008   0.0001231
   82  -0.0024596   0.0071759  -0.0006755  -0.0410947   0.0091712  -0.0048511
   83   0.0024190  -0.0044751   0.0005351   0.0119475   0.0052757   0.0001431
   84  -0.0005322   0.0012118   0.0016210  -0.0059683   0.0011892   0.0131301
   85  -0.0375365   0.0066242  -0.0029775  -0.1489492   0.0677425  -0.0054610
   86   0.0360370   0.0384849  -0.0003022   0.0008256  -0.1267181   0.0032326
   87  -0.0037221  -0.0021012   0.0020311  -0.0052123   0.0084090  -0.0705233
   88  -0.0078243  -0.0082035   0.0004733   0.0318527   0.0138306  -0.0005883
   89  -0.0268915  -0.0186382  -0.0001101   0.0390733  -0.0635474   0.0064287
   90   0.0014154   0.0006955  -0.0008054  -0.0011652   0.0058140   0.0139566
   91  -0.1343506   0.0494778  -0.0101983  -0.0185257   0.0177173  -0.0020321
   92   0.0275916  -0.1109570   0.0150776   0.0055251   0.0191147  -0.0022763
   93  -0.0034559   0.0103603  -0.0795917  -0.0041457   0.0041320   0.0058131
   94   0.0004974   0.0134076  -0.0214380  -0.0002754   0.0020709   0.0008640
   95   0.0035567  -0.0106289   0.0179527   0.0002414  -0.0030644  -0.0008102
   96  -0.0013057   0.0036044   0.0016550   0.0013439   0.0002107   0.0006686
   97   0.0087588   0.0104907   0.0144722   0.0008030  -0.0024152  -0.0003172
   98   0.0005650  -0.0324973  -0.0249882  -0.0014045  -0.0062357   0.0025699
   99   0.0009433  -0.0134049  -0.0014076  -0.0003456  -0.0031703   0.0019145
  100   0.0010517   0.0009358   0.0009154  -0.0007904  -0.0002893  -0.0003579
  101  -0.0006329   0.0010707  -0.0010250   0.0000298   0.0008037   0.0003421
  102   0.0013420   0.0009752   0.0013215  -0.0002786   0.0002944  -0.0000517
  103  -0.0034106  -0.0037577  -0.0000690   0.0038696  -0.0037275   0.0000493
  104   0.0013288   0.0014573   0.0000201  -0.0015750   0.0012233  -0.0001503
  105  -0.0002481  -0.0003123  -0.0000762  -0.0000059  -0.0003857  -0.0009013
  106   0.0009529   0.0010373   0.0000154  -0.0012329   0.0008587  -0.0000622
  107  -0.0009334  -0.0009801  -0.0000130   0.0009041  -0.0010663   0.0000986
  108   0.0003577   0.0003932   0.0000099  -0.0003874   0.0003864   0.0000561
  109   0.0012531   0.0013920   0.0000438  -0.0013612   0.0013544   0.0001925
  110  -0.0003678  -0.0003909  -0.0000166   0.0003564  -0.0003621  -0.0000533
  111  -0.0006438  -0.0007401  -0.0000124   0.0009102  -0.0005469   0.0000406
  112   0.0013380   0.0015102  -0.0000008  -0.0017770   0.0012503  -0.0002570
  113   0.0000245   0.0001490   0.0000081  -0.0000769   0.0001638   0.0000655
  114   0.0004954   0.0006302   0.0000100  -0.0007442   0.0004832   0.0000841
           43          44          45          46          47          48
    1  -0.0197255  -0.0060137   0.0011639   0.0001807   0.0016936  -0.0006605
    2  -0.0096327   0.0162745  -0.0021721  -0.0058046  -0.0031560   0.0017996
    3   0.0040284  -0.0008373  -0.0008534  -0.0017960  -0.0004660  -0.0014861
    4  -0.0006273   0.0020690  -0.0008144  -0.0003302  -0.0002450  -0.0006092
    5  -0.0001620  -0.0022341   0.0008954   0.0007508   0.0003760   0.0000593
    6  -0.0021095   0.0021546   0.0005171   0.0003114  -0.0001248  -0.0007845
    7  -0.0022460  -0.0007630   0.0019779   0.0002773   0.0019296  -0.0004168
    8  -0.0015795  -0.0040984   0.0015409   0.0027698   0.0012391  -0.0017042
    9  -0.0000433  -0.0003572   0.0004942   0.0001372  -0.0002114  -0.0009293
   10  -0.0040083   0.0054110   0.0010128   0.0002383  -0.0002272   0.0005536
   11  -0.0031452  -0.0001430   0.0000016   0.0013497   0.0006304  -0.0001815
   12   0.0041153  -0.0020724   0.0001009   0.0000326  -0.0001640   0.0000585
   13  -0.2074533  -0.1190895   0.0258936   0.0112360   0.0047972  -0.0011226
   14  -0.0693611  -0.2187634   0.0223166  -0.0205089  -0.0179592   0.0035196
   15   0.0216185   0.0288696  -0.0606278   0.0010570   0.0009496   0.0031840
   16   0.0510860  -0.0089016  -0.0050196  -0.0039007  -0.0033969   0.0016755
   17  -0.0512232  -0.0453458   0.0107612  -0.0029225  -0.0014543   0.0011778
   18  -0.0026602   0.0050573   0.0038043   0.0015484   0.0007925   0.0061770
   19  -0.0003680   0.0024575   0.0007614   0.0006204   0.0004556  -0.0001935
   20   0.0027266  -0.0052720   0.0008576  -0.0013844  -0.0008753   0.0002751
   21   0.0007948   0.0006266   0.0062924  -0.0000470   0.0000452  -0.0000283
   22  -0.0562978  -0.0142797   0.0075362  -0.0008312  -0.0005567   0.0002493
   23  -0.0149619  -0.0044337   0.0013885  -0.0001243   0.0004813  -0.0000534
   24   0.0071746   0.0018600  -0.0044990   0.0000529   0.0000200  -0.0002385
   25  -0.0012907  -0.0004694   0.0000989   0.0001237   0.0000715  -0.0001627
   26  -0.0005838   0.0003969   0.0000154   0.0000786  -0.0000754  -0.0001397
   27   0.0002166  -0.0000998  -0.0003367  -0.0001899  -0.0000660  -0.0012794
   28   0.0015125   0.0364675  -0.0020285  -0.0041505   0.0001624   0.0010848
   29   0.0871950   0.0046492  -0.0099417  -0.0003358   0.0017895   0.0003038
   30  -0.0056473  -0.0037274   0.0048507   0.0015744   0.0002107   0.0079261
   31   0.0067646   0.0001192  -0.0015403  -0.0005705   0.0002314   0.0000014
   32  -0.0089617  -0.0084769   0.0013669   0.0013708  -0.0000627  -0.0000348
   33  -0.0011803   0.0011985   0.0027170  -0.0000852  -0.0000043   0.0003568
   34  -0.0000916   0.0009652   0.0002050  -0.0002501  -0.0000227   0.0000282
   35   0.0005863   0.0006098  -0.0000168  -0.0001732   0.0000785  -0.0000089
   36   0.0008430  -0.0003074   0.0012025   0.0000895  -0.0000202  -0.0002204
   37  -0.0030424  -0.0045359   0.0004392   0.0002735   0.0000108  -0.0000380
   38  -0.0026103  -0.0041828   0.0015412   0.0006161  -0.0002075  -0.0000506
   39  -0.0003400   0.0010069   0.0000510  -0.0000692  -0.0000619  -0.0000500
   40  -0.0007722  -0.0011611  -0.0000841  -0.0000016   0.0000859  -0.0000188
   41   0.0008700   0.0026471  -0.0003776  -0.0002044  -0.0000362   0.0000760
   42   0.0001806  -0.0001516   0.0010365  -0.0000005   0.0000248  -0.0000535
   43   0.6639733  -0.0484150  -0.0566610  -0.0781329   0.0715928  -0.0002901
   44  -0.0484150   0.7243363  -0.0405520   0.0745797  -0.3207520   0.0081954
   45  -0.0566610  -0.0405520   0.1403481  -0.0006578   0.0096448  -0.0392430
   46  -0.0781329   0.0745797  -0.0006578   0.0771712  -0.0788840  -0.0000190
   47   0.0715928  -0.3207520   0.0096448  -0.0788840   0.3426315  -0.0105579
   48  -0.0002901   0.0081954  -0.0392430  -0.0000190  -0.0105579   0.0273205
   49  -0.3296692   0.0982211   0.0239022  -0.0032796   0.0022148   0.0002011
   50   0.0451488  -0.1477345   0.0046458   0.0290904  -0.0028344  -0.0025758
   51   0.0288526  -0.0015411  -0.0550848  -0.0016003   0.0002264   0.0032602
   52  -0.0000348  -0.0003708   0.0000711   0.0001112   0.0000203  -0.0000008
   53  -0.0002135  -0.0001717   0.0000065  -0.0000421   0.0000234  -0.0000187
   54   0.0002400   0.0000390  -0.0002715   0.0000553  -0.0000208   0.0000106
   55  -0.0002002   0.0000210  -0.0000514  -0.0001086   0.0000108  -0.0000159
   56  -0.0001037   0.0000166  -0.0000485  -0.0000008  -0.0000005  -0.0000049
   57  -0.0000889   0.0000087  -0.0000434  -0.0000127   0.0000084   0.0000054
   58  -0.0000218   0.0005218  -0.0000625  -0.0001583  -0.0000049   0.0000010
   59  -0.0000914  -0.0001484   0.0000318   0.0000059   0.0000100  -0.0000062
   60  -0.0000596   0.0000382   0.0000174  -0.0000251  -0.0000007   0.0000006
   61  -0.0000262  -0.0002130   0.0000138   0.0000463   0.0000103  -0.0000040
   62   0.0000277   0.0000295   0.0000011   0.0000102  -0.0000036  -0.0000001
   63  -0.0000102  -0.0000291   0.0000220   0.0000058   0.0000016  -0.0000065
   64  -0.0000034   0.0000042   0.0000004  -0.0000035   0.0000004  -0.0000004
   65  -0.0000180  -0.0000281   0.0000009  -0.0000049   0.0000033  -0.0000012
   66  -0.0000041  -0.0000045  -0.0000056   0.0000007   0.0000005   0.0000021
   67  -0.0000048   0.0000290  -0.0000054  -0.0000186   0.0000033  -0.0000001
   68  -0.0000759  -0.0001154   0.0000102   0.0000142   0.0000058  -0.0000026
   69   0.0000097   0.0000149   0.0000032  -0.0000042  -0.0000004  -0.0000005
   70   0.0000031  -0.0000060   0.0000012   0.0000005   0.0000004  -0.0000001
   71  -0.0000026  -0.0000073   0.0000005   0.0000015   0.0000007  -0.0000003
   72  -0.0000006  -0.0000005  -0.0000071  -0.0000000   0.0000000   0.0000010
   73   0.0000419  -0.0000509  -0.0000018   0.0000123   0.0000035  -0.0000011
   74   0.0000476   0.0000777  -0.0000157  -0.0000235   0.0000022   0.0000002
   75  -0.0000072  -0.0000298   0.0000334   0.0000051   0.0000022  -0.0000031
   76  -0.0000832  -0.0000463   0.0000166   0.0000102  -0.0000055   0.0000016
   77  -0.0000156  -0.0001063   0.0000141   0.0000065   0.0000049  -0.0000037
   78  -0.0000029   0.0000113   0.0000074   0.0000002  -0.0000016  -0.0000014
   79   0.0000012   0.0000069   0.0000018   0.0000016  -0.0000022   0.0000009
   80  -0.0000015   0.0000028  -0.0000005  -0.0000007  -0.0000005   0.0000003
   81   0.0000138   0.0000061  -0.0000085  -0.0000002  -0.0000004   0.0000015
   82   0.0002094  -0.0001164   0.0000105   0.0000194   0.0000087  -0.0000053
   83   0.0000875   0.0003385  -0.0000737  -0.0000612   0.0000071  -0.0000019
   84   0.0000317  -0.0000141  -0.0002716   0.0000081  -0.0000085   0.0000207
   85   0.0000204   0.0001000   0.0000813   0.0000152  -0.0000589   0.0000220
   86  -0.0011613  -0.0019039   0.0002517   0.0002114   0.0000330  -0.0000279
   87  -0.0000402   0.0000049   0.0006476  -0.0000223   0.0000071  -0.0000066
   88   0.0006229   0.0007580  -0.0000993  -0.0001380   0.0000293  -0.0000047
   89   0.0007541   0.0011251  -0.0001176  -0.0001427  -0.0000248   0.0000153
   90  -0.0000385  -0.0000252  -0.0001090   0.0000035   0.0000011  -0.0000044
   91  -0.0242351  -0.0188213   0.0042184   0.0011069  -0.0004801  -0.0003448
   92  -0.0018773   0.0131021  -0.0018991   0.0007354  -0.0003303   0.0003985
   93   0.0008662   0.0011754  -0.0026032  -0.0001190  -0.0004875  -0.0034475
   94   0.0017541  -0.0000169  -0.0006504  -0.0001766   0.0003917   0.0005709
   95   0.0017530   0.0004224  -0.0007286  -0.0000686   0.0001045   0.0004719
   96  -0.0009134  -0.0000354   0.0006196   0.0001503  -0.0000547  -0.0002196
   97   0.0030589   0.0012970  -0.0000122   0.0008539   0.0000011  -0.0001382
   98   0.0047376  -0.0002786   0.0004784  -0.0010511   0.0003975  -0.0010508
   99   0.0014248  -0.0004672   0.0010398  -0.0002476   0.0003202  -0.0004180
  100  -0.0007140   0.0002489   0.0002827  -0.0002496   0.0001576  -0.0003435
  101  -0.0013226   0.0001843   0.0001717   0.0001478  -0.0000479   0.0001330
  102  -0.0003113  -0.0000223   0.0001582  -0.0001346  -0.0000035   0.0000995
  103   0.0000402   0.0003520  -0.0000133  -0.0000711  -0.0000278   0.0000084
  104   0.0000075  -0.0001166   0.0000068   0.0000280   0.0000070  -0.0000022
  105   0.0000008   0.0000301  -0.0000127  -0.0000063  -0.0000005   0.0000129
  106  -0.0000132  -0.0000947   0.0000022   0.0000191   0.0000080  -0.0000020
  107  -0.0000028   0.0000879  -0.0000053  -0.0000217  -0.0000052   0.0000027
  108  -0.0000016  -0.0000334   0.0000056   0.0000072   0.0000019  -0.0000051
  109  -0.0000121  -0.0001300   0.0000053   0.0000271   0.0000103  -0.0000028
  110  -0.0000031   0.0000303  -0.0000011  -0.0000080  -0.0000018   0.0000008
  111   0.0000085   0.0000654   0.0000024  -0.0000124  -0.0000062  -0.0000052
  112  -0.0000147  -0.0001337   0.0000059   0.0000265   0.0000108  -0.0000038
  113  -0.0000087  -0.0000177   0.0000008   0.0000005   0.0000018  -0.0000022
  114  -0.0000094  -0.0000553   0.0000061   0.0000096   0.0000040  -0.0000066
           49          50          51          52          53          54
    1   0.0052959  -0.0021039   0.0010386   0.0026295   0.0013511  -0.0002058
    2  -0.0085206  -0.0032610   0.0006374  -0.0005514  -0.0004292   0.0001467
    3   0.0015977   0.0003051   0.0052456  -0.0002306  -0.0001115   0.0000249
    4  -0.0007765   0.0005471   0.0012815  -0.0009538  -0.0004899   0.0001014
    5   0.0018672  -0.0002939  -0.0004069   0.0001431   0.0001206  -0.0000513
    6  -0.0015572   0.0000054   0.0004747  -0.0004546  -0.0002553   0.0000967
    7   0.0008440   0.0012948  -0.0005407  -0.0007373  -0.0003365   0.0000314
    8   0.0026321   0.0011286   0.0005106   0.0005413   0.0003853  -0.0001074
    9   0.0006290  -0.0003809  -0.0000096   0.0002354   0.0001176   0.0000058
   10  -0.0027151  -0.0008136  -0.0008740  -0.0009309  -0.0004267   0.0000296
   11   0.0012196  -0.0001002   0.0000065  -0.0002415  -0.0000600  -0.0000346
   12   0.0000327   0.0011186  -0.0003752   0.0003886   0.0001582   0.0000166
   13  -0.0541550  -0.0058963   0.0071175  -0.0005948  -0.0004440   0.0000618
   14  -0.0526910   0.0521956   0.0000864   0.0006768   0.0007898  -0.0004092
   15   0.0105246  -0.0046648   0.0041470   0.0001150   0.0001245  -0.0000218
   16  -0.0300887   0.0289271  -0.0004749   0.0005823   0.0008101  -0.0004022
   17   0.0299717  -0.0344473  -0.0004321  -0.0009124  -0.0006417   0.0001457
   18   0.0012260  -0.0010179  -0.0029862   0.0000078  -0.0001315  -0.0002303
   19  -0.0000502   0.0006212  -0.0001369  -0.0000805  -0.0000136  -0.0000085
   20   0.0012218  -0.0003363  -0.0001709  -0.0000376  -0.0000285   0.0000085
   21  -0.0001531  -0.0001438  -0.0006691   0.0000343   0.0000149   0.0000179
   22   0.0451465  -0.0476816  -0.0000073  -0.0024642  -0.0017934   0.0004587
   23  -0.0060252  -0.0394601   0.0050507  -0.0001413  -0.0006224   0.0002885
   24  -0.0032066   0.0094538   0.0063443   0.0001596   0.0001691  -0.0002438
   25  -0.0029368  -0.0020853   0.0012399   0.0000154   0.0000190   0.0000004
   26  -0.0040321  -0.0002768   0.0010753  -0.0001745  -0.0000121  -0.0000238
   27   0.0012833   0.0007532   0.0059608   0.0000097   0.0000480   0.0000515
   28  -0.1198095   0.0677549  -0.0020760   0.0059022   0.0066382  -0.0018765
   29  -0.0025480  -0.2807321   0.0165270  -0.0034198  -0.0008983   0.0000190
   30   0.0029117   0.0119823  -0.0721324  -0.0006154   0.0000158   0.0024011
   31  -0.0438045   0.0365295   0.0031316  -0.0117349  -0.0041125   0.0013348
   32   0.0497368  -0.0182153  -0.0023981  -0.0052264  -0.0072183   0.0027677
   33   0.0017422  -0.0024062   0.0119399   0.0005097   0.0016331   0.0071645
   34  -0.0032092  -0.0017121   0.0003472  -0.0028283  -0.0003523  -0.0002744
   35  -0.0035015   0.0013223   0.0007028   0.0007833   0.0000092  -0.0001648
   36   0.0005138  -0.0001355   0.0018353   0.0004490   0.0002464  -0.0010845
   37  -0.0395783   0.0100294  -0.0015386  -0.0189469  -0.0141833   0.0028525
   38   0.0051102   0.0079519   0.0005266  -0.0370085   0.0047905  -0.0027813
   39   0.0071914  -0.0010231   0.0037960   0.0031506  -0.0014592  -0.0028000
   40  -0.0009524   0.0014766   0.0010536  -0.1370688  -0.0545868   0.0041861
   41   0.0033320  -0.0067116   0.0008037  -0.0651129  -0.2311664  -0.0135062
   42  -0.0002048   0.0006717  -0.0004716   0.0180031   0.0153868  -0.0369362
   43  -0.3296692   0.0451488   0.0288526  -0.0000348  -0.0002135   0.0002400
   44   0.0982211  -0.1477345  -0.0015411  -0.0003708  -0.0001717   0.0000390
   45   0.0239022   0.0046458  -0.0550848   0.0000711   0.0000065  -0.0002715
   46  -0.0032796   0.0290904  -0.0016003   0.0001112  -0.0000421   0.0000553
   47   0.0022148  -0.0028344   0.0002264   0.0000203   0.0000234  -0.0000208
   48   0.0002011  -0.0025758   0.0032602  -0.0000008  -0.0000187   0.0000106
   49   0.7342155  -0.0784841  -0.0604608   0.0008641   0.0005504  -0.0002513
   50  -0.0784841   0.6108356  -0.0282244   0.0010534   0.0010452  -0.0003357
   51  -0.0604608  -0.0282244   0.1611645  -0.0002130  -0.0004991   0.0003265
   52   0.0008641   0.0010534  -0.0002130   0.6222428  -0.1010557  -0.0547884
   53   0.0005504   0.0010452  -0.0004991  -0.1010557   0.7178984   0.1530725
   54  -0.0002513  -0.0003357   0.0003265  -0.0547884   0.1530725   0.1383705
   55  -0.0000019   0.0007242   0.0005262  -0.1325529   0.1258630   0.0690594
   56   0.0001267  -0.0000760   0.0000035   0.1198224  -0.2940805  -0.1341108
   57   0.0001774  -0.0001266  -0.0003544   0.0866654  -0.1685813  -0.0756224
   58  -0.0006285  -0.0011807   0.0001920  -0.2647613   0.0284834  -0.0067718
   59   0.0000440   0.0003230   0.0000665   0.0429397  -0.1267825  -0.0137401
   60  -0.0000204  -0.0000521  -0.0000563  -0.0415930  -0.0084272  -0.0491146
   61   0.0001795   0.0005967  -0.0000690  -0.0376962  -0.0252112  -0.0078309
   62   0.0000747  -0.0000157  -0.0000358   0.0011354   0.0183330  -0.0023140
   63   0.0000404   0.0000991   0.0000275  -0.0070059  -0.0042607   0.0011896
   64  -0.0000049   0.0000018   0.0000053   0.0023550   0.0010358   0.0002602
   65  -0.0000301   0.0000806   0.0000119   0.0003275   0.0019646  -0.0001673
   66   0.0000032   0.0000047  -0.0000104  -0.0001386   0.0007595  -0.0026975
   67  -0.0001976  -0.0001146   0.0000496   0.0066292  -0.0019133   0.0014055
   68   0.0001662   0.0002101  -0.0000105  -0.0044387  -0.0068023  -0.0004308
   69  -0.0000331  -0.0000335   0.0000011   0.0002833  -0.0002823   0.0050549
   70  -0.0000040   0.0000181  -0.0000010  -0.0006305  -0.0013286  -0.0000701
   71  -0.0000069   0.0000193  -0.0000002   0.0002576   0.0007167  -0.0000687
   72  -0.0000024  -0.0000026  -0.0000027   0.0000885   0.0000799   0.0005712
   73  -0.0001855   0.0001857  -0.0000054  -0.0037476   0.0018639  -0.0016853
   74  -0.0002387  -0.0001121   0.0000404   0.0066315   0.0019251   0.0017203
   75  -0.0000158   0.0000745  -0.0000163  -0.0013837   0.0000578  -0.0015798
   76   0.0002864  -0.0000450  -0.0000203  -0.0021979  -0.0050882  -0.0007460
   77  -0.0001428   0.0003241  -0.0000124  -0.0018531  -0.0054041  -0.0023214
   78   0.0000468  -0.0000456  -0.0000481   0.0010847   0.0002352   0.0038642
   79   0.0000378  -0.0000427  -0.0000032  -0.0004712   0.0013309   0.0001656
   80   0.0000076  -0.0000114   0.0000027   0.0001286  -0.0003117  -0.0000165
   81  -0.0000153  -0.0000162   0.0000065  -0.0000942   0.0003166   0.0002683
   82  -0.0007917   0.0007676  -0.0000511  -0.0198285   0.0387111   0.0019830
   83  -0.0000121  -0.0005315   0.0000620   0.0361844  -0.0215952   0.0114221
   84  -0.0000041   0.0000964   0.0003212  -0.0047917   0.0072561   0.0100116
   85  -0.0002996  -0.0006546  -0.0001584  -0.0087077  -0.0013445  -0.0108691
   86   0.0013072   0.0019393   0.0000568   0.0040463  -0.0464432  -0.0005566
   87  -0.0001707   0.0001292  -0.0005585  -0.0010685   0.0044146   0.0004240
   88  -0.0020476   0.0002940   0.0000876   0.0020230   0.0036811   0.0027808
   89  -0.0012689  -0.0006218  -0.0000796   0.0063408  -0.0067392   0.0023749
   90   0.0000016   0.0000220   0.0000264  -0.0016573  -0.0002022   0.0036900
   91  -0.1511758  -0.0415019   0.0212408   0.0062623   0.0031625   0.0002546
   92  -0.0243722  -0.1121991   0.0138359  -0.0028946  -0.0045721   0.0019465
   93   0.0181462   0.0125908  -0.0781343   0.0012946  -0.0013148  -0.0037546
   94  -0.0012609  -0.0158810   0.0238666   0.0009852  -0.0010401   0.0000192
   95  -0.0051207  -0.0068468   0.0117535   0.0012157   0.0019992  -0.0002416
   96   0.0019263   0.0037443   0.0003832  -0.0005905  -0.0004708   0.0001105
   97  -0.0009578  -0.0284892  -0.0209310  -0.0040659   0.0007524   0.0001760
   98  -0.0118696  -0.0240853  -0.0189394   0.0020902   0.0037401  -0.0021779
   99  -0.0050630  -0.0056558   0.0025293   0.0018459   0.0021895   0.0005618
  100   0.0017366   0.0016030  -0.0008678  -0.0004412  -0.0002590  -0.0002442
  101   0.0010811   0.0014743   0.0007604  -0.0004375  -0.0003013  -0.0000421
  102  -0.0009430   0.0011498   0.0031031  -0.0005033  -0.0001400  -0.0001402
  103   0.0003118  -0.0007874   0.0000175   0.0080665  -0.0010941   0.0030986
  104  -0.0001344   0.0002476  -0.0000130  -0.0025732  -0.0000266  -0.0010432
  105   0.0000117  -0.0000952  -0.0000323   0.0012204  -0.0000473   0.0002730
  106  -0.0000862   0.0002125  -0.0000049  -0.0015692   0.0002910  -0.0004859
  107   0.0000836  -0.0001842   0.0000063   0.0021654   0.0001174   0.0007986
  108  -0.0000302   0.0000834   0.0000104  -0.0007024   0.0000037  -0.0001903
  109  -0.0001199   0.0002934  -0.0000088  -0.0030788   0.0004132  -0.0011269
  110   0.0000366  -0.0000644   0.0000025   0.0006505  -0.0000240   0.0002638
  111   0.0000670  -0.0001342   0.0000245   0.0013565  -0.0002429   0.0005154
  112  -0.0001311   0.0003041  -0.0000047  -0.0025447   0.0003719  -0.0009175
  113  -0.0000067   0.0000543   0.0000077  -0.0007043   0.0004725  -0.0003478
  114  -0.0000443   0.0001398   0.0000140  -0.0011414   0.0001383  -0.0003336
           55          56          57          58          59          60
    1  -0.0000207  -0.0000926   0.0001685  -0.0021939   0.0006721  -0.0002813
    2  -0.0000896   0.0000869  -0.0000668   0.0003668  -0.0001624   0.0000350
    3  -0.0000678  -0.0000006   0.0000669   0.0001789  -0.0001083   0.0000430
    4  -0.0000004   0.0000335  -0.0000631   0.0007942  -0.0002562   0.0001044
    5   0.0000257  -0.0000256   0.0000236  -0.0000894   0.0000447  -0.0000063
    6   0.0000296   0.0000260  -0.0000792   0.0003783  -0.0001065   0.0000405
    7   0.0000478   0.0000191  -0.0000440   0.0006319  -0.0001810   0.0000799
    8   0.0000774  -0.0000571   0.0000572  -0.0003714   0.0001610  -0.0000400
    9   0.0000212  -0.0000092  -0.0000209  -0.0001810   0.0000746  -0.0000295
   10   0.0000346   0.0000278  -0.0000450   0.0007924  -0.0002409   0.0001043
   11   0.0000313  -0.0000188   0.0000094   0.0002502  -0.0000652   0.0000398
   12  -0.0000066  -0.0000003  -0.0000168  -0.0003395   0.0001120  -0.0000504
   13  -0.0001205   0.0000640  -0.0000255   0.0005463  -0.0001631   0.0000860
   14   0.0002233   0.0000402   0.0001862  -0.0004859   0.0001040  -0.0000082
   15   0.0000444  -0.0000083   0.0000215  -0.0001022   0.0000600  -0.0000402
   16   0.0002168   0.0000398   0.0001708  -0.0004662   0.0000004  -0.0000284
   17  -0.0000302  -0.0000310  -0.0001003   0.0006590  -0.0000509   0.0000285
   18  -0.0000483  -0.0000304  -0.0000285   0.0000255  -0.0000044  -0.0000342
   19  -0.0000152  -0.0000000  -0.0000025   0.0000363  -0.0000345   0.0000067
   20   0.0000106   0.0000005  -0.0000030   0.0000523  -0.0000058   0.0000078
   21  -0.0000039   0.0000017  -0.0000006  -0.0000187   0.0000017   0.0000093
   22  -0.0004130  -0.0000337  -0.0002798   0.0017261  -0.0004050   0.0001567
   23  -0.0000303  -0.0000175  -0.0001060   0.0004158   0.0001542   0.0000383
   24   0.0000281   0.0000010   0.0000721  -0.0001928   0.0000221  -0.0001352
   25   0.0000298   0.0000007   0.0000050   0.0000232   0.0000117   0.0000046
   26   0.0000600  -0.0000004   0.0000106   0.0001846  -0.0000491   0.0000281
   27   0.0000004   0.0000127   0.0000322  -0.0000344   0.0000098   0.0000216
   28   0.0020784   0.0000168   0.0010151  -0.0045937   0.0010627  -0.0006068
   29  -0.0004146   0.0000741  -0.0000965   0.0016167  -0.0009873   0.0002285
   30   0.0000173   0.0001870  -0.0000502   0.0003433   0.0000265   0.0005006
   31  -0.0024752  -0.0000368  -0.0010049   0.0055600  -0.0032741   0.0008537
   32  -0.0021986  -0.0001446  -0.0013660   0.0079963  -0.0018302   0.0014909
   33   0.0005098   0.0007095  -0.0002504  -0.0004771   0.0001507   0.0013610
   34   0.0000251   0.0000243  -0.0000986   0.0033319  -0.0013050   0.0006427
   35   0.0001556   0.0000515   0.0000570  -0.0008453   0.0004975  -0.0002362
   36  -0.0000580  -0.0001133   0.0001040  -0.0002265   0.0000247  -0.0000745
   37   0.0017219   0.0014605  -0.0006786   0.0046332   0.0008522  -0.0008685
   38   0.0016696   0.0008970   0.0002152  -0.0028518  -0.0071877  -0.0002288
   39  -0.0000189   0.0000348   0.0009563  -0.0002080   0.0005765  -0.0005552
   40   0.0129651   0.0133164  -0.0038485  -0.0623825  -0.0355328   0.0012653
   41  -0.0125907  -0.0215107   0.0099340  -0.0356258   0.0053182   0.0011536
   42  -0.0091256  -0.0097232  -0.0032819  -0.0091416  -0.0040998   0.0017560
   43  -0.0002002  -0.0001037  -0.0000889  -0.0000218  -0.0000914  -0.0000596
   44   0.0000210   0.0000166   0.0000087   0.0005218  -0.0001484   0.0000382
   45  -0.0000514  -0.0000485  -0.0000434  -0.0000625   0.0000318   0.0000174
   46  -0.0001086  -0.0000008  -0.0000127  -0.0001583   0.0000059  -0.0000251
   47   0.0000108  -0.0000005   0.0000084  -0.0000049   0.0000100  -0.0000007
   48  -0.0000159  -0.0000049   0.0000054   0.0000010  -0.0000062   0.0000006
   49  -0.0000019   0.0001267   0.0001774  -0.0006285   0.0000440  -0.0000204
   50   0.0007242  -0.0000760  -0.0001266  -0.0011807   0.0003230  -0.0000521
   51   0.0005262   0.0000035  -0.0003544   0.0001920   0.0000665  -0.0000563
   52  -0.1325529   0.1198224   0.0866654  -0.2647613   0.0429397  -0.0415930
   53   0.1258630  -0.2940805  -0.1685813   0.0284834  -0.1267825  -0.0084272
   54   0.0690594  -0.1341108  -0.0756224  -0.0067718  -0.0137401  -0.0491146
   55   0.1317872  -0.1360971  -0.0721648  -0.0087672   0.0284402   0.0140393
   56  -0.1360971   0.3177256   0.1430942   0.0064746  -0.0016390   0.0027897
   57  -0.0721648   0.1430942   0.0821100  -0.0098973   0.0135196  -0.0036002
   58  -0.0087672   0.0064746  -0.0098973   0.7151502   0.0796120   0.0549383
   59   0.0284402  -0.0016390   0.0135196   0.0796120   0.6899205   0.0058841
   60   0.0140393   0.0027897  -0.0036002   0.0549383   0.0058841   0.1609602
   61   0.0026560  -0.0023981   0.0018259  -0.2178355  -0.0736721  -0.0179777
   62   0.0004485   0.0008935   0.0008740  -0.1293690  -0.2318701  -0.0112655
   63  -0.0004834   0.0000251  -0.0003022  -0.0152170  -0.0070774  -0.0596441
   64  -0.0004139   0.0003136   0.0003372   0.0085102  -0.0248745   0.0011652
   65  -0.0010656  -0.0004791   0.0000837   0.0076642  -0.0179003   0.0012558
   66   0.0004818  -0.0004073  -0.0000263   0.0017314  -0.0026925   0.0021498
   67  -0.0006209   0.0008975  -0.0003511  -0.0639027  -0.0415541  -0.0065205
   68   0.0005671  -0.0009690  -0.0001174   0.0064528   0.0631377  -0.0015285
   69  -0.0008427   0.0006796  -0.0001939  -0.0070983  -0.0060905   0.0008613
   70  -0.0000051  -0.0000303  -0.0000407  -0.0032402   0.0033372  -0.0015944
   71  -0.0000146  -0.0000233   0.0000388   0.0030879  -0.0003066   0.0003624
   72   0.0000436  -0.0000318   0.0000630  -0.0014060   0.0004715   0.0074777
   73   0.0001347  -0.0003697   0.0005651  -0.0052034  -0.0210006   0.0016578
   74  -0.0006178   0.0012112  -0.0003713  -0.0300008  -0.0571883  -0.0018844
   75   0.0001820  -0.0001382   0.0001126   0.0006758  -0.0012397  -0.0040096
   76   0.0007537  -0.0008682   0.0001492   0.0193223   0.0738031  -0.0005835
   77   0.0014709  -0.0006688   0.0014553   0.0376122  -0.0051891   0.0045279
   78  -0.0008651  -0.0000992   0.0007068   0.0010670   0.0086609   0.0016229
   79  -0.0003552   0.0000337  -0.0002419  -0.0044119  -0.0002128  -0.0011112
   80   0.0000198  -0.0000194   0.0000912   0.0007362   0.0017239   0.0003154
   81  -0.0001194  -0.0000025   0.0000298  -0.0010603  -0.0000189   0.0067554
   82  -0.0054966   0.0017037  -0.0044353  -0.1321318  -0.0001444  -0.0076004
   83  -0.0015211   0.0034042  -0.0019271   0.0460257  -0.2761106   0.0068912
   84   0.0003972  -0.0010874   0.0015059  -0.0078809   0.0062497  -0.0707182
   85  -0.0024965  -0.0068014   0.0042158   0.0305795  -0.0323515   0.0055733
   86  -0.0026058  -0.0031256   0.0030359  -0.0216020  -0.0396470   0.0003171
   87  -0.0001449  -0.0018012  -0.0003955   0.0023135  -0.0001144   0.0023054
   88   0.0009699   0.0019979  -0.0014259  -0.0163731   0.0037966  -0.0022056
   89  -0.0015304  -0.0004205  -0.0002928  -0.0059341   0.0072848  -0.0016722
   90   0.0006563   0.0007796   0.0006762  -0.0001220  -0.0004507   0.0034399
   91  -0.0009122  -0.0011005  -0.0006223  -0.0040416   0.0008112  -0.0004267
   92  -0.0036363  -0.0002801  -0.0005491   0.0016990  -0.0010988  -0.0002861
   93  -0.0038418  -0.0010342   0.0008106  -0.0006494  -0.0004228  -0.0004885
   94  -0.0005283   0.0000349  -0.0006381  -0.0004771   0.0000528   0.0001793
   95   0.0004267   0.0002014   0.0004352  -0.0008646   0.0002146  -0.0000612
   96   0.0000837   0.0000534  -0.0004425   0.0001402  -0.0000488   0.0000220
   97   0.0017970   0.0017915  -0.0003663   0.0027883   0.0005398   0.0010449
   98   0.0020744  -0.0008578   0.0003242  -0.0012204   0.0007192   0.0000391
   99   0.0012066   0.0000171  -0.0024421  -0.0005055   0.0000780   0.0000092
  100   0.0003922  -0.0004096   0.0011746  -0.0004258   0.0001395  -0.0000666
  101   0.0001986  -0.0000478   0.0001382   0.0003934  -0.0000728   0.0000536
  102   0.0004817   0.0002348   0.0000416   0.0003371  -0.0000708   0.0001499
  103  -0.0001326   0.0010934  -0.0008122  -0.0085907  -0.0003464  -0.0016684
  104   0.0000978  -0.0002816   0.0003248   0.0007039  -0.0042258   0.0004424
  105   0.0000821   0.0000065  -0.0000048  -0.0010912   0.0004183  -0.0005771
  106  -0.0000065  -0.0002305   0.0001228   0.0017792   0.0009957   0.0002233
  107  -0.0001069   0.0002482  -0.0002196  -0.0018363   0.0009069  -0.0003427
  108   0.0000015  -0.0000489   0.0000071   0.0004114  -0.0005435   0.0000013
  109   0.0000101  -0.0003679   0.0003269   0.0025830  -0.0004119   0.0007260
  110  -0.0000172   0.0000552  -0.0000655   0.0000324   0.0013911  -0.0001035
  111  -0.0000128   0.0001787  -0.0002072  -0.0012169   0.0001543  -0.0004189
  112   0.0000234  -0.0003518   0.0002685   0.0018192  -0.0010645   0.0003862
  113  -0.0000498  -0.0001315   0.0000639   0.0012412   0.0006063   0.0001761
  114  -0.0000211  -0.0001348   0.0000415   0.0011670   0.0002416   0.0000415
           61          62          63          64          65          66
    1   0.0011198  -0.0001223   0.0001359  -0.0000176   0.0001530   0.0000243
    2  -0.0002204   0.0000821  -0.0000310   0.0000014  -0.0000698  -0.0000020
    3  -0.0000995   0.0000231  -0.0000501  -0.0000012  -0.0000212   0.0000165
    4  -0.0004083   0.0000501  -0.0000513   0.0000066  -0.0000577  -0.0000092
    5   0.0000571  -0.0000251   0.0000073  -0.0000004   0.0000204   0.0000010
    6  -0.0001953   0.0000213  -0.0000075   0.0000041  -0.0000261  -0.0000143
    7  -0.0003110   0.0000291  -0.0000354   0.0000065  -0.0000385  -0.0000080
    8   0.0002195  -0.0000650   0.0000310  -0.0000016   0.0000577   0.0000015
    9   0.0000957  -0.0000186   0.0000251  -0.0000006   0.0000193  -0.0000057
   10  -0.0003947   0.0000427  -0.0000479   0.0000071  -0.0000515  -0.0000083
   11  -0.0001133  -0.0000088  -0.0000154   0.0000019   0.0000002  -0.0000014
   12   0.0001662  -0.0000136   0.0000320  -0.0000021   0.0000194  -0.0000032
   13  -0.0003027   0.0000256  -0.0000367   0.0000008  -0.0000429  -0.0000032
   14   0.0002801   0.0000025   0.0000461   0.0000029   0.0000366   0.0000077
   15   0.0000720  -0.0000192   0.0000139  -0.0000001   0.0000157  -0.0000006
   16   0.0002557   0.0000501   0.0000469   0.0000035   0.0000172   0.0000054
   17  -0.0002941  -0.0000582  -0.0000425   0.0000032  -0.0000006  -0.0000074
   18  -0.0000350   0.0000032   0.0000289  -0.0000001  -0.0000062  -0.0000041
   19  -0.0000261   0.0000070  -0.0000020  -0.0000003  -0.0000034  -0.0000002
   20  -0.0000223  -0.0000007  -0.0000033   0.0000006  -0.0000023  -0.0000003
   21   0.0000076   0.0000008   0.0000005  -0.0000003  -0.0000002   0.0000014
   22  -0.0009165  -0.0000322  -0.0001207   0.0000005  -0.0000743  -0.0000173
   23  -0.0001650  -0.0000800  -0.0000347  -0.0000013  -0.0000052  -0.0000027
   24   0.0001089   0.0000130   0.0000214   0.0000004   0.0000082  -0.0000037
   25   0.0000039  -0.0000090  -0.0000019   0.0000010   0.0000053   0.0000006
   26  -0.0000686  -0.0000063  -0.0000110   0.0000019   0.0000029  -0.0000006
   27   0.0000230  -0.0000043  -0.0000101  -0.0000005   0.0000030   0.0000036
   28   0.0027652   0.0000429   0.0003395   0.0000267   0.0003435   0.0000439
   29  -0.0008512   0.0000807  -0.0001103   0.0000136  -0.0000363  -0.0000061
   30  -0.0000945  -0.0000477  -0.0002749  -0.0000020  -0.0000072   0.0000261
   31  -0.0038518   0.0003397  -0.0005006  -0.0000184  -0.0004326  -0.0000527
   32  -0.0041311  -0.0002252  -0.0005552  -0.0000249  -0.0003546  -0.0000469
   33   0.0003238  -0.0000083  -0.0006580  -0.0000043  -0.0000023   0.0000241
   34  -0.0012405  -0.0000596  -0.0001499   0.0000391   0.0000975   0.0000071
   35   0.0003869  -0.0000890   0.0000512  -0.0000110   0.0000065  -0.0000049
   36   0.0000802   0.0000130   0.0000164  -0.0000032   0.0000087   0.0000183
   37   0.0003611  -0.0008456  -0.0001739   0.0000636   0.0004928  -0.0000428
   38   0.0004494   0.0009937   0.0000308   0.0001160   0.0004196   0.0000382
   39  -0.0001657  -0.0000727   0.0015339  -0.0000239  -0.0000037  -0.0000169
   40  -0.0011196   0.0060307   0.0002662  -0.0001947  -0.0010890   0.0001169
   41   0.0054077  -0.0002715   0.0014651  -0.0002400  -0.0001646   0.0001608
   42   0.0001956   0.0011601   0.0017956   0.0001031   0.0000398  -0.0004009
   43  -0.0000262   0.0000277  -0.0000102  -0.0000034  -0.0000180  -0.0000041
   44  -0.0002130   0.0000295  -0.0000291   0.0000042  -0.0000281  -0.0000045
   45   0.0000138   0.0000011   0.0000220   0.0000004   0.0000009  -0.0000056
   46   0.0000463   0.0000102   0.0000058  -0.0000035  -0.0000049   0.0000007
   47   0.0000103  -0.0000036   0.0000016   0.0000004   0.0000033   0.0000005
   48  -0.0000040  -0.0000001  -0.0000065  -0.0000004  -0.0000012   0.0000021
   49   0.0001795   0.0000747   0.0000404  -0.0000049  -0.0000301   0.0000032
   50   0.0005967  -0.0000157   0.0000991   0.0000018   0.0000806   0.0000047
   51  -0.0000690  -0.0000358   0.0000275   0.0000053   0.0000119  -0.0000104
   52  -0.0376962   0.0011354  -0.0070059   0.0023550   0.0003275  -0.0001386
   53  -0.0252112   0.0183330  -0.0042607   0.0010358   0.0019646   0.0007595
   54  -0.0078309  -0.0023140   0.0011896   0.0002602  -0.0001673  -0.0026975
   55   0.0026560   0.0004485  -0.0004834  -0.0004139  -0.0010656   0.0004818
   56  -0.0023981   0.0008935   0.0000251   0.0003136  -0.0004791  -0.0004073
   57   0.0018259   0.0008740  -0.0003022   0.0003372   0.0000837  -0.0000263
   58  -0.2178355  -0.1293690  -0.0152170   0.0085102   0.0076642   0.0017314
   59  -0.0736721  -0.2318701  -0.0070774  -0.0248745  -0.0179003  -0.0026925
   60  -0.0179777  -0.0112655  -0.0596441   0.0011652   0.0012558   0.0021498
   61   0.6596305  -0.0169393   0.0649307  -0.0663221   0.0419168  -0.0058050
   62  -0.0169393   0.7340281  -0.0111971   0.0419576  -0.3243406   0.0087295
   63   0.0649307  -0.0111971   0.1203624  -0.0050120   0.0089663  -0.0309919
   64  -0.0663221   0.0419576  -0.0050120   0.0636776  -0.0469436   0.0052036
   65   0.0419168  -0.3243406   0.0089663  -0.0469436   0.3470648  -0.0100249
   66  -0.0058050   0.0087295  -0.0309919   0.0052036  -0.0100249   0.0229602
   67  -0.3149880   0.1077005  -0.0311520   0.0002088   0.0001282   0.0002383
   68   0.0421542  -0.1566114   0.0069235   0.0308502  -0.0079800   0.0033702
   69  -0.0298733   0.0137608  -0.0545984  -0.0001143   0.0000751   0.0006908
   70  -0.0170163  -0.0184411  -0.0023846   0.0010478   0.0001942   0.0007801
   71   0.0105737   0.0109587   0.0012567  -0.0005639   0.0009112  -0.0000638
   72  -0.0021263  -0.0017128   0.0030609   0.0005697  -0.0000918  -0.0040733
   73   0.0109795   0.0343791  -0.0002839  -0.0052583   0.0025005  -0.0016470
   74   0.0799375  -0.0077061   0.0091244   0.0009260   0.0015485   0.0004675
   75  -0.0014545   0.0029243   0.0050226  -0.0013934   0.0002914   0.0075307
   76  -0.0558807  -0.0109316  -0.0058147  -0.0014190  -0.0004257  -0.0001847
   77  -0.0111139  -0.0027238  -0.0018263  -0.0002811   0.0004610   0.0000137
   78  -0.0059194  -0.0012484  -0.0033470  -0.0001088  -0.0000526  -0.0002347
   79  -0.0006964   0.0000640   0.0000011   0.0001452   0.0000789   0.0001606
   80  -0.0005256   0.0004521  -0.0000935   0.0000705  -0.0000867  -0.0000774
   81   0.0001184  -0.0000094  -0.0002057   0.0001871   0.0000149  -0.0013764
   82   0.0397858  -0.0116424   0.0039350  -0.0033464  -0.0042563  -0.0011113
   83  -0.0460444  -0.0322431  -0.0028320  -0.0017034   0.0001870  -0.0000973
   84   0.0047410   0.0001735   0.0081915  -0.0011098  -0.0005294   0.0059090
   85  -0.0068481  -0.0001451  -0.0015890   0.0007590   0.0019281   0.0001050
   86  -0.0008684  -0.0074516   0.0003394  -0.0015940  -0.0007613  -0.0001117
   87  -0.0010024   0.0000257   0.0044466   0.0000155   0.0000720   0.0003207
   88   0.0033771  -0.0014387   0.0005400  -0.0005492  -0.0008346  -0.0000915
   89   0.0018696   0.0007838   0.0001519  -0.0000280  -0.0003454  -0.0000643
   90   0.0002120   0.0000558  -0.0007362   0.0000179   0.0000207  -0.0000615
   91   0.0016478   0.0001523   0.0002368  -0.0000264   0.0000409   0.0000259
   92  -0.0011330   0.0000632  -0.0002196  -0.0000399  -0.0001991  -0.0000274
   93  -0.0001289   0.0001596   0.0002433  -0.0000260  -0.0001060   0.0000133
   94   0.0000230   0.0000477   0.0000576  -0.0000058  -0.0000230   0.0000000
   95   0.0005427   0.0000409   0.0000165   0.0000039   0.0000501   0.0000189
   96  -0.0000795  -0.0000272  -0.0000036  -0.0000013   0.0000021  -0.0000118
   97  -0.0005888  -0.0000519  -0.0000979   0.0000467   0.0000058   0.0000072
   98   0.0009367  -0.0001511   0.0002349   0.0000397   0.0002145   0.0000021
   99   0.0003857  -0.0000530   0.0001321   0.0000223   0.0001133  -0.0000444
  100   0.0001160  -0.0000215  -0.0000244  -0.0000103  -0.0000117   0.0000262
  101  -0.0001885   0.0000305  -0.0000453  -0.0000013  -0.0000442   0.0000109
  102  -0.0001252   0.0000115  -0.0000516   0.0000007  -0.0000243   0.0000148
  103   0.0080003  -0.0046742   0.0002746   0.0020852  -0.0016345   0.0003711
  104   0.0007071  -0.0049902  -0.0003191   0.0009390  -0.0001190   0.0000914
  105  -0.0008874  -0.0003717   0.0043600   0.0000220  -0.0000130   0.0004819
  106  -0.0020075   0.0019284   0.0005113  -0.0006553   0.0004092   0.0000479
  107   0.0001370  -0.0009461  -0.0003196   0.0005739  -0.0003430  -0.0000054
  108   0.0004693   0.0007931  -0.0002594  -0.0002314   0.0001411  -0.0001647
  109  -0.0015239   0.0003349  -0.0014124  -0.0004258   0.0003721  -0.0001794
  110  -0.0010740   0.0007492  -0.0000487  -0.0001245   0.0000188  -0.0000385
  111   0.0011157  -0.0006498   0.0006323   0.0003678  -0.0002937   0.0000403
  112  -0.0009467  -0.0001558   0.0002857  -0.0003155   0.0003625  -0.0000779
  113  -0.0009358   0.0023614   0.0003008  -0.0004246   0.0002118   0.0000094
  114  -0.0010122   0.0003258  -0.0000111  -0.0002466   0.0002079  -0.0000555
           67          68          69          70          71          72
    1  -0.0000735   0.0005270  -0.0000622   0.0000208   0.0000569   0.0000003
    2  -0.0000310  -0.0001019   0.0000061  -0.0000136  -0.0000104  -0.0000008
    3  -0.0000065  -0.0000670  -0.0000020  -0.0000027  -0.0000061   0.0000109
    4   0.0000205  -0.0001967   0.0000226  -0.0000073  -0.0000215   0.0000002
    5   0.0000119   0.0000271  -0.0000012   0.0000039   0.0000029   0.0000003
    6   0.0000125  -0.0000880   0.0000144  -0.0000033  -0.0000097  -0.0000050
    7   0.0000227  -0.0001421   0.0000182  -0.0000053  -0.0000163  -0.0000005
    8   0.0000189   0.0001077  -0.0000077   0.0000099   0.0000110  -0.0000000
    9   0.0000025   0.0000483  -0.0000017   0.0000034   0.0000051  -0.0000036
   10   0.0000235  -0.0001841   0.0000219  -0.0000069  -0.0000209   0.0000001
   11   0.0000247  -0.0000596   0.0000079   0.0000019  -0.0000060   0.0000014
   12  -0.0000130   0.0000834  -0.0000070   0.0000025   0.0000088  -0.0000039
   13   0.0000298  -0.0001316   0.0000122  -0.0000065  -0.0000131   0.0000008
   14  -0.0000882   0.0001530  -0.0000262   0.0000042   0.0000073   0.0000004
   15   0.0000096   0.0000402  -0.0000028   0.0000014   0.0000046  -0.0000008
   16  -0.0001188   0.0001085  -0.0000230   0.0000020   0.0000049  -0.0000012
   17   0.0001516  -0.0000995   0.0000307  -0.0000061  -0.0000021  -0.0000017
   18   0.0000018  -0.0000188   0.0000106   0.0000013  -0.0000017  -0.0000087
   19  -0.0000005  -0.0000161   0.0000009  -0.0000003  -0.0000010  -0.0000001
   20   0.0000037  -0.0000101   0.0000013  -0.0000003  -0.0000012   0.0000001
   21  -0.0000031   0.0000031  -0.0000026   0.0000000   0.0000001   0.0000004
   22   0.0002697  -0.0004073   0.0000668  -0.0000146  -0.0000230  -0.0000014
   23   0.0001005  -0.0000398   0.0000147  -0.0000004  -0.0000044   0.0000021
   24  -0.0000365   0.0000465   0.0000003   0.0000013   0.0000030  -0.0000009
   25   0.0000122   0.0000025   0.0000004   0.0000000   0.0000013   0.0000005
   26   0.0000266  -0.0000401   0.0000056  -0.0000001  -0.0000012   0.0000008
   27  -0.0000010   0.0000132  -0.0000044  -0.0000004   0.0000010   0.0000033
   28  -0.0005852   0.0012902  -0.0001602   0.0000312   0.0000973   0.0000027
   29   0.0002576  -0.0004274   0.0000511  -0.0000234  -0.0000077   0.0000019
   30   0.0000464  -0.0000058  -0.0000555  -0.0000127  -0.0000046   0.0000662
   31   0.0006904  -0.0019320   0.0002097  -0.0000707  -0.0001023  -0.0000043
   32   0.0012792  -0.0025898   0.0002802   0.0000170  -0.0001244   0.0000151
   33  -0.0000904   0.0000430  -0.0001854  -0.0000078  -0.0000013   0.0001263
   34   0.0007572  -0.0010098   0.0001185   0.0000132   0.0000073   0.0000042
   35  -0.0001001   0.0003012  -0.0000143  -0.0000010   0.0000071  -0.0000071
   36  -0.0000223   0.0000394   0.0000239   0.0000026   0.0000031  -0.0000156
   37   0.0011022   0.0009796   0.0001299  -0.0000540   0.0000882   0.0000362
   38  -0.0000997   0.0003206  -0.0000695  -0.0001203   0.0001756  -0.0000138
   39   0.0000896  -0.0000524   0.0001773   0.0000441  -0.0000027  -0.0002859
   40  -0.0032892  -0.0027877  -0.0005560  -0.0000884  -0.0000275  -0.0000476
   41   0.0002052  -0.0010843  -0.0002617   0.0003992  -0.0000637  -0.0000900
   42  -0.0008639   0.0003719   0.0012511  -0.0000281   0.0000298  -0.0001880
   43  -0.0000048  -0.0000759   0.0000097   0.0000031  -0.0000026  -0.0000006
   44   0.0000290  -0.0001154   0.0000149  -0.0000060  -0.0000073  -0.0000005
   45  -0.0000054   0.0000102   0.0000032   0.0000012   0.0000005  -0.0000071
   46  -0.0000186   0.0000142  -0.0000042   0.0000005   0.0000015  -0.0000000
   47   0.0000033   0.0000058  -0.0000004   0.0000004   0.0000007   0.0000000
   48  -0.0000001  -0.0000026  -0.0000005  -0.0000001  -0.0000003   0.0000010
   49  -0.0001976   0.0001662  -0.0000331  -0.0000040  -0.0000069  -0.0000024
   50  -0.0001146   0.0002101  -0.0000335   0.0000181   0.0000193  -0.0000026
   51   0.0000496  -0.0000105   0.0000011  -0.0000010  -0.0000002  -0.0000027
   52   0.0066292  -0.0044387   0.0002833  -0.0006305   0.0002576   0.0000885
   53  -0.0019133  -0.0068023  -0.0002823  -0.0013286   0.0007167   0.0000799
   54   0.0014055  -0.0004308   0.0050549  -0.0000701  -0.0000687   0.0005712
   55  -0.0006209   0.0005671  -0.0008427  -0.0000051  -0.0000146   0.0000436
   56   0.0008975  -0.0009690   0.0006796  -0.0000303  -0.0000233  -0.0000318
   57  -0.0003511  -0.0001174  -0.0001939  -0.0000407   0.0000388   0.0000630
   58  -0.0639027   0.0064528  -0.0070983  -0.0032402   0.0030879  -0.0014060
   59  -0.0415541   0.0631377  -0.0060905   0.0033372  -0.0003066   0.0004715
   60  -0.0065205  -0.0015285   0.0008613  -0.0015944   0.0003624   0.0074777
   61  -0.3149880   0.0421542  -0.0298733  -0.0170163   0.0105737  -0.0021263
   62   0.1077005  -0.1566114   0.0137608  -0.0184411   0.0109587  -0.0017128
   63  -0.0311520   0.0069235  -0.0545984  -0.0023846   0.0012567   0.0030609
   64   0.0002088   0.0308502  -0.0001143   0.0010478  -0.0005639   0.0005697
   65   0.0001282  -0.0079800   0.0000751   0.0001942   0.0009112  -0.0000918
   66   0.0002383   0.0033702   0.0006908   0.0007801  -0.0000638  -0.0040733
   67   0.7163006   0.0323702   0.0669238  -0.2280683  -0.1362986  -0.0234025
   68   0.0323702   0.6599589   0.0027755  -0.1381287  -0.1686162  -0.0191388
   69   0.0669238   0.0027755   0.1394747  -0.0227379  -0.0182275  -0.0411151
   70  -0.2280683  -0.1381287  -0.0227379   0.2402364   0.1481242   0.0258517
   71  -0.1362986  -0.1686162  -0.0182275   0.1481242   0.1788524   0.0201981
   72  -0.0234025  -0.0191388  -0.0411151   0.0258517   0.0201981   0.0291971
   73  -0.1240627   0.0544075  -0.0071964   0.0086361  -0.0241848   0.0003824
   74   0.0044219  -0.2925120   0.0008788   0.0020380  -0.0165860  -0.0001304
   75  -0.0047596   0.0081768  -0.0578093   0.0001085  -0.0023333   0.0033696
   76   0.0446517  -0.0578413   0.0073164   0.0000200   0.0022689  -0.0007439
   77  -0.0162659  -0.0424186  -0.0003540   0.0019509  -0.0058778   0.0005064
   78   0.0053696  -0.0059731   0.0046190  -0.0008375   0.0002077   0.0057784
   79  -0.0044542  -0.0026855  -0.0012539   0.0005045  -0.0014774   0.0001527
   80  -0.0030030  -0.0010999   0.0001838   0.0003275  -0.0007461   0.0000205
   81  -0.0014054   0.0000999   0.0070147   0.0001076  -0.0001328  -0.0001808
   82  -0.0267104   0.0315163  -0.0037767   0.0001051   0.0012300   0.0001411
   83   0.0217365  -0.0308845   0.0032431   0.0006226  -0.0003289   0.0000056
   84  -0.0029324   0.0035551  -0.0049636   0.0000860   0.0001513  -0.0004566
   85   0.0073347  -0.0070428   0.0009394  -0.0001204   0.0000397   0.0000539
   86   0.0041856  -0.0063153   0.0005649   0.0000378  -0.0000836  -0.0000319
   87   0.0005280  -0.0005567  -0.0006320   0.0000986   0.0000086  -0.0008073
   88  -0.0017981   0.0018776  -0.0002379  -0.0000058  -0.0000763  -0.0000156
   89  -0.0018325   0.0036486  -0.0003098  -0.0001116   0.0001056   0.0000037
   90  -0.0001278   0.0001067  -0.0000704  -0.0000188  -0.0000061   0.0001291
   91  -0.0006113   0.0007399  -0.0001399   0.0000271   0.0000220   0.0000055
   92   0.0002700  -0.0005505   0.0000941  -0.0000300  -0.0000294   0.0000109
   93  -0.0001517  -0.0000664   0.0000142   0.0000078  -0.0000092  -0.0000435
   94  -0.0000732   0.0000224  -0.0000252   0.0000036  -0.0000035  -0.0000077
   95  -0.0001737   0.0002877  -0.0000462   0.0000016   0.0000145   0.0000100
   96   0.0000698  -0.0000508   0.0000214   0.0000001   0.0000000  -0.0000049
   97   0.0001698  -0.0001398   0.0000227  -0.0000315  -0.0000139  -0.0000070
   98  -0.0001424   0.0005070  -0.0000482   0.0000256   0.0000269  -0.0000185
   99  -0.0000420   0.0002239  -0.0000021   0.0000157   0.0000104  -0.0000138
  100  -0.0000316   0.0000160  -0.0000161   0.0000023   0.0000048   0.0000054
  101   0.0000097  -0.0000849   0.0000029  -0.0000093  -0.0000059   0.0000030
  102   0.0000030  -0.0000565  -0.0000068  -0.0000080  -0.0000038   0.0000054
  103  -0.0004534   0.0201459  -0.0006674   0.0002847  -0.0047025   0.0010504
  104   0.0230537  -0.0023920  -0.0000181   0.0024539  -0.0040806   0.0010294
  105  -0.0011805   0.0029661  -0.0014814   0.0015191  -0.0022922  -0.0003911
  106  -0.0042103  -0.0032555  -0.0012329   0.0000541   0.0008732  -0.0004125
  107   0.0066432  -0.0004574   0.0010189  -0.0006652   0.0009854   0.0000409
  108  -0.0034930   0.0001960   0.0002205  -0.0002688   0.0001776  -0.0000518
  109  -0.0022302  -0.0027011   0.0006229  -0.0002764   0.0007517   0.0005868
  110  -0.0010566  -0.0012319   0.0002102  -0.0001997   0.0005808   0.0001507
  111   0.0024547   0.0005840   0.0008423  -0.0003041   0.0000997  -0.0008684
  112  -0.0017194  -0.0010917  -0.0006676  -0.0013403   0.0000796  -0.0007972
  113  -0.0008556  -0.0051717   0.0018908  -0.0004525   0.0035368  -0.0012801
  114  -0.0006441  -0.0015127   0.0008392  -0.0003122   0.0005966  -0.0013319
           73          74          75          76          77          78
    1   0.0003017  -0.0001459   0.0001587  -0.0001988   0.0003569  -0.0000800
    2  -0.0000776  -0.0000428  -0.0000339   0.0000992  -0.0000854   0.0000247
    3  -0.0000226   0.0000147  -0.0000413   0.0000147  -0.0000405   0.0000009
    4  -0.0001110   0.0000512  -0.0000615   0.0000733  -0.0001323   0.0000303
    5   0.0000211   0.0000158   0.0000100  -0.0000297   0.0000223  -0.0000068
    6  -0.0000533   0.0000235  -0.0000187   0.0000348  -0.0000619   0.0000184
    7  -0.0000881   0.0000431  -0.0000443   0.0000544  -0.0000963   0.0000225
    8   0.0000677   0.0000180   0.0000339  -0.0000771   0.0000788  -0.0000208
    9   0.0000293  -0.0000038   0.0000211  -0.0000251   0.0000343  -0.0000054
   10  -0.0001137   0.0000531  -0.0000570   0.0000711  -0.0001286   0.0000287
   11  -0.0000218   0.0000493  -0.0000173  -0.0000100  -0.0000351   0.0000032
   12   0.0000440  -0.0000327   0.0000315  -0.0000204   0.0000555  -0.0000078
   13  -0.0000804   0.0000316  -0.0000351   0.0000636  -0.0001123   0.0000212
   14  -0.0000118  -0.0000903   0.0000277   0.0000417   0.0000531  -0.0000046
   15   0.0000243   0.0000006   0.0000167  -0.0000248   0.0000343  -0.0000072
   16  -0.0000200  -0.0000810   0.0000163   0.0000230   0.0000234  -0.0000008
   17  -0.0000002   0.0001241  -0.0000173  -0.0000494  -0.0000263  -0.0000025
   18  -0.0000022   0.0000019   0.0000030   0.0000063  -0.0000074   0.0000031
   19  -0.0000053   0.0000066  -0.0000034   0.0000025  -0.0000115   0.0000015
   20  -0.0000055   0.0000044  -0.0000033   0.0000017  -0.0000059   0.0000010
   21   0.0000003  -0.0000040  -0.0000004   0.0000022   0.0000007  -0.0000014
   22  -0.0000656   0.0002461  -0.0000753  -0.0000144  -0.0001784   0.0000220
   23  -0.0000017   0.0000327  -0.0000078   0.0000172  -0.0000049  -0.0000002
   24   0.0000069  -0.0000268   0.0000116  -0.0000055   0.0000200   0.0000039
   25   0.0000082   0.0000130   0.0000022  -0.0000188   0.0000071  -0.0000031
   26  -0.0000024   0.0000488  -0.0000072  -0.0000338  -0.0000186  -0.0000019
   27   0.0000028  -0.0000035  -0.0000001  -0.0000013   0.0000064  -0.0000031
   28   0.0003065  -0.0004861   0.0002440  -0.0003042   0.0007255  -0.0001247
   29  -0.0000042   0.0003694  -0.0000434  -0.0002695  -0.0001414  -0.0000158
   30  -0.0000392  -0.0000002  -0.0000279   0.0000630  -0.0000244   0.0000077
   31  -0.0002339   0.0007587  -0.0003216   0.0002953  -0.0006816   0.0001595
   32   0.0002763   0.0016848  -0.0002532  -0.0009800  -0.0007929   0.0000130
   33   0.0000578  -0.0000284  -0.0001469  -0.0000408   0.0000040  -0.0000534
   34   0.0005608   0.0012346   0.0000205  -0.0015988   0.0000151  -0.0001649
   35  -0.0000765  -0.0002691   0.0000114   0.0002986   0.0000903   0.0000140
   36   0.0000192  -0.0000253  -0.0000453  -0.0000030   0.0000107  -0.0000149
   37  -0.0000801   0.0009141   0.0001590  -0.0010697   0.0003272  -0.0001931
   38   0.0009960   0.0002585   0.0002194  -0.0005543   0.0024630  -0.0000794
   39   0.0000246   0.0000720  -0.0001887  -0.0001539  -0.0000976   0.0005276
   40  -0.0001414  -0.0008104   0.0001363  -0.0021408  -0.0062014  -0.0001334
   41   0.0012443   0.0011523   0.0004214  -0.0046649  -0.0030334  -0.0014876
   42   0.0000505  -0.0006135  -0.0007211   0.0001329  -0.0000751   0.0037022
   43   0.0000419   0.0000476  -0.0000072  -0.0000832  -0.0000156  -0.0000029
   44  -0.0000509   0.0000777  -0.0000298  -0.0000463  -0.0001063   0.0000113
   45  -0.0000018  -0.0000157   0.0000334   0.0000166   0.0000141   0.0000074
   46   0.0000123  -0.0000235   0.0000051   0.0000102   0.0000065   0.0000002
   47   0.0000035   0.0000022   0.0000022  -0.0000055   0.0000049  -0.0000016
   48  -0.0000011   0.0000002  -0.0000031   0.0000016  -0.0000037  -0.0000014
   49  -0.0001855  -0.0002387  -0.0000158   0.0002864  -0.0001428   0.0000468
   50   0.0001857  -0.0001121   0.0000745  -0.0000450   0.0003241  -0.0000456
   51  -0.0000054   0.0000404  -0.0000163  -0.0000203  -0.0000124  -0.0000481
   52  -0.0037476   0.0066315  -0.0013837  -0.0021979  -0.0018531   0.0010847
   53   0.0018639   0.0019251   0.0000578  -0.0050882  -0.0054041   0.0002352
   54  -0.0016853   0.0017203  -0.0015798  -0.0007460  -0.0023214   0.0038642
   55   0.0001347  -0.0006178   0.0001820   0.0007537   0.0014709  -0.0008651
   56  -0.0003697   0.0012112  -0.0001382  -0.0008682  -0.0006688  -0.0000992
   57   0.0005651  -0.0003713   0.0001126   0.0001492   0.0014553   0.0007068
   58  -0.0052034  -0.0300008   0.0006758   0.0193223   0.0376122   0.0010670
   59  -0.0210006  -0.0571883  -0.0012397   0.0738031  -0.0051891   0.0086609
   60   0.0016578  -0.0018844  -0.0040096  -0.0005835   0.0045279   0.0016229
   61   0.0109795   0.0799375  -0.0014545  -0.0558807  -0.0111139  -0.0059194
   62   0.0343791  -0.0077061   0.0029243  -0.0109316  -0.0027238  -0.0012484
   63  -0.0002839   0.0091244   0.0050226  -0.0058147  -0.0018263  -0.0033470
   64  -0.0052583   0.0009260  -0.0013934  -0.0014190  -0.0002811  -0.0001088
   65   0.0025005   0.0015485   0.0002914  -0.0004257   0.0004610  -0.0000526
   66  -0.0016470   0.0004675   0.0075307  -0.0001847   0.0000137  -0.0002347
   67  -0.1240627   0.0044219  -0.0047596   0.0446517  -0.0162659   0.0053696
   68   0.0544075  -0.2925120   0.0081768  -0.0578413  -0.0424186  -0.0059731
   69  -0.0071964   0.0008788  -0.0578093   0.0073164  -0.0003540   0.0046190
   70   0.0086361   0.0020380   0.0001085   0.0000200   0.0019509  -0.0008375
   71  -0.0241848  -0.0165860  -0.0023333   0.0022689  -0.0058778   0.0002077
   72   0.0003824  -0.0001304   0.0033696  -0.0007439   0.0005064   0.0057784
   73   0.5471896   0.0548363   0.0359126  -0.2409502  -0.1316278  -0.0144232
   74   0.0548363   0.6320307  -0.0005094  -0.0846047  -0.2175309  -0.0040548
   75   0.0359126  -0.0005094   0.1396396  -0.0155557  -0.0110872  -0.0568343
   76  -0.2409502  -0.0846047  -0.0155557   0.6489432  -0.0132398   0.0504992
   77  -0.1316278  -0.2175309  -0.0110872  -0.0132398   0.7420436  -0.0209744
   78  -0.0144232  -0.0040548  -0.0568343   0.0504992  -0.0209744   0.1403090
   79   0.0095884  -0.0228570   0.0009410  -0.0669198   0.0514398  -0.0044904
   80   0.0022731  -0.0159376   0.0008807   0.0485346  -0.3340919   0.0172450
   81  -0.0004200  -0.0019134   0.0044368  -0.0032902   0.0182890  -0.0402139
   82  -0.0590595  -0.0487083  -0.0053146  -0.2824916   0.0961394  -0.0251423
   83  -0.0048360   0.0445724  -0.0002765   0.0612582  -0.1530240   0.0088174
   84  -0.0059256  -0.0059254   0.0057580  -0.0241143   0.0134547  -0.0573622
   85   0.0038352   0.0177337  -0.0001724  -0.0414738  -0.0128674  -0.0041838
   86   0.0103927   0.0060870   0.0016565  -0.0044685   0.0177082  -0.0013156
   87  -0.0010354   0.0015018   0.0067916  -0.0033026  -0.0019381  -0.0019952
   88  -0.0006953  -0.0035333   0.0000615   0.0075769   0.0017809   0.0009175
   89  -0.0048179  -0.0045548  -0.0007003   0.0107258  -0.0024898   0.0010567
   90   0.0001739  -0.0002039  -0.0005458   0.0001814   0.0001818  -0.0008638
   91  -0.0000862  -0.0006150   0.0000706   0.0002382  -0.0002250  -0.0000152
   92  -0.0001483   0.0003653  -0.0001024  -0.0002926  -0.0006502   0.0000976
   93  -0.0000837  -0.0002202   0.0002653   0.0002434  -0.0001638  -0.0000056
   94  -0.0000283  -0.0001393   0.0000582   0.0001589  -0.0000372  -0.0000157
   95  -0.0000172  -0.0001906  -0.0000082   0.0001008   0.0001037   0.0000122
   96   0.0000300   0.0000975  -0.0000024  -0.0001078  -0.0000192  -0.0000137
   97  -0.0002161   0.0002063  -0.0001245   0.0000823   0.0000957  -0.0000319
   98   0.0000536  -0.0001399   0.0001492  -0.0000451   0.0003474  -0.0000797
   99   0.0000387  -0.0000592   0.0000396  -0.0000109   0.0001605  -0.0000402
  100   0.0000652  -0.0000230   0.0000143  -0.0000381   0.0000415  -0.0000108
  101  -0.0000411   0.0000062  -0.0000201   0.0000477  -0.0000511   0.0000129
  102  -0.0000414   0.0000198  -0.0000242   0.0000159  -0.0000410   0.0000031
  103  -0.1276099   0.0185194  -0.0039454  -0.0200061  -0.0040632  -0.0005837
  104   0.0188831  -0.0830477   0.0015642  -0.0069124   0.0174270   0.0001930
  105  -0.0087089   0.0033525  -0.0580707  -0.0026787  -0.0007869  -0.0010527
  106   0.0031933   0.0250000  -0.0084188  -0.0021808  -0.0009473  -0.0014638
  107  -0.0048022  -0.0124168   0.0093069  -0.0020954  -0.0040689  -0.0006969
  108   0.0030796   0.0067622   0.0070624   0.0003711   0.0007011   0.0004640
  109  -0.0062842   0.0009200   0.0237405  -0.0005304   0.0027955   0.0010510
  110   0.0054306   0.0115927  -0.0055112  -0.0005026  -0.0024723  -0.0007073
  111   0.0017246   0.0019500  -0.0033136   0.0023362  -0.0022650   0.0006501
  112  -0.0105262  -0.0216857  -0.0193635  -0.0031096   0.0054338  -0.0015274
  113   0.0042833   0.0051478  -0.0034687  -0.0031159  -0.0002158   0.0002630
  114  -0.0022480  -0.0100019   0.0032535  -0.0039569   0.0026302  -0.0001828
           79          80          81          82          83          84
    1  -0.0001169  -0.0000164  -0.0000209   0.0005950  -0.0002197  -0.0000071
    2   0.0000349   0.0000039   0.0000044  -0.0002228  -0.0000093  -0.0000043
    3   0.0000115   0.0000016   0.0000192  -0.0000096   0.0000278   0.0000719
    4   0.0000444   0.0000059   0.0000082  -0.0002087   0.0000824   0.0000228
    5  -0.0000102  -0.0000010  -0.0000018   0.0000601   0.0000087  -0.0000059
    6   0.0000205   0.0000030  -0.0000044  -0.0001177   0.0000395   0.0000023
    7   0.0000324   0.0000047   0.0000052  -0.0001712   0.0000704  -0.0000019
    8  -0.0000317  -0.0000033  -0.0000060   0.0001613   0.0000045   0.0000045
    9  -0.0000117  -0.0000018  -0.0000072   0.0000581  -0.0000155  -0.0000032
   10   0.0000421   0.0000059   0.0000071  -0.0002203   0.0000962  -0.0000132
   11   0.0000061   0.0000013   0.0000039  -0.0000055   0.0000612   0.0000033
   12  -0.0000155  -0.0000027  -0.0000094   0.0000696  -0.0000540  -0.0000076
   13   0.0000294   0.0000049   0.0000016  -0.0002311   0.0000597  -0.0000180
   14  -0.0000135  -0.0000014  -0.0000176  -0.0000465  -0.0000070  -0.0000632
   15  -0.0000110  -0.0000014  -0.0000025   0.0000472  -0.0000021  -0.0000087
   16  -0.0000071  -0.0000004  -0.0000134  -0.0000087   0.0000760  -0.0000522
   17  -0.0000036   0.0000025   0.0000112  -0.0000555   0.0000487   0.0000354
   18   0.0000040   0.0000000  -0.0000016   0.0000015  -0.0000196  -0.0000182
   19   0.0000022   0.0000005   0.0000006  -0.0000015   0.0000064  -0.0000008
   20   0.0000020   0.0000004   0.0000007  -0.0000122   0.0000081   0.0000011
   21   0.0000000  -0.0000000   0.0000010  -0.0000003  -0.0000039   0.0000027
   22   0.0000402   0.0000081   0.0000252  -0.0001594   0.0000480   0.0000657
   23   0.0000071   0.0000029   0.0000062  -0.0001180  -0.0001004   0.0000237
   24  -0.0000043  -0.0000015  -0.0000073   0.0000252   0.0000150   0.0000295
   25  -0.0000051  -0.0000005   0.0000001   0.0000268   0.0000283  -0.0000016
   26  -0.0000038   0.0000005   0.0000018   0.0000346   0.0000884   0.0000038
   27  -0.0000016  -0.0000001   0.0000024   0.0000067  -0.0000069  -0.0000276
   28  -0.0002071  -0.0000246  -0.0000666   0.0007087   0.0004057  -0.0000363
   29  -0.0000112  -0.0000002   0.0000075   0.0003659   0.0007259  -0.0001417
   30   0.0000138   0.0000016   0.0000009  -0.0001436  -0.0001134  -0.0005191
   31   0.0002428   0.0000431   0.0000817   0.0000813  -0.0013810   0.0004824
   32   0.0001078   0.0000042   0.0000866   0.0019918   0.0010113   0.0001593
   33  -0.0000096   0.0000035   0.0000372   0.0001542   0.0000760   0.0016021
   34  -0.0001795  -0.0000515   0.0000190   0.0029784   0.0032855  -0.0000189
   35   0.0000056   0.0000118  -0.0000000  -0.0004599  -0.0009130   0.0002598
   36  -0.0000007   0.0000017   0.0000443  -0.0001295  -0.0000061   0.0009192
   37  -0.0002077   0.0000045  -0.0000279  -0.0024596   0.0024190  -0.0005322
   38  -0.0002498  -0.0000406  -0.0000499   0.0071759  -0.0044751   0.0012118
   39  -0.0000073   0.0000000   0.0000580  -0.0006755   0.0005351   0.0016210
   40   0.0007414  -0.0000439   0.0001120  -0.0410947   0.0119475  -0.0059683
   41   0.0002576  -0.0001666   0.0001008   0.0091712   0.0052757   0.0011892
   42   0.0000429  -0.0000112   0.0001231  -0.0048511   0.0001431   0.0131301
   43   0.0000012  -0.0000015   0.0000138   0.0002094   0.0000875   0.0000317
   44   0.0000069   0.0000028   0.0000061  -0.0001164   0.0003385  -0.0000141
   45   0.0000018  -0.0000005  -0.0000085   0.0000105  -0.0000737  -0.0002716
   46   0.0000016  -0.0000007  -0.0000002   0.0000194  -0.0000612   0.0000081
   47  -0.0000022  -0.0000005  -0.0000004   0.0000087   0.0000071  -0.0000085
   48   0.0000009   0.0000003   0.0000015  -0.0000053  -0.0000019   0.0000207
   49   0.0000378   0.0000076  -0.0000153  -0.0007917  -0.0000121  -0.0000041
   50  -0.0000427  -0.0000114  -0.0000162   0.0007676  -0.0005315   0.0000964
   51  -0.0000032   0.0000027   0.0000065  -0.0000511   0.0000620   0.0003212
   52  -0.0004712   0.0001286  -0.0000942  -0.0198285   0.0361844  -0.0047917
   53   0.0013309  -0.0003117   0.0003166   0.0387111  -0.0215952   0.0072561
   54   0.0001656  -0.0000165   0.0002683   0.0019830   0.0114221   0.0100116
   55  -0.0003552   0.0000198  -0.0001194  -0.0054966  -0.0015211   0.0003972
   56   0.0000337  -0.0000194  -0.0000025   0.0017037   0.0034042  -0.0010874
   57  -0.0002419   0.0000912   0.0000298  -0.0044353  -0.0019271   0.0015059
   58  -0.0044119   0.0007362  -0.0010603  -0.1321318   0.0460257  -0.0078809
   59  -0.0002128   0.0017239  -0.0000189  -0.0001444  -0.2761106   0.0062497
   60  -0.0011112   0.0003154   0.0067554  -0.0076004   0.0068912  -0.0707182
   61  -0.0006964  -0.0005256   0.0001184   0.0397858  -0.0460444   0.0047410
   62   0.0000640   0.0004521  -0.0000094  -0.0116424  -0.0322431   0.0001735
   63   0.0000011  -0.0000935  -0.0002057   0.0039350  -0.0028320   0.0081915
   64   0.0001452   0.0000705   0.0001871  -0.0033464  -0.0017034  -0.0011098
   65   0.0000789  -0.0000867   0.0000149  -0.0042563   0.0001870  -0.0005294
   66   0.0001606  -0.0000774  -0.0013764  -0.0011113  -0.0000973   0.0059090
   67  -0.0044542  -0.0030030  -0.0014054  -0.0267104   0.0217365  -0.0029324
   68  -0.0026855  -0.0010999   0.0000999   0.0315163  -0.0308845   0.0035551
   69  -0.0012539   0.0001838   0.0070147  -0.0037767   0.0032431  -0.0049636
   70   0.0005045   0.0003275   0.0001076   0.0001051   0.0006226   0.0000860
   71  -0.0014774  -0.0007461  -0.0001328   0.0012300  -0.0003289   0.0001513
   72   0.0001527   0.0000205  -0.0001808   0.0001411   0.0000056  -0.0004566
   73   0.0095884   0.0022731  -0.0004200  -0.0590595  -0.0048360  -0.0059256
   74  -0.0228570  -0.0159376  -0.0019134  -0.0487083   0.0445724  -0.0059254
   75   0.0009410   0.0008807   0.0044368  -0.0053146  -0.0002765   0.0057580
   76  -0.0669198   0.0485346  -0.0032902  -0.2824916   0.0612582  -0.0241143
   77   0.0514398  -0.3340919   0.0182890   0.0961394  -0.1530240   0.0134547
   78  -0.0044904   0.0172450  -0.0402139  -0.0251423   0.0088174  -0.0573622
   79   0.0640010  -0.0538661   0.0052450  -0.0002618   0.0290807  -0.0015546
   80  -0.0538661   0.3561843  -0.0192637   0.0028440  -0.0047642   0.0004758
   81   0.0052450  -0.0192637   0.0281105  -0.0010038   0.0029683   0.0025183
   82  -0.0002618   0.0028440  -0.0010038   0.7182495  -0.0737965   0.0546722
   83   0.0290807  -0.0047642   0.0029683  -0.0737965   0.6193605  -0.0269982
   84  -0.0015546   0.0004758   0.0025183   0.0546722  -0.0269982   0.1332373
   85   0.0011778  -0.0009830   0.0006697  -0.1836630  -0.0356159  -0.0053938
   86   0.0017115  -0.0010210   0.0002144  -0.0062737  -0.1142089   0.0009544
   87   0.0004389  -0.0001681  -0.0034322  -0.0070667  -0.0013510  -0.0682128
   88   0.0008026   0.0003659   0.0000106  -0.0042975  -0.0484938   0.0008194
   89  -0.0018400   0.0009676  -0.0003983  -0.0423874  -0.0345798  -0.0005679
   90   0.0001452  -0.0000307   0.0000881   0.0005019  -0.0000160   0.0132736
   91  -0.0000052  -0.0000024  -0.0000220  -0.0010626   0.0006808  -0.0000466
   92   0.0000970   0.0000076   0.0000500  -0.0009143   0.0011182  -0.0000255
   93   0.0000677  -0.0000091  -0.0000747  -0.0000813  -0.0003307  -0.0024726
   94   0.0000237  -0.0000007  -0.0000241  -0.0002206  -0.0002481  -0.0004555
   95  -0.0000280  -0.0000012  -0.0000043  -0.0001470   0.0000031   0.0003182
   96  -0.0000010  -0.0000011   0.0000068   0.0001225   0.0000905   0.0000136
   97  -0.0000430   0.0000207   0.0000096  -0.0004754   0.0004368   0.0002395
   98  -0.0000900  -0.0000068  -0.0000620   0.0003005   0.0000210  -0.0005888
   99  -0.0000363  -0.0000052  -0.0000187   0.0002276  -0.0000458  -0.0000550
  100  -0.0000073  -0.0000009   0.0000100   0.0000874  -0.0000944   0.0000561
  101   0.0000162   0.0000019   0.0000032  -0.0001209   0.0000273  -0.0000295
  102   0.0000072   0.0000046   0.0000027  -0.0001009   0.0000776   0.0000304
  103   0.0002569   0.0013217   0.0005874   0.0058162  -0.0005946  -0.0007189
  104  -0.0058974  -0.0026929  -0.0014910  -0.0101188  -0.0044947   0.0003532
  105   0.0020567   0.0002611  -0.0025766  -0.0005583   0.0003765   0.0073080
  106   0.0007054   0.0020697   0.0002896   0.0006853   0.0012556   0.0003225
  107   0.0028679   0.0008861   0.0012412   0.0034303   0.0017118  -0.0005463
  108  -0.0003172   0.0000948  -0.0008377  -0.0009578   0.0000522  -0.0002257
  109  -0.0003215  -0.0000789   0.0008623  -0.0015851  -0.0001333  -0.0019435
  110   0.0007856   0.0002610  -0.0000470   0.0023069   0.0001701   0.0005765
  111  -0.0003912  -0.0000577  -0.0006692   0.0016691   0.0004836   0.0002588
  112   0.0002498  -0.0001975  -0.0007883  -0.0033702  -0.0011383   0.0015774
  113   0.0013887   0.0004896   0.0000087   0.0016275   0.0001166   0.0000293
  114  -0.0000147   0.0001551   0.0001012  -0.0004922  -0.0011551  -0.0004140
           85          86          87          88          89          90
    1  -0.0035570   0.0038092  -0.0001956   0.0006074  -0.0026642   0.0000712
    2   0.0009581  -0.0007373   0.0000456  -0.0002250   0.0004021  -0.0000117
    3   0.0004014  -0.0006346  -0.0000800   0.0000446   0.0004421  -0.0001228
    4   0.0013263  -0.0014768   0.0000285  -0.0001959   0.0010318  -0.0000218
    5  -0.0002750   0.0001984   0.0000005   0.0000618  -0.0001056   0.0000068
    6   0.0006091  -0.0006352  -0.0000089  -0.0001282   0.0004415   0.0000622
    7   0.0009483  -0.0010114   0.0000548  -0.0001819   0.0007207  -0.0000140
    8  -0.0009044   0.0007713  -0.0000653   0.0001721  -0.0004766   0.0000267
    9  -0.0003455   0.0003631  -0.0000323   0.0000596  -0.0002420   0.0000506
   10   0.0012180  -0.0013581   0.0001005  -0.0002203   0.0009546  -0.0000291
   11   0.0002417  -0.0005140   0.0000285   0.0000228   0.0004046  -0.0000286
   12  -0.0004903   0.0006589  -0.0000372   0.0000514  -0.0004724   0.0000649
   13   0.0009545  -0.0010134   0.0000720  -0.0001796   0.0005969  -0.0000188
   14  -0.0007580   0.0009099   0.0001064  -0.0001824  -0.0006103   0.0000246
   15  -0.0003264   0.0003941   0.0000029   0.0000402  -0.0002616   0.0000095
   16  -0.0006903   0.0001468   0.0001329   0.0000119  -0.0000624  -0.0000005
   17   0.0004412   0.0000676  -0.0000768  -0.0001784   0.0000572  -0.0000286
   18   0.0001609  -0.0001835   0.0002181   0.0000536   0.0001210  -0.0000500
   19   0.0001023  -0.0001323   0.0000162  -0.0000308   0.0001117  -0.0000093
   20   0.0000543  -0.0000852  -0.0000002   0.0000056   0.0000539  -0.0000015
   21  -0.0000007   0.0000069  -0.0000087   0.0000031  -0.0000121  -0.0000109
   22   0.0025772  -0.0019408  -0.0000093  -0.0001450   0.0013790  -0.0000650
   23   0.0003729   0.0003390  -0.0000956  -0.0000911  -0.0004441   0.0000388
   24  -0.0003429   0.0002230  -0.0000111   0.0000112  -0.0001302   0.0000498
   25  -0.0001093  -0.0000371  -0.0000130   0.0000721   0.0000435  -0.0000047
   26   0.0000441  -0.0004677   0.0000052   0.0000543   0.0004235  -0.0000254
   27  -0.0001146   0.0002176  -0.0000668  -0.0000555  -0.0001638   0.0000048
   28  -0.0103308   0.0068139  -0.0003854   0.0021607  -0.0043563   0.0002460
   29   0.0014362  -0.0046857   0.0002227   0.0039346   0.0027800   0.0001143
   30   0.0002921   0.0011965  -0.0011896  -0.0013227  -0.0007802   0.0009070
   31   0.0107141  -0.0075370   0.0004324  -0.0105915   0.0061197  -0.0004187
   32   0.0151401  -0.0293433   0.0009165   0.0074361   0.0234400  -0.0007657
   33  -0.0006815  -0.0008826  -0.0026827   0.0006604   0.0000862   0.0007258
   34  -0.0009389  -0.0235704   0.0006627   0.0087965   0.0162829  -0.0008675
   35  -0.0047477   0.0040241  -0.0001060   0.0019524  -0.0077604  -0.0000925
   36   0.0000554   0.0006131  -0.0001483  -0.0006177  -0.0005392  -0.0045495
   37  -0.0375365   0.0360370  -0.0037221  -0.0078243  -0.0268915   0.0014154
   38   0.0066242   0.0384849  -0.0021012  -0.0082035  -0.0186382   0.0006955
   39  -0.0029775  -0.0003022   0.0020311   0.0004733  -0.0001101  -0.0008054
   40  -0.1489492   0.0008256  -0.0052123   0.0318527   0.0390733  -0.0011652
   41   0.0677425  -0.1267181   0.0084090   0.0138306  -0.0635474   0.0058140
   42  -0.0054610   0.0032326  -0.0705233  -0.0005883   0.0064287   0.0139566
   43   0.0000204  -0.0011613  -0.0000402   0.0006229   0.0007541  -0.0000385
   44   0.0001000  -0.0019039   0.0000049   0.0007580   0.0011251  -0.0000252
   45   0.0000813   0.0002517   0.0006476  -0.0000993  -0.0001176  -0.0001090
   46   0.0000152   0.0002114  -0.0000223  -0.0001380  -0.0001427   0.0000035
   47  -0.0000589   0.0000330   0.0000071   0.0000293  -0.0000248   0.0000011
   48   0.0000220  -0.0000279  -0.0000066  -0.0000047   0.0000153  -0.0000044
   49  -0.0002996   0.0013072  -0.0001707  -0.0020476  -0.0012689   0.0000016
   50  -0.0006546   0.0019393   0.0001292   0.0002940  -0.0006218   0.0000220
   51  -0.0001584   0.0000568  -0.0005585   0.0000876  -0.0000796   0.0000264
   52  -0.0087077   0.0040463  -0.0010685   0.0020230   0.0063408  -0.0016573
   53  -0.0013445  -0.0464432   0.0044146   0.0036811  -0.0067392  -0.0002022
   54  -0.0108691  -0.0005566   0.0004240   0.0027808   0.0023749   0.0036900
   55  -0.0024965  -0.0026058  -0.0001449   0.0009699  -0.0015304   0.0006563
   56  -0.0068014  -0.0031256  -0.0018012   0.0019979  -0.0004205   0.0007796
   57   0.0042158   0.0030359  -0.0003955  -0.0014259  -0.0002928   0.0006762
   58   0.0305795  -0.0216020   0.0023135  -0.0163731  -0.0059341  -0.0001220
   59  -0.0323515  -0.0396470  -0.0001144   0.0037966   0.0072848  -0.0004507
   60   0.0055733   0.0003171   0.0023054  -0.0022056  -0.0016722   0.0034399
   61  -0.0068481  -0.0008684  -0.0010024   0.0033771   0.0018696   0.0002120
   62  -0.0001451  -0.0074516   0.0000257  -0.0014387   0.0007838   0.0000558
   63  -0.0015890   0.0003394   0.0044466   0.0005400   0.0001519  -0.0007362
   64   0.0007590  -0.0015940   0.0000155  -0.0005492  -0.0000280   0.0000179
   65   0.0019281  -0.0007613   0.0000720  -0.0008346  -0.0003454   0.0000207
   66   0.0001050  -0.0001117   0.0003207  -0.0000915  -0.0000643  -0.0000615
   67   0.0073347   0.0041856   0.0005280  -0.0017981  -0.0018325  -0.0001278
   68  -0.0070428  -0.0063153  -0.0005567   0.0018776   0.0036486   0.0001067
   69   0.0009394   0.0005649  -0.0006320  -0.0002379  -0.0003098  -0.0000704
   70  -0.0001204   0.0000378   0.0000986  -0.0000058  -0.0001116  -0.0000188
   71   0.0000397  -0.0000836   0.0000086  -0.0000763   0.0001056  -0.0000061
   72   0.0000539  -0.0000319  -0.0008073  -0.0000156   0.0000037   0.0001291
   73   0.0038352   0.0103927  -0.0010354  -0.0006953  -0.0048179   0.0001739
   74   0.0177337   0.0060870   0.0015018  -0.0035333  -0.0045548  -0.0002039
   75  -0.0001724   0.0016565   0.0067916   0.0000615  -0.0007003  -0.0005458
   76  -0.0414738  -0.0044685  -0.0033026   0.0075769   0.0107258   0.0001814
   77  -0.0128674   0.0177082  -0.0019381   0.0017809  -0.0024898   0.0001818
   78  -0.0041838  -0.0013156  -0.0019952   0.0009175   0.0010567  -0.0008638
   79   0.0011778   0.0017115   0.0004389   0.0008026  -0.0018400   0.0001452
   80  -0.0009830  -0.0010210  -0.0001681   0.0003659   0.0009676  -0.0000307
   81   0.0006697   0.0002144  -0.0034322   0.0000106  -0.0003983   0.0000881
   82  -0.1836630  -0.0062737  -0.0070667  -0.0042975  -0.0423874   0.0005019
   83  -0.0356159  -0.1142089  -0.0013510  -0.0484938  -0.0345798  -0.0000160
   84  -0.0053938   0.0009544  -0.0682128   0.0008194  -0.0005679   0.0132736
   85   0.5133172   0.1093152   0.0169039  -0.1274244  -0.1124001   0.0021584
   86   0.1093152   0.8799357  -0.0284373  -0.0991491  -0.5684024   0.0197787
   87   0.0169039  -0.0284373   0.1890545   0.0011821   0.0206631  -0.0646649
   88  -0.1274244  -0.0991491   0.0011821   0.1133393   0.1202685  -0.0011800
   89  -0.1124001  -0.5684024   0.0206631   0.1202685   0.6693880  -0.0257167
   90   0.0021584   0.0197787  -0.0646649  -0.0011800  -0.0257167   0.0360541
   91  -0.0035935  -0.0026002  -0.0002413   0.0008194  -0.0014409   0.0001742
   92  -0.0007190  -0.0027833  -0.0004803  -0.0002528   0.0013368  -0.0001139
   93   0.0020703  -0.0017962   0.0085249   0.0000736   0.0011828  -0.0008797
   94   0.0010877  -0.0003096   0.0014453  -0.0002455   0.0002602  -0.0000873
   95  -0.0013900   0.0013130  -0.0008650  -0.0000647  -0.0011826  -0.0000088
   96  -0.0005367   0.0003823  -0.0001130  -0.0000368  -0.0003107   0.0000311
   97   0.0005430  -0.0004830  -0.0008206   0.0000455   0.0011551  -0.0000125
   98  -0.0033796   0.0028019   0.0015993   0.0005346  -0.0017974   0.0000089
   99  -0.0010038   0.0011152   0.0000682   0.0002657  -0.0005995   0.0001566
  100  -0.0002410   0.0003628  -0.0000857  -0.0000164  -0.0003172  -0.0000545
  101   0.0007209  -0.0005302   0.0000588  -0.0000994   0.0003833   0.0000369
  102   0.0003053  -0.0004446  -0.0000243  -0.0000809   0.0003029  -0.0000516
  103  -0.0053962  -0.0024116  -0.0002347   0.0018632   0.0024584   0.0000505
  104   0.0027587   0.0047314   0.0000338  -0.0006264  -0.0032501   0.0001285
  105  -0.0002558  -0.0005452   0.0011738   0.0000671   0.0005356  -0.0004253
  106   0.0015240  -0.0001832   0.0000906  -0.0005762  -0.0001316  -0.0000741
  107  -0.0018657  -0.0023229  -0.0001128   0.0004279   0.0019069  -0.0001038
  108   0.0007268   0.0006150  -0.0001288  -0.0002255  -0.0005296   0.0001997
  109   0.0020631   0.0011574  -0.0001601  -0.0006634  -0.0010026  -0.0000051
  110  -0.0009734  -0.0011506   0.0001018   0.0002097   0.0008894  -0.0000076
  111  -0.0010467  -0.0006926  -0.0001154   0.0003857   0.0005027   0.0002347
  112   0.0022789   0.0014271   0.0004171  -0.0007415  -0.0009864  -0.0000166
  113  -0.0003734  -0.0006428  -0.0000851  -0.0000427   0.0006097  -0.0000017
  114   0.0006060   0.0004095  -0.0001341  -0.0002730  -0.0002383   0.0001205
           91          92          93          94          95          96
    1  -0.0015476  -0.0025447  -0.0003493   0.0004630   0.0002134  -0.0001835
    2  -0.0001515   0.0027976   0.0006752  -0.0003035  -0.0002226   0.0001426
    3   0.0000595   0.0004059   0.0013155   0.0001653   0.0001663  -0.0001089
    4   0.0006269   0.0009805   0.0002691  -0.0001208  -0.0000334   0.0000530
    5  -0.0001623  -0.0006213  -0.0002179   0.0000915   0.0000598  -0.0000419
    6   0.0002751   0.0005635  -0.0002146  -0.0001893  -0.0001245   0.0000943
    7   0.0007234   0.0002984  -0.0000204  -0.0001443  -0.0000401   0.0000381
    8  -0.0003070  -0.0014027  -0.0003413   0.0001713   0.0001015  -0.0000656
    9  -0.0002097  -0.0005204  -0.0003458  -0.0000007  -0.0000042   0.0000260
   10   0.0005122   0.0012554  -0.0001633  -0.0001509  -0.0000713   0.0000699
   11  -0.0000799  -0.0001029  -0.0001063   0.0000844   0.0000853  -0.0000153
   12  -0.0000826  -0.0005151  -0.0003169   0.0000001  -0.0000432   0.0000181
   13  -0.0017760   0.0065459   0.0009852  -0.0000230  -0.0003216   0.0005084
   14   0.0078200   0.0034472  -0.0001928  -0.0006554  -0.0011563   0.0004756
   15  -0.0000869  -0.0012270   0.0069088  -0.0009420  -0.0003681   0.0000473
   16   0.0025020   0.0030432  -0.0005381  -0.0003021  -0.0003497   0.0001801
   17  -0.0008115  -0.0027809   0.0006471  -0.0002235   0.0001883  -0.0004236
   18  -0.0002721  -0.0000795  -0.0009883   0.0002491   0.0000494  -0.0000314
   19  -0.0001229  -0.0000206  -0.0001024   0.0000380   0.0000295   0.0000121
   20  -0.0000169   0.0000490  -0.0000968   0.0000082   0.0000178  -0.0000103
   21   0.0000305  -0.0000023  -0.0006720   0.0000298   0.0000919  -0.0000133
   22  -0.0022108   0.0006686   0.0017079   0.0000152  -0.0002068  -0.0004960
   23   0.0010819  -0.0050689   0.0008683  -0.0003725  -0.0001749   0.0001190
   24  -0.0005785   0.0001051   0.0050615  -0.0008100  -0.0005370  -0.0000283
   25   0.0005070  -0.0010839   0.0000572  -0.0001572  -0.0000567   0.0000617
   26   0.0011685  -0.0005153   0.0000797  -0.0002433  -0.0000591   0.0000504
   27  -0.0000436   0.0000851   0.0003978  -0.0000767  -0.0000123  -0.0000123
   28   0.0122407  -0.0190752   0.0007918  -0.0042617  -0.0016136   0.0013831
   29  -0.0136209  -0.0298509   0.0032545  -0.0002483  -0.0004493   0.0000386
   30   0.0023272   0.0066730   0.0046424   0.0005698   0.0005065  -0.0004682
   31   0.0048483   0.0093991  -0.0000885  -0.0012759   0.0009850  -0.0011059
   32  -0.0005369  -0.0427441  -0.0009021   0.0017764   0.0003982   0.0002484
   33   0.0004864   0.0040518   0.0036538   0.0000562  -0.0001179  -0.0008567
   34  -0.0014595  -0.0037252  -0.0002785   0.0003671   0.0002810   0.0002492
   35  -0.0033191  -0.0017993   0.0015913   0.0006441  -0.0005198   0.0000077
   36   0.0013008  -0.0003038   0.0044223   0.0004343  -0.0001822  -0.0003062
   37  -0.1343506   0.0275916  -0.0034559   0.0004974   0.0035567  -0.0013057
   38   0.0494778  -0.1109570   0.0103603   0.0134076  -0.0106289   0.0036044
   39  -0.0101983   0.0150776  -0.0795917  -0.0214380   0.0179527   0.0016550
   40  -0.0185257   0.0055251  -0.0041457  -0.0002754   0.0002414   0.0013439
   41   0.0177173   0.0191147   0.0041320   0.0020709  -0.0030644   0.0002107
   42  -0.0020321  -0.0022763   0.0058131   0.0008640  -0.0008102   0.0006686
   43  -0.0242351  -0.0018773   0.0008662   0.0017541   0.0017530  -0.0009134
   44  -0.0188213   0.0131021   0.0011754  -0.0000169   0.0004224  -0.0000354
   45   0.0042184  -0.0018991  -0.0026032  -0.0006504  -0.0007286   0.0006196
   46   0.0011069   0.0007354  -0.0001190  -0.0001766  -0.0000686   0.0001503
   47  -0.0004801  -0.0003303  -0.0004875   0.0003917   0.0001045  -0.0000547
   48  -0.0003448   0.0003985  -0.0034475   0.0005709   0.0004719  -0.0002196
   49  -0.1511758  -0.0243722   0.0181462  -0.0012609  -0.0051207   0.0019263
   50  -0.0415019  -0.1121991   0.0125908  -0.0158810  -0.0068468   0.0037443
   51   0.0212408   0.0138359  -0.0781343   0.0238666   0.0117535   0.0003832
   52   0.0062623  -0.0028946   0.0012946   0.0009852   0.0012157  -0.0005905
   53   0.0031625  -0.0045721  -0.0013148  -0.0010401   0.0019992  -0.0004708
   54   0.0002546   0.0019465  -0.0037546   0.0000192  -0.0002416   0.0001105
   55  -0.0009122  -0.0036363  -0.0038418  -0.0005283   0.0004267   0.0000837
   56  -0.0011005  -0.0002801  -0.0010342   0.0000349   0.0002014   0.0000534
   57  -0.0006223  -0.0005491   0.0008106  -0.0006381   0.0004352  -0.0004425
   58  -0.0040416   0.0016990  -0.0006494  -0.0004771  -0.0008646   0.0001402
   59   0.0008112  -0.0010988  -0.0004228   0.0000528   0.0002146  -0.0000488
   60  -0.0004267  -0.0002861  -0.0004885   0.0001793  -0.0000612   0.0000220
   61   0.0016478  -0.0011330  -0.0001289   0.0000230   0.0005427  -0.0000795
   62   0.0001523   0.0000632   0.0001596   0.0000477   0.0000409  -0.0000272
   63   0.0002368  -0.0002196   0.0002433   0.0000576   0.0000165  -0.0000036
   64  -0.0000264  -0.0000399  -0.0000260  -0.0000058   0.0000039  -0.0000013
   65   0.0000409  -0.0001991  -0.0001060  -0.0000230   0.0000501   0.0000021
   66   0.0000259  -0.0000274   0.0000133   0.0000000   0.0000189  -0.0000118
   67  -0.0006113   0.0002700  -0.0001517  -0.0000732  -0.0001737   0.0000698
   68   0.0007399  -0.0005505  -0.0000664   0.0000224   0.0002877  -0.0000508
   69  -0.0001399   0.0000941   0.0000142  -0.0000252  -0.0000462   0.0000214
   70   0.0000271  -0.0000300   0.0000078   0.0000036   0.0000016   0.0000001
   71   0.0000220  -0.0000294  -0.0000092  -0.0000035   0.0000145   0.0000000
   72   0.0000055   0.0000109  -0.0000435  -0.0000077   0.0000100  -0.0000049
   73  -0.0000862  -0.0001483  -0.0000837  -0.0000283  -0.0000172   0.0000300
   74  -0.0006150   0.0003653  -0.0002202  -0.0001393  -0.0001906   0.0000975
   75   0.0000706  -0.0001024   0.0002653   0.0000582  -0.0000082  -0.0000024
   76   0.0002382  -0.0002926   0.0002434   0.0001589   0.0001008  -0.0001078
   77  -0.0002250  -0.0006502  -0.0001638  -0.0000372   0.0001037  -0.0000192
   78  -0.0000152   0.0000976  -0.0000056  -0.0000157   0.0000122  -0.0000137
   79  -0.0000052   0.0000970   0.0000677   0.0000237  -0.0000280  -0.0000010
   80  -0.0000024   0.0000076  -0.0000091  -0.0000007  -0.0000012  -0.0000011
   81  -0.0000220   0.0000500  -0.0000747  -0.0000241  -0.0000043   0.0000068
   82  -0.0010626  -0.0009143  -0.0000813  -0.0002206  -0.0001470   0.0001225
   83   0.0006808   0.0011182  -0.0003307  -0.0002481   0.0000031   0.0000905
   84  -0.0000466  -0.0000255  -0.0024726  -0.0004555   0.0003182   0.0000136
   85  -0.0035935  -0.0007190   0.0020703   0.0010877  -0.0013900  -0.0005367
   86  -0.0026002  -0.0027833  -0.0017962  -0.0003096   0.0013130   0.0003823
   87  -0.0002413  -0.0004803   0.0085249   0.0014453  -0.0008650  -0.0001130
   88   0.0008194  -0.0002528   0.0000736  -0.0002455  -0.0000647  -0.0000368
   89  -0.0014409   0.0013368   0.0011828   0.0002602  -0.0011826  -0.0003107
   90   0.0001742  -0.0001139  -0.0008797  -0.0000873  -0.0000088   0.0000311
   91   0.4265485   0.0193686  -0.0122360  -0.0496636   0.0006443   0.0035424
   92   0.0193686   0.5148331  -0.0760242  -0.0011762  -0.1015772   0.1037961
   93  -0.0122360  -0.0760242   0.5406355   0.0052558   0.1195286  -0.2400204
   94  -0.0496636  -0.0011762   0.0052558   0.0501746   0.0023336  -0.0024627
   95   0.0006443  -0.1015772   0.1195286   0.0023336   0.1179826  -0.1072628
   96   0.0035424   0.1037961  -0.2400204  -0.0024627  -0.1072628   0.2756764
   97  -0.0641897  -0.0149190   0.0033129   0.0032146  -0.0001176   0.0004347
   98  -0.0231594  -0.1412980  -0.0349410   0.0001175   0.0051273  -0.0002118
   99  -0.0128062  -0.0741647  -0.1375380  -0.0053793  -0.0341317  -0.0340232
  100   0.0009928   0.0014109  -0.0086800   0.0005973  -0.0016471  -0.0025796
  101   0.0060774   0.0053057  -0.0374217  -0.0005883  -0.0026606  -0.0040111
  102   0.0061855   0.0116523  -0.0310473  -0.0006196  -0.0057617  -0.0027213
  103  -0.0011099   0.0009667   0.0003031   0.0000781  -0.0004378  -0.0000467
  104   0.0003123  -0.0002000  -0.0000537  -0.0000294   0.0001111   0.0000317
  105  -0.0000941   0.0001228   0.0001736  -0.0000096  -0.0000121  -0.0000282
  106   0.0003042  -0.0002686  -0.0000879  -0.0000274   0.0001249   0.0000106
  107  -0.0002836   0.0001572   0.0000551   0.0000155  -0.0000912  -0.0000214
  108   0.0000991  -0.0000964  -0.0000814  -0.0000042   0.0000300   0.0000157
  109   0.0004093  -0.0003486  -0.0000975  -0.0000279   0.0001569   0.0000172
  110  -0.0000884   0.0000412   0.0000236   0.0000094  -0.0000296  -0.0000108
  111  -0.0001907   0.0001520  -0.0000440   0.0000241  -0.0000938   0.0000042
  112   0.0003891  -0.0003832  -0.0001272  -0.0000350   0.0001592   0.0000199
  113   0.0000471  -0.0001276  -0.0000655  -0.0000003   0.0000280  -0.0000019
  114   0.0001564  -0.0002060  -0.0001314  -0.0000096   0.0000638   0.0000161
           97          98          99         100         101         102
    1   0.0014978   0.0016546   0.0008956  -0.0006104  -0.0005782  -0.0005672
    2   0.0000976  -0.0015299  -0.0007794  -0.0002148   0.0005512   0.0001838
    3   0.0001494  -0.0004562  -0.0005555  -0.0002904   0.0001751   0.0001397
    4  -0.0004896  -0.0005588  -0.0003305   0.0001929   0.0001920   0.0001888
    5  -0.0000029   0.0003730   0.0001711   0.0000332  -0.0001321  -0.0000467
    6  -0.0003766  -0.0001458   0.0000658   0.0002592   0.0000332   0.0000530
    7  -0.0006230  -0.0002365  -0.0001189   0.0003287   0.0000765   0.0001622
    8   0.0000047   0.0010347   0.0005440   0.0001247  -0.0003890  -0.0001536
    9   0.0000690   0.0004423   0.0003571   0.0001069  -0.0001734  -0.0001333
   10  -0.0006111  -0.0006321  -0.0003591   0.0002518   0.0001960   0.0002179
   11  -0.0001968   0.0002526   0.0000485   0.0001480  -0.0001087   0.0000399
   12   0.0002123   0.0002415   0.0002665  -0.0000531  -0.0000670  -0.0001378
   13   0.0008859  -0.0010877  -0.0007993  -0.0003209   0.0001628  -0.0000392
   14  -0.0013411  -0.0013357  -0.0002387   0.0001617   0.0004055   0.0000010
   15   0.0007422   0.0015771   0.0004930   0.0003399  -0.0001221  -0.0002427
   16  -0.0009327  -0.0007789  -0.0003236   0.0001785   0.0002785   0.0001705
   17  -0.0001903   0.0004990   0.0002493   0.0001127  -0.0001193   0.0000794
   18  -0.0000083  -0.0001511  -0.0000605  -0.0001122  -0.0000354   0.0000019
   19   0.0000663  -0.0000371  -0.0000220  -0.0000282  -0.0000070   0.0000075
   20  -0.0000985   0.0000051   0.0000002   0.0000433   0.0000000   0.0000305
   21  -0.0000262  -0.0001561  -0.0000190  -0.0000264   0.0000110   0.0000424
   22   0.0014684   0.0007878   0.0004751  -0.0002230  -0.0000674  -0.0001785
   23  -0.0008022  -0.0003427  -0.0000809   0.0001259  -0.0001720   0.0001101
   24   0.0008672   0.0011472   0.0000706   0.0000912   0.0000626  -0.0003002
   25  -0.0002896  -0.0002290  -0.0000426   0.0000273   0.0000133   0.0000367
   26  -0.0005361  -0.0003187  -0.0001694   0.0001285   0.0000235   0.0000927
   27   0.0002214   0.0001855   0.0000658   0.0000245  -0.0000162  -0.0000441
   28  -0.0110539  -0.0058205  -0.0018841   0.0027677   0.0006896   0.0007976
   29   0.0015206   0.0004911   0.0007702  -0.0013636  -0.0004909  -0.0001143
   30  -0.0005003  -0.0012019  -0.0011371  -0.0001335  -0.0000890   0.0001817
   31   0.0019655   0.0066550   0.0035661  -0.0016991  -0.0001877  -0.0008492
   32   0.0045188  -0.0001837   0.0010017  -0.0007280  -0.0008215   0.0000166
   33  -0.0003571  -0.0008616  -0.0009332   0.0001320  -0.0000295  -0.0001296
   34   0.0003929  -0.0007689  -0.0005867   0.0000127  -0.0000869   0.0001257
   35   0.0006650  -0.0008381  -0.0005448  -0.0001631  -0.0000582   0.0000147
   36  -0.0004388   0.0001329  -0.0004198   0.0000859  -0.0000557   0.0000098
   37   0.0087588   0.0005650   0.0009433   0.0010517  -0.0006329   0.0013420
   38   0.0104907  -0.0324973  -0.0134049   0.0009358   0.0010707   0.0009752
   39   0.0144722  -0.0249882  -0.0014076   0.0009154  -0.0010250   0.0013215
   40   0.0008030  -0.0014045  -0.0003456  -0.0007904   0.0000298  -0.0002786
   41  -0.0024152  -0.0062357  -0.0031703  -0.0002893   0.0008037   0.0002944
   42  -0.0003172   0.0025699   0.0019145  -0.0003579   0.0003421  -0.0000517
   43   0.0030589   0.0047376   0.0014248  -0.0007140  -0.0013226  -0.0003113
   44   0.0012970  -0.0002786  -0.0004672   0.0002489   0.0001843  -0.0000223
   45  -0.0000122   0.0004784   0.0010398   0.0002827   0.0001717   0.0001582
   46   0.0008539  -0.0010511  -0.0002476  -0.0002496   0.0001478  -0.0001346
   47   0.0000011   0.0003975   0.0003202   0.0001576  -0.0000479  -0.0000035
   48  -0.0001382  -0.0010508  -0.0004180  -0.0003435   0.0001330   0.0000995
   49  -0.0009578  -0.0118696  -0.0050630   0.0017366   0.0010811  -0.0009430
   50  -0.0284892  -0.0240853  -0.0056558   0.0016030   0.0014743   0.0011498
   51  -0.0209310  -0.0189394   0.0025293  -0.0008678   0.0007604   0.0031031
   52  -0.0040659   0.0020902   0.0018459  -0.0004412  -0.0004375  -0.0005033
   53   0.0007524   0.0037401   0.0021895  -0.0002590  -0.0003013  -0.0001400
   54   0.0001760  -0.0021779   0.0005618  -0.0002442  -0.0000421  -0.0001402
   55   0.0017970   0.0020744   0.0012066   0.0003922   0.0001986   0.0004817
   56   0.0017915  -0.0008578   0.0000171  -0.0004096  -0.0000478   0.0002348
   57  -0.0003663   0.0003242  -0.0024421   0.0011746   0.0001382   0.0000416
   58   0.0027883  -0.0012204  -0.0005055  -0.0004258   0.0003934   0.0003371
   59   0.0005398   0.0007192   0.0000780   0.0001395  -0.0000728  -0.0000708
   60   0.0010449   0.0000391   0.0000092  -0.0000666   0.0000536   0.0001499
   61  -0.0005888   0.0009367   0.0003857   0.0001160  -0.0001885  -0.0001252
   62  -0.0000519  -0.0001511  -0.0000530  -0.0000215   0.0000305   0.0000115
   63  -0.0000979   0.0002349   0.0001321  -0.0000244  -0.0000453  -0.0000516
   64   0.0000467   0.0000397   0.0000223  -0.0000103  -0.0000013   0.0000007
   65   0.0000058   0.0002145   0.0001133  -0.0000117  -0.0000442  -0.0000243
   66   0.0000072   0.0000021  -0.0000444   0.0000262   0.0000109   0.0000148
   67   0.0001698  -0.0001424  -0.0000420  -0.0000316   0.0000097   0.0000030
   68  -0.0001398   0.0005070   0.0002239   0.0000160  -0.0000849  -0.0000565
   69   0.0000227  -0.0000482  -0.0000021  -0.0000161   0.0000029  -0.0000068
   70  -0.0000315   0.0000256   0.0000157   0.0000023  -0.0000093  -0.0000080
   71  -0.0000139   0.0000269   0.0000104   0.0000048  -0.0000059  -0.0000038
   72  -0.0000070  -0.0000185  -0.0000138   0.0000054   0.0000030   0.0000054
   73  -0.0002161   0.0000536   0.0000387   0.0000652  -0.0000411  -0.0000414
   74   0.0002063  -0.0001399  -0.0000592  -0.0000230   0.0000062   0.0000198
   75  -0.0001245   0.0001492   0.0000396   0.0000143  -0.0000201  -0.0000242
   76   0.0000823  -0.0000451  -0.0000109  -0.0000381   0.0000477   0.0000159
   77   0.0000957   0.0003474   0.0001605   0.0000415  -0.0000511  -0.0000410
   78  -0.0000319  -0.0000797  -0.0000402  -0.0000108   0.0000129   0.0000031
   79  -0.0000430  -0.0000900  -0.0000363  -0.0000073   0.0000162   0.0000072
   80   0.0000207  -0.0000068  -0.0000052  -0.0000009   0.0000019   0.0000046
   81   0.0000096  -0.0000620  -0.0000187   0.0000100   0.0000032   0.0000027
   82  -0.0004754   0.0003005   0.0002276   0.0000874  -0.0001209  -0.0001009
   83   0.0004368   0.0000210  -0.0000458  -0.0000944   0.0000273   0.0000776
   84   0.0002395  -0.0005888  -0.0000550   0.0000561  -0.0000295   0.0000304
   85   0.0005430  -0.0033796  -0.0010038  -0.0002410   0.0007209   0.0003053
   86  -0.0004830   0.0028019   0.0011152   0.0003628  -0.0005302  -0.0004446
   87  -0.0008206   0.0015993   0.0000682  -0.0000857   0.0000588  -0.0000243
   88   0.0000455   0.0005346   0.0002657  -0.0000164  -0.0000994  -0.0000809
   89   0.0011551  -0.0017974  -0.0005995  -0.0003172   0.0003833   0.0003029
   90  -0.0000125   0.0000089   0.0001566  -0.0000545   0.0000369  -0.0000516
   91  -0.0641897  -0.0231594  -0.0128062   0.0009928   0.0060774   0.0061855
   92  -0.0149190  -0.1412980  -0.0741647   0.0014109   0.0053057   0.0116523
   93   0.0033129  -0.0349410  -0.1375380  -0.0086800  -0.0374217  -0.0310473
   94   0.0032146   0.0001175  -0.0053793   0.0005973  -0.0005883  -0.0006196
   95  -0.0001176   0.0051273  -0.0341317  -0.0016471  -0.0026606  -0.0057617
   96   0.0004347  -0.0002118  -0.0340232  -0.0025796  -0.0040111  -0.0027213
   97   0.0881497   0.0787483  -0.0816343  -0.0320154  -0.0525476   0.0841621
   98   0.0787483   0.3059347  -0.0532231  -0.0468503  -0.1107012   0.1301559
   99  -0.0816343  -0.0532231   0.5643332   0.1002171   0.1797247  -0.3930248
  100  -0.0320154  -0.0468503   0.1002171   0.0290474   0.0465948  -0.0897676
  101  -0.0525476  -0.1107012   0.1797247   0.0465948   0.1065996  -0.1385484
  102   0.0841621   0.1301559  -0.3930248  -0.0897676  -0.1385484   0.4227832
  103   0.0010415  -0.0010033  -0.0003747  -0.0003257   0.0002822   0.0001954
  104  -0.0003823   0.0001884   0.0000500   0.0001227  -0.0000482  -0.0000522
  105   0.0000642  -0.0001522  -0.0001696   0.0000279   0.0000491   0.0000644
  106  -0.0002709   0.0002844   0.0001031   0.0000911  -0.0000795  -0.0000498
  107   0.0002954  -0.0001610  -0.0000549  -0.0000894   0.0000441   0.0000435
  108  -0.0000906   0.0001046   0.0000781   0.0000116  -0.0000290  -0.0000348
  109  -0.0003957   0.0003654   0.0001315   0.0001249  -0.0001029  -0.0000705
  110   0.0001045  -0.0000439  -0.0000130  -0.0000330   0.0000136   0.0000140
  111   0.0002115  -0.0001480   0.0000082  -0.0000873   0.0000381   0.0000129
  112  -0.0003798   0.0003942   0.0001512   0.0001238  -0.0001095  -0.0000742
  113  -0.0000203   0.0001214   0.0000736  -0.0000009  -0.0000374  -0.0000216
  114  -0.0001278   0.0002091   0.0001336   0.0000205  -0.0000613  -0.0000530
          103         104         105         106         107         108
    1  -0.0023947   0.0007001  -0.0001858   0.0006790  -0.0005465   0.0002130
    2   0.0005173  -0.0000503   0.0000465  -0.0001506   0.0000518  -0.0000361
    3   0.0002333  -0.0000764   0.0001752  -0.0000599   0.0000725  -0.0000817
    4   0.0009048  -0.0002628   0.0000644  -0.0002572   0.0002049  -0.0000781
    5  -0.0001450   0.0000103  -0.0000139   0.0000425  -0.0000122   0.0000103
    6   0.0004192  -0.0001195  -0.0000562  -0.0001218   0.0000852  -0.0000034
    7   0.0006847  -0.0002012   0.0000474  -0.0001947   0.0001569  -0.0000587
    8  -0.0005088   0.0000837  -0.0000579   0.0001467  -0.0000750   0.0000443
    9  -0.0002143   0.0000522  -0.0000767   0.0000589  -0.0000473   0.0000406
   10   0.0008781  -0.0002633   0.0000735  -0.0002490   0.0002053  -0.0000807
   11   0.0002205  -0.0001161   0.0000348  -0.0000592   0.0000858  -0.0000327
   12  -0.0003521   0.0001206  -0.0000921   0.0000963  -0.0000976   0.0000585
   13   0.0005424  -0.0001686   0.0000499  -0.0001513   0.0001290  -0.0000527
   14  -0.0002432   0.0000310  -0.0000195   0.0000704  -0.0000318   0.0000174
   15  -0.0001908   0.0000607  -0.0000307   0.0000532  -0.0000473   0.0000237
   16  -0.0001021   0.0000001  -0.0000090   0.0000313  -0.0000071   0.0000060
   17   0.0000750  -0.0000151   0.0000096  -0.0000182   0.0000167  -0.0000059
   18   0.0000581  -0.0000138  -0.0000062  -0.0000176   0.0000105  -0.0000008
   19   0.0000465  -0.0000258   0.0000068  -0.0000118   0.0000185  -0.0000069
   20   0.0000459  -0.0000115   0.0000047  -0.0000131   0.0000094  -0.0000043
   21  -0.0000072   0.0000031   0.0000090   0.0000023  -0.0000016  -0.0000031
   22   0.0009055  -0.0002658   0.0000795  -0.0002513   0.0002130  -0.0000839
   23   0.0000547   0.0000290  -0.0000003  -0.0000200  -0.0000151   0.0000017
   24  -0.0000959   0.0000273  -0.0000397   0.0000252  -0.0000245   0.0000218
   25  -0.0000502   0.0000154  -0.0000020   0.0000150  -0.0000112   0.0000041
   26   0.0000619  -0.0000493   0.0000120  -0.0000130   0.0000355  -0.0000117
   27  -0.0000456   0.0000154   0.0000184   0.0000138  -0.0000099  -0.0000048
   28  -0.0035488   0.0010683  -0.0003225   0.0009932  -0.0008330   0.0003408
   29   0.0006121  -0.0001921   0.0000695  -0.0001631   0.0001591  -0.0000613
   30   0.0001288  -0.0000306   0.0000434  -0.0000343   0.0000258  -0.0000221
   31   0.0044538  -0.0014273   0.0003889  -0.0012280   0.0011100  -0.0004352
   32   0.0040170  -0.0013398   0.0003184  -0.0011099   0.0010569  -0.0003874
   33  -0.0000505   0.0000039  -0.0000953   0.0000094  -0.0000203   0.0000469
   34  -0.0002298   0.0001035  -0.0000126   0.0000674  -0.0000289   0.0000289
   35  -0.0003113   0.0001845  -0.0000259   0.0000741  -0.0001372   0.0000359
   36  -0.0001389   0.0000334   0.0001042   0.0000460  -0.0000163  -0.0000421
   37  -0.0034106   0.0013288  -0.0002481   0.0009529  -0.0009334   0.0003577
   38  -0.0037577   0.0014573  -0.0003123   0.0010373  -0.0009801   0.0003932
   39  -0.0000690   0.0000201  -0.0000762   0.0000154  -0.0000130   0.0000099
   40   0.0038696  -0.0015750  -0.0000059  -0.0012329   0.0009041  -0.0003874
   41  -0.0037275   0.0012233  -0.0003857   0.0008587  -0.0010663   0.0003864
   42   0.0000493  -0.0001503  -0.0009013  -0.0000622   0.0000986   0.0000561
   43   0.0000402   0.0000075   0.0000008  -0.0000132  -0.0000028  -0.0000016
   44   0.0003520  -0.0001166   0.0000301  -0.0000947   0.0000879  -0.0000334
   45  -0.0000133   0.0000068  -0.0000127   0.0000022  -0.0000053   0.0000056
   46  -0.0000711   0.0000280  -0.0000063   0.0000191  -0.0000217   0.0000072
   47  -0.0000278   0.0000070  -0.0000005   0.0000080  -0.0000052   0.0000019
   48   0.0000084  -0.0000022   0.0000129  -0.0000020   0.0000027  -0.0000051
   49   0.0003118  -0.0001344   0.0000117  -0.0000862   0.0000836  -0.0000302
   50  -0.0007874   0.0002476  -0.0000952   0.0002125  -0.0001842   0.0000834
   51   0.0000175  -0.0000130  -0.0000323  -0.0000049   0.0000063   0.0000104
   52   0.0080665  -0.0025732   0.0012204  -0.0015692   0.0021654  -0.0007024
   53  -0.0010941  -0.0000266  -0.0000473   0.0002910   0.0001174   0.0000037
   54   0.0030986  -0.0010432   0.0002730  -0.0004859   0.0007986  -0.0001903
   55  -0.0001326   0.0000978   0.0000821  -0.0000065  -0.0001069   0.0000015
   56   0.0010934  -0.0002816   0.0000065  -0.0002305   0.0002482  -0.0000489
   57  -0.0008122   0.0003248  -0.0000048   0.0001228  -0.0002196   0.0000071
   58  -0.0085907   0.0007039  -0.0010912   0.0017792  -0.0018363   0.0004114
   59  -0.0003464  -0.0042258   0.0004183   0.0009957   0.0009069  -0.0005435
   60  -0.0016684   0.0004424  -0.0005771   0.0002233  -0.0003427   0.0000013
   61   0.0080003   0.0007071  -0.0008874  -0.0020075   0.0001370   0.0004693
   62  -0.0046742  -0.0049902  -0.0003717   0.0019284  -0.0009461   0.0007931
   63   0.0002746  -0.0003191   0.0043600   0.0005113  -0.0003196  -0.0002594
   64   0.0020852   0.0009390   0.0000220  -0.0006553   0.0005739  -0.0002314
   65  -0.0016345  -0.0001190  -0.0000130   0.0004092  -0.0003430   0.0001411
   66   0.0003711   0.0000914   0.0004819   0.0000479  -0.0000054  -0.0001647
   67  -0.0004534   0.0230537  -0.0011805  -0.0042103   0.0066432  -0.0034930
   68   0.0201459  -0.0023920   0.0029661  -0.0032555  -0.0004574   0.0001960
   69  -0.0006674  -0.0000181  -0.0014814  -0.0012329   0.0010189   0.0002205
   70   0.0002847   0.0024539   0.0015191   0.0000541  -0.0006652  -0.0002688
   71  -0.0047025  -0.0040806  -0.0022922   0.0008732   0.0009854   0.0001776
   72   0.0010504   0.0010294  -0.0003911  -0.0004125   0.0000409  -0.0000518
   73  -0.1276099   0.0188831  -0.0087089   0.0031933  -0.0048022   0.0030796
   74   0.0185194  -0.0830477   0.0033525   0.0250000  -0.0124168   0.0067622
   75  -0.0039454   0.0015642  -0.0580707  -0.0084188   0.0093069   0.0070624
   76  -0.0200061  -0.0069124  -0.0026787  -0.0021808  -0.0020954   0.0003711
   77  -0.0040632   0.0174270  -0.0007869  -0.0009473  -0.0040689   0.0007011
   78  -0.0005837   0.0001930  -0.0010527  -0.0014638  -0.0006969   0.0004640
   79   0.0002569  -0.0058974   0.0020567   0.0007054   0.0028679  -0.0003172
   80   0.0013217  -0.0026929   0.0002611   0.0020697   0.0008861   0.0000948
   81   0.0005874  -0.0014910  -0.0025766   0.0002896   0.0012412  -0.0008377
   82   0.0058162  -0.0101188  -0.0005583   0.0006853   0.0034303  -0.0009578
   83  -0.0005946  -0.0044947   0.0003765   0.0012556   0.0017118   0.0000522
   84  -0.0007189   0.0003532   0.0073080   0.0003225  -0.0005463  -0.0002257
   85  -0.0053962   0.0027587  -0.0002558   0.0015240  -0.0018657   0.0007268
   86  -0.0024116   0.0047314  -0.0005452  -0.0001832  -0.0023229   0.0006150
   87  -0.0002347   0.0000338   0.0011738   0.0000906  -0.0001128  -0.0001288
   88   0.0018632  -0.0006264   0.0000671  -0.0005762   0.0004279  -0.0002255
   89   0.0024584  -0.0032501   0.0005356  -0.0001316   0.0019069  -0.0005296
   90   0.0000505   0.0001285  -0.0004253  -0.0000741  -0.0001038   0.0001997
   91  -0.0011099   0.0003123  -0.0000941   0.0003042  -0.0002836   0.0000991
   92   0.0009667  -0.0002000   0.0001228  -0.0002686   0.0001572  -0.0000964
   93   0.0003031  -0.0000537   0.0001736  -0.0000879   0.0000551  -0.0000814
   94   0.0000781  -0.0000294  -0.0000096  -0.0000274   0.0000155  -0.0000042
   95  -0.0004378   0.0001111  -0.0000121   0.0001249  -0.0000912   0.0000300
   96  -0.0000467   0.0000317  -0.0000282   0.0000106  -0.0000214   0.0000157
   97   0.0010415  -0.0003823   0.0000642  -0.0002709   0.0002954  -0.0000906
   98  -0.0010033   0.0001884  -0.0001522   0.0002844  -0.0001610   0.0001046
   99  -0.0003747   0.0000500  -0.0001696   0.0001031  -0.0000549   0.0000781
  100  -0.0003257   0.0001227   0.0000279   0.0000911  -0.0000894   0.0000116
  101   0.0002822  -0.0000482   0.0000491  -0.0000795   0.0000441  -0.0000290
  102   0.0001954  -0.0000522   0.0000644  -0.0000498   0.0000435  -0.0000348
  103   0.5197984   0.1190338  -0.0278743  -0.0907798  -0.0257170   0.0095371
  104   0.1190338   0.8652724   0.0042086  -0.0196218  -0.4247025   0.1384079
  105  -0.0278743   0.0042086   0.8706996   0.0069980   0.1392005  -0.1500488
  106  -0.0907798  -0.0196218   0.0069980   0.0631169   0.0259506  -0.0099227
  107  -0.0257170  -0.4247025   0.1392005   0.0259506   0.4585929  -0.1627221
  108   0.0095371   0.1384079  -0.1500488  -0.0099227  -0.1627221   0.1380264
  109  -0.1329557  -0.0058113   0.1362175   0.0168650  -0.0004912   0.0065841
  110  -0.0039209  -0.0918564   0.0060880  -0.0144443   0.0031123   0.0382404
  111   0.1214687   0.0108606  -0.4362760   0.0097426   0.0022607  -0.0108295
  112  -0.1627611  -0.1160202  -0.1048667   0.0148831  -0.0051951  -0.0048200
  113  -0.1096691  -0.2627049  -0.1529794  -0.0208288  -0.0221552  -0.0227519
  114  -0.0997474  -0.1546800  -0.2323757   0.0036661   0.0111608   0.0166674
          109         110         111         112         113         114
    1   0.0008999  -0.0001925  -0.0004374   0.0009249   0.0001284   0.0003663
    2  -0.0001929   0.0000097   0.0000911  -0.0002085  -0.0000765  -0.0000964
    3  -0.0000806   0.0000212  -0.0000451  -0.0000965  -0.0000287  -0.0001014
    4  -0.0003408   0.0000723   0.0001682  -0.0003498  -0.0000481  -0.0001359
    5   0.0000541  -0.0000013  -0.0000249   0.0000590   0.0000230   0.0000277
    6  -0.0001610   0.0000324   0.0001270  -0.0001580  -0.0000127  -0.0000273
    7  -0.0002582   0.0000556   0.0001276  -0.0002646  -0.0000350  -0.0001016
    8   0.0001895  -0.0000205  -0.0000824   0.0002028   0.0000603   0.0000950
    9   0.0000776  -0.0000143  -0.0000057   0.0000861   0.0000242   0.0000601
   10  -0.0003304   0.0000730   0.0001568  -0.0003395  -0.0000446  -0.0001355
   11  -0.0000823   0.0000337   0.0000306  -0.0000815   0.0000096  -0.0000342
   12   0.0001293  -0.0000337  -0.0000283   0.0001372   0.0000190   0.0000791
   13  -0.0002024   0.0000458   0.0000968  -0.0002087  -0.0000282  -0.0000867
   14   0.0000886  -0.0000063  -0.0000447   0.0000925   0.0000305   0.0000433
   15   0.0000708  -0.0000167  -0.0000268   0.0000745   0.0000103   0.0000357
   16   0.0000374   0.0000011  -0.0000176   0.0000377   0.0000175   0.0000192
   17  -0.0000275   0.0000032   0.0000129  -0.0000237  -0.0000085  -0.0000125
   18  -0.0000216   0.0000040   0.0000160  -0.0000222  -0.0000029  -0.0000053
   19  -0.0000168   0.0000072   0.0000073  -0.0000168   0.0000020  -0.0000072
   20  -0.0000173   0.0000032   0.0000078  -0.0000179  -0.0000033  -0.0000077
   21   0.0000030  -0.0000010  -0.0000065   0.0000021  -0.0000011  -0.0000030
   22  -0.0003349   0.0000713   0.0001638  -0.0003391  -0.0000504  -0.0001425
   23  -0.0000213  -0.0000084   0.0000122  -0.0000220  -0.0000202  -0.0000116
   24   0.0000349  -0.0000065  -0.0000008   0.0000371   0.0000090   0.0000276
   25   0.0000189  -0.0000045  -0.0000102   0.0000198   0.0000020   0.0000072
   26  -0.0000220   0.0000138   0.0000085  -0.0000202   0.0000087  -0.0000084
   27   0.0000172  -0.0000049  -0.0000205   0.0000165  -0.0000010  -0.0000018
   28   0.0013129  -0.0002887  -0.0006349   0.0013491   0.0001910   0.0005682
   29  -0.0002243   0.0000503   0.0001037  -0.0002206  -0.0000294  -0.0000989
   30  -0.0000498   0.0000081   0.0000089  -0.0000491  -0.0000165  -0.0000321
   31  -0.0016361   0.0003859   0.0008074  -0.0016711  -0.0001879  -0.0006918
   32  -0.0014537   0.0003598   0.0007429  -0.0014768  -0.0001265  -0.0006084
   33   0.0000110   0.0000001   0.0000618   0.0000242   0.0000247   0.0000537
   34   0.0001009  -0.0000346  -0.0000604   0.0001235   0.0000230   0.0000399
   35   0.0001099  -0.0000499  -0.0000568   0.0001051  -0.0000230   0.0000354
   36   0.0000533  -0.0000152  -0.0000970   0.0000419  -0.0000040  -0.0000274
   37   0.0012531  -0.0003678  -0.0006438   0.0013380   0.0000245   0.0004954
   38   0.0013920  -0.0003909  -0.0007401   0.0015102   0.0001490   0.0006302
   39   0.0000438  -0.0000166  -0.0000124  -0.0000008   0.0000081   0.0000100
   40  -0.0013612   0.0003564   0.0009102  -0.0017770  -0.0000769  -0.0007442
   41   0.0013544  -0.0003621  -0.0005469   0.0012503   0.0001638   0.0004832
   42   0.0001925  -0.0000533   0.0000406  -0.0002570   0.0000655   0.0000841
   43  -0.0000121  -0.0000031   0.0000085  -0.0000147  -0.0000087  -0.0000094
   44  -0.0001300   0.0000303   0.0000654  -0.0001337  -0.0000177  -0.0000553
   45   0.0000053  -0.0000011   0.0000024   0.0000059   0.0000008   0.0000061
   46   0.0000271  -0.0000080  -0.0000124   0.0000265   0.0000005   0.0000096
   47   0.0000103  -0.0000018  -0.0000062   0.0000108   0.0000018   0.0000040
   48  -0.0000028   0.0000008  -0.0000052  -0.0000038  -0.0000022  -0.0000066
   49  -0.0001199   0.0000366   0.0000670  -0.0001311  -0.0000067  -0.0000443
   50   0.0002934  -0.0000644  -0.0001342   0.0003041   0.0000543   0.0001398
   51  -0.0000088   0.0000025   0.0000245  -0.0000047   0.0000077   0.0000140
   52  -0.0030788   0.0006505   0.0013565  -0.0025447  -0.0007043  -0.0011414
   53   0.0004132  -0.0000240  -0.0002429   0.0003719   0.0004725   0.0001383
   54  -0.0011269   0.0002638   0.0005154  -0.0009175  -0.0003478  -0.0003336
   55   0.0000101  -0.0000172  -0.0000128   0.0000234  -0.0000498  -0.0000211
   56  -0.0003679   0.0000552   0.0001787  -0.0003518  -0.0001315  -0.0001348
   57   0.0003269  -0.0000655  -0.0002072   0.0002685   0.0000639   0.0000415
   58   0.0025830   0.0000324  -0.0012169   0.0018192   0.0012412   0.0011670
   59  -0.0004119   0.0013911   0.0001543  -0.0010645   0.0006063   0.0002416
   60   0.0007260  -0.0001035  -0.0004189   0.0003862   0.0001761   0.0000415
   61  -0.0015239  -0.0010740   0.0011157  -0.0009467  -0.0009358  -0.0010122
   62   0.0003349   0.0007492  -0.0006498  -0.0001558   0.0023614   0.0003258
   63  -0.0014124  -0.0000487   0.0006323   0.0002857   0.0003008  -0.0000111
   64  -0.0004258  -0.0001245   0.0003678  -0.0003155  -0.0004246  -0.0002466
   65   0.0003721   0.0000188  -0.0002937   0.0003625   0.0002118   0.0002079
   66  -0.0001794  -0.0000385   0.0000403  -0.0000779   0.0000094  -0.0000555
   67  -0.0022302  -0.0010566   0.0024547  -0.0017194  -0.0008556  -0.0006441
   68  -0.0027011  -0.0012319   0.0005840  -0.0010917  -0.0051717  -0.0015127
   69   0.0006229   0.0002102   0.0008423  -0.0006676   0.0018908   0.0008392
   70  -0.0002764  -0.0001997  -0.0003041  -0.0013403  -0.0004525  -0.0003122
   71   0.0007517   0.0005808   0.0000997   0.0000796   0.0035368   0.0005966
   72   0.0005868   0.0001507  -0.0008684  -0.0007972  -0.0012801  -0.0013319
   73  -0.0062842   0.0054306   0.0017246  -0.0105262   0.0042833  -0.0022480
   74   0.0009200   0.0115927   0.0019500  -0.0216857   0.0051478  -0.0100019
   75   0.0237405  -0.0055112  -0.0033136  -0.0193635  -0.0034687   0.0032535
   76  -0.0005304  -0.0005026   0.0023362  -0.0031096  -0.0031159  -0.0039569
   77   0.0027955  -0.0024723  -0.0022650   0.0054338  -0.0002158   0.0026302
   78   0.0010510  -0.0007073   0.0006501  -0.0015274   0.0002630  -0.0001828
   79  -0.0003215   0.0007856  -0.0003912   0.0002498   0.0013887  -0.0000147
   80  -0.0000789   0.0002610  -0.0000577  -0.0001975   0.0004896   0.0001551
   81   0.0008623  -0.0000470  -0.0006692  -0.0007883   0.0000087   0.0001012
   82  -0.0015851   0.0023069   0.0016691  -0.0033702   0.0016275  -0.0004922
   83  -0.0001333   0.0001701   0.0004836  -0.0011383   0.0001166  -0.0011551
   84  -0.0019435   0.0005765   0.0002588   0.0015774   0.0000293  -0.0004140
   85   0.0020631  -0.0009734  -0.0010467   0.0022789  -0.0003734   0.0006060
   86   0.0011574  -0.0011506  -0.0006926   0.0014271  -0.0006428   0.0004095
   87  -0.0001601   0.0001018  -0.0001154   0.0004171  -0.0000851  -0.0001341
   88  -0.0006634   0.0002097   0.0003857  -0.0007415  -0.0000427  -0.0002730
   89  -0.0010026   0.0008894   0.0005027  -0.0009864   0.0006097  -0.0002383
   90  -0.0000051  -0.0000076   0.0002347  -0.0000166  -0.0000017   0.0001205
   91   0.0004093  -0.0000884  -0.0001907   0.0003891   0.0000471   0.0001564
   92  -0.0003486   0.0000412   0.0001520  -0.0003832  -0.0001276  -0.0002060
   93  -0.0000975   0.0000236  -0.0000440  -0.0001272  -0.0000655  -0.0001314
   94  -0.0000279   0.0000094   0.0000241  -0.0000350  -0.0000003  -0.0000096
   95   0.0001569  -0.0000296  -0.0000938   0.0001592   0.0000280   0.0000638
   96   0.0000172  -0.0000108   0.0000042   0.0000199  -0.0000019   0.0000161
   97  -0.0003957   0.0001045   0.0002115  -0.0003798  -0.0000203  -0.0001278
   98   0.0003654  -0.0000439  -0.0001480   0.0003942   0.0001214   0.0002091
   99   0.0001315  -0.0000130   0.0000082   0.0001512   0.0000736   0.0001336
  100   0.0001249  -0.0000330  -0.0000873   0.0001238  -0.0000009   0.0000205
  101  -0.0001029   0.0000136   0.0000381  -0.0001095  -0.0000374  -0.0000613
  102  -0.0000705   0.0000140   0.0000129  -0.0000742  -0.0000216  -0.0000530
  103  -0.1329557  -0.0039209   0.1214687  -0.1627611  -0.1096691  -0.0997474
  104  -0.0058113  -0.0918564   0.0108606  -0.1160202  -0.2627049  -0.1546800
  105   0.1362175   0.0060880  -0.4362760  -0.1048667  -0.1529794  -0.2323757
  106   0.0168650  -0.0144443   0.0097426   0.0148831  -0.0208288   0.0036661
  107  -0.0004912   0.0031123   0.0022607  -0.0051951  -0.0221552   0.0111608
  108   0.0065841   0.0382404  -0.0108295  -0.0048200  -0.0227519   0.0166674
  109   0.1086429   0.0092784  -0.1508272   0.0205631  -0.0064169  -0.0153582
  110   0.0092784   0.0679886  -0.0093635   0.0034208   0.0103463  -0.0296580
  111  -0.1508272  -0.0093635   0.4713167   0.0105224  -0.0028962  -0.0218064
  112   0.0205631   0.0034208   0.0105224   0.1487529   0.1354008   0.1205823
  113  -0.0064169   0.0103463  -0.0028962   0.1354008   0.2669425   0.1809841
  114  -0.0153582  -0.0296580  -0.0218064   0.1205823   0.1809841   0.2354498
 Gradient time:  CPU 15974.90 s  wall 15980.87 s
 **********************************************************************
 **                                                                  **
 **                       VIBRATIONAL ANALYSIS                       **
 **                       --------------------                       **
 **                                                                  **
 **        VIBRATIONAL FREQUENCIES (CM**-1) AND NORMAL MODES         **
 **     FORCE CONSTANTS (mDYN/ANGSTROM) AND REDUCED MASSES (AMU)     **
 **                  INFRARED INTENSITIES (KM/MOL)                   **
 **                                                                  **
 **********************************************************************


 Mode:                 1                      2                      3
 Frequency:        16.31                  31.86                  33.42
 Force Cnst:      0.0020                 0.0070                 0.0103
 Red. Mass:      12.6932                11.7299                15.6847
 IR Active:          YES                    YES                    YES
 IR Intens:        8.496                  0.552                  0.057
 Raman Active:       YES                    YES                    YES
               X      Y      Z        X      Y      Z        X      Y      Z
 S          0.034  0.005  0.181    0.001  0.045 -0.018    0.006  0.001  0.011
 O         -0.078  0.033  0.217    0.102  0.271 -0.058    0.121  0.445 -0.039
 O          0.085 -0.006  0.203    0.007 -0.043  0.184    0.003 -0.177  0.424
 O          0.099 -0.009  0.210   -0.100 -0.062 -0.215   -0.098 -0.243 -0.353
 C          0.024 -0.000  0.035   -0.008  0.005  0.035    0.002 -0.015  0.007
 C          0.026 -0.002 -0.007   -0.022  0.007  0.120    0.003 -0.013  0.005
 H          0.036 -0.002  0.042   -0.035  0.030  0.155   -0.002 -0.008  0.001
 C          0.016 -0.005 -0.105   -0.024 -0.014  0.156    0.005 -0.011  0.005
 H          0.018 -0.007 -0.134   -0.036 -0.013  0.223    0.006 -0.011  0.008
 C          0.007 -0.006 -0.156   -0.013 -0.037  0.098    0.002 -0.012  0.001
 N         -0.001 -0.009 -0.244   -0.013 -0.057  0.109    0.003 -0.008 -0.000
 H          0.004 -0.003 -0.222   -0.022 -0.055  0.152    0.006 -0.004  0.010
 C         -0.003 -0.006 -0.226   -0.004 -0.067  0.022   -0.001 -0.006 -0.012
 C         -0.003 -0.006 -0.220   -0.004 -0.066 -0.004   -0.001 -0.002 -0.015
 C          0.014 -0.001 -0.025    0.005 -0.017 -0.017    0.002 -0.013  0.003
 H          0.017  0.000  0.010    0.024 -0.013 -0.080    0.010 -0.010  0.008
 C          0.005 -0.005 -0.119   -0.000 -0.038  0.010   -0.001 -0.011 -0.005
 N         -0.001 -0.005 -0.188   -0.012 -0.067 -0.091   -0.003 -0.002 -0.037
 H         -0.022 -0.009 -0.202   -0.014 -0.043 -0.140   -0.006  0.005 -0.054
 C         -0.010 -0.004 -0.119   -0.010 -0.046 -0.087   -0.003  0.005 -0.029
 C         -0.018 -0.002 -0.053   -0.018 -0.028 -0.152   -0.004  0.007 -0.050
 H         -0.019 -0.003 -0.060   -0.030 -0.032 -0.219   -0.004  0.006 -0.076
 C         -0.027  0.000  0.028   -0.015 -0.004 -0.125   -0.003  0.011 -0.035
 H         -0.036  0.002  0.086   -0.026  0.018 -0.170    0.001  0.009 -0.051
 C         -0.027  0.000  0.043   -0.001 -0.001 -0.043   -0.003  0.013  0.004
 C         -0.019 -0.002 -0.029    0.011 -0.017  0.014   -0.004  0.010  0.025
 H         -0.022 -0.001 -0.018    0.031 -0.010  0.068   -0.010  0.011  0.060
 C         -0.011 -0.004 -0.111    0.002 -0.039 -0.002   -0.002  0.006  0.004
 C         -0.006 -0.006 -0.184    0.005 -0.052  0.054   -0.000  0.002  0.010
 O         -0.006 -0.006 -0.201    0.010 -0.050  0.134    0.003  0.003  0.032
 C         -0.005 -0.006 -0.185    0.006 -0.063 -0.044   -0.004 -0.010 -0.021
 H         -0.053 -0.014 -0.191    0.008 -0.125 -0.075   -0.011 -0.024 -0.028
 O          0.038  0.001 -0.204    0.016 -0.004 -0.113   -0.002  0.003 -0.038
 H          0.075  0.010 -0.192    0.023  0.052 -0.089    0.008  0.014 -0.031
 S         -0.034  0.006  0.169    0.010  0.047  0.008   -0.005  0.004  0.014
 O         -0.071  0.003  0.155    0.021 -0.080 -0.294   -0.003  0.135  0.329
 O          0.071  0.015  0.207    0.147  0.374  0.067   -0.098 -0.327 -0.029
 O         -0.106  0.004  0.222   -0.129 -0.113  0.284    0.081  0.190 -0.254
 TransDip   0.001 -0.002 -0.093   -0.007 -0.022 -0.005   -0.001 -0.001 -0.008

 Mode:                 4                      5                      6
 Frequency:        40.42                  49.95                  71.69
 Force Cnst:      0.0101                 0.0141                 0.0200
 Red. Mass:      10.4887                 9.5926                 6.6102
 IR Active:          YES                    YES                    YES
 IR Intens:        9.846                  0.538                  5.491
 Raman Active:       YES                    YES                    YES
               X      Y      Z        X      Y      Z        X      Y      Z
 S          0.014  0.144  0.006   -0.015  0.007 -0.050    0.011 -0.004 -0.024
 O         -0.028  0.133  0.020    0.092 -0.045 -0.084    0.163 -0.037 -0.074
 O          0.122  0.160 -0.037   -0.069  0.028 -0.094   -0.058  0.009 -0.052
 O         -0.031  0.213  0.056   -0.074  0.033 -0.061   -0.075  0.011 -0.065
 C         -0.019  0.027 -0.026   -0.006  0.013  0.083    0.020  0.006  0.135
 C         -0.089  0.005 -0.058   -0.013  0.009  0.050    0.032  0.017  0.259
 H         -0.124  0.040 -0.070   -0.022  0.003 -0.010    0.039  0.030  0.341
 C         -0.109 -0.064 -0.070   -0.012  0.007  0.068    0.031  0.014  0.241
 H         -0.169 -0.081 -0.091   -0.020  0.002  0.023    0.039  0.021  0.315
 C         -0.054 -0.113 -0.047   -0.004  0.009  0.114    0.014  0.001  0.094
 N         -0.053 -0.170 -0.044   -0.009  0.003  0.076    0.003 -0.007 -0.013
 H         -0.099 -0.198 -0.042   -0.014 -0.018 -0.045    0.011 -0.001 -0.009
 C         -0.005 -0.188 -0.004   -0.002 -0.004  0.050   -0.000 -0.007 -0.064
 C         -0.009 -0.187  0.013    0.003 -0.015 -0.090   -0.001 -0.004 -0.086
 C          0.033 -0.025 -0.009    0.005  0.017  0.164    0.010 -0.002  0.041
 H          0.091 -0.009  0.015    0.005  0.018  0.188    0.002 -0.007 -0.042
 C          0.010 -0.095 -0.020    0.006  0.016  0.179    0.007 -0.004  0.031
 N         -0.061 -0.158  0.062   -0.006 -0.009 -0.112   -0.007  0.003 -0.001
 H         -0.104 -0.192  0.085    0.026 -0.038 -0.020   -0.040 -0.019  0.008
 C         -0.056 -0.105  0.064    0.005 -0.014 -0.169   -0.016  0.004  0.055
 C         -0.108 -0.051  0.106   -0.001 -0.009 -0.165   -0.034  0.005  0.224
 H         -0.171 -0.060  0.148   -0.009 -0.010 -0.155   -0.045  0.007  0.338
 C         -0.083  0.015  0.088   -0.002 -0.001 -0.134   -0.035  0.003  0.233
 H         -0.116  0.051  0.116   -0.010  0.003 -0.100   -0.045 -0.004  0.350
 C         -0.010  0.028  0.030    0.003  0.000 -0.117   -0.020  0.002  0.076
 C          0.039 -0.029 -0.002    0.012 -0.006 -0.172   -0.007 -0.001 -0.055
 H          0.100 -0.021 -0.042    0.014 -0.005 -0.159   -0.000 -0.006 -0.158
 C          0.010 -0.098  0.015    0.013 -0.013 -0.201   -0.005 -0.000 -0.056
 C          0.033 -0.155 -0.014    0.012 -0.017 -0.183    0.003 -0.006 -0.134
 O          0.071 -0.162 -0.053    0.017 -0.019 -0.216    0.011 -0.011 -0.214
 C          0.040 -0.146  0.010    0.010  0.017  0.208   -0.005 -0.013 -0.078
 H          0.072 -0.119  0.024   -0.026  0.130  0.266   -0.049 -0.079 -0.112
 O          0.069 -0.178  0.042    0.077 -0.093  0.324    0.030  0.051 -0.159
 H          0.041 -0.193  0.030    0.155 -0.202  0.298    0.034  0.118 -0.130
 S          0.031  0.140 -0.018   -0.004  0.016  0.071   -0.017 -0.003 -0.011
 O          0.144  0.158  0.045   -0.056  0.049  0.140    0.009 -0.011 -0.024
 O         -0.031  0.112 -0.041    0.141 -0.063  0.120   -0.096  0.011 -0.039
 O          0.007  0.220 -0.089   -0.103  0.071  0.079    0.039 -0.019 -0.033
 TransDip  -0.041 -0.091  0.010    0.014 -0.019  0.001   -0.006  0.008  0.074

 Mode:                 7                      8                      9
 Frequency:       102.93                 104.91                 123.59
 Force Cnst:      0.0425                 0.0719                 0.0587
 Red. Mass:       6.8150                11.0892                 6.5267
 IR Active:          YES                    YES                    YES
 IR Intens:        0.653                  0.242                  0.788
 Raman Active:       YES                    YES                    YES
               X      Y      Z        X      Y      Z        X      Y      Z
 S         -0.030  0.005 -0.002    0.128  0.050 -0.014   -0.020 -0.004 -0.019
 O         -0.155  0.051  0.039    0.110  0.103 -0.009   -0.181  0.043  0.034
 O          0.042 -0.011  0.030    0.331  0.057 -0.036    0.016 -0.026  0.028
 O          0.027 -0.007  0.024   -0.002  0.151  0.014    0.097 -0.051  0.008
 C         -0.035 -0.015 -0.111    0.057 -0.135 -0.027   -0.012  0.027 -0.146
 C         -0.025 -0.005 -0.002    0.057 -0.129  0.038    0.013  0.046  0.078
 H         -0.021  0.003  0.051    0.065 -0.128  0.080    0.022  0.069  0.206
 C         -0.015 -0.004  0.079    0.068 -0.129  0.056    0.020  0.048  0.168
 H         -0.010  0.004  0.189    0.072 -0.123  0.119    0.036  0.065  0.346
 C         -0.012 -0.012  0.049    0.061 -0.130  0.007    0.009  0.034  0.043
 N          0.003  0.007  0.197    0.072 -0.072  0.044    0.013  0.034  0.120
 H         -0.003 -0.006  0.132    0.120 -0.039  0.047    0.012  0.031  0.103
 C          0.001  0.005  0.152    0.008 -0.040  0.019    0.012  0.021 -0.032
 C          0.004  0.007  0.143   -0.010  0.044  0.017    0.018  0.004 -0.132
 C         -0.033 -0.025 -0.169    0.047 -0.143 -0.076   -0.019  0.015 -0.260
 H         -0.032 -0.027 -0.243    0.043 -0.147 -0.104   -0.025  0.010 -0.380
 C         -0.026 -0.023 -0.089    0.031 -0.141 -0.060   -0.005  0.020 -0.146
 N          0.003  0.010  0.176   -0.071  0.084  0.015    0.030  0.001 -0.186
 H          0.037 -0.003  0.234   -0.098  0.040  0.073    0.048 -0.024 -0.110
 C          0.020 -0.001  0.042   -0.053  0.131 -0.004    0.022 -0.014 -0.084
 C          0.022 -0.008  0.086   -0.054  0.136 -0.011    0.014 -0.016  0.003
 H          0.015 -0.005  0.217   -0.055  0.136 -0.001    0.018 -0.016 -0.017
 C          0.031 -0.016 -0.005   -0.044  0.136 -0.025   -0.000 -0.017  0.114
 H          0.026 -0.021  0.065   -0.048  0.144 -0.032   -0.004 -0.020  0.167
 C          0.045 -0.017 -0.145   -0.047  0.137 -0.028   -0.004 -0.017  0.123
 C          0.045 -0.013 -0.225   -0.041  0.139 -0.026   -0.001 -0.016  0.064
 H          0.044 -0.019 -0.310   -0.038  0.142 -0.022   -0.006 -0.017  0.071
 C          0.033 -0.008 -0.123   -0.024  0.137 -0.017    0.010 -0.012 -0.032
 C          0.023 -0.003 -0.048    0.018  0.089  0.005    0.003  0.000 -0.063
 O          0.032 -0.008 -0.148    0.077  0.075  0.013   -0.010  0.005 -0.008
 C         -0.020 -0.017 -0.025   -0.016 -0.088  0.009    0.013  0.031  0.010
 H          0.086 -0.115 -0.073    0.012 -0.031  0.039    0.098  0.200  0.101
 O         -0.176  0.081 -0.108   -0.121 -0.135  0.092   -0.051 -0.136  0.231
 H         -0.387  0.194 -0.111   -0.221 -0.185  0.048   -0.136 -0.297  0.145
 S          0.050 -0.004 -0.001   -0.125 -0.041 -0.008    0.010  0.002  0.018
 O          0.002  0.019  0.047   -0.331 -0.037 -0.032    0.087 -0.016 -0.013
 O          0.208 -0.064  0.054   -0.095 -0.095  0.001   -0.127  0.056 -0.030
 O         -0.055  0.040  0.024   -0.010 -0.145  0.024    0.077 -0.016 -0.011
 TransDip  -0.023 -0.002 -0.011   -0.006 -0.014  0.002    0.020 -0.020 -0.005

 Mode:                10                     11                     12
 Frequency:       140.90                 145.12                 158.39
 Force Cnst:      0.0831                 0.1010                 0.1520
 Red. Mass:       7.1070                 8.1418                10.2860
 IR Active:          YES                    YES                    YES
 IR Intens:        0.373                  0.828                  0.214
 Raman Active:       YES                    YES                    YES
               X      Y      Z        X      Y      Z        X      Y      Z
 S         -0.038 -0.003 -0.016    0.051  0.002 -0.005   -0.147  0.029  0.024
 O         -0.160  0.015  0.025    0.046  0.046 -0.005   -0.078  0.029  0.002
 O         -0.031 -0.016  0.013    0.238  0.010 -0.027   -0.105  0.039 -0.003
 O          0.059 -0.044  0.005   -0.083  0.099  0.014   -0.273  0.094  0.011
 C         -0.020  0.025 -0.089   -0.004 -0.140  0.000   -0.109 -0.055  0.081
 C         -0.052  0.007 -0.208    0.020 -0.140 -0.131   -0.082 -0.054  0.056
 H         -0.083  0.001 -0.370    0.039 -0.192 -0.257   -0.060 -0.078  0.069
 C         -0.048 -0.007 -0.076    0.049 -0.080 -0.081   -0.074 -0.056 -0.006
 H         -0.080 -0.021 -0.156    0.086 -0.076 -0.160   -0.096 -0.063 -0.017
 C         -0.002 -0.008  0.140    0.025 -0.025  0.067   -0.049 -0.073 -0.046
 N          0.006 -0.040  0.247    0.034  0.066  0.145   -0.028 -0.039 -0.087
 H         -0.028 -0.076  0.140    0.098  0.084 -0.001   -0.039 -0.050 -0.132
 C          0.032 -0.065  0.116   -0.028  0.090  0.086   -0.009 -0.022 -0.031
 C          0.033 -0.058 -0.037   -0.020  0.076 -0.046    0.014  0.018 -0.027
 C          0.021  0.019  0.081   -0.031 -0.095  0.115   -0.078 -0.080  0.052
 H          0.045  0.027  0.120   -0.077 -0.108  0.182   -0.056 -0.073  0.066
 C          0.031  0.004  0.172   -0.028 -0.038  0.114   -0.075 -0.083 -0.017
 N         -0.005 -0.038 -0.124    0.041  0.036 -0.121    0.029  0.031 -0.018
 H         -0.043 -0.029 -0.182    0.102  0.080 -0.142    0.016  0.046 -0.062
 C         -0.001  0.022 -0.082    0.024 -0.034 -0.081    0.054  0.072  0.005
 C         -0.035  0.053  0.007    0.050 -0.070 -0.054    0.086  0.065 -0.118
 H         -0.065  0.049  0.020    0.091 -0.064 -0.100    0.109  0.065 -0.248
 C         -0.025  0.089  0.096    0.013 -0.113  0.050    0.104  0.081 -0.085
 H         -0.053  0.115  0.161    0.036 -0.148  0.074    0.091  0.121 -0.214
 C          0.005  0.096  0.077   -0.033 -0.121  0.106    0.121  0.086  0.100
 C          0.036  0.070 -0.000   -0.054 -0.093  0.063    0.085  0.106  0.180
 H          0.069  0.077 -0.003   -0.099 -0.101  0.077    0.073  0.107  0.257
 C          0.040  0.030 -0.068   -0.037 -0.043 -0.028    0.076  0.087  0.098
 C          0.071 -0.023 -0.058   -0.073  0.030 -0.063    0.083  0.050 -0.033
 O          0.125 -0.034 -0.044   -0.144  0.041 -0.090    0.152  0.035 -0.176
 C          0.056 -0.049  0.058   -0.089  0.034  0.065   -0.080 -0.057 -0.015
 H          0.012 -0.206 -0.024   -0.142 -0.063  0.013   -0.093 -0.054 -0.014
 O          0.173  0.105 -0.151   -0.181  0.148 -0.055   -0.173 -0.055 -0.007
 H          0.323  0.251 -0.056   -0.215  0.248 -0.022   -0.208 -0.065 -0.019
 S         -0.034 -0.003  0.015    0.016  0.004  0.026    0.146 -0.029  0.033
 O         -0.129 -0.012 -0.021    0.234 -0.014  0.018    0.065 -0.038 -0.005
 O         -0.121 -0.007 -0.017   -0.120  0.094 -0.020    0.067 -0.026  0.005
 O          0.113 -0.095  0.011   -0.022  0.067 -0.014    0.312 -0.130  0.023
 TransDip  -0.002  0.019  0.004    0.004 -0.028  0.009   -0.007 -0.006  0.012

 Mode:                13                     14                     15
 Frequency:       170.46                 197.81                 237.90
 Force Cnst:      0.1159                 0.1437                 0.3295
 Red. Mass:       6.7694                 6.2324                 9.8803
 IR Active:          YES                    YES                    YES
 IR Intens:        1.383                  1.801                  3.816
 Raman Active:       YES                    YES                    YES
               X      Y      Z        X      Y      Z        X      Y      Z
 S         -0.050  0.006  0.011   -0.052 -0.018 -0.051    0.089 -0.019 -0.019
 O         -0.022  0.015  0.002   -0.253  0.074  0.014    0.060 -0.011 -0.011
 O          0.005  0.011 -0.003    0.174 -0.031 -0.034    0.120 -0.021 -0.011
 O         -0.132  0.052  0.007   -0.077  0.024 -0.019    0.145 -0.043 -0.007
 C         -0.042 -0.052  0.032   -0.042 -0.104 -0.092    0.010  0.009 -0.026
 C         -0.023 -0.052 -0.030    0.019 -0.081  0.043   -0.023  0.007 -0.034
 H         -0.008 -0.080 -0.070    0.052 -0.116  0.053   -0.045  0.022 -0.074
 C         -0.011 -0.032 -0.044    0.052 -0.020  0.142   -0.026  0.025  0.026
 H         -0.008 -0.035 -0.089    0.094 -0.007  0.179    0.006  0.034  0.018
 C         -0.009 -0.021 -0.009    0.023  0.005  0.100   -0.058  0.055  0.060
 N         -0.001  0.003 -0.033    0.007  0.007 -0.103   -0.079  0.051  0.047
 H          0.014  0.030  0.078    0.037  0.035 -0.038   -0.078  0.038 -0.033
 C         -0.012  0.013 -0.078   -0.012  0.017 -0.107   -0.069  0.030 -0.035
 C         -0.002  0.029 -0.115   -0.016  0.054 -0.028   -0.055 -0.064 -0.166
 C         -0.038 -0.047  0.057   -0.045 -0.073 -0.009   -0.034  0.049  0.038
 H         -0.046 -0.048  0.089   -0.100 -0.090 -0.041   -0.072  0.037  0.056
 C         -0.032 -0.027  0.022   -0.006  0.004  0.129   -0.045  0.057  0.055
 N          0.019  0.029 -0.164    0.000  0.046  0.057   -0.039 -0.092 -0.167
 H          0.017  0.029 -0.161   -0.043  0.064 -0.027   -0.084 -0.070 -0.250
 C          0.017  0.029 -0.088   -0.011  0.035  0.102   -0.082 -0.091  0.083
 C          0.004  0.017  0.183    0.020  0.009  0.041   -0.145 -0.030  0.116
 H          0.001  0.024  0.378    0.052  0.014  0.023   -0.236 -0.045  0.101
 C          0.002  0.006  0.224    0.018 -0.023 -0.054   -0.086  0.081  0.019
 H         -0.024  0.001  0.459    0.041 -0.040 -0.128   -0.144  0.167 -0.050
 C          0.038  0.004 -0.059   -0.004 -0.029 -0.042    0.025  0.099 -0.026
 C          0.032  0.017 -0.219   -0.035 -0.002  0.061    0.022  0.042  0.182
 H          0.021  0.008 -0.325   -0.064 -0.007  0.069    0.127  0.065  0.246
 C          0.025  0.028 -0.166   -0.031  0.030  0.112   -0.054 -0.087  0.197
 C          0.003  0.041  0.015   -0.034  0.049  0.016   -0.093 -0.092 -0.008
 O         -0.012  0.059  0.357   -0.058  0.051 -0.060   -0.197 -0.073 -0.066
 C         -0.044 -0.006 -0.015   -0.002  0.009  0.006   -0.068  0.061  0.030
 H         -0.106  0.032  0.004   -0.146  0.027  0.013   -0.099  0.068  0.033
 O         -0.009 -0.042  0.019    0.277 -0.011 -0.024   -0.113  0.072  0.033
 H          0.096 -0.099  0.020    0.682 -0.072  0.047   -0.174  0.087  0.025
 S          0.062 -0.013 -0.019    0.011 -0.010 -0.023    0.102  0.034 -0.056
 O          0.022 -0.004 -0.006    0.029 -0.004 -0.007   -0.181  0.056 -0.056
 O          0.150 -0.051  0.012    0.095 -0.026  0.006    0.342 -0.078  0.027
 O          0.029 -0.004 -0.006   -0.072  0.035 -0.014    0.183 -0.033 -0.041
 TransDip   0.004 -0.018 -0.033    0.043 -0.004  0.004   -0.060  0.015 -0.007

 Mode:                16                     17                     18
 Frequency:       247.25                 256.95                 261.92
 Force Cnst:      0.3275                 0.3901                 0.2868
 Red. Mass:       9.0911                10.0291                 7.0961
 IR Active:          YES                    YES                    YES
 IR Intens:        0.416                  1.374                  0.451
 Raman Active:       YES                    YES                    YES
               X      Y      Z        X      Y      Z        X      Y      Z
 S         -0.005 -0.050 -0.016    0.089  0.023 -0.031   -0.008 -0.030  0.075
 O         -0.066 -0.008  0.002    0.036  0.024 -0.016    0.224 -0.090  0.000
 O          0.197 -0.054 -0.016   -0.011  0.022 -0.022    0.002 -0.029  0.070
 O         -0.122  0.020 -0.015    0.286 -0.081 -0.014   -0.215  0.078  0.059
 C         -0.014 -0.070 -0.009    0.005  0.052 -0.026   -0.021 -0.038  0.003
 C          0.049 -0.040  0.094   -0.089  0.031  0.015   -0.016 -0.032 -0.061
 H          0.099 -0.076  0.176   -0.154  0.105  0.014    0.009 -0.053 -0.030
 C          0.067  0.055  0.040   -0.117 -0.047  0.053   -0.012  0.012 -0.128
 H          0.166  0.082  0.066   -0.176 -0.062  0.054    0.038  0.025 -0.126
 C         -0.020  0.108 -0.063   -0.078 -0.081  0.048   -0.038  0.047 -0.051
 N         -0.052  0.080 -0.187   -0.077 -0.095 -0.053   -0.018  0.036  0.275
 H         -0.082  0.072 -0.089   -0.048 -0.060  0.040   -0.034  0.010  0.160
 C         -0.012  0.062  0.024   -0.097 -0.072 -0.007   -0.014 -0.004  0.045
 C          0.002 -0.067  0.139   -0.122  0.074  0.107   -0.020  0.033  0.060
 C         -0.071  0.005 -0.020    0.013  0.019  0.032   -0.066 -0.015 -0.216
 H         -0.176 -0.026 -0.010    0.065  0.033  0.026   -0.129 -0.035 -0.282
 C         -0.032  0.112 -0.001   -0.029 -0.067  0.077   -0.038  0.049 -0.192
 N          0.024 -0.107  0.161   -0.155  0.100  0.128   -0.018  0.024  0.009
 H          0.101 -0.081  0.184   -0.134  0.085  0.172   -0.009  0.036 -0.005
 C          0.025 -0.134 -0.092   -0.111  0.092 -0.072   -0.021  0.004  0.001
 C         -0.048 -0.057 -0.119   -0.050  0.036 -0.108   -0.019  0.002 -0.001
 H         -0.161 -0.076 -0.120    0.008  0.047 -0.110   -0.024  0.002 -0.005
 C         -0.024  0.056 -0.023   -0.050  0.005 -0.030   -0.014  0.012 -0.001
 H         -0.075  0.116  0.020   -0.075  0.037 -0.010   -0.022  0.023 -0.008
 C          0.027  0.077  0.027   -0.008  0.004  0.033   -0.002  0.013  0.006
 C          0.103 -0.016 -0.164   -0.073  0.067 -0.140   -0.014  0.014  0.008
 H          0.231  0.007 -0.187   -0.144  0.048 -0.193   -0.006  0.015  0.012
 C          0.049 -0.142 -0.194   -0.086  0.086 -0.158   -0.028 -0.003  0.004
 C         -0.008 -0.128  0.002   -0.121  0.104 -0.014   -0.057  0.024  0.009
 O         -0.084 -0.109  0.083   -0.205  0.125  0.019   -0.147  0.037 -0.077
 C          0.007  0.121  0.040   -0.058 -0.102 -0.009    0.048  0.010 -0.073
 H          0.032  0.120  0.040   -0.122 -0.125 -0.023    0.153  0.067 -0.039
 O          0.040  0.128  0.030    0.075 -0.092 -0.054    0.239 -0.078 -0.003
 H          0.007  0.157  0.035    0.289 -0.111 -0.010    0.574 -0.211  0.023
 S          0.006  0.057  0.058    0.117 -0.035  0.063    0.027  0.005  0.002
 O         -0.131  0.061  0.044    0.224 -0.045  0.051   -0.001  0.006  0.001
 O         -0.160  0.091  0.000   -0.022  0.017  0.018    0.038 -0.000  0.006
 O          0.264 -0.093  0.043    0.243 -0.101  0.043    0.065 -0.017 -0.001
 TransDip   0.001  0.020  0.003   -0.037 -0.000  0.007   -0.017 -0.006 -0.011

 Mode:                19                     20                     21
 Frequency:       286.80                 336.60                 345.11
 Force Cnst:      0.5022                 0.1520                 0.4455
 Red. Mass:      10.3635                 2.2764                 6.3481
 IR Active:          YES                    YES                    YES
 IR Intens:       14.571                 26.332                  2.288
 Raman Active:       YES                    YES                    YES
               X      Y      Z        X      Y      Z        X      Y      Z
 S          0.074 -0.066 -0.001    0.023  0.014 -0.001   -0.023  0.009 -0.005
 O          0.105 -0.079 -0.013    0.052  0.031 -0.012   -0.066  0.036  0.010
 O          0.255 -0.076  0.015   -0.033  0.019 -0.008   -0.051  0.018 -0.025
 O         -0.015 -0.019 -0.002    0.093 -0.010  0.021   -0.022  0.003 -0.012
 C         -0.045 -0.003 -0.025   -0.037 -0.035 -0.017    0.040 -0.023  0.029
 C         -0.086  0.012  0.023   -0.056 -0.038  0.041    0.083 -0.011  0.151
 H         -0.091  0.030  0.064   -0.056 -0.022  0.100    0.117 -0.007  0.326
 C         -0.092  0.078  0.006   -0.057 -0.033 -0.004    0.065 -0.030 -0.081
 H         -0.005  0.102  0.014   -0.051 -0.032 -0.003    0.072 -0.029 -0.086
 C         -0.162  0.131 -0.014   -0.057 -0.020 -0.015    0.051 -0.038 -0.144
 N         -0.184  0.050 -0.024   -0.042  0.011 -0.040    0.044 -0.041 -0.110
 H         -0.321 -0.027  0.017   -0.048  0.005 -0.062    0.056 -0.050 -0.213
 C         -0.084  0.001  0.013   -0.025  0.022  0.033    0.020 -0.021  0.210
 C         -0.068 -0.094 -0.017   -0.004  0.020  0.071   -0.011 -0.010  0.204
 C         -0.133  0.082 -0.050   -0.059 -0.037 -0.056    0.050 -0.042 -0.077
 H         -0.246  0.047 -0.044   -0.073 -0.043 -0.077    0.056 -0.040 -0.118
 C         -0.112  0.147 -0.013   -0.057 -0.024  0.014    0.061 -0.019 -0.022
 N         -0.137 -0.032 -0.029    0.069 -0.021 -0.021   -0.063 -0.014 -0.105
 H         -0.226 -0.075 -0.038    0.085  0.113 -0.277   -0.009  0.053 -0.178
 C         -0.104  0.094 -0.010    0.065 -0.013 -0.028   -0.060  0.012 -0.173
 C         -0.061  0.056 -0.010    0.070 -0.013 -0.004   -0.094  0.032 -0.106
 H          0.013  0.068 -0.007    0.075 -0.012  0.005   -0.117  0.028 -0.130
 C         -0.062 -0.003 -0.000    0.055 -0.020  0.048   -0.109  0.059  0.180
 H         -0.068  0.005 -0.000    0.068 -0.044  0.098   -0.153  0.089  0.342
 C         -0.023 -0.014  0.009    0.022 -0.019  0.013   -0.042  0.054  0.112
 C         -0.066  0.056  0.006    0.030 -0.026  0.004   -0.039  0.054  0.076
 H         -0.179  0.033 -0.012    0.039 -0.023  0.007   -0.034  0.055  0.098
 C         -0.028  0.127  0.005    0.035 -0.015  0.005   -0.039  0.018 -0.018
 C          0.090 -0.015  0.002    0.018  0.009  0.027   -0.024 -0.005  0.064
 O          0.442 -0.081  0.033    0.033  0.007 -0.022   -0.050 -0.009 -0.055
 C         -0.045  0.095  0.029   -0.061  0.001  0.037    0.083  0.003  0.127
 H         -0.000  0.107  0.037   -0.098  0.005  0.039    0.200 -0.077  0.086
 O          0.022  0.091  0.031   -0.051  0.034 -0.007    0.051  0.117  0.018
 H          0.088  0.091  0.047    0.827 -0.180  0.114   -0.022  0.256  0.058
 S          0.026 -0.069  0.004   -0.017  0.015 -0.008    0.017 -0.025 -0.023
 O          0.227 -0.088 -0.007   -0.075  0.020 -0.007    0.074 -0.056 -0.086
 O          0.014 -0.074  0.001   -0.001  0.021 -0.003    0.125 -0.108  0.015
 O         -0.094 -0.005  0.015   -0.016  0.024 -0.016   -0.069  0.036 -0.032
 TransDip  -0.121  0.013  0.007    0.164 -0.010 -0.009    0.014  0.029  0.036

 Mode:                22                     23                     24
 Frequency:       353.85                 370.60                 376.26
 Force Cnst:      0.5223                 0.2458                 0.5756
 Red. Mass:       7.0805                 3.0372                 6.9008
 IR Active:          YES                    YES                    YES
 IR Intens:        0.793                 40.994                  4.454
 Raman Active:       YES                    YES                    YES
               X      Y      Z        X      Y      Z        X      Y      Z
 S          0.019 -0.051 -0.022   -0.002  0.000 -0.008   -0.006  0.009 -0.012
 O         -0.100 -0.114  0.017   -0.074  0.019  0.015   -0.109  0.076  0.022
 O          0.267 -0.061 -0.012    0.019  0.015 -0.042   -0.022  0.044 -0.089
 O         -0.073 -0.069 -0.102    0.000 -0.027 -0.038    0.037 -0.044 -0.045
 C         -0.002  0.143  0.096    0.029  0.010  0.078    0.043 -0.036  0.141
 C         -0.099  0.144  0.051    0.046  0.008  0.027    0.093 -0.038  0.073
 H         -0.163  0.211  0.040    0.054 -0.003  0.020    0.128 -0.072  0.088
 C         -0.141  0.062  0.011    0.042  0.009 -0.019    0.093 -0.005 -0.068
 H         -0.205  0.050  0.065    0.059  0.016  0.018    0.150  0.010 -0.052
 C         -0.095  0.001 -0.087    0.017  0.014 -0.072    0.034  0.024 -0.121
 N         -0.065 -0.049  0.037    0.026  0.033  0.096    0.038  0.048  0.147
 H         -0.125 -0.093 -0.018    0.033  0.025  0.014    0.035  0.034  0.057
 C          0.010 -0.070  0.048    0.009  0.019 -0.008   -0.016  0.038  0.002
 C          0.015  0.044  0.135    0.012 -0.025 -0.007   -0.039  0.014  0.039
 C          0.033  0.142  0.189    0.029  0.020  0.114    0.023 -0.010  0.146
 H          0.093  0.160  0.335    0.042  0.026  0.222   -0.004 -0.014  0.263
 C         -0.024  0.017 -0.083    0.003  0.004 -0.093    0.005  0.018 -0.133
 N          0.072  0.034 -0.043    0.006 -0.047 -0.000   -0.092  0.040 -0.001
 H          0.158  0.084 -0.050   -0.041  0.021 -0.188   -0.100 -0.006  0.084
 C          0.096  0.011 -0.087   -0.016 -0.018  0.046   -0.088  0.034 -0.020
 C          0.118 -0.002 -0.048   -0.059  0.034  0.032   -0.035 -0.059 -0.007
 H          0.140  0.002 -0.056   -0.129  0.023  0.038    0.090 -0.038  0.010
 C          0.088 -0.018  0.122   -0.020  0.102 -0.053   -0.089 -0.196 -0.004
 H          0.106 -0.060  0.231   -0.051  0.146 -0.088   -0.050 -0.243 -0.005
 C          0.029 -0.018  0.066    0.020  0.093 -0.053   -0.092 -0.179  0.010
 C          0.031 -0.015  0.041    0.050  0.065 -0.041   -0.156 -0.121  0.007
 H          0.034 -0.013  0.056    0.122  0.076 -0.058   -0.320 -0.150  0.010
 C          0.047  0.006 -0.005    0.007 -0.020  0.024   -0.086  0.040 -0.017
 C          0.001  0.057  0.050    0.001 -0.041  0.009   -0.013  0.025  0.014
 O         -0.086  0.077 -0.055   -0.051 -0.035 -0.009    0.191 -0.020 -0.002
 C          0.032 -0.084 -0.070   -0.004  0.015 -0.052    0.003  0.035 -0.078
 H          0.121 -0.098 -0.077    0.028  0.064 -0.024    0.069  0.089 -0.048
 O         -0.000 -0.140 -0.037   -0.101 -0.013 -0.008   -0.003 -0.029 -0.005
 H         -0.207 -0.137 -0.085    0.744 -0.319  0.068    0.360 -0.209  0.009
 S         -0.021  0.014 -0.017    0.002 -0.020  0.007    0.021  0.024  0.001
 O         -0.095  0.010 -0.038    0.121 -0.031  0.005   -0.135  0.056  0.044
 O          0.035  0.005  0.001   -0.064 -0.064 -0.017    0.096  0.131  0.032
 O         -0.050  0.057 -0.039   -0.057 -0.033  0.060    0.181 -0.008 -0.077
 TransDip  -0.016  0.007  0.022    0.199  0.031 -0.039    0.033 -0.057  0.012

 Mode:                25                     26                     27
 Frequency:       387.01                 388.29                 415.59
 Force Cnst:      0.4178                 0.3711                 0.5207
 Red. Mass:       4.7341                 4.1774                 5.1165
 IR Active:          YES                    YES                    YES
 IR Intens:        2.795                 37.923                  7.285
 Raman Active:       YES                    YES                    YES
               X      Y      Z        X      Y      Z        X      Y      Z
 S          0.008 -0.005 -0.007   -0.010 -0.011  0.006    0.003 -0.000  0.002
 O         -0.046  0.025  0.011   -0.001 -0.125  0.006   -0.023 -0.019  0.011
 O          0.043  0.017 -0.056    0.060 -0.052  0.091    0.033  0.004 -0.009
 O          0.038 -0.052 -0.038   -0.137  0.041 -0.021   -0.012 -0.020 -0.030
 C         -0.013 -0.011  0.101    0.046  0.129 -0.092    0.007  0.032  0.041
 C         -0.039 -0.006  0.215    0.020  0.139 -0.034   -0.010  0.033  0.075
 H         -0.032  0.035  0.412   -0.023  0.190 -0.011   -0.021  0.059  0.133
 C         -0.081 -0.039 -0.167   -0.010  0.018  0.026   -0.037 -0.015 -0.085
 H         -0.092 -0.049 -0.263   -0.124 -0.010  0.048   -0.080 -0.032 -0.166
 C         -0.057 -0.039 -0.129    0.061 -0.059  0.029   -0.001 -0.028 -0.011
 N         -0.035 -0.036  0.041    0.060 -0.065 -0.093    0.014 -0.011  0.058
 H         -0.063 -0.079 -0.127    0.100 -0.038 -0.074    0.027  0.003  0.090
 C          0.006 -0.040  0.120    0.020 -0.027  0.066    0.007 -0.006 -0.020
 C          0.015 -0.002 -0.117   -0.002  0.001 -0.016    0.018 -0.010 -0.200
 C         -0.023 -0.030 -0.071    0.114  0.068 -0.093    0.016  0.003 -0.052
 H         -0.047 -0.039 -0.164    0.248  0.104 -0.139    0.045  0.009 -0.127
 C         -0.012 -0.011  0.000    0.082 -0.053  0.055    0.010 -0.023  0.023
 N          0.022  0.016 -0.103   -0.033  0.004 -0.048   -0.015  0.022  0.233
 H         -0.024 -0.005 -0.105   -0.092  0.069 -0.243   -0.022 -0.101  0.457
 C          0.015  0.022  0.096   -0.049  0.028  0.033    0.012 -0.007 -0.043
 C          0.034  0.006  0.151   -0.031 -0.006  0.053    0.005 -0.001  0.004
 H          0.051  0.011  0.241    0.016  0.003  0.095   -0.014 -0.003  0.049
 C          0.061 -0.016 -0.137   -0.039 -0.063 -0.057    0.013  0.012 -0.041
 H          0.084 -0.029 -0.238   -0.023 -0.076 -0.088    0.023  0.019 -0.165
 C          0.030 -0.016 -0.131   -0.032 -0.059 -0.061   -0.007  0.013  0.163
 C          0.010 -0.001 -0.021   -0.061 -0.033 -0.028   -0.006  0.010  0.197
 H         -0.008 -0.002  0.016   -0.124 -0.045 -0.031   -0.002  0.021  0.367
 C          0.010  0.018  0.040   -0.041  0.024  0.021    0.029 -0.018 -0.229
 C          0.003  0.024 -0.047   -0.007  0.017 -0.007    0.021 -0.013 -0.210
 O         -0.047  0.040  0.028    0.007  0.013  0.006   -0.022  0.009  0.109
 C          0.039 -0.019  0.115    0.029 -0.035  0.087   -0.006 -0.006  0.037
 H          0.107 -0.092  0.077    0.027 -0.068  0.069   -0.027 -0.012  0.035
 O          0.087  0.078  0.010   -0.129  0.077 -0.001   -0.047  0.054 -0.009
 H         -0.323  0.327  0.015    0.662 -0.086  0.122    0.423 -0.039  0.065
 S         -0.002  0.001  0.006    0.011  0.002  0.004   -0.005 -0.001  0.006
 O          0.010  0.030  0.075   -0.012  0.024  0.050   -0.028 -0.045 -0.097
 O         -0.079  0.053 -0.022   -0.001  0.057  0.002    0.064 -0.045  0.032
 O          0.019 -0.047  0.042    0.071 -0.033 -0.002   -0.033  0.079 -0.060
 TransDip  -0.050 -0.017 -0.006    0.194  0.025 -0.024    0.076 -0.009  0.041

 Mode:                28                     29                     30
 Frequency:       433.71                 451.27                 504.16
 Force Cnst:      0.3822                 0.4600                 0.6206
 Red. Mass:       3.4483                 3.8335                 4.1442
 IR Active:          YES                    YES                    YES
 IR Intens:        0.464                  2.593                  6.666
 Raman Active:       YES                    YES                    YES
               X      Y      Z        X      Y      Z        X      Y      Z
 S         -0.002 -0.002 -0.008    0.001  0.004  0.018   -0.001  0.018 -0.051
 O          0.026  0.014 -0.019   -0.025 -0.008  0.031   -0.016 -0.055 -0.055
 O         -0.032 -0.015  0.022    0.035  0.030 -0.040   -0.001 -0.052  0.107
 O          0.013  0.031  0.039   -0.015 -0.047 -0.051    0.034  0.073  0.024
 C         -0.012 -0.035 -0.070    0.017  0.045  0.102   -0.017  0.006 -0.041
 C         -0.011 -0.038 -0.078    0.041  0.048  0.052   -0.033  0.010  0.065
 H         -0.002 -0.053 -0.100    0.034  0.041 -0.010   -0.040  0.041  0.163
 C          0.021  0.013  0.126    0.011  0.001 -0.144   -0.043 -0.027 -0.025
 H          0.074  0.040  0.318   -0.053 -0.037 -0.473   -0.079 -0.033  0.037
 C         -0.020  0.014 -0.061    0.046  0.017  0.168   -0.003 -0.049 -0.066
 N         -0.021 -0.009 -0.054    0.029  0.037 -0.006    0.028  0.032  0.056
 H         -0.048 -0.025 -0.045    0.070  0.088  0.157    0.069  0.033 -0.113
 C          0.003 -0.014  0.078   -0.020  0.051 -0.113   -0.002  0.041 -0.049
 C         -0.003  0.008  0.109   -0.024  0.030  0.173    0.005  0.035 -0.041
 C         -0.008 -0.004  0.086   -0.010  0.018 -0.112    0.017 -0.020  0.038
 H         -0.025 -0.003  0.271   -0.005  0.010 -0.414    0.058 -0.007  0.094
 C         -0.012  0.015 -0.085    0.003 -0.002  0.154   -0.000 -0.040  0.007
 N          0.000  0.001 -0.046    0.016 -0.013 -0.026   -0.010  0.077  0.025
 H          0.059  0.044 -0.069    0.099  0.065 -0.093    0.141 -0.186  0.726
 C          0.008 -0.000 -0.114    0.008 -0.033 -0.108    0.011 -0.054 -0.081
 C         -0.026  0.004  0.193   -0.043 -0.009  0.088   -0.029 -0.042 -0.074
 H         -0.055  0.009  0.511   -0.098 -0.011  0.293   -0.080 -0.050 -0.048
 C          0.008 -0.004 -0.125   -0.024  0.014 -0.041   -0.041  0.000  0.103
 H          0.011 -0.000 -0.167   -0.042  0.029  0.001   -0.075  0.019  0.255
 C          0.007 -0.003 -0.070    0.000  0.013 -0.065    0.004  0.005 -0.070
 C         -0.018  0.004  0.177    0.002 -0.004  0.083    0.016 -0.029  0.078
 H         -0.051  0.018  0.509    0.009  0.010  0.286    0.045 -0.019  0.155
 C          0.019 -0.002 -0.173    0.007 -0.027 -0.082    0.009 -0.034  0.035
 C          0.007  0.010 -0.029   -0.007 -0.003  0.072   -0.007  0.010  0.019
 O         -0.008  0.017  0.003    0.045 -0.019 -0.043    0.043  0.002 -0.002
 C          0.031 -0.003 -0.001   -0.077  0.001 -0.074   -0.028  0.018  0.002
 H          0.127 -0.016 -0.007   -0.254  0.032 -0.062   -0.085  0.030  0.009
 O          0.023 -0.006 -0.003   -0.020 -0.090 -0.009    0.016  0.027 -0.005
 H         -0.033  0.012 -0.009   -0.132 -0.145 -0.059    0.119  0.011  0.014
 S          0.000 -0.004 -0.007    0.001  0.002 -0.010    0.017  0.025 -0.092
 O          0.015  0.008  0.026    0.024  0.015  0.022    0.023  0.130  0.124
 O         -0.010  0.013 -0.012   -0.010 -0.007 -0.016    0.011 -0.023 -0.117
 O         -0.005 -0.021  0.012   -0.004 -0.031  0.028   -0.057 -0.144  0.133
 TransDip  -0.006 -0.005  0.020   -0.037  0.036 -0.005    0.067 -0.042 -0.024

 Mode:                31                     32                     33
 Frequency:       509.00                 514.13                 521.67
 Force Cnst:      1.2832                 1.2458                 0.5876
 Red. Mass:       8.4064                 7.9994                 3.6647
 IR Active:          YES                    YES                    YES
 IR Intens:       19.153                 18.527                 90.765
 Raman Active:       YES                    YES                    YES
               X      Y      Z        X      Y      Z        X      Y      Z
 S         -0.010 -0.005 -0.159   -0.027 -0.118 -0.049   -0.016 -0.056  0.014
 O         -0.045 -0.037 -0.183    0.026  0.226 -0.089    0.034  0.110 -0.006
 O         -0.025 -0.199  0.251   -0.023 -0.141 -0.069    0.008 -0.025 -0.087
 O          0.085  0.239  0.162   -0.004  0.082  0.228   -0.016 -0.022  0.076
 C         -0.003  0.019 -0.078    0.039  0.004 -0.000   -0.002  0.010  0.001
 C          0.048  0.048  0.185    0.130  0.035  0.058    0.013  0.022 -0.010
 H          0.064  0.080  0.395    0.172 -0.009  0.066    0.021  0.009 -0.028
 C          0.004 -0.019 -0.135    0.099  0.079 -0.097    0.009  0.034 -0.003
 H         -0.026 -0.027 -0.148    0.186  0.090 -0.288    0.017  0.033 -0.048
 C          0.012 -0.022 -0.090   -0.013  0.138  0.070   -0.008  0.037  0.031
 N          0.029  0.053  0.099   -0.064 -0.065 -0.021   -0.011 -0.021 -0.042
 H          0.064  0.054 -0.050   -0.206 -0.132  0.151   -0.061 -0.053 -0.049
 C         -0.024  0.056 -0.062    0.038 -0.136  0.054    0.031 -0.039  0.058
 C         -0.021  0.031  0.073    0.030 -0.091 -0.048    0.020  0.026  0.015
 C          0.007  0.028  0.092   -0.041  0.112  0.000   -0.016  0.036 -0.014
 H          0.042  0.039  0.120   -0.136  0.081 -0.105   -0.035  0.029 -0.048
 C         -0.016 -0.020  0.090   -0.006  0.120  0.101   -0.003  0.030  0.028
 N          0.035 -0.023 -0.038   -0.050 -0.032  0.048   -0.037  0.112 -0.122
 H          0.026  0.116 -0.329   -0.156 -0.053 -0.030    0.120 -0.241  0.783
 C         -0.003 -0.021  0.050    0.002  0.085 -0.033   -0.017 -0.044  0.027
 C         -0.030 -0.003  0.071    0.088  0.051 -0.046   -0.041 -0.066  0.033
 H         -0.051 -0.007  0.061    0.156  0.064 -0.020   -0.041 -0.069 -0.018
 C         -0.013  0.005 -0.100    0.080  0.014  0.076   -0.035 -0.053 -0.042
 H         -0.007  0.017 -0.222    0.099 -0.023  0.162   -0.053 -0.021 -0.102
 C         -0.014  0.005  0.039    0.024  0.002 -0.011    0.016 -0.029 -0.004
 C          0.007 -0.012 -0.066   -0.028  0.071  0.044    0.034 -0.060 -0.024
 H          0.026 -0.011 -0.103   -0.079  0.063  0.068    0.037 -0.060 -0.052
 C         -0.005 -0.021 -0.025   -0.007  0.065 -0.004    0.027 -0.018  0.033
 C         -0.012  0.003  0.034    0.014 -0.037 -0.036    0.011  0.039  0.021
 O          0.040 -0.012 -0.008   -0.099 -0.019  0.004    0.018  0.049 -0.006
 C         -0.077 -0.006 -0.034    0.061 -0.092 -0.004    0.033 -0.043  0.007
 H         -0.226 -0.002 -0.036    0.147 -0.172 -0.044    0.096 -0.094 -0.017
 O          0.024 -0.073 -0.018   -0.118 -0.092 -0.047   -0.046 -0.024 -0.031
 H         -0.198 -0.034 -0.056    0.149 -0.201 -0.029    0.238 -0.108  0.002
 S         -0.007  0.012  0.087   -0.014 -0.066 -0.062    0.038  0.070  0.038
 O         -0.008 -0.096 -0.155   -0.003  0.024  0.176   -0.025  0.014 -0.141
 O         -0.032 -0.052  0.096    0.056  0.151 -0.044   -0.071 -0.146 -0.001
 O          0.062  0.124 -0.064   -0.055 -0.078 -0.051    0.022  0.059  0.092
 TransDip  -0.092  0.040 -0.098   -0.006 -0.119 -0.069    0.195 -0.144  0.185

 Mode:                34                     35                     36
 Frequency:       532.36                 542.22                 565.68
 Force Cnst:      0.4753                 1.1659                 1.1109
 Red. Mass:       2.8466                 6.7306                 5.8922
 IR Active:          YES                    YES                    YES
 IR Intens:       84.774                 26.864                  7.663
 Raman Active:       YES                    YES                    YES
               X      Y      Z        X      Y      Z        X      Y      Z
 S          0.009  0.034 -0.003   -0.065 -0.118  0.038    0.008 -0.035  0.014
 O         -0.016 -0.061  0.008    0.107  0.205 -0.026    0.005  0.052  0.018
 O         -0.004  0.022  0.043    0.068 -0.053 -0.183   -0.015 -0.016 -0.051
 O          0.012  0.006 -0.048   -0.027 -0.086  0.166   -0.042 -0.006  0.027
 C         -0.004 -0.021  0.003   -0.063  0.098 -0.049    0.043  0.039 -0.042
 C         -0.011 -0.029  0.006   -0.105  0.134 -0.016    0.013  0.041 -0.008
 H         -0.007 -0.035 -0.001   -0.143  0.192  0.065   -0.031  0.101  0.050
 C         -0.001 -0.003 -0.001   -0.125 -0.013  0.041   -0.012 -0.067  0.015
 H          0.020  0.000 -0.027   -0.328 -0.054  0.225   -0.078 -0.076  0.117
 C         -0.010  0.013  0.014    0.044 -0.146 -0.083    0.010 -0.089 -0.046
 N         -0.005  0.017 -0.012    0.112  0.045  0.046    0.006  0.009  0.069
 H         -0.018 -0.007 -0.114    0.266  0.104 -0.211    0.092  0.024 -0.186
 C          0.017 -0.003 -0.001   -0.002  0.111 -0.075   -0.067  0.023 -0.139
 C          0.021 -0.013  0.035    0.007  0.074  0.013   -0.056 -0.085  0.033
 C         -0.009 -0.021 -0.005    0.059  0.005  0.012    0.079  0.014 -0.002
 H         -0.028 -0.027 -0.022    0.228  0.054  0.096    0.163  0.039  0.045
 C          0.001  0.008  0.015    0.014 -0.122 -0.029    0.032 -0.055 -0.011
 N         -0.038  0.084 -0.114    0.076  0.014  0.014   -0.112 -0.005 -0.009
 H          0.099 -0.301  0.837    0.164  0.057  0.020   -0.201 -0.144  0.185
 C         -0.001 -0.022 -0.007    0.019 -0.078 -0.005   -0.013  0.116 -0.090
 C         -0.002 -0.019  0.031   -0.094  0.005 -0.002    0.202 -0.014  0.022
 H         -0.049 -0.026  0.018   -0.222 -0.017 -0.016    0.334  0.017  0.221
 C          0.040  0.056 -0.017   -0.082  0.073 -0.014    0.226 -0.030  0.034
 H          0.021  0.081 -0.034   -0.101  0.097 -0.021    0.239 -0.068  0.190
 C          0.032  0.043 -0.018   -0.046  0.049 -0.011    0.086 -0.014 -0.078
 C          0.032  0.056 -0.020    0.022 -0.017 -0.010   -0.083  0.143  0.007
 H          0.067  0.063 -0.009    0.105 -0.001 -0.002   -0.181  0.132  0.136
 C          0.002 -0.003  0.022    0.003 -0.064  0.006   -0.103  0.085 -0.011
 C         -0.012 -0.035  0.050   -0.007  0.012  0.028   -0.095 -0.138  0.083
 O         -0.015 -0.042 -0.012    0.061 -0.004 -0.000   -0.046 -0.195 -0.018
 C          0.011  0.005 -0.009   -0.057  0.041  0.013   -0.051  0.073 -0.003
 H          0.022 -0.008 -0.012   -0.188  0.093  0.037   -0.162  0.155  0.039
 O         -0.021  0.007 -0.012    0.068  0.052  0.024    0.027  0.091  0.042
 H          0.185 -0.067  0.007   -0.079  0.132  0.022   -0.006  0.113  0.044
 S         -0.015 -0.082  0.027   -0.046 -0.058  0.006    0.057  0.032  0.028
 O         -0.010 -0.096  0.052    0.042 -0.061  0.059   -0.055  0.007 -0.072
 O          0.016  0.138  0.055    0.051  0.099  0.053   -0.076 -0.054 -0.022
 O         -0.008  0.045 -0.139    0.016 -0.016 -0.112   -0.002  0.072  0.064
 TransDip   0.116 -0.200  0.183   -0.162 -0.032  0.013    0.051 -0.042  0.059

 Mode:                37                     38                     39
 Frequency:       578.45                 588.14                 596.26
 Force Cnst:      0.9785                 1.7226                 0.9463
 Red. Mass:       4.9636                 8.4522                 4.5177
 IR Active:          YES                    YES                    YES
 IR Intens:      125.416                253.955                 23.688
 Raman Active:       YES                    YES                    YES
               X      Y      Z        X      Y      Z        X      Y      Z
 S          0.024 -0.030 -0.050    0.124 -0.038  0.025    0.003 -0.014 -0.024
 O         -0.054  0.037 -0.039   -0.055  0.037  0.105   -0.023  0.017 -0.023
 O         -0.021 -0.078  0.024   -0.116 -0.006 -0.056    0.001 -0.037  0.010
 O          0.012  0.065  0.050   -0.117  0.053 -0.047    0.009  0.026  0.026
 C          0.037 -0.029  0.181    0.143  0.031 -0.134    0.020  0.022  0.108
 C         -0.146 -0.070 -0.003    0.156  0.021 -0.008   -0.027  0.009 -0.026
 H         -0.207 -0.065 -0.249    0.089  0.136  0.166   -0.067  0.016 -0.175
 C         -0.124  0.000  0.004    0.091 -0.132 -0.001   -0.027 -0.025  0.019
 H         -0.130 -0.019 -0.234    0.127 -0.108  0.185   -0.084 -0.047 -0.088
 C         -0.021 -0.010  0.128   -0.056 -0.049 -0.083    0.014 -0.038  0.053
 N         -0.024 -0.079 -0.025   -0.108 -0.029  0.061    0.015  0.008 -0.054
 H         -0.013  0.015  0.535   -0.132 -0.035  0.059    0.070  0.095  0.297
 C          0.028 -0.053 -0.131   -0.129 -0.011 -0.039   -0.036  0.052  0.047
 C          0.013 -0.025  0.011   -0.135  0.046 -0.017   -0.042  0.022  0.119
 C          0.093 -0.087 -0.002    0.038  0.138 -0.008    0.034 -0.014 -0.009
 H          0.041 -0.104 -0.118    0.066  0.148  0.109    0.062 -0.009 -0.080
 C          0.113  0.022 -0.127   -0.043 -0.007  0.036    0.012 -0.032 -0.070
 N         -0.039 -0.034  0.031   -0.078 -0.040  0.029   -0.023  0.032 -0.128
 H         -0.050  0.011 -0.076   -0.017  0.103 -0.201   -0.013 -0.015 -0.007
 C         -0.024  0.001 -0.062   -0.072 -0.117 -0.005   -0.034 -0.012  0.156
 C         -0.046 -0.007 -0.015   -0.083 -0.165 -0.017    0.023 -0.056  0.071
 H         -0.030 -0.000  0.111   -0.123 -0.171 -0.024    0.063 -0.062 -0.334
 C         -0.054 -0.034  0.014   -0.027 -0.022  0.016    0.067  0.005 -0.068
 H         -0.091 -0.009  0.139   -0.162  0.146  0.006    0.090  0.052 -0.545
 C          0.041 -0.024 -0.077    0.177  0.010  0.013    0.015  0.017  0.311
 C          0.048 -0.025  0.012    0.181  0.019  0.019    0.003  0.056 -0.043
 H          0.014 -0.026  0.094    0.228  0.027  0.020    0.033  0.043 -0.331
 C          0.056  0.018  0.033    0.093 -0.037  0.016   -0.027 -0.008 -0.113
 C          0.060  0.056  0.056    0.027  0.136 -0.009   -0.037 -0.035 -0.072
 O         -0.032  0.094 -0.038    0.065  0.179 -0.005    0.017 -0.050  0.022
 C          0.136  0.123 -0.063   -0.115 -0.012  0.037   -0.017  0.043 -0.034
 H          0.218  0.267  0.017   -0.227  0.007  0.042    0.013  0.076 -0.015
 O         -0.030  0.154  0.086    0.038  0.009  0.002    0.032  0.018  0.018
 H          0.054  0.024  0.056   -0.104  0.124  0.016   -0.002 -0.006  0.001
 S          0.032 -0.020  0.023    0.124 -0.079  0.006    0.039 -0.010 -0.064
 O         -0.032 -0.038 -0.010   -0.125 -0.066  0.059   -0.038  0.060  0.072
 O         -0.039  0.021  0.004   -0.078  0.089 -0.076    0.042  0.007 -0.091
 O         -0.007  0.045 -0.014   -0.112  0.090 -0.008   -0.085 -0.042  0.045
 TransDip   0.353 -0.056  0.027    0.498 -0.109  0.020    0.119 -0.034 -0.095

 Mode:                40                     41                     42
 Frequency:       604.86                 620.47                 628.03
 Force Cnst:      2.1182                 1.2839                 0.3355
 Red. Mass:       9.8268                 5.6603                 1.4438
 IR Active:          YES                    YES                    YES
 IR Intens:        6.916                  5.451                113.742
 Raman Active:       YES                    YES                    YES
               X      Y      Z        X      Y      Z        X      Y      Z
 S          0.227 -0.079 -0.017   -0.025  0.001 -0.043   -0.006  0.004  0.012
 O         -0.139  0.074  0.126   -0.034  0.002 -0.060    0.015 -0.004  0.010
 O         -0.189 -0.090 -0.050    0.028 -0.040  0.042    0.001  0.017 -0.008
 O         -0.142  0.149 -0.042    0.046  0.033  0.031   -0.008 -0.015 -0.007
 C          0.207 -0.001  0.034    0.026  0.069  0.263   -0.007 -0.005 -0.088
 C         -0.015 -0.069 -0.023    0.082  0.053 -0.100    0.024  0.007  0.030
 H         -0.186  0.094 -0.108    0.032  0.021 -0.450    0.045  0.016  0.160
 C         -0.054 -0.163  0.040    0.068 -0.056  0.067    0.012  0.003 -0.038
 H         -0.012 -0.157 -0.037   -0.022 -0.090 -0.115    0.029  0.012  0.043
 C         -0.136 -0.035  0.056    0.026 -0.045  0.056    0.004  0.001 -0.024
 N         -0.144  0.040  0.001    0.014  0.009 -0.106    0.005 -0.066 -0.021
 H         -0.204 -0.051 -0.377    0.060  0.107  0.362   -0.010  0.068  0.942
 C         -0.034  0.013 -0.005   -0.085  0.081  0.242   -0.021 -0.027 -0.019
 C         -0.009  0.033  0.003   -0.080  0.073 -0.119   -0.026  0.010  0.008
 C          0.095  0.103 -0.042   -0.044  0.053 -0.049   -0.004  0.008  0.030
 H          0.026  0.080 -0.115    0.005  0.062 -0.209    0.011  0.016  0.158
 C          0.020  0.022 -0.016   -0.094 -0.064 -0.144   -0.004  0.001 -0.006
 N          0.118  0.034 -0.028    0.022  0.034  0.043    0.006  0.010 -0.022
 H          0.236 -0.048  0.271    0.074  0.077  0.005    0.047 -0.023  0.092
 C          0.117 -0.024  0.024    0.011 -0.067 -0.023    0.017 -0.019  0.006
 C          0.052  0.082  0.021    0.030 -0.080 -0.051    0.023 -0.015  0.004
 H         -0.037  0.064 -0.033   -0.065 -0.090  0.088   -0.001 -0.019 -0.008
 C          0.035  0.078 -0.017    0.057  0.044  0.062    0.033  0.018  0.004
 H          0.135 -0.042 -0.050    0.003  0.072  0.301    0.040  0.007  0.010
 C         -0.153  0.038  0.002    0.031  0.039 -0.175   -0.012  0.014 -0.012
 C         -0.075 -0.061 -0.018   -0.013  0.050  0.034   -0.006  0.002 -0.001
 H          0.015 -0.045 -0.031    0.045  0.068  0.160    0.025  0.008  0.001
 C         -0.034 -0.044 -0.007   -0.068 -0.045  0.070   -0.011 -0.013  0.009
 C         -0.056 -0.010  0.002   -0.087 -0.009 -0.077   -0.022  0.004 -0.002
 O          0.038 -0.029  0.013    0.072 -0.041  0.018    0.012  0.001 -0.019
 C          0.024  0.011 -0.008   -0.097 -0.046  0.042   -0.022  0.007  0.007
 H          0.027  0.012 -0.007    0.054 -0.104  0.014   -0.037  0.028  0.020
 O          0.002  0.006  0.001    0.074 -0.040 -0.022    0.001  0.030  0.014
 H          0.012 -0.001  0.001    0.033  0.066  0.011    0.018  0.038  0.021
 S         -0.176  0.065 -0.012   -0.001 -0.004  0.029   -0.040  0.013 -0.001
 O          0.154  0.056 -0.036    0.005 -0.032 -0.025    0.030  0.010 -0.010
 O          0.103 -0.058  0.106   -0.032  0.006  0.029    0.017 -0.010  0.026
 O          0.106 -0.117 -0.041    0.024  0.031 -0.015    0.020 -0.021 -0.011
 TransDip   0.041 -0.041 -0.061   -0.050  0.030  0.047   -0.099  0.054  0.323

 Mode:                43                     44                     45
 Frequency:       652.14                 678.90                 699.79
 Force Cnst:      1.5645                 1.3094                 2.1823
 Red. Mass:       6.2438                 4.8217                 7.5635
 IR Active:          YES                    YES                    YES
 IR Intens:      134.754                 25.052                 25.533
 Raman Active:       YES                    YES                    YES
               X      Y      Z        X      Y      Z        X      Y      Z
 S          0.133 -0.039  0.010    0.010 -0.001 -0.009    0.167 -0.041 -0.022
 O         -0.032  0.025  0.090   -0.013  0.000 -0.003   -0.062  0.020  0.079
 O         -0.084 -0.033 -0.042   -0.001 -0.008  0.007   -0.076 -0.075 -0.018
 O         -0.064  0.052 -0.040    0.006  0.015 -0.003   -0.017  0.103 -0.054
 C         -0.040 -0.044 -0.131    0.014  0.051  0.071   -0.163  0.014  0.165
 C         -0.168 -0.029  0.074    0.076  0.035 -0.047   -0.050  0.101 -0.082
 H         -0.150 -0.007  0.237    0.015  0.087 -0.100    0.114 -0.093 -0.185
 C         -0.134  0.100 -0.051    0.040 -0.131  0.037    0.001  0.311  0.051
 H         -0.148  0.097 -0.022   -0.031 -0.146  0.086   -0.102  0.296  0.185
 C          0.021  0.038  0.031   -0.027 -0.067 -0.043    0.157  0.040 -0.168
 N          0.086  0.113 -0.083   -0.003  0.037 -0.019    0.189 -0.096  0.031
 H          0.138  0.230  0.514    0.015  0.119  0.465    0.260 -0.058  0.044
 C          0.073  0.136  0.178    0.029  0.023 -0.021    0.029 -0.047 -0.058
 C          0.072  0.060 -0.042    0.087 -0.086  0.011    0.019 -0.045 -0.001
 C          0.016 -0.068  0.046   -0.085  0.101 -0.026   -0.172 -0.106 -0.050
 H         -0.023 -0.077  0.138   -0.049  0.112 -0.018   -0.169 -0.109 -0.091
 C          0.036  0.005  0.037   -0.121 -0.055 -0.028   -0.100 -0.047  0.039
 N          0.063  0.068  0.024    0.041 -0.040 -0.030   -0.096 -0.024 -0.002
 H          0.028  0.128 -0.140    0.003 -0.230  0.319   -0.168 -0.072  0.018
 C         -0.005  0.033  0.018    0.072  0.131 -0.024   -0.064  0.020 -0.047
 C         -0.041  0.051 -0.040   -0.038  0.294  0.013    0.010 -0.072  0.021
 H         -0.062  0.049 -0.014    0.058  0.310  0.011    0.097 -0.057  0.075
 C         -0.066  0.004  0.026   -0.133 -0.018 -0.034    0.026 -0.050 -0.018
 H         -0.078  0.006  0.118   -0.014 -0.159 -0.052   -0.008 -0.006 -0.045
 C         -0.016 -0.007 -0.077   -0.071 -0.061  0.031    0.062 -0.013  0.048
 C         -0.071  0.027  0.021    0.018 -0.148 -0.007    0.065  0.025 -0.015
 H         -0.120  0.019  0.050   -0.060 -0.166 -0.044    0.049  0.022 -0.028
 C         -0.071 -0.003  0.020    0.101  0.051  0.013    0.051  0.033  0.007
 C         -0.019 -0.094 -0.075    0.095 -0.056  0.046    0.064  0.005  0.066
 O          0.000 -0.131  0.017   -0.091 -0.042 -0.022   -0.033  0.023 -0.021
 C          0.046 -0.017 -0.045   -0.100 -0.018  0.049   -0.150 -0.054  0.104
 H          0.075 -0.113 -0.096   -0.194 -0.004  0.057   -0.267 -0.066  0.096
 O         -0.000 -0.122 -0.050    0.035  0.027  0.006    0.015  0.008 -0.010
 H         -0.049 -0.191 -0.092    0.016  0.133  0.045    0.026  0.192  0.067
 S          0.123 -0.039  0.018    0.066 -0.021  0.001   -0.069  0.022 -0.009
 O         -0.075 -0.046  0.011   -0.040 -0.023  0.015    0.034  0.031 -0.010
 O         -0.058  0.023 -0.059   -0.016  0.011 -0.040    0.023 -0.011  0.037
 O         -0.031  0.076  0.034   -0.018  0.030  0.020    0.009 -0.041 -0.022
 TransDip   0.362  0.009  0.084    0.107 -0.028  0.116    0.161 -0.011 -0.011

 Mode:                46                     47                     48
 Frequency:       706.72                 723.60                 751.41
 Force Cnst:      1.8934                 2.1261                 1.5579
 Red. Mass:       6.4343                 6.8917                 4.6831
 IR Active:          YES                    YES                    YES
 IR Intens:       21.282                 18.338                 23.922
 Raman Active:       YES                    YES                    YES
               X      Y      Z        X      Y      Z        X      Y      Z
 S          0.007  0.002 -0.006    0.008 -0.002 -0.003    0.035 -0.007  0.006
 O         -0.010 -0.002 -0.003   -0.006  0.001  0.001    0.005 -0.000  0.031
 O         -0.002 -0.004  0.007   -0.003 -0.006  0.002   -0.017 -0.006 -0.011
 O          0.008  0.010 -0.004    0.003  0.008 -0.002   -0.007  0.015 -0.020
 C         -0.006 -0.013  0.077   -0.010  0.002  0.049   -0.087 -0.004 -0.140
 C          0.025 -0.009 -0.039    0.011  0.010 -0.032    0.045  0.077  0.093
 H          0.080 -0.080 -0.099    0.042 -0.027 -0.057    0.120 -0.004  0.078
 C          0.037  0.099  0.027    0.017  0.051  0.026    0.019  0.077 -0.103
 H          0.119  0.123  0.064    0.033  0.059  0.081   -0.088  0.034 -0.359
 C         -0.007  0.053 -0.077    0.010  0.007 -0.075    0.107 -0.001  0.271
 N         -0.015 -0.192  0.065   -0.001 -0.079  0.054    0.049 -0.106 -0.031
 H         -0.149 -0.303 -0.077   -0.036 -0.127 -0.120    0.148 -0.121 -0.528
 C          0.003 -0.161 -0.158   -0.005 -0.071 -0.133   -0.094 -0.030  0.061
 C         -0.035  0.131 -0.040   -0.016  0.012  0.240   -0.090 -0.043 -0.003
 C         -0.040 -0.005 -0.037   -0.014 -0.019 -0.026   -0.046 -0.034  0.107
 H         -0.095 -0.021 -0.055   -0.019 -0.022 -0.070   -0.002 -0.018  0.261
 C          0.004  0.049  0.016    0.007  0.011  0.050   -0.062 -0.043 -0.225
 N          0.193  0.094  0.052    0.030  0.021 -0.128   -0.003 -0.107 -0.016
 H          0.404  0.244 -0.034    0.024 -0.033 -0.006    0.024 -0.201  0.201
 C          0.132 -0.077 -0.088    0.006  0.005  0.377    0.064 -0.010  0.009
 C         -0.019  0.066  0.054    0.019  0.065 -0.148    0.032  0.107  0.005
 H         -0.240  0.030  0.034    0.006  0.052 -0.483   -0.002  0.102 -0.015
 C         -0.005  0.109 -0.046   -0.023  0.036  0.152    0.029  0.052  0.001
 H          0.048  0.059 -0.123    0.011 -0.021  0.250    0.101 -0.036  0.009
 C         -0.137  0.046  0.069   -0.025  0.002 -0.260   -0.047  0.003 -0.005
 C         -0.150 -0.003 -0.058   -0.032 -0.046  0.145   -0.007 -0.074  0.002
 H         -0.091  0.004 -0.102   -0.019 -0.034  0.310    0.036 -0.067  0.002
 C         -0.153 -0.084  0.014    0.011 -0.026 -0.166    0.007 -0.016  0.002
 C         -0.167  0.007  0.094    0.001 -0.015 -0.271   -0.056  0.050 -0.019
 O          0.083 -0.065 -0.015   -0.002 -0.003  0.072    0.017  0.050  0.010
 C          0.032 -0.066  0.093   -0.028  0.015  0.002   -0.084  0.043 -0.042
 H          0.055 -0.046  0.103   -0.119  0.066  0.028    0.107  0.107 -0.004
 O         -0.034  0.062  0.015   -0.008  0.039  0.019    0.035  0.045  0.027
 H          0.035  0.176  0.079   -0.009  0.049  0.024    0.029  0.033  0.022
 S          0.122 -0.037  0.003    0.026 -0.009  0.019    0.021 -0.006  0.001
 O         -0.060 -0.040  0.025   -0.007 -0.029 -0.008   -0.010 -0.011  0.005
 O         -0.022  0.015 -0.078   -0.028  0.007  0.004   -0.003  0.002 -0.014
 O         -0.026  0.062  0.046    0.016  0.028  0.003   -0.000  0.013  0.009
 TransDip   0.142 -0.035 -0.022    0.117 -0.071 -0.001    0.131 -0.084 -0.016

 Mode:                49                     50                     51
 Frequency:       759.82                 789.15                 798.51
 Force Cnst:      1.8761                 2.8395                 2.0347
 Red. Mass:       5.5154                 7.7388                 5.4160
 IR Active:          YES                    YES                    YES
 IR Intens:       10.994                 12.261                 11.826
 Raman Active:       YES                    YES                    YES
               X      Y      Z        X      Y      Z        X      Y      Z
 S          0.022 -0.001  0.000    0.003 -0.001 -0.001   -0.015  0.002  0.002
 O         -0.000 -0.004  0.013   -0.001  0.000  0.002    0.003  0.000 -0.009
 O         -0.008  0.005  0.002   -0.001 -0.001 -0.000    0.004  0.005  0.001
 O          0.004  0.012 -0.016    0.001  0.002 -0.001   -0.004 -0.011  0.009
 C         -0.043  0.014 -0.059   -0.004  0.002  0.004    0.033 -0.013 -0.017
 C          0.036  0.000  0.048   -0.009 -0.004  0.001    0.016  0.007  0.010
 H         -0.024  0.060  0.041   -0.018  0.007  0.008    0.055 -0.043 -0.033
 C          0.001 -0.150 -0.040   -0.006 -0.018  0.001    0.015  0.093 -0.008
 H         -0.087 -0.183 -0.167   -0.017 -0.020  0.006    0.085  0.108 -0.087
 C         -0.007 -0.031  0.167   -0.002 -0.003  0.001   -0.003  0.034  0.013
 N          0.071 -0.031 -0.010    0.015  0.044 -0.028   -0.081 -0.082  0.010
 H          0.047 -0.072 -0.144    0.032  0.071  0.090   -0.162 -0.145 -0.088
 C          0.150 -0.063 -0.135    0.021  0.027  0.063   -0.095 -0.014  0.049
 C          0.140  0.087  0.035    0.027 -0.048 -0.229   -0.097  0.144 -0.085
 C         -0.178  0.164  0.051   -0.015  0.015 -0.002    0.101 -0.081  0.004
 H         -0.257  0.149  0.210   -0.021  0.014  0.020    0.156 -0.068 -0.002
 C         -0.153 -0.004 -0.161   -0.013 -0.006 -0.005    0.062 -0.001 -0.024
 N          0.026  0.199  0.017    0.028 -0.078 -0.025   -0.080  0.257  0.002
 H         -0.005  0.355 -0.328   -0.121 -0.167 -0.007   -0.109  0.389 -0.279
 C         -0.088  0.019  0.027   -0.011 -0.032  0.263   -0.039  0.094  0.045
 C         -0.050 -0.144 -0.019    0.013 -0.033 -0.063   -0.000  0.131 -0.043
 H         -0.005 -0.139 -0.050   -0.028 -0.049 -0.304    0.121  0.162  0.185
 C         -0.054 -0.071  0.014    0.015  0.022  0.073   -0.051 -0.020 -0.015
 H         -0.154  0.052 -0.014    0.025  0.023 -0.011   -0.039 -0.052  0.106
 C          0.061 -0.004 -0.014   -0.031  0.011 -0.043    0.084 -0.026  0.028
 C          0.006  0.100  0.010   -0.065  0.030  0.023    0.221 -0.168  0.020
 H         -0.050  0.093  0.039   -0.124  0.047  0.465    0.372 -0.138  0.135
 C         -0.012  0.011 -0.037    0.001 -0.010 -0.394    0.110 -0.069 -0.059
 C          0.083 -0.081  0.020   -0.042  0.069  0.508   -0.029 -0.106  0.107
 O         -0.028 -0.097  0.004    0.018  0.054 -0.122   -0.005 -0.173 -0.013
 C          0.058 -0.070  0.067    0.027 -0.025  0.024   -0.066  0.012 -0.012
 H          0.146 -0.014  0.097    0.053 -0.058  0.008   -0.062  0.025 -0.006
 O         -0.001  0.066  0.027   -0.003 -0.013 -0.009    0.013 -0.002  0.005
 H         -0.004  0.198  0.080    0.013  0.015  0.005   -0.022  0.007  0.001
 S         -0.024  0.007 -0.001    0.015 -0.002 -0.001   -0.032  0.005 -0.005
 O          0.012  0.013 -0.006   -0.005 -0.005  0.001    0.010  0.005  0.002
 O          0.002 -0.002  0.019    0.000  0.000 -0.013    0.005  0.003  0.019
 O          0.001 -0.016 -0.013    0.001  0.009  0.008   -0.011 -0.022 -0.022
 TransDip  -0.075  0.074 -0.013   -0.035 -0.004  0.107    0.097  0.052 -0.010

 Mode:                52                     53                     54
 Frequency:       819.72                 825.62                 844.31
 Force Cnst:      0.5842                 0.5708                 1.7895
 Red. Mass:       1.4757                 1.4212                 4.2608
 IR Active:          YES                    YES                    YES
 IR Intens:       20.514                 18.061                 32.953
 Raman Active:       YES                    YES                    YES
               X      Y      Z        X      Y      Z        X      Y      Z
 S          0.001 -0.000 -0.000   -0.000  0.000 -0.006   -0.011 -0.000 -0.001
 O         -0.000 -0.000  0.001   -0.008  0.001 -0.009   -0.002  0.003 -0.007
 O         -0.000 -0.000  0.000    0.003 -0.004  0.003    0.002 -0.004 -0.003
 O          0.001  0.001 -0.001    0.004  0.002  0.002   -0.004 -0.005  0.008
 C         -0.004  0.001  0.002    0.006  0.006  0.073    0.036  0.000  0.006
 C         -0.003 -0.003 -0.002   -0.008 -0.009 -0.075    0.024  0.029  0.009
 H         -0.009  0.005  0.009    0.045  0.062  0.457    0.084 -0.033  0.001
 C         -0.002 -0.013  0.001   -0.014 -0.016 -0.132    0.011  0.119 -0.046
 H         -0.009 -0.014  0.018    0.095  0.078  0.852    0.115  0.154 -0.002
 C          0.001 -0.005 -0.003    0.010  0.006  0.082   -0.036  0.084  0.097
 N          0.013  0.001  0.000    0.005 -0.010 -0.019   -0.145  0.163 -0.006
 H          0.024  0.007  0.004    0.017 -0.008 -0.057   -0.308  0.089  0.114
 C          0.010 -0.002 -0.006   -0.003 -0.002  0.006    0.016  0.029 -0.126
 C          0.007 -0.005  0.011   -0.006  0.004 -0.003    0.031 -0.022  0.043
 C         -0.015  0.014 -0.000   -0.008  0.002 -0.014    0.140 -0.137 -0.020
 H         -0.028  0.010 -0.005   -0.009  0.003  0.040    0.341 -0.077  0.270
 C         -0.006  0.005  0.007    0.001  0.006  0.002    0.022 -0.109 -0.161
 N          0.002 -0.008 -0.028   -0.005  0.004  0.001    0.040 -0.021 -0.010
 H         -0.030 -0.043  0.019   -0.007  0.006 -0.005    0.075 -0.040  0.065
 C         -0.006 -0.012  0.086    0.000  0.001 -0.001    0.002 -0.004  0.019
 C          0.016 -0.008 -0.130    0.002  0.005  0.002   -0.013 -0.027 -0.019
 H         -0.122  0.002  0.863    0.004  0.005 -0.013   -0.019 -0.026  0.092
 C          0.015  0.012 -0.080    0.002  0.003  0.001   -0.025 -0.028 -0.009
 H         -0.033 -0.009  0.436    0.006 -0.001 -0.006   -0.053 -0.003  0.043
 C         -0.021  0.007  0.080    0.000  0.000 -0.001    0.007 -0.004  0.007
 C         -0.009 -0.001 -0.021    0.005 -0.007  0.001   -0.027  0.055 -0.004
 H         -0.008  0.002  0.031    0.013 -0.006  0.002   -0.099  0.043 -0.007
 C         -0.009 -0.006  0.003    0.001 -0.004 -0.001    0.001  0.035 -0.001
 C         -0.005  0.009 -0.010   -0.003 -0.001  0.000    0.028 -0.004 -0.010
 O          0.004  0.012  0.002    0.001 -0.003  0.001   -0.010  0.015  0.001
 C          0.011  0.002 -0.005    0.003  0.006 -0.011   -0.049 -0.162  0.238
 H          0.015  0.003 -0.004    0.019  0.006 -0.010   -0.207 -0.189  0.218
 O         -0.002  0.003  0.002   -0.000  0.002  0.003    0.004 -0.045 -0.059
 H          0.002 -0.011 -0.003   -0.001 -0.019 -0.006    0.057  0.416  0.138
 S          0.004 -0.002 -0.006   -0.000  0.000  0.000   -0.001  0.000 -0.000
 O         -0.003  0.001  0.004    0.000 -0.000  0.000    0.000  0.004 -0.002
 O          0.009 -0.000 -0.012   -0.000  0.000  0.000    0.000 -0.001  0.001
 O         -0.004  0.001  0.004   -0.000 -0.000 -0.000   -0.000 -0.002 -0.001
 TransDip  -0.030 -0.040  0.136    0.064  0.019  0.119   -0.096  0.054  0.147

 Mode:                55                     56                     57
 Frequency:       874.68                 902.72                 934.81
 Force Cnst:      2.0774                 2.4882                 0.9578
 Red. Mass:       4.6087                 5.1824                 1.8602
 IR Active:          YES                    YES                    YES
 IR Intens:       13.447                 27.849                  4.291
 Raman Active:       YES                    YES                    YES
               X      Y      Z        X      Y      Z        X      Y      Z
 S          0.003 -0.001  0.002   -0.020  0.003 -0.002    0.002 -0.002 -0.004
 O          0.004  0.001  0.014   -0.018 -0.001 -0.069   -0.010  0.001 -0.023
 O         -0.002 -0.014 -0.007    0.007  0.063  0.027    0.001  0.015  0.008
 O          0.003  0.010 -0.008   -0.029 -0.056  0.048   -0.007 -0.012  0.013
 C         -0.037  0.016 -0.011    0.217 -0.050 -0.001    0.036  0.003  0.041
 C          0.084  0.088 -0.018   -0.163 -0.213  0.036   -0.008 -0.012 -0.041
 H          0.139  0.037 -0.001   -0.277 -0.096  0.040    0.008  0.053  0.299
 C          0.030  0.023 -0.012   -0.047  0.071  0.004    0.002  0.013  0.039
 H         -0.019  0.019  0.054    0.248  0.135 -0.094   -0.006 -0.011 -0.274
 C         -0.015 -0.020 -0.003    0.032  0.054  0.010    0.001  0.007  0.015
 N         -0.122 -0.107  0.004    0.161 -0.112 -0.002   -0.012 -0.026 -0.000
 H         -0.306 -0.227 -0.058    0.362 -0.017 -0.121   -0.075 -0.073 -0.049
 C         -0.012 -0.035  0.115   -0.065 -0.001  0.015    0.037 -0.012  0.041
 C          0.052 -0.011 -0.032   -0.047 -0.002 -0.003    0.056 -0.015 -0.006
 C          0.039 -0.115  0.030    0.062  0.199 -0.059    0.006 -0.011 -0.124
 H          0.146 -0.093 -0.153   -0.086  0.170  0.227    0.094  0.041  0.795
 C          0.010 -0.042  0.033    0.020  0.103 -0.054    0.004 -0.000  0.019
 N          0.201  0.015  0.004    0.089 -0.069 -0.008   -0.028  0.042  0.005
 H          0.341  0.014  0.151    0.188 -0.108  0.170   -0.088  0.044 -0.061
 C          0.041  0.005  0.030    0.029  0.014  0.020   -0.022 -0.007 -0.011
 C         -0.054 -0.057 -0.025   -0.021  0.031 -0.012    0.007 -0.048  0.002
 H         -0.003 -0.052  0.087    0.103  0.050  0.037   -0.094 -0.064  0.003
 C         -0.136 -0.134 -0.017   -0.094 -0.100 -0.008    0.051  0.057  0.005
 H         -0.228 -0.032  0.013   -0.141 -0.046 -0.005    0.074  0.032 -0.010
 C          0.059 -0.025  0.009    0.093 -0.031  0.009   -0.075  0.020 -0.011
 C         -0.063  0.208 -0.011    0.025  0.107  0.000   -0.041 -0.041  0.010
 H         -0.311  0.168 -0.018   -0.089  0.089  0.006   -0.022 -0.044 -0.091
 C          0.014  0.111 -0.008    0.020  0.066 -0.007    0.000 -0.016  0.002
 C          0.094 -0.049  0.017   -0.040  0.003 -0.004    0.090 -0.014  0.010
 O         -0.046 -0.019 -0.003   -0.005 -0.025  0.002   -0.016  0.016 -0.002
 C         -0.131  0.122 -0.157   -0.169 -0.001  0.080   -0.078  0.037 -0.046
 H         -0.203  0.177 -0.124   -0.272 -0.012  0.070   -0.220  0.045 -0.042
 O          0.032  0.042  0.048    0.007 -0.044 -0.036    0.013  0.007  0.013
 H         -0.035 -0.201 -0.064    0.024  0.139  0.041   -0.035 -0.063 -0.026
 S         -0.005  0.002  0.000   -0.008  0.002  0.000    0.001 -0.000 -0.000
 O          0.006  0.027 -0.012    0.005  0.028 -0.012   -0.003 -0.028  0.011
 O         -0.005 -0.002  0.025   -0.008 -0.001  0.030    0.010  0.000 -0.029
 O         -0.008 -0.020 -0.016   -0.014 -0.024 -0.021    0.016  0.023  0.022
 TransDip   0.083 -0.069 -0.045   -0.156  0.041  0.049    0.065 -0.014 -0.007

 Mode:                58                     59                     60
 Frequency:       936.85                 938.77                 956.22
 Force Cnst:      1.2330                 0.6991                 0.7147
 Red. Mass:       2.3844                 1.3463                 1.3267
 IR Active:          YES                    YES                    YES
 IR Intens:        3.661                  2.947                  0.601
 Raman Active:       YES                    YES                    YES
               X      Y      Z        X      Y      Z        X      Y      Z
 S          0.003 -0.002 -0.004   -0.000  0.000 -0.000    0.003  0.002 -0.002
 O          0.002  0.001  0.017   -0.001 -0.000 -0.002   -0.004 -0.001 -0.009
 O         -0.001 -0.020 -0.007    0.000  0.002  0.001    0.001  0.005  0.003
 O          0.013  0.020 -0.016   -0.001 -0.002  0.002   -0.006 -0.008  0.007
 C         -0.063  0.013  0.049    0.006 -0.001 -0.001    0.008 -0.003  0.006
 C          0.027  0.044 -0.058   -0.002 -0.004  0.001   -0.017 -0.017 -0.124
 H          0.090  0.070  0.329   -0.006 -0.001 -0.004    0.060  0.117  0.780
 C          0.014 -0.033  0.045   -0.001  0.003 -0.001    0.010  0.015  0.066
 H         -0.125 -0.089 -0.255    0.008  0.005  0.001   -0.022 -0.024 -0.392
 C          0.002 -0.021  0.004    0.000  0.002  0.000    0.001  0.005 -0.003
 N         -0.001  0.025  0.005   -0.000 -0.003  0.000    0.001  0.004  0.002
 H          0.068  0.069  0.012   -0.010 -0.010 -0.002   -0.006  0.001  0.011
 C         -0.047  0.015 -0.034    0.006 -0.002  0.003    0.001 -0.001 -0.005
 C         -0.074  0.022  0.002    0.009 -0.003  0.007    0.002 -0.001  0.002
 C         -0.054 -0.038 -0.104    0.004  0.002  0.000    0.011  0.003  0.078
 H         -0.013 -0.001  0.709    0.006  0.002 -0.004   -0.022 -0.022 -0.432
 C          0.012  0.013  0.046   -0.001 -0.001 -0.002   -0.008 -0.008 -0.029
 N          0.037 -0.049 -0.004   -0.003  0.006  0.001   -0.001  0.001 -0.000
 H          0.115 -0.046  0.070   -0.014  0.005 -0.008   -0.002  0.000 -0.001
 C          0.030  0.008  0.014   -0.005  0.000  0.008   -0.001 -0.000 -0.000
 C         -0.009  0.064 -0.002   -0.008 -0.007  0.050    0.000 -0.002 -0.000
 H          0.122  0.084 -0.011    0.021 -0.015 -0.330   -0.003 -0.002  0.001
 C         -0.066 -0.074 -0.008    0.012  0.002 -0.059    0.002  0.002  0.000
 H         -0.097 -0.042  0.020   -0.022 -0.028  0.408    0.002  0.001 -0.001
 C          0.097 -0.025  0.016   -0.017  0.006  0.052   -0.003  0.001 -0.000
 C          0.054  0.053 -0.016    0.007 -0.005 -0.133   -0.001 -0.001  0.000
 H          0.030  0.058  0.133   -0.057  0.041  0.828   -0.002 -0.001 -0.002
 C         -0.002  0.018  0.000   -0.003 -0.001  0.036    0.001  0.000 -0.000
 C         -0.119  0.017 -0.015    0.014 -0.003 -0.025    0.003 -0.000  0.001
 O          0.021 -0.021  0.004   -0.002  0.003  0.005   -0.001  0.001 -0.000
 C          0.133 -0.015  0.008   -0.014  0.004 -0.004   -0.011 -0.009  0.012
 H          0.271 -0.061 -0.014   -0.033  0.008 -0.002    0.012  0.005  0.019
 O         -0.019 -0.004 -0.009    0.002  0.001  0.001    0.002 -0.000 -0.001
 H         -0.005 -0.057 -0.026   -0.002 -0.001 -0.000    0.013  0.041  0.018
 S         -0.000  0.000  0.000   -0.003  0.001 -0.005   -0.000  0.000 -0.000
 O          0.004  0.038 -0.015   -0.000 -0.010  0.006   -0.000 -0.002  0.001
 O         -0.013 -0.001  0.040    0.010 -0.000 -0.017    0.001  0.000 -0.002
 O         -0.022 -0.032 -0.030    0.003  0.006  0.008    0.001  0.001  0.001
 TransDip   0.014 -0.028  0.053   -0.024  0.002  0.049    0.003  0.025 -0.001

 Mode:                61                     62                     63
 Frequency:       960.40                 992.73                 997.06
 Force Cnst:      0.7210                 7.0201                 5.8702
 Red. Mass:       1.3267                12.0902                10.0220
 IR Active:          YES                    YES                    YES
 IR Intens:        0.569                662.325                  2.015
 Raman Active:       YES                    YES                    YES
               X      Y      Z        X      Y      Z        X      Y      Z
 S         -0.000  0.000  0.000    0.161 -0.045 -0.011   -0.128  0.036  0.009
 O          0.000 -0.000  0.001   -0.125 -0.003 -0.306    0.097  0.002  0.233
 O          0.000 -0.001 -0.000   -0.021  0.316  0.137    0.018 -0.243 -0.106
 O          0.001  0.001 -0.001   -0.162 -0.222  0.196    0.124  0.168 -0.148
 C         -0.002  0.000  0.000    0.019 -0.018 -0.014    0.007  0.017  0.007
 C          0.000  0.001 -0.000    0.061  0.083  0.006   -0.060 -0.089 -0.001
 H          0.002 -0.000  0.001    0.042  0.077 -0.146   -0.056 -0.073  0.120
 C          0.000 -0.001  0.000   -0.019  0.032 -0.010    0.014 -0.011  0.007
 H         -0.002 -0.001 -0.000   -0.246 -0.014  0.081    0.253  0.039 -0.079
 C          0.000 -0.001  0.000    0.024 -0.023 -0.005   -0.016  0.032  0.005
 N          0.001  0.001  0.000   -0.045  0.024  0.000    0.017 -0.015 -0.003
 H          0.005  0.003 -0.002   -0.163 -0.041  0.022   -0.026 -0.049 -0.030
 C         -0.003  0.001 -0.002    0.054  0.014  0.001    0.049 -0.017  0.026
 C         -0.004  0.002 -0.005    0.035  0.013  0.003    0.060 -0.010  0.001
 C         -0.001 -0.000  0.000   -0.051 -0.067  0.019    0.055  0.067 -0.014
 H         -0.003 -0.001 -0.001   -0.167 -0.106 -0.038    0.209  0.114  0.006
 C          0.000  0.001  0.000   -0.037 -0.056  0.017    0.013  0.015 -0.023
 N          0.001 -0.002  0.002   -0.041  0.006  0.003   -0.038  0.023  0.006
 H          0.009  0.003  0.001   -0.122 -0.006 -0.058   -0.137  0.012 -0.076
 C         -0.000 -0.003  0.001    0.010 -0.023 -0.004   -0.005 -0.020 -0.007
 C         -0.011  0.003  0.063   -0.011  0.029  0.007   -0.015  0.009  0.008
 H          0.034 -0.003 -0.363   -0.220 -0.002 -0.064   -0.274 -0.030 -0.073
 C          0.010 -0.006 -0.125    0.068  0.078 -0.008    0.083  0.103 -0.007
 H         -0.059 -0.060  0.769    0.062  0.080  0.102    0.068  0.117  0.103
 C          0.004  0.001  0.001    0.013 -0.023  0.013   -0.001 -0.023  0.011
 C         -0.002  0.013  0.087   -0.047 -0.059 -0.014   -0.058 -0.081 -0.016
 H          0.036 -0.014 -0.487   -0.161 -0.080  0.058   -0.211 -0.109  0.061
 C          0.004 -0.000 -0.030   -0.038 -0.045  0.002   -0.031 -0.041  0.004
 C         -0.003  0.001  0.016    0.019 -0.001  0.000    0.051  0.004  0.001
 O          0.000 -0.001 -0.003    0.005  0.018 -0.001   -0.003  0.019 -0.001
 C          0.005 -0.002  0.002    0.034 -0.017 -0.040   -0.098 -0.002 -0.012
 H          0.012 -0.003  0.002    0.017 -0.005 -0.032   -0.266  0.028  0.002
 O         -0.001 -0.000 -0.001    0.005  0.025  0.022    0.013  0.005  0.009
 H          0.001  0.002  0.001   -0.017 -0.044 -0.010   -0.012  0.017  0.008
 S         -0.003 -0.003 -0.002    0.137 -0.041  0.011    0.145 -0.044  0.012
 O         -0.000  0.001  0.000   -0.004  0.270 -0.113   -0.007  0.276 -0.115
 O          0.000  0.001  0.000   -0.113 -0.003  0.260   -0.117 -0.002  0.264
 O          0.004  0.003  0.003   -0.144 -0.183 -0.174   -0.148 -0.185 -0.176
 TransDip   0.001 -0.016 -0.018    0.810 -0.152 -0.014    0.016 -0.009  0.042

 Mode:                64                     65                     66
 Frequency:      1045.70                1075.17                1092.63
 Force Cnst:      2.8567                 1.4654                 1.7324
 Red. Mass:       4.4340                 2.1515                 2.4630
 IR Active:          YES                    YES                    YES
 IR Intens:       65.714                  7.847                322.811
 Raman Active:       YES                    YES                    YES
               X      Y      Z        X      Y      Z        X      Y      Z
 S         -0.004 -0.002 -0.001   -0.007  0.002 -0.001   -0.036  0.006 -0.003
 O          0.004 -0.001  0.007    0.003  0.000  0.006    0.012  0.000  0.026
 O         -0.000  0.002  0.001    0.001 -0.004 -0.002    0.002 -0.011 -0.004
 O          0.004  0.004 -0.004    0.002  0.002 -0.002    0.011  0.014 -0.013
 C         -0.004 -0.014  0.001    0.034 -0.005 -0.004    0.196 -0.061 -0.015
 C          0.045  0.093 -0.012    0.018  0.036 -0.004    0.073  0.090 -0.015
 H         -0.038  0.181 -0.022   -0.069  0.129 -0.012   -0.099  0.280 -0.028
 C         -0.018 -0.090  0.010   -0.017 -0.035  0.005   -0.081  0.014  0.007
 H         -0.269 -0.153  0.045   -0.106 -0.058  0.017   -0.408 -0.060  0.058
 C         -0.000 -0.019  0.007   -0.011  0.018  0.003   -0.031  0.028 -0.000
 N          0.019 -0.071  0.009    0.008 -0.010 -0.003    0.029  0.012 -0.006
 H          0.207  0.042 -0.000   -0.119 -0.092  0.008   -0.027 -0.027 -0.005
 C         -0.090  0.005 -0.026    0.087 -0.025  0.015    0.061 -0.016  0.012
 C         -0.053 -0.039 -0.007    0.072 -0.007  0.007    0.047  0.018  0.005
 C         -0.007 -0.087  0.013   -0.000 -0.047  0.008   -0.027 -0.095  0.017
 H         -0.322 -0.173  0.012   -0.135 -0.085  0.003   -0.601 -0.259  0.045
 C          0.065  0.144 -0.030    0.011  0.034 -0.019    0.007  0.041 -0.014
 N          0.020  0.039  0.001   -0.032 -0.002 -0.000   -0.001 -0.021  0.002
 H          0.224  0.142  0.008   -0.199 -0.080 -0.023   -0.119 -0.079 -0.010
 C         -0.018  0.001  0.006    0.009  0.003 -0.007    0.001  0.002 -0.003
 C         -0.013 -0.039 -0.003    0.056  0.021  0.007   -0.033  0.023 -0.002
 H         -0.174 -0.064 -0.012    0.426  0.080  0.045   -0.164  0.002 -0.026
 C          0.036  0.055  0.002   -0.067 -0.101 -0.004    0.025  0.037  0.001
 H          0.029  0.065  0.012    0.023 -0.219 -0.014   -0.063  0.151  0.004
 C         -0.027 -0.010 -0.001   -0.095  0.069 -0.010    0.113 -0.048  0.010
 C         -0.031 -0.036 -0.005    0.029  0.078  0.004    0.002 -0.040  0.001
 H         -0.256 -0.076 -0.004    0.660  0.196  0.031   -0.244 -0.089 -0.018
 C          0.050  0.056  0.001   -0.073 -0.115 -0.002   -0.016  0.010 -0.002
 C          0.118 -0.028  0.014   -0.056  0.026 -0.003   -0.085  0.021 -0.008
 O         -0.031 -0.013 -0.002    0.026  0.037 -0.001    0.013 -0.006  0.001
 C          0.014  0.266  0.218   -0.049  0.075  0.033   -0.050 -0.066 -0.034
 H          0.196  0.294  0.221   -0.187  0.116  0.050   -0.169 -0.075 -0.038
 O         -0.037 -0.184 -0.164   -0.003 -0.036 -0.030    0.007  0.032  0.031
 H          0.049  0.211  0.005    0.007  0.057  0.008   -0.002 -0.012  0.014
 S          0.009 -0.005  0.001    0.025 -0.002 -0.001   -0.022  0.005  0.001
 O         -0.001  0.015 -0.007   -0.000  0.003 -0.001    0.000 -0.008  0.003
 O         -0.005 -0.000  0.010   -0.010  0.001  0.020    0.008 -0.000 -0.016
 O         -0.004 -0.005 -0.004   -0.013 -0.014 -0.014    0.008  0.009  0.008
 TransDip   0.102  0.184  0.152    0.025  0.072  0.047   -0.573 -0.034 -0.039

 Mode:                67                     68                     69
 Frequency:      1102.75                1143.00                1149.07
 Force Cnst:      2.3783                 1.2416                 1.2436
 Red. Mass:       3.3194                 1.6130                 1.5986
 IR Active:          YES                    YES                    YES
 IR Intens:       66.848                 74.556                 70.011
 Raman Active:       YES                    YES                    YES
               X      Y      Z        X      Y      Z        X      Y      Z
 S          0.028 -0.001  0.001    0.014  0.014 -0.007   -0.002 -0.006  0.003
 O         -0.009  0.000 -0.020   -0.002  0.000  0.000   -0.002  0.000 -0.004
 O         -0.002  0.005  0.002   -0.001 -0.013 -0.005   -0.000  0.007  0.003
 O         -0.013 -0.016  0.015   -0.017 -0.022  0.020    0.004  0.006 -0.006
 C         -0.132  0.060  0.008   -0.023  0.036 -0.002    0.004 -0.011  0.001
 C         -0.050 -0.026  0.009   -0.053  0.059  0.006    0.022 -0.018 -0.003
 H         -0.094  0.010  0.000   -0.483  0.499 -0.042    0.182 -0.182  0.013
 C          0.056 -0.083  0.000    0.071 -0.075 -0.003   -0.024  0.025  0.001
 H          0.283 -0.034 -0.030    0.564  0.043 -0.058   -0.179 -0.011  0.019
 C          0.005  0.030  0.005   -0.034  0.055 -0.004   -0.005 -0.015  0.003
 N          0.001 -0.018 -0.003    0.037  0.011 -0.003   -0.009  0.003 -0.001
 H         -0.341 -0.233  0.030    0.183  0.093 -0.016    0.001  0.008  0.007
 C          0.153 -0.040  0.024   -0.023 -0.037 -0.001    0.006 -0.010  0.003
 C          0.105  0.017  0.009   -0.012 -0.023 -0.000    0.017 -0.034  0.004
 C          0.021  0.004 -0.003   -0.001 -0.097  0.008    0.005  0.028 -0.003
 H          0.384  0.106 -0.037   -0.006 -0.103  0.012    0.045  0.040 -0.007
 C          0.004  0.000 -0.016   -0.002  0.045 -0.000   -0.003 -0.016  0.001
 N         -0.015 -0.025  0.004    0.020  0.004  0.001    0.040 -0.005  0.003
 H         -0.231 -0.125 -0.031    0.056  0.022  0.002   -0.001 -0.033  0.011
 C          0.005  0.001 -0.007   -0.006  0.020  0.001   -0.003  0.060 -0.002
 C         -0.049  0.062 -0.004    0.022 -0.040  0.004    0.059 -0.096  0.011
 H         -0.195  0.041 -0.034    0.160 -0.020  0.012    0.532 -0.024  0.038
 C          0.031  0.037  0.002   -0.018  0.018 -0.005   -0.053  0.057 -0.016
 H         -0.103  0.212  0.004   -0.129  0.151  0.005   -0.475  0.567  0.013
 C          0.197 -0.076  0.017   -0.027  0.018 -0.002   -0.020  0.040 -0.002
 C          0.008 -0.048  0.003    0.003 -0.030  0.001   -0.002 -0.099  0.004
 H         -0.271 -0.106 -0.026    0.018 -0.028  0.002    0.009 -0.102 -0.002
 C         -0.063 -0.027 -0.006    0.012  0.031 -0.001   -0.001  0.056 -0.004
 C         -0.178  0.039 -0.014   -0.002  0.010 -0.001   -0.056  0.018 -0.005
 O          0.032  0.010  0.002   -0.003 -0.012  0.000    0.002 -0.013  0.001
 C         -0.043  0.139  0.042   -0.029 -0.052 -0.020    0.003  0.024  0.003
 H         -0.255  0.217  0.075    0.062 -0.100 -0.041   -0.017  0.024  0.002
 O         -0.005 -0.054 -0.046    0.004  0.022  0.022   -0.001 -0.005 -0.005
 H          0.008  0.070  0.004   -0.003 -0.009  0.009    0.001 -0.000 -0.003
 S         -0.038  0.009  0.002    0.008  0.003  0.002    0.014  0.017  0.008
 O          0.001 -0.016  0.006   -0.001 -0.003  0.001   -0.002 -0.018  0.007
 O          0.014 -0.000 -0.027   -0.002  0.000  0.003   -0.001 -0.000 -0.001
 O          0.013  0.014  0.014   -0.007 -0.008 -0.008   -0.018 -0.023 -0.023
 TransDip  -0.238  0.102  0.039   -0.259  0.081 -0.051   -0.248  0.092  0.041

 Mode:                70                     71                     72
 Frequency:      1190.84                1196.31                1206.59
 Force Cnst:      2.1782                 2.9207                 2.7203
 Red. Mass:       2.6070                 3.4638                 3.1714
 IR Active:          YES                    YES                    YES
 IR Intens:      414.638                 31.829                198.170
 Raman Active:       YES                    YES                    YES
               X      Y      Z        X      Y      Z        X      Y      Z
 S         -0.009  0.009 -0.022    0.022 -0.014  0.041    0.002 -0.018  0.013
 O          0.014 -0.000  0.034   -0.022  0.000 -0.061   -0.004  0.001 -0.015
 O          0.003 -0.006 -0.000   -0.001 -0.000 -0.004    0.001  0.012  0.004
 O         -0.003 -0.010  0.009    0.008  0.018 -0.018    0.010  0.017 -0.014
 C          0.032 -0.000 -0.002   -0.157  0.044  0.008   -0.068  0.020  0.004
 C         -0.046 -0.006  0.008    0.030  0.000 -0.006   -0.015  0.005  0.001
 H         -0.265  0.217 -0.007    0.319 -0.305  0.020    0.025 -0.042  0.009
 C          0.032  0.009 -0.006   -0.021 -0.128  0.016    0.014 -0.054  0.004
 H          0.110  0.021 -0.009   -0.332 -0.208  0.045   -0.051 -0.075  0.008
 C          0.112 -0.029 -0.006   -0.064  0.083  0.000    0.024  0.013 -0.003
 N         -0.033 -0.059  0.010    0.047 -0.019 -0.005   -0.002 -0.030  0.003
 H         -0.624 -0.411  0.032    0.098  0.005 -0.025   -0.106 -0.088 -0.010
 C          0.041  0.139 -0.014    0.013  0.003  0.017   -0.015  0.069 -0.002
 C         -0.026  0.182 -0.003   -0.001  0.088 -0.001   -0.040  0.098 -0.008
 C         -0.039  0.022  0.002    0.061 -0.025  0.003    0.018  0.001  0.003
 H         -0.236 -0.029  0.026    0.049 -0.026 -0.034   -0.157 -0.044 -0.002
 C         -0.004 -0.050  0.006    0.140  0.205 -0.057    0.076  0.087 -0.029
 N         -0.042 -0.100 -0.005   -0.005 -0.053  0.000   -0.054 -0.034 -0.011
 H         -0.183 -0.203  0.046   -0.163 -0.143  0.009    0.072 -0.005  0.071
 C          0.038  0.004  0.002    0.031  0.025 -0.001   -0.019 -0.086  0.004
 C          0.009 -0.061  0.003   -0.012 -0.070  0.000    0.048  0.085  0.004
 H          0.034 -0.063  0.005   -0.248 -0.114 -0.022    0.640  0.186  0.063
 C         -0.011 -0.007 -0.002    0.002 -0.019  0.002   -0.028  0.039 -0.005
 H          0.009 -0.038 -0.003    0.127 -0.179 -0.002   -0.208  0.264 -0.005
 C         -0.081  0.052 -0.007   -0.080  0.042 -0.006    0.049 -0.027 -0.000
 C          0.008 -0.012  0.001    0.030 -0.013  0.003   -0.047  0.045 -0.008
 H         -0.114 -0.032 -0.009    0.050 -0.007  0.004   -0.385 -0.015 -0.022
 C          0.104  0.098  0.005    0.093  0.121  0.003   -0.051 -0.154  0.004
 C         -0.019 -0.045 -0.000   -0.057  0.006 -0.006    0.157 -0.052  0.013
 O         -0.014 -0.034  0.002   -0.006 -0.050  0.003   -0.007  0.036 -0.002
 C          0.051 -0.001  0.016   -0.058 -0.126 -0.014    0.000 -0.081  0.003
 H          0.039  0.102  0.063   -0.472 -0.145 -0.028   -0.217 -0.086 -0.004
 O         -0.006 -0.015 -0.018    0.001  0.022  0.029   -0.001  0.011  0.011
 H          0.012  0.017 -0.001    0.008  0.046  0.044    0.004 -0.007  0.007
 S          0.013  0.008 -0.002    0.015  0.007 -0.016   -0.033 -0.054  0.075
 O          0.000 -0.013  0.005   -0.001 -0.016  0.008    0.008  0.092 -0.043
 O         -0.003 -0.001  0.007   -0.010 -0.001  0.026    0.040  0.006 -0.104
 O         -0.007 -0.009 -0.008   -0.004 -0.004 -0.002    0.009  0.011 -0.000
 TransDip   0.651  0.011 -0.043    0.117 -0.135  0.024    0.391 -0.117  0.193

 Mode:                73                     74                     75
 Frequency:      1208.96                1211.69                1213.63
 Force Cnst:     10.0495                11.3803                 8.7070
 Red. Mass:      11.6700                13.1558                10.0334
 IR Active:          YES                    YES                    YES
 IR Intens:      208.018                234.363                167.735
 Raman Active:       YES                    YES                    YES
               X      Y      Z        X      Y      Z        X      Y      Z
 S         -0.002 -0.005 -0.010   -0.090 -0.318 -0.261   -0.048 -0.213  0.287
 O          0.004  0.001  0.013    0.123  0.034  0.351   -0.097  0.011 -0.313
 O          0.000  0.011  0.005    0.011  0.463  0.212    0.005  0.107  0.013
 O         -0.001 -0.001  0.002    0.061  0.113 -0.050    0.175  0.296 -0.261
 C          0.005 -0.003  0.001   -0.089  0.024  0.027    0.050 -0.013 -0.021
 C          0.002  0.002 -0.001   -0.048  0.043 -0.006   -0.061  0.054 -0.001
 H          0.010 -0.006 -0.000    0.057 -0.066  0.040   -0.252  0.258  0.023
 C         -0.001  0.007 -0.001    0.034 -0.024 -0.003    0.037  0.036 -0.006
 H          0.017  0.013 -0.002    0.336  0.048 -0.045    0.520  0.154 -0.073
 C         -0.009 -0.004  0.001   -0.034 -0.031  0.007    0.013 -0.058  0.004
 N          0.000  0.007 -0.001   -0.015  0.003 -0.002   -0.026 -0.010  0.002
 H          0.079  0.055 -0.000    0.152  0.103 -0.013   -0.049 -0.021  0.012
 C         -0.010 -0.015 -0.000   -0.007 -0.010  0.015    0.003  0.024 -0.002
 C          0.008 -0.029  0.003    0.010 -0.027  0.001    0.007 -0.007  0.001
 C          0.002 -0.001 -0.001    0.060  0.021  0.000    0.001  0.007  0.004
 H          0.028  0.005  0.000   -0.239 -0.061 -0.030   -0.285 -0.075  0.007
 C         -0.008 -0.005  0.005    0.065  0.026 -0.028   -0.030 -0.080  0.011
 N          0.003  0.021  0.003    0.015  0.014  0.001    0.004  0.003  0.000
 H         -0.104 -0.016 -0.036   -0.029 -0.005 -0.005   -0.022 -0.009 -0.001
 C          0.038  0.026 -0.001    0.002  0.014 -0.002    0.002  0.009 -0.001
 C         -0.031 -0.003 -0.001   -0.007 -0.006 -0.001   -0.006  0.000 -0.001
 H         -0.534 -0.088 -0.059   -0.097 -0.021 -0.011   -0.059 -0.009 -0.006
 C          0.041 -0.061  0.001    0.005 -0.004  0.001    0.007 -0.005  0.000
 H          0.176 -0.233  0.053    0.010 -0.010  0.000    0.003  0.000  0.003
 C         -0.015  0.006 -0.024    0.006 -0.005  0.002    0.008 -0.003  0.002
 C         -0.014  0.012  0.005    0.002 -0.006  0.001   -0.005 -0.004  0.000
 H          0.195  0.050 -0.028    0.070  0.006  0.004    0.036  0.003 -0.000
 C          0.017  0.032  0.003   -0.009  0.009 -0.001   -0.007  0.001 -0.001
 C         -0.025  0.008 -0.002   -0.014  0.012 -0.002   -0.006 -0.001 -0.000
 O          0.001 -0.006 -0.000    0.002 -0.002  0.000    0.001  0.003 -0.000
 C         -0.006  0.008 -0.001    0.013 -0.027 -0.005    0.046  0.037  0.008
 H          0.062  0.013  0.003   -0.361 -0.042 -0.016   -0.020  0.046  0.012
 O         -0.000 -0.002 -0.001   -0.002  0.009  0.010   -0.002 -0.006 -0.010
 H          0.002  0.015  0.006    0.007 -0.013  0.004   -0.006 -0.035 -0.024
 S          0.040  0.205  0.338    0.006  0.014 -0.026    0.010  0.031 -0.017
 O         -0.007 -0.088 -0.000   -0.002 -0.026  0.013   -0.003 -0.043  0.018
 O          0.126 -0.009 -0.374   -0.012 -0.002  0.033   -0.010 -0.003  0.025
 O         -0.193 -0.301 -0.288    0.002  0.002  0.005   -0.008 -0.014 -0.009
 TransDip   0.006  0.203  0.415   -0.130 -0.321 -0.347   -0.042 -0.191  0.366

 Mode:                76                     77                     78
 Frequency:      1218.80                1238.11                1251.54
 Force Cnst:     10.2943                 1.3043                 1.7615
 Red. Mass:      11.7620                 1.4442                 1.9087
 IR Active:          YES                    YES                    YES
 IR Intens:      331.438                 23.072                 24.369
 Raman Active:       YES                    YES                    YES
               X      Y      Z        X      Y      Z        X      Y      Z
 S          0.013  0.036 -0.009   -0.007 -0.023  0.001    0.001 -0.002  0.003
 O          0.002 -0.003  0.007    0.001  0.002  0.001   -0.000 -0.000 -0.003
 O         -0.000 -0.038 -0.014    0.001  0.025  0.009    0.000 -0.001 -0.001
 O         -0.018 -0.032  0.025    0.010  0.018 -0.013    0.003  0.003 -0.003
 C         -0.053  0.014  0.004    0.005 -0.017  0.000   -0.032 -0.012  0.004
 C         -0.016 -0.004  0.003   -0.011 -0.010  0.003   -0.070 -0.013  0.009
 H          0.008 -0.034  0.002   -0.047  0.024 -0.001   -0.154  0.065  0.007
 C          0.017 -0.037  0.002    0.004 -0.022  0.000    0.060 -0.029 -0.005
 H         -0.082 -0.066  0.012   -0.251 -0.088  0.040   -0.313 -0.131  0.048
 C          0.045 -0.001 -0.004    0.037  0.023 -0.011    0.156 -0.018 -0.009
 N         -0.012 -0.025  0.005    0.018  0.031 -0.002   -0.018  0.059 -0.000
 H         -0.094 -0.067 -0.010   -0.135 -0.061  0.019   -0.428 -0.184  0.051
 C         -0.036  0.073 -0.006    0.005 -0.022 -0.017    0.010 -0.027 -0.011
 C         -0.046  0.054 -0.006    0.012  0.016  0.004   -0.036 -0.092 -0.004
 C          0.008  0.009  0.001    0.024 -0.018 -0.008    0.018  0.031 -0.002
 H         -0.176 -0.038  0.008    0.268  0.047  0.007   -0.157 -0.013  0.001
 C          0.066  0.073 -0.024   -0.018  0.057  0.042    0.037  0.050 -0.023
 N         -0.038 -0.012 -0.012   -0.011  0.002 -0.000    0.044  0.009  0.003
 H          0.129  0.039  0.073   -0.114 -0.040 -0.023    0.441  0.199  0.038
 C         -0.022 -0.065  0.005    0.026 -0.013  0.000   -0.089  0.037  0.001
 C          0.010  0.131 -0.003    0.006  0.002  0.001   -0.022  0.003 -0.005
 H          0.263  0.181  0.025    0.019  0.003  0.001   -0.027  0.009 -0.001
 C          0.039 -0.002 -0.002   -0.011 -0.004 -0.001    0.036  0.014  0.004
 H         -0.149  0.242  0.027   -0.026  0.014 -0.003    0.065 -0.016  0.010
 C          0.134 -0.067  0.025    0.001  0.007  0.000    0.008 -0.028  0.001
 C         -0.114  0.042 -0.011   -0.007  0.010 -0.001    0.012 -0.032  0.003
 H         -0.274  0.013 -0.044   -0.086 -0.004 -0.007    0.313  0.019  0.023
 C         -0.109 -0.190 -0.001    0.010 -0.017  0.001   -0.043  0.042 -0.007
 C          0.199 -0.065  0.018    0.006 -0.004  0.001   -0.017 -0.005  0.001
 O         -0.007  0.061 -0.003   -0.001  0.003 -0.000    0.000  0.019 -0.001
 C          0.003 -0.074  0.006   -0.135 -0.038 -0.047   -0.050 -0.007  0.030
 H         -0.138 -0.099 -0.009    0.792  0.124  0.049   -0.010 -0.319 -0.126
 O         -0.000  0.011  0.009    0.002 -0.013  0.010    0.009  0.025  0.011
 H         -0.000 -0.028 -0.005    0.076  0.304  0.153   -0.035 -0.244 -0.104
 S          0.086  0.308 -0.167    0.001  0.002 -0.003   -0.002 -0.005  0.005
 O         -0.031 -0.418  0.178   -0.000 -0.004  0.002   -0.000  0.012 -0.005
 O         -0.087 -0.032  0.228   -0.001 -0.000  0.003    0.001  0.001 -0.005
 O         -0.076 -0.131 -0.080   -0.000  0.000  0.000    0.000  0.001 -0.000
 TransDip   0.368  0.389 -0.230   -0.104 -0.110  0.028   -0.087 -0.129 -0.027

 Mode:                79                     80                     81
 Frequency:      1263.72                1271.44                1278.06
 Force Cnst:      1.5250                 2.3796                 1.4260
 Red. Mass:       1.6208                 2.4984                 1.4817
 IR Active:          YES                    YES                    YES
 IR Intens:       22.892                 32.930                 62.076
 Raman Active:       YES                    YES                    YES
               X      Y      Z        X      Y      Z        X      Y      Z
 S         -0.009 -0.019 -0.002    0.003  0.007  0.001    0.001  0.001  0.001
 O          0.002  0.002  0.004   -0.001 -0.001 -0.001   -0.001  0.000 -0.001
 O          0.001  0.024  0.009   -0.001 -0.008 -0.003    0.000 -0.003 -0.001
 O          0.008  0.015 -0.010   -0.002 -0.005  0.003   -0.001 -0.001  0.001
 C          0.041 -0.027 -0.001   -0.020 -0.022  0.005   -0.002  0.019 -0.002
 C          0.046 -0.014 -0.003   -0.054  0.009  0.005   -0.014 -0.008  0.002
 H         -0.081  0.122 -0.012   -0.056  0.006  0.005   -0.007 -0.017  0.004
 C         -0.036 -0.006  0.005    0.053  0.010 -0.007    0.007 -0.002 -0.001
 H         -0.178 -0.039  0.023   -0.088 -0.029  0.013   -0.018 -0.010  0.004
 C         -0.048  0.078  0.000    0.088 -0.061 -0.000    0.022  0.005 -0.003
 N          0.055 -0.005 -0.002   -0.041  0.057 -0.001    0.012  0.061 -0.007
 H         -0.009 -0.051  0.002    0.019  0.102  0.022   -0.072  0.011  0.002
 C          0.038 -0.030 -0.016   -0.031 -0.068 -0.011    0.027 -0.077  0.038
 C         -0.009  0.053 -0.008    0.003 -0.089  0.010   -0.024 -0.045 -0.012
 C         -0.020 -0.038  0.006    0.026  0.032 -0.003   -0.011  0.013 -0.001
 H          0.525  0.104 -0.065   -0.194 -0.025  0.004   -0.148 -0.023  0.025
 C         -0.075 -0.009 -0.008    0.016  0.026 -0.022    0.019 -0.034  0.011
 N         -0.036 -0.039 -0.001   -0.059  0.108  0.003   -0.018  0.015  0.003
 H          0.244  0.096  0.017   -0.441 -0.008 -0.153    0.352  0.213 -0.004
 C         -0.046 -0.044  0.005    0.183 -0.070  0.005   -0.045 -0.053  0.005
 C         -0.003  0.008 -0.002    0.051 -0.013  0.009   -0.005  0.002 -0.003
 H          0.256  0.054  0.031   -0.055 -0.043 -0.008    0.289  0.054  0.036
 C          0.000  0.015  0.001   -0.086 -0.031 -0.008   -0.012  0.017  0.001
 H          0.151 -0.171  0.006   -0.083 -0.047 -0.017    0.209 -0.257  0.007
 C         -0.022  0.033 -0.002   -0.018  0.072 -0.002   -0.020  0.057 -0.003
 C          0.022  0.006  0.000    0.005  0.046 -0.002    0.039  0.001  0.002
 H         -0.282 -0.048 -0.017   -0.555 -0.052 -0.042   -0.384 -0.076 -0.023
 C          0.044  0.006  0.002    0.086 -0.047  0.010    0.052  0.009  0.004
 C         -0.015  0.001  0.000   -0.055  0.019 -0.004   -0.054  0.013 -0.006
 O         -0.000 -0.013  0.001    0.006  0.004 -0.000    0.005 -0.004  0.001
 C          0.003  0.063  0.058   -0.024  0.038  0.053    0.025 -0.019 -0.069
 H         -0.001 -0.316 -0.134   -0.055 -0.327 -0.132   -0.232  0.392  0.138
 O          0.012  0.022 -0.006    0.008  0.020 -0.000   -0.011 -0.020  0.005
 H         -0.093 -0.400 -0.197   -0.069 -0.326 -0.153    0.080  0.378  0.181
 S          0.008  0.011  0.000    0.002 -0.000 -0.005    0.008  0.009  0.001
 O         -0.001 -0.013  0.005    0.001 -0.008  0.004   -0.001 -0.011  0.004
 O         -0.002 -0.001  0.003   -0.001  0.000  0.005   -0.002 -0.001  0.003
 O         -0.007 -0.011 -0.009   -0.000  0.001  0.001   -0.008 -0.010 -0.009
 TransDip  -0.133 -0.062 -0.045   -0.150 -0.094 -0.049   -0.246  0.020  0.051

 Mode:                82                     83                     84
 Frequency:      1301.23                1326.09                1345.16
 Force Cnst:      1.4917                 3.7980                 7.4924
 Red. Mass:       1.4953                 3.6657                 7.0279
 IR Active:          YES                    YES                    YES
 IR Intens:       60.632                  0.838                 87.618
 Raman Active:       YES                    YES                    YES
               X      Y      Z        X      Y      Z        X      Y      Z
 S         -0.005 -0.006  0.001   -0.002 -0.011  0.001   -0.006 -0.027  0.003
 O          0.001 -0.000  0.002    0.000  0.003 -0.001    0.002  0.006 -0.001
 O         -0.001  0.010  0.003    0.005  0.003  0.001    0.008  0.016  0.005
 O          0.008  0.009 -0.008   -0.003  0.004 -0.001    0.000  0.016 -0.008
 C         -0.000 -0.092  0.008    0.045  0.187 -0.021    0.053  0.265 -0.029
 C          0.013 -0.012  0.002    0.018 -0.066  0.003    0.093 -0.169  0.007
 H         -0.305  0.319 -0.015    0.176 -0.233  0.013   -0.095  0.023  0.004
 C          0.032  0.012 -0.006   -0.082 -0.056  0.015   -0.137 -0.093  0.023
 H         -0.372 -0.087  0.053    0.158 -0.003 -0.021   -0.086 -0.092  0.016
 C          0.044  0.040 -0.006    0.003  0.106 -0.009    0.068  0.258 -0.028
 N          0.004  0.008 -0.001    0.075  0.066 -0.007    0.095 -0.049  0.005
 H         -0.009  0.001 -0.009   -0.214 -0.111  0.010   -0.395 -0.356 -0.006
 C         -0.031 -0.017  0.025    0.033 -0.081  0.005   -0.116  0.143 -0.010
 C         -0.046 -0.020 -0.003   -0.060  0.004 -0.014   -0.097 -0.214  0.014
 C         -0.033  0.008  0.002   -0.047 -0.049  0.010   -0.160 -0.090  0.026
 H          0.441  0.137 -0.047   -0.232 -0.103  0.025    0.113 -0.020 -0.017
 C         -0.037  0.027 -0.004    0.033 -0.102  0.005    0.085 -0.112 -0.005
 N         -0.017  0.024 -0.001   -0.124  0.005 -0.002    0.093  0.109  0.002
 H         -0.064  0.010 -0.015    0.249  0.230 -0.052   -0.269 -0.059 -0.028
 C          0.065 -0.013  0.004    0.101 -0.142  0.019    0.060  0.169 -0.007
 C          0.037  0.008  0.005    0.135  0.049  0.016   -0.084 -0.045 -0.009
 H         -0.196 -0.033 -0.023   -0.310 -0.026 -0.038   -0.076 -0.050 -0.005
 C         -0.018 -0.006 -0.003   -0.060  0.041 -0.009    0.030 -0.108  0.004
 H         -0.168  0.177 -0.007   -0.302  0.333 -0.012   -0.003 -0.071 -0.004
 C         -0.008 -0.049 -0.000   -0.074 -0.186 -0.004    0.083  0.209  0.005
 C         -0.013  0.019 -0.001    0.028  0.076  0.000   -0.084 -0.062 -0.005
 H          0.152  0.051  0.010    0.277  0.130  0.022   -0.198 -0.091 -0.023
 C         -0.008  0.015 -0.000    0.006  0.110 -0.004    0.019 -0.146  0.008
 C          0.030 -0.009  0.001    0.024 -0.010  0.002    0.002 -0.038  0.002
 O         -0.006  0.001 -0.000   -0.013 -0.017  0.001    0.006  0.073 -0.004
 C          0.091 -0.031 -0.030   -0.031  0.041  0.006    0.057 -0.038  0.001
 H         -0.416  0.223  0.092    0.098  0.011 -0.007   -0.047 -0.022  0.006
 O         -0.012 -0.010  0.001    0.007  0.005 -0.004   -0.001  0.002  0.002
 H          0.028  0.170  0.080   -0.022 -0.075 -0.043   -0.004  0.013  0.007
 S         -0.002 -0.001 -0.001    0.003  0.008 -0.002   -0.006 -0.017 -0.000
 O         -0.000  0.003 -0.001   -0.004 -0.002  0.001    0.006  0.008 -0.003
 O          0.001 -0.000 -0.001    0.000 -0.003  0.001    0.001  0.005 -0.001
 O          0.004  0.004  0.004    0.005 -0.001  0.002   -0.001  0.009  0.003
 TransDip   0.245  0.042  0.013    0.002 -0.027  0.011   -0.093 -0.285  0.006

 Mode:                85                     86                     87
 Frequency:      1384.66                1407.94                1430.84
 Force Cnst:      5.8844                 3.0084                 1.5351
 Red. Mass:       5.2092                 2.5758                 1.2726
 IR Active:          YES                    YES                    YES
 IR Intens:       16.707                  2.765                 65.524
 Raman Active:       YES                    YES                    YES
               X      Y      Z        X      Y      Z        X      Y      Z
 S          0.001  0.002 -0.001    0.002  0.008 -0.002    0.001  0.000 -0.000
 O         -0.000 -0.001 -0.000   -0.001 -0.002  0.000   -0.001 -0.000 -0.000
 O         -0.001  0.001  0.001   -0.003 -0.003 -0.000   -0.001  0.001  0.000
 O          0.001 -0.000  0.000   -0.000 -0.005  0.003   -0.001 -0.001  0.001
 C         -0.025 -0.049  0.006   -0.010 -0.104  0.010    0.003 -0.017  0.001
 C          0.051  0.011 -0.006   -0.004  0.092 -0.009   -0.015  0.025 -0.001
 H         -0.030  0.102 -0.009    0.170 -0.081 -0.005    0.059 -0.051  0.001
 C         -0.039  0.003  0.004   -0.019  0.001  0.002    0.004 -0.006  0.000
 H          0.098  0.040 -0.013    0.229  0.066 -0.031    0.032  0.002 -0.003
 C         -0.044 -0.005  0.005   -0.103 -0.056  0.016   -0.022 -0.007  0.003
 N          0.011 -0.142  0.011    0.093 -0.037 -0.002    0.029  0.002 -0.002
 H         -0.163 -0.261  0.000   -0.269 -0.265  0.018   -0.074 -0.061  0.006
 C         -0.015  0.283 -0.031    0.040  0.127 -0.013   -0.002  0.024  0.004
 C          0.065 -0.215  0.024    0.005 -0.104 -0.009   -0.001 -0.035  0.001
 C         -0.015  0.006  0.001    0.054  0.013 -0.007    0.020 -0.006 -0.002
 H          0.144  0.051 -0.016    0.054  0.012 -0.004    0.018 -0.009 -0.001
 C          0.028  0.042 -0.005   -0.044  0.050  0.003   -0.016  0.027  0.003
 N          0.063  0.107  0.009   -0.121  0.012 -0.002   -0.003  0.012  0.000
 H         -0.261 -0.012 -0.085    0.519  0.368 -0.031    0.035  0.037 -0.008
 C         -0.078 -0.151 -0.019    0.083  0.019  0.022    0.006  0.000  0.001
 C          0.131 -0.007  0.016   -0.010  0.024 -0.002    0.011 -0.002  0.001
 H          0.091 -0.017  0.003   -0.156  0.002 -0.013   -0.023 -0.009 -0.002
 C         -0.142  0.168 -0.013    0.041 -0.092  0.003   -0.012  0.001 -0.001
 H          0.285 -0.364  0.008   -0.216  0.222 -0.009    0.006 -0.022 -0.001
 C         -0.047 -0.137 -0.003    0.003  0.060 -0.000    0.005  0.008  0.000
 C          0.201  0.031  0.018   -0.078 -0.000 -0.007    0.008 -0.005  0.001
 H         -0.247 -0.051 -0.007    0.059  0.027 -0.001   -0.018 -0.011 -0.001
 C         -0.121  0.107 -0.014    0.085 -0.027  0.007   -0.012  0.004 -0.001
 C         -0.061 -0.001 -0.005   -0.056 -0.023 -0.002   -0.007 -0.008  0.000
 O          0.006  0.044 -0.002    0.005  0.028 -0.001    0.001  0.011 -0.001
 C          0.012 -0.047 -0.012    0.006 -0.008 -0.023   -0.018 -0.095  0.041
 H          0.081 -0.235 -0.110   -0.003 -0.177 -0.111    0.078  0.630  0.419
 O         -0.004 -0.014  0.017   -0.001 -0.012  0.018    0.015  0.047 -0.044
 H          0.052  0.186  0.109    0.049  0.187  0.106   -0.148 -0.517 -0.297
 S          0.007  0.015  0.001   -0.002 -0.007 -0.001   -0.000 -0.000 -0.000
 O         -0.006 -0.011  0.003    0.002  0.005 -0.001    0.000 -0.000  0.000
 O         -0.002 -0.004  0.001    0.001  0.002  0.000    0.000  0.000 -0.000
 O         -0.003 -0.012 -0.006    0.001  0.006  0.003   -0.000  0.000  0.000
 TransDip  -0.050  0.121 -0.008   -0.010 -0.051  0.011   -0.042 -0.244 -0.078

 Mode:                88                     89                     90
 Frequency:      1444.59                1470.37                1479.63
 Force Cnst:      3.9377                 5.0779                 4.4585
 Red. Mass:       3.2026                 3.9863                 3.4565
 IR Active:          YES                    YES                    YES
 IR Intens:       63.650                 28.936                260.779
 Raman Active:       YES                    YES                    YES
               X      Y      Z        X      Y      Z        X      Y      Z
 S          0.003 -0.002  0.001   -0.002 -0.003  0.000   -0.006 -0.008  0.001
 O          0.001  0.000 -0.001    0.000  0.001  0.000    0.002  0.002  0.001
 O          0.000  0.004  0.002    0.001 -0.000 -0.000    0.004 -0.001 -0.001
 O          0.003  0.004 -0.003   -0.001  0.000  0.000   -0.001  0.003 -0.001
 C         -0.091 -0.022  0.011    0.045  0.061 -0.010    0.092  0.163 -0.024
 C          0.158 -0.108 -0.005   -0.065  0.002  0.006   -0.121 -0.039  0.016
 H         -0.360  0.441 -0.022    0.068 -0.145  0.012    0.043 -0.230  0.027
 C         -0.095  0.053  0.006    0.063 -0.018 -0.006    0.148 -0.019 -0.016
 H          0.024  0.094 -0.010   -0.129 -0.071  0.022   -0.356 -0.155  0.056
 C          0.048 -0.021 -0.006    0.017  0.028 -0.004    0.071  0.053 -0.014
 N         -0.135 -0.046  0.011   -0.013 -0.041  0.004   -0.147 -0.126  0.017
 H          0.359  0.262 -0.034    0.058 -0.002 -0.006    0.484  0.256 -0.050
 C          0.040  0.063 -0.004   -0.037  0.053 -0.004    0.028  0.117 -0.006
 C          0.110 -0.016 -0.004    0.036 -0.066  0.012    0.128 -0.009 -0.005
 C         -0.099  0.067  0.005    0.015 -0.046  0.003    0.009 -0.098  0.008
 H          0.020  0.115 -0.008    0.018 -0.053  0.000    0.024 -0.109  0.002
 C          0.211 -0.030 -0.018   -0.077  0.021  0.006   -0.138  0.044  0.013
 N         -0.083 -0.010 -0.001    0.055  0.082  0.009   -0.101 -0.035 -0.004
 H          0.333  0.217 -0.018   -0.341 -0.080 -0.085    0.423  0.234  0.011
 C          0.024 -0.033  0.013   -0.036 -0.117 -0.011    0.039  0.007  0.016
 C         -0.041  0.021 -0.005   -0.215  0.044 -0.025    0.049 -0.003  0.005
 H          0.075  0.045  0.011    0.584  0.192  0.061   -0.136 -0.037 -0.011
 C          0.044 -0.026  0.004    0.158  0.035  0.016   -0.035 -0.024 -0.004
 H         -0.064  0.111 -0.000    0.010  0.248  0.012   -0.023 -0.046 -0.004
 C         -0.011 -0.010 -0.000   -0.086 -0.182 -0.006    0.031  0.061  0.002
 C         -0.040  0.013 -0.004   -0.097  0.102 -0.010    0.011 -0.033  0.001
 H          0.079  0.039  0.003    0.253  0.183  0.008   -0.035 -0.046  0.000
 C          0.065  0.012  0.004    0.243  0.004  0.022   -0.057  0.019 -0.007
 C         -0.066  0.030 -0.005   -0.100  0.018 -0.008   -0.023  0.031 -0.002
 O          0.008 -0.017  0.001    0.007 -0.006  0.000    0.005 -0.015  0.001
 C         -0.091 -0.037  0.018    0.034 -0.019  0.001    0.032 -0.029 -0.009
 H          0.173  0.098  0.087   -0.035  0.052  0.036   -0.016  0.021  0.011
 O          0.011  0.010 -0.011   -0.002  0.003 -0.003   -0.002 -0.003  0.001
 H         -0.022 -0.130 -0.071   -0.013 -0.030 -0.017    0.012  0.037  0.019
 S         -0.001 -0.000 -0.000    0.006  0.008  0.000   -0.003 -0.003 -0.000
 O          0.000  0.001 -0.000   -0.004  0.003 -0.002    0.002 -0.001  0.001
 O          0.001 -0.000 -0.000   -0.001 -0.002  0.001    0.001  0.001 -0.001
 O          0.001  0.001  0.001    0.002 -0.002  0.001    0.000  0.001  0.001
 TransDip   0.253  0.029 -0.024   -0.167 -0.043 -0.008    0.508  0.095 -0.004

 Mode:                91                     92                     93
 Frequency:      1505.34                1512.51                1622.15
 Force Cnst:      3.9813                 4.1434                10.1800
 Red. Mass:       2.9820                 3.0740                 6.5662
 IR Active:          YES                    YES                    YES
 IR Intens:      234.494                 73.843                 17.687
 Raman Active:       YES                    YES                    YES
               X      Y      Z        X      Y      Z        X      Y      Z
 S         -0.003  0.000 -0.001   -0.005 -0.001 -0.001    0.000  0.000 -0.000
 O          0.001  0.000  0.001    0.001  0.001  0.002   -0.000  0.000 -0.000
 O          0.001  0.001  0.000    0.001  0.002  0.000   -0.000  0.000  0.000
 O          0.000  0.000 -0.000   -0.000  0.001 -0.000   -0.000 -0.000  0.000
 C          0.053 -0.007 -0.005    0.122  0.008 -0.014    0.006 -0.008  0.000
 C         -0.004  0.039 -0.004   -0.024  0.070 -0.005   -0.010  0.012 -0.000
 H          0.141 -0.106 -0.001    0.276 -0.233  0.000    0.017 -0.017  0.000
 C         -0.079 -0.022  0.011   -0.141 -0.044  0.020    0.003 -0.005  0.000
 H          0.272  0.059 -0.037    0.500  0.101 -0.067    0.007 -0.005  0.000
 C          0.074 -0.054 -0.002    0.176 -0.113 -0.008    0.004  0.005 -0.000
 N         -0.011  0.025 -0.001   -0.071  0.028  0.002    0.003  0.002 -0.001
 H         -0.043  0.013  0.005   -0.007  0.078  0.008   -0.049 -0.037  0.007
 C         -0.004 -0.019  0.003    0.017 -0.023  0.006   -0.033 -0.001  0.001
 C         -0.008 -0.000 -0.003   -0.002  0.006  0.001    0.031  0.012 -0.007
 C         -0.069 -0.030  0.010   -0.161 -0.072  0.024   -0.014  0.002  0.001
 H          0.227  0.050 -0.026    0.488  0.102 -0.056    0.018  0.012 -0.003
 C          0.004  0.073 -0.009    0.012  0.158 -0.018    0.015 -0.005 -0.001
 N         -0.052  0.019  0.001    0.033 -0.008 -0.001   -0.067 -0.063 -0.010
 H         -0.051  0.047 -0.051    0.032 -0.025  0.033    0.344  0.117  0.074
 C          0.164 -0.092  0.018   -0.082  0.043 -0.009    0.096  0.359  0.013
 C         -0.100 -0.050 -0.011    0.042  0.024  0.004    0.025 -0.200  0.004
 H          0.444  0.025  0.055   -0.195 -0.008 -0.024    0.030 -0.221  0.009
 C         -0.067  0.090 -0.006    0.037 -0.044  0.003   -0.191  0.295 -0.022
 H          0.317 -0.379  0.016   -0.148  0.183 -0.008    0.355 -0.390  0.023
 C          0.162  0.035  0.014   -0.080 -0.017 -0.007    0.024 -0.259  0.005
 C         -0.141 -0.091 -0.011    0.074  0.042  0.006   -0.066  0.127 -0.010
 H          0.439  0.006  0.033   -0.214 -0.007 -0.016    0.026  0.156 -0.003
 C         -0.063  0.139 -0.011    0.025 -0.059  0.004    0.155 -0.267  0.022
 C          0.050 -0.012  0.004   -0.031 -0.000 -0.002   -0.050  0.038 -0.005
 O         -0.014 -0.012 -0.000    0.008  0.008 -0.000    0.011 -0.009  0.001
 C          0.005 -0.008 -0.001    0.007 -0.030 -0.000    0.002 -0.004 -0.002
 H         -0.069 -0.028 -0.015   -0.128 -0.003  0.008   -0.009  0.007  0.003
 O         -0.003 -0.004  0.002   -0.006 -0.003  0.001    0.001  0.001  0.000
 H          0.009  0.031  0.018    0.017  0.028  0.020    0.003  0.002  0.001
 S         -0.007 -0.001  0.001    0.003  0.001 -0.001    0.002  0.010  0.001
 O          0.002  0.000  0.000   -0.001 -0.001  0.000   -0.005 -0.003  0.000
 O          0.001  0.001 -0.002    0.000 -0.001  0.001   -0.001 -0.003 -0.001
 O         -0.001  0.001  0.000    0.001 -0.000  0.000    0.002 -0.005  0.000
 TransDip   0.485 -0.071  0.010    0.273  0.006 -0.035   -0.090  0.100 -0.005

 Mode:                94                     95                     96
 Frequency:      1638.95                1650.64                1663.43
 Force Cnst:     11.3855                11.3321                11.3452
 Red. Mass:       7.1940                 7.0592                 6.9591
 IR Active:          YES                    YES                    YES
 IR Intens:       14.453                123.352                194.295
 Raman Active:       YES                    YES                    YES
               X      Y      Z        X      Y      Z        X      Y      Z
 S          0.000  0.009 -0.001    0.001  0.001 -0.000    0.001  0.007 -0.000
 O         -0.001 -0.002  0.001   -0.000 -0.000 -0.000    0.001 -0.002  0.001
 O         -0.004 -0.002  0.000   -0.001 -0.000  0.000   -0.003 -0.003  0.000
 O          0.003 -0.004 -0.000    0.000 -0.001  0.000    0.002 -0.003  0.000
 C          0.081 -0.268  0.016   -0.044 -0.012  0.006   -0.127 -0.132  0.024
 C         -0.235  0.300 -0.002    0.056 -0.016 -0.005    0.107  0.041 -0.016
 H          0.388 -0.358  0.005   -0.013  0.062 -0.006    0.080  0.086 -0.015
 C          0.076 -0.172  0.007   -0.095 -0.022  0.012   -0.297 -0.150  0.046
 H          0.013 -0.208  0.017    0.125  0.028 -0.015    0.382 -0.005 -0.045
 C          0.030  0.323 -0.032    0.072  0.025 -0.007    0.295  0.249 -0.052
 N         -0.052 -0.056  0.009    0.035  0.014 -0.004   -0.101 -0.057  0.011
 H          0.178  0.077 -0.028   -0.248 -0.185  0.033    0.302  0.191 -0.032
 C         -0.028  0.026 -0.001   -0.143 -0.004 -0.001    0.060  0.006  0.004
 C          0.029 -0.005  0.001    0.111 -0.014 -0.002   -0.039 -0.006  0.000
 C         -0.166  0.116  0.008    0.098  0.008 -0.012    0.316  0.070 -0.041
 H          0.125  0.211 -0.027   -0.106 -0.051  0.014   -0.366 -0.125  0.044
 C          0.247 -0.264 -0.004   -0.088  0.018  0.009   -0.271 -0.039  0.034
 N         -0.011 -0.003 -0.000   -0.077 -0.031 -0.005    0.023  0.010  0.000
 H          0.010  0.008 -0.002    0.171  0.093  0.010   -0.023 -0.016  0.007
 C          0.015 -0.014  0.003    0.246  0.095  0.030   -0.062 -0.017 -0.008
 C         -0.022  0.006 -0.003   -0.285 -0.055 -0.032    0.069  0.011  0.008
 H          0.024  0.014  0.003    0.346  0.042  0.048   -0.082 -0.013 -0.011
 C          0.020 -0.018  0.002    0.157 -0.044  0.018   -0.038  0.014 -0.004
 H         -0.016  0.029 -0.001   -0.011  0.184  0.002    0.005 -0.044 -0.000
 C         -0.008  0.008 -0.001   -0.146 -0.071 -0.012    0.034  0.012  0.003
 C          0.019 -0.001  0.002    0.285  0.048  0.026   -0.069 -0.007 -0.006
 H         -0.025 -0.008 -0.001   -0.353 -0.067 -0.018    0.076  0.021  0.003
 C         -0.027  0.003 -0.003   -0.262 -0.009 -0.024    0.070 -0.007  0.007
 C          0.024  0.081 -0.003    0.108  0.251 -0.006   -0.028 -0.027 -0.000
 O         -0.009 -0.048  0.002   -0.036 -0.142  0.005    0.009  0.015 -0.000
 C         -0.045  0.014  0.006    0.035 -0.007 -0.005    0.032 -0.005 -0.010
 H          0.120 -0.008 -0.002   -0.045  0.012  0.002   -0.005  0.049  0.023
 O          0.008  0.002 -0.002   -0.002  0.001  0.001   -0.002  0.002  0.001
 H         -0.007 -0.024 -0.014   -0.000  0.010  0.005    0.003 -0.003 -0.002
 S         -0.000  0.000 -0.000    0.001  0.006 -0.000   -0.001 -0.001  0.000
 O          0.000 -0.000  0.000   -0.002 -0.003  0.000    0.001  0.000  0.000
 O          0.000 -0.000 -0.000    0.002 -0.002 -0.000    0.000  0.000 -0.000
 O          0.000 -0.000 -0.000    0.002 -0.002 -0.000    0.000  0.001  0.000
 TransDip  -0.025  0.119  0.004    0.203  0.292  0.016    0.441  0.059 -0.029

 Mode:                97                     98                     99
 Frequency:      1673.40                1749.13                3051.26
 Force Cnst:     12.4944                19.9715                 5.9430
 Red. Mass:       7.5730                11.0794                 1.0834
 IR Active:          YES                    YES                    YES
 IR Intens:      536.567                379.463                 22.039
 Raman Active:       YES                    YES                    YES
               X      Y      Z        X      Y      Z        X      Y      Z
 S          0.002 -0.001 -0.000   -0.002 -0.000  0.000   -0.000  0.000 -0.000
 O         -0.001  0.000 -0.001    0.001 -0.000  0.000    0.000 -0.000  0.000
 O         -0.001  0.001  0.001    0.001 -0.001 -0.001    0.000 -0.000  0.000
 O         -0.002 -0.001  0.001    0.000  0.001 -0.000    0.000 -0.000  0.000
 C         -0.006  0.014 -0.000    0.009  0.026 -0.004    0.000  0.000 -0.000
 C          0.019 -0.015 -0.001   -0.001 -0.018  0.002    0.000 -0.000  0.000
 H         -0.013  0.021 -0.002   -0.024  0.003  0.003   -0.000 -0.000 -0.000
 C         -0.024  0.007  0.002    0.036  0.025 -0.006   -0.000  0.000 -0.000
 H          0.041  0.023 -0.004   -0.057  0.010  0.004    0.000 -0.001 -0.000
 C          0.018 -0.032  0.005   -0.051 -0.050  0.006    0.000 -0.000 -0.000
 N          0.060  0.023 -0.008   -0.086 -0.061  0.009   -0.000 -0.000 -0.000
 H         -0.439 -0.329  0.062    0.206  0.107 -0.021    0.001 -0.001 -0.001
 C         -0.245  0.005 -0.003    0.548  0.136 -0.002   -0.001  0.001 -0.000
 C          0.215 -0.003  0.009   -0.531 -0.140 -0.007    0.001  0.001  0.000
 C          0.002 -0.009  0.000   -0.013 -0.016  0.003   -0.000 -0.000  0.000
 H          0.013 -0.007 -0.001    0.028 -0.006 -0.002   -0.000  0.004 -0.001
 C         -0.005  0.026 -0.001   -0.006  0.026 -0.003    0.000  0.000  0.000
 N          0.014 -0.010  0.001    0.064  0.037 -0.001   -0.000 -0.000  0.000
 H         -0.022 -0.038  0.010   -0.172 -0.094  0.025   -0.001  0.002 -0.001
 C         -0.200 -0.120 -0.017    0.038  0.020 -0.003    0.000 -0.000  0.000
 C          0.192  0.066  0.021   -0.018 -0.013 -0.002   -0.000 -0.000 -0.000
 H         -0.251  0.004 -0.033    0.027 -0.014  0.003   -0.000  0.001 -0.000
 C         -0.077 -0.014 -0.009    0.001  0.007  0.000    0.000 -0.000  0.000
 H         -0.037 -0.076 -0.004    0.015 -0.007  0.002    0.000  0.000  0.000
 C          0.102  0.079  0.008    0.008 -0.006  0.001    0.000  0.000 -0.000
 C         -0.186 -0.027 -0.018   -0.021  0.020 -0.002   -0.000 -0.000 -0.000
 H          0.203  0.052  0.013   -0.010  0.030 -0.002    0.000 -0.000  0.000
 C          0.123 -0.058  0.014    0.015 -0.069  0.005    0.000  0.000  0.000
 C          0.065  0.454 -0.019    0.144  0.393 -0.012   -0.000 -0.000 -0.000
 O         -0.048 -0.259  0.010   -0.060 -0.232  0.008    0.000  0.000  0.000
 C          0.041 -0.012 -0.001   -0.068 -0.008  0.001    0.001  0.039 -0.073
 H         -0.054  0.019  0.012    0.080  0.012  0.022   -0.012 -0.455  0.887
 O         -0.004  0.002 -0.000    0.005  0.001 -0.001   -0.000 -0.002  0.000
 H         -0.003 -0.007 -0.001    0.011 -0.016 -0.007    0.003  0.011 -0.013
 S         -0.002 -0.002 -0.000   -0.002  0.002 -0.000    0.000 -0.000 -0.000
 O          0.001 -0.001  0.001    0.001 -0.003  0.001   -0.000  0.000 -0.000
 O         -0.000  0.001 -0.000    0.002 -0.001 -0.001   -0.000  0.000  0.000
 O         -0.001  0.001 -0.000    0.002 -0.000  0.001   -0.000 -0.000 -0.000
 TransDip  -0.695  0.257 -0.027    0.572  0.248  0.019   -0.027  0.066 -0.133

 Mode:               100                    101                    102
 Frequency:      3170.58                3181.86                3213.90
 Force Cnst:      6.4501                 6.4972                 6.6406
 Red. Mass:       1.0890                 1.0892                 1.0912
 IR Active:          YES                    YES                    YES
 IR Intens:       29.147                 21.167                  8.117
 Raman Active:       YES                    YES                    YES
               X      Y      Z        X      Y      Z        X      Y      Z
 S          0.000 -0.000 -0.000   -0.000  0.000 -0.000    0.000 -0.000 -0.000
 O         -0.000  0.000 -0.000    0.000 -0.000  0.000   -0.000  0.000 -0.000
 O         -0.000  0.000  0.000    0.000 -0.000 -0.000   -0.000  0.000  0.000
 O         -0.000  0.000  0.000    0.000 -0.000 -0.000   -0.000  0.000  0.000
 C         -0.000  0.000  0.000    0.000  0.000 -0.000   -0.000 -0.000  0.000
 C         -0.000 -0.000  0.000    0.010  0.013 -0.003   -0.000 -0.000  0.000
 H          0.000  0.000 -0.000   -0.149 -0.144  0.034    0.001  0.001 -0.000
 C         -0.000  0.000  0.000    0.020 -0.082  0.006   -0.000 -0.000  0.000
 H          0.000 -0.000  0.000   -0.237  0.942 -0.064   -0.000  0.000 -0.000
 C          0.000 -0.000 -0.000    0.003  0.002 -0.001    0.000 -0.000 -0.000
 N         -0.000 -0.000  0.000   -0.000 -0.000  0.000   -0.000 -0.000  0.000
 H          0.000  0.000 -0.000   -0.004  0.000  0.000   -0.000  0.000 -0.000
 C          0.000  0.000  0.000   -0.000 -0.000  0.000    0.000  0.000  0.000
 C         -0.001 -0.000 -0.000    0.000  0.000 -0.000   -0.000  0.000 -0.000
 C         -0.000  0.000 -0.000    0.000 -0.002  0.000   -0.000  0.000 -0.000
 H          0.000 -0.001  0.000   -0.005  0.019 -0.001    0.002 -0.006  0.000
 C         -0.000  0.000  0.000   -0.001  0.001  0.000    0.000  0.000 -0.000
 N         -0.000 -0.000 -0.000   -0.000 -0.000 -0.000   -0.000 -0.000 -0.000
 H         -0.003 -0.001  0.000    0.000  0.000  0.000   -0.001  0.000  0.000
 C          0.004  0.001  0.000    0.000 -0.000  0.000    0.001  0.001  0.000
 C          0.013 -0.084  0.003   -0.000 -0.000 -0.000    0.005 -0.017  0.001
 H         -0.155  0.966 -0.032   -0.000  0.000 -0.000   -0.032  0.176 -0.006
 C          0.009  0.010  0.001    0.000 -0.000  0.000   -0.067 -0.053 -0.008
 H         -0.139 -0.117 -0.018   -0.000 -0.000 -0.000    0.757  0.615  0.096
 C          0.000  0.000  0.000   -0.000  0.000 -0.000   -0.001  0.002 -0.000
 C          0.000 -0.001  0.000   -0.000  0.000 -0.000    0.001 -0.001  0.000
 H         -0.002  0.012 -0.001    0.000 -0.000  0.000   -0.004  0.019 -0.001
 C         -0.001  0.001 -0.000    0.000  0.000  0.000    0.000  0.000  0.000
 C          0.000  0.000  0.000    0.000 -0.000  0.000    0.000 -0.000  0.000
 O         -0.000 -0.000  0.000    0.000  0.000 -0.000   -0.000 -0.000  0.000
 C          0.000 -0.000  0.000    0.000  0.000 -0.000    0.000 -0.000  0.000
 H         -0.000  0.000 -0.000   -0.001 -0.001  0.001   -0.000  0.000 -0.000
 O          0.000  0.000  0.000   -0.000 -0.000 -0.000   -0.000  0.000  0.000
 H         -0.000 -0.000 -0.000    0.000  0.000 -0.000   -0.000 -0.000  0.000
 S         -0.000  0.000  0.000    0.000 -0.000  0.000   -0.000 -0.000 -0.000
 O          0.000 -0.000  0.000   -0.000  0.000 -0.000    0.000 -0.000  0.000
 O          0.000 -0.000 -0.000   -0.000  0.000  0.000    0.000  0.000 -0.000
 O          0.000 -0.000  0.000   -0.000  0.000 -0.000   -0.000  0.000  0.000
 TransDip   0.004 -0.173  0.009    0.050 -0.139  0.004   -0.015 -0.090  0.005

 Mode:               103                    104                    105
 Frequency:      3214.86                3217.03                3225.53
 Force Cnst:      6.6376                 6.6558                 6.6824
 Red. Mass:       1.0900                 1.0915                 1.0901
 IR Active:          YES                    YES                    YES
 IR Intens:        1.219                  6.346                  0.042
 Raman Active:       YES                    YES                    YES
               X      Y      Z        X      Y      Z        X      Y      Z
 S          0.000 -0.000  0.000   -0.000 -0.000  0.000   -0.000  0.000  0.000
 O         -0.000  0.000 -0.000    0.000  0.000  0.000    0.000  0.000  0.000
 O          0.000  0.000 -0.000    0.000 -0.000 -0.000    0.000 -0.000  0.000
 O         -0.000  0.000  0.000   -0.000  0.000 -0.000    0.000  0.000 -0.000
 C          0.002  0.001 -0.000   -0.001  0.002  0.000    0.000 -0.000 -0.000
 C         -0.008 -0.007  0.002   -0.061 -0.057  0.013   -0.000 -0.000  0.000
 H          0.096  0.090 -0.021    0.692  0.655 -0.156    0.000  0.000 -0.000
 C          0.000 -0.001  0.000    0.007 -0.018  0.001    0.000 -0.000  0.000
 H         -0.003  0.008 -0.000   -0.054  0.200 -0.014   -0.000  0.000 -0.000
 C         -0.000  0.001 -0.000    0.001  0.001 -0.000   -0.000  0.000 -0.000
 N          0.000  0.000 -0.000   -0.000 -0.000  0.000    0.000  0.000 -0.000
 H          0.001 -0.001  0.000   -0.001  0.001 -0.000    0.000 -0.000  0.000
 C          0.000  0.000 -0.000   -0.000  0.000  0.000   -0.000 -0.000  0.000
 C          0.000 -0.000  0.000   -0.000  0.000 -0.000    0.000  0.000  0.000
 C          0.023 -0.082  0.003   -0.003  0.011 -0.000   -0.000  0.000 -0.000
 H         -0.262  0.951 -0.030    0.035 -0.127  0.004    0.000 -0.001  0.000
 C         -0.003  0.001  0.000    0.001  0.000 -0.000    0.000 -0.000  0.000
 N          0.000 -0.000 -0.000   -0.000 -0.000 -0.000    0.000 -0.000  0.000
 H          0.000  0.000  0.000   -0.000  0.000 -0.000    0.000 -0.001 -0.000
 C          0.000  0.000  0.000    0.000 -0.000  0.000   -0.000  0.001 -0.000
 C          0.000 -0.000  0.000   -0.000  0.000 -0.000   -0.000  0.001 -0.000
 H         -0.000  0.001 -0.000    0.000 -0.001  0.000    0.002 -0.015  0.000
 C         -0.000 -0.000 -0.000    0.000  0.000  0.000    0.001  0.001  0.000
 H          0.004  0.003  0.001   -0.001 -0.001 -0.000   -0.012 -0.010 -0.002
 C         -0.000  0.000  0.000   -0.000 -0.000 -0.000    0.002  0.001  0.000
 C          0.000 -0.000  0.000   -0.000  0.000 -0.000    0.015 -0.085  0.005
 H         -0.000  0.001 -0.000    0.000 -0.001  0.000   -0.175  0.979 -0.059
 C          0.000  0.000 -0.000   -0.000  0.000  0.000   -0.002  0.001 -0.000
 C         -0.000  0.000  0.000    0.000 -0.000  0.000   -0.000 -0.001  0.000
 O          0.000 -0.000  0.000    0.000  0.000 -0.000    0.000  0.000 -0.000
 C          0.000 -0.001  0.000   -0.000  0.000 -0.000    0.000  0.000 -0.000
 H          0.001  0.002 -0.004   -0.000 -0.000  0.001    0.000 -0.000  0.000
 O         -0.000  0.000  0.000   -0.000 -0.000 -0.000    0.000 -0.000  0.000
 H          0.000 -0.000 -0.000    0.000  0.000 -0.000    0.000  0.000 -0.000
 S         -0.000 -0.000  0.000    0.000 -0.000  0.000    0.000 -0.000  0.000
 O          0.000 -0.000  0.000   -0.000  0.000 -0.000    0.000  0.000  0.000
 O          0.000  0.000 -0.000   -0.000  0.000  0.000   -0.000  0.000  0.000
 O          0.000  0.000  0.000   -0.000 -0.000 -0.000   -0.000  0.000 -0.000
 TransDip  -0.011 -0.031  0.013   -0.016 -0.079 -0.000   -0.002  0.003 -0.006

 Mode:               106                    107                    108
 Frequency:      3516.46                3584.63                3716.32
 Force Cnst:      7.8681                 8.1552                 8.6736
 Red. Mass:       1.0800                 1.0772                 1.0659
 IR Active:          YES                    YES                    YES
 IR Intens:       46.846                 38.518                 12.895
 Raman Active:       YES                    YES                    YES
               X      Y      Z        X      Y      Z        X      Y      Z
 S          0.000 -0.000 -0.000    0.000  0.000  0.000   -0.000  0.000  0.000
 O         -0.000  0.000 -0.000   -0.000 -0.000 -0.000    0.000 -0.000 -0.000
 O         -0.000  0.000  0.000   -0.000 -0.000 -0.000    0.000 -0.000 -0.000
 O         -0.000 -0.000  0.000   -0.000 -0.000  0.000    0.000  0.000 -0.000
 C         -0.000 -0.000  0.000    0.000 -0.000 -0.000    0.000 -0.000 -0.000
 C          0.000  0.000 -0.000   -0.000 -0.000  0.000    0.000  0.000  0.000
 H         -0.000 -0.000  0.000    0.000 -0.000  0.000    0.000  0.000  0.000
 C         -0.000  0.000 -0.000    0.000  0.000  0.000   -0.000  0.000 -0.000
 H          0.002 -0.002  0.000    0.000 -0.000  0.000    0.000  0.000 -0.000
 C         -0.002  0.001  0.000   -0.000  0.000  0.000   -0.000  0.000  0.000
 N          0.041 -0.062  0.009    0.000 -0.000  0.000   -0.000  0.000 -0.000
 H         -0.523  0.839 -0.126   -0.002  0.003 -0.000    0.001 -0.000  0.000
 C         -0.001 -0.000  0.000    0.000 -0.000  0.000    0.000  0.000  0.000
 C          0.002 -0.001  0.000    0.001  0.001 -0.001   -0.000  0.000 -0.000
 C          0.000 -0.000 -0.000   -0.000  0.000 -0.000    0.000 -0.000 -0.000
 H         -0.001  0.001 -0.000    0.000 -0.000  0.000   -0.000  0.000  0.000
 C         -0.001  0.001  0.000    0.000 -0.000 -0.000   -0.000 -0.000  0.000
 N          0.000  0.000  0.000    0.032 -0.060 -0.027   -0.000 -0.000 -0.000
 H          0.002 -0.003 -0.001   -0.426  0.810  0.396   -0.000  0.002  0.001
 C         -0.001  0.000 -0.000   -0.001  0.000 -0.001    0.000 -0.000  0.000
 C          0.000  0.000  0.000   -0.000  0.000  0.000   -0.000  0.000 -0.000
 H         -0.000 -0.000 -0.000    0.001 -0.001 -0.001    0.000 -0.000  0.000
 C         -0.000  0.000 -0.000    0.000 -0.000  0.000    0.000 -0.000  0.000
 H         -0.000 -0.000 -0.000   -0.000 -0.000 -0.000   -0.000 -0.000  0.000
 C         -0.000 -0.000  0.000   -0.000  0.000 -0.000   -0.000  0.000 -0.000
 C          0.000  0.000  0.000   -0.000 -0.000  0.000    0.000 -0.000  0.000
 H          0.000  0.000 -0.000   -0.000  0.001  0.000   -0.000  0.000 -0.000
 C         -0.000 -0.001  0.000   -0.000  0.001 -0.000   -0.000  0.000  0.000
 C         -0.001  0.004 -0.000   -0.001  0.001 -0.000    0.000 -0.000 -0.000
 O         -0.001 -0.003  0.000    0.000  0.000  0.000   -0.000  0.000 -0.000
 C         -0.000  0.001  0.000   -0.000  0.000  0.000    0.000  0.002 -0.002
 H          0.000 -0.002  0.000    0.000  0.001 -0.001   -0.000 -0.009  0.012
 O          0.000  0.000 -0.000    0.000 -0.000 -0.000    0.013  0.021 -0.057
 H         -0.001 -0.000  0.001    0.000  0.001 -0.002   -0.211 -0.355  0.909
 S         -0.000  0.000 -0.000    0.000 -0.000  0.000    0.000 -0.000  0.000
 O          0.000 -0.000  0.000   -0.000  0.000 -0.000   -0.000  0.000 -0.000
 O          0.000 -0.000 -0.000   -0.000  0.000  0.000   -0.000  0.000  0.000
 O          0.000 -0.000  0.000   -0.000 -0.000 -0.000   -0.000 -0.000 -0.000
 TransDip  -0.127  0.178 -0.015   -0.145  0.120  0.064   -0.041 -0.004  0.108

 STANDARD THERMODYNAMIC QUANTITIES AT   298.15 K  AND     1.00 ATM

   This Molecule has  0 Imaginary Frequencies
   Zero point vibrational energy:      159.315 kcal/mol

   Atom    1 Element S  Has Mass   31.97207
   Atom    2 Element O  Has Mass   15.99491
   Atom    3 Element O  Has Mass   15.99491
   Atom    4 Element O  Has Mass   15.99491
   Atom    5 Element C  Has Mass   12.00000
   Atom    6 Element C  Has Mass   12.00000
   Atom    7 Element H  Has Mass    1.00783
   Atom    8 Element C  Has Mass   12.00000
   Atom    9 Element H  Has Mass    1.00783
   Atom   10 Element C  Has Mass   12.00000
   Atom   11 Element N  Has Mass   14.00307
   Atom   12 Element H  Has Mass    1.00783
   Atom   13 Element C  Has Mass   12.00000
   Atom   14 Element C  Has Mass   12.00000
   Atom   15 Element C  Has Mass   12.00000
   Atom   16 Element H  Has Mass    1.00783
   Atom   17 Element C  Has Mass   12.00000
   Atom   18 Element N  Has Mass   14.00307
   Atom   19 Element H  Has Mass    1.00783
   Atom   20 Element C  Has Mass   12.00000
   Atom   21 Element C  Has Mass   12.00000
   Atom   22 Element H  Has Mass    1.00783
   Atom   23 Element C  Has Mass   12.00000
   Atom   24 Element H  Has Mass    1.00783
   Atom   25 Element C  Has Mass   12.00000
   Atom   26 Element C  Has Mass   12.00000
   Atom   27 Element H  Has Mass    1.00783
   Atom   28 Element C  Has Mass   12.00000
   Atom   29 Element C  Has Mass   12.00000
   Atom   30 Element O  Has Mass   15.99491
   Atom   31 Element C  Has Mass   12.00000
   Atom   32 Element H  Has Mass    1.00783
   Atom   33 Element O  Has Mass   15.99491
   Atom   34 Element H  Has Mass    1.00783
   Atom   35 Element S  Has Mass   31.97207
   Atom   36 Element O  Has Mass   15.99491
   Atom   37 Element O  Has Mass   15.99491
   Atom   38 Element O  Has Mass   15.99491
   Molecular Mass:   421.987860 amu
   Principal axes and moments of inertia in amu*Bohr^2:
                             1           2           3
    Eigenvalues --     2576.53191 40662.02186 42338.24422
          X               1.00000     0.00282    -0.00007
          Y              -0.00282     0.99999    -0.00233
          Z               0.00007     0.00233     1.00000
   Rotational Symmetry Number is   1
   The Molecule is an Asymmetric Top
   Translational Enthalpy:        0.889 kcal/mol
   Rotational Enthalpy:           0.889 kcal/mol
   Vibrational Enthalpy:        172.105 kcal/mol
   gas constant (RT):             0.592 kcal/mol
   Translational Entropy:        44.010  cal/mol.K
   Rotational Entropy:           36.737  cal/mol.K
   Vibrational Entropy:          85.674  cal/mol.K

   Total Enthalpy:              174.475 kcal/mol
   Total Entropy:               166.421  cal/mol.K

 ======================================================================

 STANDARD THERMODYNAMIC QUANTITIES FOR ANHARMONIC VIBRATION -- TOSH

   Zero point vibrational energy: ************ kcal/mol

   Vibrational Enthalpy:       Infinity kcal/mol
   Vibrational Entropy:             NaN  cal/mol.K

   Total Enthalpy:             Infinity kcal/mol
   Total Entropy:                   NaN  cal/mol.K

 ======================================================================

 STANDARD THERMODYNAMIC QUANTITIES FOR ANHARMONIC VIBRATION -- VPT2

   Zero point vibrational energy: ************ kcal/mol

   Vibrational Enthalpy:       Infinity kcal/mol
   Vibrational Entropy:             NaN  cal/mol.K

   Total Enthalpy:             Infinity kcal/mol
   Total Entropy:                   NaN  cal/mol.K

 ======================================================================

Archival summary:
1\1\pikachu\FREQ\ProcedureUnspecified\6-31G*\2821610(2-,1)\pakpong\SunJun518:53:362016SunJun518:53:362016\0\\#,FREQ,ProcedureUnspecified,6-31G*,\\-2,1\S\O,1,1.48799\O,1,1.48868,2,114.179\O,1,1.48902,2,114.158,3,-134.759,0\C,1,1.82405,2,104.29,3,112.562,0\C,5,1.39777,1,120.141,2,89.0017,0\H,6,1.08562,5,117.928,1,3.63714,0\C,6,1.40081,5,121.7,1,-177.665,0\H,8,1.08742,6,121.116,5,-179.447,0\C,8,1.39178,6,117.75,5,-0.282862,0\N,10,1.40041,8,129.41,6,-179.365,0\H,11,1.01729,10,129.025,8,8.12031,0\C,11,1.37374,10,111.11,8,175.856,0\C,13,1.35889,11,123.536,10,-171.384,0\C,5,1.40256,1,120.016,2,-88.9022,0\H,15,1.08612,5,119.02,1,-3.84295,0\C,15,1.38791,5,119.1,1,177.867,0\N,14,1.41331,13,126.121,11,179.833,0\H,18,1.01264,14,118.062,13,-33.7047,0\C,18,1.39913,14,107.401,13,-174.579,0\C,20,1.39699,18,128.527,14,175.066,0\H,21,1.0882,20,121.042,18,-2.24221,0\C,21,1.39368,20,117.899,18,177.919,0\H,23,1.08595,21,120.231,20,178.567,0\C,23,1.40801,21,122.079,20,-0.434348,0\C,25,1.39114,23,119.789,21,1.23843,0\H,26,1.08539,25,119.845,23,177.981,0\C,26,1.40204,25,118.971,23,-0.656322,0\C,28,1.46853,26,131.893,25,177.088,0\O,29,1.24559,28,130.282,26,0.861013,0\C,17,1.51695,15,130.89,5,179.685,0\H,31,1.09779,17,112.241,15,65.9657,0\O,31,1.43486,17,115.993,15,-53.0607,0\H,33,0.971827,31,106.153,17,-44.0821,0\S,25,1.82434,23,118.973,21,-177.003,0\O,35,1.48754,25,104.3,23,-157.497,0\O,35,1.48848,25,104.256,23,82.2277,0\O,35,1.49041,25,103.572,23,-37.1817,0\\\@

 Total job time:  16680.70s(wall), 16673.56s(cpu) 
 Sun Jun  5 18:53:36 2016

        *************************************************************
        *                                                           *
        *  Thank you very much for using Q-Chem.  Have a nice day.  *
        *                                                           *
        *************************************************************
