# Supplementary material for: A DFT investigation of the blue bottle experiment: E∘half-cell analysis of autoxidation catalysed by redox indicators
Source: R Soc Open Sci. 2017 Nov 8;4(11):170708. doi: 10.1098/rsos.170708 (PMC5717635; doi:10.1098/rsos.170708)
Supplement: output.zip [file rsos170708supp2.zip › B3LYP_6-31Gd/C16H18N3S+.out]

                  Welcome to Q-Chem
     A Quantum Leap Into The Future Of Chemistry


 Q-Chem 4.3, Q-Chem, Inc., Pleasanton, CA (2015)

 Y. Shao,  Z. Gan,  E. Epifanovsky,  A. T. B. Gilbert,  M. Wormit,  
 J. Kussmann,  A. W. Lange,  A. Behn,  J. Deng,  X. Feng,  D. Ghosh,  
 M. Goldey,  P. R. Horn,  L. D. Jacobson,  I. Kaliman,  R. Z. Khaliullin,  
 T. Kus,  A. Landau,  J. Liu,  E. I. Proynov,  Y. M. Rhee,  R. M. Richard,  
 M. A. Rohrdanz,  R. P. Steele,  E. J. Sundstrom,  H. L. Woodcock III,  
 P. M. Zimmerman,  D. Zuev,  B. Albrecht,  E. Alguire,  B. Austin,  
 S. A. Baeppler,  G. J. O. Beran,  Y. A. Bernard,  E. Berquist,  
 K. Brandhorst,  K. B. Bravaya,  S. T. Brown,  D. Casanova,  C.-M. Chang,  
 Y. Chen,  S. H. Chien,  K. D. Closser,  D. L. Crittenden,  M. Diedenhofen,  
 R. A. DiStasio Jr.,  H. Do,  A. D. Dutoi,  R. G. Edgar,  P.-T. Fang,  
 S. Fatehi,  Q. Feng,  L. Fusti-Molnar,  A. Ghysels,  
 A. Golubeva-Zadorozhnaya,  J. Gomes,  A. Gunina,  M. W. D. Hanson-Heine,  
 P. H. P. Harbach,  A. W. Hauser,  E. G. Hohenstein,  Z. C. Holden,  K. Hui,  
 T.-C. Jagau,  H. Ji,  B. Kaduk,  K. Khistyaev,  Jaehoon Kim,  Jihan Kim,  
 R. A. King,  P. Klunzinger,  D. Kosenkov,  T. Kowalczyk,  C. M. Krauter,  
 K. U. Lao,  A. Laurent,  K. V. Lawler,  S. Lehtola,  S. V. Levchenko,  
 C. Y. Lin,  Y.-S. Lin,  F. Liu,  E. Livshits,  R. C. Lochan,  A. Luenser,  
 P. Manohar,  S. F. Manzer,  S.-P. Mao,  N. Mardirossian,  A. V. Marenich,  
 L. A. Martinez-Martinez,  S. A. Maurer,  N. J. Mayhall,  K. Nanda,  
 C. M. Oana,  R. Olivares-Amaya,  D. P. O'Neill,  J. A. Parkhill,  
 T. M. Perrine,  R. Peverati,  P. A. Pieniazek,  F. Plasser,  A. Prociuk,  
 D. R. Rehn,  E. Rosta,  N. J. Russ,  N. Sergueev,  S. M. Sharada,  
 S. Sharma,  D. W. Small,  A. Sodt,  T. Stauch,  T. Stein,  D. Stuck,  
 Y.-C. Su,  A. J. W. Thom,  T. Tsuchimochi,  L. Vogt,  O. Vydrov,  T. Wang,  
 M. A. Watson,  J. Wenzel,  A. White,  C. F. Williams,  V. Vanovschi,  
 S. Yeganeh,  S. R. Yost,  Z.-Q. You,  I. Y. Zhang,  X. Zhang,  Y. Zhao,  
 B. R. Brooks,  G. K. L. Chan,  D. M. Chipman,  C. J. Cramer,  
 W. A. Goddard III,  M. S. Gordon,  W. J. Hehre,  A. Klamt,  
 H. F. Schaefer III,  M. W. Schmidt,  C. D. Sherrill,  D. G. Truhlar,  
 A. Warshel,  X. Xu,  A. Aspuru-Guzik,  R. Baer,  A. T. Bell,  N. A. Besley,  
 J.-D. Chai,  A. Dreuw,  B. D. Dunietz,  T. R. Furlani,  S. R. Gwaltney,  
 C.-P. Hsu,  Y. Jung,  J. Kong,  D. S. Lambrecht,  W. Liang,  C. Ochsenfeld,  
 V. A. Rassolov,  L. V. Slipchenko,  J. E. Subotnik,  T. Van Voorhis,  
 J. M. Herbert,  A. I. Krylov,  P. M. W. Gill,  M. Head-Gordon

 Contributors to earlier versions of Q-Chem not listed above: 
 R. D. Adamson,  J. Baker,  E. F. C. Byrd,  A. K. Chakraborty,  C.-L. Cheng,  
 H. Dachsel,  R. J. Doerksen,  G. Hawkins,  A. Heyden,  S. Hirata,  
 G. Kedziora,  F. J. Keil,  C. Kelley,  P. P. Korambath,  W. Kurlancheek,  
 A. M. Lee,  M. S. Lee,  D. Liotard,  I. Lotan,  P. E. Maslen,  N. Nair,  
 D. Neuhauser,  R. Olson,  B. Peters,  J. Ritchie,  N. E. Schultz,  
 N. Shenvi,  A. C. Simmonett,  K. S. Thanthiriwatte,  Q. Wu,  W. Zhang

 Please cite Q-Chem as follows:
 Y. Shao et al., Mol. Phys. 113, 184-215 (2015)
 DOI: 10.1080/00268976.2014.952696

 Q-Chem 4.3.0 for Intel X86 EM64T Linux

 Parts of Q-Chem use Armadillo 5.200.1 (Boston Tea Smuggler).
 http://arma.sourceforge.net/

 Q-Chem begins on Fri Jun  3 19:59:22 2016  


Host: 0

     Scratch files written to /scratch/pakpong/qchem27228//

Checking the input file for inconsistencies... 	...done.

--------------------------------------------------------------
User input:
--------------------------------------------------------------
$molecule
1 1
  S   -0.0000049   -1.3612576   -0.0002592
  C   -1.3729902   -0.2740591   -0.0005854
  C   -2.6404812   -0.8264820    0.0004655
  H   -2.7445951   -1.9042142    0.0018814
  C   -3.7972760   -0.0001166    0.0008000
  N   -5.0402526   -0.5367545    0.0027225
  C   -3.6086265    1.4261268   -0.0011855
  H   -4.4674345    2.0844943   -0.0026850
  C   -2.3552280    1.9647120   -0.0024125
  H   -2.2067855    3.0394749   -0.0041392
  C   -1.1769716    1.1527873   -0.0019004
  N   -0.0000010    1.7828997   -0.0027736
  C    1.1769680    1.1527837   -0.0020198
  C    2.3552263    1.9647050   -0.0028265
  H    2.2067878    3.0394678   -0.0049113
  C    3.6086225    1.4261156   -0.0015736
  H    4.4674348    2.0844750   -0.0036375
  C    3.7972702   -0.0001261    0.0009165
  N    5.0402473   -0.5367619    0.0032938
  C    2.6404734   -0.8264897    0.0005229
  H    2.7445837   -1.9042218    0.0020723
  C    1.3729837   -0.2740630   -0.0006052
  C    5.2207895   -1.9896042   -0.0033043
  H    6.2857044   -2.2177098   -0.0059287
  H    4.7724066   -2.4391199   -0.8969207
  H    4.7750549   -2.4470618    0.8876572
  C   -5.2207779   -1.9896031   -0.0025627
  H   -6.2856884   -2.2177258   -0.0053366
  H   -4.7721152   -2.4399245   -0.8956297
  H   -4.7753103   -2.4462467    0.8889533
  C    6.2292502    0.3217546    0.0068327
  H    7.1182312   -0.3071448    0.0259775
  H    6.2486411    0.9673359    0.8915379
  H    6.2707978    0.9462894   -0.8924580
  C   -6.2292489    0.3217727    0.0061836
  H   -7.1182833   -0.3071610    0.0212014
  H   -6.2507424    0.9647583    0.8927689
  H   -6.2686449    0.9489381   -0.8913295
$end

$rem
   BASIS  =  6-31G*
   GUI  =  2
   JOB_TYPE  =  Frequency
   METHOD  =  B3LYP
   SCF_CONVERGENCE  =  8
$end

--------------------------------------------------------------
 ----------------------------------------------------------------
             Standard Nuclear Orientation (Angstroms)
    I     Atom           X                Y                Z
 ----------------------------------------------------------------
    1      S      -0.0000020699    -1.3608041948    -0.0005683424
    2      C      -1.3729886857    -0.2736073142    -0.0006885327
    3      C      -2.6404790159    -0.8260319357     0.0002603615
    4      H      -2.7445916100    -1.9037645086     0.0014740369
    5      C      -3.7972748153     0.0003319870     0.0007516006
    6      N      -5.0402507634    -0.5363077687     0.0025750254
    7      C      -3.6086270436     1.4265759630    -0.0009663496
    8      H      -4.4674358422     2.0849426936    -0.0023410605
    9      C      -2.3552291969     1.9651629007    -0.0020939230
   10      H      -2.2067879997     3.0399262856    -0.0036190162
   11      C      -1.1769718139     1.1532395448    -0.0017358798
   12      N      -0.0000019774     1.7833535219    -0.0024923631
   13      C       1.1769677860     1.1532388158    -0.0018584799
   14      C       2.3552251025     1.9651616789    -0.0025143267
   15      H       2.2067852993     3.0399246718    -0.0043971165
   16      C       3.6086219559     1.4265735700    -0.0013642615
   17      H       4.4674334565     2.0849343852    -0.0033057084
   18      C       3.7972713849     0.0003316558     0.0008577763
   19      N       5.0402491374    -0.5363030769     0.0031326226
   20      C       2.6404755842    -0.8260332556     0.0003105821
   21      H       2.7445871902    -1.9037655015     0.0016574746
   22      C       1.3729852143    -0.2736078874    -0.0007120658
   23      C       5.2207930862    -1.9891438938    -0.0037385233
   24      H       6.2857082587    -2.2172477083    -0.0064072021
   25      H       4.7724095153    -2.4384923340    -0.8974387037
   26      H       4.7750602509    -2.4467693213     0.8871376699
   27      C      -5.2207743127    -1.9891555692    -0.0029827309
   28      H      -6.2856845405    -2.2172790330    -0.0057980180
   29      H      -4.7721122819    -2.4393087269    -0.8961348819
   30      H      -4.7753049483    -2.4459660222     0.8884469039
   31      C       6.2292510035     0.3222141824     0.0068311103
   32      H       7.1182327904    -0.3066877255     0.0258566130
   33      H       6.2486423251     0.9676293732     0.8916574893
   34      H       6.2707966253     0.9469178817    -0.8923423613
   35      C      -6.2292480974     0.3222173273     0.0061989473
   36      H      -7.1182817160    -0.3067202573     0.0210998604
   37      H      -6.2507411701     0.9650364156     0.8929049945
   38      H      -6.2686460763     0.9495511949    -0.8911963203
 ----------------------------------------------------------------
 Molecular Point Group                 C1    NOp =  1
 Largest Abelian Subgroup              C1    NOp =  1
 Nuclear Repulsion Energy =  1580.4368120102 hartrees
 There are       75 alpha and       75 beta electrons
 Requested basis set is 6-31G(d)
 There are 117 shells and 340 basis functions

 Total QAlloc Memory Limit   2000 MB
 Mega-Array Size        61 MB
 MEM_STATIC part        62 MB
 A cutoff of  1.0D-11 yielded   3862 shell pairs
 There are     36779 function pairs

 -------------------------------------------------------
 OpenMP Integral Computing Module                       
 Release: version 1.0, May 2013, Q-Chem Inc. Pittsburgh 
 -------------------------------------------------------
 Integral Job Info:
 Integral job number is                      11
 Integral operator is                         1
 short-range coefficients                     0
 long-range coefficients              100000000
 Omega coefficients                           0
 if combine SR and LR in K                    0
 Integral screening is                        0
 Integral computing path is                   2
 max size of driver memory is            800000
 size of driver memory is                593474
 size of scratch memory is             15166112
 max col of scratch BK array               1296
 max len of scratch array in speh3          155
 max len of scratch index in speh4           18
 max int batch size is                      520
 min int batch size is                       52
 fixed nKL is                                52
 max L of basis functions is                  2
 order of int derivative is                   0
 number of shells is                        117
 number of basis is                         340
 number of cartesian basis is               340
 number of contracted shell pairs          3862
 number of primitive shell pairs          13738
 maxK2 (contraction) of shell pair           36
 max number of K2 of shell pair               1
 max number of CS2 of shell pair            416
 max number of PS2 of shell pair           2442
 mem total for path MDJ                  102328
 -------------------------------------------------------
 Smallest overlap matrix eigenvalue = 3.84E-04
 Guess from superposition of atomic densities
 Warning:  Energy on first SCF cycle will be non-variational
 A restricted hybrid HF-DFT SCF calculation will be
 performed using Pulay DIIS extrapolation
 Exchange:     0.2000 Hartree-Fock + 0.0800 Slater + 0.7200 B88
 Correlation:  0.1900 VWN1RPA + 0.8100 LYP
 Using SG-1 standard quadrature grid
 SCF converges when DIIS error is below 1.0E-08
 Inaccurate integrated density:
   Number of electrons =   150
   Numerical integral  =   150.997406162717
   Relative error      =     0.6649374418 %
 ---------------------------------------
  Cycle       Energy         DIIS Error
 ---------------------------------------
    1   -1187.8050588518      4.40E-02
    2   -1182.5596976944      3.76E-03
    3   -1182.4361909815      4.63E-03
    4   -1182.7568931428      1.09E-03
    5   -1182.7737466468      4.30E-04
    6   -1182.7759332187      2.10E-04
    7   -1182.7766589179      7.89E-05
    8   -1182.7767587459      2.42E-05
    9   -1182.7767665452      6.55E-06
   10   -1182.7767671413      1.88E-06
   11   -1182.7767671860      1.04E-06
   12   -1182.7767672019      3.02E-07
   13   -1182.7767672021      1.60E-07
   14   -1182.7767672026      5.81E-08
   15   -1182.7767671991      2.30E-08
   16   -1182.7767672004      8.49E-09 Convergence criterion met
 ---------------------------------------
 SCF time:  CPU 444.89 s  wall 445.14 s
 SCF   energy in the final basis set = -1182.7767672004
 Total energy in the final basis set = -1182.7767672004

 --------------------------------------------------------------

                    Orbital Energies (a.u.)
 --------------------------------------------------------------

 Alpha MOs
 -- Occupied --
-89.043 -14.503 -14.503 -14.471 -10.375 -10.375 -10.368 -10.368
-10.357 -10.357 -10.335 -10.335 -10.334 -10.334 -10.320 -10.320
-10.320 -10.320 -10.317 -10.317  -8.104  -6.068  -6.064  -6.060
 -1.089  -1.088  -1.076  -0.982  -0.978  -0.935  -0.892  -0.884
 -0.866  -0.846  -0.846  -0.818  -0.804  -0.762  -0.737  -0.734
 -0.715  -0.673  -0.673  -0.639  -0.633  -0.629  -0.606  -0.590
 -0.590  -0.579  -0.567  -0.565  -0.559  -0.547  -0.546  -0.545
 -0.528  -0.528  -0.526  -0.524  -0.512  -0.509  -0.501  -0.500
 -0.492  -0.468  -0.467  -0.465  -0.454  -0.422  -0.393  -0.385
 -0.374  -0.339  -0.317
 -- Virtual --
 -0.226  -0.142  -0.124  -0.119  -0.096  -0.066  -0.046  -0.019
 -0.017  -0.007  -0.004   0.011   0.015   0.025   0.026   0.029
  0.039   0.048   0.055   0.057   0.057   0.060   0.060   0.063
  0.066   0.066   0.072   0.087   0.092   0.099   0.109   0.132
  0.135   0.148   0.152   0.183   0.192   0.204   0.205   0.213
  0.228   0.236   0.240   0.257   0.282   0.303   0.315   0.339
  0.373   0.373   0.381   0.384   0.390   0.395   0.402   0.407
  0.412   0.412   0.416   0.420   0.447   0.448   0.454   0.455
  0.456   0.457   0.469   0.482   0.486   0.503   0.506   0.507
  0.508   0.512   0.559   0.567   0.572   0.576   0.577   0.601
  0.608   0.617   0.622   0.625   0.630   0.668   0.677   0.680
  0.686   0.695   0.706   0.712   0.715   0.726   0.730   0.741
  0.741   0.744   0.756   0.759   0.762   0.766   0.785   0.785
  0.786   0.803   0.804   0.823   0.830   0.834   0.838   0.839
  0.843   0.846   0.853   0.859   0.875   0.883   0.893   0.896
  0.919   0.921   0.943   0.947   0.956   0.966   1.021   1.041
  1.057   1.071   1.090   1.104   1.107   1.136   1.139   1.174
  1.187   1.214   1.216   1.222   1.244   1.252   1.255   1.265
  1.275   1.301   1.303   1.325   1.328   1.342   1.343   1.360
  1.371   1.376   1.418   1.434   1.439   1.457   1.498   1.499
  1.547   1.560   1.624   1.626   1.653   1.671   1.712   1.726
  1.729   1.738   1.740   1.756   1.766   1.788   1.789   1.791
  1.817   1.845   1.853   1.855   1.860   1.864   1.877   1.895
  1.910   1.912   1.916   1.935   1.936   1.977   1.982   1.985
  2.002   2.026   2.026   2.032   2.033   2.050   2.077   2.080
  2.086   2.089   2.108   2.113   2.121   2.184   2.191   2.193
  2.199   2.215   2.216   2.217   2.235   2.291   2.347   2.351
  2.403   2.413   2.418   2.427   2.440   2.444   2.446   2.462
  2.474   2.515   2.559   2.567   2.588   2.592   2.620   2.667
  2.668   2.711   2.725   2.726   2.787   2.808   2.849   2.931
  3.019   3.085   3.214   3.242   3.304   3.843   3.899   3.900
  3.964   3.966   3.995   3.999   4.022   4.065   4.156   4.158
  4.183   4.199   4.216   4.221   4.259   4.311   4.379   4.580
  4.671
 --------------------------------------------------------------

          Ground-State Mulliken Net Atomic Charges

     Atom                 Charge (a.u.)
  ----------------------------------------
      1 S                     0.335588
      2 C                    -0.098826
      3 C                    -0.245767
      4 H                     0.170844
      5 C                     0.411269
      6 N                    -0.464593
      7 C                    -0.177056
      8 H                     0.173583
      9 C                    -0.133875
     10 H                     0.187359
     11 C                     0.287805
     12 N                    -0.532628
     13 C                     0.287804
     14 C                    -0.133875
     15 H                     0.187359
     16 C                    -0.177060
     17 H                     0.173583
     18 C                     0.411272
     19 N                    -0.464594
     20 C                    -0.245765
     21 H                     0.170844
     22 C                    -0.098825
     23 C                    -0.336752
     24 H                     0.194541
     25 H                     0.191885
     26 H                     0.191925
     27 C                    -0.336751
     28 H                     0.194541
     29 H                     0.191889
     30 H                     0.191921
     31 C                    -0.337244
     32 H                     0.193324
     33 H                     0.195023
     34 H                     0.195076
     35 C                    -0.337245
     36 H                     0.193323
     37 H                     0.195028
     38 H                     0.195072
  ----------------------------------------
  Sum of atomic charges =     1.000000

 -----------------------------------------------------------------
                    Cartesian Multipole Moments
 -----------------------------------------------------------------
    Charge (ESU x 10^10)
                 4.8032
    Dipole Moment (Debye)
         X       0.0000      Y      -1.8853      Z       0.0015
       Tot       1.8853
    Quadrupole Moments (Debye-Ang)
        XX      10.6877     XY       0.0000     YY    -103.3477
        XZ      -0.0022     YZ       0.0080     ZZ    -125.4354
    Octopole Moments (Debye-Ang^2)
       XXX       0.0008    XXY     -52.2449    XYY      -0.0002
       YYY      -9.2125    XXZ       0.3609    XYZ       0.0017
       YYZ      -0.0142    XZZ       0.0005    YZZ      -3.7059
       ZZZ      -0.0247
    Hexadecapole Moments (Debye-Ang^3)
      XXXX   -5559.1968   XXXY       0.0028   XXYY   -1557.3936
      XYYY       0.0011   YYYY   -1287.2041   XXXZ       0.1651
      XXYZ       0.2092   XYYZ       0.0020   YYYZ      -0.0948
      XXZZ   -1768.9659   XYZZ      -0.0015   YYZZ    -264.7688
      XZZZ      -0.0435   YZZZ       0.0612   ZZZZ    -153.8603
 -----------------------------------------------------------------
 Calculating MO derivatives via CPSCF
   1         3         114      0.273455    0.070150
   2         3         114      0.024691    0.006417
   3         6         111      0.001706    0.000389
   4        89          28      0.000074    0.000023
   5       116           1      0.000001    0.000001
   6       117           0      0.000000    0.000000    Roots Converged
 Calculating analytic Hessian of the SCF energy
 Polarizability Matrix (a.u.)
            1           2           3
    1-615.1206684   0.0005356   0.0169119
    2   0.0005356-197.0939561   0.0671835
    3   0.0169119   0.0671835 -90.7140383

 Direct stationary perturbation theory relativistic correction:

 rels  =       0.791967805428
 relv  =      -3.428579600523
 rel2e =       1.262851259155
 E_rel =      -1.373760535940

 Hessian of the SCF Energy
            1           2           3           4           5           6
    1   0.3109014  -0.0000001  -0.0000024  -0.1108103   0.0671317  -0.0000060
    2  -0.0000001   0.2639765  -0.0000665   0.0337007  -0.1243570   0.0000309
    3  -0.0000024  -0.0000665   0.0158089  -0.0000008   0.0000269  -0.0173360
    4  -0.1108103   0.0337007  -0.0000008   0.6101840   0.0827419  -0.0002471
    5   0.0671317  -0.1243570   0.0000269   0.0827419   0.5538252  -0.0003281
    6  -0.0000060   0.0000309  -0.0173360  -0.0002471  -0.0003281   0.1136902
    7  -0.0422044   0.0115256   0.0000224  -0.3146598  -0.0928064   0.0001458
    8   0.0212497   0.0139078  -0.0000169  -0.1225261  -0.1643502   0.0001381
    9  -0.0000001  -0.0000090   0.0034347   0.0002019   0.0001367  -0.0496744
   10  -0.0000371  -0.0011444   0.0000022  -0.0005728  -0.0313681   0.0000322
   11   0.0000593   0.0005251   0.0000005  -0.0018022  -0.0081814   0.0000093
   12   0.0000040  -0.0000030  -0.0013887  -0.0000057   0.0000172   0.0014515
   13   0.0049433  -0.0096145  -0.0000038  -0.0655300  -0.0048669   0.0000502
   14  -0.0131747   0.0070097   0.0000094   0.0292845   0.0328609  -0.0000349
   15   0.0000143  -0.0000012   0.0026944  -0.0000007  -0.0000197  -0.0013384
   16  -0.0008238   0.0020332   0.0000036   0.0142464   0.0139953   0.0000076
   17   0.0018804   0.0012053   0.0000037   0.0065515  -0.0008625  -0.0000012
   18  -0.0000080  -0.0000055   0.0002675  -0.0000217  -0.0000294   0.0036702
   19   0.0032669  -0.0029551  -0.0000020  -0.0158195  -0.0139299   0.0000209
   20   0.0061464  -0.0022617  -0.0000049  -0.0169488  -0.0130162   0.0000129
   21  -0.0000019   0.0000094  -0.0004508   0.0000409   0.0000237  -0.0019597
   22   0.0000754   0.0000662  -0.0000003  -0.0000796  -0.0004605   0.0000002
   23   0.0001537  -0.0000399  -0.0000006  -0.0012432  -0.0002740   0.0000025
   24   0.0000005  -0.0000008  -0.0004044  -0.0000010  -0.0000013  -0.0001010
   25  -0.0046740  -0.0015815   0.0000014   0.0255284   0.0286232  -0.0000420
   26   0.0012208  -0.0049849   0.0000061   0.0210327  -0.0318005   0.0000289
   27  -0.0000018   0.0000062   0.0024097  -0.0000280   0.0000162   0.0067351
   28  -0.0003323   0.0011942   0.0000004  -0.0042757   0.0017104   0.0000017
   29  -0.0002846  -0.0003890   0.0000016   0.0030776  -0.0009511   0.0000055
   30  -0.0000006   0.0000006   0.0008274  -0.0000009   0.0000055   0.0032581
   31   0.0062911   0.0263736  -0.0000101  -0.1047521   0.0120718   0.0000126
   32   0.0219591  -0.0241530   0.0000064  -0.0030202  -0.2254206   0.0001061
   33  -0.0000140   0.0000037   0.0048651   0.0000096   0.0001072  -0.0653502
   34  -0.0214614   0.0000000  -0.0000005  -0.0100940  -0.0714672   0.0000503
   35  -0.0000000   0.0058172   0.0000019  -0.0400085  -0.0241771   0.0000394
   36   0.0000010  -0.0000088  -0.0055608   0.0000447   0.0000374   0.0164478
   37   0.0062911  -0.0263736   0.0000115   0.0068498   0.0318729  -0.0000183
   38  -0.0219591  -0.0241530   0.0000064  -0.0001867  -0.0165618   0.0000103
   39   0.0000120   0.0000044   0.0048651  -0.0000047   0.0000092  -0.0061942
   40  -0.0046740   0.0015815  -0.0000007   0.0000151  -0.0120878   0.0000095
   41  -0.0012207  -0.0049849   0.0000063   0.0012198  -0.0041766   0.0000027
   42   0.0000034   0.0000073   0.0024097  -0.0000010   0.0000083   0.0011421
   43  -0.0003323  -0.0011942  -0.0000006   0.0007816  -0.0001724   0.0000005
   44   0.0002846  -0.0003890   0.0000019   0.0004110   0.0002452  -0.0000010
   45   0.0000009   0.0000011   0.0008274  -0.0000019   0.0000036  -0.0001004
   46   0.0032669   0.0029551   0.0000028   0.0004579   0.0047235  -0.0000038
   47  -0.0061464  -0.0022617  -0.0000057   0.0021362  -0.0084309   0.0000041
   48   0.0000014   0.0000109  -0.0004508   0.0000063  -0.0000078  -0.0004863
   49   0.0000754  -0.0000662   0.0000003  -0.0000655   0.0002144  -0.0000001
   50  -0.0001537  -0.0000399  -0.0000008   0.0000570  -0.0002434  -0.0000004
   51  -0.0000008  -0.0000008  -0.0004044  -0.0000009  -0.0000018  -0.0001243
   52   0.0049433   0.0096145   0.0000057  -0.0015547  -0.0060678  -0.0000013
   53   0.0131747   0.0070097   0.0000117   0.0004829   0.0074605  -0.0000040
   54  -0.0000182  -0.0000023   0.0026944  -0.0000020  -0.0000328   0.0022599
   55  -0.0008238  -0.0020331  -0.0000048  -0.0007592   0.0079068  -0.0000021
   56  -0.0018805   0.0012052   0.0000048   0.0003244  -0.0048044   0.0000015
   57   0.0000094  -0.0000103   0.0002675  -0.0000081   0.0000635  -0.0000695
   58  -0.0422043  -0.0115256  -0.0000270  -0.0015149  -0.0010492  -0.0000034
   59  -0.0212497   0.0139078  -0.0000182  -0.0026999  -0.0065476   0.0000065
   60   0.0000017  -0.0000090   0.0034347   0.0000045   0.0000138   0.0010816
   61  -0.0000371   0.0011444  -0.0000023  -0.0006070   0.0001331   0.0000023
   62  -0.0000593   0.0005251   0.0000006   0.0002499  -0.0006753  -0.0000027
   63  -0.0000046  -0.0000031  -0.0013887   0.0000018  -0.0000002  -0.0009953
   64  -0.1108103  -0.0337007   0.0000044  -0.0242285  -0.0124004   0.0000038
   65  -0.0671316  -0.1243568   0.0000292   0.0124004   0.0420041  -0.0000259
   66   0.0000095   0.0000312  -0.0173360  -0.0000045  -0.0000242  -0.0076041
   67   0.0000630   0.0003094   0.0000008   0.0001684  -0.0006317  -0.0000007
   68  -0.0007352  -0.0011456  -0.0000019  -0.0003766   0.0025760  -0.0000007
   69  -0.0000038  -0.0000067   0.0000763  -0.0000025   0.0000083  -0.0000008
   70  -0.0000440  -0.0000302  -0.0000000   0.0000852   0.0000730  -0.0000000
   71   0.0000346   0.0000105   0.0000003   0.0000848  -0.0001752   0.0000003
   72  -0.0000010  -0.0000003  -0.0000115   0.0000008  -0.0000017   0.0000119
   73   0.0001923   0.0002547   0.0000168  -0.0000781  -0.0001188   0.0000233
   74  -0.0000674   0.0001284  -0.0000333   0.0001178  -0.0005976   0.0000187
   75   0.0000432   0.0001101  -0.0000071   0.0001497  -0.0002688   0.0000221
   76   0.0001902   0.0002536  -0.0000161  -0.0000777  -0.0001238  -0.0000237
   77  -0.0000651   0.0001305   0.0000337   0.0001189  -0.0006003  -0.0000188
   78  -0.0000441  -0.0001062  -0.0000075  -0.0001471   0.0002582   0.0000219
   79   0.0000630  -0.0003094  -0.0000008  -0.0002205  -0.0011403  -0.0000064
   80   0.0007352  -0.0011456  -0.0000015  -0.0045580  -0.0048479   0.0000048
   81   0.0000032  -0.0000063   0.0000763  -0.0000171  -0.0000128   0.0003392
   82  -0.0000440   0.0000302   0.0000000   0.0003753  -0.0000533  -0.0000015
   83  -0.0000346   0.0000105   0.0000003  -0.0001464   0.0005423  -0.0000012
   84   0.0000009  -0.0000002  -0.0000115  -0.0000042  -0.0000011   0.0001558
   85   0.0001922  -0.0002547  -0.0000167  -0.0011220  -0.0005851   0.0004294
   86   0.0000674   0.0001283  -0.0000333   0.0001909   0.0004636   0.0002236
   87  -0.0000433   0.0001099  -0.0000071   0.0002727   0.0008785  -0.0001228
   88   0.0001903  -0.0002537   0.0000162  -0.0011143  -0.0005819  -0.0004274
   89   0.0000652   0.0001306   0.0000337   0.0002015   0.0004753  -0.0002223
   90   0.0000440  -0.0001065  -0.0000075  -0.0002651  -0.0008737  -0.0001255
   91  -0.0002544   0.0007852   0.0000020   0.0001247  -0.0024226   0.0000003
   92  -0.0000723  -0.0003418  -0.0000007  -0.0000426  -0.0011249   0.0000039
   93   0.0000070   0.0000284  -0.0001035   0.0000101  -0.0000431  -0.0001297
   94  -0.0001041   0.0000212   0.0000003  -0.0000026   0.0001185  -0.0000006
   95  -0.0000730  -0.0000137  -0.0000005  -0.0000654  -0.0000615  -0.0000010
   96  -0.0000033  -0.0000056  -0.0000145  -0.0000013   0.0000022  -0.0000178
   97  -0.0002284  -0.0003682  -0.0000357  -0.0000667   0.0001940  -0.0000187
   98   0.0000816  -0.0000616  -0.0000040  -0.0000280   0.0004948  -0.0000157
   99   0.0000620  -0.0000539   0.0000119  -0.0000680   0.0001954  -0.0000039
  100  -0.0002294  -0.0003687   0.0000354  -0.0000655   0.0002109   0.0000208
  101   0.0000801  -0.0000661   0.0000041  -0.0000282   0.0005130   0.0000147
  102  -0.0000621   0.0000433   0.0000130   0.0000608  -0.0001844  -0.0000037
  103  -0.0002544  -0.0007854  -0.0000016  -0.0032261  -0.0011784  -0.0000061
  104   0.0000724  -0.0003420  -0.0000005   0.0001879   0.0017058  -0.0000122
  105  -0.0000052   0.0000216  -0.0001035   0.0000540   0.0000289   0.0014636
  106  -0.0001042  -0.0000212  -0.0000003   0.0000570   0.0005236  -0.0000075
  107   0.0000730  -0.0000136  -0.0000003  -0.0000017  -0.0002522   0.0000088
  108   0.0000027  -0.0000044  -0.0000145  -0.0000100  -0.0000057   0.0000137
  109  -0.0002286   0.0003685   0.0000357   0.0012076   0.0006273  -0.0002638
  110  -0.0000814  -0.0000620  -0.0000040  -0.0004373  -0.0003307   0.0000876
  111  -0.0000619  -0.0000530   0.0000120  -0.0002507  -0.0001404  -0.0000117
  112  -0.0002292   0.0003685  -0.0000355   0.0012156   0.0006400   0.0002688
  113  -0.0000802  -0.0000656   0.0000041  -0.0004528  -0.0003459  -0.0000911
  114   0.0000621   0.0000443   0.0000129   0.0002372   0.0001359  -0.0000149
            7           8           9          10          11          12
    1  -0.0422044   0.0212497  -0.0000001  -0.0000371   0.0000593   0.0000040
    2   0.0115256   0.0139078  -0.0000090  -0.0011444   0.0005251  -0.0000030
    3   0.0000224  -0.0000169   0.0034347   0.0000022   0.0000005  -0.0013887
    4  -0.3146598  -0.1225261   0.0002019  -0.0005728  -0.0018022  -0.0000057
    5  -0.0928064  -0.1643502   0.0001367  -0.0313681  -0.0081814   0.0000172
    6   0.0001458   0.0001381  -0.0496744   0.0000322   0.0000093   0.0014515
    7   0.6916067   0.0365859  -0.0004508  -0.0617839  -0.0245101   0.0000668
    8   0.0365859   0.7279288  -0.0005322  -0.0264222  -0.3453002   0.0003601
    9  -0.0004508  -0.0005322   0.1088502   0.0000532   0.0003446  -0.0307000
   10  -0.0617839  -0.0264222   0.0000532   0.0680564   0.0329272  -0.0000435
   11  -0.0245101  -0.3453002   0.0003446   0.0329272   0.3663106  -0.0003636
   12   0.0000668   0.0003601  -0.0307000  -0.0000435  -0.0003636   0.0207857
   13  -0.2030499   0.1056584   0.0000264   0.0083211  -0.0028945  -0.0000097
   14   0.0612428  -0.1976373  -0.0000451   0.0268027  -0.0139940  -0.0000220
   15   0.0001544  -0.0000314  -0.0607984  -0.0000315   0.0000165   0.0032694
   16  -0.0682941  -0.0066010   0.0001499   0.0008346  -0.0012106  -0.0000149
   17   0.0099009   0.0198681  -0.0000206  -0.0009958  -0.0007583  -0.0000013
   18   0.0001004  -0.0000175   0.0090036  -0.0000053  -0.0000039  -0.0016715
   19   0.0295693   0.0244843  -0.0000184  -0.0047203   0.0030981   0.0000100
   20   0.0334942  -0.0261251   0.0000699   0.0017791  -0.0002724   0.0000011
   21  -0.0000708   0.0000274   0.0068804   0.0000058   0.0000005   0.0035905
   22   0.0002534  -0.0014784   0.0000057   0.0004062  -0.0002966   0.0000006
   23  -0.0023646  -0.0049390   0.0000130   0.0013614  -0.0006504  -0.0000029
   24   0.0000064   0.0000049   0.0029744  -0.0000005   0.0000000   0.0000563
   25  -0.0325834  -0.0000747  -0.0000088  -0.0007246   0.0005751   0.0000046
   26   0.0048246  -0.0022735  -0.0000111  -0.0001131   0.0005799   0.0000032
   27   0.0000094  -0.0000066  -0.0013337  -0.0000006  -0.0000003  -0.0000558
   28  -0.0002701   0.0000174  -0.0000010   0.0001308  -0.0000655  -0.0000006
   29  -0.0000742   0.0005736  -0.0000014  -0.0000487  -0.0000400  -0.0000011
   30  -0.0000010  -0.0000034  -0.0005331  -0.0000009  -0.0000004  -0.0005868
   31  -0.0020694  -0.0308712   0.0000551  -0.0050646  -0.0016684   0.0000006
   32  -0.0477649  -0.0115987   0.0000418   0.0008896   0.0017438   0.0000099
   33   0.0000557   0.0000232   0.0053394   0.0000049   0.0000058   0.0077466
   34   0.0149564  -0.0005320  -0.0000203   0.0000332   0.0004329   0.0000003
   35   0.0033355  -0.0080439   0.0000022  -0.0022497  -0.0006507   0.0000000
   36  -0.0000084   0.0000110   0.0031867   0.0000015   0.0000002  -0.0006436
   37  -0.0085282   0.0017317   0.0000128   0.0005463  -0.0001220  -0.0000007
   38   0.0030505  -0.0001809  -0.0000055   0.0000842   0.0004887   0.0000005
   39   0.0000037  -0.0000006   0.0001543  -0.0000002  -0.0000002   0.0005167
   40   0.0031417  -0.0002309  -0.0000065   0.0000965   0.0000895   0.0000000
   41   0.0014105   0.0002515  -0.0000038   0.0002206   0.0000920  -0.0000005
   42  -0.0000024  -0.0000024  -0.0010553   0.0000000  -0.0000001  -0.0001798
   43  -0.0002532   0.0001683  -0.0000000   0.0000504   0.0000397  -0.0000002
   44  -0.0001768   0.0001226   0.0000003   0.0000415  -0.0000036   0.0000000
   45  -0.0000004  -0.0000002   0.0000206  -0.0000002  -0.0000000  -0.0000154
   46  -0.0030117  -0.0000506   0.0000039  -0.0001813  -0.0000585   0.0000003
   47   0.0011493   0.0003496  -0.0000039   0.0002152   0.0001163  -0.0000001
   48  -0.0000083   0.0000009   0.0001938  -0.0000002   0.0000001   0.0000246
   49  -0.0000393  -0.0000265   0.0000002  -0.0000055  -0.0000080  -0.0000000
   50   0.0000710   0.0000481   0.0000002   0.0000167   0.0000053   0.0000000
   51   0.0000021  -0.0000000   0.0001270   0.0000000   0.0000000   0.0000113
   52   0.0003247  -0.0003317  -0.0000064  -0.0000793   0.0000763   0.0000001
   53  -0.0036383  -0.0008962   0.0000047  -0.0003805  -0.0001622   0.0000009
   54   0.0000094   0.0000021   0.0002600   0.0000011   0.0000009   0.0001054
   55  -0.0012018   0.0004248   0.0000073  -0.0000378  -0.0001163  -0.0000006
   56   0.0005053   0.0002070  -0.0000036   0.0000980   0.0000844   0.0000002
   57  -0.0000118   0.0000017  -0.0001610  -0.0000008  -0.0000010   0.0000147
   58   0.0015732   0.0021023   0.0000020   0.0002420   0.0000918  -0.0000009
   59  -0.0021023   0.0022504   0.0000008   0.0001643   0.0001430  -0.0000010
   60  -0.0000012   0.0000004   0.0012275  -0.0000000  -0.0000003  -0.0001398
   61   0.0002420  -0.0001643  -0.0000001  -0.0000492  -0.0000008   0.0000001
   62  -0.0000918   0.0001430  -0.0000002   0.0000008   0.0000148  -0.0000001
   63   0.0000006  -0.0000010  -0.0001398  -0.0000001  -0.0000001  -0.0000526
   64  -0.0015149   0.0026999  -0.0000046  -0.0006070  -0.0002499  -0.0000013
   65   0.0010492  -0.0065477   0.0000127  -0.0001331  -0.0006753   0.0000001
   66   0.0000032   0.0000053   0.0010816  -0.0000021  -0.0000023  -0.0009953
   67   0.0000045  -0.0000182  -0.0000002   0.0000061   0.0000080   0.0000001
   68  -0.0003245   0.0001274   0.0000004  -0.0000253  -0.0000370   0.0000000
   69  -0.0000007   0.0000007   0.0000869  -0.0000000  -0.0000001   0.0000047
   70  -0.0001174   0.0000342   0.0000000   0.0000077  -0.0000022   0.0000000
   71   0.0000002   0.0000093  -0.0000001   0.0000065   0.0000029  -0.0000000
   72   0.0000002   0.0000001  -0.0000047   0.0000001   0.0000000   0.0000001
   73   0.0000273  -0.0000296  -0.0000111  -0.0000080   0.0000004  -0.0000007
   74   0.0000771  -0.0000064   0.0000091   0.0000095   0.0000102  -0.0000026
   75  -0.0000859   0.0000237  -0.0000028   0.0000081   0.0000031  -0.0000033
   76   0.0000287  -0.0000295   0.0000111  -0.0000079   0.0000005   0.0000007
   77   0.0000767  -0.0000064  -0.0000100   0.0000095   0.0000103   0.0000027
   78   0.0000865  -0.0000238  -0.0000030  -0.0000080  -0.0000029  -0.0000033
   79  -0.0030047  -0.0031100  -0.0000260  -0.0023122  -0.0020054   0.0000025
   80   0.0094121   0.0029365   0.0000081   0.0004037  -0.0003153   0.0000047
   81   0.0000243   0.0000099  -0.0029190  -0.0000051  -0.0000148   0.0003922
   82  -0.0003379   0.0002636  -0.0000019   0.0000686  -0.0004550   0.0000030
   83   0.0008559  -0.0006431   0.0000033  -0.0000829   0.0006413   0.0000001
   84   0.0000099   0.0000055   0.0003926   0.0000029   0.0000033  -0.0004580
   85   0.0007998   0.0008861  -0.0000978  -0.0013143  -0.0010873  -0.0013998
   86  -0.0012282   0.0008836   0.0002971  -0.0010126   0.0001253  -0.0008344
   87  -0.0001192  -0.0008763  -0.0000819  -0.0005726   0.0003994  -0.0002790
   88   0.0007992   0.0008811   0.0001089  -0.0013104  -0.0010883   0.0013804
   89  -0.0012420   0.0008754  -0.0002849  -0.0010156   0.0001287   0.0008336
   90   0.0000985   0.0008877  -0.0000920   0.0005605  -0.0003959  -0.0002591
   91   0.0004486  -0.0000781  -0.0000020   0.0000216   0.0000372   0.0000002
   92   0.0005700  -0.0001373   0.0000001   0.0000095   0.0000166  -0.0000002
   93   0.0000013  -0.0000022  -0.0001813   0.0000002   0.0000006   0.0000145
   94  -0.0000903   0.0000381  -0.0000006   0.0000023  -0.0000019   0.0000001
   95   0.0000790   0.0000072  -0.0000010   0.0000038   0.0000019   0.0000001
   96   0.0000014   0.0000002  -0.0000070   0.0000001  -0.0000000   0.0000002
   97   0.0000940   0.0000192  -0.0000289   0.0000083  -0.0000026   0.0000005
   98  -0.0001286   0.0000209  -0.0000027  -0.0000041  -0.0000085  -0.0000005
   99   0.0000416  -0.0000028   0.0000081  -0.0000006  -0.0000023  -0.0000009
  100   0.0000854   0.0000212   0.0000296   0.0000081  -0.0000029  -0.0000005
  101  -0.0001346   0.0000221   0.0000044  -0.0000043  -0.0000088   0.0000004
  102  -0.0000362   0.0000024   0.0000087   0.0000005   0.0000022  -0.0000009
  103   0.0039659  -0.0039480  -0.0000090  -0.0000908   0.0001653   0.0000048
  104  -0.0060529  -0.0020178  -0.0000240   0.0001044  -0.0000899   0.0000020
  105  -0.0000702   0.0000013   0.0044982  -0.0000028   0.0000020  -0.0005695
  106  -0.0011723  -0.0009840  -0.0000034  -0.0000391   0.0000665   0.0000024
  107   0.0013121   0.0007328   0.0000210  -0.0000268   0.0000571  -0.0000039
  108   0.0000088   0.0000033   0.0004676   0.0000013  -0.0000012   0.0000033
  109  -0.0018472   0.0001222  -0.0009150   0.0000532  -0.0000088   0.0001733
  110   0.0010403  -0.0002822   0.0002539  -0.0000624   0.0000253  -0.0000967
  111   0.0005996   0.0000690  -0.0002484  -0.0000510   0.0000517   0.0000076
  112  -0.0018869   0.0001186   0.0009450   0.0000529  -0.0000098  -0.0001762
  113   0.0010713  -0.0002800  -0.0002652  -0.0000586   0.0000241   0.0000971
  114  -0.0005850  -0.0000614  -0.0002606   0.0000514  -0.0000514   0.0000082
           13          14          15          16          17          18
    1   0.0049433  -0.0131747   0.0000143  -0.0008238   0.0018804  -0.0000080
    2  -0.0096145   0.0070097  -0.0000012   0.0020332   0.0012053  -0.0000055
    3  -0.0000038   0.0000094   0.0026944   0.0000036   0.0000037   0.0002675
    4  -0.0655300   0.0292845  -0.0000007   0.0142464   0.0065515  -0.0000217
    5  -0.0048669   0.0328609  -0.0000197   0.0139953  -0.0008625  -0.0000294
    6   0.0000502  -0.0000349  -0.0013384   0.0000076  -0.0000012   0.0036702
    7  -0.2030499   0.0612428   0.0001544  -0.0682941   0.0099009   0.0001004
    8   0.1056584  -0.1976373  -0.0000314  -0.0066010   0.0198681  -0.0000175
    9   0.0000264  -0.0000451  -0.0607984   0.0001499  -0.0000206   0.0090036
   10   0.0083211   0.0268027  -0.0000315   0.0008346  -0.0009958  -0.0000053
   11  -0.0028945  -0.0139940   0.0000165  -0.0012106  -0.0007583  -0.0000039
   12  -0.0000097  -0.0000220   0.0032694  -0.0000149  -0.0000013  -0.0016715
   13   0.7283352   0.0174457  -0.0005830  -0.3217440  -0.0793698   0.0001888
   14   0.0174457   0.6648706  -0.0001182  -0.0808204  -0.1710062  -0.0001751
   15  -0.0005830  -0.0001182   0.1678439   0.0003897   0.0000000  -0.0543721
   16  -0.3217440  -0.0808204   0.0003897   0.6967232   0.0335675  -0.0005613
   17  -0.0793698  -0.1710062   0.0000000   0.0335675   0.6282106   0.0010971
   18   0.0001888  -0.0001751  -0.0543721  -0.0005613   0.0010971   0.1177830
   19  -0.1179562   0.0266639  -0.0000186  -0.0163502  -0.0502761   0.0000852
   20  -0.0144290  -0.2571714   0.0001461  -0.0327016  -0.0251250   0.0001373
   21   0.0000780   0.0002289  -0.0656840   0.0000045   0.0000372   0.0073756
   22   0.0077315  -0.0035773   0.0000211  -0.0005022   0.0008040   0.0000057
   23   0.0263948  -0.0131535   0.0000259   0.0004943   0.0009229  -0.0000092
   24  -0.0000220  -0.0000123   0.0026383   0.0000112   0.0000017  -0.0012575
   25   0.0047557  -0.0639460   0.0000823   0.0136963   0.0111380  -0.0000968
   26  -0.0386325  -0.0168880   0.0000401   0.0045720  -0.0059809  -0.0000147
   27   0.0000383   0.0000516   0.0005563  -0.0000162  -0.0000125   0.0032658
   28  -0.0052998  -0.0005240   0.0000084   0.0005418  -0.0015704  -0.0000037
   29  -0.0009977   0.0010335   0.0000113   0.0001018  -0.0003739  -0.0000020
   30   0.0000042   0.0000014   0.0096020   0.0000042   0.0000021  -0.0001541
   31   0.0103114   0.0220621  -0.0000563  -0.0188447  -0.0087290   0.0000944
   32   0.0178702  -0.0177164  -0.0000079  -0.0088411  -0.0033101   0.0000206
   33  -0.0000187   0.0000160  -0.0065084   0.0000053   0.0000086  -0.0003943
   34  -0.0157816  -0.0106188   0.0000430   0.0193413   0.0085304  -0.0000968
   35   0.0004692  -0.0043196   0.0000097   0.0012188   0.0013753  -0.0000051
   36   0.0000115   0.0000048  -0.0001816  -0.0000059   0.0000044  -0.0002002
   37   0.0095218   0.0071844  -0.0000293  -0.0119392  -0.0055652   0.0000635
   38  -0.0044815  -0.0039925   0.0000151   0.0062888   0.0030167  -0.0000343
   39  -0.0000042   0.0000023  -0.0004173  -0.0000015  -0.0000037   0.0001542
   40  -0.0042090  -0.0039657   0.0000153   0.0058944   0.0027932  -0.0000336
   41  -0.0018687  -0.0013706   0.0000063   0.0023644   0.0011516  -0.0000129
   42   0.0000014   0.0000020   0.0002136  -0.0000020  -0.0000024  -0.0000289
   43   0.0000729  -0.0002129   0.0000004  -0.0000067   0.0000473  -0.0000003
   44   0.0001199  -0.0000728  -0.0000001  -0.0001062  -0.0000266   0.0000003
   45   0.0000012   0.0000019   0.0000136  -0.0000019  -0.0000011  -0.0000106
   46   0.0030374   0.0009224  -0.0000073  -0.0034765  -0.0015441   0.0000184
   47  -0.0024631  -0.0034749   0.0000126   0.0040872   0.0021125  -0.0000249
   48   0.0000040  -0.0000072  -0.0000133  -0.0000015   0.0000004  -0.0000013
   49   0.0001134   0.0001181  -0.0000004  -0.0001478  -0.0000704   0.0000009
   50  -0.0001065  -0.0000418   0.0000002   0.0001241   0.0000634  -0.0000006
   51  -0.0000017   0.0000000   0.0000022   0.0000017   0.0000009  -0.0000049
   52  -0.0026909  -0.0038838   0.0000119   0.0034581   0.0017043  -0.0000211
   53   0.0038838   0.0011562  -0.0000110  -0.0046933  -0.0022731   0.0000249
   54  -0.0000160  -0.0000137  -0.0001002   0.0000203   0.0000098  -0.0000845
   55   0.0034580   0.0046932  -0.0000150  -0.0050385  -0.0024700   0.0000304
   56  -0.0017042  -0.0022730   0.0000073   0.0024700   0.0013031  -0.0000147
   57   0.0000288   0.0000341  -0.0000845  -0.0000415  -0.0000202   0.0000371
   58   0.0003247   0.0036383  -0.0000064  -0.0012018  -0.0005052   0.0000089
   59   0.0003317  -0.0008962   0.0000021  -0.0004248   0.0002070   0.0000011
   60   0.0000060   0.0000054   0.0002600  -0.0000072  -0.0000037  -0.0001610
   61  -0.0000793   0.0003805  -0.0000009  -0.0000378  -0.0000980   0.0000007
   62  -0.0000763  -0.0001622   0.0000008   0.0001163   0.0000844  -0.0000008
   63   0.0000001   0.0000006   0.0001054   0.0000006   0.0000002   0.0000147
   64  -0.0015547  -0.0004830   0.0000015  -0.0007593  -0.0003244   0.0000061
   65   0.0060678   0.0074605  -0.0000252  -0.0079071  -0.0048045   0.0000465
   66   0.0000003  -0.0000045   0.0022599   0.0000032   0.0000020  -0.0000695
   67  -0.0002143  -0.0003543   0.0000010   0.0003582   0.0001767  -0.0000019
   68   0.0011414   0.0016193  -0.0000057  -0.0016721  -0.0008507   0.0000102
   69   0.0000038   0.0000054   0.0000459  -0.0000059  -0.0000029  -0.0000258
   70   0.0001450   0.0000513  -0.0000004  -0.0001535  -0.0000613   0.0000008
   71  -0.0000439  -0.0000945   0.0000003   0.0000838   0.0000473  -0.0000005
   72  -0.0000006  -0.0000007  -0.0000011   0.0000010   0.0000005  -0.0000001
   73  -0.0000866  -0.0001051  -0.0000009   0.0001027   0.0000448   0.0000006
   74  -0.0002379  -0.0003197   0.0000021   0.0003607   0.0001807  -0.0000028
   75   0.0000015  -0.0001637  -0.0000042   0.0000600   0.0000503   0.0000016
   76  -0.0000892  -0.0001073   0.0000017   0.0001062   0.0000464  -0.0000019
   77  -0.0002385  -0.0003216   0.0000001   0.0003620   0.0001815  -0.0000014
   78  -0.0000051   0.0001578  -0.0000049  -0.0000540  -0.0000473   0.0000026
   79  -0.0073944  -0.0370692  -0.0001120  -0.1010849  -0.0082421   0.0000008
   80  -0.0250648  -0.0201027  -0.0000712   0.0006892  -0.2052449  -0.0004055
   81  -0.0000065   0.0000777  -0.0012807  -0.0000170  -0.0005451  -0.0572162
   82   0.0007887   0.0001911  -0.0000044  -0.0035562  -0.0005980   0.0000287
   83   0.0025967  -0.0061903  -0.0000503  -0.0380498  -0.0145950  -0.0001071
   84   0.0000203  -0.0000138   0.0000582  -0.0000807  -0.0000403  -0.0021282
   85   0.0007525  -0.0007051  -0.0008842   0.0026271  -0.0020578  -0.0054291
   86   0.0062292   0.0021283  -0.0009690   0.0110688  -0.0288125  -0.0240916
   87   0.0020958   0.0003604   0.0008680  -0.0043017  -0.0028398   0.0082413
   88   0.0007229  -0.0007195   0.0008538   0.0026887  -0.0020566   0.0054402
   89   0.0062310   0.0020970   0.0009583   0.0109249  -0.0290440   0.0238649
   90  -0.0020490  -0.0003459   0.0008657   0.0043923   0.0025943   0.0084947
   91  -0.0011331  -0.0012874   0.0000040   0.0015874   0.0007556  -0.0000089
   92  -0.0008081  -0.0006017   0.0000034   0.0010305   0.0004568  -0.0000062
   93  -0.0000164  -0.0000265  -0.0000412   0.0000262   0.0000131   0.0000266
   94   0.0001293   0.0000929  -0.0000008  -0.0001618  -0.0000709   0.0000011
   95  -0.0000890  -0.0000030   0.0000000   0.0000831   0.0000356  -0.0000003
   96   0.0000002   0.0000023   0.0000021  -0.0000010  -0.0000006  -0.0000001
   97   0.0000115   0.0001778  -0.0000060  -0.0000675  -0.0000385   0.0000054
   98   0.0002555   0.0002562  -0.0000060  -0.0003493  -0.0001649   0.0000049
   99   0.0000116   0.0001088  -0.0000016  -0.0000574  -0.0000327   0.0000006
  100   0.0000244   0.0001864   0.0000056  -0.0000835  -0.0000456  -0.0000045
  101   0.0002669   0.0002665   0.0000040  -0.0003641  -0.0001720  -0.0000008
  102  -0.0000127  -0.0001015  -0.0000013   0.0000552   0.0000311  -0.0000002
  103  -0.0440438   0.0112872   0.0001146  -0.1591892   0.0558718   0.0000592
  104  -0.0021513   0.0172878   0.0000409   0.0466046  -0.1455187  -0.0000950
  105   0.0002207   0.0000657  -0.0022316  -0.0000065  -0.0002846  -0.0553789
  106  -0.0014676   0.0046067   0.0000806  -0.0286344  -0.0144151   0.0002870
  107   0.0024621  -0.0036432  -0.0000367   0.0229080   0.0104836  -0.0003356
  108  -0.0000403  -0.0000255  -0.0000167  -0.0000204  -0.0000035  -0.0019678
  109   0.0043968   0.0022150   0.0013617  -0.0096658   0.0228600   0.0209260
  110  -0.0036194  -0.0012897  -0.0001433   0.0088336  -0.0161580  -0.0119934
  111  -0.0015807  -0.0011138   0.0008992   0.0047500   0.0016644   0.0082034
  112   0.0044265   0.0023074  -0.0014071  -0.0104435   0.0224317  -0.0210579
  113  -0.0036661  -0.0013096   0.0001936   0.0093582  -0.0158248   0.0121835
  114   0.0015776   0.0010878   0.0008834  -0.0046881  -0.0016582   0.0085853
           19          20          21          22          23          24
    1   0.0032669   0.0061464  -0.0000019   0.0000754   0.0001537   0.0000005
    2  -0.0029551  -0.0022617   0.0000094   0.0000662  -0.0000399  -0.0000008
    3  -0.0000020  -0.0000049  -0.0004508  -0.0000003  -0.0000006  -0.0004044
    4  -0.0158195  -0.0169488   0.0000409  -0.0000796  -0.0012432  -0.0000010
    5  -0.0139299  -0.0130162   0.0000237  -0.0004605  -0.0002740  -0.0000013
    6   0.0000209   0.0000129  -0.0019597   0.0000002   0.0000025  -0.0001010
    7   0.0295693   0.0334942  -0.0000708   0.0002534  -0.0023646   0.0000064
    8   0.0244843  -0.0261251   0.0000274  -0.0014784  -0.0049390   0.0000049
    9  -0.0000184   0.0000699   0.0068804   0.0000057   0.0000130   0.0029744
   10  -0.0047203   0.0017791   0.0000058   0.0004062   0.0013614  -0.0000005
   11   0.0030981  -0.0002724   0.0000005  -0.0002966  -0.0006504   0.0000000
   12   0.0000100   0.0000011   0.0035905   0.0000006  -0.0000029   0.0000563
   13  -0.1179562  -0.0144290   0.0000780   0.0077315   0.0263948  -0.0000220
   14   0.0266639  -0.2571714   0.0002289  -0.0035773  -0.0131535  -0.0000123
   15  -0.0000186   0.0001461  -0.0656840   0.0000211   0.0000259   0.0026383
   16  -0.0163502  -0.0327016   0.0000045  -0.0005022   0.0004943   0.0000112
   17  -0.0502761  -0.0251250   0.0000372   0.0008040   0.0009229   0.0000017
   18   0.0000852   0.0001373   0.0073756   0.0000057  -0.0000092  -0.0012575
   19   0.8054893  -0.0054820  -0.0000706  -0.2411055   0.1414044  -0.0003428
   20  -0.0054820   0.6398326  -0.0008046   0.1427687  -0.1693601   0.0002640
   21  -0.0000706  -0.0008046   0.1205521  -0.0003205   0.0002429  -0.0343592
   22  -0.2411055   0.1427687  -0.0003205   0.2615593  -0.1491342   0.0002175
   23   0.1414044  -0.1693601   0.0002429  -0.1491342   0.1742837  -0.0002753
   24  -0.0003428   0.0002640  -0.0343592   0.0002175  -0.0002753   0.0239367
   25  -0.3891891  -0.0851634   0.0002517  -0.0205248  -0.0121487   0.0000332
   26  -0.1318980  -0.1737236   0.0002384   0.0190554   0.0127370  -0.0000121
   27   0.0003004   0.0001970  -0.0531771  -0.0000258  -0.0000137   0.0036898
   28   0.0003833  -0.0293588   0.0000465   0.0009920   0.0000093  -0.0000014
   29   0.0001861  -0.0051943   0.0000143  -0.0000967   0.0008726  -0.0000086
   30   0.0000092   0.0000431   0.0049364   0.0000013  -0.0000133  -0.0056691
   31  -0.0549735  -0.0179817  -0.0000052  -0.0015759  -0.0026293   0.0000063
   32   0.0076102   0.0272352  -0.0000429  -0.0037418  -0.0007866   0.0000153
   33   0.0000043  -0.0000363   0.0051659   0.0000029   0.0000202   0.0092238
   34   0.0123527   0.0261921  -0.0000023  -0.0012135  -0.0004921   0.0000056
   35   0.0051139   0.0013500   0.0000040   0.0005350   0.0004166   0.0000007
   36  -0.0000109  -0.0000083   0.0057505  -0.0000003   0.0000048   0.0012647
   37  -0.0090679  -0.0111867  -0.0000048  -0.0003925  -0.0003010  -0.0000012
   38   0.0040206   0.0067445  -0.0000005   0.0000295   0.0000857   0.0000001
   39   0.0000002  -0.0000005  -0.0007763   0.0000004  -0.0000030  -0.0011107
   40   0.0038866   0.0063708   0.0000017   0.0000952   0.0000655   0.0000008
   41   0.0014204   0.0018010   0.0000009   0.0001457   0.0000886   0.0000000
   42  -0.0000011  -0.0000018  -0.0003269  -0.0000001  -0.0000007  -0.0001603
   43   0.0000780   0.0000940  -0.0000000   0.0000106   0.0000127   0.0000001
   44  -0.0000076  -0.0000213  -0.0000002  -0.0000010   0.0000042  -0.0000000
   45  -0.0000015  -0.0000020  -0.0000278  -0.0000001  -0.0000001  -0.0000132
   46  -0.0012834  -0.0025740  -0.0000027  -0.0001035  -0.0000331  -0.0000000
   47   0.0025741   0.0044448   0.0000011   0.0000796   0.0000776   0.0000005
   48   0.0000036   0.0000020   0.0000501   0.0000001   0.0000004   0.0000641
   49  -0.0001035  -0.0000796  -0.0000000  -0.0000152  -0.0000084   0.0000000
   50   0.0000331   0.0000776   0.0000004   0.0000084   0.0000038   0.0000001
   51   0.0000002   0.0000008   0.0000641  -0.0000000   0.0000001   0.0000293
   52   0.0030375   0.0024632  -0.0000038   0.0001134   0.0001065   0.0000012
   53  -0.0009224  -0.0034749  -0.0000057  -0.0001181  -0.0000418   0.0000001
   54   0.0000094   0.0000160  -0.0000133   0.0000006   0.0000003   0.0000022
   55  -0.0034764  -0.0040871   0.0000018  -0.0001478  -0.0001241  -0.0000012
   56   0.0015440   0.0021124   0.0000001   0.0000704   0.0000634   0.0000008
   57  -0.0000253  -0.0000338  -0.0000013  -0.0000012  -0.0000008  -0.0000049
   58  -0.0030117  -0.0011494   0.0000071  -0.0000393  -0.0000710  -0.0000018
   59   0.0000506   0.0003495   0.0000009   0.0000265   0.0000481   0.0000001
   60  -0.0000041  -0.0000045   0.0001938  -0.0000002   0.0000001   0.0001270
   61  -0.0001813  -0.0002152   0.0000002  -0.0000055  -0.0000167  -0.0000000
   62   0.0000585   0.0001163   0.0000001   0.0000080   0.0000053  -0.0000000
   63  -0.0000001   0.0000002   0.0000246   0.0000000   0.0000000   0.0000113
   64   0.0004579  -0.0021361  -0.0000050  -0.0000655  -0.0000570   0.0000008
   65  -0.0047236  -0.0084309  -0.0000058  -0.0002145  -0.0002434  -0.0000013
   66   0.0000038   0.0000046  -0.0004863   0.0000001  -0.0000002  -0.0001243
   67   0.0002696   0.0003491  -0.0000002   0.0000092   0.0000066   0.0000000
   68  -0.0011872  -0.0013784   0.0000007  -0.0000478  -0.0000413  -0.0000005
   69  -0.0000042  -0.0000048  -0.0000211  -0.0000002  -0.0000001   0.0000026
   70  -0.0000592  -0.0000649  -0.0000000  -0.0000046  -0.0000009  -0.0000000
   71   0.0000601   0.0000880   0.0000000   0.0000025   0.0000027   0.0000000
   72   0.0000005   0.0000010  -0.0000003   0.0000000   0.0000000   0.0000001
   73   0.0000901   0.0000582   0.0000074   0.0000034   0.0000026   0.0000026
   74   0.0002322   0.0003118  -0.0000001   0.0000104   0.0000078  -0.0000008
   75   0.0000935   0.0001158   0.0000054   0.0000013   0.0000046   0.0000004
   76   0.0000917   0.0000608  -0.0000076   0.0000035   0.0000027  -0.0000025
   77   0.0002335   0.0003131   0.0000000   0.0000104   0.0000079   0.0000010
   78  -0.0000892  -0.0001103   0.0000056  -0.0000011  -0.0000044   0.0000004
   79  -0.0048232   0.0014162   0.0000244   0.0000594  -0.0000367  -0.0000014
   80   0.0030158   0.0060380  -0.0000366  -0.0000004  -0.0002251  -0.0000028
   81   0.0000531   0.0000140   0.0052089  -0.0000013  -0.0000034  -0.0004126
   82   0.0000433   0.0002788  -0.0000070   0.0000254  -0.0000960   0.0000009
   83  -0.0020823  -0.0002813   0.0000066   0.0000198  -0.0000214  -0.0000009
   84  -0.0000081  -0.0000026   0.0005401   0.0000001  -0.0000006   0.0000118
   85  -0.0002838  -0.0000587   0.0004719  -0.0000026  -0.0000230  -0.0000306
   86  -0.0009282  -0.0014683   0.0009738   0.0000474   0.0000732  -0.0001460
   87  -0.0004085  -0.0004369  -0.0002460   0.0000019   0.0000686   0.0000072
   88  -0.0002810  -0.0000535  -0.0004815  -0.0000026  -0.0000206   0.0000300
   89  -0.0009460  -0.0014722  -0.0009785   0.0000468   0.0000752   0.0001465
   90   0.0003974   0.0004196  -0.0002552  -0.0000016  -0.0000681   0.0000069
   91   0.0009755   0.0012424   0.0000000   0.0000465   0.0000318   0.0000005
   92   0.0004945   0.0006682  -0.0000001   0.0000306   0.0000165  -0.0000001
   93   0.0000202   0.0000238  -0.0000215   0.0000007   0.0000005  -0.0000159
   94  -0.0000831  -0.0000989   0.0000000  -0.0000046  -0.0000020  -0.0000001
   95   0.0000059   0.0000273  -0.0000001   0.0000024   0.0000001  -0.0000000
   96  -0.0000017  -0.0000015  -0.0000013  -0.0000000  -0.0000000   0.0000002
   97  -0.0001302  -0.0000979  -0.0000052  -0.0000029  -0.0000042  -0.0000057
   98  -0.0001954  -0.0002622   0.0000030  -0.0000101  -0.0000063   0.0000019
   99  -0.0000717  -0.0000870   0.0000031  -0.0000015  -0.0000029   0.0000017
  100  -0.0001378  -0.0001081   0.0000054  -0.0000033  -0.0000044   0.0000055
  101  -0.0002035  -0.0002724  -0.0000027  -0.0000105  -0.0000066  -0.0000018
  102   0.0000667   0.0000814   0.0000033   0.0000015   0.0000027   0.0000019
  103   0.0023559   0.0022010   0.0000309  -0.0027047   0.0000536   0.0000176
  104  -0.0076984  -0.0026392   0.0000162  -0.0023794  -0.0013060   0.0000208
  105   0.0000255   0.0000217  -0.0030406   0.0000547  -0.0000235   0.0004997
  106   0.0000647   0.0005773   0.0000029   0.0001240  -0.0001262  -0.0000051
  107   0.0000135  -0.0011523   0.0000056  -0.0005634   0.0006201  -0.0000067
  108  -0.0000294  -0.0000164   0.0003633  -0.0000082   0.0000063  -0.0003912
  109   0.0002969  -0.0007769   0.0000520  -0.0015585  -0.0005379   0.0013357
  110   0.0005203   0.0007589   0.0002815  -0.0008439   0.0003825   0.0004862
  111   0.0006486  -0.0006785   0.0000732   0.0000542   0.0007815  -0.0002806
  112   0.0003276  -0.0007406  -0.0000437  -0.0014538  -0.0006244  -0.0012591
  113   0.0005981   0.0008338  -0.0002397  -0.0007928   0.0002998  -0.0004737
  114  -0.0006445   0.0006624   0.0000615  -0.0000080  -0.0007516  -0.0002459
           25          26          27          28          29          30
    1  -0.0046740   0.0012208  -0.0000018  -0.0003323  -0.0002846  -0.0000006
    2  -0.0015815  -0.0049849   0.0000062   0.0011942  -0.0003890   0.0000006
    3   0.0000014   0.0000061   0.0024097   0.0000004   0.0000016   0.0008274
    4   0.0255284   0.0210327  -0.0000280  -0.0042757   0.0030776  -0.0000009
    5   0.0286232  -0.0318005   0.0000162   0.0017104  -0.0009511   0.0000055
    6  -0.0000420   0.0000289   0.0067351   0.0000017   0.0000055   0.0032581
    7  -0.0325834   0.0048246   0.0000094  -0.0002701  -0.0000742  -0.0000010
    8  -0.0000747  -0.0022735  -0.0000066   0.0000174   0.0005736  -0.0000034
    9  -0.0000088  -0.0000111  -0.0013337  -0.0000010  -0.0000014  -0.0005331
   10  -0.0007246  -0.0001131  -0.0000006   0.0001308  -0.0000487  -0.0000009
   11   0.0005751   0.0005799  -0.0000003  -0.0000655  -0.0000400  -0.0000004
   12   0.0000046   0.0000032  -0.0000558  -0.0000006  -0.0000011  -0.0005868
   13   0.0047557  -0.0386325   0.0000383  -0.0052998  -0.0009977   0.0000042
   14  -0.0639460  -0.0168880   0.0000516  -0.0005240   0.0010335   0.0000014
   15   0.0000823   0.0000401   0.0005563   0.0000084   0.0000113   0.0096020
   16   0.0136963   0.0045720  -0.0000162   0.0005418   0.0001018   0.0000042
   17   0.0111380  -0.0059809  -0.0000125  -0.0015704  -0.0003739   0.0000021
   18  -0.0000968  -0.0000147   0.0032658  -0.0000037  -0.0000020  -0.0001541
   19  -0.3891891  -0.1318980   0.0003004   0.0003833   0.0001861   0.0000092
   20  -0.0851634  -0.1737236   0.0001970  -0.0293588  -0.0051943   0.0000431
   21   0.0002517   0.0002384  -0.0531771   0.0000465   0.0000143   0.0049364
   22  -0.0205248   0.0190554  -0.0000258   0.0009920  -0.0000967   0.0000013
   23  -0.0121487   0.0127370  -0.0000137   0.0000093   0.0008726  -0.0000133
   24   0.0000332  -0.0000121   0.0036898  -0.0000014  -0.0000086  -0.0056691
   25   0.7271778   0.0759927  -0.0003423  -0.0625740  -0.0359959   0.0000357
   26   0.0759927   0.7330920  -0.0007867  -0.0378456  -0.3447518   0.0004342
   27  -0.0003423  -0.0007867   0.1343736   0.0000587   0.0004307  -0.0387263
   28  -0.0625740  -0.0378456   0.0000587   0.0627096   0.0402669  -0.0000733
   29  -0.0359959  -0.3447518   0.0004307   0.0402669   0.3621581  -0.0004706
   30   0.0000357   0.0004342  -0.0387263  -0.0000733  -0.0004706   0.0264454
   31  -0.1774408   0.1012158  -0.0000463   0.0053603  -0.0037505   0.0000233
   32   0.0804471  -0.1849247   0.0001138   0.0268978  -0.0148800   0.0000050
   33  -0.0000017   0.0000848  -0.0629786  -0.0000373   0.0000260   0.0043587
   34  -0.0970862  -0.0049463   0.0000258   0.0026490  -0.0025639  -0.0000071
   35   0.0066266   0.0171762  -0.0000257  -0.0001216   0.0013958  -0.0000060
   36   0.0000236  -0.0000163  -0.0065011  -0.0000002  -0.0000050  -0.0033883
   37   0.0222693  -0.0116655   0.0000058  -0.0003608   0.0006007   0.0000046
   38  -0.0109511   0.0028525   0.0000079  -0.0003875   0.0002499  -0.0000026
   39   0.0000050   0.0000070   0.0102175   0.0000001  -0.0000012  -0.0000936
   40  -0.0105813   0.0026519  -0.0000008  -0.0000079  -0.0000621  -0.0000024
   41  -0.0026519   0.0019827  -0.0000007  -0.0000233  -0.0000248  -0.0000007
   42   0.0000025  -0.0000018   0.0004926   0.0000005   0.0000005   0.0001710
   43  -0.0000079   0.0000233  -0.0000006  -0.0000777   0.0000234  -0.0000000
   44   0.0000621  -0.0000248   0.0000006  -0.0000234   0.0000152  -0.0000000
   45   0.0000032  -0.0000010   0.0001710   0.0000001  -0.0000000   0.0000245
   46   0.0038865  -0.0014204   0.0000002   0.0000780   0.0000076   0.0000011
   47  -0.0063709   0.0018010  -0.0000004  -0.0000940  -0.0000213  -0.0000015
   48  -0.0000030   0.0000016  -0.0003269   0.0000000  -0.0000002  -0.0000278
   49   0.0000952  -0.0001457  -0.0000001   0.0000106   0.0000010   0.0000001
   50  -0.0000655   0.0000886  -0.0000008  -0.0000127   0.0000042  -0.0000001
   51  -0.0000012   0.0000002  -0.0001603  -0.0000001  -0.0000000  -0.0000132
   52  -0.0042091   0.0018687   0.0000000   0.0000729  -0.0001199  -0.0000010
   53   0.0039657  -0.0013706   0.0000013   0.0002129  -0.0000728   0.0000015
   54  -0.0000197   0.0000082   0.0002136  -0.0000005  -0.0000001   0.0000136
   55   0.0058942  -0.0023643   0.0000001  -0.0000067   0.0001062   0.0000015
   56  -0.0027931   0.0011516  -0.0000018  -0.0000473  -0.0000266  -0.0000009
   57   0.0000459  -0.0000176  -0.0000289   0.0000005   0.0000004  -0.0000106
   58   0.0031417  -0.0014105   0.0000016  -0.0002532   0.0001768   0.0000004
   59   0.0002309   0.0002514  -0.0000030  -0.0001683   0.0001226  -0.0000001
   60   0.0000066  -0.0000039  -0.0010553   0.0000001   0.0000002   0.0000206
   61   0.0000965  -0.0002206  -0.0000001   0.0000504  -0.0000415   0.0000001
   62  -0.0000895   0.0000920  -0.0000000  -0.0000397  -0.0000036   0.0000000
   63  -0.0000005  -0.0000004  -0.0001798   0.0000002  -0.0000000  -0.0000154
   64   0.0000151  -0.0012198   0.0000009   0.0007816  -0.0004110   0.0000014
   65   0.0120878  -0.0041766   0.0000062   0.0001724   0.0002452   0.0000027
   66  -0.0000091   0.0000028   0.0011421  -0.0000003  -0.0000009  -0.0001004
   67  -0.0004916   0.0001659   0.0000007  -0.0000019  -0.0000021  -0.0000001
   68   0.0019349  -0.0007901  -0.0000003   0.0000140   0.0000283   0.0000004
   69   0.0000066  -0.0000025   0.0000433   0.0000001   0.0000001   0.0000174
   70   0.0000956  -0.0000336   0.0000000   0.0000012   0.0000018   0.0000000
   71  -0.0001094   0.0000492  -0.0000002  -0.0000036  -0.0000002  -0.0000000
   72  -0.0000012   0.0000004   0.0000013  -0.0000000   0.0000000   0.0000000
   73  -0.0001147   0.0000463  -0.0000316   0.0000052  -0.0000057  -0.0000033
   74  -0.0004182   0.0001608   0.0000009  -0.0000066  -0.0000032   0.0000012
   75  -0.0001528   0.0000691  -0.0000148  -0.0000017  -0.0000012  -0.0000024
   76  -0.0001180   0.0000476   0.0000318   0.0000051  -0.0000057   0.0000033
   77  -0.0004200   0.0001617  -0.0000009  -0.0000066  -0.0000033  -0.0000014
   78   0.0001453  -0.0000663  -0.0000151   0.0000016   0.0000012  -0.0000024
   79  -0.0007886  -0.0018136   0.0000154  -0.0004084  -0.0001008  -0.0000037
   80  -0.0025736  -0.0005527   0.0000064   0.0000725   0.0001080   0.0000029
   81   0.0000003   0.0000103   0.0011053   0.0000027   0.0000007  -0.0007234
   82   0.0000541  -0.0001280  -0.0000010  -0.0000187   0.0000044   0.0000008
   83   0.0004443  -0.0005523   0.0000055  -0.0001430  -0.0000275  -0.0000011
   84   0.0000058  -0.0000018  -0.0000102  -0.0000003   0.0000000  -0.0000692
   85   0.0004529  -0.0000839   0.0000925   0.0000031   0.0000158  -0.0000573
   86   0.0011837   0.0001375   0.0001952  -0.0000052  -0.0000056  -0.0001334
   87   0.0003044   0.0001058  -0.0000008  -0.0000030  -0.0000009   0.0000217
   88   0.0004405  -0.0000845  -0.0000913   0.0000028   0.0000156   0.0000585
   89   0.0011825   0.0001346  -0.0002006  -0.0000060  -0.0000057   0.0001349
   90  -0.0002914  -0.0001033  -0.0000003   0.0000031   0.0000009   0.0000227
   91  -0.0017344   0.0006627  -0.0000009  -0.0000089  -0.0000184  -0.0000006
   92  -0.0009296   0.0003696   0.0000011  -0.0000025  -0.0000149  -0.0000001
   93  -0.0000340   0.0000123   0.0000578  -0.0000001  -0.0000002   0.0000064
   94   0.0001396  -0.0000525  -0.0000000   0.0000013   0.0000022   0.0000000
   95  -0.0000191   0.0000119   0.0000003  -0.0000054   0.0000012   0.0000000
   96   0.0000023  -0.0000007   0.0000005   0.0000000   0.0000000   0.0000004
   97   0.0001688  -0.0000645   0.0000220  -0.0000036   0.0000044   0.0000010
   98   0.0003573  -0.0001367  -0.0000122   0.0000031   0.0000041  -0.0000015
   99   0.0001325  -0.0000470  -0.0000091  -0.0000033   0.0000019  -0.0000015
  100   0.0001829  -0.0000700  -0.0000213  -0.0000035   0.0000045  -0.0000007
  101   0.0003709  -0.0001423   0.0000114   0.0000033   0.0000043   0.0000016
  102  -0.0001242   0.0000443  -0.0000099   0.0000032  -0.0000018  -0.0000018
  103  -0.0045812   0.0013598   0.0000093   0.0001861   0.0000261   0.0000032
  104   0.0030774  -0.0002829   0.0000171  -0.0001301  -0.0000387   0.0000030
  105   0.0000545  -0.0000270   0.0001516  -0.0000011   0.0000006   0.0004036
  106   0.0002727  -0.0002007   0.0000035  -0.0000367  -0.0000079  -0.0000000
  107  -0.0000703   0.0004563   0.0000023   0.0000188   0.0000092   0.0000010
  108   0.0000018   0.0000067   0.0001391  -0.0000001  -0.0000001   0.0000095
  109  -0.0004910  -0.0001574  -0.0003811  -0.0000121  -0.0000177  -0.0000428
  110  -0.0009621   0.0000453  -0.0001356  -0.0000005   0.0000013  -0.0000045
  111  -0.0007411   0.0004187  -0.0000879   0.0000140  -0.0000053  -0.0000083
  112  -0.0004491  -0.0001692   0.0003736  -0.0000134  -0.0000176   0.0000421
  113  -0.0009656   0.0000251   0.0001306  -0.0000010   0.0000012   0.0000006
  114   0.0007207  -0.0004089  -0.0000943  -0.0000139   0.0000051  -0.0000117
           31          32          33          34          35          36
    1   0.0062911   0.0219591  -0.0000140  -0.0214614  -0.0000000   0.0000010
    2   0.0263736  -0.0241530   0.0000037   0.0000000   0.0058172  -0.0000088
    3  -0.0000101   0.0000064   0.0048651  -0.0000005   0.0000019  -0.0055608
    4  -0.1047521  -0.0030202   0.0000096  -0.0100940  -0.0400085   0.0000447
    5   0.0120718  -0.2254206   0.0001072  -0.0714672  -0.0241771   0.0000374
    6   0.0000126   0.0001061  -0.0653502   0.0000503   0.0000394   0.0164478
    7  -0.0020694  -0.0477649   0.0000557   0.0149564   0.0033355  -0.0000084
    8  -0.0308712  -0.0115987   0.0000232  -0.0005320  -0.0080439   0.0000110
    9   0.0000551   0.0000418   0.0053394  -0.0000203   0.0000022   0.0031867
   10  -0.0050646   0.0008896   0.0000049   0.0000332  -0.0022497   0.0000015
   11  -0.0016684   0.0017438   0.0000058   0.0004329  -0.0006507   0.0000002
   12   0.0000006   0.0000099   0.0077466   0.0000003   0.0000000  -0.0006436
   13   0.0103114   0.0178702  -0.0000187  -0.0157816   0.0004692   0.0000115
   14   0.0220621  -0.0177164   0.0000160  -0.0106188  -0.0043196   0.0000048
   15  -0.0000563  -0.0000079  -0.0065084   0.0000430   0.0000097  -0.0001816
   16  -0.0188447  -0.0088411   0.0000053   0.0193413   0.0012188  -0.0000059
   17  -0.0087290  -0.0033101   0.0000086   0.0085304   0.0013753   0.0000044
   18   0.0000944   0.0000206  -0.0003943  -0.0000968  -0.0000051  -0.0002002
   19  -0.0549735   0.0076102   0.0000043   0.0123527   0.0051139  -0.0000109
   20  -0.0179817   0.0272352  -0.0000363   0.0261921   0.0013500  -0.0000083
   21  -0.0000052  -0.0000429   0.0051659  -0.0000023   0.0000040   0.0057505
   22  -0.0015759  -0.0037418   0.0000029  -0.0012135   0.0005350  -0.0000003
   23  -0.0026293  -0.0007866   0.0000202  -0.0004921   0.0004166   0.0000048
   24   0.0000063   0.0000153   0.0092238   0.0000056   0.0000007   0.0012647
   25  -0.1774408   0.0804471  -0.0000017  -0.0970862   0.0066266   0.0000236
   26   0.1012158  -0.1849247   0.0000848  -0.0049463   0.0171762  -0.0000163
   27  -0.0000463   0.0001138  -0.0629786   0.0000258  -0.0000257  -0.0065011
   28   0.0053603   0.0268978  -0.0000373   0.0026490  -0.0001216  -0.0000002
   29  -0.0037505  -0.0148800   0.0000260  -0.0025639   0.0013958  -0.0000050
   30   0.0000233   0.0000050   0.0043587  -0.0000071  -0.0000060  -0.0033883
   31   0.7052018   0.0169183  -0.0001552  -0.2727205  -0.1046058   0.0001199
   32   0.0169183   0.6078250  -0.0003685  -0.1111557  -0.1666060   0.0001083
   33  -0.0001552  -0.0003685   0.1491538   0.0001428   0.0001067  -0.0577770
   34  -0.2727205  -0.1111557   0.0001428   0.7281072   0.0000003  -0.0000335
   35  -0.1046058  -0.1666060   0.0001067   0.0000003   0.3581205  -0.0002455
   36   0.0001199   0.0001083  -0.0577770  -0.0000335  -0.0002455   0.0904372
   37  -0.1076178  -0.0042156   0.0000056  -0.2727200   0.1046056  -0.0000967
   38   0.0042157   0.0183075  -0.0000049   0.1111553  -0.1666059   0.0000973
   39   0.0000097  -0.0000065   0.0046942  -0.0001252   0.0001005  -0.0577771
   40   0.0222693   0.0109510  -0.0000050  -0.0970862  -0.0066265  -0.0000132
   41   0.0116655   0.0028525   0.0000068   0.0049464   0.0171762  -0.0000195
   42  -0.0000108   0.0000066   0.0102176  -0.0000136  -0.0000266  -0.0065011
   43  -0.0003608   0.0003875  -0.0000001   0.0026490   0.0001216  -0.0000016
   44  -0.0006007   0.0002499  -0.0000015   0.0025640   0.0013958  -0.0000069
   45  -0.0000061  -0.0000037  -0.0000936   0.0000076  -0.0000078  -0.0033883
   46  -0.0090679  -0.0040206   0.0000005   0.0123526  -0.0051139   0.0000122
   47   0.0111867   0.0067445  -0.0000014  -0.0261922   0.0013500  -0.0000065
   48   0.0000078   0.0000005  -0.0007763   0.0000033   0.0000049   0.0057505
   49  -0.0003925  -0.0000295  -0.0000008  -0.0012135  -0.0005350   0.0000010
   50   0.0003010   0.0000857  -0.0000038   0.0004921   0.0004166   0.0000059
   51   0.0000019   0.0000006  -0.0011107  -0.0000071   0.0000004   0.0012647
   52   0.0095219   0.0044815   0.0000042  -0.0157817  -0.0004692  -0.0000109
   53  -0.0071844  -0.0039924   0.0000027   0.0106188  -0.0043196   0.0000056
   54   0.0000381   0.0000201  -0.0004173  -0.0000565   0.0000125  -0.0001816
   55  -0.0119388  -0.0062886   0.0000026   0.0193407  -0.0012188   0.0000044
   56   0.0055651   0.0030166  -0.0000051  -0.0085302   0.0013753   0.0000069
   57  -0.0000868  -0.0000470   0.0001542   0.0001323  -0.0000061  -0.0002002
   58  -0.0085282  -0.0030506  -0.0000029   0.0149564  -0.0033355   0.0000057
   59  -0.0017318  -0.0001810  -0.0000003   0.0005321  -0.0080438   0.0000115
   60  -0.0000133  -0.0000053   0.0001543   0.0000215   0.0000023   0.0031867
   61   0.0005463  -0.0000842   0.0000003   0.0000332   0.0022497  -0.0000015
   62   0.0001220   0.0004887  -0.0000003  -0.0004329  -0.0006507   0.0000002
   63   0.0000016   0.0000007   0.0005167  -0.0000015   0.0000002  -0.0006436
   64   0.0068499   0.0001867   0.0000039  -0.0100940   0.0400084  -0.0000431
   65  -0.0318730  -0.0165617   0.0000123   0.0714672  -0.0241771   0.0000318
   66   0.0000182   0.0000089  -0.0061942  -0.0000475   0.0000377   0.0164478
   67   0.0009209   0.0004528  -0.0000024  -0.0013866  -0.0000160   0.0000029
   68  -0.0038198  -0.0020856   0.0000045   0.0060343  -0.0003428  -0.0000026
   69  -0.0000126  -0.0000074  -0.0001469   0.0000182   0.0000018  -0.0000150
   70  -0.0001660  -0.0001042   0.0000005   0.0002547   0.0000773  -0.0000008
   71   0.0002122   0.0001242   0.0000001  -0.0002879   0.0001103  -0.0000004
   72   0.0000019   0.0000011   0.0000066  -0.0000022  -0.0000001  -0.0000217
   73   0.0002623   0.0001305   0.0000382  -0.0004562  -0.0000557   0.0000025
   74   0.0007974   0.0004318  -0.0000031  -0.0011910   0.0000804  -0.0000204
   75   0.0003168   0.0001671   0.0000266  -0.0005181   0.0001492  -0.0000135
   76   0.0002682   0.0001338  -0.0000387  -0.0004647  -0.0000550  -0.0000024
   77   0.0008012   0.0004339   0.0000016  -0.0011971   0.0000819   0.0000216
   78  -0.0003028  -0.0001595   0.0000277   0.0004973  -0.0001493  -0.0000137
   79   0.0011315   0.0001778   0.0000026  -0.0013866   0.0000160  -0.0000023
   80   0.0048846   0.0031893  -0.0000017  -0.0060343  -0.0003428  -0.0000012
   81   0.0000121   0.0000105  -0.0000440  -0.0000192   0.0000014  -0.0000150
   82  -0.0002180  -0.0001353   0.0000003   0.0002547  -0.0000773   0.0000007
   83  -0.0000997  -0.0001298  -0.0000002   0.0002878   0.0001103  -0.0000004
   84  -0.0000016   0.0000017  -0.0000117   0.0000019  -0.0000000  -0.0000217
   85   0.0002665   0.0005523  -0.0001086  -0.0004573   0.0000555  -0.0000024
   86  -0.0011557  -0.0002542  -0.0000406   0.0011901   0.0000806  -0.0000206
   87  -0.0003352  -0.0002971   0.0000004   0.0005164   0.0001493  -0.0000137
   88   0.0002742   0.0005513   0.0001075  -0.0004638   0.0000551   0.0000026
   89  -0.0011594  -0.0002609   0.0000414   0.0011980   0.0000817   0.0000214
   90   0.0003187   0.0002926   0.0000018  -0.0004990  -0.0001493  -0.0000136
   91   0.0033196   0.0017920  -0.0000055  -0.0052267   0.0001019   0.0000079
   92   0.0018258   0.0010143   0.0000036  -0.0028934   0.0002323  -0.0000131
   93   0.0000620   0.0000338   0.0003169  -0.0000988  -0.0000098  -0.0004900
   94  -0.0002576  -0.0001531   0.0000009   0.0004033   0.0000264   0.0000003
   95   0.0000318   0.0000269   0.0000008   0.0000488   0.0000683  -0.0000015
   96  -0.0000035  -0.0000019   0.0000052   0.0000061   0.0000029  -0.0000111
   97  -0.0003356  -0.0001604   0.0000843   0.0005374   0.0001384  -0.0001689
   98  -0.0006864  -0.0003757  -0.0000312   0.0010579  -0.0000568   0.0000936
   99  -0.0002575  -0.0001272  -0.0000354   0.0005095   0.0000130   0.0000810
  100  -0.0003623  -0.0001757  -0.0000815   0.0005798   0.0001382   0.0001618
  101  -0.0007126  -0.0003903   0.0000278   0.0010935  -0.0000593  -0.0000849
  102   0.0002429   0.0001200  -0.0000390  -0.0004838  -0.0000078   0.0000882
  103   0.0046530   0.0016726  -0.0000074  -0.0052274  -0.0001019  -0.0000060
  104  -0.0030494  -0.0007398  -0.0000028   0.0028931   0.0002324  -0.0000102
  105  -0.0000523  -0.0000190  -0.0000019   0.0000776  -0.0000077  -0.0004901
  106  -0.0002618  -0.0001113   0.0000001   0.0004032  -0.0000264  -0.0000003
  107  -0.0000525  -0.0001030  -0.0000017  -0.0000487   0.0000683  -0.0000011
  108  -0.0000016   0.0000016  -0.0000388  -0.0000049   0.0000023  -0.0000111
  109  -0.0002365  -0.0005026   0.0000911   0.0005423  -0.0001383   0.0001681
  110   0.0010418   0.0003421   0.0000128  -0.0010618  -0.0000571   0.0000926
  111   0.0004506   0.0000065  -0.0000306  -0.0005073   0.0000125   0.0000818
  112  -0.0002631  -0.0005070  -0.0000884   0.0005749  -0.0001382  -0.0001628
  113   0.0010687   0.0003587  -0.0000133  -0.0010897  -0.0000590  -0.0000859
  114  -0.0004372  -0.0000055  -0.0000265   0.0004860  -0.0000083   0.0000874
           37          38          39          40          41          42
    1   0.0062911  -0.0219591   0.0000120  -0.0046740  -0.0012207   0.0000034
    2  -0.0263736  -0.0241530   0.0000044   0.0015815  -0.0049849   0.0000073
    3   0.0000115   0.0000064   0.0048651  -0.0000007   0.0000063   0.0024097
    4   0.0068498  -0.0001867  -0.0000047   0.0000151   0.0012198  -0.0000010
    5   0.0318729  -0.0165618   0.0000092  -0.0120878  -0.0041766   0.0000083
    6  -0.0000183   0.0000103  -0.0061942   0.0000095   0.0000027   0.0011421
    7  -0.0085282   0.0030505   0.0000037   0.0031417   0.0014105  -0.0000024
    8   0.0017317  -0.0001809  -0.0000006  -0.0002309   0.0002515  -0.0000024
    9   0.0000128  -0.0000055   0.0001543  -0.0000065  -0.0000038  -0.0010553
   10   0.0005463   0.0000842  -0.0000002   0.0000965   0.0002206   0.0000000
   11  -0.0001220   0.0004887  -0.0000002   0.0000895   0.0000920  -0.0000001
   12  -0.0000007   0.0000005   0.0005167   0.0000000  -0.0000005  -0.0001798
   13   0.0095218  -0.0044815  -0.0000042  -0.0042090  -0.0018687   0.0000014
   14   0.0071844  -0.0039925   0.0000023  -0.0039657  -0.0013706   0.0000020
   15  -0.0000293   0.0000151  -0.0004173   0.0000153   0.0000063   0.0002136
   16  -0.0119392   0.0062888  -0.0000015   0.0058944   0.0023644  -0.0000020
   17  -0.0055652   0.0030167  -0.0000037   0.0027932   0.0011516  -0.0000024
   18   0.0000635  -0.0000343   0.0001542  -0.0000336  -0.0000129  -0.0000289
   19  -0.0090679   0.0040206   0.0000002   0.0038866   0.0014204  -0.0000011
   20  -0.0111867   0.0067445  -0.0000005   0.0063708   0.0018010  -0.0000018
   21  -0.0000048  -0.0000005  -0.0007763   0.0000017   0.0000009  -0.0003269
   22  -0.0003925   0.0000295   0.0000004   0.0000952   0.0001457  -0.0000001
   23  -0.0003010   0.0000857  -0.0000030   0.0000655   0.0000886  -0.0000007
   24  -0.0000012   0.0000001  -0.0011107   0.0000008   0.0000000  -0.0001603
   25   0.0222693  -0.0109511   0.0000050  -0.0105813  -0.0026519   0.0000025
   26  -0.0116655   0.0028525   0.0000070   0.0026519   0.0019827  -0.0000018
   27   0.0000058   0.0000079   0.0102175  -0.0000008  -0.0000007   0.0004926
   28  -0.0003608  -0.0003875   0.0000001  -0.0000079  -0.0000233   0.0000005
   29   0.0006007   0.0002499  -0.0000012  -0.0000621  -0.0000248   0.0000005
   30   0.0000046  -0.0000026  -0.0000936  -0.0000024  -0.0000007   0.0001710
   31  -0.1076178   0.0042157   0.0000097   0.0222693   0.0116655  -0.0000108
   32  -0.0042156   0.0183075  -0.0000065   0.0109510   0.0028525   0.0000066
   33   0.0000056  -0.0000049   0.0046942  -0.0000050   0.0000068   0.0102176
   34  -0.2727200   0.1111553  -0.0001252  -0.0970862   0.0049464  -0.0000136
   35   0.1046056  -0.1666059   0.0001005  -0.0066265   0.0171762  -0.0000266
   36  -0.0000967   0.0000973  -0.0577771  -0.0000132  -0.0000195  -0.0065011
   37   0.7052021  -0.0169177   0.0000870  -0.1774419  -0.1012161   0.0000829
   38  -0.0169177   0.6078248  -0.0004203  -0.0804474  -0.1849249   0.0001551
   39   0.0000870  -0.0004203   0.1491539   0.0000190   0.0001193  -0.0629785
   40  -0.1774419  -0.0804474   0.0000190   0.7271817  -0.0759935   0.0003052
   41  -0.1012161  -0.1849249   0.0001193  -0.0759935   0.7330927  -0.0009653
   42   0.0000829   0.0001551  -0.0629785   0.0003052  -0.0009653   0.1343740
   43   0.0053603  -0.0268977   0.0000465  -0.0625739   0.0378453  -0.0000677
   44   0.0037505  -0.0148799   0.0000317   0.0359956  -0.3447517   0.0005328
   45  -0.0000312   0.0000111   0.0043587  -0.0000360   0.0005381  -0.0387266
   46  -0.0549730  -0.0076103   0.0000080  -0.3891930   0.1318997  -0.0003028
   47   0.0179822   0.0272352  -0.0000495   0.0851637  -0.1737246   0.0002260
   48   0.0000167  -0.0000519   0.0051659  -0.0002463   0.0002709  -0.0531771
   49  -0.0015759   0.0037418  -0.0000008  -0.0205245  -0.0190552   0.0000375
   50   0.0026292  -0.0007866   0.0000252   0.0121490   0.0127370  -0.0000196
   51  -0.0000057   0.0000182   0.0092238  -0.0000368  -0.0000110   0.0036898
   52   0.0103113  -0.0178701   0.0000165   0.0047562   0.0386320  -0.0000510
   53  -0.0220626  -0.0177163   0.0000242   0.0639471  -0.0168879   0.0000542
   54   0.0000722  -0.0000109  -0.0065085  -0.0001029   0.0000434   0.0005562
   55  -0.0188441   0.0088409  -0.0000007   0.0136959  -0.0045719   0.0000180
   56   0.0087288  -0.0033099   0.0000081  -0.0111381  -0.0059809  -0.0000130
   57  -0.0001267   0.0000313  -0.0003943   0.0001258  -0.0000179   0.0032659
   58  -0.0020692   0.0477648  -0.0000630  -0.0325836  -0.0048245  -0.0000056
   59   0.0308714  -0.0115989   0.0000256   0.0000743  -0.0022732  -0.0000081
   60  -0.0000610   0.0000421   0.0053393   0.0000134  -0.0000122  -0.0013337
   61  -0.0050646  -0.0008897  -0.0000052  -0.0007246   0.0001131   0.0000009
   62   0.0016683   0.0017438   0.0000061  -0.0005751   0.0005799  -0.0000003
   63   0.0000012   0.0000119   0.0077466  -0.0000066   0.0000039  -0.0000558
   64  -0.1047521   0.0030201  -0.0000077   0.0255285  -0.0210327   0.0000301
   65  -0.0120719  -0.2254204   0.0001257  -0.0286231  -0.0318005   0.0000217
   66  -0.0000177   0.0001195  -0.0653502   0.0000520   0.0000378   0.0067350
   67   0.0011315  -0.0001779  -0.0000032  -0.0007886   0.0018136  -0.0000186
   68  -0.0048846   0.0031893  -0.0000005   0.0025736  -0.0005527   0.0000082
   69  -0.0000112   0.0000116  -0.0000439  -0.0000040   0.0000135   0.0011053
   70  -0.0002179   0.0001353  -0.0000003   0.0000541   0.0001280   0.0000013
   71   0.0000998  -0.0001298  -0.0000002  -0.0004443  -0.0005523   0.0000064
   72   0.0000020   0.0000019  -0.0000117  -0.0000067  -0.0000021  -0.0000102
   73   0.0002658  -0.0005523   0.0001084   0.0004544   0.0000839  -0.0000928
   74   0.0011566  -0.0002542  -0.0000408  -0.0011847   0.0001377   0.0001948
   75   0.0003371  -0.0002975   0.0000002  -0.0003058   0.0001061  -0.0000009
   76   0.0002749  -0.0005512  -0.0001076   0.0004390   0.0000845   0.0000909
   77   0.0011584  -0.0002609   0.0000412  -0.0011814   0.0001344  -0.0002009
   78  -0.0003168   0.0002921   0.0000020   0.0002900  -0.0001031  -0.0000002
   79   0.0009209  -0.0004528   0.0000020  -0.0004916  -0.0001659  -0.0000005
   80   0.0038199  -0.0020856   0.0000033  -0.0019349  -0.0007901   0.0000004
   81   0.0000132  -0.0000076  -0.0001469  -0.0000069  -0.0000026   0.0000434
   82  -0.0001660   0.0001042  -0.0000004   0.0000956   0.0000336  -0.0000001
   83  -0.0002122   0.0001242   0.0000001   0.0001094   0.0000492  -0.0000002
   84  -0.0000016   0.0000010   0.0000066   0.0000010   0.0000003   0.0000013
   85   0.0002630  -0.0001309  -0.0000383  -0.0001150  -0.0000465   0.0000317
   86  -0.0007968   0.0004314  -0.0000029   0.0004179   0.0001607   0.0000008
   87  -0.0003157   0.0001664   0.0000268   0.0001521   0.0000689  -0.0000149
   88   0.0002676  -0.0001335   0.0000385  -0.0001177  -0.0000475  -0.0000317
   89  -0.0008018   0.0004343   0.0000018   0.0004203   0.0001618  -0.0000010
   90   0.0003040  -0.0001601   0.0000276  -0.0001460  -0.0000665  -0.0000150
   91   0.0046524  -0.0016724   0.0000078  -0.0045808  -0.0013599  -0.0000109
   92   0.0030494  -0.0007400  -0.0000045  -0.0030773  -0.0002829   0.0000227
   93   0.0000659  -0.0000246  -0.0000018  -0.0000680  -0.0000350   0.0001515
   94  -0.0002619   0.0001114  -0.0000001   0.0002727   0.0002007  -0.0000044
   95   0.0000524  -0.0001029  -0.0000021   0.0000703   0.0004563   0.0000029
   96   0.0000022   0.0000019  -0.0000389  -0.0000020   0.0000086   0.0001390
   97  -0.0002327   0.0005016  -0.0000914  -0.0004962   0.0001558   0.0003823
   98  -0.0010379   0.0003397   0.0000131   0.0009617   0.0000486  -0.0001367
   99  -0.0004518   0.0000060  -0.0000310   0.0007439   0.0004203  -0.0000873
  100  -0.0002670   0.0005080   0.0000881  -0.0004438   0.0001709  -0.0003723
  101  -0.0010724   0.0003611  -0.0000131   0.0009659   0.0000218   0.0001295
  102   0.0004360  -0.0000059  -0.0000262  -0.0007176  -0.0004072  -0.0000949
  103   0.0033201  -0.0017922   0.0000044  -0.0017347  -0.0006628   0.0000012
  104  -0.0018256   0.0010142   0.0000026   0.0009295   0.0003696   0.0000005
  105  -0.0000489   0.0000268   0.0003170   0.0000268   0.0000097   0.0000578
  106  -0.0002575   0.0001531  -0.0000007   0.0001396   0.0000525  -0.0000000
  107  -0.0000319   0.0000269   0.0000006   0.0000191   0.0000119   0.0000002
  108   0.0000029  -0.0000016   0.0000052  -0.0000018  -0.0000005   0.0000005
  109  -0.0003387   0.0001621  -0.0000839   0.0001704   0.0000652  -0.0000220
  110   0.0006894  -0.0003774  -0.0000308  -0.0003588  -0.0001374  -0.0000120
  111   0.0002563  -0.0001267  -0.0000358  -0.0001319  -0.0000468  -0.0000091
  112  -0.0003592   0.0001739   0.0000818   0.0001813   0.0000693   0.0000214
  113   0.0007097  -0.0003887   0.0000283  -0.0003694  -0.0001417   0.0000116
  114  -0.0002441   0.0001206  -0.0000386   0.0001249   0.0000445  -0.0000098
           43          44          45          46          47          48
    1  -0.0003323   0.0002846   0.0000009   0.0032669  -0.0061464   0.0000014
    2  -0.0011942  -0.0003890   0.0000011   0.0029551  -0.0022617   0.0000109
    3  -0.0000006   0.0000019   0.0008274   0.0000028  -0.0000057  -0.0004508
    4   0.0007816   0.0004110  -0.0000019   0.0004579   0.0021362   0.0000063
    5  -0.0001724   0.0002452   0.0000036   0.0047235  -0.0084309  -0.0000078
    6   0.0000005  -0.0000010  -0.0001004  -0.0000038   0.0000041  -0.0004863
    7  -0.0002532  -0.0001768  -0.0000004  -0.0030117   0.0011493  -0.0000083
    8   0.0001683   0.0001226  -0.0000002  -0.0000506   0.0003496   0.0000009
    9  -0.0000000   0.0000003   0.0000206   0.0000039  -0.0000039   0.0001938
   10   0.0000504   0.0000415  -0.0000002  -0.0001813   0.0002152  -0.0000002
   11   0.0000397  -0.0000036  -0.0000000  -0.0000585   0.0001163   0.0000001
   12  -0.0000002   0.0000000  -0.0000154   0.0000003  -0.0000001   0.0000246
   13   0.0000729   0.0001199   0.0000012   0.0030374  -0.0024631   0.0000040
   14  -0.0002129  -0.0000728   0.0000019   0.0009224  -0.0034749  -0.0000072
   15   0.0000004  -0.0000001   0.0000136  -0.0000073   0.0000126  -0.0000133
   16  -0.0000067  -0.0001062  -0.0000019  -0.0034765   0.0040872  -0.0000015
   17   0.0000473  -0.0000266  -0.0000011  -0.0015441   0.0021125   0.0000004
   18  -0.0000003   0.0000003  -0.0000106   0.0000184  -0.0000249  -0.0000013
   19   0.0000780  -0.0000076  -0.0000015  -0.0012834   0.0025741   0.0000036
   20   0.0000940  -0.0000213  -0.0000020  -0.0025740   0.0044448   0.0000020
   21  -0.0000000  -0.0000002  -0.0000278  -0.0000027   0.0000011   0.0000501
   22   0.0000106  -0.0000010  -0.0000001  -0.0001035   0.0000796   0.0000001
   23   0.0000127   0.0000042  -0.0000001  -0.0000331   0.0000776   0.0000004
   24   0.0000001  -0.0000000  -0.0000132  -0.0000000   0.0000005   0.0000641
   25  -0.0000079   0.0000621   0.0000032   0.0038865  -0.0063709  -0.0000030
   26   0.0000233  -0.0000248  -0.0000010  -0.0014204   0.0018010   0.0000016
   27  -0.0000006   0.0000006   0.0001710   0.0000002  -0.0000004  -0.0003269
   28  -0.0000777  -0.0000234   0.0000001   0.0000780  -0.0000940   0.0000000
   29   0.0000234   0.0000152  -0.0000000   0.0000076  -0.0000213  -0.0000002
   30  -0.0000000  -0.0000000   0.0000245   0.0000011  -0.0000015  -0.0000278
   31  -0.0003608  -0.0006007  -0.0000061  -0.0090679   0.0111867   0.0000078
   32   0.0003875   0.0002499  -0.0000037  -0.0040206   0.0067445   0.0000005
   33  -0.0000001  -0.0000015  -0.0000936   0.0000005  -0.0000014  -0.0007763
   34   0.0026490   0.0025640   0.0000076   0.0123526  -0.0261922   0.0000033
   35   0.0001216   0.0013958  -0.0000078  -0.0051139   0.0013500   0.0000049
   36  -0.0000016  -0.0000069  -0.0033883   0.0000122  -0.0000065   0.0057505
   37   0.0053603   0.0037505  -0.0000312  -0.0549730   0.0179822   0.0000167
   38  -0.0268977  -0.0148799   0.0000111  -0.0076103   0.0272352  -0.0000519
   39   0.0000465   0.0000317   0.0043587   0.0000080  -0.0000495   0.0051659
   40  -0.0625739   0.0359956  -0.0000360  -0.3891930   0.0851637  -0.0002463
   41   0.0378453  -0.3447517   0.0005381   0.1318997  -0.1737246   0.0002709
   42  -0.0000677   0.0005328  -0.0387266  -0.0003028   0.0002260  -0.0531771
   43   0.0627095  -0.0402666   0.0000849   0.0003833   0.0293588  -0.0000578
   44  -0.0402666   0.3621579  -0.0005818  -0.0001860  -0.0051943   0.0000183
   45   0.0000849  -0.0005818   0.0264457  -0.0000134   0.0000493   0.0049364
   46   0.0003833  -0.0001860  -0.0000134   0.8054956   0.0054807  -0.0000496
   47   0.0293588  -0.0051943   0.0000493   0.0054807   0.6398363  -0.0010421
   48  -0.0000578   0.0000183   0.0049364  -0.0000496  -0.0010421   0.1205528
   49   0.0009920   0.0000967  -0.0000033  -0.2411078  -0.1427686   0.0004544
   50  -0.0000093   0.0008726  -0.0000171  -0.1414039  -0.1693592   0.0003413
   51   0.0000003  -0.0000108  -0.0056691   0.0004816   0.0003698  -0.0343598
   52  -0.0052998   0.0009977  -0.0000030  -0.1179568   0.0144299  -0.0000814
   53   0.0005240   0.0010334   0.0000006  -0.0266644  -0.2571755   0.0003110
   54  -0.0000075   0.0000139   0.0096021   0.0000305   0.0001997  -0.0656845
   55   0.0005418  -0.0001018  -0.0000054  -0.0163501   0.0327015  -0.0000099
   56   0.0015704  -0.0003739   0.0000017   0.0502765  -0.0251249   0.0000493
   57   0.0000045  -0.0000026  -0.0001542  -0.0001103   0.0001767   0.0073766
   58  -0.0002701   0.0000742   0.0000030   0.0295696  -0.0334940   0.0000774
   59  -0.0000174   0.0005736  -0.0000041  -0.0244838  -0.0261252   0.0000349
   60   0.0000012  -0.0000018  -0.0005331   0.0000204   0.0000909   0.0068805
   61   0.0001308   0.0000487   0.0000010  -0.0047203  -0.0017792  -0.0000066
   62   0.0000655  -0.0000400  -0.0000004  -0.0030981  -0.0002723   0.0000005
   63   0.0000005  -0.0000014  -0.0005868  -0.0000111   0.0000013   0.0035905
   64  -0.0042757  -0.0030776   0.0000022  -0.0158197   0.0169485  -0.0000462
   65  -0.0017103  -0.0009511   0.0000076   0.0139298  -0.0130161   0.0000257
   66  -0.0000005   0.0000073   0.0032581  -0.0000241   0.0000157  -0.0019596
   67  -0.0004083   0.0001008   0.0000045  -0.0048231  -0.0014163  -0.0000271
   68  -0.0000725   0.0001080   0.0000034  -0.0030158   0.0060380  -0.0000456
   69  -0.0000035   0.0000009  -0.0007234  -0.0000641   0.0000145   0.0052085
   70  -0.0000187  -0.0000044  -0.0000009   0.0000433  -0.0002788   0.0000079
   71   0.0001430  -0.0000275  -0.0000013   0.0020823  -0.0002813   0.0000065
   72   0.0000004  -0.0000000  -0.0000692   0.0000100  -0.0000033   0.0005401
   73   0.0000031  -0.0000158   0.0000572  -0.0002844   0.0000596  -0.0004709
   74   0.0000051  -0.0000056  -0.0001333   0.0009273  -0.0014689   0.0009741
   75   0.0000030  -0.0000009   0.0000216   0.0004098  -0.0004394  -0.0002452
   76   0.0000028  -0.0000156  -0.0000586  -0.0002804   0.0000526   0.0004824
   77   0.0000061  -0.0000057   0.0001350   0.0009470  -0.0014715  -0.0009780
   78  -0.0000031   0.0000009   0.0000228  -0.0003961   0.0004172  -0.0002559
   79  -0.0000019   0.0000021   0.0000001   0.0002695  -0.0003491   0.0000002
   80  -0.0000140   0.0000283   0.0000006   0.0011872  -0.0013784   0.0000006
   81  -0.0000001   0.0000001   0.0000174   0.0000043  -0.0000050  -0.0000211
   82   0.0000012  -0.0000018  -0.0000000  -0.0000592   0.0000649   0.0000000
   83   0.0000036  -0.0000002  -0.0000000  -0.0000601   0.0000880   0.0000000
   84   0.0000000   0.0000000   0.0000000  -0.0000005   0.0000009  -0.0000003
   85   0.0000052   0.0000057   0.0000033   0.0000903  -0.0000585  -0.0000074
   86   0.0000066  -0.0000032   0.0000012  -0.0002320   0.0003115  -0.0000001
   87   0.0000017  -0.0000012  -0.0000024  -0.0000931   0.0001153   0.0000054
   88   0.0000051   0.0000057  -0.0000033   0.0000916  -0.0000606   0.0000076
   89   0.0000066  -0.0000033  -0.0000015  -0.0002337   0.0003133   0.0000000
   90  -0.0000016   0.0000012  -0.0000024   0.0000896  -0.0001108   0.0000056
   91   0.0001861  -0.0000261  -0.0000037   0.0023548  -0.0022001  -0.0000410
   92   0.0001301  -0.0000387   0.0000040   0.0076982  -0.0026396   0.0000158
   93   0.0000013   0.0000009   0.0004036  -0.0000372   0.0000310  -0.0030410
   94  -0.0000367   0.0000079   0.0000000   0.0000645  -0.0005771  -0.0000038
   95  -0.0000188   0.0000092   0.0000012  -0.0000133  -0.0011523   0.0000071
   96   0.0000001  -0.0000001   0.0000096   0.0000378  -0.0000209   0.0003633
   97  -0.0000119   0.0000177   0.0000430   0.0002920   0.0007817  -0.0000538
   98   0.0000004   0.0000013  -0.0000051  -0.0005087   0.0007476   0.0002880
   99  -0.0000141  -0.0000054  -0.0000078  -0.0006494  -0.0006824   0.0000745
  100  -0.0000136   0.0000176  -0.0000419   0.0003337   0.0007345   0.0000419
  101   0.0000011   0.0000012  -0.0000000  -0.0006107   0.0008460  -0.0002331
  102   0.0000139   0.0000050  -0.0000122   0.0006444   0.0006580   0.0000603
  103  -0.0000089   0.0000185   0.0000007   0.0009756  -0.0012426  -0.0000001
  104   0.0000025  -0.0000149  -0.0000002  -0.0004944   0.0006681   0.0000000
  105   0.0000001  -0.0000002   0.0000064  -0.0000158   0.0000188  -0.0000215
  106   0.0000013  -0.0000022  -0.0000000  -0.0000831   0.0000989   0.0000000
  107   0.0000054   0.0000012   0.0000000  -0.0000060   0.0000273  -0.0000000
  108  -0.0000000   0.0000000   0.0000004   0.0000014  -0.0000012  -0.0000013
  109  -0.0000036  -0.0000044  -0.0000010  -0.0001312   0.0000991   0.0000051
  110  -0.0000031   0.0000041  -0.0000015   0.0001963  -0.0002633   0.0000029
  111   0.0000033   0.0000019  -0.0000015   0.0000713  -0.0000865   0.0000032
  112  -0.0000035  -0.0000045   0.0000007  -0.0001369   0.0001069  -0.0000055
  113  -0.0000033   0.0000043   0.0000016   0.0002026  -0.0002712  -0.0000028
  114  -0.0000033  -0.0000018  -0.0000017  -0.0000671   0.0000819   0.0000033
           49          50          51          52          53          54
    1   0.0000754  -0.0001537  -0.0000008   0.0049433   0.0131747  -0.0000182
    2  -0.0000662  -0.0000399  -0.0000008   0.0096145   0.0070097  -0.0000023
    3   0.0000003  -0.0000008  -0.0004044   0.0000057   0.0000117   0.0026944
    4  -0.0000655   0.0000570  -0.0000009  -0.0015547   0.0004829  -0.0000020
    5   0.0002144  -0.0002434  -0.0000018  -0.0060678   0.0074605  -0.0000328
    6  -0.0000001  -0.0000004  -0.0001243  -0.0000013  -0.0000040   0.0022599
    7  -0.0000393   0.0000710   0.0000021   0.0003247  -0.0036383   0.0000094
    8  -0.0000265   0.0000481  -0.0000000  -0.0003317  -0.0008962   0.0000021
    9   0.0000002   0.0000002   0.0001270  -0.0000064   0.0000047   0.0002600
   10  -0.0000055   0.0000167   0.0000000  -0.0000793  -0.0003805   0.0000011
   11  -0.0000080   0.0000053   0.0000000   0.0000763  -0.0001622   0.0000009
   12  -0.0000000   0.0000000   0.0000113   0.0000001   0.0000009   0.0001054
   13   0.0001134  -0.0001065  -0.0000017  -0.0026909   0.0038838  -0.0000160
   14   0.0001181  -0.0000418   0.0000000  -0.0038838   0.0011562  -0.0000137
   15  -0.0000004   0.0000002   0.0000022   0.0000119  -0.0000110  -0.0001002
   16  -0.0001478   0.0001241   0.0000017   0.0034581  -0.0046933   0.0000203
   17  -0.0000704   0.0000634   0.0000009   0.0017043  -0.0022731   0.0000098
   18   0.0000009  -0.0000006  -0.0000049  -0.0000211   0.0000249  -0.0000845
   19  -0.0001035   0.0000331   0.0000002   0.0030375  -0.0009224   0.0000094
   20  -0.0000796   0.0000776   0.0000008   0.0024632  -0.0034749   0.0000160
   21  -0.0000000   0.0000004   0.0000641  -0.0000038  -0.0000057  -0.0000133
   22  -0.0000152   0.0000084  -0.0000000   0.0001134  -0.0001181   0.0000006
   23  -0.0000084   0.0000038   0.0000001   0.0001065  -0.0000418   0.0000003
   24   0.0000000   0.0000001   0.0000293   0.0000012   0.0000001   0.0000022
   25   0.0000952  -0.0000655  -0.0000012  -0.0042091   0.0039657  -0.0000197
   26  -0.0001457   0.0000886   0.0000002   0.0018687  -0.0013706   0.0000082
   27  -0.0000001  -0.0000008  -0.0001603   0.0000000   0.0000013   0.0002136
   28   0.0000106  -0.0000127  -0.0000001   0.0000729   0.0002129  -0.0000005
   29   0.0000010   0.0000042  -0.0000000  -0.0001199  -0.0000728  -0.0000001
   30   0.0000001  -0.0000001  -0.0000132  -0.0000010   0.0000015   0.0000136
   31  -0.0003925   0.0003010   0.0000019   0.0095219  -0.0071844   0.0000381
   32  -0.0000295   0.0000857   0.0000006   0.0044815  -0.0039924   0.0000201
   33  -0.0000008  -0.0000038  -0.0011107   0.0000042   0.0000027  -0.0004173
   34  -0.0012135   0.0004921  -0.0000071  -0.0157817   0.0106188  -0.0000565
   35  -0.0005350   0.0004166   0.0000004  -0.0004692  -0.0043196   0.0000125
   36   0.0000010   0.0000059   0.0012647  -0.0000109   0.0000056  -0.0001816
   37  -0.0015759   0.0026292  -0.0000057   0.0103113  -0.0220626   0.0000722
   38   0.0037418  -0.0007866   0.0000182  -0.0178701  -0.0177163  -0.0000109
   39  -0.0000008   0.0000252   0.0092238   0.0000165   0.0000242  -0.0065085
   40  -0.0205245   0.0121490  -0.0000368   0.0047562   0.0639471  -0.0001029
   41  -0.0190552   0.0127370  -0.0000110   0.0386320  -0.0168879   0.0000434
   42   0.0000375  -0.0000196   0.0036898  -0.0000510   0.0000542   0.0005562
   43   0.0009920  -0.0000093   0.0000003  -0.0052998   0.0005240  -0.0000075
   44   0.0000967   0.0008726  -0.0000108   0.0009977   0.0010334   0.0000139
   45  -0.0000033  -0.0000171  -0.0056691  -0.0000030   0.0000006   0.0096021
   46  -0.2411078  -0.1414039   0.0004816  -0.1179568  -0.0266644   0.0000305
   47  -0.1427686  -0.1693592   0.0003698   0.0144299  -0.2571755   0.0001997
   48   0.0004544   0.0003413  -0.0343598  -0.0000814   0.0003110  -0.0656845
   49   0.2615624   0.1491326  -0.0003294   0.0077311   0.0035772  -0.0000274
   50   0.1491326   0.1742849  -0.0003841  -0.0263943  -0.0131533   0.0000384
   51  -0.0003294  -0.0003841   0.0239372   0.0000300  -0.0000175   0.0026384
   52   0.0077311  -0.0263943   0.0000300   0.7283335  -0.0174457   0.0006679
   53   0.0035772  -0.0131533  -0.0000175  -0.0174457   0.6648729  -0.0001837
   54  -0.0000274   0.0000384   0.0026384   0.0006679  -0.0001837   0.1678455
   55  -0.0005023  -0.0004944  -0.0000146  -0.3217447   0.0808204  -0.0004746
   56  -0.0008042   0.0009237   0.0000024   0.0793690  -0.1710059   0.0000167
   57  -0.0000064  -0.0000117  -0.0012574  -0.0001758  -0.0002127  -0.0543721
   58   0.0002534   0.0023646  -0.0000084  -0.2030487  -0.0612425  -0.0001733
   59   0.0014783  -0.0049391   0.0000066  -0.1056574  -0.1976365  -0.0000322
   60  -0.0000069   0.0000168   0.0029744  -0.0000272  -0.0000600  -0.0607988
   61   0.0004062  -0.0013614   0.0000007   0.0083210  -0.0268027   0.0000351
   62   0.0002966  -0.0006504   0.0000001   0.0028944  -0.0139940   0.0000189
   63  -0.0000008  -0.0000035   0.0000563   0.0000151  -0.0000224   0.0032693
   64  -0.0000795   0.0012432   0.0000007  -0.0655298  -0.0292841   0.0000036
   65   0.0004605  -0.0002740  -0.0000020   0.0048666   0.0328605  -0.0000219
   66  -0.0000002   0.0000029  -0.0001010  -0.0000554  -0.0000405  -0.0013385
   67   0.0000594   0.0000368   0.0000015  -0.0073946   0.0370688   0.0001371
   68   0.0000004  -0.0002250  -0.0000035   0.0250648  -0.0201020  -0.0000928
   69   0.0000015  -0.0000048  -0.0004126  -0.0000095   0.0001021  -0.0012802
   70   0.0000254   0.0000960  -0.0000011   0.0007887  -0.0001909   0.0000031
   71  -0.0000198  -0.0000214  -0.0000010  -0.0025966  -0.0061902  -0.0000577
   72  -0.0000002  -0.0000007   0.0000118  -0.0000224  -0.0000179   0.0000580
   73  -0.0000026   0.0000233   0.0000308   0.0007575   0.0007036   0.0008879
   74  -0.0000475   0.0000728  -0.0001459  -0.0062339   0.0021323  -0.0009722
   75  -0.0000019   0.0000686   0.0000072  -0.0021018   0.0003634   0.0008681
   76  -0.0000026   0.0000204  -0.0000299   0.0007181   0.0007209  -0.0008503
   77  -0.0000467   0.0000756   0.0001465  -0.0062259   0.0020927   0.0009553
   78   0.0000015  -0.0000680   0.0000069   0.0020430  -0.0003429   0.0008656
   79   0.0000092  -0.0000066  -0.0000001  -0.0002143   0.0003543  -0.0000014
   80   0.0000478  -0.0000413  -0.0000006  -0.0011414   0.0016193  -0.0000073
   81   0.0000002  -0.0000001   0.0000026  -0.0000041   0.0000055   0.0000459
   82  -0.0000046   0.0000009   0.0000001   0.0001451  -0.0000513   0.0000005
   83  -0.0000025   0.0000027   0.0000000   0.0000439  -0.0000945   0.0000004
   84  -0.0000000   0.0000000   0.0000001   0.0000006  -0.0000006  -0.0000011
   85   0.0000034  -0.0000026  -0.0000026  -0.0000869   0.0001054   0.0000008
   86  -0.0000103   0.0000078  -0.0000008   0.0002375  -0.0003195   0.0000024
   87  -0.0000012   0.0000046   0.0000004  -0.0000019  -0.0001632  -0.0000041
   88   0.0000034  -0.0000027   0.0000025  -0.0000889   0.0001071  -0.0000018
   89  -0.0000104   0.0000079   0.0000010   0.0002389  -0.0003218   0.0000004
   90   0.0000011  -0.0000045   0.0000004   0.0000047   0.0001583  -0.0000050
   91  -0.0027036  -0.0000584  -0.0000203  -0.0440418  -0.0112870  -0.0001218
   92   0.0023791  -0.0013037   0.0000246   0.0021506   0.0172884   0.0000482
   93  -0.0000693  -0.0000311   0.0004996  -0.0002866   0.0000824  -0.0022318
   94   0.0001240   0.0001261   0.0000063  -0.0014670  -0.0046066  -0.0001005
   95   0.0005634   0.0006202  -0.0000087  -0.0024613  -0.0036432  -0.0000438
   96   0.0000101   0.0000083  -0.0003912   0.0000529  -0.0000295  -0.0000169
   97  -0.0015761   0.0005306  -0.0013471   0.0043887  -0.0022027  -0.0013544
   98   0.0008543   0.0003917   0.0004881   0.0036116  -0.0012881  -0.0001375
   99  -0.0000603   0.0007847  -0.0002847   0.0015774  -0.0011160   0.0009012
  100  -0.0014378   0.0006371   0.0012476   0.0044337  -0.0023207   0.0014153
  101   0.0007845   0.0002851  -0.0004718   0.0036727  -0.0013117   0.0001996
  102   0.0000012  -0.0007461  -0.0002417  -0.0015805   0.0010853   0.0008810
  103   0.0000465  -0.0000318  -0.0000006  -0.0011333   0.0012876  -0.0000056
  104  -0.0000306   0.0000165   0.0000001   0.0008080  -0.0006015   0.0000041
  105  -0.0000006   0.0000004  -0.0000159   0.0000134  -0.0000207  -0.0000412
  106  -0.0000046   0.0000020   0.0000001   0.0001293  -0.0000928   0.0000008
  107  -0.0000024   0.0000001  -0.0000000   0.0000890  -0.0000031   0.0000001
  108   0.0000000  -0.0000000   0.0000002  -0.0000002   0.0000019   0.0000021
  109  -0.0000029   0.0000042   0.0000057   0.0000130  -0.0001788   0.0000062
  110   0.0000101  -0.0000063   0.0000019  -0.0002568   0.0002573  -0.0000063
  111   0.0000015  -0.0000029   0.0000017  -0.0000118   0.0001082  -0.0000017
  112  -0.0000033   0.0000043  -0.0000055   0.0000229  -0.0001854  -0.0000055
  113   0.0000105  -0.0000065  -0.0000019  -0.0002657   0.0002654   0.0000037
  114  -0.0000015   0.0000028   0.0000018   0.0000124  -0.0001021  -0.0000012
           55          56          57          58          59          60
    1  -0.0008238  -0.0018805   0.0000094  -0.0422043  -0.0212497   0.0000017
    2  -0.0020331   0.0012052  -0.0000103  -0.0115256   0.0139078  -0.0000090
    3  -0.0000048   0.0000048   0.0002675  -0.0000270  -0.0000182   0.0034347
    4  -0.0007592   0.0003244  -0.0000081  -0.0015149  -0.0026999   0.0000045
    5   0.0079068  -0.0048044   0.0000635  -0.0010492  -0.0065476   0.0000138
    6  -0.0000021   0.0000015  -0.0000695  -0.0000034   0.0000065   0.0010816
    7  -0.0012018   0.0005053  -0.0000118   0.0015732  -0.0021023  -0.0000012
    8   0.0004248   0.0002070   0.0000017   0.0021023   0.0022504   0.0000004
    9   0.0000073  -0.0000036  -0.0001610   0.0000020   0.0000008   0.0012275
   10  -0.0000378   0.0000980  -0.0000008   0.0002420   0.0001643  -0.0000000
   11  -0.0001163   0.0000844  -0.0000010   0.0000918   0.0001430  -0.0000003
   12  -0.0000006   0.0000002   0.0000147  -0.0000009  -0.0000010  -0.0001398
   13   0.0034580  -0.0017042   0.0000288   0.0003247   0.0003317   0.0000060
   14   0.0046932  -0.0022730   0.0000341   0.0036383  -0.0008962   0.0000054
   15  -0.0000150   0.0000073  -0.0000845  -0.0000064   0.0000021   0.0002600
   16  -0.0050385   0.0024700  -0.0000415  -0.0012018  -0.0004248  -0.0000072
   17  -0.0024700   0.0013031  -0.0000202  -0.0005052   0.0002070  -0.0000037
   18   0.0000304  -0.0000147   0.0000371   0.0000089   0.0000011  -0.0001610
   19  -0.0034764   0.0015440  -0.0000253  -0.0030117   0.0000506  -0.0000041
   20  -0.0040871   0.0021124  -0.0000338  -0.0011494   0.0003495  -0.0000045
   21   0.0000018   0.0000001  -0.0000013   0.0000071   0.0000009   0.0001938
   22  -0.0001478   0.0000704  -0.0000012  -0.0000393   0.0000265  -0.0000002
   23  -0.0001241   0.0000634  -0.0000008  -0.0000710   0.0000481   0.0000001
   24  -0.0000012   0.0000008  -0.0000049  -0.0000018   0.0000001   0.0001270
   25   0.0058942  -0.0027931   0.0000459   0.0031417   0.0002309   0.0000066
   26  -0.0023643   0.0011516  -0.0000176  -0.0014105   0.0002514  -0.0000039
   27   0.0000001  -0.0000018  -0.0000289   0.0000016  -0.0000030  -0.0010553
   28  -0.0000067  -0.0000473   0.0000005  -0.0002532  -0.0001683   0.0000001
   29   0.0001062  -0.0000266   0.0000004   0.0001768   0.0001226   0.0000002
   30   0.0000015  -0.0000009  -0.0000106   0.0000004  -0.0000001   0.0000206
   31  -0.0119388   0.0055651  -0.0000868  -0.0085282  -0.0017318  -0.0000133
   32  -0.0062886   0.0030166  -0.0000470  -0.0030506  -0.0001810  -0.0000053
   33   0.0000026  -0.0000051   0.0001542  -0.0000029  -0.0000003   0.0001543
   34   0.0193407  -0.0085302   0.0001323   0.0149564   0.0005321   0.0000215
   35  -0.0012188   0.0013753  -0.0000061  -0.0033355  -0.0080438   0.0000023
   36   0.0000044   0.0000069  -0.0002002   0.0000057   0.0000115   0.0031867
   37  -0.0188441   0.0087288  -0.0001267  -0.0020692   0.0308714  -0.0000610
   38   0.0088409  -0.0033099   0.0000313   0.0477648  -0.0115989   0.0000421
   39  -0.0000007   0.0000081  -0.0003943  -0.0000630   0.0000256   0.0053393
   40   0.0136959  -0.0111381   0.0001258  -0.0325836   0.0000743   0.0000134
   41  -0.0045719  -0.0059809  -0.0000179  -0.0048245  -0.0022732  -0.0000122
   42   0.0000180  -0.0000130   0.0032659  -0.0000056  -0.0000081  -0.0013337
   43   0.0005418   0.0015704   0.0000045  -0.0002701  -0.0000174   0.0000012
   44  -0.0001018  -0.0003739  -0.0000026   0.0000742   0.0005736  -0.0000018
   45  -0.0000054   0.0000017  -0.0001542   0.0000030  -0.0000041  -0.0005331
   46  -0.0163501   0.0502765  -0.0001103   0.0295696  -0.0244838   0.0000204
   47   0.0327015  -0.0251249   0.0001767  -0.0334940  -0.0261252   0.0000909
   48  -0.0000099   0.0000493   0.0073766   0.0000774   0.0000349   0.0068805
   49  -0.0005023  -0.0008042  -0.0000064   0.0002534   0.0014783  -0.0000069
   50  -0.0004944   0.0009237  -0.0000117   0.0023646  -0.0049391   0.0000168
   51  -0.0000146   0.0000024  -0.0012574  -0.0000084   0.0000066   0.0029744
   52  -0.3217447   0.0793690  -0.0001758  -0.2030487  -0.1056574  -0.0000272
   53   0.0808204  -0.1710059  -0.0002127  -0.0612425  -0.1976365  -0.0000600
   54  -0.0004746   0.0000167  -0.0543721  -0.0001733  -0.0000322  -0.0607988
   55   0.6967277  -0.0335720   0.0005289  -0.0682931   0.0066012  -0.0001812
   56  -0.0335720   0.6282014   0.0012832  -0.0099016   0.0198681  -0.0000269
   57   0.0005289   0.0012832   0.1177908  -0.0001356  -0.0000284   0.0090036
   58  -0.0682931  -0.0099016  -0.0001356   0.6916024  -0.0365856   0.0005070
   59   0.0066012   0.0198681  -0.0000284  -0.0365856   0.7279277  -0.0005953
   60  -0.0001812  -0.0000269   0.0090036   0.0005070  -0.0005953   0.1088506
   61   0.0008347   0.0009958   0.0000055  -0.0617839   0.0264219  -0.0000577
   62   0.0012106  -0.0007582  -0.0000046   0.0245101  -0.3453005   0.0003816
   63   0.0000164  -0.0000013  -0.0016714  -0.0000766   0.0003973  -0.0307001
   64   0.0142460  -0.0065511   0.0000389  -0.3146581   0.1225250  -0.0002220
   65  -0.0139951  -0.0008627  -0.0000420   0.0928059  -0.1643493   0.0001550
   66  -0.0000112  -0.0000003   0.0036701  -0.0001506   0.0001515  -0.0496744
   67  -0.1010849   0.0082440   0.0000150  -0.0030043   0.0031097   0.0000306
   68  -0.0006888  -0.2052411  -0.0005097  -0.0094120   0.0029365   0.0000135
   69   0.0000514  -0.0006864  -0.0572213  -0.0000318   0.0000129  -0.0029190
   70  -0.0035568   0.0005982  -0.0000327  -0.0003378  -0.0002636   0.0000020
   71   0.0380509  -0.0145946  -0.0001087  -0.0008558  -0.0006431   0.0000041
   72   0.0001078  -0.0000496  -0.0021282  -0.0000099   0.0000059   0.0003926
   73   0.0026160   0.0020602   0.0054271   0.0008039  -0.0008870   0.0000953
   74  -0.0110515  -0.0287893  -0.0241280   0.0012292   0.0008845   0.0002974
   75   0.0042899  -0.0028726   0.0082191   0.0001225  -0.0008741  -0.0000809
   76   0.0027003   0.0020550  -0.0054425   0.0007952  -0.0008801  -0.0001112
   77  -0.0109414  -0.0290666   0.0238290   0.0012410   0.0008744  -0.0002845
   78  -0.0044042   0.0025606   0.0085164  -0.0000952   0.0008899  -0.0000929
   79   0.0003582  -0.0001767   0.0000026   0.0000045   0.0000182   0.0000003
   80   0.0016721  -0.0008507   0.0000138   0.0003245   0.0001274   0.0000008
   81   0.0000062  -0.0000031  -0.0000258   0.0000009   0.0000007   0.0000869
   82  -0.0001535   0.0000613  -0.0000011  -0.0001174  -0.0000342  -0.0000001
   83  -0.0000838   0.0000473  -0.0000007  -0.0000002   0.0000093  -0.0000001
   84  -0.0000009   0.0000004  -0.0000001  -0.0000002   0.0000001  -0.0000047
   85   0.0001031  -0.0000450  -0.0000004   0.0000274   0.0000296   0.0000111
   86  -0.0003603   0.0001805  -0.0000035  -0.0000768  -0.0000063   0.0000091
   87  -0.0000594   0.0000500   0.0000015   0.0000861   0.0000237  -0.0000029
   88   0.0001058  -0.0000462   0.0000022   0.0000285   0.0000295  -0.0000111
   89  -0.0003624   0.0001817  -0.0000022  -0.0000770  -0.0000065  -0.0000100
   90   0.0000545  -0.0000476   0.0000027  -0.0000863  -0.0000237  -0.0000029
   91  -0.1591944  -0.0558695  -0.0000127   0.0039654   0.0039479   0.0000137
   92  -0.0466025  -0.1455151  -0.0000737   0.0060534  -0.0020177  -0.0000287
   93   0.0000931  -0.0003082  -0.0553822   0.0000881   0.0000045   0.0044984
   94  -0.0286343   0.0144130  -0.0003637  -0.0011724   0.0009838   0.0000050
   95  -0.0229076   0.0104828  -0.0004248  -0.0013123   0.0007327   0.0000270
   96   0.0000453  -0.0000190  -0.0019663  -0.0000098   0.0000037   0.0004674
   97  -0.0095620  -0.0229303  -0.0208876  -0.0018408  -0.0001221   0.0009111
   98  -0.0087671  -0.0162112  -0.0119496  -0.0010361  -0.0002821   0.0002521
   99  -0.0047457   0.0016861   0.0081654  -0.0005998   0.0000704  -0.0002471
  100  -0.0105463  -0.0223588   0.0210939  -0.0018931  -0.0001186  -0.0009490
  101  -0.0094253  -0.0157709   0.0122274  -0.0010755  -0.0002801  -0.0002669
  102   0.0046900  -0.0016346   0.0086217   0.0005847  -0.0000600  -0.0002619
  103   0.0015876  -0.0007557   0.0000123   0.0004486   0.0000781   0.0000021
  104  -0.0010304   0.0004567  -0.0000084  -0.0005700  -0.0001373  -0.0000001
  105  -0.0000211   0.0000105   0.0000266  -0.0000016  -0.0000019  -0.0001812
  106  -0.0001617   0.0000709  -0.0000013  -0.0000903  -0.0000381   0.0000004
  107  -0.0000831   0.0000356  -0.0000005  -0.0000790   0.0000072  -0.0000008
  108   0.0000008  -0.0000005  -0.0000001  -0.0000011   0.0000002  -0.0000070
  109  -0.0000694   0.0000393  -0.0000056   0.0000931  -0.0000194   0.0000289
  110   0.0003509  -0.0001657   0.0000056   0.0001293   0.0000210  -0.0000028
  111   0.0000573  -0.0000326   0.0000007  -0.0000410  -0.0000027   0.0000082
  112  -0.0000817   0.0000448   0.0000043   0.0000863  -0.0000210  -0.0000295
  113   0.0003625  -0.0001712  -0.0000001   0.0001339   0.0000220   0.0000043
  114  -0.0000552   0.0000312  -0.0000004   0.0000368   0.0000025   0.0000086
           61          62          63          64          65          66
    1  -0.0000371  -0.0000593  -0.0000046  -0.1108103  -0.0671316   0.0000095
    2   0.0011444   0.0005251  -0.0000031  -0.0337007  -0.1243568   0.0000312
    3  -0.0000023   0.0000006  -0.0013887   0.0000044   0.0000292  -0.0173360
    4  -0.0006070   0.0002499   0.0000018  -0.0242285   0.0124004  -0.0000045
    5   0.0001331  -0.0006753  -0.0000002  -0.0124004   0.0420041  -0.0000242
    6   0.0000023  -0.0000027  -0.0009953   0.0000038  -0.0000259  -0.0076041
    7   0.0002420  -0.0000918   0.0000006  -0.0015149   0.0010492   0.0000032
    8  -0.0001643   0.0001430  -0.0000010   0.0026999  -0.0065477   0.0000053
    9  -0.0000001  -0.0000002  -0.0001398  -0.0000046   0.0000127   0.0010816
   10  -0.0000492   0.0000008  -0.0000001  -0.0006070  -0.0001331  -0.0000021
   11  -0.0000008   0.0000148  -0.0000001  -0.0002499  -0.0006753  -0.0000023
   12   0.0000001  -0.0000001  -0.0000526  -0.0000013   0.0000001  -0.0009953
   13  -0.0000793  -0.0000763   0.0000001  -0.0015547   0.0060678   0.0000003
   14   0.0003805  -0.0001622   0.0000006  -0.0004830   0.0074605  -0.0000045
   15  -0.0000009   0.0000008   0.0001054   0.0000015  -0.0000252   0.0022599
   16  -0.0000378   0.0001163   0.0000006  -0.0007593  -0.0079071   0.0000032
   17  -0.0000980   0.0000844   0.0000002  -0.0003244  -0.0048045   0.0000020
   18   0.0000007  -0.0000008   0.0000147   0.0000061   0.0000465  -0.0000695
   19  -0.0001813   0.0000585  -0.0000001   0.0004579  -0.0047236   0.0000038
   20  -0.0002152   0.0001163   0.0000002  -0.0021361  -0.0084309   0.0000046
   21   0.0000002   0.0000001   0.0000246  -0.0000050  -0.0000058  -0.0004863
   22  -0.0000055   0.0000080   0.0000000  -0.0000655  -0.0002145   0.0000001
   23  -0.0000167   0.0000053   0.0000000  -0.0000570  -0.0002434  -0.0000002
   24  -0.0000000  -0.0000000   0.0000113   0.0000008  -0.0000013  -0.0001243
   25   0.0000965  -0.0000895  -0.0000005   0.0000151   0.0120878  -0.0000091
   26  -0.0002206   0.0000920  -0.0000004  -0.0012198  -0.0041766   0.0000028
   27  -0.0000001  -0.0000000  -0.0001798   0.0000009   0.0000062   0.0011421
   28   0.0000504  -0.0000397   0.0000002   0.0007816   0.0001724  -0.0000003
   29  -0.0000415  -0.0000036  -0.0000000  -0.0004110   0.0002452  -0.0000009
   30   0.0000001   0.0000000  -0.0000154   0.0000014   0.0000027  -0.0001004
   31   0.0005463   0.0001220   0.0000016   0.0068499  -0.0318730   0.0000182
   32  -0.0000842   0.0004887   0.0000007   0.0001867  -0.0165617   0.0000089
   33   0.0000003  -0.0000003   0.0005167   0.0000039   0.0000123  -0.0061942
   34   0.0000332  -0.0004329  -0.0000015  -0.0100940   0.0714672  -0.0000475
   35   0.0022497  -0.0006507   0.0000002   0.0400084  -0.0241771   0.0000377
   36  -0.0000015   0.0000002  -0.0006436  -0.0000431   0.0000318   0.0164478
   37  -0.0050646   0.0016683   0.0000012  -0.1047521  -0.0120719  -0.0000177
   38  -0.0008897   0.0017438   0.0000119   0.0030201  -0.2254204   0.0001195
   39  -0.0000052   0.0000061   0.0077466  -0.0000077   0.0001257  -0.0653502
   40  -0.0007246  -0.0005751  -0.0000066   0.0255285  -0.0286231   0.0000520
   41   0.0001131   0.0005799   0.0000039  -0.0210327  -0.0318005   0.0000378
   42   0.0000009  -0.0000003  -0.0000558   0.0000301   0.0000217   0.0067350
   43   0.0001308   0.0000655   0.0000005  -0.0042757  -0.0017103  -0.0000005
   44   0.0000487  -0.0000400  -0.0000014  -0.0030776  -0.0009511   0.0000073
   45   0.0000010  -0.0000004  -0.0005868   0.0000022   0.0000076   0.0032581
   46  -0.0047203  -0.0030981  -0.0000111  -0.0158197   0.0139298  -0.0000241
   47  -0.0017792  -0.0002723   0.0000013   0.0169485  -0.0130161   0.0000157
   48  -0.0000066   0.0000005   0.0035905  -0.0000462   0.0000257  -0.0019596
   49   0.0004062   0.0002966  -0.0000008  -0.0000795   0.0004605  -0.0000002
   50  -0.0013614  -0.0006504  -0.0000035   0.0012432  -0.0002740   0.0000029
   51   0.0000007   0.0000001   0.0000563   0.0000007  -0.0000020  -0.0001010
   52   0.0083210   0.0028944   0.0000151  -0.0655298   0.0048666  -0.0000554
   53  -0.0268027  -0.0139940  -0.0000224  -0.0292841   0.0328605  -0.0000405
   54   0.0000351   0.0000189   0.0032693   0.0000036  -0.0000219  -0.0013385
   55   0.0008347   0.0012106   0.0000164   0.0142460  -0.0139951  -0.0000112
   56   0.0009958  -0.0007582  -0.0000013  -0.0065511  -0.0008627  -0.0000003
   57   0.0000055  -0.0000046  -0.0016714   0.0000389  -0.0000420   0.0036701
   58  -0.0617839   0.0245101  -0.0000766  -0.3146581   0.0928059  -0.0001506
   59   0.0264219  -0.3453005   0.0003973   0.1225250  -0.1643493   0.0001515
   60  -0.0000577   0.0003816  -0.0307001  -0.0002220   0.0001550  -0.0496744
   61   0.0680559  -0.0329267   0.0000489  -0.0005727   0.0313682  -0.0000368
   62  -0.0329267   0.3663110  -0.0004046   0.0018022  -0.0081816   0.0000107
   63   0.0000489  -0.0004046   0.0207857   0.0000076   0.0000172   0.0014515
   64  -0.0005727   0.0018022   0.0000076   0.6101820  -0.0827410   0.0002541
   65   0.0313682  -0.0081816   0.0000172  -0.0827410   0.5538245  -0.0003630
   66  -0.0000368   0.0000107   0.0014515   0.0002541  -0.0003630   0.1136903
   67  -0.0023120   0.0020053  -0.0000040  -0.0002205   0.0011403   0.0000066
   68  -0.0004037  -0.0003152   0.0000054   0.0045579  -0.0048478   0.0000049
   69   0.0000065  -0.0000148   0.0003922   0.0000194  -0.0000118   0.0003391
   70   0.0000686   0.0004550  -0.0000031   0.0003753   0.0000533   0.0000015
   71   0.0000829   0.0006413   0.0000003   0.0001463   0.0005423  -0.0000016
   72  -0.0000036   0.0000034  -0.0004580   0.0000047  -0.0000016   0.0001558
   73  -0.0013112   0.0010835   0.0013998  -0.0011227   0.0005843  -0.0004291
   74   0.0010099   0.0001240  -0.0008335  -0.0001912   0.0004628   0.0002238
   75   0.0005718   0.0003995  -0.0002816  -0.0002734   0.0008783  -0.0001227
   76  -0.0013135   0.0010918  -0.0013801  -0.0011135   0.0005825   0.0004277
   77   0.0010180   0.0001300   0.0008344  -0.0002013   0.0004760  -0.0002221
   78  -0.0005610  -0.0003959  -0.0002564   0.0002644  -0.0008738  -0.0001256
   79   0.0000061  -0.0000080  -0.0000001   0.0001684   0.0006317   0.0000006
   80   0.0000253  -0.0000370  -0.0000000   0.0003766   0.0025760  -0.0000010
   81   0.0000000  -0.0000001   0.0000047   0.0000026   0.0000090  -0.0000008
   82   0.0000077   0.0000022  -0.0000000   0.0000852  -0.0000730   0.0000000
   83  -0.0000065   0.0000029  -0.0000000  -0.0000848  -0.0001752   0.0000002
   84  -0.0000000   0.0000000   0.0000001  -0.0000007  -0.0000015   0.0000119
   85  -0.0000080  -0.0000004   0.0000007  -0.0000781   0.0001194  -0.0000234
   86  -0.0000095   0.0000102  -0.0000026  -0.0001179  -0.0005973   0.0000188
   87  -0.0000081   0.0000031  -0.0000033  -0.0001497  -0.0002680   0.0000221
   88  -0.0000079  -0.0000005  -0.0000007  -0.0000778   0.0001233   0.0000236
   89  -0.0000095   0.0000103   0.0000027  -0.0001188  -0.0006007  -0.0000187
   90   0.0000080  -0.0000029  -0.0000033   0.0001472   0.0002590   0.0000220
   91  -0.0000909  -0.0001654  -0.0000058  -0.0032256   0.0011781   0.0000075
   92  -0.0001044  -0.0000898   0.0000026  -0.0001884   0.0017060  -0.0000145
   93   0.0000041   0.0000028  -0.0005696  -0.0000714   0.0000371   0.0014638
   94  -0.0000391  -0.0000664  -0.0000031   0.0000570  -0.0005237   0.0000093
   95   0.0000268   0.0000571  -0.0000049   0.0000019  -0.0002523   0.0000109
   96  -0.0000016  -0.0000016   0.0000033   0.0000125  -0.0000069   0.0000137
   97   0.0000534   0.0000088  -0.0001729   0.0012056  -0.0006251   0.0002629
   98   0.0000630   0.0000255  -0.0000968   0.0004352  -0.0003286   0.0000871
   99   0.0000509   0.0000517   0.0000076   0.0002516  -0.0001404  -0.0000115
  100   0.0000527   0.0000098   0.0001765   0.0012175  -0.0006421  -0.0002696
  101   0.0000580   0.0000239   0.0000971   0.0004549  -0.0003480  -0.0000916
  102  -0.0000515  -0.0000513   0.0000083  -0.0002362   0.0001358  -0.0000153
  103   0.0000216  -0.0000372  -0.0000002   0.0001248   0.0024229  -0.0000007
  104  -0.0000095   0.0000166  -0.0000001   0.0000427  -0.0011248   0.0000035
  105  -0.0000002   0.0000004   0.0000145  -0.0000078  -0.0000339  -0.0001297
  106   0.0000023   0.0000019  -0.0000000  -0.0000026  -0.0001185   0.0000005
  107  -0.0000038   0.0000019   0.0000001   0.0000654  -0.0000616  -0.0000008
  108  -0.0000000  -0.0000000   0.0000002   0.0000010   0.0000018  -0.0000178
  109   0.0000083   0.0000027  -0.0000005  -0.0000666  -0.0001960   0.0000190
  110   0.0000041  -0.0000085  -0.0000005   0.0000280   0.0004969  -0.0000157
  111   0.0000006  -0.0000023  -0.0000009   0.0000673   0.0001945  -0.0000039
  112   0.0000081   0.0000028   0.0000005  -0.0000657  -0.0002089  -0.0000206
  113   0.0000043  -0.0000087   0.0000004   0.0000282   0.0005110   0.0000147
  114  -0.0000005   0.0000022  -0.0000009  -0.0000615  -0.0001853  -0.0000037
           67          68          69          70          71          72
    1   0.0000630  -0.0007352  -0.0000038  -0.0000440   0.0000346  -0.0000010
    2   0.0003094  -0.0011456  -0.0000067  -0.0000302   0.0000105  -0.0000003
    3   0.0000008  -0.0000019   0.0000763  -0.0000000   0.0000003  -0.0000115
    4   0.0001684  -0.0003766  -0.0000025   0.0000852   0.0000848   0.0000008
    5  -0.0006317   0.0025760   0.0000083   0.0000730  -0.0001752  -0.0000017
    6  -0.0000007  -0.0000007  -0.0000008  -0.0000000   0.0000003   0.0000119
    7   0.0000045  -0.0003245  -0.0000007  -0.0001174   0.0000002   0.0000002
    8  -0.0000182   0.0001274   0.0000007   0.0000342   0.0000093   0.0000001
    9  -0.0000002   0.0000004   0.0000869   0.0000000  -0.0000001  -0.0000047
   10   0.0000061  -0.0000253  -0.0000000   0.0000077   0.0000065   0.0000001
   11   0.0000080  -0.0000370  -0.0000001  -0.0000022   0.0000029   0.0000000
   12   0.0000001   0.0000000   0.0000047   0.0000000  -0.0000000   0.0000001
   13  -0.0002143   0.0011414   0.0000038   0.0001450  -0.0000439  -0.0000006
   14  -0.0003543   0.0016193   0.0000054   0.0000513  -0.0000945  -0.0000007
   15   0.0000010  -0.0000057   0.0000459  -0.0000004   0.0000003  -0.0000011
   16   0.0003582  -0.0016721  -0.0000059  -0.0001535   0.0000838   0.0000010
   17   0.0001767  -0.0008507  -0.0000029  -0.0000613   0.0000473   0.0000005
   18  -0.0000019   0.0000102  -0.0000258   0.0000008  -0.0000005  -0.0000001
   19   0.0002696  -0.0011872  -0.0000042  -0.0000592   0.0000601   0.0000005
   20   0.0003491  -0.0013784  -0.0000048  -0.0000649   0.0000880   0.0000010
   21  -0.0000002   0.0000007  -0.0000211  -0.0000000   0.0000000  -0.0000003
   22   0.0000092  -0.0000478  -0.0000002  -0.0000046   0.0000025   0.0000000
   23   0.0000066  -0.0000413  -0.0000001  -0.0000009   0.0000027   0.0000000
   24   0.0000000  -0.0000005   0.0000026  -0.0000000   0.0000000   0.0000001
   25  -0.0004916   0.0019349   0.0000066   0.0000956  -0.0001094  -0.0000012
   26   0.0001659  -0.0007901  -0.0000025  -0.0000336   0.0000492   0.0000004
   27   0.0000007  -0.0000003   0.0000433   0.0000000  -0.0000002   0.0000013
   28  -0.0000019   0.0000140   0.0000001   0.0000012  -0.0000036  -0.0000000
   29  -0.0000021   0.0000283   0.0000001   0.0000018  -0.0000002   0.0000000
   30  -0.0000001   0.0000004   0.0000174   0.0000000  -0.0000000   0.0000000
   31   0.0009209  -0.0038198  -0.0000126  -0.0001660   0.0002122   0.0000019
   32   0.0004528  -0.0020856  -0.0000074  -0.0001042   0.0001242   0.0000011
   33  -0.0000024   0.0000045  -0.0001469   0.0000005   0.0000001   0.0000066
   34  -0.0013866   0.0060343   0.0000182   0.0002547  -0.0002879  -0.0000022
   35  -0.0000160  -0.0003428   0.0000018   0.0000773   0.0001103  -0.0000001
   36   0.0000029  -0.0000026  -0.0000150  -0.0000008  -0.0000004  -0.0000217
   37   0.0011315  -0.0048846  -0.0000112  -0.0002179   0.0000998   0.0000020
   38  -0.0001779   0.0031893   0.0000116   0.0001353  -0.0001298   0.0000019
   39  -0.0000032  -0.0000005  -0.0000439  -0.0000003  -0.0000002  -0.0000117
   40  -0.0007886   0.0025736  -0.0000040   0.0000541  -0.0004443  -0.0000067
   41   0.0018136  -0.0005527   0.0000135   0.0001280  -0.0005523  -0.0000021
   42  -0.0000186   0.0000082   0.0011053   0.0000013   0.0000064  -0.0000102
   43  -0.0004083  -0.0000725  -0.0000035  -0.0000187   0.0001430   0.0000004
   44   0.0001008   0.0001080   0.0000009  -0.0000044  -0.0000275  -0.0000000
   45   0.0000045   0.0000034  -0.0007234  -0.0000009  -0.0000013  -0.0000692
   46  -0.0048231  -0.0030158  -0.0000641   0.0000433   0.0020823   0.0000100
   47  -0.0014163   0.0060380   0.0000145  -0.0002788  -0.0002813  -0.0000033
   48  -0.0000271  -0.0000456   0.0052085   0.0000079   0.0000065   0.0005401
   49   0.0000594   0.0000004   0.0000015   0.0000254  -0.0000198  -0.0000002
   50   0.0000368  -0.0002250  -0.0000048   0.0000960  -0.0000214  -0.0000007
   51   0.0000015  -0.0000035  -0.0004126  -0.0000011  -0.0000010   0.0000118
   52  -0.0073946   0.0250648  -0.0000095   0.0007887  -0.0025966  -0.0000224
   53   0.0370688  -0.0201020   0.0001021  -0.0001909  -0.0061902  -0.0000179
   54   0.0001371  -0.0000928  -0.0012802   0.0000031  -0.0000577   0.0000580
   55  -0.1010849  -0.0006888   0.0000514  -0.0035568   0.0380509   0.0001078
   56   0.0082440  -0.2052411  -0.0006864   0.0005982  -0.0145946  -0.0000496
   57   0.0000150  -0.0005097  -0.0572213  -0.0000327  -0.0001087  -0.0021282
   58  -0.0030043  -0.0094120  -0.0000318  -0.0003378  -0.0008558  -0.0000099
   59   0.0031097   0.0029365   0.0000129  -0.0002636  -0.0006431   0.0000059
   60   0.0000306   0.0000135  -0.0029190   0.0000020   0.0000041   0.0003926
   61  -0.0023120  -0.0004037   0.0000065   0.0000686   0.0000829  -0.0000036
   62   0.0020053  -0.0003152  -0.0000148   0.0004550   0.0006413   0.0000034
   63  -0.0000040   0.0000054   0.0003922  -0.0000031   0.0000003  -0.0004580
   64  -0.0002205   0.0045579   0.0000194   0.0003753   0.0001463   0.0000047
   65   0.0011403  -0.0048478  -0.0000118   0.0000533   0.0005423  -0.0000016
   66   0.0000066   0.0000049   0.0003391   0.0000015  -0.0000016   0.0001558
   67   0.6369134   0.0125393   0.0002476  -0.3230169   0.0425530   0.0006394
   68   0.0125393   0.4703767  -0.0004902   0.0573143  -0.0578618  -0.0001789
   69   0.0002476  -0.0004902   0.5694501   0.0006932  -0.0001279  -0.0502402
   70  -0.3230169   0.0573143   0.0006932   0.3453971  -0.0557943  -0.0006784
   71   0.0425530  -0.0578618  -0.0001279  -0.0557943   0.0733087   0.0002651
   72   0.0006394  -0.0001789  -0.0502402  -0.0006784   0.0002651   0.0467746
   73  -0.0974261  -0.0414113  -0.0912061  -0.0107676  -0.0122922  -0.0274278
   74  -0.0390893  -0.0840354  -0.0787324   0.0015972   0.0035237   0.0058986
   75  -0.0906694  -0.0812869  -0.2307678   0.0008148   0.0017908   0.0019093
   76  -0.0969033  -0.0419242   0.0903592  -0.0106989  -0.0125464   0.0273783
   77  -0.0396775  -0.0855664   0.0802470   0.0015822   0.0035903  -0.0058661
   78   0.0898402   0.0827155  -0.2297591  -0.0007575  -0.0017318   0.0017438
   79  -0.0000196   0.0001090   0.0000003   0.0000085  -0.0000052  -0.0000000
   80  -0.0001090   0.0005792   0.0000018   0.0000506  -0.0000281  -0.0000003
   81  -0.0000003   0.0000019   0.0000228   0.0000002  -0.0000001   0.0000002
   82   0.0000085  -0.0000506  -0.0000002  -0.0000060   0.0000012   0.0000000
   83   0.0000052  -0.0000281  -0.0000001  -0.0000012   0.0000022   0.0000000
   84   0.0000000  -0.0000003   0.0000002  -0.0000000   0.0000000   0.0000003
   85  -0.0000074   0.0000344   0.0000011   0.0000057  -0.0000007   0.0000002
   86   0.0000228  -0.0001185   0.0000000  -0.0000089   0.0000064   0.0000000
   87   0.0000053  -0.0000242  -0.0000021  -0.0000005   0.0000023  -0.0000001
   88  -0.0000075   0.0000352  -0.0000009   0.0000057  -0.0000007  -0.0000003
   89   0.0000229  -0.0001193  -0.0000008  -0.0000090   0.0000064   0.0000001
   90  -0.0000050   0.0000227  -0.0000020   0.0000004  -0.0000022  -0.0000001
   91   0.0043805  -0.0062471  -0.0001278  -0.0001621   0.0035191   0.0000346
   92  -0.0214316  -0.0210504  -0.0001409  -0.0032851  -0.0005855  -0.0000275
   93  -0.0001782  -0.0002635  -0.0017843  -0.0000659   0.0000274   0.0006661
   94  -0.0004058   0.0032235   0.0000578   0.0013110  -0.0016536  -0.0000185
   95  -0.0036400  -0.0002893  -0.0000657  -0.0015769  -0.0010497  -0.0000421
   96  -0.0000503   0.0000284   0.0006813  -0.0000110  -0.0000685   0.0007370
   97  -0.0022006   0.0006279  -0.0023089   0.0003152  -0.0002456   0.0002587
   98  -0.0018389  -0.0002379  -0.0016531  -0.0002793   0.0000947  -0.0000293
   99   0.0003819   0.0009508  -0.0010501  -0.0000084   0.0000112  -0.0000249
  100  -0.0020888   0.0006840   0.0023296   0.0003073  -0.0002430  -0.0002674
  101  -0.0017587  -0.0001849   0.0015333  -0.0002449   0.0000696   0.0000441
  102  -0.0003548  -0.0008576  -0.0010497   0.0000358  -0.0000131  -0.0000288
  103  -0.0001020   0.0005060   0.0000017   0.0000449  -0.0000243  -0.0000003
  104   0.0000721  -0.0003352  -0.0000010  -0.0000303   0.0000154   0.0000002
  105   0.0000011  -0.0000064  -0.0000110  -0.0000006   0.0000003   0.0000011
  106   0.0000092  -0.0000545  -0.0000001  -0.0000053   0.0000020   0.0000000
  107   0.0000050  -0.0000279  -0.0000001  -0.0000024   0.0000009   0.0000000
  108  -0.0000000   0.0000003   0.0000010   0.0000000  -0.0000000   0.0000002
  109   0.0000028  -0.0000187   0.0000022  -0.0000035   0.0000010  -0.0000001
  110  -0.0000229   0.0001141  -0.0000021   0.0000097  -0.0000055  -0.0000002
  111  -0.0000054   0.0000158  -0.0000005   0.0000012  -0.0000014  -0.0000001
  112   0.0000036  -0.0000226  -0.0000024  -0.0000038   0.0000011   0.0000002
  113  -0.0000236   0.0001179   0.0000029   0.0000100  -0.0000057   0.0000000
  114   0.0000053  -0.0000153  -0.0000006  -0.0000011   0.0000014  -0.0000001
           73          74          75          76          77          78
    1   0.0001923  -0.0000674   0.0000432   0.0001902  -0.0000651  -0.0000441
    2   0.0002547   0.0001284   0.0001101   0.0002536   0.0001305  -0.0001062
    3   0.0000168  -0.0000333  -0.0000071  -0.0000161   0.0000337  -0.0000075
    4  -0.0000781   0.0001178   0.0001497  -0.0000777   0.0001189  -0.0001471
    5  -0.0001188  -0.0005976  -0.0002688  -0.0001238  -0.0006003   0.0002582
    6   0.0000233   0.0000187   0.0000221  -0.0000237  -0.0000188   0.0000219
    7   0.0000273   0.0000771  -0.0000859   0.0000287   0.0000767   0.0000865
    8  -0.0000296  -0.0000064   0.0000237  -0.0000295  -0.0000064  -0.0000238
    9  -0.0000111   0.0000091  -0.0000028   0.0000111  -0.0000100  -0.0000030
   10  -0.0000080   0.0000095   0.0000081  -0.0000079   0.0000095  -0.0000080
   11   0.0000004   0.0000102   0.0000031   0.0000005   0.0000103  -0.0000029
   12  -0.0000007  -0.0000026  -0.0000033   0.0000007   0.0000027  -0.0000033
   13  -0.0000866  -0.0002379   0.0000015  -0.0000892  -0.0002385  -0.0000051
   14  -0.0001051  -0.0003197  -0.0001637  -0.0001073  -0.0003216   0.0001578
   15  -0.0000009   0.0000021  -0.0000042   0.0000017   0.0000001  -0.0000049
   16   0.0001027   0.0003607   0.0000600   0.0001062   0.0003620  -0.0000540
   17   0.0000448   0.0001807   0.0000503   0.0000464   0.0001815  -0.0000473
   18   0.0000006  -0.0000028   0.0000016  -0.0000019  -0.0000014   0.0000026
   19   0.0000901   0.0002322   0.0000935   0.0000917   0.0002335  -0.0000892
   20   0.0000582   0.0003118   0.0001158   0.0000608   0.0003131  -0.0001103
   21   0.0000074  -0.0000001   0.0000054  -0.0000076   0.0000000   0.0000056
   22   0.0000034   0.0000104   0.0000013   0.0000035   0.0000104  -0.0000011
   23   0.0000026   0.0000078   0.0000046   0.0000027   0.0000079  -0.0000044
   24   0.0000026  -0.0000008   0.0000004  -0.0000025   0.0000010   0.0000004
   25  -0.0001147  -0.0004182  -0.0001528  -0.0001180  -0.0004200   0.0001453
   26   0.0000463   0.0001608   0.0000691   0.0000476   0.0001617  -0.0000663
   27  -0.0000316   0.0000009  -0.0000148   0.0000318  -0.0000009  -0.0000151
   28   0.0000052  -0.0000066  -0.0000017   0.0000051  -0.0000066   0.0000016
   29  -0.0000057  -0.0000032  -0.0000012  -0.0000057  -0.0000033   0.0000012
   30  -0.0000033   0.0000012  -0.0000024   0.0000033  -0.0000014  -0.0000024
   31   0.0002623   0.0007974   0.0003168   0.0002682   0.0008012  -0.0003028
   32   0.0001305   0.0004318   0.0001671   0.0001338   0.0004339  -0.0001595
   33   0.0000382  -0.0000031   0.0000266  -0.0000387   0.0000016   0.0000277
   34  -0.0004562  -0.0011910  -0.0005181  -0.0004647  -0.0011971   0.0004973
   35  -0.0000557   0.0000804   0.0001492  -0.0000550   0.0000819  -0.0001493
   36   0.0000025  -0.0000204  -0.0000135  -0.0000024   0.0000216  -0.0000137
   37   0.0002658   0.0011566   0.0003371   0.0002749   0.0011584  -0.0003168
   38  -0.0005523  -0.0002542  -0.0002975  -0.0005512  -0.0002609   0.0002921
   39   0.0001084  -0.0000408   0.0000002  -0.0001076   0.0000412   0.0000020
   40   0.0004544  -0.0011847  -0.0003058   0.0004390  -0.0011814   0.0002900
   41   0.0000839   0.0001377   0.0001061   0.0000845   0.0001344  -0.0001031
   42  -0.0000928   0.0001948  -0.0000009   0.0000909  -0.0002009  -0.0000002
   43   0.0000031   0.0000051   0.0000030   0.0000028   0.0000061  -0.0000031
   44  -0.0000158  -0.0000056  -0.0000009  -0.0000156  -0.0000057   0.0000009
   45   0.0000572  -0.0001333   0.0000216  -0.0000586   0.0001350   0.0000228
   46  -0.0002844   0.0009273   0.0004098  -0.0002804   0.0009470  -0.0003961
   47   0.0000596  -0.0014689  -0.0004394   0.0000526  -0.0014715   0.0004172
   48  -0.0004709   0.0009741  -0.0002452   0.0004824  -0.0009780  -0.0002559
   49  -0.0000026  -0.0000475  -0.0000019  -0.0000026  -0.0000467   0.0000015
   50   0.0000233   0.0000728   0.0000686   0.0000204   0.0000756  -0.0000680
   51   0.0000308  -0.0001459   0.0000072  -0.0000299   0.0001465   0.0000069
   52   0.0007575  -0.0062339  -0.0021018   0.0007181  -0.0062259   0.0020430
   53   0.0007036   0.0021323   0.0003634   0.0007209   0.0020927  -0.0003429
   54   0.0008879  -0.0009722   0.0008681  -0.0008503   0.0009553   0.0008656
   55   0.0026160  -0.0110515   0.0042899   0.0027003  -0.0109414  -0.0044042
   56   0.0020602  -0.0287893  -0.0028726   0.0020550  -0.0290666   0.0025606
   57   0.0054271  -0.0241280   0.0082191  -0.0054425   0.0238290   0.0085164
   58   0.0008039   0.0012292   0.0001225   0.0007952   0.0012410  -0.0000952
   59  -0.0008870   0.0008845  -0.0008741  -0.0008801   0.0008744   0.0008899
   60   0.0000953   0.0002974  -0.0000809  -0.0001112  -0.0002845  -0.0000929
   61  -0.0013112   0.0010099   0.0005718  -0.0013135   0.0010180  -0.0005610
   62   0.0010835   0.0001240   0.0003995   0.0010918   0.0001300  -0.0003959
   63   0.0013998  -0.0008335  -0.0002816  -0.0013801   0.0008344  -0.0002564
   64  -0.0011227  -0.0001912  -0.0002734  -0.0011135  -0.0002013   0.0002644
   65   0.0005843   0.0004628   0.0008783   0.0005825   0.0004760  -0.0008738
   66  -0.0004291   0.0002238  -0.0001227   0.0004277  -0.0002221  -0.0001256
   67  -0.0974261  -0.0390893  -0.0906694  -0.0969033  -0.0396775   0.0898402
   68  -0.0414113  -0.0840354  -0.0812869  -0.0419242  -0.0855664   0.0827155
   69  -0.0912061  -0.0787324  -0.2307678   0.0903592   0.0802470  -0.2297591
   70  -0.0107676   0.0015972   0.0008148  -0.0106989   0.0015822  -0.0007575
   71  -0.0122922   0.0035237   0.0017908  -0.0125464   0.0035903  -0.0017318
   72  -0.0274278   0.0058986   0.0019093   0.0273783  -0.0058661   0.0017438
   73   0.0997071   0.0454885   0.0989730   0.0062059   0.0057985   0.0125289
   74   0.0454885   0.1031485   0.0904947   0.0059473   0.0068587   0.0097382
   75   0.0989730   0.0904947   0.2430636  -0.0125438  -0.0095025  -0.0214882
   76   0.0062059   0.0059473  -0.0125438   0.0991198   0.0460810  -0.0980702
   77   0.0057985   0.0068587  -0.0095025   0.0460810   0.1048598  -0.0919371
   78   0.0125289   0.0097382  -0.0214882  -0.0980702  -0.0919371   0.2419114
   79  -0.0000074  -0.0000228  -0.0000053  -0.0000076  -0.0000229   0.0000049
   80  -0.0000342  -0.0001187  -0.0000244  -0.0000353  -0.0001191   0.0000225
   81  -0.0000011   0.0000000  -0.0000021   0.0000009  -0.0000008  -0.0000019
   82   0.0000057   0.0000089   0.0000005   0.0000057   0.0000090  -0.0000004
   83   0.0000007   0.0000064   0.0000023   0.0000007   0.0000064  -0.0000022
   84  -0.0000002   0.0000000  -0.0000001   0.0000003   0.0000001  -0.0000001
   85  -0.0000034  -0.0000070   0.0000015  -0.0000035  -0.0000073  -0.0000015
   86   0.0000070   0.0000254   0.0000060   0.0000075   0.0000251  -0.0000055
   87  -0.0000015   0.0000060   0.0000034  -0.0000014   0.0000059  -0.0000031
   88  -0.0000035  -0.0000075   0.0000014  -0.0000035  -0.0000072  -0.0000016
   89   0.0000073   0.0000251   0.0000059   0.0000073   0.0000257  -0.0000056
   90   0.0000015  -0.0000055  -0.0000031   0.0000015  -0.0000056   0.0000033
   91  -0.0004795   0.0021141   0.0004234  -0.0004991   0.0021219  -0.0003826
   92  -0.0002773  -0.0018460   0.0008497  -0.0002767  -0.0018254  -0.0008664
   93   0.0002840  -0.0028646  -0.0011341  -0.0003563   0.0028003  -0.0011124
   94   0.0004423  -0.0001086   0.0000214   0.0004257  -0.0001161  -0.0000317
   95  -0.0001257  -0.0000414  -0.0000038  -0.0001527  -0.0000205   0.0000164
   96  -0.0001919   0.0001784  -0.0000245   0.0002125  -0.0001876  -0.0000312
   97   0.0002220  -0.0011335  -0.0000332   0.0000226  -0.0000124  -0.0000745
   98  -0.0003119  -0.0010634  -0.0000334  -0.0002251  -0.0001962  -0.0001038
   99  -0.0000032  -0.0000149   0.0000156   0.0000196   0.0001276   0.0000345
  100   0.0000149  -0.0000056   0.0000694   0.0002104  -0.0011224   0.0000253
  101  -0.0002276  -0.0001898   0.0001069  -0.0002810  -0.0010315   0.0000390
  102  -0.0000134  -0.0001033   0.0000352   0.0000227   0.0000317   0.0000126
  103  -0.0000361  -0.0001066  -0.0000194  -0.0000371  -0.0001070   0.0000176
  104   0.0000260   0.0000692   0.0000120   0.0000267   0.0000695  -0.0000108
  105   0.0000003  -0.0000006  -0.0000001   0.0000006   0.0000034  -0.0000005
  106   0.0000046   0.0000102   0.0000016   0.0000047   0.0000103  -0.0000014
  107   0.0000031   0.0000047   0.0000013   0.0000031   0.0000048  -0.0000012
  108  -0.0000002  -0.0000001  -0.0000002   0.0000001   0.0000001  -0.0000002
  109   0.0000008   0.0000054  -0.0000015   0.0000005   0.0000051   0.0000015
  110  -0.0000079  -0.0000238  -0.0000044  -0.0000087  -0.0000239   0.0000046
  111   0.0000003  -0.0000048  -0.0000008  -0.0000001  -0.0000049   0.0000010
  112   0.0000008   0.0000059  -0.0000013   0.0000011   0.0000062   0.0000014
  113  -0.0000088  -0.0000246  -0.0000052  -0.0000084  -0.0000246   0.0000041
  114   0.0000001   0.0000048   0.0000010  -0.0000003   0.0000046  -0.0000007
           79          80          81          82          83          84
    1   0.0000630   0.0007352   0.0000032  -0.0000440  -0.0000346   0.0000009
    2  -0.0003094  -0.0011456  -0.0000063   0.0000302   0.0000105  -0.0000002
    3  -0.0000008  -0.0000015   0.0000763   0.0000000   0.0000003  -0.0000115
    4  -0.0002205  -0.0045580  -0.0000171   0.0003753  -0.0001464  -0.0000042
    5  -0.0011403  -0.0048479  -0.0000128  -0.0000533   0.0005423  -0.0000011
    6  -0.0000064   0.0000048   0.0003392  -0.0000015  -0.0000012   0.0001558
    7  -0.0030047   0.0094121   0.0000243  -0.0003379   0.0008559   0.0000099
    8  -0.0031100   0.0029365   0.0000099   0.0002636  -0.0006431   0.0000055
    9  -0.0000260   0.0000081  -0.0029190  -0.0000019   0.0000033   0.0003926
   10  -0.0023122   0.0004037  -0.0000051   0.0000686  -0.0000829   0.0000029
   11  -0.0020054  -0.0003153  -0.0000148  -0.0004550   0.0006413   0.0000033
   12   0.0000025   0.0000047   0.0003922   0.0000030   0.0000001  -0.0004580
   13  -0.0073944  -0.0250648  -0.0000065   0.0007887   0.0025967   0.0000203
   14  -0.0370692  -0.0201027   0.0000777   0.0001911  -0.0061903  -0.0000138
   15  -0.0001120  -0.0000712  -0.0012807  -0.0000044  -0.0000503   0.0000582
   16  -0.1010849   0.0006892  -0.0000170  -0.0035562  -0.0380498  -0.0000807
   17  -0.0082421  -0.2052449  -0.0005451  -0.0005980  -0.0145950  -0.0000403
   18   0.0000008  -0.0004055  -0.0572162   0.0000287  -0.0001071  -0.0021282
   19  -0.0048232   0.0030158   0.0000531   0.0000433  -0.0020823  -0.0000081
   20   0.0014162   0.0060380   0.0000140   0.0002788  -0.0002813  -0.0000026
   21   0.0000244  -0.0000366   0.0052089  -0.0000070   0.0000066   0.0005401
   22   0.0000594  -0.0000004  -0.0000013   0.0000254   0.0000198   0.0000001
   23  -0.0000367  -0.0002251  -0.0000034  -0.0000960  -0.0000214  -0.0000006
   24  -0.0000014  -0.0000028  -0.0004126   0.0000009  -0.0000009   0.0000118
   25  -0.0007886  -0.0025736   0.0000003   0.0000541   0.0004443   0.0000058
   26  -0.0018136  -0.0005527   0.0000103  -0.0001280  -0.0005523  -0.0000018
   27   0.0000154   0.0000064   0.0011053  -0.0000010   0.0000055  -0.0000102
   28  -0.0004084   0.0000725   0.0000027  -0.0000187  -0.0001430  -0.0000003
   29  -0.0001008   0.0001080   0.0000007   0.0000044  -0.0000275   0.0000000
   30  -0.0000037   0.0000029  -0.0007234   0.0000008  -0.0000011  -0.0000692
   31   0.0011315   0.0048846   0.0000121  -0.0002180  -0.0000997  -0.0000016
   32   0.0001778   0.0031893   0.0000105  -0.0001353  -0.0001298   0.0000017
   33   0.0000026  -0.0000017  -0.0000440   0.0000003  -0.0000002  -0.0000117
   34  -0.0013866  -0.0060343  -0.0000192   0.0002547   0.0002878   0.0000019
   35   0.0000160  -0.0003428   0.0000014  -0.0000773   0.0001103  -0.0000000
   36  -0.0000023  -0.0000012  -0.0000150   0.0000007  -0.0000004  -0.0000217
   37   0.0009209   0.0038199   0.0000132  -0.0001660  -0.0002122  -0.0000016
   38  -0.0004528  -0.0020856  -0.0000076   0.0001042   0.0001242   0.0000010
   39   0.0000020   0.0000033  -0.0001469  -0.0000004   0.0000001   0.0000066
   40  -0.0004916  -0.0019349  -0.0000069   0.0000956   0.0001094   0.0000010
   41  -0.0001659  -0.0007901  -0.0000026   0.0000336   0.0000492   0.0000003
   42  -0.0000005   0.0000004   0.0000434  -0.0000001  -0.0000002   0.0000013
   43  -0.0000019  -0.0000140  -0.0000001   0.0000012   0.0000036   0.0000000
   44   0.0000021   0.0000283   0.0000001  -0.0000018  -0.0000002   0.0000000
   45   0.0000001   0.0000006   0.0000174  -0.0000000  -0.0000000   0.0000000
   46   0.0002695   0.0011872   0.0000043  -0.0000592  -0.0000601  -0.0000005
   47  -0.0003491  -0.0013784  -0.0000050   0.0000649   0.0000880   0.0000009
   48   0.0000002   0.0000006  -0.0000211   0.0000000   0.0000000  -0.0000003
   49   0.0000092   0.0000478   0.0000002  -0.0000046  -0.0000025  -0.0000000
   50  -0.0000066  -0.0000413  -0.0000001   0.0000009   0.0000027   0.0000000
   51  -0.0000001  -0.0000006   0.0000026   0.0000001   0.0000000   0.0000001
   52  -0.0002143  -0.0011414  -0.0000041   0.0001451   0.0000439   0.0000006
   53   0.0003543   0.0016193   0.0000055  -0.0000513  -0.0000945  -0.0000006
   54  -0.0000014  -0.0000073   0.0000459   0.0000005   0.0000004  -0.0000011
   55   0.0003582   0.0016721   0.0000062  -0.0001535  -0.0000838  -0.0000009
   56  -0.0001767  -0.0008507  -0.0000031   0.0000613   0.0000473   0.0000004
   57   0.0000026   0.0000138  -0.0000258  -0.0000011  -0.0000007  -0.0000001
   58   0.0000045   0.0003245   0.0000009  -0.0001174  -0.0000002  -0.0000002
   59   0.0000182   0.0001274   0.0000007  -0.0000342   0.0000093   0.0000001
   60   0.0000003   0.0000008   0.0000869  -0.0000001  -0.0000001  -0.0000047
   61   0.0000061   0.0000253   0.0000000   0.0000077  -0.0000065  -0.0000000
   62  -0.0000080  -0.0000370  -0.0000001   0.0000022   0.0000029   0.0000000
   63  -0.0000001  -0.0000000   0.0000047  -0.0000000  -0.0000000   0.0000001
   64   0.0001684   0.0003766   0.0000026   0.0000852  -0.0000848  -0.0000007
   65   0.0006317   0.0025760   0.0000090  -0.0000730  -0.0001752  -0.0000015
   66   0.0000006  -0.0000010  -0.0000008   0.0000000   0.0000002   0.0000119
   67  -0.0000196  -0.0001090  -0.0000003   0.0000085   0.0000052   0.0000000
   68   0.0001090   0.0005792   0.0000019  -0.0000506  -0.0000281  -0.0000003
   69   0.0000003   0.0000018   0.0000228  -0.0000002  -0.0000001   0.0000002
   70   0.0000085   0.0000506   0.0000002  -0.0000060  -0.0000012  -0.0000000
   71  -0.0000052  -0.0000281  -0.0000001   0.0000012   0.0000022   0.0000000
   72  -0.0000000  -0.0000003   0.0000002   0.0000000   0.0000000   0.0000003
   73  -0.0000074  -0.0000342  -0.0000011   0.0000057   0.0000007  -0.0000002
   74  -0.0000228  -0.0001187   0.0000000   0.0000089   0.0000064   0.0000000
   75  -0.0000053  -0.0000244  -0.0000021   0.0000005   0.0000023  -0.0000001
   76  -0.0000076  -0.0000353   0.0000009   0.0000057   0.0000007   0.0000003
   77  -0.0000229  -0.0001191  -0.0000008   0.0000090   0.0000064   0.0000001
   78   0.0000049   0.0000225  -0.0000019  -0.0000004  -0.0000022  -0.0000001
   79   0.6369169  -0.0125345  -0.0002062  -0.3230156  -0.0425587  -0.0006926
   80  -0.0125345   0.4703790  -0.0003854  -0.0573196  -0.0578642  -0.0001824
   81  -0.0002062  -0.0003854   0.5694473  -0.0007307  -0.0001322  -0.0502399
   82  -0.3230156  -0.0573196  -0.0007307   0.3453947   0.0557996   0.0007308
   83  -0.0425587  -0.0578642  -0.0001322   0.0557996   0.0733116   0.0002524
   84  -0.0006926  -0.0001824  -0.0502399   0.0007308   0.0002524   0.0467744
   85  -0.0974807   0.0415174   0.0912116  -0.0107759   0.0123162   0.0274146
   86   0.0391943  -0.0841870  -0.0788583  -0.0015995   0.0035308   0.0058955
   87   0.0906772  -0.0814113  -0.2305711  -0.0008169   0.0017927   0.0019102
   88  -0.0968518   0.0418180  -0.0903564  -0.0106907   0.0125218  -0.0273913
   89   0.0395720  -0.0854105   0.0801202  -0.0015806   0.0035837  -0.0058703
   90  -0.0898349   0.0825896  -0.2299565   0.0007554  -0.0017301   0.0017428
   91  -0.0001020  -0.0005060  -0.0000018   0.0000449   0.0000243   0.0000002
   92  -0.0000721  -0.0003352  -0.0000010   0.0000303   0.0000154   0.0000001
   93  -0.0000014  -0.0000081  -0.0000110   0.0000007   0.0000004   0.0000011
   94   0.0000092   0.0000545   0.0000001  -0.0000053  -0.0000020  -0.0000000
   95  -0.0000050  -0.0000279  -0.0000001   0.0000024   0.0000009   0.0000000
   96   0.0000000   0.0000003   0.0000010  -0.0000000  -0.0000000   0.0000002
   97   0.0000027   0.0000181  -0.0000022  -0.0000034  -0.0000009   0.0000001
   98   0.0000228   0.0001135  -0.0000021  -0.0000097  -0.0000055  -0.0000002
   99   0.0000054   0.0000158  -0.0000004  -0.0000011  -0.0000014  -0.0000001
  100   0.0000037   0.0000232   0.0000024  -0.0000039  -0.0000012  -0.0000002
  101   0.0000237   0.0001185   0.0000029  -0.0000101  -0.0000057   0.0000001
  102  -0.0000053  -0.0000153  -0.0000007   0.0000011   0.0000014  -0.0000001
  103   0.0043793   0.0062481   0.0001021  -0.0001623  -0.0035196  -0.0000297
  104   0.0214310  -0.0210491  -0.0001332   0.0032853  -0.0005851  -0.0000229
  105   0.0001372  -0.0002151  -0.0017845   0.0000557   0.0000211   0.0006655
  106  -0.0004060  -0.0032238  -0.0000482   0.0013116   0.0016539   0.0000158
  107   0.0036407  -0.0002895  -0.0000528   0.0015767  -0.0010505  -0.0000350
  108   0.0000415   0.0000227   0.0006810   0.0000097  -0.0000569   0.0007372
  109  -0.0021868  -0.0006342   0.0023119   0.0003137   0.0002461  -0.0002593
  110   0.0018294  -0.0002320  -0.0016422   0.0002757   0.0000923  -0.0000307
  111  -0.0003772   0.0009407  -0.0010519   0.0000111   0.0000114  -0.0000250
  112  -0.0021024  -0.0006783  -0.0023277   0.0003089   0.0002426   0.0002668
  113   0.0017683  -0.0001914   0.0015446   0.0002489   0.0000720   0.0000428
  114   0.0003597  -0.0008679  -0.0010493  -0.0000331  -0.0000130  -0.0000285
           85          86          87          88          89          90
    1   0.0001922   0.0000674  -0.0000433   0.0001903   0.0000652   0.0000440
    2  -0.0002547   0.0001283   0.0001099  -0.0002537   0.0001306  -0.0001065
    3  -0.0000167  -0.0000333  -0.0000071   0.0000162   0.0000337  -0.0000075
    4  -0.0011220   0.0001909   0.0002727  -0.0011143   0.0002015  -0.0002651
    5  -0.0005851   0.0004636   0.0008785  -0.0005819   0.0004753  -0.0008737
    6   0.0004294   0.0002236  -0.0001228  -0.0004274  -0.0002223  -0.0001255
    7   0.0007998  -0.0012282  -0.0001192   0.0007992  -0.0012420   0.0000985
    8   0.0008861   0.0008836  -0.0008763   0.0008811   0.0008754   0.0008877
    9  -0.0000978   0.0002971  -0.0000819   0.0001089  -0.0002849  -0.0000920
   10  -0.0013143  -0.0010126  -0.0005726  -0.0013104  -0.0010156   0.0005605
   11  -0.0010873   0.0001253   0.0003994  -0.0010883   0.0001287  -0.0003959
   12  -0.0013998  -0.0008344  -0.0002790   0.0013804   0.0008336  -0.0002591
   13   0.0007525   0.0062292   0.0020958   0.0007229   0.0062310  -0.0020490
   14  -0.0007051   0.0021283   0.0003604  -0.0007195   0.0020970  -0.0003459
   15  -0.0008842  -0.0009690   0.0008680   0.0008538   0.0009583   0.0008657
   16   0.0026271   0.0110688  -0.0043017   0.0026887   0.0109249   0.0043923
   17  -0.0020578  -0.0288125  -0.0028398  -0.0020566  -0.0290440   0.0025943
   18  -0.0054291  -0.0240916   0.0082413   0.0054402   0.0238649   0.0084947
   19  -0.0002838  -0.0009282  -0.0004085  -0.0002810  -0.0009460   0.0003974
   20  -0.0000587  -0.0014683  -0.0004369  -0.0000535  -0.0014722   0.0004196
   21   0.0004719   0.0009738  -0.0002460  -0.0004815  -0.0009785  -0.0002552
   22  -0.0000026   0.0000474   0.0000019  -0.0000026   0.0000468  -0.0000016
   23  -0.0000230   0.0000732   0.0000686  -0.0000206   0.0000752  -0.0000681
   24  -0.0000306  -0.0001460   0.0000072   0.0000300   0.0001465   0.0000069
   25   0.0004529   0.0011837   0.0003044   0.0004405   0.0011825  -0.0002914
   26  -0.0000839   0.0001375   0.0001058  -0.0000845   0.0001346  -0.0001033
   27   0.0000925   0.0001952  -0.0000008  -0.0000913  -0.0002006  -0.0000003
   28   0.0000031  -0.0000052  -0.0000030   0.0000028  -0.0000060   0.0000031
   29   0.0000158  -0.0000056  -0.0000009   0.0000156  -0.0000057   0.0000009
   30  -0.0000573  -0.0001334   0.0000217   0.0000585   0.0001349   0.0000227
   31   0.0002665  -0.0011557  -0.0003352   0.0002742  -0.0011594   0.0003187
   32   0.0005523  -0.0002542  -0.0002971   0.0005513  -0.0002609   0.0002926
   33  -0.0001086  -0.0000406   0.0000004   0.0001075   0.0000414   0.0000018
   34  -0.0004573   0.0011901   0.0005164  -0.0004638   0.0011980  -0.0004990
   35   0.0000555   0.0000806   0.0001493   0.0000551   0.0000817  -0.0001493
   36  -0.0000024  -0.0000206  -0.0000137   0.0000026   0.0000214  -0.0000136
   37   0.0002630  -0.0007968  -0.0003157   0.0002676  -0.0008018   0.0003040
   38  -0.0001309   0.0004314   0.0001664  -0.0001335   0.0004343  -0.0001601
   39  -0.0000383  -0.0000029   0.0000268   0.0000385   0.0000018   0.0000276
   40  -0.0001150   0.0004179   0.0001521  -0.0001177   0.0004203  -0.0001460
   41  -0.0000465   0.0001607   0.0000689  -0.0000475   0.0001618  -0.0000665
   42   0.0000317   0.0000008  -0.0000149  -0.0000317  -0.0000010  -0.0000150
   43   0.0000052   0.0000066   0.0000017   0.0000051   0.0000066  -0.0000016
   44   0.0000057  -0.0000032  -0.0000012   0.0000057  -0.0000033   0.0000012
   45   0.0000033   0.0000012  -0.0000024  -0.0000033  -0.0000015  -0.0000024
   46   0.0000903  -0.0002320  -0.0000931   0.0000916  -0.0002337   0.0000896
   47  -0.0000585   0.0003115   0.0001153  -0.0000606   0.0003133  -0.0001108
   48  -0.0000074  -0.0000001   0.0000054   0.0000076   0.0000000   0.0000056
   49   0.0000034  -0.0000103  -0.0000012   0.0000034  -0.0000104   0.0000011
   50  -0.0000026   0.0000078   0.0000046  -0.0000027   0.0000079  -0.0000045
   51  -0.0000026  -0.0000008   0.0000004   0.0000025   0.0000010   0.0000004
   52  -0.0000869   0.0002375  -0.0000019  -0.0000889   0.0002389   0.0000047
   53   0.0001054  -0.0003195  -0.0001632   0.0001071  -0.0003218   0.0001583
   54   0.0000008   0.0000024  -0.0000041  -0.0000018   0.0000004  -0.0000050
   55   0.0001031  -0.0003603  -0.0000594   0.0001058  -0.0003624   0.0000545
   56  -0.0000450   0.0001805   0.0000500  -0.0000462   0.0001817  -0.0000476
   57  -0.0000004  -0.0000035   0.0000015   0.0000022  -0.0000022   0.0000027
   58   0.0000274  -0.0000768   0.0000861   0.0000285  -0.0000770  -0.0000863
   59   0.0000296  -0.0000063   0.0000237   0.0000295  -0.0000065  -0.0000237
   60   0.0000111   0.0000091  -0.0000029  -0.0000111  -0.0000100  -0.0000029
   61  -0.0000080  -0.0000095  -0.0000081  -0.0000079  -0.0000095   0.0000080
   62  -0.0000004   0.0000102   0.0000031  -0.0000005   0.0000103  -0.0000029
   63   0.0000007  -0.0000026  -0.0000033  -0.0000007   0.0000027  -0.0000033
   64  -0.0000781  -0.0001179  -0.0001497  -0.0000778  -0.0001188   0.0001472
   65   0.0001194  -0.0005973  -0.0002680   0.0001233  -0.0006007   0.0002590
   66  -0.0000234   0.0000188   0.0000221   0.0000236  -0.0000187   0.0000220
   67  -0.0000074   0.0000228   0.0000053  -0.0000075   0.0000229  -0.0000050
   68   0.0000344  -0.0001185  -0.0000242   0.0000352  -0.0001193   0.0000227
   69   0.0000011   0.0000000  -0.0000021  -0.0000009  -0.0000008  -0.0000020
   70   0.0000057  -0.0000089  -0.0000005   0.0000057  -0.0000090   0.0000004
   71  -0.0000007   0.0000064   0.0000023  -0.0000007   0.0000064  -0.0000022
   72   0.0000002   0.0000000  -0.0000001  -0.0000003   0.0000001  -0.0000001
   73  -0.0000034   0.0000070  -0.0000015  -0.0000035   0.0000073   0.0000015
   74  -0.0000070   0.0000254   0.0000060  -0.0000075   0.0000251  -0.0000055
   75   0.0000015   0.0000060   0.0000034   0.0000014   0.0000059  -0.0000031
   76  -0.0000035   0.0000075  -0.0000014  -0.0000035   0.0000073   0.0000015
   77  -0.0000073   0.0000251   0.0000059  -0.0000072   0.0000257  -0.0000056
   78  -0.0000015  -0.0000055  -0.0000031  -0.0000016  -0.0000056   0.0000033
   79  -0.0974807   0.0391943   0.0906772  -0.0968518   0.0395720  -0.0898349
   80   0.0415174  -0.0841870  -0.0814113   0.0418180  -0.0854105   0.0825896
   81   0.0912116  -0.0788583  -0.2305711  -0.0903564   0.0801202  -0.2299565
   82  -0.0107759  -0.0015995  -0.0008169  -0.0106907  -0.0015806   0.0007554
   83   0.0123162   0.0035308   0.0017927   0.0125218   0.0035837  -0.0017301
   84   0.0274146   0.0058955   0.0019102  -0.0273913  -0.0058703   0.0017428
   85   0.0997748  -0.0456070  -0.0989784   0.0062061  -0.0058070  -0.0125150
   86  -0.0456070   0.1033153   0.0906119  -0.0059386   0.0068588   0.0097104
   87  -0.0989784   0.0906119   0.2428417   0.0125581  -0.0095299  -0.0214885
   88   0.0062061  -0.0059386   0.0125581   0.0990560  -0.0459628   0.0980675
   89  -0.0058070   0.0068588  -0.0095299  -0.0459628   0.1046884  -0.0918188
   90  -0.0125150   0.0097104  -0.0214885   0.0980675  -0.0918188   0.2421341
   91  -0.0000362   0.0001065   0.0000192  -0.0000370   0.0001071  -0.0000177
   92  -0.0000261   0.0000691   0.0000119  -0.0000266   0.0000695  -0.0000109
   93  -0.0000004  -0.0000003   0.0000000  -0.0000007   0.0000037  -0.0000006
   94   0.0000046  -0.0000102  -0.0000016   0.0000047  -0.0000103   0.0000014
   95  -0.0000031   0.0000047   0.0000013  -0.0000031   0.0000048  -0.0000012
   96   0.0000002  -0.0000002  -0.0000002  -0.0000001   0.0000001  -0.0000002
   97   0.0000007  -0.0000053   0.0000015   0.0000004  -0.0000050  -0.0000015
   98   0.0000079  -0.0000236  -0.0000043   0.0000087  -0.0000238   0.0000046
   99  -0.0000003  -0.0000048  -0.0000008   0.0000001  -0.0000050   0.0000010
  100   0.0000008  -0.0000060   0.0000012   0.0000012  -0.0000063  -0.0000014
  101   0.0000089  -0.0000246  -0.0000051   0.0000084  -0.0000248   0.0000042
  102  -0.0000001   0.0000048   0.0000010   0.0000003   0.0000046  -0.0000007
  103  -0.0004824  -0.0021163  -0.0004204  -0.0004965  -0.0021192   0.0003856
  104   0.0002772  -0.0018476   0.0008539   0.0002767  -0.0018238  -0.0008624
  105  -0.0002897  -0.0028584  -0.0011317   0.0003507   0.0028071  -0.0011151
  106   0.0004413   0.0001090  -0.0000222   0.0004267   0.0001158   0.0000310
  107   0.0001291  -0.0000392  -0.0000047   0.0001494  -0.0000230   0.0000154
  108   0.0001940   0.0001794  -0.0000251  -0.0002109  -0.0001864  -0.0000303
  109   0.0002209   0.0011326   0.0000323   0.0000217   0.0000111   0.0000736
  110   0.0003094  -0.0010606  -0.0000336   0.0002253  -0.0001953  -0.0001036
  111   0.0000053  -0.0000173   0.0000153  -0.0000190   0.0001247   0.0000346
  112   0.0000159   0.0000065  -0.0000703   0.0002116   0.0011236  -0.0000262
  113   0.0002273  -0.0001906   0.0001069   0.0002838  -0.0010346   0.0000388
  114   0.0000140  -0.0001063   0.0000352  -0.0000207   0.0000293   0.0000129
           91          92          93          94          95          96
    1  -0.0002544  -0.0000723   0.0000070  -0.0001041  -0.0000730  -0.0000033
    2   0.0007852  -0.0003418   0.0000284   0.0000212  -0.0000137  -0.0000056
    3   0.0000020  -0.0000007  -0.0001035   0.0000003  -0.0000005  -0.0000145
    4   0.0001247  -0.0000426   0.0000101  -0.0000026  -0.0000654  -0.0000013
    5  -0.0024226  -0.0011249  -0.0000431   0.0001185  -0.0000615   0.0000022
    6   0.0000003   0.0000039  -0.0001297  -0.0000006  -0.0000010  -0.0000178
    7   0.0004486   0.0005700   0.0000013  -0.0000903   0.0000790   0.0000014
    8  -0.0000781  -0.0001373  -0.0000022   0.0000381   0.0000072   0.0000002
    9  -0.0000020   0.0000001  -0.0001813  -0.0000006  -0.0000010  -0.0000070
   10   0.0000216   0.0000095   0.0000002   0.0000023   0.0000038   0.0000001
   11   0.0000372   0.0000166   0.0000006  -0.0000019   0.0000019  -0.0000000
   12   0.0000002  -0.0000002   0.0000145   0.0000001   0.0000001   0.0000002
   13  -0.0011331  -0.0008081  -0.0000164   0.0001293  -0.0000890   0.0000002
   14  -0.0012874  -0.0006017  -0.0000265   0.0000929  -0.0000030   0.0000023
   15   0.0000040   0.0000034  -0.0000412  -0.0000008   0.0000000   0.0000021
   16   0.0015874   0.0010305   0.0000262  -0.0001618   0.0000831  -0.0000010
   17   0.0007556   0.0004568   0.0000131  -0.0000709   0.0000356  -0.0000006
   18  -0.0000089  -0.0000062   0.0000266   0.0000011  -0.0000003  -0.0000001
   19   0.0009755   0.0004945   0.0000202  -0.0000831   0.0000059  -0.0000017
   20   0.0012424   0.0006682   0.0000238  -0.0000989   0.0000273  -0.0000015
   21   0.0000000  -0.0000001  -0.0000215   0.0000000  -0.0000001  -0.0000013
   22   0.0000465   0.0000306   0.0000007  -0.0000046   0.0000024  -0.0000000
   23   0.0000318   0.0000165   0.0000005  -0.0000020   0.0000001  -0.0000000
   24   0.0000005  -0.0000001  -0.0000159  -0.0000001  -0.0000000   0.0000002
   25  -0.0017344  -0.0009296  -0.0000340   0.0001396  -0.0000191   0.0000023
   26   0.0006627   0.0003696   0.0000123  -0.0000525   0.0000119  -0.0000007
   27  -0.0000009   0.0000011   0.0000578  -0.0000000   0.0000003   0.0000005
   28  -0.0000089  -0.0000025  -0.0000001   0.0000013  -0.0000054   0.0000000
   29  -0.0000184  -0.0000149  -0.0000002   0.0000022   0.0000012   0.0000000
   30  -0.0000006  -0.0000001   0.0000064   0.0000000   0.0000000   0.0000004
   31   0.0033196   0.0018258   0.0000620  -0.0002576   0.0000318  -0.0000035
   32   0.0017920   0.0010143   0.0000338  -0.0001531   0.0000269  -0.0000019
   33  -0.0000055   0.0000036   0.0003169   0.0000009   0.0000008   0.0000052
   34  -0.0052267  -0.0028934  -0.0000988   0.0004033   0.0000488   0.0000061
   35   0.0001019   0.0002323  -0.0000098   0.0000264   0.0000683   0.0000029
   36   0.0000079  -0.0000131  -0.0004900   0.0000003  -0.0000015  -0.0000111
   37   0.0046524   0.0030494   0.0000659  -0.0002619   0.0000524   0.0000022
   38  -0.0016724  -0.0007400  -0.0000246   0.0001114  -0.0001029   0.0000019
   39   0.0000078  -0.0000045  -0.0000018  -0.0000001  -0.0000021  -0.0000389
   40  -0.0045808  -0.0030773  -0.0000680   0.0002727   0.0000703  -0.0000020
   41  -0.0013599  -0.0002829  -0.0000350   0.0002007   0.0004563   0.0000086
   42  -0.0000109   0.0000227   0.0001515  -0.0000044   0.0000029   0.0001390
   43   0.0001861   0.0001301   0.0000013  -0.0000367  -0.0000188   0.0000001
   44  -0.0000261  -0.0000387   0.0000009   0.0000079   0.0000092  -0.0000001
   45  -0.0000037   0.0000040   0.0004036   0.0000000   0.0000012   0.0000096
   46   0.0023548   0.0076982  -0.0000372   0.0000645  -0.0000133   0.0000378
   47  -0.0022001  -0.0026396   0.0000310  -0.0005771  -0.0011523  -0.0000209
   48  -0.0000410   0.0000158  -0.0030410  -0.0000038   0.0000071   0.0003633
   49  -0.0027036   0.0023791  -0.0000693   0.0001240   0.0005634   0.0000101
   50  -0.0000584  -0.0013037  -0.0000311   0.0001261   0.0006202   0.0000083
   51  -0.0000203   0.0000246   0.0004996   0.0000063  -0.0000087  -0.0003912
   52  -0.0440418   0.0021506  -0.0002866  -0.0014670  -0.0024613   0.0000529
   53  -0.0112870   0.0172884   0.0000824  -0.0046066  -0.0036432  -0.0000295
   54  -0.0001218   0.0000482  -0.0022318  -0.0001005  -0.0000438  -0.0000169
   55  -0.1591944  -0.0466025   0.0000931  -0.0286343  -0.0229076   0.0000453
   56  -0.0558695  -0.1455151  -0.0003082   0.0144130   0.0104828  -0.0000190
   57  -0.0000127  -0.0000737  -0.0553822  -0.0003637  -0.0004248  -0.0019663
   58   0.0039654   0.0060534   0.0000881  -0.0011724  -0.0013123  -0.0000098
   59   0.0039479  -0.0020177   0.0000045   0.0009838   0.0007327   0.0000037
   60   0.0000137  -0.0000287   0.0044984   0.0000050   0.0000270   0.0004674
   61  -0.0000909  -0.0001044   0.0000041  -0.0000391   0.0000268  -0.0000016
   62  -0.0001654  -0.0000898   0.0000028  -0.0000664   0.0000571  -0.0000016
   63  -0.0000058   0.0000026  -0.0005696  -0.0000031  -0.0000049   0.0000033
   64  -0.0032256  -0.0001884  -0.0000714   0.0000570   0.0000019   0.0000125
   65   0.0011781   0.0017060   0.0000371  -0.0005237  -0.0002523  -0.0000069
   66   0.0000075  -0.0000145   0.0014638   0.0000093   0.0000109   0.0000137
   67   0.0043805  -0.0214316  -0.0001782  -0.0004058  -0.0036400  -0.0000503
   68  -0.0062471  -0.0210504  -0.0002635   0.0032235  -0.0002893   0.0000284
   69  -0.0001278  -0.0001409  -0.0017843   0.0000578  -0.0000657   0.0006813
   70  -0.0001621  -0.0032851  -0.0000659   0.0013110  -0.0015769  -0.0000110
   71   0.0035191  -0.0005855   0.0000274  -0.0016536  -0.0010497  -0.0000685
   72   0.0000346  -0.0000275   0.0006661  -0.0000185  -0.0000421   0.0007370
   73  -0.0004795  -0.0002773   0.0002840   0.0004423  -0.0001257  -0.0001919
   74   0.0021141  -0.0018460  -0.0028646  -0.0001086  -0.0000414   0.0001784
   75   0.0004234   0.0008497  -0.0011341   0.0000214  -0.0000038  -0.0000245
   76  -0.0004991  -0.0002767  -0.0003563   0.0004257  -0.0001527   0.0002125
   77   0.0021219  -0.0018254   0.0028003  -0.0001161  -0.0000205  -0.0001876
   78  -0.0003826  -0.0008664  -0.0011124  -0.0000317   0.0000164  -0.0000312
   79  -0.0001020  -0.0000721  -0.0000014   0.0000092  -0.0000050   0.0000000
   80  -0.0005060  -0.0003352  -0.0000081   0.0000545  -0.0000279   0.0000003
   81  -0.0000018  -0.0000010  -0.0000110   0.0000001  -0.0000001   0.0000010
   82   0.0000449   0.0000303   0.0000007  -0.0000053   0.0000024  -0.0000000
   83   0.0000243   0.0000154   0.0000004  -0.0000020   0.0000009  -0.0000000
   84   0.0000002   0.0000001   0.0000011  -0.0000000   0.0000000   0.0000002
   85  -0.0000362  -0.0000261  -0.0000004   0.0000046  -0.0000031   0.0000002
   86   0.0001065   0.0000691  -0.0000003  -0.0000102   0.0000047  -0.0000002
   87   0.0000192   0.0000119   0.0000000  -0.0000016   0.0000013  -0.0000002
   88  -0.0000370  -0.0000266  -0.0000007   0.0000047  -0.0000031  -0.0000001
   89   0.0001071   0.0000695   0.0000037  -0.0000103   0.0000048   0.0000001
   90  -0.0000177  -0.0000109  -0.0000006   0.0000014  -0.0000012  -0.0000002
   91   0.5300458  -0.0819688   0.0001817  -0.2291991   0.1436720  -0.0040774
   92  -0.0819688   0.5745446  -0.0000647   0.1288017  -0.1516186   0.0029332
   93   0.0001817  -0.0000647   0.5721166  -0.0038947   0.0030502  -0.0504201
   94  -0.2291991   0.1288017  -0.0038947   0.2536500  -0.1395855   0.0043017
   95   0.1436720  -0.1516186   0.0030502  -0.1395855   0.1647133  -0.0031441
   96  -0.0040774   0.0029332  -0.0504201   0.0043017  -0.0031441   0.0467325
   97  -0.0495832   0.0055256   0.0051739   0.0021521   0.0139519   0.0227555
   98   0.0026902  -0.1350506  -0.1226908  -0.0000909  -0.0096448  -0.0160068
   99   0.0026931  -0.1242828  -0.2291245   0.0007417   0.0021376   0.0023835
  100  -0.0494773   0.0025417  -0.0008349   0.0026975   0.0134769  -0.0230861
  101   0.0001518  -0.1293819   0.1202173  -0.0004784  -0.0093459   0.0163253
  102   0.0014401   0.1216079  -0.2344573  -0.0007229  -0.0015106   0.0013996
  103  -0.0004828  -0.0003164  -0.0000076   0.0000465  -0.0000234   0.0000003
  104   0.0003164   0.0001992   0.0000052  -0.0000319   0.0000130  -0.0000003
  105   0.0000061   0.0000041   0.0000327  -0.0000005   0.0000005   0.0000013
  106   0.0000465   0.0000319   0.0000007  -0.0000054   0.0000022  -0.0000000
  107   0.0000234   0.0000130   0.0000005  -0.0000022   0.0000011  -0.0000000
  108  -0.0000002  -0.0000002   0.0000013   0.0000000  -0.0000000   0.0000002
  109   0.0000246   0.0000234  -0.0000045  -0.0000030   0.0000027  -0.0000001
  110  -0.0001056  -0.0000678  -0.0000017   0.0000103  -0.0000047  -0.0000001
  111  -0.0000210  -0.0000138  -0.0000018   0.0000015  -0.0000010  -0.0000001
  112   0.0000281   0.0000257   0.0000050  -0.0000033   0.0000028   0.0000002
  113  -0.0001090  -0.0000699  -0.0000019   0.0000107  -0.0000049   0.0000003
  114   0.0000204   0.0000133  -0.0000013  -0.0000015   0.0000010  -0.0000002
           97          98          99         100         101         102
    1  -0.0002284   0.0000816   0.0000620  -0.0002294   0.0000801  -0.0000621
    2  -0.0003682  -0.0000616  -0.0000539  -0.0003687  -0.0000661   0.0000433
    3  -0.0000357  -0.0000040   0.0000119   0.0000354   0.0000041   0.0000130
    4  -0.0000667  -0.0000280  -0.0000680  -0.0000655  -0.0000282   0.0000608
    5   0.0001940   0.0004948   0.0001954   0.0002109   0.0005130  -0.0001844
    6  -0.0000187  -0.0000157  -0.0000039   0.0000208   0.0000147  -0.0000037
    7   0.0000940  -0.0001286   0.0000416   0.0000854  -0.0001346  -0.0000362
    8   0.0000192   0.0000209  -0.0000028   0.0000212   0.0000221   0.0000024
    9  -0.0000289  -0.0000027   0.0000081   0.0000296   0.0000044   0.0000087
   10   0.0000083  -0.0000041  -0.0000006   0.0000081  -0.0000043   0.0000005
   11  -0.0000026  -0.0000085  -0.0000023  -0.0000029  -0.0000088   0.0000022
   12   0.0000005  -0.0000005  -0.0000009  -0.0000005   0.0000004  -0.0000009
   13   0.0000115   0.0002555   0.0000116   0.0000244   0.0002669  -0.0000127
   14   0.0001778   0.0002562   0.0001088   0.0001864   0.0002665  -0.0001015
   15  -0.0000060  -0.0000060  -0.0000016   0.0000056   0.0000040  -0.0000013
   16  -0.0000675  -0.0003493  -0.0000574  -0.0000835  -0.0003641   0.0000552
   17  -0.0000385  -0.0001649  -0.0000327  -0.0000456  -0.0001720   0.0000311
   18   0.0000054   0.0000049   0.0000006  -0.0000045  -0.0000008  -0.0000002
   19  -0.0001302  -0.0001954  -0.0000717  -0.0001378  -0.0002035   0.0000667
   20  -0.0000979  -0.0002622  -0.0000870  -0.0001081  -0.0002724   0.0000814
   21  -0.0000052   0.0000030   0.0000031   0.0000054  -0.0000027   0.0000033
   22  -0.0000029  -0.0000101  -0.0000015  -0.0000033  -0.0000105   0.0000015
   23  -0.0000042  -0.0000063  -0.0000029  -0.0000044  -0.0000066   0.0000027
   24  -0.0000057   0.0000019   0.0000017   0.0000055  -0.0000018   0.0000019
   25   0.0001688   0.0003573   0.0001325   0.0001829   0.0003709  -0.0001242
   26  -0.0000645  -0.0001367  -0.0000470  -0.0000700  -0.0001423   0.0000443
   27   0.0000220  -0.0000122  -0.0000091  -0.0000213   0.0000114  -0.0000099
   28  -0.0000036   0.0000031  -0.0000033  -0.0000035   0.0000033   0.0000032
   29   0.0000044   0.0000041   0.0000019   0.0000045   0.0000043  -0.0000018
   30   0.0000010  -0.0000015  -0.0000015  -0.0000007   0.0000016  -0.0000018
   31  -0.0003356  -0.0006864  -0.0002575  -0.0003623  -0.0007126   0.0002429
   32  -0.0001604  -0.0003757  -0.0001272  -0.0001757  -0.0003903   0.0001200
   33   0.0000843  -0.0000312  -0.0000354  -0.0000815   0.0000278  -0.0000390
   34   0.0005374   0.0010579   0.0005095   0.0005798   0.0010935  -0.0004838
   35   0.0001384  -0.0000568   0.0000130   0.0001382  -0.0000593  -0.0000078
   36  -0.0001689   0.0000936   0.0000810   0.0001618  -0.0000849   0.0000882
   37  -0.0002327  -0.0010379  -0.0004518  -0.0002670  -0.0010724   0.0004360
   38   0.0005016   0.0003397   0.0000060   0.0005080   0.0003611  -0.0000059
   39  -0.0000914   0.0000131  -0.0000310   0.0000881  -0.0000131  -0.0000262
   40  -0.0004962   0.0009617   0.0007439  -0.0004438   0.0009659  -0.0007176
   41   0.0001558   0.0000486   0.0004203   0.0001709   0.0000218  -0.0004072
   42   0.0003823  -0.0001367  -0.0000873  -0.0003723   0.0001295  -0.0000949
   43  -0.0000119   0.0000004  -0.0000141  -0.0000136   0.0000011   0.0000139
   44   0.0000177   0.0000013  -0.0000054   0.0000176   0.0000012   0.0000050
   45   0.0000430  -0.0000051  -0.0000078  -0.0000419  -0.0000000  -0.0000122
   46   0.0002920  -0.0005087  -0.0006494   0.0003337  -0.0006107   0.0006444
   47   0.0007817   0.0007476  -0.0006824   0.0007345   0.0008460   0.0006580
   48  -0.0000538   0.0002880   0.0000745   0.0000419  -0.0002331   0.0000603
   49  -0.0015761   0.0008543  -0.0000603  -0.0014378   0.0007845   0.0000012
   50   0.0005306   0.0003917   0.0007847   0.0006371   0.0002851  -0.0007461
   51  -0.0013471   0.0004881  -0.0002847   0.0012476  -0.0004718  -0.0002417
   52   0.0043887   0.0036116   0.0015774   0.0044337   0.0036727  -0.0015805
   53  -0.0022027  -0.0012881  -0.0011160  -0.0023207  -0.0013117   0.0010853
   54  -0.0013544  -0.0001375   0.0009012   0.0014153   0.0001996   0.0008810
   55  -0.0095620  -0.0087671  -0.0047457  -0.0105463  -0.0094253   0.0046900
   56  -0.0229303  -0.0162112   0.0016861  -0.0223588  -0.0157709  -0.0016346
   57  -0.0208876  -0.0119496   0.0081654   0.0210939   0.0122274   0.0086217
   58  -0.0018408  -0.0010361  -0.0005998  -0.0018931  -0.0010755   0.0005847
   59  -0.0001221  -0.0002821   0.0000704  -0.0001186  -0.0002801  -0.0000600
   60   0.0009111   0.0002521  -0.0002471  -0.0009490  -0.0002669  -0.0002619
   61   0.0000534   0.0000630   0.0000509   0.0000527   0.0000580  -0.0000515
   62   0.0000088   0.0000255   0.0000517   0.0000098   0.0000239  -0.0000513
   63  -0.0001729  -0.0000968   0.0000076   0.0001765   0.0000971   0.0000083
   64   0.0012056   0.0004352   0.0002516   0.0012175   0.0004549  -0.0002362
   65  -0.0006251  -0.0003286  -0.0001404  -0.0006421  -0.0003480   0.0001358
   66   0.0002629   0.0000871  -0.0000115  -0.0002696  -0.0000916  -0.0000153
   67  -0.0022006  -0.0018389   0.0003819  -0.0020888  -0.0017587  -0.0003548
   68   0.0006279  -0.0002379   0.0009508   0.0006840  -0.0001849  -0.0008576
   69  -0.0023089  -0.0016531  -0.0010501   0.0023296   0.0015333  -0.0010497
   70   0.0003152  -0.0002793  -0.0000084   0.0003073  -0.0002449   0.0000358
   71  -0.0002456   0.0000947   0.0000112  -0.0002430   0.0000696  -0.0000131
   72   0.0002587  -0.0000293  -0.0000249  -0.0002674   0.0000441  -0.0000288
   73   0.0002220  -0.0003119  -0.0000032   0.0000149  -0.0002276  -0.0000134
   74  -0.0011335  -0.0010634  -0.0000149  -0.0000056  -0.0001898  -0.0001033
   75  -0.0000332  -0.0000334   0.0000156   0.0000694   0.0001069   0.0000352
   76   0.0000226  -0.0002251   0.0000196   0.0002104  -0.0002810   0.0000227
   77  -0.0000124  -0.0001962   0.0001276  -0.0011224  -0.0010315   0.0000317
   78  -0.0000745  -0.0001038   0.0000345   0.0000253   0.0000390   0.0000126
   79   0.0000027   0.0000228   0.0000054   0.0000037   0.0000237  -0.0000053
   80   0.0000181   0.0001135   0.0000158   0.0000232   0.0001185  -0.0000153
   81  -0.0000022  -0.0000021  -0.0000004   0.0000024   0.0000029  -0.0000007
   82  -0.0000034  -0.0000097  -0.0000011  -0.0000039  -0.0000101   0.0000011
   83  -0.0000009  -0.0000055  -0.0000014  -0.0000012  -0.0000057   0.0000014
   84   0.0000001  -0.0000002  -0.0000001  -0.0000002   0.0000001  -0.0000001
   85   0.0000007   0.0000079  -0.0000003   0.0000008   0.0000089  -0.0000001
   86  -0.0000053  -0.0000236  -0.0000048  -0.0000060  -0.0000246   0.0000048
   87   0.0000015  -0.0000043  -0.0000008   0.0000012  -0.0000051   0.0000010
   88   0.0000004   0.0000087   0.0000001   0.0000012   0.0000084   0.0000003
   89  -0.0000050  -0.0000238  -0.0000050  -0.0000063  -0.0000248   0.0000046
   90  -0.0000015   0.0000046   0.0000010  -0.0000014   0.0000042  -0.0000007
   91  -0.0495832   0.0026902   0.0026931  -0.0494773   0.0001518   0.0014401
   92   0.0055256  -0.1350506  -0.1242828   0.0025417  -0.1293819   0.1216079
   93   0.0051739  -0.1226908  -0.2291245  -0.0008349   0.1202173  -0.2344573
   94   0.0021521  -0.0000909   0.0007417   0.0026975  -0.0004784  -0.0007229
   95   0.0139519  -0.0096448   0.0021376   0.0134769  -0.0093459  -0.0015106
   96   0.0227555  -0.0160068   0.0023835  -0.0230861   0.0163253   0.0013996
   97   0.0560524   0.0044698  -0.0020256   0.0007877   0.0009090  -0.0012839
   98   0.0044698   0.1504675   0.1362498   0.0005452   0.0124476   0.0154381
   99  -0.0020256   0.1362498   0.2405624   0.0017775  -0.0162169  -0.0213280
  100   0.0007877   0.0005452   0.0017775   0.0560852   0.0077039  -0.0025968
  101   0.0009090   0.0124476  -0.0162169   0.0077039   0.1440634  -0.1336048
  102  -0.0012839   0.0154381  -0.0213280  -0.0025968  -0.1336048   0.2464405
  103   0.0000240   0.0001051   0.0000210   0.0000287   0.0001095  -0.0000204
  104  -0.0000230  -0.0000675  -0.0000139  -0.0000260  -0.0000703   0.0000133
  105   0.0000045  -0.0000014  -0.0000017  -0.0000050  -0.0000016  -0.0000014
  106  -0.0000029  -0.0000103  -0.0000015  -0.0000034  -0.0000107   0.0000015
  107  -0.0000026  -0.0000047  -0.0000010  -0.0000029  -0.0000049   0.0000010
  108   0.0000001  -0.0000001  -0.0000001  -0.0000002   0.0000003  -0.0000002
  109   0.0000018  -0.0000063   0.0000003   0.0000034  -0.0000066   0.0000002
  110   0.0000063   0.0000234   0.0000048   0.0000072   0.0000236  -0.0000043
  111  -0.0000004   0.0000047   0.0000015   0.0000003   0.0000046  -0.0000012
  112   0.0000035  -0.0000071  -0.0000002   0.0000012  -0.0000074  -0.0000001
  113   0.0000064   0.0000234   0.0000046   0.0000075   0.0000251  -0.0000047
  114  -0.0000002  -0.0000042  -0.0000012   0.0000001  -0.0000047   0.0000015
          103         104         105         106         107         108
    1  -0.0002544   0.0000724  -0.0000052  -0.0001042   0.0000730   0.0000027
    2  -0.0007854  -0.0003420   0.0000216  -0.0000212  -0.0000136  -0.0000044
    3  -0.0000016  -0.0000005  -0.0001035  -0.0000003  -0.0000003  -0.0000145
    4  -0.0032261   0.0001879   0.0000540   0.0000570  -0.0000017  -0.0000100
    5  -0.0011784   0.0017058   0.0000289   0.0005236  -0.0002522  -0.0000057
    6  -0.0000061  -0.0000122   0.0014636  -0.0000075   0.0000088   0.0000137
    7   0.0039659  -0.0060529  -0.0000702  -0.0011723   0.0013121   0.0000088
    8  -0.0039480  -0.0020178   0.0000013  -0.0009840   0.0007328   0.0000033
    9  -0.0000090  -0.0000240   0.0044982  -0.0000034   0.0000210   0.0004676
   10  -0.0000908   0.0001044  -0.0000028  -0.0000391  -0.0000268   0.0000013
   11   0.0001653  -0.0000899   0.0000020   0.0000665   0.0000571  -0.0000012
   12   0.0000048   0.0000020  -0.0005695   0.0000024  -0.0000039   0.0000033
   13  -0.0440438  -0.0021513   0.0002207  -0.0014676   0.0024621  -0.0000403
   14   0.0112872   0.0172878   0.0000657   0.0046067  -0.0036432  -0.0000255
   15   0.0001146   0.0000409  -0.0022316   0.0000806  -0.0000367  -0.0000167
   16  -0.1591892   0.0466046  -0.0000065  -0.0286344   0.0229080  -0.0000204
   17   0.0558718  -0.1455187  -0.0002846  -0.0144151   0.0104836  -0.0000035
   18   0.0000592  -0.0000950  -0.0553789   0.0002870  -0.0003356  -0.0019678
   19   0.0023559  -0.0076984   0.0000255   0.0000647   0.0000135  -0.0000294
   20   0.0022010  -0.0026392   0.0000217   0.0005773  -0.0011523  -0.0000164
   21   0.0000309   0.0000162  -0.0030406   0.0000029   0.0000056   0.0003633
   22  -0.0027047  -0.0023794   0.0000547   0.0001240  -0.0005634  -0.0000082
   23   0.0000536  -0.0013060  -0.0000235  -0.0001262   0.0006201   0.0000063
   24   0.0000176   0.0000208   0.0004997  -0.0000051  -0.0000067  -0.0003912
   25  -0.0045812   0.0030774   0.0000545   0.0002727  -0.0000703   0.0000018
   26   0.0013598  -0.0002829  -0.0000270  -0.0002007   0.0004563   0.0000067
   27   0.0000093   0.0000171   0.0001516   0.0000035   0.0000023   0.0001391
   28   0.0001861  -0.0001301  -0.0000011  -0.0000367   0.0000188  -0.0000001
   29   0.0000261  -0.0000387   0.0000006  -0.0000079   0.0000092  -0.0000001
   30   0.0000032   0.0000030   0.0004036  -0.0000000   0.0000010   0.0000095
   31   0.0046530  -0.0030494  -0.0000523  -0.0002618  -0.0000525  -0.0000016
   32   0.0016726  -0.0007398  -0.0000190  -0.0001113  -0.0001030   0.0000016
   33  -0.0000074  -0.0000028  -0.0000019   0.0000001  -0.0000017  -0.0000388
   34  -0.0052274   0.0028931   0.0000776   0.0004032  -0.0000487  -0.0000049
   35  -0.0001019   0.0002324  -0.0000077  -0.0000264   0.0000683   0.0000023
   36  -0.0000060  -0.0000102  -0.0004901  -0.0000003  -0.0000011  -0.0000111
   37   0.0033201  -0.0018256  -0.0000489  -0.0002575  -0.0000319   0.0000029
   38  -0.0017922   0.0010142   0.0000268   0.0001531   0.0000269  -0.0000016
   39   0.0000044   0.0000026   0.0003170  -0.0000007   0.0000006   0.0000052
   40  -0.0017347   0.0009295   0.0000268   0.0001396   0.0000191  -0.0000018
   41  -0.0006628   0.0003696   0.0000097   0.0000525   0.0000119  -0.0000005
   42   0.0000012   0.0000005   0.0000578  -0.0000000   0.0000002   0.0000005
   43  -0.0000089   0.0000025   0.0000001   0.0000013   0.0000054  -0.0000000
   44   0.0000185  -0.0000149  -0.0000002  -0.0000022   0.0000012   0.0000000
   45   0.0000007  -0.0000002   0.0000064  -0.0000000   0.0000000   0.0000004
   46   0.0009756  -0.0004944  -0.0000158  -0.0000831  -0.0000060   0.0000014
   47  -0.0012426   0.0006681   0.0000188   0.0000989   0.0000273  -0.0000012
   48  -0.0000001   0.0000000  -0.0000215   0.0000000  -0.0000000  -0.0000013
   49   0.0000465  -0.0000306  -0.0000006  -0.0000046  -0.0000024   0.0000000
   50  -0.0000318   0.0000165   0.0000004   0.0000020   0.0000001  -0.0000000
   51  -0.0000006   0.0000001  -0.0000159   0.0000001  -0.0000000   0.0000002
   52  -0.0011333   0.0008080   0.0000134   0.0001293   0.0000890  -0.0000002
   53   0.0012876  -0.0006015  -0.0000207  -0.0000928  -0.0000031   0.0000019
   54  -0.0000056   0.0000041  -0.0000412   0.0000008   0.0000001   0.0000021
   55   0.0015876  -0.0010304  -0.0000211  -0.0001617  -0.0000831   0.0000008
   56  -0.0007557   0.0004567   0.0000105   0.0000709   0.0000356  -0.0000005
   57   0.0000123  -0.0000084   0.0000266  -0.0000013  -0.0000005  -0.0000001
   58   0.0004486  -0.0005700  -0.0000016  -0.0000903  -0.0000790  -0.0000011
   59   0.0000781  -0.0001373  -0.0000019  -0.0000381   0.0000072   0.0000002
   60   0.0000021  -0.0000001  -0.0001812   0.0000004  -0.0000008  -0.0000070
   61   0.0000216  -0.0000095  -0.0000002   0.0000023  -0.0000038  -0.0000000
   62  -0.0000372   0.0000166   0.0000004   0.0000019   0.0000019  -0.0000000
   63  -0.0000002  -0.0000001   0.0000145  -0.0000000   0.0000001   0.0000002
   64   0.0001248   0.0000427  -0.0000078  -0.0000026   0.0000654   0.0000010
   65   0.0024229  -0.0011248  -0.0000339  -0.0001185  -0.0000616   0.0000018
   66  -0.0000007   0.0000035  -0.0001297   0.0000005  -0.0000008  -0.0000178
   67  -0.0001020   0.0000721   0.0000011   0.0000092   0.0000050  -0.0000000
   68   0.0005060  -0.0003352  -0.0000064  -0.0000545  -0.0000279   0.0000003
   69   0.0000017  -0.0000010  -0.0000110  -0.0000001  -0.0000001   0.0000010
   70   0.0000449  -0.0000303  -0.0000006  -0.0000053  -0.0000024   0.0000000
   71  -0.0000243   0.0000154   0.0000003   0.0000020   0.0000009  -0.0000000
   72  -0.0000003   0.0000002   0.0000011   0.0000000   0.0000000   0.0000002
   73  -0.0000361   0.0000260   0.0000003   0.0000046   0.0000031  -0.0000002
   74  -0.0001066   0.0000692  -0.0000006   0.0000102   0.0000047  -0.0000001
   75  -0.0000194   0.0000120  -0.0000001   0.0000016   0.0000013  -0.0000002
   76  -0.0000371   0.0000267   0.0000006   0.0000047   0.0000031   0.0000001
   77  -0.0001070   0.0000695   0.0000034   0.0000103   0.0000048   0.0000001
   78   0.0000176  -0.0000108  -0.0000005  -0.0000014  -0.0000012  -0.0000002
   79   0.0043793   0.0214310   0.0001372  -0.0004060   0.0036407   0.0000415
   80   0.0062481  -0.0210491  -0.0002151  -0.0032238  -0.0002895   0.0000227
   81   0.0001021  -0.0001332  -0.0017845  -0.0000482  -0.0000528   0.0006810
   82  -0.0001623   0.0032853   0.0000557   0.0013116   0.0015767   0.0000097
   83  -0.0035196  -0.0005851   0.0000211   0.0016539  -0.0010505  -0.0000569
   84  -0.0000297  -0.0000229   0.0006655   0.0000158  -0.0000350   0.0007372
   85  -0.0004824   0.0002772  -0.0002897   0.0004413   0.0001291   0.0001940
   86  -0.0021163  -0.0018476  -0.0028584   0.0001090  -0.0000392   0.0001794
   87  -0.0004204   0.0008539  -0.0011317  -0.0000222  -0.0000047  -0.0000251
   88  -0.0004965   0.0002767   0.0003507   0.0004267   0.0001494  -0.0002109
   89  -0.0021192  -0.0018238   0.0028071   0.0001158  -0.0000230  -0.0001864
   90   0.0003856  -0.0008624  -0.0011151   0.0000310   0.0000154  -0.0000303
   91  -0.0004828   0.0003164   0.0000061   0.0000465   0.0000234  -0.0000002
   92  -0.0003164   0.0001992   0.0000041   0.0000319   0.0000130  -0.0000002
   93  -0.0000076   0.0000052   0.0000327   0.0000007   0.0000005   0.0000013
   94   0.0000465  -0.0000319  -0.0000005  -0.0000054  -0.0000022   0.0000000
   95  -0.0000234   0.0000130   0.0000005   0.0000022   0.0000011  -0.0000000
   96   0.0000003  -0.0000003   0.0000013  -0.0000000  -0.0000000   0.0000002
   97   0.0000240  -0.0000230   0.0000045  -0.0000029  -0.0000026   0.0000001
   98   0.0001051  -0.0000675  -0.0000014  -0.0000103  -0.0000047  -0.0000001
   99   0.0000210  -0.0000139  -0.0000017  -0.0000015  -0.0000010  -0.0000001
  100   0.0000287  -0.0000260  -0.0000050  -0.0000034  -0.0000029  -0.0000002
  101   0.0001095  -0.0000703  -0.0000016  -0.0000107  -0.0000049   0.0000003
  102  -0.0000204   0.0000133  -0.0000014   0.0000015   0.0000010  -0.0000002
  103   0.5300444   0.0819613  -0.0000893  -0.2292228  -0.1436916   0.0031883
  104   0.0819613   0.5745399  -0.0000823  -0.1288168  -0.1516321   0.0022909
  105  -0.0000893  -0.0000823   0.5721154   0.0030502   0.0023885  -0.0503888
  106  -0.2292228  -0.1288168   0.0030502   0.2536738   0.1396030  -0.0033722
  107  -0.1436916  -0.1516321   0.0023885   0.1396030   0.1647276  -0.0024540
  108   0.0031883   0.0022909  -0.0503888  -0.0033722  -0.0024540   0.0466973
  109  -0.0495599  -0.0052303  -0.0047707   0.0022037  -0.0138902  -0.0227991
  110  -0.0024406  -0.1343234  -0.1223956   0.0001280  -0.0096064  -0.0160467
  111  -0.0023118  -0.1239659  -0.2298173  -0.0007416   0.0020680   0.0022805
  112  -0.0494771  -0.0028148   0.0012561   0.0026456  -0.0135387   0.0230463
  113  -0.0003735  -0.1300866   0.1205466   0.0004407  -0.0093847   0.0162878
  114  -0.0010407   0.1219599  -0.2337972   0.0007270  -0.0015774   0.0015073
          109         110         111         112         113         114
    1  -0.0002286  -0.0000814  -0.0000619  -0.0002292  -0.0000802   0.0000621
    2   0.0003685  -0.0000620  -0.0000530   0.0003685  -0.0000656   0.0000443
    3   0.0000357  -0.0000040   0.0000120  -0.0000355   0.0000041   0.0000129
    4   0.0012076  -0.0004373  -0.0002507   0.0012156  -0.0004528   0.0002372
    5   0.0006273  -0.0003307  -0.0001404   0.0006400  -0.0003459   0.0001359
    6  -0.0002638   0.0000876  -0.0000117   0.0002688  -0.0000911  -0.0000149
    7  -0.0018472   0.0010403   0.0005996  -0.0018869   0.0010713  -0.0005850
    8   0.0001222  -0.0002822   0.0000690   0.0001186  -0.0002800  -0.0000614
    9  -0.0009150   0.0002539  -0.0002484   0.0009450  -0.0002652  -0.0002606
   10   0.0000532  -0.0000624  -0.0000510   0.0000529  -0.0000586   0.0000514
   11  -0.0000088   0.0000253   0.0000517  -0.0000098   0.0000241  -0.0000514
   12   0.0001733  -0.0000967   0.0000076  -0.0001762   0.0000971   0.0000082
   13   0.0043968  -0.0036194  -0.0015807   0.0044265  -0.0036661   0.0015776
   14   0.0022150  -0.0012897  -0.0011138   0.0023074  -0.0013096   0.0010878
   15   0.0013617  -0.0001433   0.0008992  -0.0014071   0.0001936   0.0008834
   16  -0.0096658   0.0088336   0.0047500  -0.0104435   0.0093582  -0.0046881
   17   0.0228600  -0.0161580   0.0016644   0.0224317  -0.0158248  -0.0016582
   18   0.0209260  -0.0119934   0.0082034  -0.0210579   0.0121835   0.0085853
   19   0.0002969   0.0005203   0.0006486   0.0003276   0.0005981  -0.0006445
   20  -0.0007769   0.0007589  -0.0006785  -0.0007406   0.0008338   0.0006624
   21   0.0000520   0.0002815   0.0000732  -0.0000437  -0.0002397   0.0000615
   22  -0.0015585  -0.0008439   0.0000542  -0.0014538  -0.0007928  -0.0000080
   23  -0.0005379   0.0003825   0.0007815  -0.0006244   0.0002998  -0.0007516
   24   0.0013357   0.0004862  -0.0002806  -0.0012591  -0.0004737  -0.0002459
   25  -0.0004910  -0.0009621  -0.0007411  -0.0004491  -0.0009656   0.0007207
   26  -0.0001574   0.0000453   0.0004187  -0.0001692   0.0000251  -0.0004089
   27  -0.0003811  -0.0001356  -0.0000879   0.0003736   0.0001306  -0.0000943
   28  -0.0000121  -0.0000005   0.0000140  -0.0000134  -0.0000010  -0.0000139
   29  -0.0000177   0.0000013  -0.0000053  -0.0000176   0.0000012   0.0000051
   30  -0.0000428  -0.0000045  -0.0000083   0.0000421   0.0000006  -0.0000117
   31  -0.0002365   0.0010418   0.0004506  -0.0002631   0.0010687  -0.0004372
   32  -0.0005026   0.0003421   0.0000065  -0.0005070   0.0003587  -0.0000055
   33   0.0000911   0.0000128  -0.0000306  -0.0000884  -0.0000133  -0.0000265
   34   0.0005423  -0.0010618  -0.0005073   0.0005749  -0.0010897   0.0004860
   35  -0.0001383  -0.0000571   0.0000125  -0.0001382  -0.0000590  -0.0000083
   36   0.0001681   0.0000926   0.0000818  -0.0001628  -0.0000859   0.0000874
   37  -0.0003387   0.0006894   0.0002563  -0.0003592   0.0007097  -0.0002441
   38   0.0001621  -0.0003774  -0.0001267   0.0001739  -0.0003887   0.0001206
   39  -0.0000839  -0.0000308  -0.0000358   0.0000818   0.0000283  -0.0000386
   40   0.0001704  -0.0003588  -0.0001319   0.0001813  -0.0003694   0.0001249
   41   0.0000652  -0.0001374  -0.0000468   0.0000693  -0.0001417   0.0000445
   42  -0.0000220  -0.0000120  -0.0000091   0.0000214   0.0000116  -0.0000098
   43  -0.0000036  -0.0000031   0.0000033  -0.0000035  -0.0000033  -0.0000033
   44  -0.0000044   0.0000041   0.0000019  -0.0000045   0.0000043  -0.0000018
   45  -0.0000010  -0.0000015  -0.0000015   0.0000007   0.0000016  -0.0000017
   46  -0.0001312   0.0001963   0.0000713  -0.0001369   0.0002026  -0.0000671
   47   0.0000991  -0.0002633  -0.0000865   0.0001069  -0.0002712   0.0000819
   48   0.0000051   0.0000029   0.0000032  -0.0000055  -0.0000028   0.0000033
   49  -0.0000029   0.0000101   0.0000015  -0.0000033   0.0000105  -0.0000015
   50   0.0000042  -0.0000063  -0.0000029   0.0000043  -0.0000065   0.0000028
   51   0.0000057   0.0000019   0.0000017  -0.0000055  -0.0000019   0.0000018
   52   0.0000130  -0.0002568  -0.0000118   0.0000229  -0.0002657   0.0000124
   53  -0.0001788   0.0002573   0.0001082  -0.0001854   0.0002654  -0.0001021
   54   0.0000062  -0.0000063  -0.0000017  -0.0000055   0.0000037  -0.0000012
   55  -0.0000694   0.0003509   0.0000573  -0.0000817   0.0003625  -0.0000552
   56   0.0000393  -0.0001657  -0.0000326   0.0000448  -0.0001712   0.0000312
   57  -0.0000056   0.0000056   0.0000007   0.0000043  -0.0000001  -0.0000004
   58   0.0000931   0.0001293  -0.0000410   0.0000863   0.0001339   0.0000368
   59  -0.0000194   0.0000210  -0.0000027  -0.0000210   0.0000220   0.0000025
   60   0.0000289  -0.0000028   0.0000082  -0.0000295   0.0000043   0.0000086
   61   0.0000083   0.0000041   0.0000006   0.0000081   0.0000043  -0.0000005
   62   0.0000027  -0.0000085  -0.0000023   0.0000028  -0.0000087   0.0000022
   63  -0.0000005  -0.0000005  -0.0000009   0.0000005   0.0000004  -0.0000009
   64  -0.0000666   0.0000280   0.0000673  -0.0000657   0.0000282  -0.0000615
   65  -0.0001960   0.0004969   0.0001945  -0.0002089   0.0005110  -0.0001853
   66   0.0000190  -0.0000157  -0.0000039  -0.0000206   0.0000147  -0.0000037
   67   0.0000028  -0.0000229  -0.0000054   0.0000036  -0.0000236   0.0000053
   68  -0.0000187   0.0001141   0.0000158  -0.0000226   0.0001179  -0.0000153
   69   0.0000022  -0.0000021  -0.0000005  -0.0000024   0.0000029  -0.0000006
   70  -0.0000035   0.0000097   0.0000012  -0.0000038   0.0000100  -0.0000011
   71   0.0000010  -0.0000055  -0.0000014   0.0000011  -0.0000057   0.0000014
   72  -0.0000001  -0.0000002  -0.0000001   0.0000002   0.0000000  -0.0000001
   73   0.0000008  -0.0000079   0.0000003   0.0000008  -0.0000088   0.0000001
   74   0.0000054  -0.0000238  -0.0000048   0.0000059  -0.0000246   0.0000048
   75  -0.0000015  -0.0000044  -0.0000008  -0.0000013  -0.0000052   0.0000010
   76   0.0000005  -0.0000087  -0.0000001   0.0000011  -0.0000084  -0.0000003
   77   0.0000051  -0.0000239  -0.0000049   0.0000062  -0.0000246   0.0000046
   78   0.0000015   0.0000046   0.0000010   0.0000014   0.0000041  -0.0000007
   79  -0.0021868   0.0018294  -0.0003772  -0.0021024   0.0017683   0.0003597
   80  -0.0006342  -0.0002320   0.0009407  -0.0006783  -0.0001914  -0.0008679
   81   0.0023119  -0.0016422  -0.0010519  -0.0023277   0.0015446  -0.0010493
   82   0.0003137   0.0002757   0.0000111   0.0003089   0.0002489  -0.0000331
   83   0.0002461   0.0000923   0.0000114   0.0002426   0.0000720  -0.0000130
   84  -0.0002593  -0.0000307  -0.0000250   0.0002668   0.0000428  -0.0000285
   85   0.0002209   0.0003094   0.0000053   0.0000159   0.0002273   0.0000140
   86   0.0011326  -0.0010606  -0.0000173   0.0000065  -0.0001906  -0.0001063
   87   0.0000323  -0.0000336   0.0000153  -0.0000703   0.0001069   0.0000352
   88   0.0000217   0.0002253  -0.0000190   0.0002116   0.0002838  -0.0000207
   89   0.0000111  -0.0001953   0.0001247   0.0011236  -0.0010346   0.0000293
   90   0.0000736  -0.0001036   0.0000346  -0.0000262   0.0000388   0.0000129
   91   0.0000246  -0.0001056  -0.0000210   0.0000281  -0.0001090   0.0000204
   92   0.0000234  -0.0000678  -0.0000138   0.0000257  -0.0000699   0.0000133
   93  -0.0000045  -0.0000017  -0.0000018   0.0000050  -0.0000019  -0.0000013
   94  -0.0000030   0.0000103   0.0000015  -0.0000033   0.0000107  -0.0000015
   95   0.0000027  -0.0000047  -0.0000010   0.0000028  -0.0000049   0.0000010
   96  -0.0000001  -0.0000001  -0.0000001   0.0000002   0.0000003  -0.0000002
   97   0.0000018   0.0000063  -0.0000004   0.0000035   0.0000064  -0.0000002
   98  -0.0000063   0.0000234   0.0000047  -0.0000071   0.0000234  -0.0000042
   99   0.0000003   0.0000048   0.0000015  -0.0000002   0.0000046  -0.0000012
  100   0.0000034   0.0000072   0.0000003   0.0000012   0.0000075   0.0000001
  101  -0.0000066   0.0000236   0.0000046  -0.0000074   0.0000251  -0.0000047
  102   0.0000002  -0.0000043  -0.0000012  -0.0000001  -0.0000047   0.0000015
  103  -0.0495599  -0.0024406  -0.0023118  -0.0494771  -0.0003735  -0.0010407
  104  -0.0052303  -0.1343234  -0.1239659  -0.0028148  -0.1300866   0.1219599
  105  -0.0047707  -0.1223956  -0.2298173   0.0012561   0.1205466  -0.2337972
  106   0.0022037   0.0001280  -0.0007416   0.0026456   0.0004407   0.0007270
  107  -0.0138902  -0.0096064   0.0020680  -0.0135387  -0.0093847  -0.0015774
  108  -0.0227991  -0.0160467   0.0022805   0.0230463   0.0162878   0.0015073
  109   0.0560401  -0.0047947   0.0015901   0.0007897  -0.0008735   0.0013302
  110  -0.0047947   0.1496446   0.1359405  -0.0005774   0.0124488   0.0155374
  111   0.0015901   0.1359405   0.2413257  -0.0017306  -0.0161186  -0.0213303
  112   0.0007897  -0.0005774  -0.0017306   0.0560697  -0.0074096   0.0021418
  113  -0.0008735   0.0124488  -0.0161186  -0.0074096   0.1448582  -0.1339493
  114   0.0013302   0.0155374  -0.0213303   0.0021418  -0.1339493   0.2457094
 Gradient time:  CPU 13530.09 s  wall 13525.07 s
 **********************************************************************
 **                                                                  **
 **                       VIBRATIONAL ANALYSIS                       **
 **                       --------------------                       **
 **                                                                  **
 **        VIBRATIONAL FREQUENCIES (CM**-1) AND NORMAL MODES         **
 **     FORCE CONSTANTS (mDYN/ANGSTROM) AND REDUCED MASSES (AMU)     **
 **                  INFRARED INTENSITIES (KM/MOL)                   **
 **                                                                  **
 **********************************************************************


 Mode:                 1                      2                      3
 Frequency:        29.26                  49.71                  61.05
 Force Cnst:      0.0025                 0.0041                 0.0053
 Red. Mass:       4.9932                 2.7854                 2.4076
 IR Active:          YES                    YES                    YES
 IR Intens:        2.652                  0.001                  0.095
 Raman Active:       YES                    YES                    YES
               X      Y      Z        X      Y      Z        X      Y      Z
 S          0.000  0.000  0.203   -0.000 -0.000 -0.000   -0.000 -0.001  0.110
 C          0.000  0.000  0.107   -0.000  0.000  0.004   -0.000 -0.001  0.026
 C          0.000  0.000  0.056   -0.000  0.000  0.029   -0.000 -0.000  0.023
 H          0.000  0.000  0.057   -0.000  0.000  0.054   -0.001 -0.000  0.070
 C         -0.000  0.000 -0.025   -0.000  0.000 -0.007   -0.000  0.000 -0.006
 N         -0.000 -0.000 -0.115   -0.000  0.000  0.028   -0.000  0.001 -0.008
 C         -0.000  0.000 -0.016   -0.000  0.000 -0.082    0.000 -0.000 -0.040
 H         -0.000  0.000 -0.055   -0.000  0.000 -0.115    0.000 -0.000 -0.085
 C         -0.000  0.000  0.042   -0.000 -0.000 -0.081    0.000 -0.000 -0.052
 H         -0.000  0.000  0.042   -0.000 -0.000 -0.113    0.001 -0.000 -0.096
 C         -0.000  0.000  0.090   -0.000  0.000 -0.029   -0.000 -0.001 -0.020
 N         -0.000  0.000  0.097   -0.000 -0.000 -0.000   -0.000 -0.001 -0.035
 C          0.000  0.000  0.090   -0.000 -0.000  0.029   -0.000 -0.001 -0.017
 C          0.000  0.000  0.041   -0.000  0.000  0.081   -0.000 -0.000 -0.046
 H          0.000  0.000  0.042   -0.000  0.000  0.113   -0.001 -0.000 -0.087
 C          0.000  0.000 -0.017   -0.000 -0.000  0.082   -0.000 -0.000 -0.034
 H         -0.000  0.000 -0.056   -0.000 -0.000  0.115   -0.000 -0.000 -0.075
 C          0.000  0.000 -0.025   -0.000 -0.000  0.007    0.000  0.000 -0.004
 N          0.000 -0.000 -0.114   -0.000 -0.000 -0.028    0.000  0.001 -0.009
 C         -0.000  0.000  0.056   -0.000 -0.000 -0.029    0.000 -0.000  0.025
 H         -0.000  0.000  0.058    0.000 -0.000 -0.054    0.001 -0.000  0.069
 C         -0.000  0.000  0.107   -0.000 -0.000 -0.004    0.000 -0.001  0.027
 C         -0.001 -0.001 -0.091    0.001  0.001 -0.216    0.002  0.002 -0.160
 H         -0.002 -0.002 -0.132    0.001  0.003 -0.357    0.002  0.004 -0.336
 H         -0.041 -0.021 -0.061   -0.091  0.111 -0.224   -0.122  0.086 -0.139
 H          0.038  0.021 -0.061    0.094 -0.110 -0.225    0.128 -0.085 -0.140
 C          0.001 -0.001 -0.091    0.001 -0.001  0.216   -0.002  0.001 -0.160
 H          0.001 -0.001 -0.131    0.001 -0.002  0.357   -0.002  0.004 -0.336
 H          0.041 -0.022 -0.061   -0.091 -0.111  0.224    0.123  0.087 -0.139
 H         -0.038  0.021 -0.061    0.093  0.110  0.225   -0.129 -0.085 -0.140
 C          0.001 -0.001 -0.262   -0.000 -0.001  0.135    0.000  0.000  0.118
 H          0.003 -0.001 -0.401   -0.002 -0.002  0.199   -0.004  0.001  0.364
 H          0.126 -0.018 -0.251   -0.094 -0.047  0.170   -0.172  0.091  0.053
 H         -0.127  0.017 -0.255    0.096  0.046  0.171    0.176 -0.092  0.060
 C         -0.001 -0.001 -0.262   -0.000  0.001 -0.135   -0.000  0.000  0.124
 H         -0.003 -0.001 -0.403   -0.002  0.002 -0.200    0.003  0.001  0.386
 H         -0.128 -0.019 -0.251   -0.094  0.047 -0.170    0.182  0.100  0.054
 H          0.127  0.018 -0.254    0.096 -0.046 -0.171   -0.186 -0.101  0.059
 TransDip  -0.000 -0.000 -0.052    0.001  0.000  0.000    0.000  0.000 -0.010

 Mode:                 4                      5                      6
 Frequency:        64.58                 105.21                 105.45
 Force Cnst:      0.0062                 0.0103                 0.0271
 Red. Mass:       2.5085                 1.5742                 4.1398
 IR Active:          YES                    YES                    YES
 IR Intens:        0.002                  0.021                  1.764
 Raman Active:       YES                    YES                    YES
               X      Y      Z        X      Y      Z        X      Y      Z
 S          0.000  0.000 -0.003   -0.000 -0.006 -0.002    0.000 -0.099  0.005
 C          0.000 -0.000 -0.041   -0.001 -0.006  0.042   -0.021 -0.093 -0.008
 C          0.000 -0.000 -0.038   -0.003 -0.003  0.076   -0.048 -0.048 -0.016
 H          0.000 -0.000  0.005   -0.006 -0.002  0.090   -0.097 -0.045 -0.018
 C          0.000 -0.000 -0.051   -0.001  0.001  0.061   -0.021  0.006 -0.014
 N          0.000  0.000  0.024   -0.004  0.006  0.068   -0.059  0.092 -0.019
 C          0.000 -0.000 -0.139    0.002  0.000  0.014    0.025 -0.003 -0.003
 H         -0.000 -0.001 -0.209    0.004  0.002 -0.034    0.050  0.029  0.009
 C          0.000 -0.000 -0.138    0.003 -0.003  0.007    0.039 -0.052 -0.001
 H         -0.000 -0.000 -0.190    0.006 -0.003 -0.025    0.088 -0.059  0.007
 C          0.000 -0.000 -0.062    0.000 -0.006  0.020    0.002 -0.097 -0.004
 N          0.000  0.000  0.001    0.000 -0.007  0.001   -0.000 -0.106  0.000
 C          0.000  0.000  0.063    0.000 -0.006 -0.018   -0.002 -0.097  0.002
 C          0.000  0.000  0.141   -0.002 -0.004 -0.007   -0.039 -0.052  0.002
 H          0.000  0.000  0.195   -0.005 -0.004  0.025   -0.088 -0.059 -0.001
 C          0.000  0.000  0.141   -0.001 -0.001 -0.014   -0.025 -0.002  0.002
 H         -0.000  0.001  0.212   -0.003  0.001  0.031   -0.050  0.029 -0.001
 C          0.000  0.000  0.052    0.001 -0.000 -0.058    0.021  0.006  0.005
 N          0.000 -0.000 -0.023    0.004  0.005 -0.064    0.059  0.092  0.002
 C          0.000  0.000  0.037    0.003 -0.004 -0.074    0.048 -0.048  0.009
 H         -0.000  0.000 -0.008    0.006 -0.003 -0.089    0.097 -0.044  0.011
 C          0.000  0.000  0.040    0.001 -0.006 -0.041    0.021 -0.093  0.005
 C         -0.001 -0.001 -0.005    0.011  0.006  0.054    0.177  0.109 -0.005
 H         -0.002 -0.002  0.040    0.013  0.012  0.014    0.196  0.195 -0.011
 H          0.029 -0.012 -0.016   -0.030 -0.068  0.113    0.209  0.077 -0.004
 H         -0.033  0.012 -0.015    0.058  0.075  0.114    0.219  0.070 -0.004
 C         -0.001  0.000  0.012   -0.011  0.007 -0.054   -0.177  0.109  0.013
 H         -0.001  0.001 -0.023   -0.012  0.013 -0.005   -0.196  0.195 -0.008
 H          0.023  0.008  0.021   -0.065  0.080 -0.120   -0.193  0.053  0.033
 H         -0.026 -0.008  0.021    0.039 -0.070 -0.120   -0.234  0.093  0.033
 C          0.000  0.000 -0.141   -0.002  0.014  0.072   -0.006  0.187 -0.007
 H          0.005 -0.002 -0.467    0.005  0.014 -0.253    0.042  0.257  0.004
 H          0.209 -0.153 -0.031    0.104 -0.263  0.276   -0.058  0.200 -0.015
 H         -0.213  0.156 -0.040   -0.120  0.295  0.266   -0.052  0.179 -0.015
 C          0.000 -0.000  0.134   -0.001  0.010 -0.078    0.007  0.188  0.018
 H          0.004  0.001  0.452   -0.000  0.017  0.270   -0.043  0.257 -0.078
 H          0.203  0.152  0.027    0.120  0.308 -0.295    0.023  0.109  0.077
 H         -0.206 -0.154  0.034   -0.121 -0.291 -0.287    0.090  0.272  0.074
 TransDip  -0.001 -0.000  0.000   -0.001  0.004 -0.002    0.000  0.042  0.003

 Mode:                 7                      8                      9
 Frequency:       108.87                 135.50                 141.13
 Force Cnst:      0.0096                 0.0322                 0.0167
 Red. Mass:       1.3738                 2.9733                 1.4248
 IR Active:          YES                    YES                    YES
 IR Intens:        2.615                  0.167                  0.003
 Raman Active:       YES                    YES                    YES
               X      Y      Z        X      Y      Z        X      Y      Z
 S          0.000 -0.004 -0.050   -0.000  0.000  0.086   -0.000  0.000 -0.000
 C         -0.001 -0.004  0.013   -0.000  0.000 -0.038   -0.000  0.000 -0.050
 C         -0.002 -0.002  0.027   -0.000  0.000 -0.160   -0.000  0.000 -0.114
 H         -0.004 -0.002  0.019    0.000 -0.000 -0.257   -0.000  0.000 -0.201
 C         -0.001  0.000  0.034   -0.000 -0.000 -0.110   -0.000  0.000 -0.028
 N         -0.002  0.004  0.064    0.000 -0.000 -0.040    0.000 -0.000  0.027
 C          0.001  0.000 -0.001   -0.000 -0.000 -0.094    0.000  0.000  0.025
 H          0.002  0.001 -0.041   -0.000 -0.000 -0.144    0.000  0.001  0.063
 C          0.002 -0.002  0.004   -0.000  0.000  0.023    0.000  0.000  0.033
 H          0.003 -0.002 -0.013   -0.000  0.000  0.064    0.000  0.000  0.069
 C          0.000 -0.004  0.017   -0.000  0.000  0.075    0.000  0.000  0.001
 N         -0.000 -0.004  0.013   -0.000  0.000  0.163    0.000  0.000 -0.000
 C         -0.000 -0.004  0.018    0.000  0.000  0.075    0.000 -0.000 -0.001
 C         -0.002 -0.002  0.004    0.000  0.000  0.023    0.000 -0.000 -0.033
 H         -0.004 -0.002 -0.016    0.000  0.000  0.063    0.000 -0.000 -0.069
 C         -0.001  0.000 -0.001    0.000 -0.000 -0.094    0.000 -0.000 -0.025
 H         -0.002  0.001 -0.044    0.000 -0.000 -0.145    0.000 -0.001 -0.063
 C          0.001  0.001  0.039    0.000 -0.000 -0.110   -0.000 -0.000  0.028
 N          0.002  0.004  0.069   -0.000 -0.000 -0.040   -0.000  0.000 -0.027
 C          0.002 -0.002  0.033    0.000 -0.000 -0.159   -0.000 -0.000  0.115
 H          0.004 -0.001  0.026   -0.000 -0.000 -0.255   -0.000 -0.000  0.201
 C          0.001 -0.003  0.016    0.000  0.000 -0.038   -0.000 -0.000  0.051
 C          0.007  0.005 -0.021    0.000 -0.000  0.070    0.001 -0.000 -0.004
 H          0.008  0.008  0.104    0.001 -0.002  0.334    0.000  0.003 -0.388
 H          0.120  0.064 -0.109    0.210 -0.050 -0.012   -0.318 -0.041  0.180
 H         -0.103 -0.056 -0.109   -0.209  0.049 -0.011    0.320  0.039  0.179
 C         -0.007  0.005 -0.017   -0.000 -0.000  0.070    0.001  0.000  0.004
 H         -0.008  0.008  0.105   -0.001 -0.002  0.336    0.000 -0.002  0.387
 H         -0.117  0.058 -0.100   -0.211 -0.050 -0.012   -0.316  0.041 -0.179
 H          0.100 -0.051 -0.100    0.211  0.049 -0.011    0.319 -0.039 -0.178
 C          0.002  0.005 -0.070   -0.000 -0.000  0.052   -0.000  0.000 -0.004
 H         -0.001  0.012  0.283   -0.003  0.001  0.259    0.000 -0.000 -0.064
 H         -0.123  0.303 -0.288   -0.140  0.092 -0.012    0.022 -0.050  0.033
 H          0.128 -0.296 -0.277    0.142 -0.094 -0.007   -0.024  0.051  0.031
 C         -0.001  0.006 -0.065    0.000 -0.000  0.052   -0.000 -0.000  0.004
 H          0.000  0.012  0.263    0.003  0.001  0.258    0.000  0.000  0.063
 H          0.115  0.283 -0.266    0.140  0.091 -0.011    0.021  0.049 -0.032
 H         -0.118 -0.274 -0.259   -0.142 -0.093 -0.006   -0.023 -0.051 -0.031
 TransDip  -0.000  0.003 -0.052    0.000 -0.000  0.013    0.002 -0.000  0.000

 Mode:                10                     11                     12
 Frequency:       155.16                 190.04                 191.06
 Force Cnst:      0.0235                 0.0744                 0.0390
 Red. Mass:       1.6554                 3.4953                 1.8129
 IR Active:          YES                    YES                    YES
 IR Intens:        0.189                  0.003                  0.025
 Raman Active:       YES                    YES                    YES
               X      Y      Z        X      Y      Z        X      Y      Z
 S         -0.000 -0.000  0.074   -0.081  0.000 -0.000    0.019  0.000  0.000
 C         -0.000 -0.000 -0.035   -0.022  0.073 -0.009    0.005 -0.017 -0.021
 C         -0.000 -0.000 -0.039   -0.020  0.097 -0.034    0.005 -0.023 -0.079
 H         -0.000 -0.000 -0.077   -0.022  0.101 -0.051    0.005 -0.023 -0.119
 C          0.000  0.000  0.029   -0.013  0.094 -0.023    0.003 -0.022 -0.050
 N          0.000  0.000  0.056    0.024  0.010 -0.029   -0.006 -0.002 -0.062
 C          0.000  0.000  0.066   -0.018  0.097  0.013    0.005 -0.022  0.032
 H          0.000  0.000  0.140   -0.023  0.096  0.019    0.006 -0.022  0.045
 C          0.000 -0.000 -0.010   -0.005  0.084  0.042    0.002 -0.019  0.098
 H          0.000 -0.000 -0.010    0.008  0.083  0.072   -0.001 -0.019  0.167
 C          0.000 -0.000 -0.060   -0.009  0.063  0.018    0.003 -0.015  0.042
 N          0.000 -0.000 -0.083    0.020  0.000  0.000   -0.004  0.000 -0.000
 C         -0.000 -0.000 -0.060   -0.009 -0.063 -0.017    0.003  0.015 -0.042
 C         -0.000 -0.000 -0.010   -0.005 -0.084 -0.042    0.002  0.019 -0.097
 H         -0.000 -0.000 -0.010    0.008 -0.083 -0.073   -0.001  0.019 -0.166
 C         -0.000  0.000  0.066   -0.018 -0.097 -0.014    0.005  0.022 -0.032
 H         -0.000  0.000  0.140   -0.023 -0.096 -0.022    0.006  0.022 -0.044
 C         -0.000 -0.000  0.029   -0.013 -0.094  0.023    0.003  0.021  0.050
 N         -0.000  0.000  0.056    0.024 -0.011  0.029   -0.006  0.002  0.062
 C          0.000 -0.000 -0.039   -0.020 -0.097  0.036    0.004  0.023  0.078
 H          0.000 -0.000 -0.077   -0.022 -0.101  0.052    0.005  0.023  0.119
 C         -0.000 -0.000 -0.035   -0.022 -0.073  0.010    0.005  0.017  0.021
 C         -0.000  0.001 -0.048    0.184  0.011 -0.031   -0.044 -0.003 -0.069
 H          0.000 -0.002  0.298    0.209  0.129  0.065   -0.049 -0.031  0.134
 H          0.294  0.093 -0.246    0.317  0.010 -0.099    0.122  0.113 -0.212
 H         -0.295 -0.090 -0.246    0.149 -0.085 -0.099   -0.233 -0.093 -0.213
 C          0.000  0.000 -0.048    0.184 -0.011  0.031   -0.043  0.003  0.069
 H         -0.000 -0.001  0.298    0.210 -0.129 -0.064   -0.049  0.031 -0.135
 H         -0.294  0.093 -0.246    0.316 -0.009  0.097    0.123 -0.113  0.213
 H          0.296 -0.090 -0.246    0.151  0.084  0.097   -0.233  0.094  0.213
 C         -0.001  0.001 -0.001   -0.062  0.115  0.005    0.013 -0.025  0.016
 H          0.002  0.001 -0.145    0.006  0.208 -0.119    0.002 -0.049 -0.269
 H          0.090 -0.067  0.047   -0.060  0.046  0.056    0.180 -0.193  0.136
 H         -0.094  0.070  0.043   -0.196  0.192  0.053   -0.130  0.143  0.129
 C          0.000  0.001 -0.001   -0.061 -0.115 -0.005    0.013  0.026 -0.016
 H         -0.002  0.001 -0.144    0.006 -0.208  0.118    0.002  0.049  0.268
 H         -0.090 -0.067  0.047   -0.060 -0.047 -0.056    0.181  0.193 -0.135
 H          0.093  0.070  0.044   -0.195 -0.190 -0.053   -0.128 -0.142 -0.129
 TransDip  -0.000  0.001 -0.014    0.002  0.000 -0.000   -0.005  0.000  0.000

 Mode:                13                     14                     15
 Frequency:       213.54                 242.31                 255.31
 Force Cnst:      0.0606                 0.1796                 0.1227
 Red. Mass:       2.2542                 5.1922                 3.1952
 IR Active:          YES                    YES                    YES
 IR Intens:        0.958                  0.069                  0.000
 Raman Active:       YES                    YES                    YES
               X      Y      Z        X      Y      Z        X      Y      Z
 S         -0.000  0.000  0.073   -0.000 -0.118  0.001    0.000  0.000  0.000
 C         -0.001  0.000 -0.094    0.064 -0.058 -0.002    0.000 -0.000 -0.144
 C         -0.001  0.001 -0.098    0.070 -0.007 -0.002    0.000 -0.000 -0.118
 H         -0.002  0.001 -0.116    0.022  0.001 -0.002    0.000 -0.000 -0.102
 C         -0.002  0.001  0.000    0.126  0.051  0.000    0.000 -0.000  0.053
 N         -0.002  0.000  0.003    0.149  0.050  0.001    0.000 -0.000  0.156
 C         -0.001  0.001  0.122    0.102  0.044  0.002    0.000 -0.000  0.095
 H         -0.000  0.002  0.243    0.104  0.044  0.003    0.000  0.000  0.243
 C         -0.000  0.000  0.059    0.103  0.001  0.001    0.000 -0.000 -0.072
 H         -0.000  0.001  0.133    0.177 -0.011  0.003    0.000 -0.000 -0.060
 C         -0.000  0.000 -0.073    0.039 -0.058 -0.001    0.000 -0.000 -0.129
 N          0.000 -0.000 -0.073   -0.000 -0.035 -0.000    0.000  0.000  0.000
 C          0.000 -0.000 -0.073   -0.039 -0.058 -0.001    0.000  0.000  0.129
 C          0.000 -0.000  0.059   -0.103  0.001  0.002    0.000  0.000  0.072
 H          0.000 -0.000  0.133   -0.177 -0.011  0.003    0.000  0.000  0.060
 C          0.000  0.000  0.122   -0.102  0.044  0.002    0.000 -0.000 -0.095
 H         -0.000  0.001  0.243   -0.104  0.044  0.003    0.000 -0.001 -0.243
 C          0.002  0.000  0.000   -0.126  0.051  0.000   -0.000 -0.000 -0.053
 N          0.002  0.000  0.003   -0.149  0.050  0.001    0.000  0.000 -0.156
 C          0.001  0.000 -0.098   -0.070 -0.007 -0.003   -0.000  0.000  0.118
 H          0.001  0.000 -0.116   -0.022  0.001 -0.003   -0.000  0.000  0.102
 C          0.001 -0.000 -0.094   -0.064 -0.059 -0.002   -0.000  0.000  0.144
 C          0.003  0.000  0.045   -0.212  0.051  0.001   -0.001 -0.001  0.008
 H          0.002  0.002 -0.224   -0.222  0.003 -0.010   -0.000 -0.003  0.335
 H         -0.220 -0.055  0.187   -0.241  0.071  0.005    0.248 -0.073 -0.081
 H          0.226  0.054  0.187   -0.225  0.072  0.005   -0.250  0.073 -0.080
 C         -0.001  0.000  0.045    0.212  0.051  0.001   -0.001  0.000 -0.008
 H         -0.001  0.001 -0.224    0.223  0.003 -0.008   -0.000  0.003 -0.335
 H          0.222 -0.055  0.187    0.240  0.071  0.005    0.248  0.073  0.081
 H         -0.224  0.054  0.187    0.226  0.072  0.004   -0.250 -0.073  0.080
 C          0.004 -0.002 -0.041   -0.175  0.063 -0.001   -0.001  0.001  0.048
 H          0.000 -0.001  0.160   -0.161  0.083  0.009   -0.003  0.000  0.135
 H         -0.068  0.155 -0.155   -0.195  0.072 -0.008   -0.131 -0.047  0.087
 H          0.081 -0.161 -0.150   -0.186  0.056 -0.007    0.130  0.049  0.089
 C         -0.004 -0.002 -0.041    0.175  0.063 -0.001   -0.000 -0.000 -0.048
 H         -0.001 -0.002  0.160    0.161  0.082  0.008   -0.002  0.001 -0.135
 H          0.068  0.154 -0.154    0.194  0.071 -0.006   -0.130  0.048 -0.087
 H         -0.081 -0.161 -0.150    0.186  0.058 -0.006    0.131 -0.049 -0.089
 TransDip   0.000 -0.000  0.031    0.000  0.008 -0.000   -0.000 -0.000 -0.000

 Mode:                16                     17                     18
 Frequency:       279.75                 290.51                 346.98
 Force Cnst:      0.1777                 0.1534                 0.2749
 Red. Mass:       3.8541                 3.0848                 3.8758
 IR Active:          YES                    YES                    YES
 IR Intens:        1.241                 10.879                  0.003
 Raman Active:       YES                    YES                    YES
               X      Y      Z        X      Y      Z        X      Y      Z
 S         -0.000  0.098  0.002    0.000 -0.005  0.017   -0.009  0.000 -0.000
 C          0.034  0.058 -0.006   -0.002 -0.003 -0.069   -0.003  0.006  0.063
 C          0.083 -0.052 -0.007   -0.005  0.003 -0.093    0.002  0.000 -0.099
 H          0.150 -0.062 -0.008   -0.008  0.003 -0.104    0.004  0.000 -0.175
 C          0.069 -0.111  0.003   -0.004  0.006  0.031    0.003 -0.002 -0.041
 N          0.058 -0.071  0.015   -0.003  0.003  0.215    0.007 -0.005  0.186
 C          0.021 -0.100 -0.003   -0.002  0.005 -0.078   -0.005 -0.001 -0.178
 H         -0.004 -0.141 -0.006   -0.001  0.008 -0.119   -0.007 -0.005 -0.356
 C         -0.027 -0.000 -0.002    0.001 -0.000 -0.057   -0.008  0.005  0.090
 H         -0.115  0.011 -0.004    0.006 -0.001 -0.098   -0.011  0.006  0.074
 C          0.007  0.066  0.001   -0.000 -0.003  0.034   -0.007  0.006  0.183
 N         -0.000  0.086  0.008    0.000 -0.004  0.147   -0.005  0.000  0.000
 C         -0.007  0.066  0.001    0.001 -0.003  0.034   -0.007 -0.006 -0.183
 C          0.027 -0.000 -0.002   -0.001  0.000 -0.057   -0.008 -0.005 -0.090
 H          0.115  0.011 -0.004   -0.005 -0.001 -0.098   -0.011 -0.006 -0.074
 C         -0.021 -0.100 -0.003    0.002  0.005 -0.078   -0.005  0.001  0.178
 H          0.004 -0.141 -0.006    0.001  0.007 -0.119   -0.008  0.005  0.356
 C         -0.069 -0.111  0.003    0.004  0.006  0.031    0.003  0.002  0.041
 N         -0.058 -0.071  0.016    0.003  0.003  0.215    0.007  0.005 -0.186
 C         -0.083 -0.052 -0.008    0.005  0.003 -0.093    0.001 -0.001  0.099
 H         -0.150 -0.062 -0.009    0.008  0.003 -0.104    0.004 -0.000  0.175
 C         -0.034  0.058 -0.006    0.002 -0.003 -0.069   -0.003 -0.006 -0.063
 C          0.108 -0.052 -0.002   -0.006  0.003 -0.027    0.004  0.004  0.015
 H          0.137  0.082 -0.025   -0.007 -0.002 -0.314    0.003 -0.001  0.211
 H          0.145 -0.096  0.002   -0.215  0.137  0.011    0.137 -0.111  0.006
 H          0.180 -0.114  0.003    0.198 -0.126  0.009   -0.131  0.120  0.008
 C         -0.108 -0.052 -0.002    0.005  0.003 -0.027    0.004 -0.004 -0.015
 H         -0.137  0.081 -0.023    0.007 -0.002 -0.314    0.003  0.001 -0.211
 H         -0.146 -0.097  0.001    0.215  0.137  0.011    0.136  0.111 -0.007
 H         -0.178 -0.114  0.002   -0.199 -0.126  0.009   -0.131 -0.120 -0.008
 C         -0.181  0.085 -0.004    0.010 -0.005 -0.026    0.017 -0.006  0.006
 H         -0.087  0.219 -0.011    0.010 -0.012 -0.264    0.005 -0.017  0.209
 H         -0.262  0.094 -0.009    0.224 -0.037 -0.007   -0.143  0.026 -0.015
 H         -0.282  0.086 -0.008   -0.200  0.028 -0.013    0.196 -0.040 -0.010
 C          0.181  0.085 -0.003   -0.010 -0.005 -0.026    0.017  0.007 -0.006
 H          0.087  0.219 -0.012   -0.009 -0.012 -0.263    0.006  0.018 -0.209
 H          0.262  0.093 -0.007   -0.225 -0.037 -0.007   -0.143 -0.026  0.014
 H          0.282  0.088 -0.006    0.198  0.028 -0.012    0.196  0.041  0.010
 TransDip  -0.000 -0.035 -0.007   -0.000  0.003 -0.106    0.002 -0.000 -0.000

 Mode:                19                     20                     21
 Frequency:       358.07                 393.48                 432.49
 Force Cnst:      0.3178                 0.4505                 0.4126
 Red. Mass:       4.2075                 4.9380                 3.7441
 IR Active:          YES                    YES                    YES
 IR Intens:        0.347                 10.903                  0.486
 Raman Active:       YES                    YES                    YES
               X      Y      Z        X      Y      Z        X      Y      Z
 S         -0.132 -0.000 -0.000    0.123 -0.000 -0.000    0.000  0.000 -0.032
 C         -0.037  0.073 -0.006   -0.020 -0.131 -0.001    0.000  0.000  0.227
 C          0.022 -0.000  0.008   -0.039 -0.074 -0.000    0.000 -0.000 -0.158
 H          0.056 -0.003  0.014   -0.103 -0.062  0.000    0.000 -0.000 -0.488
 C          0.046 -0.033  0.004    0.001  0.025  0.000    0.000  0.000  0.023
 N          0.086 -0.058 -0.014    0.008  0.090 -0.000    0.000  0.000 -0.000
 C         -0.056 -0.015  0.015   -0.079  0.005  0.000    0.000  0.000  0.090
 H         -0.090 -0.069  0.028   -0.088 -0.012 -0.000    0.000  0.000  0.073
 C         -0.100  0.066 -0.006   -0.083 -0.060  0.000    0.000 -0.000 -0.116
 H         -0.149  0.073 -0.005    0.005 -0.074  0.001    0.000 -0.000 -0.349
 C         -0.088  0.074 -0.015   -0.117 -0.109 -0.000    0.000  0.000  0.117
 N         -0.063 -0.000  0.000   -0.184 -0.000  0.000   -0.000  0.000 -0.134
 C         -0.088 -0.074  0.015   -0.117  0.109  0.000   -0.000  0.000  0.117
 C         -0.100 -0.066  0.006   -0.083  0.060 -0.001   -0.000 -0.000 -0.116
 H         -0.149 -0.073  0.004    0.005  0.074 -0.001   -0.000 -0.001 -0.349
 C         -0.056  0.015 -0.015   -0.079 -0.005 -0.000   -0.001  0.000  0.090
 H         -0.090  0.069 -0.028   -0.088  0.012  0.000   -0.001  0.000  0.073
 C          0.046  0.033 -0.004    0.001 -0.025 -0.000   -0.000 -0.000  0.023
 N          0.086  0.058  0.015    0.008 -0.090  0.000   -0.000  0.000 -0.000
 C          0.022  0.000 -0.008   -0.039  0.074  0.000   -0.000 -0.000 -0.158
 H          0.056  0.003 -0.014   -0.103  0.062 -0.000   -0.000 -0.001 -0.488
 C         -0.037 -0.073  0.006   -0.020  0.131  0.001   -0.000  0.000  0.227
 C          0.041  0.053 -0.001    0.201 -0.096  0.000    0.000  0.000  0.006
 H          0.030  0.007 -0.014    0.239  0.083  0.003    0.000  0.001 -0.062
 H          0.018  0.075 -0.000    0.283 -0.173 -0.003   -0.047 -0.021  0.041
 H          0.035  0.057 -0.002    0.280 -0.173  0.000    0.048  0.021  0.041
 C          0.041 -0.053  0.001    0.201  0.096 -0.000   -0.000  0.000  0.006
 H          0.030 -0.007  0.014    0.239 -0.083 -0.003   -0.000  0.001 -0.062
 H          0.018 -0.075  0.000    0.283  0.173  0.003    0.046 -0.021  0.041
 H          0.035 -0.057  0.002    0.280  0.172 -0.000   -0.048  0.021  0.041
 C          0.226 -0.093  0.001    0.013 -0.100 -0.000    0.000 -0.000 -0.004
 H          0.120 -0.244 -0.026    0.015 -0.095 -0.006   -0.000 -0.001  0.006
 H          0.353 -0.108  0.009    0.024 -0.102  0.001    0.001  0.007 -0.010
 H          0.312 -0.091  0.006    0.017 -0.095  0.004    0.000 -0.008 -0.009
 C          0.226  0.093 -0.001    0.013  0.100  0.000   -0.000 -0.000 -0.004
 H          0.119  0.244  0.023    0.015  0.095  0.004    0.000 -0.001  0.006
 H          0.351  0.106 -0.007    0.023  0.101 -0.000   -0.001  0.007 -0.010
 H          0.315  0.092 -0.005    0.018  0.096 -0.003   -0.000 -0.008 -0.010
 TransDip  -0.019  0.000 -0.000   -0.106  0.000 -0.000    0.000 -0.000 -0.022

 Mode:                22                     23                     24
 Frequency:       446.46                 455.22                 463.28
 Force Cnst:      0.7330                 0.9086                 0.3948
 Red. Mass:       6.2413                 7.4417                 3.1217
 IR Active:          YES                    YES                    YES
 IR Intens:        4.516                 28.270                  0.013
 Raman Active:       YES                    YES                    YES
               X      Y      Z        X      Y      Z        X      Y      Z
 S          0.000  0.266 -0.000    0.275 -0.000  0.000   -0.001 -0.000 -0.000
 C         -0.108 -0.029 -0.001    0.125  0.070 -0.002   -0.000 -0.000 -0.182
 C         -0.071 -0.142 -0.000    0.105  0.123  0.001   -0.000 -0.000  0.113
 H         -0.016 -0.141 -0.000    0.055  0.124  0.004   -0.000  0.000  0.436
 C         -0.016 -0.070  0.001    0.026  0.074 -0.001   -0.000 -0.000 -0.068
 N         -0.044  0.052 -0.001    0.045 -0.008 -0.000   -0.000 -0.000  0.036
 C          0.011 -0.086  0.001   -0.154  0.113 -0.000    0.001 -0.000 -0.105
 H         -0.002 -0.106  0.000   -0.208  0.042  0.001    0.001  0.000 -0.040
 C         -0.019 -0.052 -0.001   -0.162  0.139  0.001    0.001 -0.000  0.151
 H         -0.033 -0.051 -0.003   -0.156  0.140  0.003    0.001 -0.000  0.450
 C         -0.057 -0.086 -0.000   -0.112  0.108 -0.001    0.001 -0.001 -0.103
 N         -0.000 -0.208  0.002   -0.085  0.000  0.001    0.001  0.000 -0.000
 C          0.057 -0.086  0.000   -0.112 -0.108  0.001    0.001  0.001  0.103
 C          0.018 -0.052 -0.001   -0.162 -0.139 -0.001    0.001  0.000 -0.151
 H          0.033 -0.051 -0.004   -0.156 -0.140 -0.004    0.001 -0.000 -0.450
 C         -0.011 -0.087  0.001   -0.154 -0.113  0.000    0.000  0.000  0.105
 H          0.002 -0.106  0.000   -0.208 -0.042 -0.000    0.001 -0.000  0.040
 C          0.016 -0.070  0.001    0.026 -0.074  0.001   -0.000  0.000  0.068
 N          0.044  0.052 -0.001    0.045  0.008  0.000   -0.000  0.000 -0.036
 C          0.071 -0.142 -0.001    0.105 -0.123 -0.001   -0.001  0.000 -0.113
 H          0.016 -0.142 -0.002    0.055 -0.124 -0.003   -0.000 -0.000 -0.436
 C          0.108 -0.029 -0.001    0.125 -0.070  0.001   -0.001  0.001  0.182
 C         -0.170  0.053 -0.000   -0.128 -0.006 -0.000    0.000  0.000  0.004
 H         -0.214 -0.159 -0.003   -0.161 -0.169 -0.003    0.000  0.001 -0.029
 H         -0.271  0.144  0.004   -0.205  0.065  0.002   -0.023 -0.042  0.038
 H         -0.267  0.144 -0.001   -0.202  0.065 -0.000    0.025  0.041  0.038
 C          0.170  0.053 -0.000   -0.128  0.006  0.000    0.000 -0.000 -0.004
 H          0.214 -0.159 -0.003   -0.161  0.169  0.003    0.000 -0.001  0.029
 H          0.271  0.144  0.004   -0.206 -0.066 -0.002   -0.024  0.041 -0.038
 H          0.267  0.144 -0.001   -0.201 -0.065  0.000    0.025 -0.041 -0.038
 C          0.020  0.105  0.000    0.006  0.063  0.000   -0.000 -0.000 -0.004
 H          0.037  0.124  0.005    0.038  0.105  0.002   -0.001 -0.001  0.022
 H         -0.011  0.105  0.000   -0.040  0.067 -0.001   -0.022 -0.001 -0.003
 H         -0.005  0.102 -0.003   -0.036  0.067  0.000    0.023  0.000 -0.003
 C         -0.020  0.105  0.000    0.006 -0.063 -0.000   -0.000  0.000  0.004
 H         -0.037  0.124  0.004    0.038 -0.105 -0.001   -0.001  0.000 -0.022
 H          0.011  0.105  0.000   -0.039 -0.067  0.001   -0.022  0.000  0.003
 H          0.005  0.102 -0.002   -0.037 -0.067 -0.000    0.022 -0.000  0.003
 TransDip  -0.000  0.068  0.000   -0.170 -0.000  0.000    0.004 -0.000  0.000

 Mode:                25                     26                     27
 Frequency:       465.42                 493.36                 505.63
 Force Cnst:      0.6936                 0.5339                 0.7071
 Red. Mass:       5.4346                 3.7228                 4.6944
 IR Active:          YES                    YES                    YES
 IR Intens:        1.097                  0.035                  0.049
 Raman Active:       YES                    YES                    YES
               X      Y      Z        X      Y      Z        X      Y      Z
 S         -0.000 -0.001  0.004   -0.000 -0.079  0.000   -0.000 -0.120  0.000
 C          0.001  0.000 -0.120   -0.047 -0.000 -0.000    0.071  0.033  0.000
 C          0.002 -0.000  0.038   -0.078  0.074 -0.000    0.079 -0.038 -0.001
 H          0.002 -0.001 -0.019   -0.110  0.079 -0.001    0.196 -0.050 -0.001
 C          0.001 -0.001  0.149   -0.106  0.034  0.001   -0.002 -0.105 -0.000
 N          0.000  0.001 -0.121   -0.047 -0.069 -0.001   -0.073  0.067  0.000
 C          0.002 -0.001  0.161   -0.154  0.046  0.002   -0.027 -0.161 -0.001
 H          0.001 -0.001  0.157   -0.120  0.084 -0.001   -0.063 -0.210 -0.002
 C          0.001 -0.000 -0.239   -0.115 -0.005 -0.001   -0.080 -0.059  0.001
 H          0.000 -0.001 -0.492   -0.123 -0.002 -0.004   -0.234 -0.038  0.002
 C          0.001  0.001 -0.025   -0.046  0.011  0.000    0.032  0.091  0.000
 N          0.000  0.003  0.325    0.000 -0.017  0.001    0.000  0.214 -0.002
 C         -0.001  0.001 -0.025    0.046  0.011  0.000   -0.032  0.091  0.000
 C         -0.001 -0.000 -0.239    0.115 -0.005 -0.001    0.080 -0.059  0.001
 H          0.000 -0.000 -0.492    0.123 -0.002 -0.005    0.234 -0.038  0.002
 C         -0.001 -0.001  0.161    0.154  0.046  0.002    0.027 -0.161 -0.001
 H         -0.001 -0.002  0.157    0.120  0.084 -0.001    0.063 -0.210 -0.002
 C         -0.002 -0.001  0.149    0.106  0.034  0.002    0.002 -0.105  0.000
 N         -0.000  0.001 -0.121    0.047 -0.069 -0.001    0.073  0.067  0.000
 C         -0.002 -0.000  0.038    0.078  0.074 -0.000   -0.079 -0.038 -0.001
 H         -0.003 -0.000 -0.019    0.110  0.079 -0.002   -0.196 -0.050 -0.002
 C         -0.002  0.000 -0.120    0.047 -0.000 -0.001   -0.071  0.033  0.000
 C          0.001  0.001  0.002   -0.075 -0.109 -0.001   -0.091  0.085 -0.000
 H          0.002  0.002  0.073   -0.091 -0.201 -0.002   -0.133 -0.110 -0.002
 H          0.043 -0.083  0.024   -0.129 -0.054  0.000   -0.182  0.165  0.004
 H         -0.038  0.083  0.025   -0.126 -0.054  0.001   -0.179  0.164 -0.003
 C         -0.001  0.001  0.002    0.075 -0.109 -0.001    0.091  0.085 -0.000
 H         -0.001  0.001  0.073    0.091 -0.201 -0.002    0.133 -0.110 -0.002
 H         -0.042 -0.083  0.024    0.129 -0.054  0.000    0.181  0.165  0.004
 H          0.039  0.083  0.025    0.126 -0.054  0.001    0.179  0.164 -0.003
 C          0.001 -0.001 -0.007   -0.096  0.111 -0.000    0.113  0.097  0.000
 H         -0.002 -0.003  0.080    0.040  0.300  0.009    0.085  0.055  0.001
 H         -0.079 -0.006 -0.002   -0.253  0.123 -0.006    0.124  0.091  0.003
 H          0.085  0.004 -0.000   -0.238  0.118 -0.002    0.125  0.090 -0.003
 C         -0.001 -0.001 -0.007    0.096  0.111 -0.000   -0.113  0.097  0.000
 H          0.002 -0.003  0.080   -0.040  0.300  0.007   -0.085  0.055  0.001
 H          0.079 -0.006 -0.002    0.251  0.123 -0.005   -0.124  0.091  0.003
 H         -0.085  0.004 -0.000    0.240  0.118 -0.001   -0.125  0.090 -0.003
 TransDip   0.001 -0.001 -0.034    0.000 -0.006 -0.001    0.000  0.007  0.001

 Mode:                28                     29                     30
 Frequency:       526.26                 553.32                 607.21
 Force Cnst:      0.6446                 0.6832                 0.9637
 Red. Mass:       3.9501                 3.7875                 4.4365
 IR Active:          YES                    YES                    YES
 IR Intens:        1.478                 22.004                  2.377
 Raman Active:       YES                    YES                    YES
               X      Y      Z        X      Y      Z        X      Y      Z
 S         -0.030  0.000 -0.000   -0.079  0.000  0.000   -0.000 -0.043  0.000
 C          0.045  0.104 -0.001   -0.040 -0.072  0.001   -0.035 -0.019 -0.000
 C          0.111 -0.072 -0.000    0.000 -0.104  0.000    0.012 -0.074  0.000
 H          0.265 -0.089 -0.000   -0.070 -0.096  0.001   -0.033 -0.069 -0.001
 C          0.061 -0.122  0.001    0.117  0.021 -0.001    0.074 -0.000  0.001
 N         -0.025  0.078 -0.000    0.133  0.058 -0.000    0.106  0.058 -0.001
 C          0.015 -0.156 -0.001    0.045  0.033 -0.000   -0.159  0.003  0.000
 H         -0.074 -0.274 -0.001   -0.012 -0.040  0.002   -0.266 -0.141 -0.002
 C         -0.078  0.040  0.000    0.013  0.040 -0.000   -0.190  0.068  0.000
 H         -0.255  0.065  0.001    0.094  0.028  0.001   -0.239  0.076 -0.001
 C         -0.012  0.117 -0.000   -0.064 -0.050 -0.000   -0.109  0.021  0.000
 N          0.042 -0.000  0.000   -0.105  0.000 -0.000   -0.000 -0.118 -0.001
 C         -0.012 -0.117 -0.000   -0.064  0.050  0.000    0.109  0.021  0.000
 C         -0.078 -0.040 -0.000    0.013 -0.040  0.000    0.190  0.068  0.000
 H         -0.255 -0.065 -0.001    0.093 -0.028 -0.001    0.239  0.076 -0.002
 C          0.015  0.156  0.001    0.045 -0.033  0.000    0.159  0.003  0.000
 H         -0.074  0.274  0.001   -0.012  0.040 -0.002    0.266 -0.141 -0.004
 C          0.061  0.122 -0.001    0.117 -0.021  0.001   -0.074 -0.000  0.001
 N         -0.025 -0.078  0.000    0.133 -0.058  0.000   -0.106  0.058 -0.001
 C          0.111  0.072  0.000    0.000  0.104 -0.000   -0.012 -0.074  0.000
 H          0.265  0.089  0.001   -0.070  0.096 -0.001    0.033 -0.069 -0.002
 C          0.045 -0.104  0.001   -0.040  0.072 -0.001    0.035 -0.019 -0.001
 C          0.036 -0.118 -0.000   -0.065 -0.126 -0.001    0.016  0.155  0.001
 H          0.059 -0.013  0.000   -0.101 -0.317 -0.004    0.035  0.267  0.003
 H          0.080 -0.152 -0.004   -0.167 -0.029  0.002    0.080  0.088  0.001
 H          0.080 -0.153  0.003   -0.164 -0.030 -0.001    0.078  0.091  0.000
 C          0.036  0.118  0.000   -0.065  0.126  0.001   -0.016  0.155  0.001
 H          0.059  0.013 -0.000   -0.101  0.317  0.003   -0.035  0.267  0.002
 H          0.080  0.152  0.004   -0.167  0.029 -0.002   -0.080  0.089  0.001
 H          0.080  0.152 -0.003   -0.164  0.030  0.001   -0.078  0.091 -0.000
 C         -0.111 -0.033 -0.000    0.043  0.144  0.000   -0.069 -0.087 -0.000
 H         -0.032  0.079  0.002    0.165  0.310  0.006   -0.158 -0.208 -0.002
 H         -0.187 -0.023 -0.005   -0.109  0.153 -0.003    0.047 -0.094  0.002
 H         -0.183 -0.023  0.002   -0.098  0.151 -0.001    0.041 -0.095 -0.001
 C         -0.111  0.033  0.000    0.043 -0.144 -0.000    0.069 -0.087 -0.000
 H         -0.032 -0.079 -0.002    0.165 -0.310 -0.005    0.158 -0.208 -0.002
 H         -0.187  0.023  0.005   -0.108 -0.153  0.002   -0.046 -0.094  0.002
 H         -0.184  0.023 -0.003   -0.099 -0.152  0.001   -0.042 -0.095 -0.002
 TransDip  -0.039  0.000 -0.000   -0.150 -0.000 -0.000    0.000  0.049 -0.000

 Mode:                31                     32                     33
 Frequency:       609.23                 630.10                 682.94
 Force Cnst:      0.8360                 0.7111                 1.8616
 Red. Mass:       3.8227                 3.0397                 6.7742
 IR Active:          YES                    YES                    YES
 IR Intens:        0.002                  2.971                 44.735
 Raman Active:       YES                    YES                    YES
               X      Y      Z        X      Y      Z        X      Y      Z
 S          0.000  0.000 -0.000    0.000  0.000  0.018    0.103 -0.000  0.000
 C          0.000  0.001  0.228    0.000  0.000 -0.117   -0.124 -0.039  0.000
 C          0.000  0.000 -0.014   -0.000  0.000 -0.006   -0.077 -0.210 -0.000
 H          0.001  0.000  0.152    0.000  0.000 -0.305   -0.064 -0.212 -0.000
 C         -0.000 -0.000 -0.227    0.000  0.000  0.213    0.015 -0.040  0.000
 N         -0.000 -0.000  0.075   -0.000 -0.000 -0.058   -0.049 -0.025  0.000
 C          0.000 -0.001  0.021    0.001  0.000 -0.057    0.169  0.062 -0.000
 H          0.000  0.001  0.483    0.001 -0.000 -0.519    0.087 -0.040  0.000
 C         -0.000 -0.000 -0.021    0.001  0.000  0.084    0.079  0.314 -0.000
 H         -0.001  0.000  0.319    0.002 -0.000 -0.193    0.077  0.319  0.000
 C          0.000  0.000 -0.129    0.000 -0.000  0.092   -0.080  0.086 -0.000
 N          0.000  0.000  0.000    0.000 -0.000 -0.133   -0.031 -0.000 -0.000
 C         -0.000 -0.000  0.129   -0.000 -0.000  0.092   -0.080 -0.086  0.000
 C         -0.001  0.000  0.021   -0.001  0.000  0.084    0.079 -0.314  0.000
 H         -0.002 -0.001 -0.319   -0.002 -0.000 -0.193    0.077 -0.319 -0.000
 C         -0.000  0.001 -0.021   -0.001  0.000 -0.057    0.169 -0.062  0.001
 H         -0.000 -0.001 -0.483   -0.001 -0.001 -0.519    0.087  0.040 -0.001
 C         -0.000  0.001  0.227   -0.000  0.000  0.213    0.015  0.040 -0.000
 N         -0.000  0.000 -0.075    0.000 -0.000 -0.058   -0.049  0.025 -0.001
 C          0.000  0.000  0.014    0.000  0.000 -0.006   -0.077  0.210  0.000
 H          0.001 -0.000 -0.152    0.000 -0.000 -0.305   -0.064  0.212  0.000
 C          0.000 -0.001 -0.228   -0.000 -0.000 -0.117   -0.124  0.039 -0.000
 C          0.000 -0.000 -0.003    0.000 -0.001 -0.003    0.009  0.127  0.001
 H          0.001  0.001  0.026    0.000 -0.000  0.007    0.019  0.185  0.001
 H          0.013 -0.056  0.018    0.002 -0.048  0.019    0.043  0.084  0.003
 H         -0.011  0.054  0.018   -0.002  0.046  0.019    0.042  0.086 -0.002
 C          0.000 -0.000  0.003   -0.000 -0.001 -0.003    0.009 -0.127 -0.000
 H          0.001 -0.001 -0.026   -0.000 -0.001  0.007    0.019 -0.185 -0.001
 H          0.013  0.055 -0.018   -0.002 -0.048  0.019    0.043 -0.085 -0.003
 H         -0.011 -0.054 -0.018    0.002  0.046  0.019    0.042 -0.086  0.002
 C          0.000 -0.001 -0.006    0.001 -0.000 -0.004   -0.061 -0.056 -0.000
 H         -0.000 -0.001 -0.003    0.001 -0.001 -0.011   -0.102 -0.109 -0.001
 H         -0.039 -0.037  0.021   -0.031 -0.036  0.023   -0.002 -0.057 -0.000
 H          0.039  0.036  0.021    0.031  0.037  0.023   -0.005 -0.058  0.000
 C         -0.000  0.001  0.006   -0.000 -0.000 -0.004   -0.061  0.056  0.000
 H         -0.001  0.002  0.003   -0.001 -0.000 -0.011   -0.102  0.109  0.001
 H         -0.039  0.037 -0.021    0.031 -0.036  0.023   -0.002  0.057  0.000
 H          0.039 -0.036 -0.021   -0.031  0.037  0.023   -0.004  0.058 -0.000
 TransDip   0.002 -0.000  0.000    0.000 -0.001 -0.055   -0.214 -0.000  0.000

 Mode:                34                     35                     36
 Frequency:       684.59                 727.93                 755.57
 Force Cnst:      1.9087                 1.2065                 1.6447
 Red. Mass:       6.9124                 3.8643                 4.8896
 IR Active:          YES                    YES                    YES
 IR Intens:        0.150                  0.000                  0.771
 Raman Active:       YES                    YES                    YES
               X      Y      Z        X      Y      Z        X      Y      Z
 S         -0.000 -0.111 -0.000    0.000  0.000  0.000   -0.000 -0.000  0.010
 C         -0.134  0.002  0.000   -0.000  0.000 -0.128   -0.000 -0.000 -0.178
 C         -0.069 -0.202 -0.000    0.000 -0.000  0.048   -0.000 -0.001  0.058
 H         -0.023 -0.208  0.000    0.000  0.000  0.490   -0.000 -0.000  0.438
 C          0.028 -0.062 -0.000   -0.000 -0.000 -0.192   -0.000 -0.000 -0.179
 N         -0.041 -0.019  0.000    0.000 -0.000  0.035    0.000 -0.000  0.032
 C          0.152  0.029 -0.000    0.000  0.000  0.112    0.000  0.000  0.107
 H          0.036 -0.118  0.001    0.000  0.000  0.205    0.000  0.000  0.038
 C          0.040  0.346 -0.001   -0.000  0.000 -0.102    0.000 -0.000 -0.057
 H         -0.034  0.362  0.000   -0.001 -0.000 -0.287   -0.000 -0.000 -0.358
 C         -0.076  0.125 -0.000    0.000  0.000  0.224    0.000  0.000  0.280
 N          0.000 -0.026  0.000    0.000 -0.000 -0.000   -0.000  0.001 -0.160
 C          0.076  0.125 -0.001   -0.000 -0.000 -0.224   -0.000  0.000  0.280
 C         -0.040  0.346 -0.001   -0.000 -0.000  0.102   -0.000 -0.000 -0.057
 H          0.034  0.362  0.001   -0.001  0.000  0.287    0.000 -0.001 -0.358
 C         -0.152  0.029 -0.000    0.000 -0.000 -0.112   -0.000  0.000  0.107
 H         -0.036 -0.118  0.002    0.000 -0.000 -0.205   -0.000  0.000  0.038
 C         -0.028 -0.062  0.000   -0.000  0.000  0.192    0.000 -0.000 -0.179
 N          0.041 -0.019  0.001    0.000  0.000 -0.035   -0.000 -0.000  0.032
 C          0.069 -0.202 -0.000    0.000  0.000 -0.048    0.000 -0.001  0.058
 H          0.023 -0.208  0.000    0.000 -0.000 -0.490    0.000 -0.000  0.438
 C          0.134  0.002  0.001   -0.000 -0.000  0.128    0.000 -0.000 -0.178
 C         -0.010 -0.094 -0.000    0.000  0.000 -0.004   -0.000  0.000  0.004
 H         -0.020 -0.152 -0.001    0.000  0.001 -0.015   -0.000 -0.000  0.014
 H         -0.042 -0.059 -0.001   -0.006 -0.034  0.015    0.004  0.032 -0.014
 H         -0.041 -0.060  0.001    0.006  0.033  0.016   -0.005 -0.031 -0.014
 C          0.010 -0.094 -0.000    0.000 -0.000  0.004    0.000  0.000  0.004
 H          0.020 -0.152 -0.001    0.000 -0.000  0.015    0.000 -0.000  0.014
 H          0.042 -0.059 -0.001   -0.006  0.034 -0.015   -0.005  0.032 -0.014
 H          0.041 -0.060  0.001    0.006 -0.033 -0.016    0.005 -0.031 -0.014
 C          0.050  0.045  0.000   -0.000 -0.000 -0.002   -0.000  0.000  0.002
 H          0.079  0.082  0.001   -0.000 -0.000  0.003    0.000  0.000 -0.011
 H          0.011  0.047  0.000   -0.024 -0.024  0.015    0.022  0.017 -0.010
 H          0.012  0.047 -0.000    0.024  0.024  0.015   -0.022 -0.018 -0.011
 C         -0.050  0.045  0.000   -0.000  0.000  0.002    0.000 -0.000  0.002
 H         -0.079  0.082  0.001   -0.000  0.000 -0.003   -0.000 -0.000 -0.011
 H         -0.011  0.047  0.000   -0.024  0.024 -0.015   -0.022  0.017 -0.010
 H         -0.012  0.047 -0.000    0.024 -0.024 -0.015    0.022 -0.018 -0.011
 TransDip  -0.000  0.012  0.000   -0.000 -0.000 -0.000   -0.000  0.000 -0.028

 Mode:                37                     38                     39
 Frequency:       778.44                 799.64                 826.94
 Force Cnst:      2.3344                 2.2383                 0.5714
 Red. Mass:       6.5383                 5.9412                 1.4183
 IR Active:          YES                    YES                    YES
 IR Intens:        1.515                 30.314                  3.257
 Raman Active:       YES                    YES                    YES
               X      Y      Z        X      Y      Z        X      Y      Z
 S         -0.000 -0.005 -0.000    0.125 -0.000  0.000    0.000  0.000 -0.005
 C         -0.181 -0.049  0.000   -0.172  0.043  0.000    0.000 -0.000  0.039
 C         -0.235 -0.094 -0.000   -0.189 -0.027 -0.000    0.000 -0.000 -0.082
 H         -0.310 -0.083  0.001   -0.191 -0.024  0.003    0.000  0.000  0.453
 C         -0.095  0.017  0.001   -0.114 -0.013 -0.000    0.000 -0.000 -0.009
 N          0.003  0.002 -0.000   -0.020 -0.007 -0.000   -0.000  0.000  0.001
 C          0.041 -0.041 -0.000   -0.024 -0.090  0.001   -0.000  0.000  0.062
 H          0.118  0.058 -0.002   -0.004 -0.066 -0.003   -0.000 -0.001 -0.432
 C          0.051 -0.085  0.000   -0.025 -0.001  0.000    0.000  0.000  0.055
 H         -0.033 -0.075  0.000   -0.283  0.037 -0.002    0.000 -0.000 -0.298
 C          0.059  0.049 -0.001    0.082  0.104 -0.001    0.000 -0.000 -0.054
 N         -0.000  0.350  0.000    0.207  0.000 -0.000    0.000  0.000  0.027
 C         -0.059  0.049 -0.001    0.082 -0.104  0.001   -0.000 -0.000 -0.054
 C         -0.051 -0.085  0.000   -0.025  0.001 -0.000   -0.000  0.000  0.055
 H          0.033 -0.075  0.000   -0.283 -0.037  0.002   -0.001 -0.001 -0.298
 C         -0.041 -0.041 -0.000   -0.024  0.090 -0.001    0.000  0.000  0.062
 H         -0.118  0.058 -0.002   -0.004  0.066  0.004    0.000 -0.001 -0.432
 C          0.095  0.017  0.001   -0.114  0.013  0.000   -0.000 -0.000 -0.009
 N         -0.003  0.002 -0.000   -0.020  0.007  0.000   -0.000  0.000  0.001
 C          0.235 -0.094 -0.000   -0.189  0.027  0.000   -0.000 -0.000 -0.082
 H          0.310 -0.083  0.001   -0.191  0.024 -0.003   -0.000  0.000  0.453
 C          0.181 -0.049  0.000   -0.172 -0.043 -0.000   -0.000 -0.000  0.039
 C         -0.016  0.125  0.001    0.015 -0.166 -0.001    0.000 -0.000  0.001
 H         -0.016  0.140  0.001    0.025 -0.138 -0.001    0.000 -0.000  0.022
 H          0.002  0.105  0.001    0.017 -0.156 -0.004    0.004  0.003 -0.002
 H          0.001  0.106  0.001    0.017 -0.157  0.003   -0.004 -0.003 -0.002
 C          0.016  0.125  0.000    0.015  0.166  0.001   -0.000 -0.000  0.001
 H          0.016  0.140  0.001    0.025  0.138  0.001   -0.000 -0.000  0.022
 H         -0.002  0.105  0.001    0.017  0.156  0.004   -0.004  0.003 -0.002
 H         -0.002  0.106  0.000    0.017  0.157 -0.003    0.004 -0.003 -0.002
 C         -0.147 -0.119 -0.000    0.159  0.125  0.001    0.001  0.000 -0.001
 H         -0.126 -0.083 -0.001    0.125  0.071  0.001    0.001 -0.000 -0.021
 H         -0.149 -0.108 -0.007    0.169  0.111  0.008    0.003 -0.003  0.001
 H         -0.149 -0.106  0.006    0.168  0.109 -0.007   -0.003  0.003  0.001
 C          0.147 -0.119 -0.000    0.159 -0.125 -0.001   -0.000 -0.000 -0.001
 H          0.126 -0.083 -0.001    0.125 -0.071 -0.001   -0.001 -0.000 -0.021
 H          0.149 -0.108 -0.007    0.169 -0.111 -0.008   -0.003 -0.003  0.001
 H          0.149 -0.107  0.006    0.168 -0.110  0.007    0.003  0.003  0.001
 TransDip  -0.000 -0.039  0.000    0.176 -0.000  0.000    0.000 -0.000 -0.058

 Mode:                40                     41                     42
 Frequency:       830.14                 852.11                 852.21
 Force Cnst:      0.5718                 0.7379                 0.7353
 Red. Mass:       1.4084                 1.7249                 1.7185
 IR Active:          YES                    YES                    YES
 IR Intens:        0.003                109.582                  0.000
 Raman Active:       YES                    YES                    YES
               X      Y      Z        X      Y      Z        X      Y      Z
 S         -0.000 -0.000 -0.000   -0.000 -0.000 -0.001    0.000  0.000 -0.000
 C          0.000 -0.000  0.040    0.000  0.000  0.006   -0.000  0.000  0.018
 C          0.000 -0.000 -0.081   -0.000  0.000 -0.104   -0.000  0.000 -0.103
 H          0.000  0.000  0.464    0.000  0.001  0.538   -0.000  0.001  0.520
 C          0.000 -0.000 -0.008    0.000  0.000  0.105    0.000  0.000  0.106
 N          0.000  0.000  0.000    0.000  0.000 -0.029    0.000  0.000 -0.029
 C         -0.000  0.000  0.060   -0.000 -0.000 -0.068    0.000 -0.000 -0.070
 H         -0.001 -0.001 -0.429   -0.000  0.001  0.338    0.000  0.001  0.361
 C          0.000  0.000  0.059   -0.000 -0.000 -0.038   -0.000 -0.000 -0.043
 H          0.000 -0.000 -0.285   -0.000  0.000  0.247   -0.000  0.000  0.256
 C          0.000 -0.000 -0.054   -0.000  0.000  0.057   -0.000  0.000  0.049
 N          0.000 -0.000  0.000    0.000 -0.000 -0.030   -0.000  0.000 -0.000
 C          0.000  0.000  0.054    0.000  0.000  0.057   -0.000 -0.000 -0.049
 C          0.000 -0.000 -0.059    0.000 -0.000 -0.038   -0.000  0.000  0.042
 H          0.000  0.000  0.285    0.000  0.000  0.247   -0.000 -0.000 -0.256
 C         -0.000 -0.001 -0.060    0.000 -0.000 -0.068    0.000  0.000  0.070
 H         -0.000  0.001  0.429    0.000  0.001  0.339    0.000 -0.001 -0.361
 C          0.000  0.000  0.008   -0.000  0.000  0.105    0.000 -0.000 -0.106
 N          0.000 -0.000 -0.000   -0.000  0.000 -0.029    0.000 -0.000  0.029
 C          0.000  0.000  0.081    0.000  0.000 -0.104   -0.000 -0.000  0.103
 H          0.000 -0.000 -0.464    0.000  0.001  0.539   -0.000 -0.001 -0.519
 C          0.000  0.000 -0.040    0.000  0.000  0.006   -0.000 -0.000 -0.018
 C         -0.000  0.000 -0.001    0.000 -0.000 -0.002   -0.000  0.000  0.002
 H         -0.000  0.000 -0.023    0.000  0.000  0.032   -0.000 -0.000 -0.031
 H         -0.004 -0.003  0.002    0.007 -0.005 -0.002   -0.007  0.005  0.002
 H          0.004  0.004  0.002   -0.007  0.004 -0.002    0.006 -0.005  0.002
 C         -0.000 -0.000  0.001   -0.000 -0.000 -0.002   -0.000 -0.000 -0.002
 H         -0.000 -0.000  0.023   -0.000  0.000  0.032   -0.000  0.000  0.031
 H         -0.004  0.003 -0.002   -0.007 -0.005 -0.002   -0.007 -0.005 -0.002
 H          0.004 -0.004 -0.002    0.007  0.004 -0.002    0.006  0.005 -0.002
 C         -0.001 -0.000  0.001   -0.000  0.000 -0.003    0.000 -0.000  0.003
 H         -0.001  0.000  0.021   -0.001  0.000  0.022    0.001 -0.000 -0.023
 H         -0.002  0.003 -0.001   -0.011 -0.004  0.000    0.011  0.003 -0.000
 H          0.002 -0.003 -0.001    0.012  0.004  0.001   -0.011 -0.003 -0.000
 C         -0.001  0.000 -0.001    0.000  0.000 -0.003    0.000 -0.000 -0.003
 H         -0.001 -0.000 -0.021    0.000  0.000  0.022    0.001  0.000  0.023
 H         -0.003 -0.003  0.001    0.011 -0.004  0.001    0.011 -0.003  0.000
 H          0.002  0.003  0.001   -0.012  0.004  0.001   -0.011  0.003  0.000
 TransDip  -0.002  0.000 -0.000    0.000  0.000  0.335   -0.000 -0.000  0.000

 Mode:                43                     44                     45
 Frequency:       870.50                 902.04                 972.79
 Force Cnst:      2.9018                 3.6280                 1.6158
 Red. Mass:       6.4995                 7.5678                 2.8979
 IR Active:          YES                    YES                    YES
 IR Intens:        3.572                204.096                  0.883
 Raman Active:       YES                    YES                    YES
               X      Y      Z        X      Y      Z        X      Y      Z
 S         -0.000  0.069  0.000   -0.055 -0.000 -0.000    0.000  0.010  0.000
 C          0.062 -0.165 -0.000    0.036 -0.137 -0.000    0.085 -0.013 -0.000
 C          0.043 -0.231  0.000    0.018 -0.239  0.000    0.078 -0.066 -0.000
 H         -0.111 -0.221 -0.002   -0.088 -0.235 -0.002    0.248 -0.090  0.000
 C          0.096  0.052  0.000    0.048  0.009  0.000   -0.071 -0.061  0.000
 N          0.059  0.024  0.000    0.052  0.017 -0.000   -0.117 -0.056  0.000
 C         -0.150  0.200 -0.000   -0.251  0.186 -0.000   -0.043  0.100  0.000
 H         -0.164  0.189  0.002   -0.302  0.132  0.003    0.010  0.181 -0.003
 C         -0.036 -0.039 -0.000   -0.112  0.009 -0.001    0.026  0.051 -0.001
 H          0.208 -0.069  0.002   -0.133  0.022  0.004    0.203  0.031  0.006
 C          0.026 -0.036  0.000    0.214  0.050  0.000    0.011 -0.014  0.000
 N          0.000  0.271 -0.000    0.273 -0.000  0.000    0.000 -0.009 -0.000
 C         -0.026 -0.036  0.000    0.214 -0.050 -0.000   -0.011 -0.014  0.000
 C          0.036 -0.039 -0.000   -0.112 -0.009  0.001   -0.026  0.051 -0.001
 H         -0.208 -0.069  0.003   -0.133 -0.022 -0.005   -0.204  0.031  0.008
 C          0.150  0.200 -0.001   -0.251 -0.186  0.001    0.043  0.100  0.001
 H          0.164  0.189  0.002   -0.302 -0.132 -0.003   -0.010  0.181 -0.004
 C         -0.096  0.052  0.000    0.048 -0.009 -0.000    0.071 -0.061  0.000
 N         -0.059  0.024  0.000    0.052 -0.017  0.000    0.118 -0.057 -0.000
 C         -0.043 -0.231  0.000    0.018  0.239 -0.000   -0.078 -0.066 -0.000
 H          0.111 -0.221 -0.001   -0.088  0.235  0.002   -0.249 -0.090  0.001
 C         -0.062 -0.165 -0.000    0.036  0.137  0.000   -0.085 -0.013 -0.000
 C         -0.003 -0.119 -0.000    0.006  0.054  0.000    0.029  0.113  0.000
 H          0.017 -0.034 -0.000   -0.005 -0.000  0.000   -0.030 -0.167 -0.001
 H          0.039 -0.142 -0.009   -0.016  0.059  0.007   -0.120  0.218  0.021
 H          0.038 -0.143  0.007   -0.016  0.060 -0.006   -0.120  0.218 -0.018
 C          0.003 -0.119 -0.000    0.006 -0.054 -0.000   -0.029  0.112  0.000
 H         -0.017 -0.034 -0.000   -0.005  0.000 -0.000    0.030 -0.166 -0.000
 H         -0.039 -0.142 -0.008   -0.016 -0.059 -0.007    0.120  0.218  0.020
 H         -0.038 -0.142  0.007   -0.016 -0.059  0.006    0.119  0.217 -0.018
 C          0.090  0.084  0.000   -0.046 -0.054 -0.000   -0.053 -0.085 -0.000
 H          0.044  0.014  0.001   -0.006  0.003 -0.001    0.094  0.122  0.001
 H          0.129  0.071  0.008   -0.076 -0.037 -0.009   -0.215 -0.057 -0.017
 H          0.127  0.068 -0.007   -0.073 -0.033  0.010   -0.208 -0.051  0.015
 C         -0.090  0.084  0.000   -0.046  0.054  0.000    0.053 -0.085 -0.000
 H         -0.044  0.014  0.001   -0.006 -0.003  0.001   -0.094  0.122  0.001
 H         -0.129  0.071  0.008   -0.076  0.037  0.009    0.214 -0.056 -0.017
 H         -0.128  0.068 -0.007   -0.074  0.034 -0.010    0.208 -0.052  0.015
 TransDip  -0.000 -0.061  0.000   -0.458  0.000 -0.000   -0.000  0.030  0.001

 Mode:                46                     47                     48
 Frequency:       973.76                 991.92                 992.38
 Force Cnst:      1.5749                 0.7439                 0.7498
 Red. Mass:       2.8190                 1.2832                 1.2922
 IR Active:          YES                    YES                    YES
 IR Intens:       24.027                  0.178                  0.001
 Raman Active:       YES                    YES                    YES
               X      Y      Z        X      Y      Z        X      Y      Z
 S          0.032 -0.000  0.000   -0.000 -0.000  0.001   -0.000 -0.000  0.000
 C         -0.083  0.006  0.000   -0.000  0.000 -0.001    0.000 -0.000 -0.001
 C         -0.074  0.054  0.000   -0.000  0.000 -0.003    0.000 -0.000  0.003
 H         -0.252  0.078 -0.000   -0.001  0.000  0.007    0.001 -0.000 -0.007
 C          0.070  0.063 -0.000    0.000  0.000 -0.001   -0.000 -0.000  0.001
 N          0.117  0.056 -0.000    0.001  0.000  0.003   -0.000 -0.000 -0.003
 C          0.026 -0.092 -0.000    0.000 -0.000  0.067   -0.000  0.000 -0.067
 H         -0.030 -0.175  0.003   -0.000 -0.002 -0.418    0.000  0.002  0.414
 C         -0.030 -0.048  0.001   -0.000 -0.000 -0.088    0.000  0.000  0.090
 H         -0.225 -0.025 -0.005   -0.000  0.001  0.559    0.000 -0.001 -0.561
 C          0.008  0.025 -0.000   -0.000  0.000  0.016    0.000 -0.000 -0.017
 N          0.035  0.000 -0.000   -0.000  0.000 -0.011   -0.000  0.000 -0.000
 C          0.008 -0.025  0.000    0.000  0.000  0.016    0.000  0.000  0.017
 C         -0.030  0.048 -0.001    0.000 -0.000 -0.088    0.000 -0.000 -0.090
 H         -0.225  0.025  0.007    0.001  0.001  0.559    0.000  0.001  0.561
 C          0.025  0.092  0.001   -0.000 -0.001  0.067   -0.000 -0.000  0.067
 H         -0.030  0.175 -0.004    0.000 -0.003 -0.418    0.000 -0.003 -0.415
 C          0.070 -0.063  0.000   -0.000  0.000 -0.001   -0.000  0.000 -0.001
 N          0.117 -0.056 -0.000   -0.001  0.000  0.003   -0.001  0.000  0.003
 C         -0.074 -0.054 -0.000    0.000  0.000 -0.003    0.000  0.000 -0.003
 H         -0.252 -0.078  0.000    0.002  0.001  0.007    0.001  0.001  0.007
 C         -0.083 -0.006 -0.000    0.001  0.000 -0.001    0.000  0.000  0.001
 C          0.030  0.111  0.000   -0.000 -0.000  0.000   -0.000 -0.000  0.000
 H         -0.029 -0.167 -0.001    0.000  0.001 -0.001    0.000  0.001 -0.001
 H         -0.120  0.216  0.021    0.000  0.001 -0.001    0.000  0.001 -0.001
 H         -0.120  0.217 -0.018    0.001 -0.004 -0.001    0.001 -0.003 -0.001
 C          0.030 -0.111 -0.000    0.000 -0.000  0.000   -0.000  0.000 -0.000
 H         -0.029  0.168  0.001   -0.000  0.001 -0.001    0.000 -0.001  0.001
 H         -0.121 -0.217 -0.021   -0.000  0.001 -0.001    0.000 -0.001  0.001
 H         -0.120 -0.217  0.019   -0.001 -0.003 -0.001    0.001  0.003  0.001
 C         -0.053 -0.085 -0.000    0.001  0.000 -0.001    0.001  0.000 -0.001
 H          0.092  0.119  0.001    0.000 -0.001 -0.014    0.000 -0.001 -0.013
 H         -0.213 -0.057 -0.017   -0.006 -0.006  0.004   -0.006 -0.006  0.004
 H         -0.205 -0.051  0.015    0.007  0.007  0.004    0.007  0.006  0.004
 C         -0.053  0.085  0.000   -0.000  0.000 -0.001    0.000 -0.000  0.001
 H          0.092 -0.120 -0.001   -0.000 -0.000 -0.014    0.000  0.000  0.013
 H         -0.212  0.056  0.017    0.006 -0.006  0.004   -0.006  0.006 -0.004
 H         -0.207  0.052 -0.015   -0.007  0.007  0.004    0.007 -0.006 -0.004
 TransDip  -0.157 -0.000  0.000   -0.000  0.000  0.014   -0.001  0.000  0.000

 Mode:                49                     50                     51
 Frequency:      1049.86                1081.77                1083.11
 Force Cnst:      2.4017                 2.0255                 1.1311
 Red. Mass:       3.6983                 2.9378                 1.6365
 IR Active:          YES                    YES                    YES
 IR Intens:       28.987                  7.437                  6.805
 Raman Active:       YES                    YES                    YES
               X      Y      Z        X      Y      Z        X      Y      Z
 S          0.052 -0.000 -0.000   -0.000 -0.049  0.000    0.000 -0.000  0.000
 C         -0.143  0.217 -0.000   -0.127  0.178 -0.000   -0.005 -0.000  0.000
 C          0.033 -0.107  0.000    0.030 -0.073  0.000    0.002 -0.000  0.000
 H          0.355 -0.143  0.000    0.391 -0.111 -0.000   -0.024  0.001  0.000
 C          0.016 -0.002  0.000   -0.003 -0.020  0.000    0.001 -0.003 -0.000
 N          0.030  0.012 -0.000    0.014  0.053 -0.000    0.035 -0.083 -0.000
 C         -0.043  0.090 -0.000   -0.032  0.071 -0.000   -0.001 -0.000 -0.000
 H          0.082  0.258 -0.001    0.084  0.230 -0.001    0.015  0.019  0.001
 C          0.049 -0.140  0.000    0.027 -0.108  0.000    0.004  0.002  0.000
 H          0.335 -0.185  0.000    0.165 -0.130  0.001    0.006  0.002 -0.001
 C         -0.060  0.014 -0.000    0.001  0.034 -0.000   -0.002  0.003  0.000
 N          0.000 -0.000 -0.000   -0.000 -0.052  0.000    0.001 -0.000 -0.000
 C         -0.060 -0.014  0.000   -0.001  0.034 -0.000   -0.002 -0.002 -0.000
 C          0.049  0.140 -0.000   -0.027 -0.108  0.000    0.004 -0.003 -0.000
 H          0.335  0.185 -0.000   -0.165 -0.130  0.001    0.004 -0.003  0.001
 C         -0.043 -0.090  0.000    0.032  0.071 -0.000   -0.001  0.001  0.000
 H          0.082 -0.258  0.001   -0.084  0.230 -0.002    0.014 -0.017 -0.002
 C          0.016  0.002 -0.000    0.003 -0.020  0.000    0.001  0.003  0.000
 N          0.030 -0.012  0.000   -0.014  0.053 -0.000    0.035  0.082  0.000
 C          0.033  0.107 -0.000   -0.030 -0.073  0.000    0.001 -0.000 -0.000
 H          0.355  0.143 -0.000   -0.391 -0.111 -0.000   -0.027 -0.002 -0.000
 C         -0.143 -0.217  0.000    0.127  0.178 -0.000   -0.004  0.002 -0.000
 C          0.003  0.021  0.000    0.033 -0.047 -0.000    0.073 -0.064 -0.000
 H         -0.010 -0.040 -0.000    0.012 -0.152 -0.001    0.004 -0.401 -0.002
 H         -0.025  0.041  0.004   -0.055  0.036  0.007   -0.144  0.114  0.025
 H         -0.025  0.040 -0.004   -0.055  0.035 -0.007   -0.143  0.112 -0.023
 C          0.003 -0.021 -0.000   -0.034 -0.048 -0.000    0.074  0.065  0.000
 H         -0.010  0.040  0.000   -0.012 -0.155 -0.001    0.004  0.405  0.002
 H         -0.025 -0.041 -0.004    0.056  0.037  0.008   -0.145 -0.115 -0.025
 H         -0.025 -0.040  0.004    0.056  0.036 -0.007   -0.145 -0.114  0.024
 C         -0.013 -0.018 -0.000   -0.039  0.024  0.001   -0.096  0.012 -0.000
 H          0.027  0.039  0.000   -0.191 -0.188 -0.003   -0.300 -0.270 -0.003
 H         -0.052 -0.012 -0.004    0.145 -0.006  0.019    0.194 -0.025  0.026
 H         -0.050 -0.010  0.004    0.135 -0.016 -0.019    0.187 -0.033 -0.024
 C         -0.013  0.018  0.000    0.039  0.024  0.000   -0.097 -0.012  0.000
 H          0.027 -0.039 -0.000    0.193 -0.190 -0.002   -0.303  0.272  0.002
 H         -0.052  0.012  0.004   -0.145 -0.008  0.019    0.195  0.026 -0.026
 H         -0.050  0.010 -0.004   -0.138 -0.015 -0.020    0.189  0.032  0.024
 TransDip   0.172 -0.000  0.000    0.000 -0.087 -0.000   -0.084  0.001 -0.000

 Mode:                52                     53                     54
 Frequency:      1083.47                1138.53                1138.60
 Force Cnst:      1.2440                 0.9380                 0.9382
 Red. Mass:       1.7986                 1.2282                 1.2283
 IR Active:          YES                    YES                    YES
 IR Intens:       33.923                  0.251                  0.010
 Raman Active:       YES                    YES                    YES
               X      Y      Z        X      Y      Z        X      Y      Z
 S         -0.000 -0.016  0.000   -0.000  0.000 -0.000    0.000  0.000 -0.000
 C         -0.047  0.057 -0.000    0.000  0.000 -0.000    0.000 -0.000  0.000
 C          0.010 -0.024  0.000   -0.000 -0.000 -0.001   -0.000  0.000  0.002
 H          0.099 -0.035  0.000   -0.001  0.000 -0.004   -0.001  0.000  0.005
 C         -0.000 -0.010 -0.000    0.000  0.000 -0.000   -0.000  0.000  0.000
 N          0.044 -0.076 -0.000   -0.000  0.000  0.004    0.000 -0.000 -0.005
 C         -0.010  0.022 -0.000   -0.000 -0.000  0.002    0.000 -0.000 -0.002
 H          0.046  0.096  0.001   -0.001 -0.001  0.005    0.000 -0.000 -0.006
 C          0.013 -0.033  0.000    0.000  0.000  0.001   -0.000  0.000 -0.001
 H          0.054 -0.039 -0.001    0.001 -0.000 -0.009   -0.001  0.000  0.011
 C         -0.001  0.014 -0.000   -0.000 -0.000  0.000    0.000 -0.000  0.000
 N         -0.000 -0.017  0.000    0.000  0.000 -0.000    0.000  0.000 -0.000
 C          0.001  0.014 -0.000   -0.000  0.000  0.000   -0.000 -0.000  0.000
 C         -0.013 -0.033  0.000    0.000 -0.000 -0.001    0.000  0.000 -0.001
 H         -0.054 -0.039 -0.001    0.002  0.000  0.011    0.001  0.000  0.009
 C          0.010  0.022 -0.000   -0.000 -0.000 -0.002   -0.000 -0.000 -0.002
 H         -0.046  0.096  0.001   -0.001  0.001 -0.006   -0.000 -0.000 -0.005
 C          0.000 -0.010 -0.000    0.000 -0.000  0.000    0.000  0.000  0.000
 N         -0.045 -0.077 -0.000   -0.000 -0.000 -0.005   -0.000 -0.000 -0.004
 C         -0.010 -0.024  0.000   -0.000  0.000  0.002    0.000  0.000  0.001
 H         -0.098 -0.035  0.000   -0.000  0.000  0.004    0.001  0.000  0.004
 C          0.047  0.057 -0.000    0.000 -0.000  0.000   -0.000 -0.000  0.000
 C         -0.073  0.058  0.000    0.000  0.000 -0.071    0.000  0.000 -0.060
 H         -0.001  0.412  0.002    0.000 -0.003  0.151    0.000 -0.003  0.127
 H          0.148 -0.120 -0.026   -0.004 -0.321  0.094   -0.004 -0.271  0.079
 H          0.147 -0.118  0.025    0.003  0.322  0.096    0.002  0.272  0.081
 C          0.072  0.057  0.000    0.000 -0.000  0.060   -0.000  0.000 -0.071
 H          0.001  0.406  0.002    0.000  0.002 -0.127   -0.000 -0.003  0.151
 H         -0.146 -0.118 -0.026   -0.004  0.271 -0.079    0.004 -0.321  0.094
 H         -0.145 -0.116  0.024    0.002 -0.272 -0.081   -0.003  0.323  0.096
 C          0.097 -0.006  0.000    0.000 -0.000  0.081    0.000 -0.000  0.068
 H          0.281  0.247  0.002    0.008  0.003 -0.173    0.007  0.003 -0.146
 H         -0.175  0.027 -0.023    0.263  0.252 -0.110    0.222  0.213 -0.092
 H         -0.170  0.033  0.021   -0.271 -0.254 -0.108   -0.229 -0.214 -0.091
 C         -0.096 -0.006  0.000    0.000  0.000 -0.068   -0.000 -0.000  0.081
 H         -0.277  0.244  0.002    0.005 -0.002  0.145   -0.006  0.003 -0.173
 H          0.172  0.027 -0.023    0.222 -0.213  0.092   -0.264  0.253 -0.109
 H          0.168  0.032  0.021   -0.228  0.214  0.092    0.271 -0.254 -0.109
 TransDip   0.001  0.187  0.001    0.016 -0.000  0.000    0.000 -0.001  0.003

 Mode:                55                     56                     57
 Frequency:      1152.54                1152.55                1175.98
 Force Cnst:      1.0439                 1.0440                 1.2095
 Red. Mass:       1.3338                 1.3339                 1.4844
 IR Active:          YES                    YES                    YES
 IR Intens:        0.219                  0.339                254.782
 Raman Active:       YES                    YES                    YES
               X      Y      Z        X      Y      Z        X      Y      Z
 S          0.000 -0.000  0.000    0.000  0.000  0.000    0.007 -0.000 -0.000
 C         -0.000 -0.000  0.000    0.000 -0.000  0.000   -0.031  0.021 -0.000
 C         -0.000  0.000  0.000   -0.000  0.000  0.000   -0.021  0.044 -0.000
 H          0.001  0.000 -0.014   -0.001  0.000 -0.013    0.039  0.041  0.000
 C         -0.001 -0.000  0.004   -0.000 -0.000  0.004    0.019 -0.043 -0.000
 N          0.000 -0.000 -0.069    0.000 -0.000 -0.068    0.002 -0.030 -0.000
 C          0.000  0.000  0.001   -0.000 -0.000  0.001   -0.056 -0.015  0.000
 H          0.001  0.002 -0.010   -0.000 -0.000 -0.010   -0.326 -0.368  0.001
 C         -0.000  0.000  0.000    0.000  0.000  0.000    0.018  0.060 -0.000
 H         -0.001  0.000  0.001    0.001  0.000  0.001    0.469  0.007 -0.001
 C          0.000  0.000 -0.001    0.000 -0.000 -0.001    0.017 -0.070  0.000
 N         -0.000 -0.000 -0.000    0.000  0.000 -0.000    0.043  0.000 -0.000
 C          0.000 -0.000  0.001   -0.000 -0.000 -0.001    0.017  0.070 -0.000
 C          0.000 -0.000 -0.000   -0.000  0.000  0.000    0.018 -0.060  0.000
 H         -0.001 -0.000 -0.001   -0.000  0.000  0.001    0.469 -0.007  0.001
 C          0.000 -0.000 -0.001   -0.000 -0.000  0.001   -0.056  0.015 -0.000
 H          0.001 -0.002  0.010   -0.000  0.000 -0.010   -0.326  0.368 -0.002
 C         -0.001  0.001 -0.004    0.001 -0.000  0.004    0.019  0.043  0.000
 N          0.000  0.000  0.068   -0.000 -0.001 -0.069    0.002  0.030  0.000
 C         -0.000 -0.000 -0.000    0.000  0.000  0.000   -0.021 -0.044  0.000
 H          0.001 -0.000  0.013    0.000  0.000 -0.014    0.039 -0.041 -0.000
 C          0.000  0.000 -0.000   -0.000 -0.000  0.000   -0.031 -0.021  0.000
 C          0.000 -0.000 -0.072   -0.000  0.000  0.074    0.006 -0.020  0.000
 H          0.000 -0.002  0.162   -0.000  0.001 -0.165    0.006 -0.017 -0.000
 H         -0.014 -0.336  0.102    0.014  0.342 -0.104   -0.004  0.002 -0.003
 H          0.014  0.335  0.105   -0.014 -0.340 -0.107   -0.004  0.000  0.003
 C          0.000  0.000  0.074    0.000  0.000  0.072    0.006  0.020 -0.000
 H          0.000  0.002 -0.165    0.000  0.001 -0.162    0.006  0.017  0.000
 H         -0.014  0.341 -0.104   -0.014  0.336 -0.103   -0.004 -0.002  0.003
 H          0.014 -0.340 -0.107    0.014 -0.335 -0.105   -0.004 -0.000 -0.003
 C          0.000 -0.000 -0.062   -0.000  0.000  0.063    0.004 -0.025 -0.000
 H         -0.005 -0.001  0.140    0.005  0.001 -0.143    0.045  0.035  0.001
 H         -0.202 -0.206  0.091    0.206  0.209 -0.092   -0.071 -0.006 -0.014
 H          0.206  0.206  0.090   -0.210 -0.210 -0.091   -0.067 -0.001  0.014
 C          0.000  0.000  0.063    0.000  0.000  0.062    0.004  0.025  0.000
 H         -0.004  0.001 -0.143   -0.004  0.001 -0.140    0.045 -0.035 -0.001
 H         -0.206  0.209 -0.092   -0.203  0.206 -0.091   -0.071  0.005  0.014
 H          0.209 -0.210 -0.091    0.206 -0.206 -0.090   -0.068  0.002 -0.014
 TransDip  -0.015  0.000  0.000    0.003 -0.001  0.018    0.511 -0.000 -0.000

 Mode:                58                     59                     60
 Frequency:      1188.12                1208.14                1211.58
 Force Cnst:      1.1314                 1.3962                 1.4076
 Red. Mass:       1.3603                 1.6236                 1.6276
 IR Active:          YES                    YES                    YES
 IR Intens:        0.487                134.327                  0.007
 Raman Active:       YES                    YES                    YES
               X      Y      Z        X      Y      Z        X      Y      Z
 S          0.000  0.002 -0.000   -0.005  0.000  0.000    0.000  0.007 -0.000
 C          0.027 -0.017  0.000    0.031 -0.018 -0.000    0.050 -0.027 -0.000
 C          0.023 -0.042  0.000   -0.000  0.003 -0.000    0.001 -0.010 -0.000
 H         -0.052 -0.037 -0.000    0.161 -0.019  0.000    0.095 -0.025  0.000
 C         -0.001  0.052  0.000   -0.098 -0.063  0.000   -0.094 -0.048  0.000
 N         -0.003  0.031 -0.000   -0.023 -0.022  0.000   -0.032 -0.019  0.000
 C          0.041  0.012 -0.000    0.002  0.014  0.000   -0.001  0.013  0.000
 H          0.261  0.300 -0.001    0.115  0.173 -0.001    0.127  0.192 -0.001
 C         -0.021 -0.041  0.000    0.003  0.029 -0.000    0.003  0.029 -0.000
 H         -0.539  0.024  0.000   -0.013  0.033  0.000   -0.111  0.047  0.000
 C          0.005  0.047 -0.000    0.010 -0.003 -0.000    0.017  0.005  0.000
 N          0.000 -0.045  0.000   -0.025 -0.000  0.000    0.000 -0.015  0.000
 C         -0.005  0.047 -0.000    0.010  0.003  0.000   -0.017  0.005  0.000
 C          0.021 -0.041  0.000    0.003 -0.028  0.000   -0.003  0.029 -0.000
 H          0.540  0.024  0.000   -0.013 -0.033 -0.000    0.112  0.047  0.000
 C         -0.041  0.012 -0.000    0.002 -0.014 -0.000    0.001  0.013  0.000
 H         -0.261  0.300 -0.001    0.114 -0.172  0.002   -0.128  0.193 -0.002
 C          0.001  0.052  0.000   -0.098  0.063 -0.000    0.095 -0.048  0.000
 N          0.003  0.031 -0.000   -0.023  0.022 -0.000    0.032 -0.019  0.000
 C         -0.023 -0.042  0.000   -0.000 -0.003  0.000   -0.001 -0.010 -0.000
 H          0.053 -0.037 -0.000    0.161  0.019 -0.000   -0.096 -0.025  0.000
 C         -0.027 -0.017  0.000    0.030  0.018  0.000   -0.050 -0.027 -0.000
 C          0.013 -0.019  0.000    0.070 -0.006  0.000   -0.072  0.004 -0.000
 H          0.006 -0.058 -0.001    0.002 -0.342 -0.002   -0.003  0.339  0.002
 H         -0.019  0.011  0.003   -0.140  0.113  0.045    0.147 -0.123 -0.046
 H         -0.019  0.008 -0.003   -0.140  0.108 -0.045    0.146 -0.119  0.045
 C         -0.013 -0.019  0.000    0.070  0.006 -0.000    0.072  0.004 -0.000
 H         -0.006 -0.058 -0.001    0.002  0.343  0.002    0.003  0.338  0.002
 H          0.019  0.011  0.003   -0.141 -0.113 -0.045   -0.146 -0.122 -0.046
 H          0.019  0.008 -0.003   -0.141 -0.109  0.045   -0.146 -0.118  0.045
 C          0.007 -0.031  0.000    0.045 -0.059  0.000   -0.048  0.054  0.000
 H          0.076  0.065  0.000    0.260  0.242  0.002   -0.254 -0.233 -0.002
 H         -0.087  0.001 -0.021   -0.206  0.023 -0.052    0.204 -0.021  0.048
 H         -0.085  0.004  0.020   -0.201  0.030  0.048    0.197 -0.029 -0.046
 C         -0.007 -0.031  0.000    0.045  0.059 -0.000    0.048  0.054  0.000
 H         -0.076  0.065  0.000    0.261 -0.243 -0.002    0.253 -0.232 -0.002
 H          0.087  0.001 -0.021   -0.206 -0.024  0.052   -0.202 -0.022  0.048
 H          0.086  0.003  0.020   -0.202 -0.029 -0.049   -0.197 -0.028 -0.046
 TransDip   0.000  0.022 -0.000   -0.371  0.000  0.000    0.001  0.002 -0.000

 Mode:                61                     62                     63
 Frequency:      1266.36                1267.36                1282.13
 Force Cnst:      2.7856                 2.5926                 1.6134
 Red. Mass:       2.9482                 2.7396                 1.6658
 IR Active:          YES                    YES                    YES
 IR Intens:      114.964                 20.600                217.043
 Raman Active:       YES                    YES                    YES
               X      Y      Z        X      Y      Z        X      Y      Z
 S          0.012  0.000  0.000   -0.000  0.002  0.000    0.007  0.000 -0.000
 C         -0.052  0.003  0.000    0.013 -0.002 -0.000   -0.071 -0.001  0.000
 C         -0.029  0.053  0.000    0.037 -0.035 -0.000    0.015  0.028 -0.000
 H         -0.036  0.061 -0.000    0.241 -0.061  0.000    0.541 -0.025 -0.000
 C          0.044 -0.083  0.000   -0.049  0.080 -0.000   -0.015  0.010 -0.000
 N          0.105 -0.162 -0.000   -0.088  0.169  0.000    0.011  0.046  0.000
 C          0.012  0.050 -0.000   -0.004 -0.044  0.000    0.010  0.018 -0.000
 H          0.159  0.249 -0.001   -0.159 -0.254  0.001   -0.069 -0.085  0.000
 C         -0.015  0.010 -0.000    0.007  0.001  0.000   -0.016  0.040 -0.000
 H         -0.255  0.042  0.000    0.161 -0.020 -0.000   -0.369  0.089  0.000
 C          0.030 -0.040  0.000   -0.016  0.005  0.000    0.061 -0.114  0.000
 N         -0.018  0.000  0.000    0.000 -0.001  0.000   -0.019 -0.000  0.000
 C          0.030  0.040 -0.000    0.016  0.005  0.000    0.061  0.114 -0.000
 C         -0.015 -0.010  0.000   -0.007  0.001  0.000   -0.016 -0.040  0.000
 H         -0.256 -0.042 -0.000   -0.160 -0.020 -0.000   -0.369 -0.089 -0.000
 C          0.012 -0.050  0.000    0.004 -0.044  0.000    0.010 -0.018  0.000
 H          0.159 -0.249  0.001    0.159 -0.254  0.001   -0.069  0.085 -0.000
 C          0.044  0.083 -0.000    0.049  0.079 -0.000   -0.015 -0.010  0.000
 N          0.105  0.163  0.000    0.088  0.169  0.000    0.011 -0.046 -0.000
 C         -0.029 -0.053 -0.000   -0.037 -0.035 -0.000    0.015 -0.028  0.000
 H         -0.036 -0.061  0.000   -0.241 -0.061  0.000    0.540  0.025  0.000
 C         -0.052 -0.003 -0.000   -0.013 -0.002 -0.000   -0.071  0.001 -0.000
 C         -0.064 -0.089 -0.000   -0.054 -0.093 -0.000   -0.004  0.029  0.000
 H          0.015  0.274  0.000    0.022  0.261  0.000   -0.020 -0.050 -0.000
 H          0.169 -0.163 -0.073    0.148 -0.141 -0.069    0.003 -0.002  0.007
 H          0.168 -0.165  0.070    0.147 -0.143  0.066    0.004 -0.001 -0.006
 C         -0.064  0.089  0.000    0.054 -0.094 -0.000   -0.004 -0.029 -0.000
 H          0.015 -0.274 -0.000   -0.022  0.262  0.000   -0.020  0.050  0.000
 H          0.168  0.163  0.073   -0.148 -0.142 -0.069    0.003  0.002 -0.007
 H          0.168  0.165 -0.070   -0.147 -0.143  0.067    0.004  0.001  0.006
 C         -0.058 -0.087  0.001   -0.048 -0.090  0.000   -0.005  0.024  0.000
 H          0.093  0.126 -0.001    0.113  0.139 -0.000   -0.063 -0.058 -0.001
 H         -0.130 -0.002 -0.050   -0.158 -0.002 -0.054    0.074 -0.003  0.018
 H         -0.132 -0.002  0.047   -0.159  0.000  0.050    0.072 -0.006 -0.018
 C         -0.058  0.087 -0.000    0.048 -0.090  0.000   -0.005 -0.024 -0.000
 H          0.093 -0.126  0.001   -0.114  0.139 -0.000   -0.063  0.058  0.001
 H         -0.130  0.002  0.050    0.158 -0.002 -0.054    0.074  0.003 -0.018
 H         -0.132  0.002 -0.047    0.159  0.000  0.051    0.072  0.006  0.018
 TransDip  -0.343 -0.000  0.000    0.000 -0.145  0.000   -0.472 -0.000  0.000

 Mode:                64                     65                     66
 Frequency:      1311.50                1340.30                1375.29
 Force Cnst:      1.6671                 3.0681                 3.0691
 Red. Mass:       1.6451                 2.8988                 2.7540
 IR Active:          YES                    YES                    YES
 IR Intens:        0.386                  0.005               1051.652
 Raman Active:       YES                    YES                    YES
               X      Y      Z        X      Y      Z        X      Y      Z
 S          0.000 -0.005  0.000    0.000  0.006 -0.000    0.003 -0.000 -0.000
 C          0.059  0.019 -0.000   -0.052 -0.076  0.000    0.054  0.151 -0.000
 C          0.009 -0.026  0.000    0.039  0.063 -0.000   -0.028 -0.036  0.000
 H         -0.486  0.024  0.000    0.412  0.029 -0.000   -0.489  0.013  0.000
 C          0.010 -0.008  0.000   -0.016  0.001  0.000    0.085 -0.043 -0.000
 N         -0.025  0.007  0.000    0.029  0.008  0.000   -0.093  0.004  0.000
 C          0.003 -0.032  0.000    0.056 -0.041  0.000    0.021  0.059 -0.000
 H          0.157  0.168 -0.001    0.333  0.316 -0.001   -0.028 -0.000 -0.000
 C         -0.011 -0.039  0.000   -0.060  0.016 -0.000   -0.022  0.015 -0.000
 H          0.409 -0.100 -0.000    0.160 -0.020 -0.000   -0.344  0.057  0.000
 C         -0.090  0.107 -0.000   -0.214 -0.076  0.000    0.010 -0.154  0.000
 N          0.000 -0.039  0.000    0.000  0.128 -0.000    0.017 -0.000  0.000
 C          0.090  0.107 -0.000    0.214 -0.076  0.000    0.010  0.154 -0.000
 C          0.011 -0.039  0.000    0.060  0.016 -0.000   -0.022 -0.015  0.000
 H         -0.409 -0.100 -0.000   -0.160 -0.020 -0.000   -0.344 -0.057 -0.000
 C         -0.003 -0.032  0.000   -0.056 -0.041  0.000    0.021 -0.059  0.000
 H         -0.157  0.168 -0.001   -0.333  0.316 -0.001   -0.028  0.000  0.000
 C         -0.010 -0.008  0.000    0.017  0.001  0.000    0.085  0.043  0.000
 N          0.025  0.007  0.000   -0.029  0.008  0.000   -0.093 -0.004  0.000
 C         -0.009 -0.026  0.000   -0.039  0.063 -0.000   -0.028  0.036 -0.000
 H          0.486  0.024  0.000   -0.412  0.029 -0.000   -0.489 -0.013 -0.000
 C         -0.059  0.019 -0.000    0.052 -0.076  0.000    0.054 -0.151  0.000
 C         -0.013  0.003  0.000    0.015 -0.008 -0.000    0.039 -0.013 -0.000
 H         -0.014 -0.010 -0.000    0.016  0.002 -0.000    0.038  0.001 -0.000
 H          0.032 -0.025 -0.010   -0.036  0.024  0.012   -0.112  0.098  0.027
 H          0.032 -0.025  0.010   -0.036  0.024 -0.012   -0.112  0.098 -0.026
 C          0.013  0.003  0.000   -0.015 -0.008 -0.000    0.039  0.013  0.000
 H          0.014 -0.010 -0.000   -0.016  0.002 -0.000    0.038 -0.001  0.000
 H         -0.032 -0.025 -0.010    0.036  0.024  0.012   -0.112 -0.098 -0.027
 H         -0.032 -0.025  0.010    0.036  0.024 -0.012   -0.112 -0.098  0.026
 C         -0.009 -0.004  0.000    0.018 -0.001 -0.000    0.038  0.017 -0.000
 H         -0.019 -0.018 -0.001   -0.006 -0.032  0.000   -0.013 -0.049  0.003
 H          0.007 -0.001 -0.001   -0.038  0.011 -0.010   -0.074 -0.006  0.011
 H          0.007 -0.002  0.001   -0.037  0.012  0.009   -0.072 -0.003 -0.011
 C          0.009 -0.004  0.000   -0.018 -0.001 -0.000    0.038 -0.017  0.000
 H          0.019 -0.018 -0.000    0.006 -0.032  0.000   -0.013  0.049 -0.002
 H         -0.007 -0.001 -0.001    0.038  0.011 -0.010   -0.074  0.006 -0.011
 H         -0.007 -0.002  0.001    0.037  0.012  0.009   -0.073  0.003  0.011
 TransDip   0.000 -0.020 -0.000    0.000 -0.002 -0.000    1.039  0.000 -0.000

 Mode:                67                     68                     69
 Frequency:      1392.16                1397.38                1434.92
 Force Cnst:      3.1605                 5.1864                 3.8558
 Red. Mass:       2.7677                 4.5080                 3.1784
 IR Active:          YES                    YES                    YES
 IR Intens:      653.532                  7.998                 13.047
 Raman Active:       YES                    YES                    YES
               X      Y      Z        X      Y      Z        X      Y      Z
 S          0.007  0.000  0.000   -0.000  0.010  0.000   -0.000  0.010 -0.000
 C          0.012  0.025 -0.000   -0.032 -0.117  0.000    0.030 -0.072  0.000
 C         -0.061  0.046  0.000    0.082 -0.045 -0.000   -0.053  0.014  0.000
 H         -0.134  0.059 -0.000    0.327 -0.080  0.000    0.177 -0.012 -0.000
 C         -0.003 -0.170 -0.000   -0.093  0.222  0.000   -0.107 -0.062  0.000
 N          0.061  0.123  0.000    0.027 -0.129 -0.000    0.145  0.074  0.000
 C         -0.007 -0.008  0.000   -0.012 -0.063  0.000   -0.063 -0.063  0.000
 H          0.253  0.341 -0.001   -0.204 -0.327  0.001    0.126  0.194 -0.000
 C         -0.089  0.040 -0.000    0.102 -0.050  0.000   -0.002  0.047 -0.000
 H          0.339 -0.011 -0.000    0.019 -0.043 -0.000    0.279  0.022 -0.000
 C          0.067 -0.018 -0.000   -0.059  0.168 -0.000    0.107  0.089 -0.000
 N         -0.039 -0.000  0.000    0.000 -0.057  0.000   -0.000 -0.068  0.000
 C          0.067  0.018  0.000    0.059  0.168 -0.000   -0.107  0.089 -0.000
 C         -0.089 -0.040  0.000   -0.102 -0.050  0.000    0.002  0.047 -0.000
 H          0.339  0.011  0.000   -0.019 -0.043 -0.000   -0.279  0.022 -0.000
 C         -0.007  0.008 -0.000    0.012 -0.063  0.000    0.063 -0.063  0.000
 H          0.253 -0.341  0.001    0.204 -0.327  0.001   -0.126  0.195 -0.000
 C         -0.003  0.170 -0.000    0.093  0.222  0.000    0.107 -0.062  0.000
 N          0.061 -0.123 -0.000   -0.027 -0.129 -0.000   -0.145  0.074  0.000
 C         -0.061 -0.046 -0.000   -0.082 -0.045 -0.000    0.053  0.015  0.000
 H         -0.134 -0.059  0.000   -0.327 -0.080  0.000   -0.177 -0.012 -0.000
 C          0.012 -0.025  0.000    0.032 -0.117  0.000   -0.030 -0.072  0.000
 C         -0.007  0.057  0.000    0.029  0.045  0.000    0.045 -0.055 -0.000
 H         -0.026 -0.049  0.000    0.009 -0.043  0.000    0.069  0.096 -0.001
 H          0.027 -0.050  0.027   -0.080  0.044  0.052   -0.167  0.126  0.025
 H          0.027 -0.049 -0.028   -0.080  0.045 -0.051   -0.169  0.127 -0.024
 C         -0.007 -0.057 -0.000   -0.029  0.045  0.000   -0.045 -0.055 -0.000
 H         -0.026  0.049 -0.000   -0.009 -0.043  0.000   -0.069  0.096 -0.001
 H          0.027  0.050 -0.028    0.080  0.044  0.052    0.167  0.126  0.025
 H          0.027  0.049  0.028    0.080  0.045 -0.051    0.169  0.127 -0.024
 C         -0.041  0.040  0.000   -0.004  0.059 -0.000    0.073 -0.001 -0.000
 H         -0.050  0.017 -0.004   -0.082 -0.052 -0.001   -0.036 -0.140  0.007
 H          0.204 -0.039  0.058    0.121 -0.054  0.077   -0.235  0.044 -0.036
 H          0.203 -0.046 -0.054    0.121 -0.059 -0.074   -0.238  0.052  0.032
 C         -0.041 -0.040 -0.000    0.004  0.059 -0.000   -0.073 -0.001 -0.000
 H         -0.050 -0.017  0.003    0.082 -0.052 -0.001    0.036 -0.140  0.005
 H          0.204  0.040 -0.058   -0.121 -0.055  0.077    0.236  0.045 -0.036
 H          0.203  0.046  0.055   -0.121 -0.059 -0.074    0.238  0.051  0.032
 TransDip  -0.819 -0.000  0.000    0.000  0.091 -0.000   -0.000 -0.116 -0.000

 Mode:                70                     71                     72
 Frequency:      1450.83                1470.66                1471.68
 Force Cnst:      3.4503                 1.4851                 1.5068
 Red. Mass:       2.7821                 1.1654                 1.1808
 IR Active:          YES                    YES                    YES
 IR Intens:     1161.441                  0.282                118.651
 Raman Active:       YES                    YES                    YES
               X      Y      Z        X      Y      Z        X      Y      Z
 S         -0.003  0.000 -0.000   -0.000 -0.001 -0.000    0.000 -0.000 -0.000
 C         -0.071 -0.068  0.000    0.018  0.003 -0.000   -0.003  0.010 -0.000
 C          0.072  0.042 -0.000   -0.021 -0.002  0.000    0.013 -0.008 -0.000
 H          0.083  0.048  0.000    0.015 -0.006 -0.000   -0.036 -0.004  0.000
 C          0.070  0.015 -0.000    0.001 -0.005 -0.000   -0.019  0.006  0.000
 N         -0.046  0.010  0.000    0.013 -0.019 -0.000   -0.003  0.018  0.000
 C         -0.052 -0.079  0.000    0.013  0.009  0.000   -0.003  0.003 -0.000
 H          0.312  0.403 -0.001    0.004 -0.003 -0.000   -0.054 -0.064  0.001
 C         -0.023  0.052 -0.000   -0.010 -0.007  0.000    0.013 -0.001  0.000
 H          0.094  0.042 -0.000    0.014 -0.012  0.000   -0.028  0.005 -0.000
 C         -0.110 -0.068  0.000   -0.007  0.007 -0.000    0.021  0.004  0.000
 N          0.208 -0.000 -0.000    0.000 -0.003  0.000   -0.035 -0.000  0.000
 C         -0.110  0.068 -0.000    0.007  0.007 -0.000    0.021 -0.004 -0.000
 C         -0.023 -0.052  0.000    0.010 -0.007  0.000    0.013  0.001 -0.000
 H          0.094 -0.042  0.000   -0.013 -0.012  0.000   -0.028 -0.005  0.000
 C         -0.052  0.079 -0.000   -0.013  0.009  0.000   -0.003 -0.003  0.000
 H          0.312 -0.403  0.001   -0.004 -0.003 -0.001   -0.054  0.064 -0.001
 C          0.070 -0.015  0.000   -0.001 -0.005 -0.000   -0.019 -0.006 -0.000
 N         -0.046 -0.010 -0.000   -0.013 -0.019 -0.000   -0.003 -0.018 -0.000
 C          0.072 -0.042  0.000    0.021 -0.002  0.000    0.013  0.008  0.000
 H          0.083 -0.048 -0.000   -0.015 -0.006 -0.000   -0.036  0.004 -0.000
 C         -0.071  0.068 -0.000   -0.018  0.003 -0.000   -0.003 -0.010  0.000
 C          0.016 -0.036 -0.000    0.013 -0.051 -0.000    0.009 -0.043 -0.000
 H          0.057  0.196  0.001    0.077  0.300  0.002    0.065  0.263  0.002
 H         -0.105  0.181 -0.038   -0.129  0.233 -0.062   -0.107  0.199 -0.056
 H         -0.105  0.180  0.040   -0.128  0.232  0.065   -0.107  0.198  0.058
 C          0.016  0.036  0.000   -0.013 -0.051 -0.000    0.009  0.043  0.000
 H          0.057 -0.195 -0.001   -0.077  0.301  0.001    0.065 -0.262 -0.001
 H         -0.105 -0.181  0.038    0.129  0.234 -0.063   -0.107 -0.197  0.055
 H         -0.105 -0.180 -0.039    0.129  0.233  0.065   -0.106 -0.197 -0.057
 C          0.009  0.014 -0.000   -0.042 -0.027 -0.000   -0.049 -0.033 -0.000
 H          0.016  0.023  0.003    0.173  0.259  0.001    0.185  0.279 -0.000
 H         -0.012 -0.061  0.049    0.253  0.076 -0.072    0.279  0.099 -0.092
 H         -0.013 -0.060 -0.046    0.248  0.078  0.076    0.275  0.102  0.096
 C          0.009 -0.014  0.000    0.042 -0.027 -0.000   -0.048  0.033  0.000
 H          0.016 -0.023 -0.002   -0.173  0.260  0.001    0.185 -0.278 -0.000
 H         -0.012  0.061 -0.048   -0.254  0.077 -0.073    0.278 -0.099  0.092
 H         -0.013  0.060  0.047   -0.250  0.079  0.076    0.274 -0.101 -0.095
 TransDip   1.091  0.000  0.000    0.001  0.017  0.002   -0.349  0.000  0.000

 Mode:                73                     74                     75
 Frequency:      1493.37                1501.02                1506.73
 Force Cnst:      4.3145                 1.8778                 2.0943
 Red. Mass:       3.2835                 1.4146                 1.5657
 IR Active:          YES                    YES                    YES
 IR Intens:       84.756                  8.430                259.797
 Raman Active:       YES                    YES                    YES
               X      Y      Z        X      Y      Z        X      Y      Z
 S         -0.011  0.000 -0.000   -0.000 -0.004  0.000    0.003 -0.000 -0.000
 C          0.087  0.087 -0.000    0.029  0.055 -0.000   -0.077 -0.019  0.000
 C          0.002 -0.084  0.000    0.014 -0.028  0.000    0.100  0.022 -0.000
 H         -0.108 -0.082  0.000   -0.162 -0.013  0.000   -0.243  0.062  0.000
 C         -0.119  0.115  0.000   -0.037  0.017  0.000    0.013 -0.020  0.000
 N          0.078 -0.019 -0.000    0.006 -0.009 -0.000   -0.027 -0.002  0.000
 C         -0.011 -0.093  0.000    0.034  0.022 -0.000   -0.032  0.002 -0.000
 H          0.109  0.061 -0.000   -0.087 -0.140  0.000   -0.032  0.008  0.000
 C         -0.018  0.061 -0.000    0.000 -0.011  0.000    0.049  0.003 -0.000
 H          0.045  0.057 -0.000   -0.082 -0.004  0.000   -0.095  0.025 -0.000
 C         -0.059 -0.123  0.000   -0.044 -0.046  0.000   -0.002  0.000  0.000
 N          0.109 -0.000 -0.000    0.000  0.024 -0.000   -0.002  0.000  0.000
 C         -0.059  0.123 -0.000    0.044 -0.046  0.000   -0.002 -0.000 -0.000
 C         -0.018 -0.061  0.000   -0.000 -0.011  0.000    0.049 -0.003  0.000
 H          0.044 -0.057  0.000    0.082 -0.004  0.000   -0.094 -0.025  0.000
 C         -0.011  0.093 -0.000   -0.034  0.022 -0.000   -0.032 -0.002  0.000
 H          0.109 -0.061  0.000    0.087 -0.140  0.000   -0.032 -0.008 -0.000
 C         -0.119 -0.115 -0.000    0.037  0.017  0.000    0.013  0.020 -0.000
 N          0.078  0.019  0.000   -0.006 -0.009 -0.000   -0.027  0.002 -0.000
 C          0.002  0.084 -0.000   -0.014 -0.028  0.000    0.100 -0.022  0.000
 H         -0.109  0.082 -0.000    0.162 -0.013  0.000   -0.243 -0.062 -0.000
 C          0.087 -0.087  0.000   -0.029  0.055 -0.000   -0.077  0.019 -0.000
 C         -0.046  0.042 -0.000    0.008 -0.048  0.000    0.019  0.053 -0.000
 H         -0.099 -0.263  0.003    0.063  0.231 -0.004   -0.023 -0.136  0.006
 H          0.238 -0.151 -0.048   -0.066  0.224 -0.090   -0.100 -0.309  0.225
 H          0.244 -0.155  0.046   -0.072  0.227  0.092   -0.092 -0.312 -0.227
 C         -0.046 -0.042  0.000   -0.008 -0.048  0.000    0.018 -0.053  0.000
 H         -0.099  0.263 -0.003   -0.063  0.231 -0.003   -0.023  0.136 -0.005
 H          0.238  0.151  0.048    0.067  0.224 -0.090   -0.099  0.309 -0.226
 H          0.244  0.154 -0.046    0.072  0.227  0.091   -0.093  0.312  0.227
 C         -0.048 -0.038  0.001    0.039  0.042 -0.000   -0.019 -0.016  0.000
 H          0.113  0.182 -0.010   -0.123 -0.183  0.006    0.084  0.126 -0.003
 H          0.151  0.066 -0.070   -0.195 -0.178  0.152    0.116  0.071 -0.062
 H          0.163  0.064  0.071   -0.199 -0.179 -0.152    0.118  0.072  0.063
 C         -0.048  0.038 -0.001   -0.039  0.042 -0.000   -0.019  0.016 -0.000
 H          0.113 -0.182  0.008    0.123 -0.183  0.005    0.084 -0.126  0.002
 H          0.152 -0.066  0.070    0.195 -0.178  0.152    0.117 -0.071  0.062
 H          0.161 -0.064 -0.071    0.199 -0.179 -0.152    0.118 -0.072 -0.063
 TransDip   0.295  0.000 -0.000    0.000 -0.093  0.000   -0.516 -0.000  0.000

 Mode:                76                     77                     78
 Frequency:      1512.89                1512.92                1513.40
 Force Cnst:      1.4009                 1.4009                 2.7076
 Red. Mass:       1.0388                 1.0388                 2.0064
 IR Active:          YES                    YES                    YES
 IR Intens:        0.150                  0.203                  0.033
 Raman Active:       YES                    YES                    YES
               X      Y      Z        X      Y      Z        X      Y      Z
 S          0.000 -0.000 -0.000   -0.000 -0.000 -0.000   -0.000 -0.004 -0.000
 C          0.001 -0.000 -0.000   -0.000  0.000 -0.000    0.114  0.056 -0.000
 C         -0.001  0.000 -0.000    0.000 -0.000 -0.000   -0.111 -0.040  0.000
 H          0.002 -0.000  0.018   -0.001 -0.000  0.003    0.192 -0.078 -0.001
 C          0.000 -0.001 -0.000   -0.000  0.001 -0.000   -0.030  0.028 -0.000
 N         -0.000 -0.000 -0.001   -0.000 -0.000 -0.000    0.027  0.002 -0.000
 C          0.000  0.001  0.000   -0.000 -0.000  0.000    0.067  0.023 -0.000
 H         -0.002 -0.002 -0.020    0.001  0.001 -0.003   -0.024 -0.107  0.000
 C          0.000 -0.001  0.000   -0.000  0.000  0.000   -0.067 -0.019  0.000
 H         -0.002 -0.000  0.003    0.001  0.000  0.001    0.068 -0.044  0.000
 C         -0.001  0.001 -0.000    0.000 -0.000  0.000   -0.021 -0.014  0.000
 N          0.000 -0.000 -0.000   -0.000  0.000 -0.000   -0.000 -0.005  0.000
 C         -0.000 -0.001  0.000    0.001  0.001  0.000    0.021 -0.014 -0.000
 C          0.001  0.000 -0.000   -0.001 -0.001  0.000    0.067 -0.019  0.000
 H         -0.001 -0.000 -0.000    0.002 -0.000  0.003   -0.068 -0.044  0.000
 C         -0.000 -0.001 -0.000   -0.000  0.001  0.000   -0.067  0.023 -0.000
 H         -0.001  0.000  0.003    0.002 -0.001 -0.020    0.024 -0.107 -0.000
 C          0.000  0.001  0.000   -0.001 -0.001 -0.000    0.030  0.028 -0.000
 N         -0.000 -0.000  0.000    0.001 -0.000 -0.001   -0.027  0.002 -0.000
 C          0.000 -0.000  0.000    0.000  0.000 -0.000    0.111 -0.040  0.000
 H          0.000 -0.001 -0.003   -0.002  0.000  0.018   -0.192 -0.078 -0.001
 C         -0.000  0.001 -0.000   -0.000 -0.001 -0.000   -0.114  0.056 -0.000
 C          0.000  0.000 -0.005   -0.000  0.001  0.034    0.030  0.034 -0.000
 H          0.000  0.000  0.065   -0.002 -0.002 -0.452    0.020  0.021  0.007
 H         -0.040  0.023  0.006    0.274 -0.172 -0.036   -0.203 -0.264  0.251
 H          0.038 -0.024  0.005   -0.276  0.160 -0.041   -0.195 -0.267 -0.252
 C         -0.000  0.001  0.034   -0.000  0.000  0.005   -0.030  0.034 -0.001
 H          0.002 -0.001 -0.451    0.000 -0.000 -0.065   -0.020  0.021  0.011
 H         -0.273 -0.172 -0.035   -0.039 -0.024 -0.005    0.205 -0.263  0.252
 H          0.276  0.159 -0.042    0.039  0.023 -0.006    0.193 -0.269 -0.252
 C         -0.000  0.000  0.006    0.000 -0.001 -0.040   -0.005  0.010 -0.001
 H          0.001 -0.000 -0.076   -0.006  0.007  0.529    0.059  0.093  0.005
 H         -0.051  0.013 -0.006    0.360 -0.097  0.044    0.040 -0.099  0.074
 H          0.052 -0.017 -0.007   -0.357  0.111  0.044    0.035 -0.099 -0.070
 C         -0.000 -0.001 -0.040    0.000 -0.000 -0.006    0.005  0.010  0.000
 H          0.005  0.006  0.530    0.000  0.001  0.076   -0.059  0.093 -0.002
 H         -0.360 -0.099  0.045   -0.052 -0.015  0.007   -0.036 -0.098  0.073
 H          0.358  0.109  0.043    0.051  0.015  0.006   -0.040 -0.101 -0.071
 TransDip   0.009  0.002  0.008   -0.009  0.004  0.011   -0.000 -0.005  0.003

 Mode:                79                     80                     81
 Frequency:      1525.77                1525.79                1527.89
 Force Cnst:      1.4314                 1.4316                 1.8499
 Red. Mass:       1.0436                 1.0437                 1.3450
 IR Active:          YES                    YES                    YES
 IR Intens:        3.466                 38.491                 81.806
 Raman Active:       YES                    YES                    YES
               X      Y      Z        X      Y      Z        X      Y      Z
 S          0.000  0.000 -0.000   -0.000  0.000 -0.000   -0.000 -0.000 -0.000
 C         -0.001 -0.001  0.000   -0.001  0.000  0.000   -0.007  0.021 -0.000
 C          0.001  0.001  0.001    0.002  0.000  0.001    0.036 -0.022  0.000
 H         -0.002  0.001 -0.021   -0.003  0.001 -0.011   -0.099 -0.011 -0.000
 C          0.001 -0.001 -0.001   -0.000  0.000 -0.000   -0.053  0.028  0.000
 N         -0.001  0.001 -0.016   -0.000  0.000 -0.008    0.031 -0.017 -0.000
 C         -0.000 -0.000  0.001   -0.001 -0.001  0.001   -0.026 -0.032  0.000
 H          0.001  0.001 -0.016    0.001  0.002 -0.009    0.001  0.007 -0.000
 C          0.000  0.000  0.000    0.001  0.001  0.000    0.026  0.022 -0.000
 H         -0.000  0.000  0.000   -0.000  0.001  0.000   -0.006  0.031 -0.000
 C          0.000  0.000 -0.001    0.000 -0.001 -0.000    0.040 -0.008 -0.000
 N          0.000  0.000 -0.000    0.000  0.000 -0.000   -0.057 -0.000  0.000
 C         -0.000 -0.000  0.000   -0.000 -0.001 -0.000    0.040  0.008 -0.000
 C          0.000  0.000 -0.000   -0.001  0.001  0.000    0.026 -0.022  0.000
 H         -0.000  0.000 -0.000    0.001  0.001  0.000   -0.006 -0.031  0.000
 C          0.000 -0.000 -0.001    0.001 -0.001  0.001   -0.027  0.032 -0.000
 H          0.000 -0.001  0.009   -0.001  0.003 -0.016    0.002 -0.008  0.000
 C          0.001  0.001  0.000    0.000 -0.000 -0.001   -0.052 -0.028 -0.000
 N         -0.001 -0.000  0.009    0.001  0.000 -0.016    0.031  0.016  0.000
 C          0.001 -0.000 -0.001   -0.003  0.000  0.001    0.036  0.022 -0.000
 H         -0.001 -0.001  0.011    0.005  0.001 -0.021   -0.099  0.011  0.000
 C         -0.001  0.000 -0.000    0.002 -0.000  0.000   -0.008 -0.021  0.000
 C         -0.000 -0.000  0.019   -0.000  0.000 -0.036    0.007 -0.015  0.001
 H         -0.001 -0.001 -0.256    0.001 -0.001  0.473    0.039  0.159 -0.010
 H          0.154 -0.091 -0.023   -0.282  0.170  0.040   -0.096 -0.015  0.049
 H         -0.151  0.094 -0.019    0.282 -0.172  0.037   -0.109 -0.007 -0.050
 C          0.000  0.000 -0.036    0.000  0.000 -0.019    0.007  0.015 -0.001
 H         -0.001  0.001  0.473   -0.000 -0.001  0.256    0.039 -0.160  0.011
 H          0.284  0.170  0.041    0.152  0.093  0.021   -0.096  0.015 -0.049
 H         -0.281 -0.173  0.036   -0.154 -0.092  0.021   -0.109  0.007  0.051
 C          0.000 -0.000  0.017    0.000 -0.000 -0.031   -0.002  0.035 -0.000
 H          0.001 -0.006 -0.220   -0.004  0.008  0.406    0.061  0.104 -0.005
 H         -0.146  0.049 -0.025    0.271 -0.082  0.039   -0.042 -0.355  0.271
 H          0.146 -0.035 -0.010   -0.270  0.074  0.025   -0.031 -0.363 -0.265
 C          0.000  0.000 -0.031   -0.000 -0.000 -0.017   -0.002 -0.035 -0.000
 H          0.002  0.008  0.406    0.002  0.002  0.220    0.062 -0.105  0.006
 H         -0.270 -0.086  0.042   -0.146 -0.042  0.019   -0.043  0.357 -0.271
 H          0.270  0.069  0.023    0.146  0.042  0.016   -0.030  0.365  0.267
 TransDip  -0.008  0.000  0.059    0.004  0.003  0.199   -0.290 -0.000  0.000

 Mode:                82                     83                     84
 Frequency:      1530.59                1531.30                1534.08
 Force Cnst:      4.8227                 3.2660                 1.7830
 Red. Mass:       3.4940                 2.3640                 1.2859
 IR Active:          YES                    YES                    YES
 IR Intens:       17.442                650.669                  0.308
 Raman Active:       YES                    YES                    YES
               X      Y      Z        X      Y      Z        X      Y      Z
 S         -0.000  0.005 -0.000   -0.004 -0.000 -0.000    0.000 -0.003  0.000
 C          0.034 -0.101  0.000    0.068 -0.025 -0.000    0.048  0.040 -0.000
 C         -0.118  0.073  0.000   -0.092  0.024  0.000   -0.023 -0.028  0.000
 H          0.349  0.027 -0.000    0.189 -0.006 -0.000    0.003 -0.036 -0.000
 C          0.079 -0.122 -0.000    0.020 -0.070 -0.000   -0.043  0.024  0.000
 N         -0.023  0.020 -0.000    0.006  0.005 -0.000    0.025 -0.025 -0.000
 C          0.065  0.141 -0.000    0.027  0.082 -0.000    0.027  0.013 -0.000
 H         -0.206 -0.219  0.000   -0.151 -0.153  0.001   -0.061 -0.107  0.000
 C          0.009 -0.099  0.000    0.039 -0.048  0.000   -0.003 -0.008  0.000
 H         -0.098 -0.100  0.000   -0.173 -0.028 -0.000   -0.033 -0.008 -0.000
 C         -0.071  0.141 -0.000   -0.132  0.010  0.000   -0.031 -0.023  0.000
 N          0.001 -0.040  0.000    0.134  0.000 -0.000   -0.000  0.009 -0.000
 C          0.069  0.141 -0.000   -0.132 -0.012 -0.000    0.032 -0.023  0.000
 C         -0.009 -0.098  0.000    0.040  0.049 -0.000    0.003 -0.009  0.000
 H          0.095 -0.100  0.000   -0.173  0.029  0.000    0.035 -0.008 -0.000
 C         -0.065  0.139 -0.000    0.027 -0.083  0.000   -0.027  0.013 -0.000
 H          0.204 -0.217  0.001   -0.152  0.153 -0.001    0.062 -0.108  0.000
 C         -0.079 -0.121 -0.000    0.022  0.072 -0.000    0.043  0.023  0.000
 N          0.023  0.020 -0.000    0.006 -0.006  0.000   -0.025 -0.025  0.000
 C          0.117  0.072  0.000   -0.093 -0.025 -0.000    0.024 -0.028  0.000
 H         -0.346  0.027 -0.000    0.193  0.005  0.001   -0.005 -0.036 -0.000
 C         -0.033 -0.101  0.000    0.067  0.027 -0.000   -0.048  0.039 -0.000
 C         -0.026 -0.015 -0.001    0.005  0.022  0.001   -0.005  0.007 -0.000
 H         -0.029 -0.064  0.008   -0.015 -0.062 -0.013   -0.023 -0.095  0.006
 H          0.158  0.107 -0.146   -0.015 -0.098  0.066    0.075  0.045 -0.056
 H          0.169  0.099  0.148   -0.030 -0.089 -0.069    0.083  0.040  0.057
 C          0.026 -0.015 -0.000    0.004 -0.021 -0.001    0.005  0.007 -0.000
 H          0.029 -0.062  0.005   -0.015  0.062  0.011    0.023 -0.095  0.005
 H         -0.160  0.107 -0.147   -0.015  0.096 -0.065   -0.075  0.044 -0.055
 H         -0.167  0.102  0.148   -0.028  0.089  0.068   -0.081  0.040  0.056
 C          0.016  0.002 -0.000   -0.038  0.012 -0.001    0.018 -0.025  0.000
 H         -0.029 -0.058  0.007    0.154  0.262 -0.001   -0.127 -0.205  0.001
 H         -0.097 -0.051  0.040    0.165 -0.217  0.154   -0.042  0.350 -0.259
 H         -0.105 -0.049 -0.040    0.169 -0.221 -0.145   -0.048  0.357  0.251
 C         -0.016  0.002 -0.000   -0.038 -0.012  0.000   -0.017 -0.025  0.000
 H          0.031 -0.062  0.006    0.156 -0.265  0.001    0.126 -0.203  0.002
 H          0.101 -0.049  0.039    0.165  0.224 -0.158    0.040  0.347 -0.256
 H          0.107 -0.047 -0.039    0.168  0.227  0.151    0.047  0.353  0.249
 TransDip   0.006 -0.134  0.002    0.817  0.001 -0.000   -0.004 -0.017 -0.000

 Mode:                85                     86                     87
 Frequency:      1543.13                1547.91                1577.26
 Force Cnst:      2.0546                 2.0896                 3.2167
 Red. Mass:       1.4645                 1.4802                 2.1946
 IR Active:          YES                    YES                    YES
 IR Intens:        5.175                  0.001                163.043
 Raman Active:       YES                    YES                    YES
               X      Y      Z        X      Y      Z        X      Y      Z
 S          0.001  0.000 -0.000   -0.000 -0.000 -0.000   -0.003 -0.000  0.000
 C         -0.038 -0.013  0.000    0.038  0.024 -0.000    0.035  0.008 -0.000
 C          0.062  0.018 -0.000   -0.053 -0.026  0.000   -0.001 -0.001 -0.000
 H         -0.196  0.048 -0.000    0.158 -0.052  0.000   -0.067  0.002  0.000
 C         -0.021 -0.059  0.000    0.007  0.065 -0.000   -0.102 -0.066  0.000
 N         -0.005  0.031  0.000    0.020 -0.022 -0.000    0.109  0.057 -0.000
 C         -0.042  0.016 -0.000    0.017 -0.041  0.000   -0.052 -0.000  0.000
 H         -0.075 -0.016  0.000    0.108  0.070 -0.000   -0.070 -0.009  0.000
 C          0.081 -0.000 -0.000   -0.071  0.019  0.000    0.106  0.011 -0.000
 H         -0.144  0.033 -0.000    0.153 -0.009  0.000   -0.162  0.052 -0.000
 C         -0.015  0.009  0.000    0.047 -0.017 -0.000   -0.066 -0.015  0.000
 N         -0.009  0.000  0.000    0.000 -0.011  0.000    0.040  0.000 -0.000
 C         -0.015 -0.009 -0.000   -0.047 -0.017  0.000   -0.065  0.015 -0.000
 C          0.081  0.000  0.000    0.071  0.019 -0.000    0.106 -0.011  0.000
 H         -0.144 -0.033  0.000   -0.153 -0.009  0.000   -0.162 -0.052  0.000
 C         -0.042 -0.016  0.000   -0.017 -0.041  0.000   -0.052  0.000 -0.000
 H         -0.075  0.016 -0.000   -0.108  0.070 -0.001   -0.070  0.008 -0.000
 C         -0.021  0.059 -0.000   -0.007  0.065 -0.000   -0.102  0.066 -0.000
 N         -0.005 -0.031 -0.000   -0.020 -0.022 -0.000    0.109 -0.057  0.000
 C          0.062 -0.018  0.000    0.053 -0.026  0.000   -0.001  0.001  0.000
 H         -0.196 -0.048  0.000   -0.158 -0.052  0.000   -0.066 -0.002 -0.000
 C         -0.038  0.013 -0.000   -0.038  0.024 -0.000    0.035 -0.008  0.000
 C         -0.028 -0.002  0.000   -0.024  0.000  0.000    0.007 -0.009 -0.000
 H         -0.065 -0.243 -0.001   -0.066 -0.264 -0.003    0.070  0.323  0.004
 H          0.279  0.184 -0.237    0.264  0.156 -0.214   -0.175  0.005  0.078
 H          0.280  0.182  0.238    0.263  0.155  0.214   -0.172  0.005 -0.077
 C         -0.028  0.002 -0.000    0.024  0.000  0.000    0.007  0.009  0.000
 H         -0.065  0.243  0.001    0.066 -0.264 -0.003    0.070 -0.323 -0.003
 H          0.279 -0.184  0.238   -0.264  0.156 -0.214   -0.174 -0.005 -0.078
 H          0.280 -0.182 -0.238   -0.263  0.155  0.214   -0.172 -0.005  0.077
 C          0.002  0.013 -0.001   -0.004  0.015 -0.001    0.013  0.004  0.000
 H          0.007  0.018  0.006    0.058  0.094  0.004   -0.213 -0.301  0.002
 H          0.013 -0.058  0.050    0.045 -0.116  0.090   -0.123  0.148 -0.096
 H          0.005 -0.057 -0.047    0.041 -0.116 -0.086   -0.130  0.149  0.089
 C          0.002 -0.013  0.000    0.004  0.015 -0.000    0.013 -0.004 -0.000
 H          0.007 -0.018 -0.005   -0.058  0.094  0.003   -0.213  0.301 -0.001
 H          0.012  0.058 -0.049   -0.045 -0.115  0.089   -0.124 -0.148  0.095
 H          0.006  0.056  0.047   -0.042 -0.116 -0.086   -0.129 -0.149 -0.089
 TransDip  -0.073  0.000  0.000    0.000 -0.000  0.001   -0.409 -0.000 -0.000

 Mode:                88                     89                     90
 Frequency:      1584.43                1660.89                1684.90
 Force Cnst:      3.6438                 8.7821                10.1163
 Red. Mass:       2.4636                 5.4034                 6.0482
 IR Active:          YES                    YES                    YES
 IR Intens:       57.654               1197.577                 25.242
 Raman Active:       YES                    YES                    YES
               X      Y      Z        X      Y      Z        X      Y      Z
 S          0.000 -0.002  0.000   -0.000  0.000 -0.000   -0.000  0.007 -0.000
 C          0.027  0.022 -0.000   -0.087 -0.030  0.000   -0.130 -0.073  0.000
 C          0.031 -0.006 -0.000    0.175  0.008 -0.000    0.183  0.017 -0.000
 H         -0.160  0.010  0.000   -0.302  0.057  0.000   -0.272  0.066  0.000
 C         -0.139 -0.075  0.000   -0.169 -0.034  0.000   -0.148 -0.034  0.000
 N          0.119  0.058 -0.000    0.049  0.007  0.000    0.036  0.005  0.000
 C         -0.019  0.025 -0.000    0.220  0.132 -0.000    0.220  0.126 -0.000
 H         -0.119 -0.094  0.000   -0.117 -0.337  0.000   -0.075 -0.289  0.000
 C          0.096 -0.002 -0.000   -0.212 -0.056  0.000   -0.257 -0.044  0.000
 H         -0.174  0.034  0.000    0.159 -0.127  0.000    0.257 -0.128  0.000
 C         -0.082 -0.020  0.000   -0.038 -0.031  0.000    0.122  0.030 -0.000
 N         -0.000  0.024 -0.000    0.140 -0.000 -0.000   -0.000 -0.020 -0.000
 C          0.082 -0.020  0.000   -0.038  0.031  0.000   -0.122  0.030 -0.000
 C         -0.096 -0.002 -0.000   -0.212  0.056 -0.000    0.257 -0.044  0.000
 H          0.174  0.034  0.000    0.159  0.127 -0.000   -0.257 -0.128  0.000
 C          0.019  0.025 -0.000    0.220 -0.132  0.000   -0.220  0.126 -0.000
 H          0.119 -0.094  0.000   -0.117  0.337 -0.000    0.075 -0.289  0.000
 C          0.139 -0.075  0.000   -0.169  0.034 -0.000    0.148 -0.034  0.000
 N         -0.119  0.058  0.000    0.049 -0.007 -0.000   -0.036  0.005  0.000
 C         -0.031 -0.006 -0.000    0.175 -0.008  0.000   -0.183  0.017 -0.000
 H          0.161  0.010  0.000   -0.302 -0.057 -0.000    0.272  0.066  0.000
 C         -0.027  0.022 -0.000   -0.087  0.030 -0.000    0.130 -0.073  0.000
 C         -0.004  0.014  0.000   -0.001 -0.019 -0.000    0.001  0.015  0.000
 H         -0.069 -0.321 -0.004    0.026  0.102  0.001   -0.019 -0.073 -0.001
 H          0.153 -0.034 -0.049   -0.025  0.058 -0.032    0.019 -0.041  0.024
 H          0.151 -0.034  0.047   -0.025  0.058  0.032    0.019 -0.041 -0.024
 C          0.004  0.014  0.000   -0.001  0.019  0.000   -0.001  0.015  0.000
 H          0.069 -0.321 -0.003    0.026 -0.102 -0.001    0.019 -0.073 -0.000
 H         -0.153 -0.034 -0.049   -0.025 -0.058  0.032   -0.019 -0.041  0.024
 H         -0.151 -0.034  0.047   -0.025 -0.058 -0.032   -0.019 -0.041 -0.024
 C         -0.015 -0.008 -0.000    0.011  0.008  0.000   -0.009 -0.006 -0.000
 H          0.207  0.293 -0.002   -0.039 -0.066  0.000    0.029  0.050 -0.000
 H          0.132 -0.108  0.064   -0.060 -0.033  0.037    0.047  0.020 -0.025
 H          0.139 -0.108 -0.057   -0.060 -0.036 -0.038    0.047  0.022  0.026
 C          0.015 -0.008 -0.000    0.011 -0.008 -0.000    0.009 -0.006 -0.000
 H         -0.207  0.293 -0.001   -0.039  0.066 -0.000   -0.029  0.050  0.000
 H         -0.133 -0.108  0.063   -0.060  0.034 -0.037   -0.047  0.020 -0.025
 H         -0.138 -0.108 -0.058   -0.060  0.035  0.038   -0.047  0.022  0.026
 TransDip   0.000 -0.243  0.000   -1.108 -0.000 -0.000    0.000 -0.161  0.001

 Mode:                91                     92                     93
 Frequency:      3049.62                3049.69                3056.50
 Force Cnst:      5.6825                 5.6824                 5.7173
 Red. Mass:       1.0370                 1.0370                 1.0387
 IR Active:          YES                    YES                    YES
 IR Intens:        3.463                 51.715                150.770
 Raman Active:       YES                    YES                    YES
               X      Y      Z        X      Y      Z        X      Y      Z
 S          0.000 -0.000  0.000   -0.000 -0.000 -0.000    0.000  0.000  0.000
 C         -0.000 -0.000  0.000   -0.000 -0.000  0.000    0.000  0.000 -0.000
 C          0.000 -0.001  0.000    0.000 -0.001  0.000   -0.001  0.000 -0.000
 H          0.003  0.014 -0.000    0.003  0.013 -0.000   -0.001 -0.005  0.000
 C         -0.001 -0.000 -0.000   -0.001 -0.000 -0.000    0.002  0.001 -0.000
 N          0.000  0.001  0.000    0.000  0.001  0.000   -0.002 -0.001  0.000
 C          0.001 -0.000 -0.000    0.001 -0.000 -0.000    0.001 -0.001 -0.000
 H         -0.005  0.003 -0.000   -0.005  0.003 -0.000   -0.012  0.007 -0.000
 C         -0.000  0.000  0.000    0.000  0.000  0.000    0.001 -0.000 -0.000
 H         -0.000 -0.001  0.000   -0.000 -0.001  0.000   -0.000 -0.001 -0.000
 C          0.000  0.000 -0.000   -0.000  0.000  0.000   -0.001 -0.000  0.000
 N         -0.000 -0.000 -0.000    0.000 -0.000  0.000    0.001  0.000 -0.000
 C          0.000 -0.000  0.000   -0.000  0.000  0.000   -0.001  0.000 -0.000
 C         -0.000 -0.000 -0.000   -0.000  0.000  0.000    0.001  0.000  0.000
 H         -0.000  0.001 -0.000    0.000 -0.001  0.000   -0.000  0.001 -0.000
 C          0.001  0.000  0.000   -0.001 -0.000 -0.000    0.001  0.001  0.000
 H         -0.005 -0.003  0.000    0.006  0.003 -0.000   -0.011 -0.007  0.000
 C         -0.001  0.000  0.000    0.001 -0.000 -0.000    0.002 -0.001  0.000
 N          0.000 -0.001 -0.000   -0.000  0.001  0.000   -0.002  0.001 -0.000
 C          0.000  0.001 -0.000   -0.000 -0.001  0.000   -0.001 -0.000  0.000
 H          0.003 -0.013  0.000   -0.003  0.014 -0.000   -0.001  0.005 -0.000
 C         -0.000  0.000 -0.000    0.000 -0.000  0.000    0.000 -0.000  0.000
 C         -0.014 -0.030  0.000    0.014  0.031 -0.000    0.007  0.013 -0.000
 H         -0.188  0.035  0.001    0.197 -0.036 -0.001    0.070 -0.013 -0.000
 H          0.173  0.164  0.353   -0.181 -0.172 -0.370   -0.074 -0.071 -0.150
 H          0.173  0.168 -0.353   -0.181 -0.176  0.370   -0.074 -0.073  0.151
 C         -0.014  0.032 -0.000   -0.013  0.030 -0.000    0.007 -0.013  0.000
 H         -0.199 -0.037 -0.001   -0.186 -0.034 -0.001    0.071  0.014  0.000
 H          0.183 -0.174 -0.373    0.171 -0.163 -0.348   -0.075  0.072  0.153
 H          0.183 -0.178  0.374    0.171 -0.166  0.350   -0.075  0.074 -0.154
 C         -0.006 -0.011  0.001    0.007  0.013 -0.001   -0.014 -0.031  0.001
 H          0.072 -0.054  0.002   -0.080  0.060 -0.002    0.161 -0.120  0.004
 H         -0.000  0.097  0.141    0.000 -0.109 -0.158    0.002  0.243  0.349
 H          0.003  0.098 -0.148   -0.004 -0.110  0.166    0.010  0.246 -0.369
 C         -0.006  0.012 -0.000   -0.006  0.012 -0.000   -0.014  0.031 -0.001
 H          0.077  0.057 -0.001    0.076  0.057 -0.001    0.164  0.122 -0.003
 H          0.000 -0.104 -0.151    0.000 -0.104 -0.151    0.002 -0.247 -0.357
 H          0.003 -0.104  0.157    0.003 -0.104  0.157    0.009 -0.249  0.373
 TransDip   0.059  0.007  0.000   -0.002  0.230 -0.001   -0.393  0.000  0.001

 Mode:                94                     95                     96
 Frequency:      3057.00                3108.97                3108.97
 Force Cnst:      5.7198                 6.2971                 6.2972
 Red. Mass:       1.0388                 1.1058                 1.1058
 IR Active:          YES                    YES                    YES
 IR Intens:        0.478                  2.325                 21.312
 Raman Active:       YES                    YES                    YES
               X      Y      Z        X      Y      Z        X      Y      Z
 S         -0.000  0.000 -0.000    0.000  0.000 -0.000   -0.000  0.000 -0.000
 C          0.000  0.000 -0.000    0.000  0.000 -0.000    0.000 -0.000 -0.000
 C         -0.000  0.000 -0.000   -0.000  0.000  0.000   -0.000  0.000  0.000
 H         -0.001 -0.006  0.000   -0.000 -0.000  0.000   -0.000 -0.000  0.000
 C          0.002  0.001 -0.000    0.000  0.000  0.000    0.000 -0.000  0.000
 N         -0.002 -0.000  0.000    0.000  0.000  0.001    0.000  0.000  0.000
 C          0.001 -0.001  0.000    0.000 -0.000 -0.000    0.000 -0.000 -0.000
 H         -0.011  0.007 -0.000   -0.000  0.000 -0.000   -0.000  0.000 -0.000
 C          0.000 -0.000  0.000    0.000 -0.000 -0.000   -0.000 -0.000 -0.000
 H         -0.000 -0.000  0.000   -0.000 -0.000  0.000    0.000  0.000  0.000
 C         -0.000  0.000  0.000   -0.000 -0.000  0.000    0.000  0.000  0.000
 N         -0.000  0.000  0.000    0.000  0.000 -0.000   -0.000 -0.000 -0.000
 C          0.000  0.000  0.000   -0.000  0.000  0.000    0.000 -0.000  0.000
 C         -0.000 -0.000  0.000    0.000  0.000 -0.000   -0.000 -0.000 -0.000
 H          0.000 -0.000  0.000   -0.000  0.000 -0.000    0.000 -0.000  0.000
 C         -0.001 -0.001  0.000    0.000  0.000  0.000   -0.000 -0.000 -0.000
 H          0.012  0.007 -0.000   -0.000 -0.000  0.000    0.000  0.000 -0.000
 C         -0.002  0.001 -0.000    0.000 -0.000 -0.000   -0.000 -0.000  0.000
 N          0.002 -0.000  0.000    0.000 -0.000 -0.000   -0.000  0.000  0.001
 C          0.001  0.000 -0.000   -0.000 -0.000 -0.000    0.000  0.000  0.000
 H          0.001 -0.006  0.000   -0.000  0.000 -0.000    0.000 -0.000  0.000
 C         -0.000  0.000 -0.000    0.000 -0.000  0.000   -0.000  0.000 -0.000
 C         -0.007 -0.014  0.000    0.000 -0.000  0.042   -0.000  0.000 -0.084
 H         -0.075  0.014  0.000    0.001 -0.000  0.009   -0.001  0.000 -0.018
 H          0.079  0.076  0.162   -0.137 -0.126 -0.256    0.271  0.250  0.508
 H          0.079  0.079 -0.162    0.135  0.128 -0.254   -0.269 -0.254  0.504
 C          0.007 -0.014  0.000    0.000  0.000 -0.084    0.000  0.000 -0.042
 H          0.074  0.014  0.000    0.002  0.000 -0.018    0.001  0.000 -0.009
 H         -0.078  0.075  0.159   -0.272  0.251  0.508   -0.137  0.126  0.256
 H         -0.078  0.077 -0.160    0.268 -0.253  0.504    0.135 -0.127  0.254
 C          0.014  0.031 -0.001    0.000 -0.000 -0.003   -0.000  0.000  0.007
 H         -0.162  0.120 -0.004    0.000 -0.000 -0.001   -0.000  0.000  0.001
 H         -0.002 -0.245 -0.351    0.000  0.017  0.022   -0.000 -0.034 -0.045
 H         -0.010 -0.247  0.371   -0.001 -0.016  0.021    0.001  0.031 -0.043
 C         -0.014  0.031 -0.001    0.000  0.000  0.007    0.000  0.000  0.003
 H          0.159  0.119 -0.003    0.000  0.000  0.001    0.000  0.000  0.001
 H          0.002 -0.241 -0.348    0.000 -0.034 -0.044    0.000 -0.017 -0.023
 H          0.009 -0.243  0.363   -0.001  0.032 -0.043   -0.000  0.016 -0.022
 TransDip   0.003  0.022 -0.003   -0.001 -0.000 -0.049    0.000  0.000 -0.148

 Mode:                97                     98                     99
 Frequency:      3116.86                3116.88                3176.37
 Force Cnst:      6.3338                 6.3339                 6.5435
 Red. Mass:       1.1066                 1.1066                 1.1008
 IR Active:          YES                    YES                    YES
 IR Intens:        7.094                 22.468                  0.108
 Raman Active:       YES                    YES                    YES
               X      Y      Z        X      Y      Z        X      Y      Z
 S         -0.000 -0.000  0.000    0.000 -0.000  0.000   -0.000  0.000  0.000
 C         -0.000 -0.000 -0.000   -0.000  0.000 -0.000    0.000 -0.000 -0.000
 C          0.000  0.000 -0.000    0.000 -0.000 -0.000   -0.000 -0.001  0.000
 H         -0.000  0.000 -0.000   -0.000  0.000 -0.000    0.002  0.011 -0.000
 C         -0.000 -0.000  0.000   -0.000 -0.000  0.000   -0.000  0.000 -0.000
 N          0.000  0.000  0.001   -0.000  0.000  0.000   -0.000  0.000  0.000
 C         -0.000  0.000  0.000   -0.000  0.000  0.000    0.001 -0.001 -0.000
 H          0.001 -0.001  0.000    0.000 -0.000  0.000   -0.009  0.006 -0.000
 C         -0.000 -0.000 -0.000    0.000 -0.000 -0.000    0.000  0.000 -0.000
 H          0.000  0.000 -0.000    0.000  0.000 -0.000   -0.000 -0.002  0.000
 C          0.000  0.000  0.000   -0.000 -0.000 -0.000   -0.000  0.000 -0.000
 N         -0.000  0.000  0.000    0.000  0.000  0.000    0.000  0.000 -0.000
 C          0.000 -0.000 -0.000   -0.000 -0.000 -0.000   -0.000 -0.000 -0.000
 C         -0.000  0.000  0.000    0.000 -0.000 -0.000    0.000 -0.000  0.000
 H          0.000 -0.000  0.000   -0.000  0.000 -0.000   -0.000  0.004 -0.000
 C         -0.000 -0.000 -0.000    0.000  0.000  0.000    0.001  0.001 -0.000
 H          0.000  0.000 -0.000   -0.002 -0.001  0.000   -0.016 -0.010  0.000
 C         -0.000  0.000 -0.000    0.000 -0.000  0.000   -0.000 -0.001  0.000
 N          0.000 -0.000 -0.000   -0.000  0.000  0.001   -0.000 -0.001 -0.000
 C          0.000 -0.000  0.000   -0.000 -0.000 -0.000   -0.000  0.002 -0.000
 H         -0.000 -0.000  0.000    0.000  0.000 -0.000    0.003 -0.019  0.000
 C          0.000  0.000  0.000    0.000 -0.000 -0.000    0.000  0.000  0.000
 C         -0.000 -0.000  0.002    0.000  0.000 -0.008   -0.053  0.002 -0.000
 H          0.000 -0.000  0.001   -0.001  0.000 -0.002    0.545 -0.104 -0.001
 H         -0.007 -0.006 -0.013    0.025  0.022  0.047    0.041  0.047  0.102
 H          0.007  0.006 -0.013   -0.025 -0.023  0.048    0.040  0.047 -0.100
 C         -0.000  0.000 -0.008   -0.000  0.000 -0.002   -0.030 -0.001  0.000
 H          0.001  0.000 -0.002    0.000  0.000 -0.001    0.308  0.059  0.001
 H         -0.025  0.022  0.047   -0.007  0.006  0.014    0.023 -0.027 -0.057
 H          0.025 -0.023  0.048    0.007 -0.007  0.014    0.023 -0.027  0.057
 C         -0.000  0.000  0.026    0.000 -0.002 -0.091    0.042 -0.043  0.001
 H         -0.003  0.002  0.005    0.009 -0.007 -0.019   -0.494  0.364 -0.011
 H          0.001 -0.115 -0.155   -0.004  0.410  0.551    0.006  0.077  0.121
 H          0.002  0.108 -0.152   -0.009 -0.384  0.540    0.009  0.071 -0.118
 C         -0.000 -0.001 -0.091   -0.000 -0.000 -0.026    0.023  0.024 -0.000
 H         -0.007 -0.005 -0.019   -0.002 -0.002 -0.005   -0.279 -0.205  0.005
 H          0.003  0.407  0.550    0.001  0.114  0.154    0.004 -0.043 -0.068
 H          0.007 -0.387  0.541    0.002 -0.109  0.152    0.005 -0.040  0.067
 TransDip   0.003 -0.001 -0.085   -0.003 -0.002 -0.152   -0.004 -0.010  0.000

 Mode:               100                    101                    102
 Frequency:      3176.37                3190.34                3190.38
 Force Cnst:      6.5435                 6.5825                 6.5826
 Red. Mass:       1.1008                 1.0977                 1.0976
 IR Active:          YES                    YES                    YES
 IR Intens:        1.143                 33.020                  3.541
 Raman Active:       YES                    YES                    YES
               X      Y      Z        X      Y      Z        X      Y      Z
 S         -0.000 -0.000 -0.000   -0.000  0.000 -0.000   -0.000 -0.000  0.000
 C          0.000 -0.000 -0.000    0.000 -0.000  0.000    0.000 -0.000  0.000
 C         -0.000 -0.002  0.000   -0.000 -0.001  0.000   -0.000 -0.001  0.000
 H          0.003  0.019 -0.000    0.002  0.014 -0.000    0.002  0.015 -0.000
 C         -0.000  0.001 -0.000    0.000  0.000  0.000    0.000  0.000  0.000
 N         -0.000  0.001  0.000    0.000  0.000  0.000    0.000  0.000  0.000
 C          0.001 -0.001  0.000   -0.001  0.001 -0.000   -0.001  0.001 -0.000
 H         -0.016  0.010 -0.000    0.009 -0.006  0.000    0.010 -0.006  0.000
 C          0.000  0.000  0.000    0.000 -0.000  0.000   -0.000 -0.000 -0.000
 H         -0.000 -0.004  0.000    0.000  0.002 -0.000    0.000  0.002 -0.000
 C         -0.000  0.000  0.000   -0.000 -0.000  0.000    0.000  0.000 -0.000
 N          0.000 -0.000  0.000    0.000  0.000  0.000    0.000 -0.000 -0.000
 C          0.000  0.000  0.000   -0.000  0.000 -0.000   -0.000  0.000 -0.000
 C         -0.000  0.000  0.000    0.000  0.000  0.000    0.000 -0.000 -0.000
 H          0.000 -0.002  0.000    0.000 -0.002  0.000   -0.000  0.002 -0.000
 C         -0.001 -0.001  0.000   -0.001 -0.001  0.000    0.001  0.001 -0.000
 H          0.009  0.006 -0.000    0.010  0.007 -0.000   -0.009 -0.006  0.000
 C          0.000  0.000 -0.000    0.000 -0.000 -0.000   -0.000  0.000  0.000
 N          0.000  0.000  0.000    0.000 -0.000 -0.000   -0.000  0.000  0.000
 C          0.000 -0.001  0.000   -0.000  0.001 -0.000    0.000 -0.001  0.000
 H         -0.002  0.011 -0.000    0.002 -0.015  0.000   -0.002  0.014 -0.000
 C         -0.000 -0.000 -0.000    0.000  0.000 -0.000   -0.000 -0.000  0.000
 C          0.030 -0.001  0.000   -0.050  0.003  0.000    0.045 -0.003 -0.000
 H         -0.307  0.059  0.001    0.518 -0.102 -0.001   -0.472  0.092  0.001
 H         -0.023 -0.026 -0.057    0.036  0.040  0.088   -0.033 -0.036 -0.080
 H         -0.023 -0.027  0.057    0.036  0.040 -0.087   -0.033 -0.037  0.079
 C         -0.053 -0.002  0.000   -0.045 -0.003 -0.000   -0.050 -0.003 -0.000
 H          0.545  0.104  0.001    0.472  0.092  0.001    0.519  0.102  0.001
 H          0.041 -0.047 -0.102    0.033 -0.036 -0.080    0.036 -0.040 -0.087
 H          0.040 -0.047  0.100    0.033 -0.037  0.079    0.036 -0.040  0.087
 C         -0.023  0.024 -0.000   -0.032  0.031 -0.001    0.029 -0.029  0.001
 H          0.279 -0.205  0.006    0.380 -0.280  0.008   -0.346  0.254 -0.007
 H         -0.004 -0.043 -0.068   -0.003 -0.053 -0.084    0.003  0.048  0.076
 H         -0.005 -0.040  0.067   -0.005 -0.049  0.082    0.005  0.045 -0.075
 C          0.042  0.043 -0.000   -0.029 -0.029  0.000   -0.032 -0.031  0.000
 H         -0.494 -0.364  0.008    0.346  0.254 -0.006    0.381  0.280 -0.006
 H          0.007 -0.076 -0.121   -0.003  0.048  0.076   -0.004  0.052  0.083
 H          0.009 -0.071  0.118   -0.005  0.045 -0.075   -0.005  0.050 -0.082
 TransDip  -0.001  0.034 -0.001   -0.184  0.003 -0.000   -0.009 -0.060  0.001

 Mode:               103                    104                    105
 Frequency:      3229.28                3229.44                3238.48
 Force Cnst:      6.6999                 6.7014                 6.7336
 Red. Mass:       1.0905                 1.0906                 1.0897
 IR Active:          YES                    YES                    YES
 IR Intens:        0.390                  0.002                  2.224
 Raman Active:       YES                    YES                    YES
               X      Y      Z        X      Y      Z        X      Y      Z
 S         -0.000  0.000  0.000    0.000  0.000 -0.000   -0.000 -0.000 -0.000
 C          0.000  0.000  0.000    0.000  0.000 -0.000    0.002  0.001 -0.000
 C         -0.000 -0.003  0.000   -0.000 -0.004  0.000   -0.006 -0.061  0.000
 H          0.004  0.040 -0.000    0.005  0.049 -0.000    0.076  0.706 -0.001
 C         -0.000  0.000 -0.000    0.000  0.000 -0.000   -0.002  0.001  0.000
 N         -0.000  0.000  0.000   -0.000 -0.000  0.000    0.000 -0.000 -0.000
 C         -0.010  0.011 -0.000   -0.010  0.011 -0.000    0.001 -0.001  0.000
 H          0.147 -0.113  0.000    0.148 -0.114  0.000   -0.013  0.009 -0.000
 C         -0.008 -0.059  0.000   -0.008 -0.059  0.000    0.001  0.003 -0.000
 H          0.089  0.675 -0.001    0.088  0.669 -0.001   -0.005 -0.037  0.000
 C         -0.001  0.001 -0.000   -0.002  0.001 -0.000    0.000  0.000 -0.000
 N         -0.000 -0.000  0.000    0.000 -0.000 -0.000    0.000 -0.000 -0.000
 C         -0.001 -0.001  0.000    0.002  0.001 -0.000    0.000 -0.000  0.000
 C         -0.008  0.059 -0.000    0.008 -0.059  0.000    0.001 -0.003  0.000
 H          0.088 -0.671  0.001   -0.089  0.673 -0.001   -0.005  0.036 -0.000
 C         -0.010 -0.011  0.000    0.010  0.011 -0.000    0.001  0.001 -0.000
 H          0.146  0.112 -0.000   -0.149 -0.115  0.000   -0.013 -0.009  0.000
 C         -0.000 -0.000 -0.000   -0.000  0.000 -0.000   -0.002 -0.001 -0.000
 N         -0.000 -0.000  0.000    0.000 -0.000  0.000    0.000  0.000  0.000
 C         -0.000  0.003 -0.000    0.000 -0.004  0.000   -0.006  0.060 -0.000
 H          0.004 -0.040  0.000   -0.005  0.049 -0.000    0.074 -0.691  0.001
 C          0.000 -0.000 -0.000   -0.000  0.000 -0.000    0.002 -0.001  0.000
 C          0.000 -0.000 -0.000   -0.000  0.000  0.000    0.002  0.001  0.000
 H          0.000 -0.000 -0.000    0.000  0.000  0.000   -0.016  0.002  0.000
 H         -0.000  0.000 -0.000    0.000 -0.000 -0.000   -0.008 -0.005 -0.012
 H         -0.000  0.000  0.000    0.000 -0.000 -0.000   -0.008 -0.005  0.011
 C          0.000  0.000  0.000    0.000  0.000  0.000    0.002 -0.001 -0.000
 H          0.000  0.000  0.000   -0.000  0.000  0.000   -0.016 -0.002 -0.000
 H         -0.000 -0.000  0.000   -0.000 -0.000  0.000   -0.008  0.005  0.012
 H         -0.000 -0.000 -0.000   -0.000 -0.000 -0.000   -0.008  0.005 -0.012
 C          0.000 -0.001 -0.000   -0.000  0.001  0.000   -0.000  0.000 -0.000
 H         -0.005  0.004 -0.000    0.005 -0.004  0.000    0.002 -0.001  0.000
 H         -0.000  0.003  0.005    0.000 -0.003 -0.004   -0.000 -0.001 -0.001
 H         -0.000  0.003 -0.004    0.000 -0.003  0.004   -0.000 -0.001  0.001
 C          0.000  0.001  0.000    0.000  0.001  0.000   -0.000 -0.000  0.000
 H         -0.005 -0.004  0.000   -0.005 -0.004  0.000    0.002  0.001 -0.000
 H         -0.000 -0.003 -0.004   -0.000 -0.003 -0.004   -0.000  0.001  0.001
 H         -0.000 -0.003  0.004   -0.000 -0.003  0.004   -0.000  0.001 -0.001
 TransDip   0.020  0.000 -0.000   -0.000  0.001  0.000   -0.048 -0.000 -0.000

 Mode:               106                    107                    108
 Frequency:      3238.55                3256.16                3256.19
 Force Cnst:      6.7342                 6.8259                 6.8261
 Red. Mass:       1.0898                 1.0927                 1.0927
 IR Active:          YES                    YES                    YES
 IR Intens:        0.565                  5.170                  0.282
 Raman Active:       YES                    YES                    YES
               X      Y      Z        X      Y      Z        X      Y      Z
 S          0.000 -0.000  0.000    0.000  0.000 -0.000    0.000 -0.000  0.000
 C          0.002  0.001 -0.000    0.000  0.000 -0.000   -0.000  0.000  0.000
 C         -0.006 -0.060  0.000    0.000 -0.001  0.000   -0.000  0.001 -0.000
 H          0.074  0.690 -0.001    0.000  0.006 -0.000   -0.001 -0.008  0.000
 C         -0.002  0.001  0.000   -0.000 -0.002  0.000    0.000  0.002 -0.000
 N          0.000 -0.000 -0.000   -0.000  0.000  0.000    0.000 -0.000  0.000
 C          0.001 -0.001  0.000   -0.053  0.039 -0.000    0.042 -0.031  0.000
 H         -0.017  0.013 -0.000    0.603 -0.452  0.001   -0.477  0.357 -0.001
 C          0.001  0.004 -0.000    0.005  0.019 -0.000   -0.004 -0.015  0.000
 H         -0.006 -0.044  0.000   -0.028 -0.201  0.000    0.023  0.162 -0.000
 C          0.000  0.001 -0.000    0.001 -0.000 -0.000   -0.001  0.000 -0.000
 N         -0.000 -0.000  0.000   -0.000 -0.000  0.000   -0.000  0.000 -0.000
 C         -0.000  0.001 -0.000    0.001  0.000  0.000    0.001  0.000 -0.000
 C         -0.001  0.004 -0.000    0.004 -0.015  0.000    0.005 -0.019  0.000
 H          0.006 -0.045  0.000   -0.022  0.159 -0.000   -0.029  0.204 -0.000
 C         -0.001 -0.001  0.000   -0.042 -0.031  0.000   -0.053 -0.039  0.000
 H          0.018  0.013 -0.000    0.477  0.358 -0.001    0.602  0.452 -0.001
 C          0.002  0.001  0.000   -0.000  0.002 -0.000   -0.000  0.002 -0.000
 N         -0.000 -0.000 -0.000   -0.000 -0.000 -0.000   -0.000 -0.000  0.000
 C          0.006 -0.061  0.000    0.000  0.001 -0.000    0.000  0.001 -0.000
 H         -0.076  0.706 -0.001    0.000 -0.004  0.000    0.001 -0.009  0.000
 C         -0.002  0.001 -0.000    0.000 -0.000  0.000    0.000  0.000  0.000
 C         -0.002 -0.001 -0.000   -0.000 -0.000 -0.000   -0.000 -0.000  0.000
 H          0.016 -0.002 -0.000    0.001 -0.000 -0.000    0.001 -0.001 -0.000
 H          0.008  0.005  0.012    0.000  0.000  0.000    0.000  0.000  0.000
 H          0.008  0.005 -0.012    0.000  0.000 -0.000    0.000  0.000 -0.000
 C          0.002 -0.001 -0.000   -0.000  0.000  0.000    0.000 -0.000  0.000
 H         -0.016 -0.002 -0.000    0.001  0.001  0.000   -0.001 -0.000 -0.000
 H         -0.008  0.005  0.012    0.000 -0.000 -0.000   -0.000  0.000  0.000
 H         -0.008  0.005 -0.012    0.000 -0.000  0.000   -0.000  0.000 -0.000
 C          0.000 -0.000  0.000    0.000 -0.001 -0.000    0.001 -0.002 -0.000
 H         -0.002  0.001 -0.000   -0.008  0.007 -0.000   -0.010  0.009 -0.000
 H          0.000  0.001  0.001   -0.001  0.008  0.010   -0.002  0.010  0.013
 H          0.000  0.001 -0.001   -0.001  0.007 -0.009   -0.001  0.008 -0.012
 C         -0.000 -0.000  0.000    0.001  0.002  0.000   -0.000 -0.001 -0.000
 H          0.002  0.001 -0.000   -0.010 -0.009  0.000    0.008  0.007 -0.000
 H         -0.000  0.001  0.001   -0.002 -0.010 -0.013    0.001  0.008  0.010
 H         -0.000  0.001 -0.001   -0.001 -0.009  0.012    0.001  0.007 -0.009
 TransDip   0.001 -0.024 -0.000   -0.073  0.002  0.000   -0.008 -0.015 -0.000

 STANDARD THERMODYNAMIC QUANTITIES AT   298.15 K  AND     1.00 ATM

   This Molecule has  0 Imaginary Frequencies
   Zero point vibrational energy:      197.544 kcal/mol

   Atom    1 Element S  Has Mass   31.97207
   Atom    2 Element C  Has Mass   12.00000
   Atom    3 Element C  Has Mass   12.00000
   Atom    4 Element H  Has Mass    1.00783
   Atom    5 Element C  Has Mass   12.00000
   Atom    6 Element N  Has Mass   14.00307
   Atom    7 Element C  Has Mass   12.00000
   Atom    8 Element H  Has Mass    1.00783
   Atom    9 Element C  Has Mass   12.00000
   Atom   10 Element H  Has Mass    1.00783
   Atom   11 Element C  Has Mass   12.00000
   Atom   12 Element N  Has Mass   14.00307
   Atom   13 Element C  Has Mass   12.00000
   Atom   14 Element C  Has Mass   12.00000
   Atom   15 Element H  Has Mass    1.00783
   Atom   16 Element C  Has Mass   12.00000
   Atom   17 Element H  Has Mass    1.00783
   Atom   18 Element C  Has Mass   12.00000
   Atom   19 Element N  Has Mass   14.00307
   Atom   20 Element C  Has Mass   12.00000
   Atom   21 Element H  Has Mass    1.00783
   Atom   22 Element C  Has Mass   12.00000
   Atom   23 Element C  Has Mass   12.00000
   Atom   24 Element H  Has Mass    1.00783
   Atom   25 Element H  Has Mass    1.00783
   Atom   26 Element H  Has Mass    1.00783
   Atom   27 Element C  Has Mass   12.00000
   Atom   28 Element H  Has Mass    1.00783
   Atom   29 Element H  Has Mass    1.00783
   Atom   30 Element H  Has Mass    1.00783
   Atom   31 Element C  Has Mass   12.00000
   Atom   32 Element H  Has Mass    1.00783
   Atom   33 Element H  Has Mass    1.00783
   Atom   34 Element H  Has Mass    1.00783
   Atom   35 Element C  Has Mass   12.00000
   Atom   36 Element H  Has Mass    1.00783
   Atom   37 Element H  Has Mass    1.00783
   Atom   38 Element H  Has Mass    1.00783
   Molecular Mass:   284.122220 amu
   Principal axes and moments of inertia in amu*Bohr^2:
                             1           2           3
    Eigenvalues --     1713.24010 13704.71055 15372.09359
          X               1.00000    -0.00000    -0.00000
          Y               0.00000     1.00000     0.00007
          Z               0.00000    -0.00007     1.00000
   Rotational Symmetry Number is   1
   The Molecule is an Asymmetric Top
   Translational Enthalpy:        0.889 kcal/mol
   Rotational Enthalpy:           0.889 kcal/mol
   Vibrational Enthalpy:        207.725 kcal/mol
   gas constant (RT):             0.592 kcal/mol
   Translational Entropy:        42.831  cal/mol.K
   Rotational Entropy:           34.244  cal/mol.K
   Vibrational Entropy:          65.708  cal/mol.K

   Total Enthalpy:              210.095 kcal/mol
   Total Entropy:               142.782  cal/mol.K

 ======================================================================

 STANDARD THERMODYNAMIC QUANTITIES FOR ANHARMONIC VIBRATION -- TOSH

   Zero point vibrational energy: ************ kcal/mol

   Vibrational Enthalpy:       Infinity kcal/mol
   Vibrational Entropy:             NaN  cal/mol.K

   Total Enthalpy:             Infinity kcal/mol
   Total Entropy:                   NaN  cal/mol.K

 ======================================================================

 STANDARD THERMODYNAMIC QUANTITIES FOR ANHARMONIC VIBRATION -- VPT2

   Zero point vibrational energy: ************ kcal/mol

   Vibrational Enthalpy:       Infinity kcal/mol
   Vibrational Entropy:             NaN  cal/mol.K

   Total Enthalpy:             Infinity kcal/mol
   Total Entropy:                   NaN  cal/mol.K

 ======================================================================

Archival summary:
1\1\pikachu\FREQ\ProcedureUnspecified\6-31G*\131618(1+,1)\pakpong\FriJun323:52:132016FriJun323:52:132016\0\\#,FREQ,ProcedureUnspecified,6-31G*,\\1,1\S\C,1,1.75131\C,2,1.38264,1,118.077\H,3,1.08275,2,119.067,1,-0.0261903,0\C,3,1.42164,2,120.91,1,-179.975,0\N,5,1.35387,3,121.108,2,179.956,0\C,5,1.43867,3,118.006,2,-0.0540452,0\H,7,1.08213,5,119.939,3,-179.897,0\C,7,1.36422,5,120.788,3,0.0444514,0\H,9,1.08497,7,121.117,5,-179.986,0\C,9,1.43091,7,122.176,5,-0.0046925,0\N,11,1.33503,9,117.266,7,179.979,0\C,12,1.33503,11,123.673,9,-179.979,0\C,13,1.43091,12,117.266,11,179.986,0\H,14,1.08497,13,116.707,12,0.0539498,0\C,14,1.36421,13,122.176,12,-179.971,0\H,16,1.08213,14,119.273,13,-179.916,0\C,16,1.43867,14,120.788,13,0.0128163,0\N,18,1.35387,16,120.886,14,179.944,0\C,18,1.42164,16,118.006,14,-0.0685448,0\H,20,1.08275,18,120.023,16,-179.983,0\C,20,1.38264,18,120.91,16,0.0757708,0\C,6,1.46403,5,120.434,3,0.321044,0\H,23,1.08907,6,109.174,5,179.702,0\H,23,1.0962,6,111.109,5,60.4647,0\H,23,1.09625,6,111.12,5,-61.0489,0\C,19,1.46403,18,120.434,16,179.586,0\H,27,1.08907,19,109.174,18,-179.675,0\H,27,1.0962,19,111.11,18,-60.4358,0\H,27,1.09625,19,111.119,18,61.078,0\C,19,1.46656,18,120.818,16,-0.156352,0\H,31,1.08911,19,108.891,18,-179.017,0\H,31,1.09538,19,111.181,18,-59.9464,0\H,31,1.09567,19,111.25,18,61.7996,0\C,6,1.46656,5,120.817,3,-179.858,0\H,35,1.08911,6,108.892,5,179.225,0\H,35,1.09541,6,111.189,5,60.1413,0\H,35,1.09564,6,111.242,5,-61.6049,0\\\@

 Total job time:  13971.33s(wall), 13976.10s(cpu) 
 Fri Jun  3 23:52:13 2016

        *************************************************************
        *                                                           *
        *  Thank you very much for using Q-Chem.  Have a nice day.  *
        *                                                           *
        *************************************************************
