# Supplementary material for: A DFT investigation of the blue bottle experiment: E∘half-cell analysis of autoxidation catalysed by redox indicators
Source: R Soc Open Sci. 2017 Nov 8;4(11):170708. doi: 10.1098/rsos.170708 (PMC5717635; doi:10.1098/rsos.170708)
Supplement: output.zip [file rsos170708supp2.zip › B3LYP_6-31Gd/C16H19N3S.out]

                  Welcome to Q-Chem
     A Quantum Leap Into The Future Of Chemistry


 Q-Chem 4.3, Q-Chem, Inc., Pleasanton, CA (2015)

 Y. Shao,  Z. Gan,  E. Epifanovsky,  A. T. B. Gilbert,  M. Wormit,  
 J. Kussmann,  A. W. Lange,  A. Behn,  J. Deng,  X. Feng,  D. Ghosh,  
 M. Goldey,  P. R. Horn,  L. D. Jacobson,  I. Kaliman,  R. Z. Khaliullin,  
 T. Kus,  A. Landau,  J. Liu,  E. I. Proynov,  Y. M. Rhee,  R. M. Richard,  
 M. A. Rohrdanz,  R. P. Steele,  E. J. Sundstrom,  H. L. Woodcock III,  
 P. M. Zimmerman,  D. Zuev,  B. Albrecht,  E. Alguire,  B. Austin,  
 S. A. Baeppler,  G. J. O. Beran,  Y. A. Bernard,  E. Berquist,  
 K. Brandhorst,  K. B. Bravaya,  S. T. Brown,  D. Casanova,  C.-M. Chang,  
 Y. Chen,  S. H. Chien,  K. D. Closser,  D. L. Crittenden,  M. Diedenhofen,  
 R. A. DiStasio Jr.,  H. Do,  A. D. Dutoi,  R. G. Edgar,  P.-T. Fang,  
 S. Fatehi,  Q. Feng,  L. Fusti-Molnar,  A. Ghysels,  
 A. Golubeva-Zadorozhnaya,  J. Gomes,  A. Gunina,  M. W. D. Hanson-Heine,  
 P. H. P. Harbach,  A. W. Hauser,  E. G. Hohenstein,  Z. C. Holden,  K. Hui,  
 T.-C. Jagau,  H. Ji,  B. Kaduk,  K. Khistyaev,  Jaehoon Kim,  Jihan Kim,  
 R. A. King,  P. Klunzinger,  D. Kosenkov,  T. Kowalczyk,  C. M. Krauter,  
 K. U. Lao,  A. Laurent,  K. V. Lawler,  S. Lehtola,  S. V. Levchenko,  
 C. Y. Lin,  Y.-S. Lin,  F. Liu,  E. Livshits,  R. C. Lochan,  A. Luenser,  
 P. Manohar,  S. F. Manzer,  S.-P. Mao,  N. Mardirossian,  A. V. Marenich,  
 L. A. Martinez-Martinez,  S. A. Maurer,  N. J. Mayhall,  K. Nanda,  
 C. M. Oana,  R. Olivares-Amaya,  D. P. O'Neill,  J. A. Parkhill,  
 T. M. Perrine,  R. Peverati,  P. A. Pieniazek,  F. Plasser,  A. Prociuk,  
 D. R. Rehn,  E. Rosta,  N. J. Russ,  N. Sergueev,  S. M. Sharada,  
 S. Sharma,  D. W. Small,  A. Sodt,  T. Stauch,  T. Stein,  D. Stuck,  
 Y.-C. Su,  A. J. W. Thom,  T. Tsuchimochi,  L. Vogt,  O. Vydrov,  T. Wang,  
 M. A. Watson,  J. Wenzel,  A. White,  C. F. Williams,  V. Vanovschi,  
 S. Yeganeh,  S. R. Yost,  Z.-Q. You,  I. Y. Zhang,  X. Zhang,  Y. Zhao,  
 B. R. Brooks,  G. K. L. Chan,  D. M. Chipman,  C. J. Cramer,  
 W. A. Goddard III,  M. S. Gordon,  W. J. Hehre,  A. Klamt,  
 H. F. Schaefer III,  M. W. Schmidt,  C. D. Sherrill,  D. G. Truhlar,  
 A. Warshel,  X. Xu,  A. Aspuru-Guzik,  R. Baer,  A. T. Bell,  N. A. Besley,  
 J.-D. Chai,  A. Dreuw,  B. D. Dunietz,  T. R. Furlani,  S. R. Gwaltney,  
 C.-P. Hsu,  Y. Jung,  J. Kong,  D. S. Lambrecht,  W. Liang,  C. Ochsenfeld,  
 V. A. Rassolov,  L. V. Slipchenko,  J. E. Subotnik,  T. Van Voorhis,  
 J. M. Herbert,  A. I. Krylov,  P. M. W. Gill,  M. Head-Gordon

 Contributors to earlier versions of Q-Chem not listed above: 
 R. D. Adamson,  J. Baker,  E. F. C. Byrd,  A. K. Chakraborty,  C.-L. Cheng,  
 H. Dachsel,  R. J. Doerksen,  G. Hawkins,  A. Heyden,  S. Hirata,  
 G. Kedziora,  F. J. Keil,  C. Kelley,  P. P. Korambath,  W. Kurlancheek,  
 A. M. Lee,  M. S. Lee,  D. Liotard,  I. Lotan,  P. E. Maslen,  N. Nair,  
 D. Neuhauser,  R. Olson,  B. Peters,  J. Ritchie,  N. E. Schultz,  
 N. Shenvi,  A. C. Simmonett,  K. S. Thanthiriwatte,  Q. Wu,  W. Zhang

 Please cite Q-Chem as follows:
 Y. Shao et al., Mol. Phys. 113, 184-215 (2015)
 DOI: 10.1080/00268976.2014.952696

 Q-Chem 4.3.0 for Intel X86 EM64T Linux

 Parts of Q-Chem use Armadillo 5.200.1 (Boston Tea Smuggler).
 http://arma.sourceforge.net/

 Q-Chem begins on Sun Jun  5 14:15:16 2016  


Host: 0

     Scratch files written to /scratch/pakpong/qchem29828//

Checking the input file for inconsistencies... 	...done.

--------------------------------------------------------------
User input:
--------------------------------------------------------------
$molecule
0 1
  S   -0.0001035   -1.1904481    0.9661820
  C   -1.3656512   -0.1863580    0.3962885
  C   -2.5770887   -0.8006171    0.0857835
  H   -2.6232343   -1.8818143    0.1267245
  C   -1.2265930    1.2083034    0.3447574
  N    0.0000832    1.8209322    0.6696218
  H    0.0001453    2.8237764    0.5319832
  C    1.2266571    1.2081429    0.3446783
  C    2.3499308    1.9587673   -0.0107350
  H    2.2712149    3.0434564   -0.0598021
  C    3.5754118    1.3564568   -0.2850782
  H    4.4154237    1.9926073   -0.5345184
  C   -2.3497813    1.9590716   -0.0106188
  H   -2.2709161    3.0437478   -0.0597282
  C   -3.5753677    1.3569241   -0.2848620
  H   -4.4153107    1.9931857   -0.5342520
  C    1.3655266   -0.1865372    0.3961680
  C    2.5768583   -0.8009561    0.0855572
  H    2.6228664   -1.8821590    0.1265094
  C    3.7185324   -0.0457930   -0.2583276
  N    4.9312202   -0.6681271   -0.5747047
  C   -3.7186857   -0.0453017   -0.2580322
  N   -4.9314836   -0.6674873   -0.5742581
  C   -6.1341367    0.1458932   -0.6182237
  H   -6.9849591   -0.4893493   -0.8748315
  H   -6.0567750    0.9157485   -1.3949415
  H   -6.3537198    0.6501005    0.3384033
  C    6.1340760    0.1449990   -0.6181152
  H    6.9848247   -0.4903732   -0.8746440
  H    6.0571273    0.9150845   -1.3946467
  H    6.3534935    0.6488930    0.3387122
  C   -5.0918503   -2.0754777   -0.2546758
  H   -6.0929685   -2.3964969   -0.5509792
  H   -4.3740900   -2.6869294   -0.8138177
  H   -4.9617757   -2.2959704    0.8186304
  C    5.0912519   -2.0762611   -0.2556040
  H    6.0921863   -2.3974914   -0.5523048
  H    4.3731469   -2.6872931   -0.8147554
  H    4.9614075   -2.2970851    0.8176670
$end

$rem
   BASIS  =  6-31G*
   GUI  =  2
   JOB_TYPE  =  Frequency
   METHOD  =  B3LYP
   SCF_CONVERGENCE  =  8
$end

--------------------------------------------------------------
 ----------------------------------------------------------------
             Standard Nuclear Orientation (Angstroms)
    I     Atom           X                Y                Z
 ----------------------------------------------------------------
    1      S       0.0000130246    -1.1884043114     0.9685030537
    2      C      -1.3655845397    -0.1840601498     0.3991770059
    3      C      -2.5769688445    -0.7982129397     0.0882544593
    4      H      -2.6230410365    -1.8794381787     0.1285322820
    5      C      -1.2266210746     1.2106421372     0.3485040940
    6      N       0.0000015488     1.8231568951     0.6737855654
    7      H      -0.0000010093     2.8260851300     0.5367606291
    8      C       1.2266290319     1.2106513942     0.3485094278
    9      C       2.3498630182     1.9615708332    -0.0064057971
   10      H       2.2710737486     3.0462843063    -0.0548118840
   11      C       3.5753951348     1.3595130926    -0.2810752700
   12      H       4.4153715963     1.9958742134    -0.5300972212
   13      C      -2.3498490928     1.9615499498    -0.0064513496
   14      H      -2.2710572605     3.0462614498    -0.0548943146
   15      C      -3.5753843836     1.3594855903    -0.2811051796
   16      H      -4.4153628265     1.9958415661    -0.5301347493
   17      C       1.3655932687    -0.1840503412     0.3991505049
   18      C       2.5769781714    -0.7981952663     0.0882055422
   19      H       2.6230596791    -1.8794198372     0.1284977368
   20      C       3.7186118468    -0.0427429095    -0.2551777736
   21      N       4.9313535956    -0.6647994109    -0.5718938317
   22      C      -3.7186062751    -0.0427662752    -0.2551383384
   23      N      -4.9313502346    -0.6648421571    -0.5717866810
   24      C      -6.1340581023     0.1484818951    -0.6152960090
   25      H      -6.9848277111    -0.4866623241    -0.8723217797
   26      H      -6.0567229445     0.9188176726    -1.3915399266
   27      H      -6.3537090140     0.6520885515     0.3416317672
   28      C       6.1341546192     0.1484363077    -0.6147653285
   29      H       6.9849561116    -0.4867199501    -0.8716535472
   30      H       6.0571793551     0.9189914965    -1.3908281224
   31      H       6.3535043210     0.6517599103     0.3423777827
   32      C      -5.0916305022    -2.0730389356    -0.2530715096
   33      H      -6.0927162880    -2.3939460217    -0.5496057797
   34      H      -4.3738086502    -2.6840987294    -0.8125627170
   35      H      -4.9615775825    -2.2941793492     0.8201040524
   36      C       5.0914717536    -2.0731173304    -0.2536493080
   37      H       6.0924385900    -2.3940967773    -0.5505121223
   38      H       4.3734282811    -2.6838567475    -0.8131992345
   39      H       4.9616056981    -2.2946070029     0.8194818952
 ----------------------------------------------------------------
 Molecular Point Group                 C1    NOp =  1
 Largest Abelian Subgroup              C1    NOp =  1
 Nuclear Repulsion Energy =  1600.9870392647 hartrees
 There are       76 alpha and       76 beta electrons
 Requested basis set is 6-31G(d)
 There are 119 shells and 342 basis functions

 Total QAlloc Memory Limit   2000 MB
 Mega-Array Size        61 MB
 MEM_STATIC part        62 MB
 A cutoff of  1.0D-11 yielded   4035 shell pairs
 There are     37036 function pairs

 -------------------------------------------------------
 OpenMP Integral Computing Module                       
 Release: version 1.0, May 2013, Q-Chem Inc. Pittsburgh 
 -------------------------------------------------------
 Integral Job Info:
 Integral job number is                      11
 Integral operator is                         1
 short-range coefficients                     0
 long-range coefficients              100000000
 Omega coefficients                           0
 if combine SR and LR in K                    0
 Integral screening is                        0
 Integral computing path is                   2
 max size of driver memory is            800000
 size of driver memory is                593474
 size of scratch memory is             15166112
 max col of scratch BK array               1296
 max len of scratch array in speh3          155
 max len of scratch index in speh4           18
 max int batch size is                      520
 min int batch size is                       52
 fixed nKL is                                52
 max L of basis functions is                  2
 order of int derivative is                   0
 number of shells is                        119
 number of basis is                         342
 number of cartesian basis is               342
 number of contracted shell pairs          4035
 number of primitive shell pairs          14201
 maxK2 (contraction) of shell pair           36
 max number of K2 of shell pair               1
 max number of CS2 of shell pair            436
 max number of PS2 of shell pair           2406
 mem total for path MDJ                  102328
 -------------------------------------------------------
 Smallest overlap matrix eigenvalue = 3.62E-04
 Guess from superposition of atomic densities
 Warning:  Energy on first SCF cycle will be non-variational
 A restricted hybrid HF-DFT SCF calculation will be
 performed using Pulay DIIS extrapolation
 Exchange:     0.2000 Hartree-Fock + 0.0800 Slater + 0.7200 B88
 Correlation:  0.1900 VWN1RPA + 0.8100 LYP
 Using SG-1 standard quadrature grid
 SCF converges when DIIS error is below 1.0E-08
 ---------------------------------------
  Cycle       Energy         DIIS Error
 ---------------------------------------
    1   -1188.3759288672      4.38E-02
    2   -1183.3077926104      4.07E-03
    3   -1183.2631988696      4.40E-03
    4   -1183.5589360754      8.55E-04
    5   -1183.5689039637      4.34E-04
    6   -1183.5717392662      1.20E-04
    7   -1183.5719512125      4.19E-05
    8   -1183.5719755010      1.78E-05
    9   -1183.5719804672      2.83E-06
   10   -1183.5719805724      1.01E-06
   11   -1183.5719805880      3.71E-07
   12   -1183.5719805926      1.44E-07
   13   -1183.5719805915      4.28E-08
   14   -1183.5719805919      1.89E-08
   15   -1183.5719805903      5.56E-09 Convergence criterion met
 ---------------------------------------
 SCF time:  CPU 382.94 s  wall 383.79 s
 SCF   energy in the final basis set = -1183.5719805903
 Total energy in the final basis set = -1183.5719805903

 --------------------------------------------------------------

                    Orbital Energies (a.u.)
 --------------------------------------------------------------

 Alpha MOs
 -- Occupied --
-88.876 -14.350 -14.344 -14.344 -10.217 -10.217 -10.216 -10.216
-10.212 -10.212 -10.212 -10.212 -10.208 -10.208 -10.182 -10.182
-10.179 -10.179 -10.176 -10.176  -7.937  -5.902  -5.898  -5.892
 -0.945  -0.938  -0.936  -0.842  -0.832  -0.785  -0.748  -0.742
 -0.729  -0.715  -0.715  -0.674  -0.660  -0.641  -0.609  -0.595
 -0.580  -0.539  -0.531  -0.522  -0.498  -0.494  -0.472  -0.463
 -0.458  -0.458  -0.440  -0.436  -0.422  -0.417  -0.410  -0.404
 -0.403  -0.401  -0.400  -0.395  -0.391  -0.380  -0.378  -0.365
 -0.359  -0.357  -0.330  -0.325  -0.315  -0.287  -0.279  -0.244
 -0.241  -0.200  -0.188  -0.153
 -- Virtual --
  0.002   0.006   0.019   0.046   0.048   0.083   0.089   0.095
  0.102   0.115   0.116   0.127   0.131   0.140   0.151   0.159
  0.163   0.165   0.170   0.172   0.174   0.180   0.181   0.183
  0.186   0.198   0.203   0.224   0.227   0.233   0.253   0.255
  0.267   0.272   0.298   0.300   0.306   0.334   0.336   0.338
  0.364   0.373   0.382   0.398   0.404   0.424   0.428   0.475
  0.501   0.501   0.512   0.524   0.529   0.534   0.541   0.546
  0.548   0.559   0.560   0.562   0.570   0.584   0.587   0.594
  0.597   0.605   0.608   0.613   0.615   0.618   0.624   0.631
  0.647   0.655   0.683   0.683   0.694   0.718   0.723   0.731
  0.734   0.743   0.751   0.758   0.769   0.794   0.808   0.811
  0.814   0.823   0.826   0.835   0.837   0.844   0.851   0.855
  0.857   0.872   0.873   0.878   0.881   0.896   0.907   0.911
  0.921   0.923   0.938   0.946   0.949   0.964   0.965   0.968
  0.977   0.985   0.996   1.003   1.009   1.015   1.025   1.033
  1.041   1.044   1.058   1.063   1.076   1.101   1.112   1.125
  1.178   1.186   1.191   1.208   1.225   1.230   1.249   1.260
  1.266   1.303   1.307   1.323   1.352   1.360   1.365   1.385
  1.409   1.412   1.430   1.441   1.460   1.473   1.490   1.498
  1.504   1.539   1.568   1.572   1.580   1.596   1.601   1.628
  1.646   1.711   1.744   1.783   1.786   1.796   1.801   1.818
  1.839   1.858   1.863   1.874   1.880   1.905   1.923   1.930
  1.946   1.947   1.952   1.960   1.966   1.989   1.997   2.003
  2.026   2.057   2.062   2.066   2.082   2.098   2.100   2.138
  2.144   2.152   2.152   2.154   2.161   2.177   2.185   2.212
  2.215   2.248   2.250   2.264   2.269   2.290   2.293   2.296
  2.298   2.318   2.322   2.327   2.406   2.406   2.428   2.449
  2.485   2.506   2.556   2.559   2.583   2.587   2.595   2.597
  2.610   2.612   2.663   2.682   2.684   2.709   2.715   2.721
  2.803   2.818   2.853   2.862   2.873   2.891   2.955   2.973
  3.022   3.083   3.200   3.247   3.398   3.426   3.980   4.056
  4.065   4.076   4.106   4.115   4.134   4.150   4.189   4.240
  4.269   4.271   4.342   4.345   4.350   4.365   4.443   4.487
  4.732   4.771
 --------------------------------------------------------------

          Ground-State Mulliken Net Atomic Charges

     Atom                 Charge (a.u.)
  ----------------------------------------
      1 S                     0.155275
      2 C                    -0.123834
      3 C                    -0.252580
      4 H                     0.135777
      5 C                     0.322791
      6 N                    -0.737917
      7 H                     0.315835
      8 C                     0.322793
      9 C                    -0.189831
     10 H                     0.116215
     11 C                    -0.203673
     12 H                     0.122431
     13 C                    -0.189834
     14 H                     0.116214
     15 C                    -0.203685
     16 H                     0.122434
     17 C                    -0.123838
     18 C                    -0.252590
     19 H                     0.135777
     20 C                     0.379474
     21 N                    -0.474882
     22 C                     0.379476
     23 N                    -0.474882
     24 C                    -0.308905
     25 H                     0.151931
     26 H                     0.160754
     27 H                     0.145432
     28 C                    -0.308908
     29 H                     0.151928
     30 H                     0.160751
     31 H                     0.145438
     32 C                    -0.310478
     33 H                     0.151590
     34 H                     0.164029
     35 H                     0.147176
     36 C                    -0.310475
     37 H                     0.151591
     38 H                     0.164036
     39 H                     0.147163
  ----------------------------------------
  Sum of atomic charges =    -0.000000

 -----------------------------------------------------------------
                    Cartesian Multipole Moments
 -----------------------------------------------------------------
    Charge (ESU x 10^10)
                -0.0000
    Dipole Moment (Debye)
         X      -0.0002      Y       0.6076      Z      -1.0185
       Tot       1.1860
    Quadrupole Moments (Debye-Ang)
        XX     -89.5951     XY       0.0002     YY    -111.8611
        XZ       0.0009     YZ      -0.6184     ZZ    -133.7713
    Octopole Moments (Debye-Ang^2)
       XXX      -0.0074    XXY     -36.5007    XYY       0.0009
       YYY      18.2335    XXZ     -23.2728    XYZ       0.0053
       YYZ      -4.0842    XZZ      -0.0036    YZZ      -3.6275
       ZZZ      -4.1093
    Hexadecapole Moments (Debye-Ang^3)
      XXXX   -8614.2967   XXXY       0.0297   XXYY   -1783.7393
      XYYY       0.0050   YYYY   -1343.5427   XXXZ       0.0389
      XXYZ     -13.5898   XYYZ      -0.0122   YYYZ      11.3545
      XXZZ   -1818.6261   XYZZ      -0.0054   YYZZ    -314.0327
      XZZZ       0.0073   YZZZ      -1.3376   ZZZZ    -359.1370
 -----------------------------------------------------------------
 Calculating MO derivatives via CPSCF
   1         3         117      0.237419    0.040955
   2         3         117      0.020609    0.003338
   3         5         115      0.001412    0.000220
   4       110          10      0.000038    0.000013
   5       120           0      0.000000    0.000000    Roots Converged
 Calculating analytic Hessian of the SCF energy
 Polarizability Matrix (a.u.)
            1           2           3
    1-365.7243666  -0.0001252  -0.0012464
    2  -0.0001252-208.3846833   6.9894836
    3  -0.0012464   6.9894836-104.9902417

 Direct stationary perturbation theory relativistic correction:

 rels  =       0.787292107198
 relv  =      -3.431441132795
 rel2e =       1.270764789944
 E_rel =      -1.373384235653

 Hessian of the SCF Energy
            1           2           3           4           5           6
    1   0.2580817  -0.0000006  -0.0000010  -0.0917893   0.0545809  -0.0343635
    2  -0.0000006   0.2108702  -0.0865334   0.0297616  -0.0939515   0.0327933
    3  -0.0000010  -0.0865334   0.0694592  -0.0239133   0.0362792  -0.0387813
    4  -0.0917893   0.0297616  -0.0239133   0.5479179   0.0918457   0.1192280
    5   0.0545809  -0.0939515   0.0362792   0.0918457   0.6081405  -0.0176926
    6  -0.0343635   0.0327933  -0.0387813   0.1192280  -0.0176926   0.1508358
    7  -0.0286933  -0.0029106  -0.0069989  -0.2772221  -0.0691889  -0.0605435
    8   0.0154588   0.0103724   0.0033167  -0.1179055  -0.1639523  -0.0253048
    9  -0.0111706  -0.0001401  -0.0000842  -0.0575483  -0.0158980  -0.0652771
   10   0.0007470  -0.0013500   0.0005590   0.0005075  -0.0288953   0.0011705
   11   0.0001898   0.0007508  -0.0005026   0.0000339  -0.0116646   0.0004921
   12  -0.0006528  -0.0003440  -0.0026722   0.0004126  -0.0067904   0.0015701
   13  -0.0111854   0.0329527  -0.0105170  -0.1046841  -0.0523869  -0.0085913
   14   0.0124889  -0.0206596   0.0045099   0.0101350  -0.2992995   0.0186071
   15  -0.0051297   0.0146031  -0.0008102  -0.0151578   0.0018583  -0.0661412
   16   0.0010070  -0.0000004   0.0000002  -0.0074158  -0.0123955  -0.0021233
   17  -0.0000000   0.0066204   0.0009335  -0.0433316  -0.0282996  -0.0124535
   18  -0.0000002  -0.0035539   0.0017606  -0.0024289  -0.0053625   0.0009646
   19  -0.0003177  -0.0000000  -0.0000000  -0.0063037  -0.0015347  -0.0021287
   20  -0.0000000   0.0001775  -0.0003553  -0.0020906   0.0015973  -0.0002617
   21   0.0000000  -0.0007638  -0.0004283  -0.0008165   0.0005837   0.0010949
   22  -0.0111851  -0.0329525   0.0105166   0.0077771   0.0015573  -0.0012943
   23  -0.0124893  -0.0206604   0.0045092  -0.0002138  -0.0008511  -0.0000007
   24   0.0051299   0.0146033  -0.0008099  -0.0007087   0.0011877   0.0019597
   25   0.0034896   0.0066499  -0.0016010  -0.0013530   0.0001440   0.0001455
   26   0.0004433  -0.0041924  -0.0007263   0.0010037   0.0004660   0.0010341
   27   0.0006658   0.0002224   0.0028925   0.0007818   0.0007563   0.0000480
   28  -0.0003700  -0.0013415   0.0000651   0.0005027  -0.0001234   0.0002539
   29  -0.0001481  -0.0007330  -0.0000102   0.0005071  -0.0001050   0.0001419
   30  -0.0001497   0.0001418   0.0000379   0.0000033  -0.0000606   0.0000150
   31  -0.0018167  -0.0016406   0.0017535   0.0001610  -0.0006634  -0.0007366
   32  -0.0011949   0.0012814  -0.0000441   0.0008721  -0.0007770   0.0003949
   33   0.0006026   0.0004038  -0.0007369  -0.0003985   0.0001007  -0.0000584
   34   0.0000244  -0.0001170  -0.0000797  -0.0000490  -0.0000576  -0.0000459
   35  -0.0000672   0.0001182  -0.0001047   0.0000787  -0.0001013   0.0001047
   36   0.0000622  -0.0002379  -0.0003167  -0.0000796  -0.0000719  -0.0001116
   37   0.0034892  -0.0066500   0.0016015   0.0314986   0.0691967   0.0033246
   38  -0.0004434  -0.0041924  -0.0007264   0.0190089  -0.0327937   0.0091253
   39  -0.0006655   0.0002223   0.0028927   0.0059097   0.0212389   0.0089144
   40  -0.0003700   0.0013414  -0.0000651  -0.0030359   0.0020133  -0.0025827
   41   0.0001481  -0.0007330  -0.0000102   0.0030188  -0.0000209   0.0013255
   42   0.0001497   0.0001419   0.0000378  -0.0027215   0.0010127   0.0043297
   43  -0.0018165   0.0016407  -0.0017537  -0.0188817  -0.0321567  -0.0021310
   44   0.0011950   0.0012813  -0.0000443  -0.0249606  -0.0447386  -0.0056456
   45  -0.0006030   0.0004039  -0.0007371  -0.0016470  -0.0049065  -0.0031547
   46   0.0000243   0.0001171   0.0000797   0.0000610  -0.0008934   0.0002001
   47   0.0000671   0.0001182  -0.0001048  -0.0011206  -0.0007917  -0.0002651
   48  -0.0000621  -0.0002379  -0.0003166   0.0002628   0.0001172  -0.0004573
   49  -0.0917873  -0.0297607   0.0239136  -0.0269994  -0.0066413   0.0027418
   50  -0.0545798  -0.0939520   0.0362809   0.0066408   0.0141602  -0.0096174
   51   0.0343638   0.0327935  -0.0387820  -0.0027411  -0.0096172   0.0018504
   52  -0.0286927   0.0029106   0.0069997   0.0010777  -0.0046424   0.0030655
   53  -0.0154591   0.0103723   0.0033171  -0.0023279  -0.0039265   0.0023013
   54   0.0111714  -0.0001400  -0.0000849  -0.0008854   0.0018187  -0.0004345
   55   0.0007470   0.0013500  -0.0005590  -0.0005370  -0.0002836  -0.0005629
   56  -0.0001897   0.0007508  -0.0005026   0.0001368   0.0000011   0.0004854
   57   0.0006528  -0.0003440  -0.0026721  -0.0004797  -0.0002887  -0.0002136
   58   0.0005509   0.0012907   0.0004714  -0.0016036   0.0018900   0.0004506
   59   0.0042901  -0.0023059   0.0000202  -0.0001816   0.0013200  -0.0010764
   60  -0.0017670  -0.0016066   0.0047001   0.0018527   0.0003643   0.0006318
   61  -0.0002461   0.0006090  -0.0004067   0.0001671  -0.0010493   0.0001658
   62  -0.0011658   0.0004549   0.0002010  -0.0000804   0.0000221   0.0004028
   63   0.0001144  -0.0003946   0.0005595  -0.0001885   0.0005478  -0.0000964
   64   0.0005509  -0.0012908  -0.0004714  -0.0531684  -0.0132530  -0.0142631
   65  -0.0042903  -0.0023060   0.0000207   0.0300607   0.0667739   0.0045394
   66   0.0017670  -0.0016066   0.0047000  -0.0188412  -0.0062226  -0.0029609
   67  -0.0002461  -0.0006089   0.0004066   0.0035104   0.0012091  -0.0007138
   68   0.0011660   0.0004550   0.0002009   0.0019705  -0.0083839   0.0012182
   69  -0.0001144  -0.0003947   0.0005596   0.0010314   0.0002812   0.0043646
   70  -0.0000777   0.0000012  -0.0001662  -0.0007646   0.0020308  -0.0008802
   71  -0.0002861  -0.0001649   0.0000966  -0.0007720  -0.0011581  -0.0003134
   72  -0.0001413  -0.0000337  -0.0000920  -0.0014185  -0.0002230   0.0008569
   73  -0.0001385  -0.0000486  -0.0000103  -0.0001053   0.0002768  -0.0000706
   74  -0.0000026   0.0000403  -0.0000143   0.0000176  -0.0004252   0.0000364
   75  -0.0000266   0.0000257  -0.0000498  -0.0000069  -0.0000195  -0.0000167
   76   0.0000235  -0.0000293   0.0000238   0.0004887   0.0007329   0.0003257
   77   0.0000236   0.0000067  -0.0000254  -0.0000747   0.0003339  -0.0000645
   78   0.0000528  -0.0000269   0.0000411   0.0000770   0.0000127   0.0000220
   79  -0.0000125  -0.0000519   0.0000630   0.0011385   0.0010681  -0.0000102
   80   0.0000052   0.0000248  -0.0000547  -0.0000530   0.0005982  -0.0000066
   81  -0.0000295   0.0000355  -0.0000445  -0.0000141   0.0003581  -0.0000725
   82  -0.0000775  -0.0000012   0.0001663  -0.0001833   0.0002462  -0.0000319
   83   0.0002860  -0.0001649   0.0000966  -0.0000562   0.0003923  -0.0001280
   84   0.0001415  -0.0000338  -0.0000919   0.0000282  -0.0000872  -0.0000858
   85  -0.0001385   0.0000485   0.0000104   0.0000144  -0.0001219   0.0000383
   86   0.0000026   0.0000403  -0.0000143  -0.0000245   0.0000458   0.0000229
   87   0.0000266   0.0000258  -0.0000498  -0.0000097   0.0000052   0.0000018
   88   0.0000235   0.0000293  -0.0000238   0.0000179   0.0000269   0.0000220
   89  -0.0000236   0.0000068  -0.0000254   0.0000442  -0.0000649   0.0000274
   90  -0.0000528  -0.0000269   0.0000411  -0.0000016  -0.0000256  -0.0000103
   91  -0.0000124   0.0000519  -0.0000630   0.0000393  -0.0000651   0.0000210
   92  -0.0000052   0.0000248  -0.0000547   0.0000268  -0.0001031   0.0000114
   93   0.0000295   0.0000355  -0.0000446   0.0000150  -0.0000288   0.0000190
   94   0.0000234   0.0000300   0.0000209   0.0002710  -0.0007200  -0.0001944
   95   0.0004067   0.0001354   0.0000406  -0.0009075  -0.0012594   0.0000341
   96  -0.0000772  -0.0000646  -0.0000255   0.0004606   0.0003424   0.0003574
   97  -0.0000840  -0.0000036   0.0000139   0.0003867  -0.0002292   0.0000690
   98  -0.0000468  -0.0000083  -0.0000312  -0.0002690   0.0001728  -0.0000431
   99   0.0000048   0.0000111   0.0000070   0.0000768   0.0000803   0.0001860
  100   0.0001206   0.0000038  -0.0000131  -0.0006171  -0.0007210   0.0005337
  101   0.0000244   0.0000014   0.0000013  -0.0005071  -0.0001247   0.0000827
  102   0.0000254  -0.0000249  -0.0000313  -0.0001542   0.0005550  -0.0000799
  103   0.0000472   0.0000080  -0.0000032  -0.0007879  -0.0007690  -0.0004795
  104  -0.0000224  -0.0000039   0.0000249  -0.0003153  -0.0008148  -0.0003131
  105   0.0000347   0.0000619   0.0000111  -0.0000436  -0.0001697  -0.0000787
  106   0.0000233  -0.0000300  -0.0000209  -0.0000346  -0.0000517  -0.0000260
  107  -0.0004067   0.0001354   0.0000407  -0.0000358  -0.0004994  -0.0000569
  108   0.0000769  -0.0000646  -0.0000256   0.0000863   0.0000484  -0.0000319
  109  -0.0000840   0.0000036  -0.0000139   0.0000652  -0.0001277   0.0000426
  110   0.0000468  -0.0000083  -0.0000312   0.0000231   0.0000285   0.0000187
  111  -0.0000048   0.0000111   0.0000070  -0.0000245   0.0000185   0.0000016
  112   0.0001207  -0.0000038   0.0000131  -0.0000182   0.0000850  -0.0000120
  113  -0.0000245   0.0000014   0.0000013   0.0000331  -0.0000167   0.0000423
  114  -0.0000255  -0.0000249  -0.0000312   0.0000642  -0.0000433   0.0000585
  115   0.0000472  -0.0000080   0.0000032  -0.0000485   0.0000672  -0.0000136
  116   0.0000225  -0.0000040   0.0000249   0.0000083   0.0000711   0.0000014
  117  -0.0000347   0.0000619   0.0000112  -0.0000615  -0.0000594  -0.0000192
            7           8           9          10          11          12
    1  -0.0286933   0.0154588  -0.0111706   0.0007470   0.0001898  -0.0006528
    2  -0.0029106   0.0103724  -0.0001401  -0.0013500   0.0007508  -0.0003440
    3  -0.0069989   0.0033167  -0.0000842   0.0005590  -0.0005026  -0.0026722
    4  -0.2772221  -0.1179055  -0.0575483   0.0005075   0.0000339   0.0004126
    5  -0.0691889  -0.1639523  -0.0158980  -0.0288953  -0.0116646  -0.0067904
    6  -0.0605435  -0.0253048  -0.0652771   0.0011705   0.0004921   0.0015701
    7   0.6363945   0.0251175   0.1431802  -0.0564156  -0.0104005  -0.0065636
    8   0.0251175   0.7293348  -0.0218957  -0.0107127  -0.3439493   0.0115752
    9   0.1431802  -0.0218957   0.1546666  -0.0064511   0.0121917  -0.0326509
   10  -0.0564156  -0.0107127  -0.0064511   0.0608362   0.0173865   0.0103145
   11  -0.0104005  -0.3439493   0.0121917   0.0173865   0.3677378  -0.0118944
   12  -0.0065636   0.0115752  -0.0326509   0.0103145  -0.0118944   0.0248428
   13   0.0214548  -0.0302277   0.0071653  -0.0037803  -0.0019195  -0.0027185
   14  -0.0732602  -0.0189790  -0.0163704  -0.0011280   0.0015240   0.0001221
   15   0.0087349  -0.0086456   0.0075118  -0.0028584  -0.0005779   0.0051280
   16  -0.0026983   0.0030127  -0.0030125  -0.0001126  -0.0001854  -0.0000037
   17   0.0073602  -0.0041852   0.0010162  -0.0014904  -0.0005703  -0.0002820
   18   0.0000316   0.0030962   0.0023555   0.0002365   0.0002009   0.0007719
   19   0.0010844  -0.0013276   0.0000986  -0.0004090  -0.0001882  -0.0000788
   20   0.0005712  -0.0008552   0.0001821  -0.0002071  -0.0000451  -0.0000724
   21  -0.0003296  -0.0003161   0.0010686  -0.0000870   0.0000184  -0.0000801
   22   0.0011266   0.0015178  -0.0002630   0.0009848   0.0005600   0.0000529
   23  -0.0018393  -0.0003389  -0.0011581  -0.0002042  -0.0000883  -0.0000376
   24  -0.0005187  -0.0011675   0.0005369  -0.0003246  -0.0001436  -0.0000595
   25  -0.0013239  -0.0006230   0.0001772  -0.0002791  -0.0001673  -0.0000764
   26  -0.0001840  -0.0000836   0.0001369   0.0000438   0.0000554   0.0000577
   27  -0.0000235   0.0000286   0.0000011  -0.0000159  -0.0000063   0.0000065
   28  -0.0000424   0.0000577   0.0000141   0.0000290   0.0000337   0.0000114
   29  -0.0000883   0.0001726   0.0000018   0.0000550   0.0000131   0.0000145
   30  -0.0000117  -0.0000290  -0.0000036  -0.0000011  -0.0000012   0.0000077
   31   0.0005240   0.0005050  -0.0003031   0.0001209   0.0000401   0.0000069
   32  -0.0009921  -0.0000414   0.0001674  -0.0000089  -0.0000012  -0.0000671
   33  -0.0001179  -0.0000297  -0.0000013  -0.0000100  -0.0000099  -0.0000144
   34   0.0000021   0.0000204  -0.0000309  -0.0000008  -0.0000082   0.0000035
   35  -0.0000557   0.0000447   0.0000006   0.0000076  -0.0000002   0.0000030
   36   0.0001128   0.0000119  -0.0000110  -0.0000005   0.0000030   0.0000049
   37  -0.0538014   0.0015279  -0.0133817  -0.0013487   0.0002705  -0.0001983
   38   0.0037421  -0.0044250   0.0015976  -0.0000187   0.0007873  -0.0000097
   39  -0.0140830  -0.0000317  -0.0075715  -0.0003222   0.0000139  -0.0001795
   40  -0.0012530  -0.0000187  -0.0002825   0.0000676  -0.0000349   0.0001940
   41   0.0003237   0.0006434   0.0000926  -0.0000222  -0.0000918  -0.0000350
   42   0.0001867  -0.0000697  -0.0001052   0.0002055  -0.0000432  -0.0006111
   43   0.0347456   0.0216677   0.0064708  -0.0039304   0.0031301  -0.0024278
   44   0.0583487  -0.0278987   0.0168718   0.0020519  -0.0001019   0.0007472
   45   0.0024536   0.0074422   0.0085096  -0.0024622   0.0011979   0.0038159
   46   0.0011363  -0.0008775  -0.0009315   0.0002729  -0.0001802   0.0000083
   47  -0.0021381  -0.0057509  -0.0000993   0.0014601  -0.0007113   0.0004192
   48  -0.0010334   0.0002214   0.0044415   0.0000074  -0.0001884   0.0000021
   49   0.0010776   0.0023280   0.0008854  -0.0005370  -0.0001368   0.0004797
   50   0.0046425  -0.0039265   0.0018186   0.0002836   0.0000011  -0.0002887
   51  -0.0030654   0.0023011  -0.0004344   0.0005629   0.0004854  -0.0002136
   52  -0.0024307   0.0011874  -0.0001000   0.0000041   0.0000098   0.0000293
   53  -0.0011875   0.0015151  -0.0003890   0.0000422   0.0000546   0.0002008
   54   0.0000998  -0.0003890  -0.0003394  -0.0000268   0.0000098   0.0000194
   55   0.0000041  -0.0000422   0.0000268  -0.0000569  -0.0000016  -0.0000069
   56  -0.0000098   0.0000546   0.0000098   0.0000016  -0.0000074  -0.0000039
   57  -0.0000292   0.0002008   0.0000194   0.0000069  -0.0000039   0.0000153
   58   0.0012521  -0.0004791  -0.0000486  -0.0000654   0.0000609   0.0000959
   59   0.0011697  -0.0000481  -0.0002085   0.0000466  -0.0000312   0.0000160
   60  -0.0004802  -0.0002207  -0.0002620  -0.0000056  -0.0000358   0.0000075
   61  -0.0007103   0.0004910  -0.0001039   0.0000180  -0.0000832   0.0000208
   62   0.0002302  -0.0000313   0.0000899   0.0000300   0.0000600   0.0000155
   63   0.0004891  -0.0002287   0.0002059   0.0000023   0.0000405  -0.0000216
   64  -0.2232999   0.1053469  -0.0483335   0.0075003  -0.0030745   0.0008940
   65   0.0450652  -0.1881594   0.0190619   0.0252467  -0.0129654   0.0079013
   66  -0.0439664   0.0337068  -0.0748110  -0.0003754   0.0003183   0.0034412
   67  -0.0443074  -0.0098911  -0.0149767   0.0011130  -0.0006636   0.0009021
   68   0.0129254   0.0194598   0.0039496  -0.0010935  -0.0005469  -0.0004493
   69  -0.0165948   0.0009991   0.0005519   0.0010191  -0.0001744  -0.0022168
   70   0.0005233  -0.0044359   0.0011667  -0.0002646   0.0001817   0.0002455
   71  -0.0038083  -0.0025818  -0.0012503   0.0001663   0.0000404  -0.0000597
   72   0.0003031  -0.0018544   0.0020479   0.0002286  -0.0000377  -0.0003979
   73  -0.0011421  -0.0012035  -0.0001690  -0.0000135   0.0001045  -0.0000152
   74   0.0012707   0.0007199   0.0001746  -0.0000380   0.0000703  -0.0000166
   75  -0.0000496  -0.0001080   0.0004056  -0.0000157   0.0000272   0.0000039
   76  -0.0012297   0.0001692  -0.0000430   0.0001408  -0.0000526  -0.0001103
   77   0.0004662  -0.0001585   0.0000799  -0.0001474   0.0000464   0.0000894
   78  -0.0003683  -0.0001661  -0.0001972   0.0000923  -0.0000668  -0.0000187
   79  -0.0021531   0.0005389  -0.0012388   0.0000301  -0.0000120   0.0002027
   80   0.0004699  -0.0003567   0.0005620  -0.0000637   0.0000101  -0.0000630
   81   0.0004981  -0.0000949  -0.0000324  -0.0000891   0.0000472   0.0000269
   82   0.0001957  -0.0001231   0.0000525  -0.0000131   0.0000180   0.0000035
   83   0.0001956  -0.0001971   0.0000523  -0.0000180   0.0000169  -0.0000100
   84  -0.0000122   0.0000341   0.0000406   0.0000011  -0.0000086  -0.0000040
   85  -0.0000534   0.0000556  -0.0000118   0.0000067  -0.0000037   0.0000041
   86   0.0000195  -0.0000188   0.0000069  -0.0000029   0.0000023   0.0000014
   87   0.0000024  -0.0000029   0.0000011  -0.0000009   0.0000005   0.0000003
   88  -0.0000141  -0.0000169  -0.0000020  -0.0000011  -0.0000003   0.0000004
   89  -0.0000374   0.0000334  -0.0000141   0.0000054  -0.0000039   0.0000032
   90  -0.0000087   0.0000057  -0.0000034   0.0000003   0.0000002  -0.0000011
   91  -0.0000512   0.0000206   0.0000121   0.0000043  -0.0000038  -0.0000021
   92  -0.0000625   0.0000514  -0.0000121   0.0000062  -0.0000071   0.0000000
   93  -0.0000361   0.0000216  -0.0000048   0.0000019  -0.0000035  -0.0000015
   94  -0.0024254  -0.0028204   0.0004374  -0.0030784  -0.0021892  -0.0005045
   95   0.0041894   0.0027211  -0.0002734   0.0003386  -0.0010772   0.0001888
   96  -0.0022077  -0.0019706  -0.0008669  -0.0006141  -0.0007084   0.0002487
   97  -0.0004160   0.0002784  -0.0001675   0.0001567  -0.0005365   0.0001502
   98   0.0011525  -0.0005468   0.0002158  -0.0000062   0.0006741  -0.0001278
   99  -0.0001248   0.0002262   0.0003195   0.0000265  -0.0001948  -0.0004084
  100  -0.0009679   0.0004779  -0.0009615  -0.0014956  -0.0021746  -0.0016641
  101  -0.0003641   0.0002088   0.0001769  -0.0012586   0.0001361  -0.0011508
  102   0.0006354  -0.0012857  -0.0001022  -0.0009353   0.0001250  -0.0002557
  103   0.0011161   0.0009079  -0.0001381  -0.0007409   0.0000007   0.0009833
  104  -0.0004532   0.0010036  -0.0006957  -0.0005004  -0.0000945   0.0003471
  105   0.0004821   0.0005968   0.0001168   0.0001605  -0.0005670  -0.0001158
  106  -0.0000366   0.0000175  -0.0000245  -0.0000068  -0.0000070   0.0000066
  107  -0.0003421   0.0001860  -0.0000849  -0.0000158  -0.0000364   0.0000071
  108   0.0000192  -0.0000045  -0.0000368  -0.0000026   0.0000016   0.0000138
  109  -0.0000615   0.0000582  -0.0000151   0.0000137  -0.0000042   0.0000029
  110   0.0000134  -0.0000071   0.0000059   0.0000019   0.0000020  -0.0000005
  111   0.0000105  -0.0000117   0.0000019  -0.0000032   0.0000008  -0.0000005
  112   0.0000604  -0.0000282   0.0000173  -0.0000013   0.0000037  -0.0000013
  113   0.0000040   0.0000043   0.0000097   0.0000081   0.0000049  -0.0000036
  114  -0.0000177   0.0000276  -0.0000039   0.0000108   0.0000004   0.0000018
  115   0.0000518  -0.0000299   0.0000049  -0.0000023   0.0000041  -0.0000008
  116   0.0000449  -0.0000348   0.0000173  -0.0000001   0.0000062  -0.0000031
  117  -0.0000544   0.0000149  -0.0000030  -0.0000053  -0.0000065  -0.0000054
           13          14          15          16          17          18
    1  -0.0111854   0.0124889  -0.0051297   0.0010070  -0.0000000  -0.0000002
    2   0.0329527  -0.0206596   0.0146031  -0.0000004   0.0066204  -0.0035539
    3  -0.0105170   0.0045099  -0.0008102   0.0000002   0.0009335   0.0017606
    4  -0.1046841   0.0101350  -0.0151578  -0.0074158  -0.0433316  -0.0024289
    5  -0.0523869  -0.2992995   0.0018583  -0.0123955  -0.0282996  -0.0053625
    6  -0.0085913   0.0186071  -0.0661412  -0.0021233  -0.0124535   0.0009646
    7   0.0214548  -0.0732602   0.0087349  -0.0026983   0.0073602   0.0000316
    8  -0.0302277  -0.0189790  -0.0086456   0.0030127  -0.0041852   0.0030962
    9   0.0071653  -0.0163704   0.0075118  -0.0030125   0.0010162   0.0023555
   10  -0.0037803  -0.0011280  -0.0028584  -0.0001126  -0.0014904   0.0002365
   11  -0.0019195   0.0015240  -0.0005779  -0.0001854  -0.0005703   0.0002009
   12  -0.0027185   0.0001221   0.0051280  -0.0000037  -0.0002820   0.0007719
   13   0.6610706  -0.0047560   0.1293595  -0.2211210  -0.0711668  -0.0295688
   14  -0.0047560   0.6863088  -0.0298652  -0.0481760  -0.1525272  -0.0116333
   15   0.1293595  -0.0298652   0.1719853  -0.0562634  -0.0288892  -0.0402111
   16  -0.2211210  -0.0481760  -0.0562634   0.6221678  -0.0000002   0.0000019
   17  -0.0711668  -0.1525272  -0.0288892  -0.0000002   0.7611516  -0.0115036
   18  -0.0295688  -0.0116333  -0.0402111   0.0000019  -0.0115036   0.0810745
   19   0.0023118  -0.0344141   0.0056941  -0.0689486   0.0000008  -0.0000004
   20  -0.0010979  -0.0156928   0.0035785   0.0000008  -0.4266352   0.0466106
   21  -0.0036023  -0.0130745  -0.0031374  -0.0000007   0.0803490  -0.0164777
   22  -0.0587073  -0.0024979   0.0059258  -0.2211234   0.0711665   0.0295677
   23   0.0024972   0.0211664   0.0090346   0.0481757  -0.1525267  -0.0116328
   24  -0.0059261   0.0090347  -0.0055446   0.0562624  -0.0288898  -0.0402109
   25   0.0062270   0.0048503   0.0028349  -0.0479641  -0.0174402   0.0144920
   26   0.0022238  -0.0027382  -0.0032600   0.0161068   0.0171794  -0.0014187
   27  -0.0033553  -0.0020222  -0.0007027   0.0145858   0.0047269   0.0019136
   28  -0.0005775   0.0000295  -0.0004222   0.0026232  -0.0014944  -0.0012334
   29  -0.0008418   0.0002550  -0.0003709   0.0014329   0.0015425  -0.0002642
   30  -0.0003852   0.0000823  -0.0003828  -0.0016097  -0.0002860  -0.0029376
   31  -0.0020324  -0.0002610   0.0008903   0.0032101   0.0001214  -0.0001123
   32  -0.0010629   0.0001378   0.0007350  -0.0013022  -0.0076483   0.0000365
   33   0.0019769  -0.0002210   0.0011417  -0.0006957   0.0018771   0.0054238
   34   0.0002646   0.0004760   0.0003385  -0.0012813  -0.0010688   0.0002329
   35   0.0000734  -0.0000646  -0.0001550   0.0003836   0.0005557   0.0000107
   36   0.0001692  -0.0000720   0.0000770   0.0003623   0.0004101   0.0005972
   37  -0.2411973   0.0528599  -0.0523453  -0.0479631   0.0174396  -0.0144936
   38   0.1246679  -0.1919933   0.0387763  -0.0161072   0.0171793  -0.0014192
   39  -0.0556830   0.0207731  -0.0745300  -0.0145862   0.0047263   0.0019128
   40   0.0048831   0.0248647  -0.0009472   0.0026232   0.0014945   0.0012336
   41  -0.0049919  -0.0157983  -0.0002720  -0.0014330   0.0015424  -0.0002643
   42  -0.0006621   0.0081964   0.0030770   0.0016096  -0.0002861  -0.0029378
   43  -0.0539442   0.0356843  -0.0183757   0.0032093  -0.0001215   0.0001126
   44  -0.0097521   0.0637269  -0.0061406   0.0013019  -0.0076479   0.0000374
   45  -0.0143996   0.0045688  -0.0012124   0.0006970   0.0018778   0.0054244
   46  -0.0019008  -0.0038183  -0.0018236  -0.0012813   0.0010686  -0.0002331
   47  -0.0031363  -0.0003030  -0.0004541  -0.0003837   0.0005557   0.0000106
   48  -0.0022821  -0.0003523   0.0059266  -0.0003623   0.0004102   0.0005972
   49   0.0077772   0.0002139   0.0007086  -0.0074158   0.0433320   0.0024303
   50  -0.0015578  -0.0008512   0.0011874   0.0123962  -0.0282995  -0.0053636
   51   0.0012944  -0.0000006   0.0019598   0.0021234  -0.0124537   0.0009642
   52   0.0011268   0.0018393   0.0005190  -0.0026990  -0.0073605  -0.0000325
   53  -0.0015176  -0.0003389  -0.0011674  -0.0030130  -0.0041852   0.0030963
   54   0.0002635  -0.0011577   0.0005369   0.0030112   0.0010165   0.0023563
   55   0.0009848   0.0002042   0.0003246  -0.0001126   0.0014904  -0.0002364
   56  -0.0005600  -0.0000883  -0.0001436   0.0001854  -0.0005703   0.0002009
   57  -0.0000529  -0.0000376  -0.0000595   0.0000036  -0.0002821   0.0007719
   58  -0.0033469  -0.0029855  -0.0005546   0.0061238   0.0012068  -0.0004487
   59   0.0002158   0.0004760  -0.0000186  -0.0011344   0.0044609   0.0009199
   60   0.0010050   0.0012140   0.0000470  -0.0026107  -0.0006622  -0.0009024
   61   0.0044443   0.0034372   0.0000173  -0.0101904   0.0020349   0.0029371
   62  -0.0029507  -0.0019889  -0.0003048   0.0061409  -0.0009402  -0.0015633
   63  -0.0023475  -0.0017459  -0.0002395   0.0050037  -0.0007000  -0.0013855
   64  -0.0113922   0.0256255  -0.0036905   0.0061239  -0.0012067   0.0004491
   65   0.0253484  -0.0600601   0.0107336   0.0011357   0.0044609   0.0009197
   66  -0.0035257   0.0094860  -0.0041773   0.0026098  -0.0006624  -0.0009026
   67   0.0039372   0.0010177   0.0020343  -0.0101907  -0.0020348  -0.0029371
   68   0.0009876   0.0043278   0.0002277  -0.0061425  -0.0009406  -0.0015639
   69   0.0020290   0.0003203  -0.0002435  -0.0050020  -0.0007002  -0.0013851
   70  -0.0006311  -0.0014886  -0.0001645   0.0024375   0.0005911   0.0006995
   71   0.0008064   0.0019416   0.0001158  -0.0024195  -0.0006917  -0.0007470
   72  -0.0007035   0.0003642  -0.0000199   0.0008045   0.0001688   0.0000398
   73   0.0002213   0.0001884   0.0000672  -0.0003428  -0.0000708  -0.0000897
   74  -0.0000871   0.0002177  -0.0000764  -0.0001793   0.0000381  -0.0000041
   75   0.0000592   0.0000961  -0.0000007  -0.0000195  -0.0000337  -0.0000306
   76   0.0002510  -0.0008738   0.0002475  -0.0000223   0.0000253  -0.0001055
   77  -0.0002031  -0.0003428   0.0001206   0.0004878   0.0001242   0.0000474
   78   0.0001442   0.0000840   0.0000004  -0.0000957  -0.0001211  -0.0000343
   79   0.0006517  -0.0011346   0.0002620  -0.0004500  -0.0000008  -0.0000579
   80  -0.0001458  -0.0005766  -0.0000996   0.0008820   0.0002177   0.0003038
   81  -0.0001669  -0.0003507  -0.0001907   0.0005542   0.0001945   0.0002651
   82  -0.0010533  -0.0008873  -0.0000101   0.0024376  -0.0005910  -0.0006993
   83  -0.0009670  -0.0008445   0.0000737   0.0024196  -0.0006917  -0.0007470
   84   0.0003599   0.0003228  -0.0000723  -0.0008038   0.0001685   0.0000397
   85   0.0001576   0.0001342  -0.0000026  -0.0003428   0.0000709   0.0000898
   86  -0.0000863  -0.0000787  -0.0000236   0.0001793   0.0000381  -0.0000041
   87  -0.0000227  -0.0000058  -0.0000034   0.0000196  -0.0000337  -0.0000307
   88   0.0000421  -0.0000059   0.0000384  -0.0000224  -0.0000251   0.0001056
   89   0.0001733   0.0001957  -0.0000396  -0.0004879   0.0001242   0.0000474
   90  -0.0000274  -0.0000301   0.0000387   0.0000954  -0.0001211  -0.0000342
   91   0.0001759   0.0001722  -0.0000248  -0.0004498   0.0000007   0.0000579
   92   0.0003841   0.0003064   0.0000071  -0.0008816   0.0002176   0.0003036
   93   0.0002313   0.0001722  -0.0000067  -0.0005547   0.0001945   0.0002652
   94   0.0005934   0.0000104   0.0000280  -0.0004964  -0.0000574  -0.0000378
   95  -0.0022923  -0.0000226  -0.0005718   0.0040677   0.0003867   0.0009635
   96   0.0004719  -0.0009761   0.0005019  -0.0002859  -0.0000389  -0.0003123
   97   0.0001784   0.0000011   0.0000235  -0.0003044  -0.0000740  -0.0000520
   98   0.0001943   0.0002228   0.0000703  -0.0002428   0.0000063  -0.0000708
   99   0.0000579  -0.0000863   0.0000003   0.0000123   0.0000043  -0.0000068
  100  -0.0006843   0.0004676  -0.0000208   0.0005692  -0.0000275  -0.0000036
  101  -0.0000170   0.0005468  -0.0000483  -0.0004304  -0.0000473  -0.0001350
  102   0.0001743  -0.0000424   0.0000231  -0.0001047   0.0000658  -0.0000069
  103  -0.0005278   0.0010261  -0.0002523   0.0003240  -0.0000108   0.0001333
  104  -0.0001079   0.0009858  -0.0000962  -0.0007151  -0.0001701  -0.0001560
  105  -0.0004027  -0.0000826  -0.0002789   0.0009108   0.0001141   0.0003170
  106   0.0002578   0.0001301   0.0000258  -0.0004966   0.0000574   0.0000377
  107   0.0019639   0.0013543   0.0001657  -0.0040675   0.0003867   0.0009636
  108  -0.0002150  -0.0000975  -0.0000061   0.0002849  -0.0000389  -0.0003121
  109   0.0001375   0.0001407  -0.0000054  -0.0003045   0.0000740   0.0000520
  110  -0.0001221  -0.0000723  -0.0000156   0.0002427   0.0000063  -0.0000708
  111   0.0000073  -0.0000079   0.0000083  -0.0000124   0.0000043  -0.0000067
  112  -0.0002243  -0.0001817  -0.0000235   0.0005692   0.0000276   0.0000036
  113  -0.0002140  -0.0001344  -0.0000331   0.0004299  -0.0000473  -0.0001349
  114  -0.0000731  -0.0000019  -0.0000251   0.0001048   0.0000658  -0.0000070
  115  -0.0001583  -0.0001285  -0.0000013   0.0003241   0.0000107  -0.0001333
  116  -0.0003204  -0.0002390  -0.0000192   0.0007156  -0.0001702  -0.0001561
  117   0.0004600   0.0002798   0.0000321  -0.0009107   0.0001141   0.0003170
           19          20          21          22          23          24
    1  -0.0003177  -0.0000000   0.0000000  -0.0111851  -0.0124893   0.0051299
    2  -0.0000000   0.0001775  -0.0007638  -0.0329525  -0.0206604   0.0146033
    3  -0.0000000  -0.0003553  -0.0004283   0.0105166   0.0045092  -0.0008099
    4  -0.0063037  -0.0020906  -0.0008165   0.0077771  -0.0002138  -0.0007087
    5  -0.0015347   0.0015973   0.0005837   0.0015573  -0.0008511   0.0011877
    6  -0.0021287  -0.0002617   0.0010949  -0.0012943  -0.0000007   0.0019597
    7   0.0010844   0.0005712  -0.0003296   0.0011266  -0.0018393  -0.0005187
    8  -0.0013276  -0.0008552  -0.0003161   0.0015178  -0.0003389  -0.0011675
    9   0.0000986   0.0001821   0.0010686  -0.0002630  -0.0011581   0.0005369
   10  -0.0004090  -0.0002071  -0.0000870   0.0009848  -0.0002042  -0.0003246
   11  -0.0001882  -0.0000451   0.0000184   0.0005600  -0.0000883  -0.0001436
   12  -0.0000788  -0.0000724  -0.0000801   0.0000529  -0.0000376  -0.0000595
   13   0.0023118  -0.0010979  -0.0036023  -0.0587073   0.0024972  -0.0059261
   14  -0.0344141  -0.0156928  -0.0130745  -0.0024979   0.0211664   0.0090347
   15   0.0056941   0.0035785  -0.0031374   0.0059258   0.0090346  -0.0055446
   16  -0.0689486   0.0000008  -0.0000007  -0.2211234   0.0481757   0.0562624
   17   0.0000008  -0.4266352   0.0803490   0.0711665  -0.1525267  -0.0288898
   18  -0.0000004   0.0466106  -0.0164777   0.0295677  -0.0116328  -0.0402109
   19   0.0750819  -0.0000010   0.0000003   0.0023116   0.0344144  -0.0056940
   20  -0.0000010   0.4508645  -0.0530116   0.0010981  -0.0156928   0.0035783
   21   0.0000003  -0.0530116   0.0191257   0.0036026  -0.0130746  -0.0031376
   22   0.0023116   0.0010981   0.0036026   0.6610709   0.0047572  -0.1293522
   23   0.0344144  -0.0156928  -0.0130746   0.0047572   0.6863101  -0.0298522
   24  -0.0056940   0.0035783  -0.0031376  -0.1293522  -0.0298522   0.1719808
   25   0.0018317  -0.0028787  -0.0010324  -0.2411938  -0.0528614   0.0523400
   26   0.0025393   0.0024755  -0.0007663  -0.1246673  -0.1919914   0.0387696
   27  -0.0007130   0.0001878   0.0000604   0.0556746   0.0207663  -0.0745257
   28  -0.0006491   0.0009617   0.0001465   0.0048832  -0.0248649   0.0009462
   29  -0.0016508   0.0002369   0.0003255   0.0049916  -0.0157990  -0.0002724
   30   0.0005130   0.0002089   0.0004050   0.0006624   0.0081953   0.0030772
   31  -0.0007522   0.0001703  -0.0004176  -0.0539461  -0.0356831   0.0183745
   32   0.0000511  -0.0002735   0.0000998   0.0097491   0.0637264  -0.0061378
   33  -0.0000471  -0.0005277  -0.0006295   0.0143995   0.0045698  -0.0012120
   34  -0.0000002  -0.0000682  -0.0000997  -0.0019006   0.0038185   0.0018239
   35   0.0000057   0.0000125   0.0000146   0.0031364  -0.0003030  -0.0004544
   36   0.0000090   0.0000289  -0.0000826   0.0022822  -0.0003520   0.0059268
   37   0.0018317   0.0028786   0.0010325   0.0062272  -0.0048501  -0.0028352
   38  -0.0025392   0.0024754  -0.0007664  -0.0022235  -0.0027382  -0.0032601
   39   0.0007132   0.0001878   0.0000605   0.0033556  -0.0020221  -0.0007028
   40  -0.0006491  -0.0009616  -0.0001465  -0.0005776  -0.0000295   0.0004222
   41   0.0016508   0.0002370   0.0003256   0.0008419   0.0002550  -0.0003709
   42  -0.0005131   0.0002088   0.0004050   0.0003853   0.0000822  -0.0003828
   43  -0.0007523  -0.0001703   0.0004176  -0.0020323   0.0002607  -0.0008901
   44  -0.0000512  -0.0002734   0.0000997   0.0010628   0.0001376   0.0007352
   45   0.0000471  -0.0005277  -0.0006295  -0.0019777  -0.0002205   0.0011417
   46  -0.0000002   0.0000682   0.0000997   0.0002647  -0.0004760  -0.0003385
   47  -0.0000057   0.0000125   0.0000146  -0.0000734  -0.0000646  -0.0001550
   48  -0.0000090   0.0000289  -0.0000826  -0.0001692  -0.0000720   0.0000770
   49  -0.0063037   0.0020905   0.0008167  -0.1046839  -0.0101340   0.0151569
   50   0.0015346   0.0015974   0.0005835   0.0523871  -0.2993009   0.0018536
   51   0.0021286  -0.0002615   0.0010950   0.0085926   0.0186021  -0.0661408
   52   0.0010844  -0.0005711   0.0003295   0.0214552   0.0732604  -0.0087322
   53   0.0013276  -0.0008552  -0.0003162   0.0302276  -0.0189796  -0.0086462
   54  -0.0000986   0.0001820   0.0010687  -0.0071651  -0.0163712   0.0075106
   55  -0.0004090   0.0002071   0.0000870  -0.0037803   0.0011279   0.0028584
   56   0.0001881  -0.0000451   0.0000184   0.0019195   0.0015241  -0.0005778
   57   0.0000789  -0.0000724  -0.0000801   0.0027188   0.0001219   0.0051278
   58   0.0002606   0.0000851   0.0000426  -0.0113921  -0.0256242   0.0036894
   59  -0.0006290   0.0001774  -0.0003456  -0.0253468  -0.0600604   0.0107315
   60  -0.0001143  -0.0001216   0.0001377   0.0035264   0.0094863  -0.0041771
   61  -0.0003847  -0.0003543  -0.0002809   0.0039365  -0.0010193  -0.0020338
   62   0.0000491   0.0002079   0.0002050  -0.0009872   0.0043278   0.0002271
   63   0.0002187   0.0002213   0.0000959  -0.0020313   0.0003168  -0.0002427
   64   0.0002606  -0.0000852  -0.0000424  -0.0033470   0.0029856   0.0005544
   65   0.0006290   0.0001773  -0.0003455  -0.0002162   0.0004764  -0.0000186
   66   0.0001142  -0.0001216   0.0001378  -0.0010046   0.0012138   0.0000470
   67  -0.0003847   0.0003544   0.0002808   0.0044445  -0.0034374  -0.0000172
   68  -0.0000491   0.0002080   0.0002050   0.0029515  -0.0019894  -0.0003048
   69  -0.0002187   0.0002212   0.0000958   0.0023467  -0.0017454  -0.0002393
   70   0.0001249  -0.0000889  -0.0000858  -0.0010533   0.0008873   0.0000101
   71  -0.0001322   0.0000897   0.0000923   0.0009670  -0.0008445   0.0000737
   72   0.0000248  -0.0000357   0.0000569  -0.0003602   0.0003231  -0.0000723
   73  -0.0000078   0.0000105   0.0000193   0.0001576  -0.0001342   0.0000026
   74   0.0000155   0.0000062   0.0000113   0.0000863  -0.0000787  -0.0000236
   75  -0.0000003   0.0000025   0.0000032   0.0000227  -0.0000058  -0.0000034
   76   0.0000020   0.0000034   0.0000004   0.0000420   0.0000059  -0.0000384
   77   0.0000302  -0.0000137   0.0000028  -0.0001733   0.0001957  -0.0000395
   78  -0.0000298   0.0000060  -0.0000173   0.0000275  -0.0000301   0.0000387
   79  -0.0000113   0.0000150   0.0000075   0.0001760  -0.0001723   0.0000249
   80   0.0000368  -0.0000319  -0.0000375  -0.0003843   0.0003065   0.0000071
   81   0.0000384  -0.0000256  -0.0000372  -0.0002311   0.0001720  -0.0000067
   82   0.0001249   0.0000889   0.0000858  -0.0006313   0.0014884   0.0001642
   83   0.0001322   0.0000897   0.0000923  -0.0008067   0.0019412   0.0001159
   84  -0.0000248  -0.0000357   0.0000569   0.0007036   0.0003655  -0.0000202
   85  -0.0000078  -0.0000105  -0.0000193   0.0002213  -0.0001885  -0.0000673
   86  -0.0000155   0.0000062   0.0000113   0.0000870   0.0002176  -0.0000764
   87   0.0000003   0.0000025   0.0000032  -0.0000591   0.0000965  -0.0000008
   88   0.0000020  -0.0000034  -0.0000004   0.0002508   0.0008730  -0.0002473
   89  -0.0000302  -0.0000138   0.0000028   0.0002033  -0.0003427   0.0001205
   90   0.0000298   0.0000060  -0.0000173  -0.0001440   0.0000843   0.0000004
   91  -0.0000113  -0.0000150  -0.0000075   0.0006516   0.0011348  -0.0002620
   92  -0.0000368  -0.0000319  -0.0000375   0.0001456  -0.0005766  -0.0000994
   93  -0.0000384  -0.0000256  -0.0000372   0.0001672  -0.0003504  -0.0001907
   94   0.0000112   0.0000101   0.0000285   0.0002577  -0.0001300  -0.0000257
   95   0.0000453  -0.0001454  -0.0001570  -0.0019640   0.0013544   0.0001657
   96   0.0000105   0.0000348  -0.0000133   0.0002154  -0.0000979  -0.0000062
   97  -0.0000161   0.0000058   0.0000152   0.0001375  -0.0001406   0.0000054
   98   0.0000175   0.0000158   0.0000075   0.0001221  -0.0000723  -0.0000156
   99  -0.0000006  -0.0000012  -0.0000074  -0.0000072  -0.0000079   0.0000083
  100  -0.0000001  -0.0000169  -0.0000563  -0.0002243   0.0001817   0.0000235
  101   0.0000017   0.0000189   0.0000031   0.0002143  -0.0001346  -0.0000331
  102   0.0000185   0.0000130  -0.0000017   0.0000731  -0.0000019  -0.0000251
  103  -0.0000001  -0.0000137   0.0000101  -0.0001582   0.0001285   0.0000013
  104  -0.0000255   0.0000161   0.0000465   0.0003201  -0.0002388  -0.0000191
  105   0.0000075  -0.0000396  -0.0000259  -0.0004600   0.0002798   0.0000321
  106   0.0000112  -0.0000101  -0.0000285   0.0005935  -0.0000106  -0.0000278
  107  -0.0000453  -0.0001454  -0.0001569   0.0022923  -0.0000223  -0.0005718
  108  -0.0000104   0.0000348  -0.0000133  -0.0004712  -0.0009757   0.0005018
  109  -0.0000161  -0.0000058  -0.0000152   0.0001784  -0.0000010  -0.0000235
  110  -0.0000175   0.0000158   0.0000075  -0.0001943   0.0002230   0.0000702
  111   0.0000006  -0.0000012  -0.0000074  -0.0000577  -0.0000860   0.0000003
  112  -0.0000001   0.0000169   0.0000563  -0.0006844  -0.0004680   0.0000208
  113  -0.0000017   0.0000189   0.0000031   0.0000175   0.0005470  -0.0000484
  114  -0.0000185   0.0000130  -0.0000017  -0.0001743  -0.0000422   0.0000231
  115  -0.0000001   0.0000137  -0.0000101  -0.0005276  -0.0010257   0.0002522
  116   0.0000255   0.0000161   0.0000465   0.0001076   0.0009860  -0.0000961
  117  -0.0000075  -0.0000396  -0.0000259   0.0004029  -0.0000824  -0.0002790
           25          26          27          28          29          30
    1   0.0034896   0.0004433   0.0006658  -0.0003700  -0.0001481  -0.0001497
    2   0.0066499  -0.0041924   0.0002224  -0.0013415  -0.0007330   0.0001418
    3  -0.0016010  -0.0007263   0.0028925   0.0000651  -0.0000102   0.0000379
    4  -0.0013530   0.0010037   0.0007818   0.0005027   0.0005071   0.0000033
    5   0.0001440   0.0004660   0.0007563  -0.0001234  -0.0001050  -0.0000606
    6   0.0001455   0.0010341   0.0000480   0.0002539   0.0001419   0.0000150
    7  -0.0013239  -0.0001840  -0.0000235  -0.0000424  -0.0000883  -0.0000117
    8  -0.0006230  -0.0000836   0.0000286   0.0000577   0.0001726  -0.0000290
    9   0.0001772   0.0001369   0.0000011   0.0000141   0.0000018  -0.0000036
   10  -0.0002791   0.0000438  -0.0000159   0.0000290   0.0000550  -0.0000011
   11  -0.0001673   0.0000554  -0.0000063   0.0000337   0.0000131  -0.0000012
   12  -0.0000764   0.0000577   0.0000065   0.0000114   0.0000145   0.0000077
   13   0.0062270   0.0022238  -0.0033553  -0.0005775  -0.0008418  -0.0003852
   14   0.0048503  -0.0027382  -0.0020222   0.0000295   0.0002550   0.0000823
   15   0.0028349  -0.0032600  -0.0007027  -0.0004222  -0.0003709  -0.0003828
   16  -0.0479641   0.0161068   0.0145858   0.0026232   0.0014329  -0.0016097
   17  -0.0174402   0.0171794   0.0047269  -0.0014944   0.0015425  -0.0002860
   18   0.0144920  -0.0014187   0.0019136  -0.0012334  -0.0002642  -0.0029376
   19   0.0018317   0.0025393  -0.0007130  -0.0006491  -0.0016508   0.0005130
   20  -0.0028787   0.0024755   0.0001878   0.0009617   0.0002369   0.0002089
   21  -0.0010324  -0.0007663   0.0000604   0.0001465   0.0003255   0.0004050
   22  -0.2411938  -0.1246673   0.0556746   0.0048832   0.0049916   0.0006624
   23  -0.0528614  -0.1919914   0.0207663  -0.0248649  -0.0157990   0.0081953
   24   0.0523400   0.0387696  -0.0745257   0.0009462  -0.0002724   0.0030772
   25   0.6600020  -0.0240181  -0.1400041  -0.0599034   0.0181199   0.0047359
   26  -0.0240181   0.7219398  -0.0334509   0.0176502  -0.3298322   0.0142066
   27  -0.1400041  -0.0334509   0.1546809   0.0058498   0.0148167  -0.0336358
   28  -0.0599034   0.0176502   0.0058498   0.0590049  -0.0206973  -0.0078965
   29   0.0181199  -0.3298322   0.0148167  -0.0206973   0.3524749  -0.0159590
   30   0.0047359   0.0142066  -0.0336358  -0.0078965  -0.0159590   0.0256749
   31  -0.2956490   0.1191797   0.0565629   0.0018454  -0.0008253   0.0001715
   32   0.0616641  -0.1650151  -0.0077763   0.0289567  -0.0106676  -0.0068784
   33   0.0612609  -0.0238624  -0.0615596  -0.0019179   0.0007596   0.0015371
   34  -0.0188292  -0.0177765   0.0063554   0.0007991   0.0001208  -0.0011277
   35   0.0121954   0.0111481  -0.0037827  -0.0002717   0.0010375  -0.0002059
   36   0.0040156   0.0038814  -0.0006881  -0.0011794  -0.0002932  -0.0036612
   37  -0.0025563   0.0007281   0.0005814   0.0001385   0.0001311  -0.0001181
   38  -0.0007282   0.0007463   0.0001929  -0.0000317  -0.0001032  -0.0001002
   39  -0.0005813   0.0001928   0.0002078   0.0000333   0.0000323   0.0000155
   40   0.0001385   0.0000317  -0.0000333  -0.0000268  -0.0000343   0.0000129
   41  -0.0001311  -0.0001032   0.0000323   0.0000343   0.0000659   0.0000005
   42   0.0001181  -0.0001002   0.0000155  -0.0000129   0.0000005  -0.0000046
   43   0.0009228   0.0000635  -0.0001157  -0.0000720  -0.0001266  -0.0000255
   44   0.0003663  -0.0001566  -0.0000585   0.0000177   0.0000103   0.0000452
   45   0.0001660   0.0003061  -0.0001642  -0.0000084  -0.0000421   0.0000255
   46  -0.0001019   0.0000863   0.0000047   0.0000088  -0.0000083  -0.0000120
   47  -0.0000455   0.0000406   0.0000084   0.0000028   0.0000031  -0.0000063
   48  -0.0000590   0.0000434   0.0000242   0.0000029  -0.0000025   0.0000016
   49   0.0314980  -0.0190094  -0.0059105  -0.0030360  -0.0030188   0.0027212
   50  -0.0691964  -0.0327953   0.0212383  -0.0020133  -0.0000208   0.0010128
   51  -0.0033265   0.0091245   0.0089154   0.0025826   0.0013254   0.0043298
   52  -0.0538013  -0.0037421   0.0140832  -0.0012531  -0.0003237  -0.0001870
   53  -0.0015266  -0.0044247  -0.0000324   0.0000187   0.0006433  -0.0000698
   54   0.0133814   0.0015962  -0.0075717   0.0002826   0.0000927  -0.0001051
   55  -0.0013486   0.0000187   0.0003223   0.0000676   0.0000222  -0.0002055
   56  -0.0002705   0.0007873   0.0000140   0.0000349  -0.0000918  -0.0000432
   57   0.0001984  -0.0000096  -0.0001795  -0.0001940  -0.0000350  -0.0006111
   58   0.0233845   0.0339995  -0.0077209  -0.0042098   0.0022617   0.0027704
   59   0.0757955  -0.0196387  -0.0185016   0.0013724   0.0018514   0.0001647
   60  -0.0100099  -0.0083292   0.0051284   0.0027752  -0.0003625   0.0057905
   61  -0.0017081  -0.0060648   0.0011317   0.0004669   0.0000780   0.0000755
   62  -0.0054975  -0.0029079   0.0019537   0.0014957  -0.0009056  -0.0002600
   63   0.0015715   0.0035617   0.0040993  -0.0002225   0.0001090   0.0005549
   64   0.0011803  -0.0000036   0.0000149  -0.0000506   0.0000275  -0.0000015
   65  -0.0006219  -0.0001394  -0.0000196  -0.0000103   0.0000250  -0.0000088
   66   0.0006224  -0.0000716  -0.0000217  -0.0000173   0.0000229   0.0000030
   67  -0.0010972   0.0001873   0.0001784   0.0000926  -0.0000264   0.0000188
   68  -0.0008246   0.0000946   0.0001280   0.0000684   0.0000323   0.0000075
   69  -0.0007196   0.0000443   0.0000938   0.0000372  -0.0000170  -0.0000019
   70   0.0002566  -0.0000381  -0.0000277  -0.0000197   0.0000180  -0.0000072
   71  -0.0001643   0.0000634   0.0000323   0.0000196  -0.0000252   0.0000056
   72   0.0000576  -0.0000242  -0.0000143  -0.0000069   0.0000016   0.0000049
   73  -0.0000174   0.0000078   0.0000013   0.0000034  -0.0000045   0.0000006
   74  -0.0000110   0.0000049  -0.0000008   0.0000031  -0.0000006  -0.0000003
   75   0.0000010  -0.0000005   0.0000000   0.0000004   0.0000001  -0.0000001
   76  -0.0000291  -0.0000124   0.0000053  -0.0000012   0.0000007  -0.0000018
   77   0.0000371  -0.0000149  -0.0000059  -0.0000033   0.0000063  -0.0000002
   78  -0.0000089   0.0000028   0.0000017  -0.0000009  -0.0000023  -0.0000000
   79  -0.0000580   0.0000099   0.0000031   0.0000040  -0.0000025   0.0000020
   80   0.0000787  -0.0000158  -0.0000132  -0.0000080   0.0000052  -0.0000021
   81   0.0000537  -0.0000086  -0.0000093  -0.0000045   0.0000032  -0.0000038
   82  -0.0013654  -0.0007979   0.0007292   0.0002342  -0.0002450  -0.0000581
   83  -0.0007414  -0.0000015   0.0000859   0.0001632  -0.0002223  -0.0000071
   84  -0.0000725   0.0003924   0.0000900  -0.0000453   0.0000039   0.0000043
   85   0.0000177   0.0000957  -0.0000154  -0.0000503   0.0000468   0.0000134
   86  -0.0000963   0.0004491  -0.0000207  -0.0000093  -0.0000150   0.0000051
   87  -0.0000690  -0.0000888   0.0002210   0.0000017   0.0000056   0.0000056
   88  -0.0009906  -0.0000558  -0.0003375  -0.0000087  -0.0000065   0.0000091
   89   0.0003994   0.0002771   0.0001822  -0.0000341   0.0000371  -0.0000155
   90  -0.0003383  -0.0005046   0.0001153   0.0000311   0.0000039   0.0000049
   91  -0.0011262   0.0001205   0.0006313  -0.0000499   0.0000207  -0.0000211
   92   0.0002805  -0.0002130  -0.0002157  -0.0000255   0.0000664   0.0000080
   93   0.0001295   0.0000868  -0.0001948  -0.0000240   0.0000363   0.0000097
   94  -0.0000636   0.0000132   0.0000127   0.0000074   0.0000044   0.0000008
   95   0.0005525  -0.0000744  -0.0000720  -0.0000463  -0.0000142  -0.0000093
   96  -0.0000273   0.0000101   0.0000110   0.0000078   0.0000053   0.0000011
   97  -0.0000062   0.0000036  -0.0000001   0.0000025  -0.0000063   0.0000005
   98  -0.0000320   0.0000065   0.0000046   0.0000035   0.0000011   0.0000001
   99   0.0000084  -0.0000018  -0.0000031  -0.0000008  -0.0000023  -0.0000001
  100   0.0000726  -0.0000087  -0.0000095  -0.0000056  -0.0000010  -0.0000021
  101  -0.0000702   0.0000051   0.0000140   0.0000046   0.0000049  -0.0000020
  102  -0.0000458   0.0000052   0.0000049   0.0000027   0.0000078   0.0000001
  103   0.0000363  -0.0000010  -0.0000037  -0.0000019   0.0000026  -0.0000002
  104  -0.0000807   0.0000151   0.0000117   0.0000080   0.0000006   0.0000033
  105   0.0001312  -0.0000207  -0.0000177  -0.0000121  -0.0000064  -0.0000042
  106  -0.0001078   0.0014925   0.0005337  -0.0003987   0.0002172   0.0001035
  107  -0.0013570  -0.0015528   0.0000535  -0.0001259   0.0002101  -0.0000878
  108   0.0016289  -0.0005253   0.0008459   0.0002185  -0.0001349  -0.0001105
  109  -0.0001176   0.0001358   0.0000220  -0.0000477   0.0000354  -0.0000039
  110  -0.0003068  -0.0004698   0.0000931   0.0001478  -0.0000875  -0.0000622
  111   0.0001183   0.0000484  -0.0000497  -0.0000366   0.0000117  -0.0000375
  112   0.0006800   0.0001185  -0.0002945   0.0000352  -0.0000230   0.0000113
  113  -0.0004656   0.0002879   0.0003739   0.0000049  -0.0000285  -0.0000349
  114  -0.0000162   0.0000650  -0.0000084   0.0000051   0.0000121   0.0000008
  115   0.0012528   0.0000764  -0.0001509   0.0000259  -0.0000150  -0.0000004
  116  -0.0009772   0.0003187   0.0000551   0.0000118  -0.0000441   0.0000420
  117  -0.0002004  -0.0003962  -0.0000309  -0.0000324   0.0000407  -0.0000071
           31          32          33          34          35          36
    1  -0.0018167  -0.0011949   0.0006026   0.0000244  -0.0000672   0.0000622
    2  -0.0016406   0.0012814   0.0004038  -0.0001170   0.0001182  -0.0002379
    3   0.0017535  -0.0000441  -0.0007369  -0.0000797  -0.0001047  -0.0003167
    4   0.0001610   0.0008721  -0.0003985  -0.0000490   0.0000787  -0.0000796
    5  -0.0006634  -0.0007770   0.0001007  -0.0000576  -0.0001013  -0.0000719
    6  -0.0007366   0.0003949  -0.0000584  -0.0000459   0.0001047  -0.0001116
    7   0.0005240  -0.0009921  -0.0001179   0.0000021  -0.0000557   0.0001128
    8   0.0005050  -0.0000414  -0.0000297   0.0000204   0.0000447   0.0000119
    9  -0.0003031   0.0001674  -0.0000013  -0.0000309   0.0000006  -0.0000110
   10   0.0001209  -0.0000089  -0.0000100  -0.0000008   0.0000076  -0.0000005
   11   0.0000401  -0.0000012  -0.0000099  -0.0000082  -0.0000002   0.0000030
   12   0.0000069  -0.0000671  -0.0000144   0.0000035   0.0000030   0.0000049
   13  -0.0020324  -0.0010629   0.0019769   0.0002646   0.0000734   0.0001692
   14  -0.0002610   0.0001378  -0.0002210   0.0004760  -0.0000646  -0.0000720
   15   0.0008903   0.0007350   0.0011417   0.0003385  -0.0001550   0.0000770
   16   0.0032101  -0.0013022  -0.0006957  -0.0012813   0.0003836   0.0003623
   17   0.0001214  -0.0076483   0.0018771  -0.0010688   0.0005557   0.0004101
   18  -0.0001123   0.0000365   0.0054238   0.0002329   0.0000107   0.0005972
   19  -0.0007522   0.0000511  -0.0000471  -0.0000002   0.0000057   0.0000090
   20   0.0001703  -0.0002735  -0.0005277  -0.0000682   0.0000125   0.0000289
   21  -0.0004176   0.0000998  -0.0006295  -0.0000997   0.0000146  -0.0000826
   22  -0.0539461   0.0097491   0.0143995  -0.0019006   0.0031364   0.0022822
   23  -0.0356831   0.0637264   0.0045698   0.0038185  -0.0003030  -0.0003520
   24   0.0183745  -0.0061378  -0.0012120   0.0018239  -0.0004544   0.0059268
   25  -0.2956490   0.0616641   0.0612609  -0.0188292   0.0121954   0.0040156
   26   0.1191797  -0.1650151  -0.0238624  -0.0177765   0.0111481   0.0038814
   27   0.0565629  -0.0077763  -0.0615596   0.0063554  -0.0037827  -0.0006881
   28   0.0018454   0.0289567  -0.0019179   0.0007991  -0.0002717  -0.0011794
   29  -0.0008253  -0.0106676   0.0007596   0.0001208   0.0010375  -0.0002932
   30   0.0001715  -0.0068784   0.0015371  -0.0011277  -0.0002059  -0.0036612
   31   0.6968497   0.0132791  -0.1522523  -0.2274755  -0.1302402   0.0573790
   32   0.0132791   0.6759611  -0.0303772  -0.1318761  -0.1596209   0.0406001
   33  -0.1522523  -0.0303772   0.1531970   0.0575433   0.0401764  -0.0456019
   34  -0.2274755  -0.1318761   0.0575433   0.2469513   0.1385615  -0.0653112
   35  -0.1302402  -0.1596209   0.0401764   0.1385615   0.1650376  -0.0428777
   36   0.0573790   0.0406001  -0.0456019  -0.0653112  -0.0428777   0.0402289
   37   0.0009229  -0.0003664  -0.0001658  -0.0001019   0.0000455   0.0000590
   38  -0.0000634  -0.0001567   0.0003061  -0.0000863   0.0000406   0.0000434
   39   0.0001157  -0.0000585  -0.0001641  -0.0000047   0.0000083   0.0000241
   40  -0.0000720  -0.0000177   0.0000084   0.0000088  -0.0000028  -0.0000029
   41   0.0001266   0.0000103  -0.0000421   0.0000083   0.0000031  -0.0000025
   42   0.0000255   0.0000452   0.0000255   0.0000120  -0.0000063   0.0000016
   43  -0.0006906   0.0004186   0.0002639  -0.0000328  -0.0000187  -0.0000052
   44  -0.0004185   0.0005071  -0.0000550  -0.0000348  -0.0000120  -0.0000287
   45  -0.0002639  -0.0000550   0.0000732  -0.0000274   0.0000139  -0.0000034
   46  -0.0000327   0.0000348   0.0000274  -0.0000201   0.0000006   0.0000084
   47   0.0000187  -0.0000120   0.0000139  -0.0000006   0.0000043   0.0000002
   48   0.0000053  -0.0000287  -0.0000034  -0.0000084   0.0000002  -0.0000039
   49  -0.0188815   0.0249619   0.0016471   0.0000609   0.0011206  -0.0002626
   50   0.0321557  -0.0447380  -0.0049077   0.0008932  -0.0007916   0.0001170
   51   0.0021313  -0.0056472  -0.0031545  -0.0002001  -0.0002650  -0.0004574
   52   0.0347454  -0.0583513  -0.0024533   0.0011365   0.0021381   0.0010338
   53  -0.0216693  -0.0279003   0.0074442   0.0008776  -0.0057508   0.0002203
   54  -0.0064702   0.0168734   0.0085092   0.0009314  -0.0000998   0.0044416
   55  -0.0039305  -0.0020520   0.0024623   0.0002729  -0.0014601  -0.0000076
   56  -0.0031301  -0.0001020   0.0011979   0.0001802  -0.0007114  -0.0001884
   57   0.0024271   0.0007472   0.0038161  -0.0000082   0.0004190   0.0000022
   58  -0.1255493   0.0367786   0.0135948   0.0057776  -0.0269503   0.0005366
   59  -0.0233513  -0.2978733   0.0159041   0.0022585  -0.0118119  -0.0005240
   60   0.0192240   0.0022112  -0.0672373  -0.0007619   0.0076770   0.0029806
   61  -0.0044292   0.0196689   0.0021448  -0.0006169  -0.0003770  -0.0005040
   62   0.0425341  -0.0249203  -0.0120176  -0.0009737   0.0015227   0.0001732
   63  -0.0006599  -0.0082548   0.0061682  -0.0005008  -0.0001121  -0.0023637
   64  -0.0001602   0.0001379   0.0001130   0.0001020   0.0000473  -0.0000874
   65   0.0006997  -0.0007887  -0.0001087   0.0000879   0.0000055   0.0000253
   66  -0.0000916   0.0002913   0.0000333   0.0000344   0.0000130  -0.0000354
   67  -0.0001459   0.0002579  -0.0001745  -0.0001556  -0.0000433   0.0000551
   68   0.0000592   0.0001202  -0.0001199  -0.0000788  -0.0000137   0.0000315
   69   0.0000447   0.0000042  -0.0000856  -0.0000720  -0.0000233   0.0000329
   70   0.0000525  -0.0000647   0.0000429   0.0000435   0.0000142  -0.0000188
   71  -0.0001260   0.0001161  -0.0000279  -0.0000487  -0.0000148   0.0000140
   72   0.0000319  -0.0000483   0.0000076   0.0000153   0.0000022   0.0000001
   73  -0.0000323   0.0000269  -0.0000009  -0.0000091  -0.0000040   0.0000030
   74  -0.0000165   0.0000197   0.0000016  -0.0000055  -0.0000021   0.0000020
   75  -0.0000040   0.0000047  -0.0000002  -0.0000005  -0.0000004   0.0000004
   76   0.0000293  -0.0000233  -0.0000034   0.0000030   0.0000004   0.0000002
   77   0.0000268  -0.0000180   0.0000050   0.0000108   0.0000030  -0.0000025
   78   0.0000026  -0.0000042  -0.0000045  -0.0000006   0.0000005  -0.0000005
   79   0.0000013  -0.0000022  -0.0000116  -0.0000066  -0.0000019   0.0000040
   80   0.0000272  -0.0000359   0.0000132   0.0000158   0.0000049  -0.0000056
   81   0.0000067  -0.0000135   0.0000138   0.0000079   0.0000024  -0.0000041
   82   0.0018768  -0.0010751  -0.0000904  -0.0027542  -0.0003405   0.0005371
   83   0.0063454  -0.0009079  -0.0002014   0.0023277  -0.0012634  -0.0003073
   84   0.0008446  -0.0004344  -0.0008470   0.0006170   0.0006861   0.0000442
   85   0.0001769  -0.0006305   0.0001604   0.0002019   0.0000293  -0.0000916
   86   0.0002086  -0.0011435   0.0001534   0.0005961   0.0006501  -0.0001715
   87  -0.0001446   0.0002821   0.0003009  -0.0001171  -0.0001751  -0.0003785
   88  -0.0001066   0.0012194   0.0000726  -0.0022252   0.0015656   0.0020125
   89   0.0001925  -0.0004652  -0.0007622   0.0018308   0.0000465  -0.0009679
   90   0.0006025   0.0012607  -0.0003735   0.0002399  -0.0012598  -0.0000020
   91   0.0012345   0.0007986   0.0004357  -0.0003003   0.0001861  -0.0007855
   92  -0.0010321   0.0008877   0.0001284   0.0001094   0.0001723   0.0003671
   93  -0.0006992  -0.0002030   0.0000630   0.0003920   0.0003671  -0.0002535
   94  -0.0000007   0.0000130  -0.0000056  -0.0000073  -0.0000003   0.0000009
   95  -0.0000112  -0.0000634   0.0000800   0.0000550   0.0000150  -0.0000254
   96  -0.0000041   0.0000260  -0.0000128  -0.0000038  -0.0000006   0.0000034
   97  -0.0000403   0.0000320   0.0000012  -0.0000103  -0.0000051   0.0000035
   98   0.0000012   0.0000044  -0.0000038  -0.0000034  -0.0000005   0.0000011
   99  -0.0000081   0.0000048   0.0000016  -0.0000012  -0.0000009   0.0000007
  100   0.0000023  -0.0000056   0.0000111   0.0000077   0.0000027  -0.0000034
  101   0.0000173   0.0000011  -0.0000081  -0.0000035   0.0000004   0.0000003
  102   0.0000348  -0.0000185  -0.0000073   0.0000035   0.0000028  -0.0000008
  103   0.0000069  -0.0000075   0.0000038   0.0000061   0.0000026  -0.0000029
  104  -0.0000123   0.0000213  -0.0000127  -0.0000111  -0.0000031   0.0000043
  105  -0.0000164  -0.0000100   0.0000243   0.0000099   0.0000018  -0.0000063
  106  -0.0051191  -0.0009216   0.0013987   0.0000844   0.0001179  -0.0002048
  107  -0.0000478   0.0039408   0.0011331   0.0000933  -0.0001841   0.0001727
  108   0.0021364   0.0011426   0.0010345  -0.0001978   0.0001108  -0.0004172
  109  -0.0000327  -0.0003356   0.0001296   0.0000722   0.0001123  -0.0000189
  110   0.0021269  -0.0003671  -0.0002949  -0.0000506  -0.0000248   0.0000170
  111  -0.0004063   0.0002914   0.0004612  -0.0000069  -0.0000347   0.0000145
  112  -0.0002637   0.0003369  -0.0001198  -0.0000119   0.0000287  -0.0000060
  113   0.0007323  -0.0011348   0.0001377  -0.0000798   0.0001704  -0.0001786
  114   0.0002057   0.0000039  -0.0002117   0.0000183   0.0000553   0.0000038
  115  -0.0006008   0.0010329   0.0001636  -0.0000303  -0.0000157  -0.0000740
  116   0.0006245  -0.0020635  -0.0008160   0.0000072   0.0000812   0.0001820
  117  -0.0003869   0.0008343   0.0000839   0.0000272  -0.0001120   0.0000148
           37          38          39          40          41          42
    1   0.0034892  -0.0004434  -0.0006655  -0.0003700   0.0001481   0.0001497
    2  -0.0066500  -0.0041924   0.0002223   0.0013414  -0.0007330   0.0001419
    3   0.0016015  -0.0007264   0.0028927  -0.0000651  -0.0000102   0.0000378
    4   0.0314986   0.0190089   0.0059097  -0.0030359   0.0030188  -0.0027215
    5   0.0691967  -0.0327937   0.0212389   0.0020133  -0.0000209   0.0010127
    6   0.0033246   0.0091253   0.0089144  -0.0025827   0.0013255   0.0043297
    7  -0.0538014   0.0037421  -0.0140830  -0.0012530   0.0003237   0.0001867
    8   0.0015279  -0.0044250  -0.0000317  -0.0000187   0.0006434  -0.0000697
    9  -0.0133817   0.0015976  -0.0075715  -0.0002825   0.0000926  -0.0001052
   10  -0.0013487  -0.0000187  -0.0003222   0.0000676  -0.0000222   0.0002055
   11   0.0002705   0.0007873   0.0000139  -0.0000349  -0.0000918  -0.0000432
   12  -0.0001983  -0.0000097  -0.0001795   0.0001940  -0.0000350  -0.0006111
   13  -0.2411973   0.1246679  -0.0556830   0.0048831  -0.0049919  -0.0006621
   14   0.0528599  -0.1919933   0.0207731   0.0248647  -0.0157983   0.0081964
   15  -0.0523453   0.0387763  -0.0745300  -0.0009472  -0.0002720   0.0030770
   16  -0.0479631  -0.0161072  -0.0145862   0.0026232  -0.0014330   0.0016096
   17   0.0174396   0.0171793   0.0047263   0.0014945   0.0015424  -0.0002861
   18  -0.0144936  -0.0014192   0.0019128   0.0012336  -0.0002643  -0.0029378
   19   0.0018317  -0.0025392   0.0007132  -0.0006491   0.0016508  -0.0005131
   20   0.0028786   0.0024754   0.0001878  -0.0009616   0.0002370   0.0002088
   21   0.0010325  -0.0007664   0.0000605  -0.0001465   0.0003256   0.0004050
   22   0.0062272  -0.0022235   0.0033556  -0.0005776   0.0008419   0.0003853
   23  -0.0048501  -0.0027382  -0.0020221  -0.0000295   0.0002550   0.0000822
   24  -0.0028352  -0.0032601  -0.0007028   0.0004222  -0.0003709  -0.0003828
   25  -0.0025563  -0.0007282  -0.0005813   0.0001385  -0.0001311   0.0001181
   26   0.0007281   0.0007463   0.0001928   0.0000317  -0.0001032  -0.0001002
   27   0.0005814   0.0001929   0.0002078  -0.0000333   0.0000323   0.0000155
   28   0.0001385  -0.0000317   0.0000333  -0.0000268   0.0000343  -0.0000129
   29   0.0001311  -0.0001032   0.0000323  -0.0000343   0.0000659   0.0000005
   30  -0.0001181  -0.0001002   0.0000155   0.0000129   0.0000005  -0.0000046
   31   0.0009229  -0.0000634   0.0001157  -0.0000720   0.0001266   0.0000255
   32  -0.0003664  -0.0001567  -0.0000585  -0.0000177   0.0000103   0.0000452
   33  -0.0001658   0.0003061  -0.0001641   0.0000084  -0.0000421   0.0000255
   34  -0.0001019  -0.0000863  -0.0000047   0.0000088   0.0000083   0.0000120
   35   0.0000455   0.0000406   0.0000083  -0.0000028   0.0000031  -0.0000063
   36   0.0000590   0.0000434   0.0000241  -0.0000029  -0.0000025   0.0000016
   37   0.6600081   0.0240221   0.1400106  -0.0599030  -0.0181206  -0.0047358
   38   0.0240221   0.7219436  -0.0334721  -0.0176513  -0.3298323   0.0142170
   39   0.1400106  -0.0334721   0.1546872  -0.0058498   0.0148270  -0.0336370
   40  -0.0599030  -0.0176513  -0.0058498   0.0590047   0.0206983   0.0078964
   41  -0.0181206  -0.3298323   0.0148270   0.0206983   0.3524742  -0.0159702
   42  -0.0047358   0.0142170  -0.0336370   0.0078964  -0.0159702   0.0256762
   43  -0.2956543  -0.1191824  -0.0565624   0.0018452   0.0008254  -0.0001711
   44  -0.0616605  -0.1650183  -0.0077727  -0.0289563  -0.0106671  -0.0068781
   45  -0.0612590  -0.0238615  -0.0615592   0.0019186   0.0007599   0.0015374
   46  -0.0188282   0.0177761  -0.0063552   0.0007992  -0.0001207   0.0011277
   47  -0.0121961   0.0111482  -0.0037831   0.0002717   0.0010374  -0.0002061
   48  -0.0040153   0.0038807  -0.0006884   0.0011793  -0.0002934  -0.0036611
   49  -0.0013529  -0.0010037  -0.0007819   0.0005027  -0.0005071  -0.0000033
   50  -0.0001437   0.0004659   0.0007563   0.0001234  -0.0001050  -0.0000606
   51  -0.0001456   0.0010341   0.0000480  -0.0002540   0.0001419   0.0000150
   52  -0.0013242   0.0001840   0.0000235  -0.0000424   0.0000883   0.0000116
   53   0.0006230  -0.0000836   0.0000286  -0.0000577   0.0001726  -0.0000290
   54  -0.0001774   0.0001369   0.0000011  -0.0000141   0.0000018  -0.0000036
   55  -0.0002791  -0.0000438   0.0000159   0.0000290  -0.0000550   0.0000011
   56   0.0001673   0.0000554  -0.0000063  -0.0000337   0.0000131  -0.0000012
   57   0.0000763   0.0000577   0.0000065  -0.0000114   0.0000145   0.0000077
   58   0.0011804   0.0000035  -0.0000149  -0.0000506  -0.0000275   0.0000015
   59   0.0006222  -0.0001394  -0.0000196   0.0000103   0.0000250  -0.0000088
   60  -0.0006225  -0.0000716  -0.0000217   0.0000173   0.0000229   0.0000030
   61  -0.0010972  -0.0001873  -0.0001784   0.0000926   0.0000264  -0.0000188
   62   0.0008244   0.0000946   0.0001280  -0.0000684   0.0000323   0.0000075
   63   0.0007200   0.0000443   0.0000939  -0.0000373  -0.0000170  -0.0000018
   64   0.0233871  -0.0339992   0.0077231  -0.0042098  -0.0022620  -0.0027704
   65  -0.0758001  -0.0196392  -0.0185021  -0.0013727   0.0018511   0.0001646
   66   0.0100099  -0.0083278   0.0051285  -0.0027751  -0.0003622   0.0057904
   67  -0.0017101   0.0060645  -0.0011306   0.0004667  -0.0000780  -0.0000752
   68   0.0054967  -0.0029067   0.0019551  -0.0014955  -0.0009056  -0.0002601
   69  -0.0015678   0.0035623   0.0041006   0.0002228   0.0001091   0.0005549
   70  -0.0013652   0.0007977  -0.0007299   0.0002341   0.0002450   0.0000581
   71   0.0007417  -0.0000014   0.0000864  -0.0001632  -0.0002223  -0.0000071
   72   0.0000712   0.0003927   0.0000898   0.0000455   0.0000041   0.0000042
   73   0.0000177  -0.0000957   0.0000153  -0.0000503  -0.0000468  -0.0000134
   74   0.0000965   0.0004492  -0.0000208   0.0000093  -0.0000150   0.0000051
   75   0.0000686  -0.0000888   0.0002210  -0.0000017   0.0000056   0.0000056
   76  -0.0009917   0.0000561   0.0003372  -0.0000087   0.0000065  -0.0000091
   77  -0.0003996   0.0002767   0.0001819   0.0000340   0.0000371  -0.0000155
   78   0.0003379  -0.0005046   0.0001156  -0.0000311   0.0000038   0.0000050
   79  -0.0011260  -0.0001206  -0.0006314  -0.0000500  -0.0000207   0.0000211
   80  -0.0002802  -0.0002130  -0.0002159   0.0000256   0.0000664   0.0000080
   81  -0.0001300   0.0000871  -0.0001952   0.0000240   0.0000363   0.0000098
   82   0.0002566   0.0000381   0.0000277  -0.0000197  -0.0000180   0.0000073
   83   0.0001643   0.0000634   0.0000323  -0.0000196  -0.0000252   0.0000056
   84  -0.0000576  -0.0000242  -0.0000143   0.0000069   0.0000016   0.0000049
   85  -0.0000174  -0.0000078  -0.0000013   0.0000034   0.0000045  -0.0000006
   86   0.0000110   0.0000049  -0.0000008  -0.0000031  -0.0000006  -0.0000003
   87  -0.0000010  -0.0000005   0.0000000  -0.0000004   0.0000001  -0.0000001
   88  -0.0000291   0.0000124  -0.0000053  -0.0000012  -0.0000007   0.0000018
   89  -0.0000371  -0.0000149  -0.0000059   0.0000033   0.0000063  -0.0000002
   90   0.0000088   0.0000028   0.0000016   0.0000009  -0.0000023  -0.0000000
   91  -0.0000580  -0.0000099  -0.0000031   0.0000040   0.0000025  -0.0000020
   92  -0.0000787  -0.0000158  -0.0000132   0.0000080   0.0000052  -0.0000021
   93  -0.0000538  -0.0000086  -0.0000093   0.0000045   0.0000032  -0.0000038
   94  -0.0001080  -0.0014923  -0.0005347  -0.0003986  -0.0002171  -0.0001036
   95   0.0013565  -0.0015528   0.0000534   0.0001259   0.0002101  -0.0000879
   96  -0.0016291  -0.0005254   0.0008455  -0.0002187  -0.0001351  -0.0001104
   97  -0.0001174  -0.0001359  -0.0000219  -0.0000477  -0.0000354   0.0000039
   98   0.0003066  -0.0004698   0.0000926  -0.0001478  -0.0000875  -0.0000622
   99  -0.0001189   0.0000486  -0.0000497   0.0000366   0.0000117  -0.0000375
  100   0.0006798  -0.0001184   0.0002944   0.0000352   0.0000230  -0.0000113
  101   0.0004652   0.0002879   0.0003739  -0.0000050  -0.0000286  -0.0000349
  102   0.0000160   0.0000649  -0.0000086  -0.0000051   0.0000121   0.0000008
  103   0.0012533  -0.0000763   0.0001510   0.0000259   0.0000150   0.0000004
  104   0.0009772   0.0003186   0.0000553  -0.0000118  -0.0000440   0.0000420
  105   0.0002001  -0.0003963  -0.0000310   0.0000324   0.0000407  -0.0000071
  106  -0.0000637  -0.0000132  -0.0000128   0.0000074  -0.0000044  -0.0000008
  107  -0.0005525  -0.0000744  -0.0000720   0.0000463  -0.0000142  -0.0000093
  108   0.0000272   0.0000101   0.0000110  -0.0000078   0.0000053   0.0000011
  109  -0.0000062  -0.0000036   0.0000001   0.0000025   0.0000063  -0.0000005
  110   0.0000320   0.0000065   0.0000046  -0.0000035   0.0000011   0.0000001
  111  -0.0000084  -0.0000018  -0.0000031   0.0000008  -0.0000023  -0.0000001
  112   0.0000726   0.0000087   0.0000095  -0.0000056   0.0000010   0.0000021
  113   0.0000701   0.0000051   0.0000140  -0.0000046   0.0000049  -0.0000020
  114   0.0000458   0.0000052   0.0000049  -0.0000027   0.0000078   0.0000001
  115   0.0000363   0.0000010   0.0000037  -0.0000019  -0.0000026   0.0000002
  116   0.0000808   0.0000151   0.0000117  -0.0000080   0.0000006   0.0000033
  117  -0.0001312  -0.0000207  -0.0000177   0.0000121  -0.0000064  -0.0000042
           43          44          45          46          47          48
    1  -0.0018165   0.0011950  -0.0006030   0.0000243   0.0000671  -0.0000621
    2   0.0016407   0.0012813   0.0004039   0.0001171   0.0001182  -0.0002379
    3  -0.0017537  -0.0000443  -0.0007371   0.0000797  -0.0001048  -0.0003166
    4  -0.0188817  -0.0249606  -0.0016470   0.0000610  -0.0011206   0.0002628
    5  -0.0321567  -0.0447386  -0.0049065  -0.0008934  -0.0007917   0.0001172
    6  -0.0021310  -0.0056456  -0.0031547   0.0002001  -0.0002651  -0.0004573
    7   0.0347456   0.0583487   0.0024536   0.0011363  -0.0021381  -0.0010334
    8   0.0216677  -0.0278987   0.0074422  -0.0008775  -0.0057509   0.0002214
    9   0.0064708   0.0168718   0.0085096  -0.0009315  -0.0000993   0.0044415
   10  -0.0039304   0.0020519  -0.0024622   0.0002729   0.0014601   0.0000074
   11   0.0031301  -0.0001019   0.0011979  -0.0001802  -0.0007113  -0.0001884
   12  -0.0024278   0.0007472   0.0038159   0.0000083   0.0004192   0.0000021
   13  -0.0539442  -0.0097521  -0.0143996  -0.0019008  -0.0031363  -0.0022821
   14   0.0356843   0.0637269   0.0045688  -0.0038183  -0.0003030  -0.0003523
   15  -0.0183757  -0.0061406  -0.0012124  -0.0018236  -0.0004541   0.0059266
   16   0.0032093   0.0013019   0.0006970  -0.0012813  -0.0003837  -0.0003623
   17  -0.0001215  -0.0076479   0.0018778   0.0010686   0.0005557   0.0004102
   18   0.0001126   0.0000374   0.0054244  -0.0002331   0.0000106   0.0005972
   19  -0.0007523  -0.0000512   0.0000471  -0.0000002  -0.0000057  -0.0000090
   20  -0.0001703  -0.0002734  -0.0005277   0.0000682   0.0000125   0.0000289
   21   0.0004176   0.0000997  -0.0006295   0.0000997   0.0000146  -0.0000826
   22  -0.0020323   0.0010628  -0.0019777   0.0002647  -0.0000734  -0.0001692
   23   0.0002607   0.0001376  -0.0002205  -0.0004760  -0.0000646  -0.0000720
   24  -0.0008901   0.0007352   0.0011417  -0.0003385  -0.0001550   0.0000770
   25   0.0009228   0.0003663   0.0001660  -0.0001019  -0.0000455  -0.0000590
   26   0.0000635  -0.0001566   0.0003061   0.0000863   0.0000406   0.0000434
   27  -0.0001157  -0.0000585  -0.0001642   0.0000047   0.0000084   0.0000242
   28  -0.0000720   0.0000177  -0.0000084   0.0000088   0.0000028   0.0000029
   29  -0.0001266   0.0000103  -0.0000421  -0.0000083   0.0000031  -0.0000025
   30  -0.0000255   0.0000452   0.0000255  -0.0000120  -0.0000063   0.0000016
   31  -0.0006906  -0.0004185  -0.0002639  -0.0000327   0.0000187   0.0000053
   32   0.0004186   0.0005071  -0.0000550   0.0000348  -0.0000120  -0.0000287
   33   0.0002639  -0.0000550   0.0000732   0.0000274   0.0000139  -0.0000034
   34  -0.0000328  -0.0000348  -0.0000274  -0.0000201  -0.0000006  -0.0000084
   35  -0.0000187  -0.0000120   0.0000139   0.0000006   0.0000043   0.0000002
   36  -0.0000052  -0.0000287  -0.0000034   0.0000084   0.0000002  -0.0000039
   37  -0.2956543  -0.0616605  -0.0612590  -0.0188282  -0.0121961  -0.0040153
   38  -0.1191824  -0.1650183  -0.0238615   0.0177761   0.0111482   0.0038807
   39  -0.0565624  -0.0077727  -0.0615592  -0.0063552  -0.0037831  -0.0006884
   40   0.0018452  -0.0289563   0.0019186   0.0007992   0.0002717   0.0011793
   41   0.0008254  -0.0106671   0.0007599  -0.0001207   0.0010374  -0.0002934
   42  -0.0001711  -0.0068781   0.0015374   0.0011277  -0.0002061  -0.0036611
   43   0.6968587  -0.0132761   0.1522490  -0.2274768   0.1302394  -0.0573790
   44  -0.0132761   0.6759729  -0.0304009   0.1318766  -0.1596198   0.0406044
   45   0.1522490  -0.0304009   0.1531953  -0.0575449   0.0401785  -0.0456010
   46  -0.2274768   0.1318766  -0.0575449   0.2469500  -0.1385589   0.0653131
   47   0.1302394  -0.1596198   0.0401785  -0.1385589   0.1650355  -0.0428789
   48  -0.0573790   0.0406044  -0.0456010   0.0653131  -0.0428789   0.0402294
   49   0.0001610  -0.0008721   0.0003985  -0.0000490  -0.0000787   0.0000796
   50   0.0006632  -0.0007771   0.0001008   0.0000576  -0.0001014  -0.0000719
   51   0.0007367   0.0003950  -0.0000584   0.0000459   0.0001047  -0.0001117
   52   0.0005242   0.0009921   0.0001179   0.0000021   0.0000557  -0.0001128
   53  -0.0005050  -0.0000414  -0.0000297  -0.0000204   0.0000447   0.0000119
   54   0.0003031   0.0001674  -0.0000012   0.0000309   0.0000006  -0.0000110
   55   0.0001208   0.0000089   0.0000100  -0.0000008  -0.0000076   0.0000005
   56  -0.0000401  -0.0000011  -0.0000099   0.0000082  -0.0000002   0.0000030
   57  -0.0000069  -0.0000671  -0.0000144  -0.0000035   0.0000030   0.0000049
   58  -0.0001602  -0.0001380  -0.0001131   0.0001020  -0.0000473   0.0000874
   59  -0.0006997  -0.0007887  -0.0001087  -0.0000879   0.0000055   0.0000254
   60   0.0000916   0.0002913   0.0000334  -0.0000344   0.0000130  -0.0000354
   61  -0.0001459  -0.0002579   0.0001746  -0.0001556   0.0000433  -0.0000551
   62  -0.0000592   0.0001201  -0.0001199   0.0000788  -0.0000137   0.0000315
   63  -0.0000447   0.0000042  -0.0000858   0.0000720  -0.0000233   0.0000329
   64  -0.1255528  -0.0367804  -0.0135972   0.0057787   0.0269499  -0.0005393
   65   0.0233538  -0.2978830   0.0159201  -0.0022596  -0.0118109  -0.0005243
   66  -0.0192234   0.0022298  -0.0672392   0.0007629   0.0076767   0.0029798
   67  -0.0044301  -0.0196688  -0.0021431  -0.0006171   0.0003775   0.0005036
   68  -0.0425336  -0.0249242  -0.0120119   0.0009735   0.0015233   0.0001722
   69   0.0006592  -0.0082557   0.0061735   0.0005002  -0.0001125  -0.0023633
   70   0.0018765   0.0010746   0.0000900  -0.0027542   0.0003404  -0.0005371
   71  -0.0063471  -0.0009080  -0.0002031  -0.0023280  -0.0012636  -0.0003081
   72  -0.0008422  -0.0004333  -0.0008497  -0.0006181   0.0006862   0.0000445
   73   0.0001769   0.0006305  -0.0001603   0.0002017  -0.0000293   0.0000919
   74  -0.0002086  -0.0011439   0.0001531  -0.0005963   0.0006502  -0.0001714
   75   0.0001452   0.0002823   0.0003011   0.0001174  -0.0001751  -0.0003786
   76  -0.0001061  -0.0012202  -0.0000725  -0.0022235  -0.0015662  -0.0020131
   77  -0.0001925  -0.0004649  -0.0007627  -0.0018312   0.0000458  -0.0009690
   78  -0.0006024   0.0012600  -0.0003730  -0.0002402  -0.0012604  -0.0000033
   79   0.0012345  -0.0007987  -0.0004346  -0.0003009  -0.0001866   0.0007859
   80   0.0010324   0.0008879   0.0001290  -0.0001100   0.0001725   0.0003668
   81   0.0006997  -0.0002043   0.0000630  -0.0003921   0.0003674  -0.0002532
   82   0.0000525   0.0000646  -0.0000430   0.0000435  -0.0000142   0.0000188
   83   0.0001260   0.0001161  -0.0000279   0.0000487  -0.0000148   0.0000140
   84  -0.0000319  -0.0000482   0.0000076  -0.0000153   0.0000022   0.0000001
   85  -0.0000323  -0.0000269   0.0000009  -0.0000091   0.0000040  -0.0000030
   86   0.0000165   0.0000197   0.0000016   0.0000055  -0.0000021   0.0000020
   87   0.0000040   0.0000047  -0.0000002   0.0000005  -0.0000004   0.0000004
   88   0.0000293   0.0000233   0.0000034   0.0000030  -0.0000004  -0.0000002
   89  -0.0000268  -0.0000180   0.0000050  -0.0000108   0.0000030  -0.0000025
   90  -0.0000026  -0.0000042  -0.0000045   0.0000006   0.0000005  -0.0000005
   91   0.0000014   0.0000022   0.0000116  -0.0000066   0.0000019  -0.0000040
   92  -0.0000272  -0.0000359   0.0000132  -0.0000158   0.0000049  -0.0000056
   93  -0.0000067  -0.0000135   0.0000138  -0.0000080   0.0000024  -0.0000041
   94  -0.0051177   0.0009226  -0.0013982   0.0000842  -0.0001179   0.0002051
   95   0.0000479   0.0039417   0.0011332  -0.0000933  -0.0001841   0.0001728
   96  -0.0021381   0.0011417   0.0010328   0.0001981   0.0001108  -0.0004170
   97  -0.0000330   0.0003355  -0.0001293   0.0000722  -0.0001123   0.0000189
   98  -0.0021265  -0.0003667  -0.0002946   0.0000505  -0.0000248   0.0000172
   99   0.0004071   0.0002919   0.0004613   0.0000069  -0.0000347   0.0000144
  100  -0.0002638  -0.0003368   0.0001200  -0.0000119  -0.0000287   0.0000060
  101  -0.0007328  -0.0011348   0.0001377   0.0000799   0.0001704  -0.0001787
  102  -0.0002054   0.0000043  -0.0002117  -0.0000183   0.0000552   0.0000038
  103  -0.0006011  -0.0010332  -0.0001633  -0.0000303   0.0000157   0.0000740
  104  -0.0006239  -0.0020632  -0.0008153  -0.0000073   0.0000811   0.0001820
  105   0.0003872   0.0008351   0.0000840  -0.0000272  -0.0001120   0.0000148
  106  -0.0000007  -0.0000130   0.0000056  -0.0000073   0.0000003  -0.0000009
  107   0.0000112  -0.0000634   0.0000800  -0.0000550   0.0000150  -0.0000254
  108   0.0000041   0.0000260  -0.0000128   0.0000038  -0.0000006   0.0000034
  109  -0.0000403  -0.0000320  -0.0000012  -0.0000103   0.0000051  -0.0000035
  110  -0.0000012   0.0000044  -0.0000038   0.0000034  -0.0000005   0.0000011
  111   0.0000081   0.0000048   0.0000016   0.0000012  -0.0000009   0.0000007
  112   0.0000023   0.0000056  -0.0000111   0.0000077  -0.0000026   0.0000034
  113  -0.0000173   0.0000011  -0.0000081   0.0000035   0.0000004   0.0000003
  114  -0.0000348  -0.0000185  -0.0000073  -0.0000035   0.0000028  -0.0000008
  115   0.0000069   0.0000075  -0.0000038   0.0000061  -0.0000026   0.0000029
  116   0.0000123   0.0000213  -0.0000127   0.0000111  -0.0000031   0.0000043
  117   0.0000164  -0.0000100   0.0000243  -0.0000099   0.0000018  -0.0000063
           49          50          51          52          53          54
    1  -0.0917873  -0.0545798   0.0343638  -0.0286927  -0.0154591   0.0111714
    2  -0.0297607  -0.0939520   0.0327935   0.0029106   0.0103723  -0.0001400
    3   0.0239136   0.0362809  -0.0387820   0.0069997   0.0033171  -0.0000849
    4  -0.0269994   0.0066408  -0.0027411   0.0010777  -0.0023279  -0.0008854
    5  -0.0066413   0.0141602  -0.0096172  -0.0046424  -0.0039265   0.0018187
    6   0.0027418  -0.0096174   0.0018504   0.0030655   0.0023013  -0.0004345
    7   0.0010776   0.0046425  -0.0030654  -0.0024307  -0.0011875   0.0000998
    8   0.0023280  -0.0039265   0.0023011   0.0011874   0.0015151  -0.0003890
    9   0.0008854   0.0018186  -0.0004344  -0.0001000  -0.0003890  -0.0003394
   10  -0.0005370   0.0002836   0.0005629   0.0000041   0.0000422  -0.0000268
   11  -0.0001368   0.0000011   0.0004854   0.0000098   0.0000546   0.0000098
   12   0.0004797  -0.0002887  -0.0002136   0.0000293   0.0002008   0.0000194
   13   0.0077772  -0.0015578   0.0012944   0.0011268  -0.0015176   0.0002635
   14   0.0002139  -0.0008512  -0.0000006   0.0018393  -0.0003389  -0.0011577
   15   0.0007086   0.0011874   0.0019598   0.0005190  -0.0011674   0.0005369
   16  -0.0074158   0.0123962   0.0021234  -0.0026990  -0.0030130   0.0030112
   17   0.0433320  -0.0282995  -0.0124537  -0.0073605  -0.0041852   0.0010165
   18   0.0024303  -0.0053636   0.0009642  -0.0000325   0.0030963   0.0023563
   19  -0.0063037   0.0015346   0.0021286   0.0010844   0.0013276  -0.0000986
   20   0.0020905   0.0015974  -0.0002615  -0.0005711  -0.0008552   0.0001820
   21   0.0008167   0.0005835   0.0010950   0.0003295  -0.0003162   0.0010687
   22  -0.1046839   0.0523871   0.0085926   0.0214552   0.0302276  -0.0071651
   23  -0.0101340  -0.2993009   0.0186021   0.0732604  -0.0189796  -0.0163712
   24   0.0151569   0.0018536  -0.0661408  -0.0087322  -0.0086462   0.0075106
   25   0.0314980  -0.0691964  -0.0033265  -0.0538013  -0.0015266   0.0133814
   26  -0.0190094  -0.0327953   0.0091245  -0.0037421  -0.0044247   0.0015962
   27  -0.0059105   0.0212383   0.0089154   0.0140832  -0.0000324  -0.0075717
   28  -0.0030360  -0.0020133   0.0025826  -0.0012531   0.0000187   0.0002826
   29  -0.0030188  -0.0000208   0.0013254  -0.0003237   0.0006433   0.0000927
   30   0.0027212   0.0010128   0.0043298  -0.0001870  -0.0000698  -0.0001051
   31  -0.0188815   0.0321557   0.0021313   0.0347454  -0.0216693  -0.0064702
   32   0.0249619  -0.0447380  -0.0056472  -0.0583513  -0.0279003   0.0168734
   33   0.0016471  -0.0049077  -0.0031545  -0.0024533   0.0074442   0.0085092
   34   0.0000609   0.0008932  -0.0002001   0.0011365   0.0008776   0.0009314
   35   0.0011206  -0.0007916  -0.0002650   0.0021381  -0.0057508  -0.0000998
   36  -0.0002626   0.0001170  -0.0004574   0.0010338   0.0002203   0.0044416
   37  -0.0013529  -0.0001437  -0.0001456  -0.0013242   0.0006230  -0.0001774
   38  -0.0010037   0.0004659   0.0010341   0.0001840  -0.0000836   0.0001369
   39  -0.0007819   0.0007563   0.0000480   0.0000235   0.0000286   0.0000011
   40   0.0005027   0.0001234  -0.0002540  -0.0000424  -0.0000577  -0.0000141
   41  -0.0005071  -0.0001050   0.0001419   0.0000883   0.0001726   0.0000018
   42  -0.0000033  -0.0000606   0.0000150   0.0000116  -0.0000290  -0.0000036
   43   0.0001610   0.0006632   0.0007367   0.0005242  -0.0005050   0.0003031
   44  -0.0008721  -0.0007771   0.0003950   0.0009921  -0.0000414   0.0001674
   45   0.0003985   0.0001008  -0.0000584   0.0001179  -0.0000297  -0.0000012
   46  -0.0000490   0.0000576   0.0000459   0.0000021  -0.0000204   0.0000309
   47  -0.0000787  -0.0001014   0.0001047   0.0000557   0.0000447   0.0000006
   48   0.0000796  -0.0000719  -0.0001117  -0.0001128   0.0000119  -0.0000110
   49   0.5479098  -0.0918429  -0.1192322  -0.2772152   0.1179008   0.0575520
   50  -0.0918429   0.6081402  -0.0176849   0.0691853  -0.1639476  -0.0158984
   51  -0.1192322  -0.0176849   0.1508372   0.0605460  -0.0253069  -0.0652796
   52  -0.2772152   0.0691853   0.0605460   0.6363903  -0.0251130  -0.1431837
   53   0.1179008  -0.1639476  -0.0253069  -0.0251130   0.7293303  -0.0218961
   54   0.0575520  -0.0158984  -0.0652796  -0.1431837  -0.0218961   0.1546698
   55   0.0005071   0.0288952  -0.0011706  -0.0564160   0.0107159   0.0064510
   56  -0.0000337  -0.0116645   0.0004921   0.0104021  -0.3439474   0.0121955
   57  -0.0004127  -0.0067905   0.0015701   0.0065626   0.0115799  -0.0326513
   58  -0.0531667   0.0132509   0.0142640  -0.2233067  -0.1053481   0.0483348
   59  -0.0300626   0.0667724   0.0045418  -0.0450654  -0.1881591   0.0190577
   60   0.0188420  -0.0062220  -0.0029618   0.0439633   0.0337021  -0.0748091
   61   0.0035085  -0.0012078   0.0007121  -0.0443036   0.0098901   0.0149760
   62  -0.0019692  -0.0083837   0.0012187  -0.0129264   0.0194579   0.0039503
   63  -0.0010348   0.0002834   0.0043669   0.0165996   0.0010021   0.0005534
   64  -0.0016035  -0.0018901  -0.0004506   0.0012522   0.0004791   0.0000488
   65   0.0001815   0.0013201  -0.0010764  -0.0011698  -0.0000481  -0.0002085
   66  -0.0018527   0.0003645   0.0006319   0.0004800  -0.0002208  -0.0002619
   67   0.0001670   0.0010494  -0.0001658  -0.0007103  -0.0004910   0.0001037
   68   0.0000805   0.0000222   0.0004029  -0.0002302  -0.0000313   0.0000898
   69   0.0001883   0.0005478  -0.0000965  -0.0004889  -0.0002287   0.0002058
   70  -0.0001833  -0.0002461   0.0000318   0.0001956   0.0001231  -0.0000524
   71   0.0000562   0.0003923  -0.0001280  -0.0001956  -0.0001971   0.0000523
   72  -0.0000281  -0.0000874  -0.0000857   0.0000123   0.0000343   0.0000406
   73   0.0000144   0.0001219  -0.0000383  -0.0000534  -0.0000556   0.0000118
   74   0.0000245   0.0000458   0.0000229  -0.0000195  -0.0000188   0.0000069
   75   0.0000097   0.0000052   0.0000018  -0.0000025  -0.0000029   0.0000011
   76   0.0000179  -0.0000269  -0.0000220  -0.0000141   0.0000169   0.0000020
   77  -0.0000442  -0.0000649   0.0000274   0.0000374   0.0000334  -0.0000141
   78   0.0000016  -0.0000256  -0.0000103   0.0000087   0.0000057  -0.0000034
   79   0.0000393   0.0000652  -0.0000210  -0.0000512  -0.0000206  -0.0000121
   80  -0.0000268  -0.0001031   0.0000114   0.0000626   0.0000515  -0.0000121
   81  -0.0000150  -0.0000288   0.0000190   0.0000360   0.0000216  -0.0000048
   82  -0.0007647  -0.0020301   0.0008811   0.0005248   0.0044352  -0.0011681
   83   0.0007714  -0.0011578  -0.0003141   0.0038082  -0.0025815  -0.0012510
   84   0.0014192  -0.0002237   0.0008560  -0.0003013  -0.0018565   0.0020463
   85  -0.0001053  -0.0002768   0.0000709  -0.0011422   0.0012036   0.0001686
   86  -0.0000177  -0.0004250   0.0000368  -0.0012704   0.0007198   0.0001745
   87   0.0000071  -0.0000201  -0.0000167   0.0000484  -0.0001076   0.0004058
   88   0.0004882  -0.0007323  -0.0003257  -0.0012295  -0.0001688   0.0000429
   89   0.0000747   0.0003337  -0.0000646  -0.0004664  -0.0001582   0.0000802
   90  -0.0000768   0.0000126   0.0000219   0.0003676  -0.0001663  -0.0001971
   91   0.0011386  -0.0010682   0.0000099  -0.0021531  -0.0005393   0.0012385
   92   0.0000527   0.0005982  -0.0000068  -0.0004694  -0.0003569   0.0005619
   93   0.0000145   0.0003579  -0.0000726  -0.0004992  -0.0000951  -0.0000319
   94  -0.0000345   0.0000517   0.0000259  -0.0000366  -0.0000175   0.0000245
   95   0.0000357  -0.0004995  -0.0000569   0.0003421   0.0001860  -0.0000849
   96  -0.0000863   0.0000485  -0.0000319  -0.0000193  -0.0000046  -0.0000367
   97   0.0000652   0.0001276  -0.0000426  -0.0000615  -0.0000582   0.0000150
   98  -0.0000231   0.0000285   0.0000187  -0.0000134  -0.0000070   0.0000059
   99   0.0000245   0.0000185   0.0000016  -0.0000105  -0.0000117   0.0000019
  100  -0.0000182  -0.0000850   0.0000120   0.0000604   0.0000282  -0.0000172
  101  -0.0000331  -0.0000166   0.0000423  -0.0000041   0.0000043   0.0000098
  102  -0.0000642  -0.0000433   0.0000584   0.0000177   0.0000276  -0.0000039
  103  -0.0000485  -0.0000672   0.0000136   0.0000518   0.0000299  -0.0000049
  104  -0.0000083   0.0000711   0.0000014  -0.0000449  -0.0000347   0.0000173
  105   0.0000615  -0.0000594  -0.0000192   0.0000544   0.0000149  -0.0000030
  106   0.0002712   0.0007200   0.0001948  -0.0024258   0.0028206  -0.0004362
  107   0.0009071  -0.0012597   0.0000333  -0.0041893   0.0027216  -0.0002736
  108  -0.0004599   0.0003412   0.0003575   0.0022064  -0.0019707  -0.0008687
  109   0.0003869   0.0002292  -0.0000688  -0.0004164  -0.0002784   0.0001677
  110   0.0002691   0.0001727  -0.0000431  -0.0011528  -0.0005466   0.0002162
  111  -0.0000766   0.0000801   0.0001860   0.0001241   0.0002267   0.0003195
  112  -0.0006174   0.0007217  -0.0005334  -0.0009689  -0.0004776   0.0009621
  113   0.0005075  -0.0001252   0.0000828   0.0003643   0.0002093   0.0001773
  114   0.0001544   0.0005550  -0.0000797  -0.0006349  -0.0012857  -0.0001019
  115  -0.0007876   0.0007684   0.0004794   0.0011164  -0.0009079   0.0001374
  116   0.0003153  -0.0008148  -0.0003131   0.0004540   0.0010037  -0.0006954
  117   0.0000435  -0.0001699  -0.0000791  -0.0004821   0.0005977   0.0001167
           55          56          57          58          59          60
    1   0.0007470  -0.0001897   0.0006528   0.0005509   0.0042901  -0.0017670
    2   0.0013500   0.0007508  -0.0003440   0.0012907  -0.0023059  -0.0016066
    3  -0.0005590  -0.0005026  -0.0026721   0.0004714   0.0000202   0.0047001
    4  -0.0005370   0.0001368  -0.0004797  -0.0016036  -0.0001816   0.0018527
    5  -0.0002836   0.0000011  -0.0002887   0.0018900   0.0013200   0.0003643
    6  -0.0005629   0.0004854  -0.0002136   0.0004506  -0.0010764   0.0006318
    7   0.0000041  -0.0000098  -0.0000292   0.0012521   0.0011697  -0.0004802
    8  -0.0000422   0.0000546   0.0002008  -0.0004791  -0.0000481  -0.0002207
    9   0.0000268   0.0000098   0.0000194  -0.0000486  -0.0002085  -0.0002620
   10  -0.0000569   0.0000016   0.0000069  -0.0000654   0.0000466  -0.0000056
   11  -0.0000016  -0.0000074  -0.0000039   0.0000609  -0.0000312  -0.0000358
   12  -0.0000069  -0.0000039   0.0000153   0.0000959   0.0000160   0.0000075
   13   0.0009848  -0.0005600  -0.0000529  -0.0033469   0.0002158   0.0010050
   14   0.0002042  -0.0000883  -0.0000376  -0.0029855   0.0004760   0.0012140
   15   0.0003246  -0.0001436  -0.0000595  -0.0005546  -0.0000186   0.0000470
   16  -0.0001126   0.0001854   0.0000036   0.0061238  -0.0011344  -0.0026107
   17   0.0014904  -0.0005703  -0.0002821   0.0012068   0.0044609  -0.0006622
   18  -0.0002364   0.0002009   0.0007719  -0.0004487   0.0009199  -0.0009024
   19  -0.0004090   0.0001881   0.0000789   0.0002606  -0.0006290  -0.0001143
   20   0.0002071  -0.0000451  -0.0000724   0.0000851   0.0001774  -0.0001216
   21   0.0000870   0.0000184  -0.0000801   0.0000426  -0.0003456   0.0001377
   22  -0.0037803   0.0019195   0.0027188  -0.0113921  -0.0253468   0.0035264
   23   0.0011279   0.0015241   0.0001219  -0.0256242  -0.0600604   0.0094863
   24   0.0028584  -0.0005778   0.0051278   0.0036894   0.0107315  -0.0041771
   25  -0.0013486  -0.0002705   0.0001984   0.0233845   0.0757955  -0.0100099
   26   0.0000187   0.0007873  -0.0000096   0.0339995  -0.0196387  -0.0083292
   27   0.0003223   0.0000140  -0.0001795  -0.0077209  -0.0185016   0.0051284
   28   0.0000676   0.0000349  -0.0001940  -0.0042098   0.0013724   0.0027752
   29   0.0000222  -0.0000918  -0.0000350   0.0022617   0.0018514  -0.0003625
   30  -0.0002055  -0.0000432  -0.0006111   0.0027704   0.0001647   0.0057905
   31  -0.0039305  -0.0031301   0.0024271  -0.1255493  -0.0233513   0.0192240
   32  -0.0020520  -0.0001020   0.0007472   0.0367786  -0.2978733   0.0022112
   33   0.0024623   0.0011979   0.0038161   0.0135948   0.0159041  -0.0672373
   34   0.0002729   0.0001802  -0.0000082   0.0057776   0.0022585  -0.0007619
   35  -0.0014601  -0.0007114   0.0004190  -0.0269503  -0.0118119   0.0076770
   36  -0.0000076  -0.0001884   0.0000022   0.0005366  -0.0005240   0.0029806
   37  -0.0002791   0.0001673   0.0000763   0.0011804   0.0006222  -0.0006225
   38  -0.0000438   0.0000554   0.0000577   0.0000035  -0.0001394  -0.0000716
   39   0.0000159  -0.0000063   0.0000065  -0.0000149  -0.0000196  -0.0000217
   40   0.0000290  -0.0000337  -0.0000114  -0.0000506   0.0000103   0.0000173
   41  -0.0000550   0.0000131   0.0000145  -0.0000275   0.0000250   0.0000229
   42   0.0000011  -0.0000012   0.0000077   0.0000015  -0.0000088   0.0000030
   43   0.0001208  -0.0000401  -0.0000069  -0.0001602  -0.0006997   0.0000916
   44   0.0000089  -0.0000011  -0.0000671  -0.0001380  -0.0007887   0.0002913
   45   0.0000100  -0.0000099  -0.0000144  -0.0001131  -0.0001087   0.0000334
   46  -0.0000008   0.0000082  -0.0000035   0.0001020  -0.0000879  -0.0000344
   47  -0.0000076  -0.0000002   0.0000030  -0.0000473   0.0000055   0.0000130
   48   0.0000005   0.0000030   0.0000049   0.0000874   0.0000254  -0.0000354
   49   0.0005071  -0.0000337  -0.0004127  -0.0531667  -0.0300626   0.0188420
   50   0.0288952  -0.0116645  -0.0067905   0.0132509   0.0667724  -0.0062220
   51  -0.0011706   0.0004921   0.0015701   0.0142640   0.0045418  -0.0029618
   52  -0.0564160   0.0104021   0.0065626  -0.2233067  -0.0450654   0.0439633
   53   0.0107159  -0.3439474   0.0115799  -0.1053481  -0.1881591   0.0337021
   54   0.0064510   0.0121955  -0.0326513   0.0483348   0.0190577  -0.0748091
   55   0.0608374  -0.0173896  -0.0103162   0.0075004  -0.0252465   0.0003754
   56  -0.0173896   0.3677373  -0.0118963   0.0030739  -0.0129659   0.0003184
   57  -0.0103162  -0.0118963   0.0248446  -0.0008937   0.0078991   0.0034412
   58   0.0075004   0.0030739  -0.0008937   0.6506951  -0.0093310  -0.1225479
   59  -0.0252465  -0.0129659   0.0078991  -0.0093310   0.6832895  -0.0262586
   60   0.0003754   0.0003184   0.0034412  -0.1225479  -0.0262586   0.1854808
   61   0.0011138   0.0006639  -0.0009011  -0.2379878   0.0622642   0.0575581
   62   0.0010939  -0.0005474  -0.0004492   0.0575160  -0.1540684  -0.0155518
   63  -0.0010191  -0.0001750  -0.0022176   0.0263289  -0.0010018  -0.0509619
   64  -0.0000655  -0.0000609  -0.0000959  -0.0014349   0.0000254   0.0008224
   65  -0.0000466  -0.0000313   0.0000160  -0.0000254   0.0012237  -0.0000986
   66   0.0000056  -0.0000358   0.0000075  -0.0008222  -0.0000986   0.0003252
   67   0.0000180   0.0000832  -0.0000208   0.0015266  -0.0005796  -0.0005476
   68  -0.0000300   0.0000600   0.0000155   0.0007781  -0.0002932  -0.0003208
   69  -0.0000023   0.0000405  -0.0000216   0.0008269  -0.0001388  -0.0002929
   70  -0.0000131  -0.0000180  -0.0000035  -0.0004362   0.0001642   0.0001505
   71   0.0000180   0.0000169  -0.0000100   0.0004323  -0.0002239  -0.0001379
   72  -0.0000012  -0.0000086  -0.0000040  -0.0000796   0.0000794   0.0000620
   73   0.0000067   0.0000037  -0.0000041   0.0000984  -0.0000498  -0.0000334
   74   0.0000029   0.0000023   0.0000014   0.0000550  -0.0000353  -0.0000238
   75   0.0000009   0.0000005   0.0000002   0.0000111  -0.0000073  -0.0000037
   76  -0.0000011   0.0000003  -0.0000004  -0.0000072   0.0000363   0.0000026
   77  -0.0000054  -0.0000039   0.0000032  -0.0000874   0.0000440   0.0000300
   78  -0.0000003   0.0000002  -0.0000011  -0.0000078   0.0000041   0.0000042
   79   0.0000043   0.0000038   0.0000021   0.0000702  -0.0000091  -0.0000314
   80  -0.0000062  -0.0000071   0.0000000  -0.0001489   0.0000705   0.0000511
   81  -0.0000019  -0.0000035  -0.0000015  -0.0000836   0.0000296   0.0000234
   82  -0.0002647  -0.0001816  -0.0002460  -0.0425518  -0.0096424   0.0014722
   83  -0.0001661   0.0000405  -0.0000597   0.0065054   0.0170012  -0.0013303
   84  -0.0002289  -0.0000375  -0.0003975   0.0155845   0.0013666  -0.0063138
   85  -0.0000135  -0.0001046   0.0000151  -0.0015751  -0.0051585   0.0004527
   86   0.0000380   0.0000703  -0.0000167  -0.0024981  -0.0029708   0.0003020
   87   0.0000157   0.0000272   0.0000038   0.0000502   0.0006274   0.0003291
   88   0.0001409   0.0000527   0.0001102   0.0031933  -0.0013334   0.0000038
   89   0.0001474   0.0000464   0.0000894   0.0022660  -0.0013477  -0.0004892
   90  -0.0000922  -0.0000667  -0.0000187  -0.0014234   0.0013087   0.0006138
   91   0.0000300   0.0000119  -0.0002026   0.0072661  -0.0036035  -0.0034797
   92   0.0000637   0.0000102  -0.0000628   0.0041190  -0.0015325  -0.0003302
   93   0.0000891   0.0000472   0.0000269   0.0017890  -0.0010041   0.0006683
   94  -0.0000068   0.0000070  -0.0000066   0.0000623  -0.0000225  -0.0000300
   95   0.0000157  -0.0000364   0.0000071  -0.0006433   0.0001743   0.0002413
   96   0.0000026   0.0000016   0.0000138   0.0000459  -0.0000313  -0.0000115
   97   0.0000137   0.0000042  -0.0000029   0.0001152  -0.0000598  -0.0000421
   98  -0.0000019   0.0000020  -0.0000005   0.0000290  -0.0000103  -0.0000111
   99   0.0000032   0.0000008  -0.0000005   0.0000151  -0.0000083  -0.0000070
  100  -0.0000013  -0.0000037   0.0000013  -0.0000984   0.0000227   0.0000401
  101  -0.0000081   0.0000049  -0.0000036   0.0000271  -0.0000051  -0.0000124
  102  -0.0000108   0.0000004   0.0000018  -0.0000327   0.0000312   0.0000086
  103  -0.0000023  -0.0000041   0.0000008  -0.0000761   0.0000187   0.0000334
  104   0.0000001   0.0000062  -0.0000031   0.0001122  -0.0000482  -0.0000367
  105   0.0000053  -0.0000065  -0.0000054  -0.0001195   0.0000287   0.0000384
  106  -0.0030787   0.0021897   0.0005059  -0.0052792   0.0346846  -0.0076717
  107  -0.0003390  -0.0010778   0.0001892   0.0223632  -0.0231673   0.0015116
  108   0.0006156  -0.0007099   0.0002488   0.0027708  -0.0129421  -0.0032595
  109   0.0001566   0.0005368  -0.0001506   0.0013202  -0.0000181  -0.0000955
  110   0.0000061   0.0006742  -0.0001277  -0.0027233  -0.0056889   0.0015069
  111  -0.0000269  -0.0001946  -0.0004085   0.0001783   0.0012103   0.0000844
  112  -0.0014952   0.0021758   0.0016652  -0.0000077  -0.0002487   0.0005344
  113   0.0012588   0.0001360  -0.0011517  -0.0042706   0.0020415   0.0004730
  114   0.0009363   0.0001245  -0.0002570  -0.0007216  -0.0000520   0.0006079
  115  -0.0007421  -0.0000010  -0.0009832   0.0018259  -0.0011356  -0.0018573
  116   0.0005002  -0.0000944   0.0003472  -0.0067767   0.0042807   0.0028175
  117  -0.0001607  -0.0005668  -0.0001156   0.0036927  -0.0016117   0.0001096
           61          62          63          64          65          66
    1  -0.0002461  -0.0011658   0.0001144   0.0005509  -0.0042903   0.0017670
    2   0.0006090   0.0004549  -0.0003946  -0.0012908  -0.0023060  -0.0016066
    3  -0.0004067   0.0002010   0.0005595  -0.0004714   0.0000207   0.0047000
    4   0.0001671  -0.0000804  -0.0001885  -0.0531684   0.0300607  -0.0188412
    5  -0.0010493   0.0000221   0.0005478  -0.0132530   0.0667739  -0.0062226
    6   0.0001658   0.0004028  -0.0000964  -0.0142631   0.0045394  -0.0029609
    7  -0.0007103   0.0002302   0.0004891  -0.2232999   0.0450652  -0.0439664
    8   0.0004910  -0.0000313  -0.0002287   0.1053469  -0.1881594   0.0337068
    9  -0.0001039   0.0000899   0.0002059  -0.0483335   0.0190619  -0.0748110
   10   0.0000180   0.0000300   0.0000023   0.0075003   0.0252467  -0.0003754
   11  -0.0000832   0.0000600   0.0000405  -0.0030745  -0.0129654   0.0003183
   12   0.0000208   0.0000155  -0.0000216   0.0008940   0.0079013   0.0034412
   13   0.0044443  -0.0029507  -0.0023475  -0.0113922   0.0253484  -0.0035257
   14   0.0034372  -0.0019889  -0.0017459   0.0256255  -0.0600601   0.0094860
   15   0.0000173  -0.0003048  -0.0002395  -0.0036905   0.0107336  -0.0041773
   16  -0.0101904   0.0061409   0.0050037   0.0061239   0.0011357   0.0026098
   17   0.0020349  -0.0009402  -0.0007000  -0.0012067   0.0044609  -0.0006624
   18   0.0029371  -0.0015633  -0.0013855   0.0004491   0.0009197  -0.0009026
   19  -0.0003847   0.0000491   0.0002187   0.0002606   0.0006290   0.0001142
   20  -0.0003543   0.0002079   0.0002213  -0.0000852   0.0001773  -0.0001216
   21  -0.0002809   0.0002050   0.0000959  -0.0000424  -0.0003455   0.0001378
   22   0.0039365  -0.0009872  -0.0020313  -0.0033470  -0.0002162  -0.0010046
   23  -0.0010193   0.0043278   0.0003168   0.0029856   0.0004764   0.0012138
   24  -0.0020338   0.0002271  -0.0002427   0.0005544  -0.0000186   0.0000470
   25  -0.0017081  -0.0054975   0.0015715   0.0011803  -0.0006219   0.0006224
   26  -0.0060648  -0.0029079   0.0035617  -0.0000036  -0.0001394  -0.0000716
   27   0.0011317   0.0019537   0.0040993   0.0000149  -0.0000196  -0.0000217
   28   0.0004669   0.0014957  -0.0002225  -0.0000506  -0.0000103  -0.0000173
   29   0.0000780  -0.0009056   0.0001090   0.0000275   0.0000250   0.0000229
   30   0.0000755  -0.0002600   0.0005549  -0.0000015  -0.0000088   0.0000030
   31  -0.0044292   0.0425341  -0.0006599  -0.0001602   0.0006997  -0.0000916
   32   0.0196689  -0.0249203  -0.0082548   0.0001379  -0.0007887   0.0002913
   33   0.0021448  -0.0120176   0.0061682   0.0001130  -0.0001087   0.0000333
   34  -0.0006169  -0.0009737  -0.0005008   0.0001020   0.0000879   0.0000344
   35  -0.0003770   0.0015227  -0.0001121   0.0000473   0.0000055   0.0000130
   36  -0.0005040   0.0001732  -0.0023637  -0.0000874   0.0000253  -0.0000354
   37  -0.0010972   0.0008244   0.0007200   0.0233871  -0.0758001   0.0100099
   38  -0.0001873   0.0000946   0.0000443  -0.0339992  -0.0196392  -0.0083278
   39  -0.0001784   0.0001280   0.0000939   0.0077231  -0.0185021   0.0051285
   40   0.0000926  -0.0000684  -0.0000373  -0.0042098  -0.0013727  -0.0027751
   41   0.0000264   0.0000323  -0.0000170  -0.0022620   0.0018511  -0.0003622
   42  -0.0000188   0.0000075  -0.0000018  -0.0027704   0.0001646   0.0057904
   43  -0.0001459  -0.0000592  -0.0000447  -0.1255528   0.0233538  -0.0192234
   44  -0.0002579   0.0001201   0.0000042  -0.0367804  -0.2978830   0.0022298
   45   0.0001746  -0.0001199  -0.0000858  -0.0135972   0.0159201  -0.0672392
   46  -0.0001556   0.0000788   0.0000720   0.0057787  -0.0022596   0.0007629
   47   0.0000433  -0.0000137  -0.0000233   0.0269499  -0.0118109   0.0076767
   48  -0.0000551   0.0000315   0.0000329  -0.0005393  -0.0005243   0.0029798
   49   0.0035085  -0.0019692  -0.0010348  -0.0016035   0.0001815  -0.0018527
   50  -0.0012078  -0.0083837   0.0002834  -0.0018901   0.0013201   0.0003645
   51   0.0007121   0.0012187   0.0043669  -0.0004506  -0.0010764   0.0006319
   52  -0.0443036  -0.0129264   0.0165996   0.0012522  -0.0011698   0.0004800
   53   0.0098901   0.0194579   0.0010021   0.0004791  -0.0000481  -0.0002208
   54   0.0149760   0.0039503   0.0005534   0.0000488  -0.0002085  -0.0002619
   55   0.0011138   0.0010939  -0.0010191  -0.0000655  -0.0000466   0.0000056
   56   0.0006639  -0.0005474  -0.0001750  -0.0000609  -0.0000313  -0.0000358
   57  -0.0009011  -0.0004492  -0.0022176  -0.0000959   0.0000160   0.0000075
   58  -0.2379878   0.0575160   0.0263289  -0.0014349  -0.0000254  -0.0008222
   59   0.0622642  -0.1540684  -0.0010018   0.0000254   0.0012237  -0.0000986
   60   0.0575581  -0.0155518  -0.0509619   0.0008224  -0.0000986   0.0003252
   61   0.6180110  -0.0067339  -0.0657036   0.0015267   0.0005797   0.0005474
   62  -0.0067339   0.6207458  -0.0500738  -0.0007780  -0.0002932  -0.0003207
   63  -0.0657036  -0.0500738   0.1262818  -0.0008272  -0.0001388  -0.0002929
   64   0.0015267  -0.0007780  -0.0008272   0.6506901   0.0093423   0.1225526
   65   0.0005797  -0.0002932  -0.0001388   0.0093423   0.6832955  -0.0263084
   66   0.0005474  -0.0003207  -0.0002929   0.1225526  -0.0263084   0.1854899
   67  -0.0018817   0.0009757   0.0009390  -0.2379886  -0.0622814  -0.0575564
   68  -0.0009760   0.0005812   0.0004794  -0.0575149  -0.1540681  -0.0155236
   69  -0.0009387   0.0004791   0.0004684  -0.0263397  -0.0009754  -0.0509689
   70   0.0005276  -0.0002458  -0.0002472  -0.0425475   0.0096479  -0.0014862
   71  -0.0005483   0.0002544   0.0002628  -0.0065060   0.0170008  -0.0013395
   72   0.0001332  -0.0000763  -0.0000850  -0.0155841   0.0013611  -0.0063140
   73  -0.0001181   0.0000573   0.0000587  -0.0015737   0.0051580  -0.0004567
   74  -0.0000690   0.0000335   0.0000327   0.0024976  -0.0029712   0.0003043
   75  -0.0000127   0.0000076   0.0000051  -0.0000502   0.0006299   0.0003287
   76   0.0000199  -0.0000089  -0.0000073   0.0031936   0.0013331  -0.0000040
   77   0.0001079  -0.0000477  -0.0000543  -0.0022656  -0.0013469  -0.0004895
   78   0.0000058  -0.0000054  -0.0000013   0.0014251   0.0013095   0.0006138
   79  -0.0000794   0.0000385   0.0000424   0.0072659   0.0036038   0.0034784
   80   0.0001895  -0.0000918  -0.0000897  -0.0041208  -0.0015335  -0.0003312
   81   0.0001031  -0.0000478  -0.0000448  -0.0017857  -0.0010025   0.0006682
   82  -0.1785748  -0.0624399   0.0113382  -0.0004363  -0.0001642  -0.0001504
   83  -0.0532663  -0.1472617   0.0087872  -0.0004323  -0.0002240  -0.0001378
   84  -0.0087660   0.0019781  -0.0516618   0.0000794   0.0000793   0.0000620
   85  -0.0292617   0.0157673   0.0062301   0.0000984   0.0000498   0.0000334
   86  -0.0191121   0.0102467   0.0050292  -0.0000550  -0.0000353  -0.0000238
   87   0.0010186   0.0004929  -0.0013020  -0.0000111  -0.0000073  -0.0000037
   88  -0.0024790  -0.0282353   0.0190974  -0.0000072  -0.0000363  -0.0000026
   89  -0.0064663  -0.0194495   0.0092764   0.0000874   0.0000440   0.0000300
   90   0.0060006   0.0002622   0.0062717   0.0000079   0.0000041   0.0000042
   91  -0.0186413  -0.0198263  -0.0209797   0.0000702   0.0000091   0.0000314
   92  -0.0151974  -0.0130779  -0.0141442   0.0001489   0.0000705   0.0000511
   93  -0.0064339  -0.0011214   0.0115134   0.0000837   0.0000297   0.0000234
   94  -0.0000773   0.0000522   0.0000445  -0.0052851  -0.0346811   0.0076832
   95   0.0007566  -0.0004385  -0.0003777  -0.0223664  -0.0231660   0.0015158
   96  -0.0000645   0.0000418   0.0000214  -0.0027637  -0.0129392  -0.0032557
   97  -0.0001351   0.0000630   0.0000659   0.0013204   0.0000176   0.0000969
   98  -0.0000381   0.0000210   0.0000188   0.0027217  -0.0056880   0.0015113
   99  -0.0000179   0.0000058   0.0000080  -0.0001800   0.0012109   0.0000828
  100   0.0001069  -0.0000613  -0.0000565  -0.0000079   0.0002485  -0.0005339
  101  -0.0000405   0.0000316   0.0000246   0.0042722   0.0020412   0.0004732
  102   0.0000392  -0.0000072  -0.0000177   0.0007202  -0.0000525   0.0006080
  103   0.0000859  -0.0000437  -0.0000452   0.0018268   0.0011368   0.0018578
  104  -0.0001398   0.0000760   0.0000673   0.0067750   0.0042809   0.0028152
  105   0.0001435  -0.0000870  -0.0000640  -0.0036947  -0.0016123   0.0001100
  106  -0.1033438   0.0128147   0.0036278   0.0000624   0.0000225   0.0000300
  107   0.0004521  -0.2133174   0.0288796   0.0006433   0.0001744   0.0002412
  108  -0.0006648   0.0476887  -0.0609639  -0.0000458  -0.0000313  -0.0000114
  109  -0.0049507   0.0018165   0.0001678   0.0001152   0.0000598   0.0000421
  110   0.0343682  -0.0166648  -0.0081354  -0.0000290  -0.0000103  -0.0000111
  111  -0.0086069   0.0028346   0.0009800  -0.0000151  -0.0000083  -0.0000069
  112   0.0061073   0.0011710   0.0055068  -0.0000984  -0.0000227  -0.0000401
  113  -0.0220336  -0.0305330  -0.0081844  -0.0000270  -0.0000050  -0.0000124
  114   0.0098068   0.0049875   0.0085917   0.0000327   0.0000312   0.0000086
  115   0.0013859   0.0023023  -0.0022858  -0.0000761  -0.0000188  -0.0000334
  116  -0.0004389  -0.0224076   0.0348629  -0.0001123  -0.0000483  -0.0000368
  117  -0.0020203   0.0146239   0.0011776   0.0001195   0.0000287   0.0000384
           67          68          69          70          71          72
    1  -0.0002461   0.0011660  -0.0001144  -0.0000777  -0.0002861  -0.0001413
    2  -0.0006089   0.0004550  -0.0003947   0.0000012  -0.0001649  -0.0000337
    3   0.0004066   0.0002009   0.0005596  -0.0001662   0.0000966  -0.0000920
    4   0.0035104   0.0019705   0.0010314  -0.0007646  -0.0007720  -0.0014185
    5   0.0012091  -0.0083839   0.0002812   0.0020308  -0.0011581  -0.0002230
    6  -0.0007138   0.0012182   0.0043646  -0.0008802  -0.0003134   0.0008569
    7  -0.0443074   0.0129254  -0.0165948   0.0005233  -0.0038083   0.0003031
    8  -0.0098911   0.0194598   0.0009991  -0.0044359  -0.0025818  -0.0018544
    9  -0.0149767   0.0039496   0.0005519   0.0011667  -0.0012503   0.0020479
   10   0.0011130  -0.0010935   0.0010191  -0.0002646   0.0001663   0.0002286
   11  -0.0006636  -0.0005469  -0.0001744   0.0001817   0.0000404  -0.0000377
   12   0.0009021  -0.0004493  -0.0022168   0.0002455  -0.0000597  -0.0003979
   13   0.0039372   0.0009876   0.0020290  -0.0006311   0.0008064  -0.0007035
   14   0.0010177   0.0043278   0.0003203  -0.0014886   0.0019416   0.0003642
   15   0.0020343   0.0002277  -0.0002435  -0.0001645   0.0001158  -0.0000199
   16  -0.0101907  -0.0061425  -0.0050020   0.0024375  -0.0024195   0.0008045
   17  -0.0020348  -0.0009406  -0.0007002   0.0005911  -0.0006917   0.0001688
   18  -0.0029371  -0.0015639  -0.0013851   0.0006995  -0.0007470   0.0000398
   19  -0.0003847  -0.0000491  -0.0002187   0.0001249  -0.0001322   0.0000248
   20   0.0003544   0.0002080   0.0002212  -0.0000889   0.0000897  -0.0000357
   21   0.0002808   0.0002050   0.0000958  -0.0000858   0.0000923   0.0000569
   22   0.0044445   0.0029515   0.0023467  -0.0010533   0.0009670  -0.0003602
   23  -0.0034374  -0.0019894  -0.0017454   0.0008873  -0.0008445   0.0003231
   24  -0.0000172  -0.0003048  -0.0002393   0.0000101   0.0000737  -0.0000723
   25  -0.0010972  -0.0008246  -0.0007196   0.0002566  -0.0001643   0.0000576
   26   0.0001873   0.0000946   0.0000443  -0.0000381   0.0000634  -0.0000242
   27   0.0001784   0.0001280   0.0000938  -0.0000277   0.0000323  -0.0000143
   28   0.0000926   0.0000684   0.0000372  -0.0000197   0.0000196  -0.0000069
   29  -0.0000264   0.0000323  -0.0000170   0.0000180  -0.0000252   0.0000016
   30   0.0000188   0.0000075  -0.0000019  -0.0000072   0.0000056   0.0000049
   31  -0.0001459   0.0000592   0.0000447   0.0000525  -0.0001260   0.0000319
   32   0.0002579   0.0001202   0.0000042  -0.0000647   0.0001161  -0.0000483
   33  -0.0001745  -0.0001199  -0.0000856   0.0000429  -0.0000279   0.0000076
   34  -0.0001556  -0.0000788  -0.0000720   0.0000435  -0.0000487   0.0000153
   35  -0.0000433  -0.0000137  -0.0000233   0.0000142  -0.0000148   0.0000022
   36   0.0000551   0.0000315   0.0000329  -0.0000188   0.0000140   0.0000001
   37  -0.0017101   0.0054967  -0.0015678  -0.0013652   0.0007417   0.0000712
   38   0.0060645  -0.0029067   0.0035623   0.0007977  -0.0000014   0.0003927
   39  -0.0011306   0.0019551   0.0041006  -0.0007299   0.0000864   0.0000898
   40   0.0004667  -0.0014955   0.0002228   0.0002341  -0.0001632   0.0000455
   41  -0.0000780  -0.0009056   0.0001091   0.0002450  -0.0002223   0.0000041
   42  -0.0000752  -0.0002601   0.0005549   0.0000581  -0.0000071   0.0000042
   43  -0.0044301  -0.0425336   0.0006592   0.0018765  -0.0063471  -0.0008422
   44  -0.0196688  -0.0249242  -0.0082557   0.0010746  -0.0009080  -0.0004333
   45  -0.0021431  -0.0120119   0.0061735   0.0000900  -0.0002031  -0.0008497
   46  -0.0006171   0.0009735   0.0005002  -0.0027542  -0.0023280  -0.0006181
   47   0.0003775   0.0015233  -0.0001125   0.0003404  -0.0012636   0.0006862
   48   0.0005036   0.0001722  -0.0023633  -0.0005371  -0.0003081   0.0000445
   49   0.0001670   0.0000805   0.0001883  -0.0001833   0.0000562  -0.0000281
   50   0.0010494   0.0000222   0.0005478  -0.0002461   0.0003923  -0.0000874
   51  -0.0001658   0.0004029  -0.0000965   0.0000318  -0.0001280  -0.0000857
   52  -0.0007103  -0.0002302  -0.0004889   0.0001956  -0.0001956   0.0000123
   53  -0.0004910  -0.0000313  -0.0002287   0.0001231  -0.0001971   0.0000343
   54   0.0001037   0.0000898   0.0002058  -0.0000524   0.0000523   0.0000406
   55   0.0000180  -0.0000300  -0.0000023  -0.0000131   0.0000180  -0.0000012
   56   0.0000832   0.0000600   0.0000405  -0.0000180   0.0000169  -0.0000086
   57  -0.0000208   0.0000155  -0.0000216  -0.0000035  -0.0000100  -0.0000040
   58   0.0015266   0.0007781   0.0008269  -0.0004362   0.0004323  -0.0000796
   59  -0.0005796  -0.0002932  -0.0001388   0.0001642  -0.0002239   0.0000794
   60  -0.0005476  -0.0003208  -0.0002929   0.0001505  -0.0001379   0.0000620
   61  -0.0018817  -0.0009760  -0.0009387   0.0005276  -0.0005483   0.0001332
   62   0.0009757   0.0005812   0.0004791  -0.0002458   0.0002544  -0.0000763
   63   0.0009390   0.0004794   0.0004684  -0.0002472   0.0002628  -0.0000850
   64  -0.2379886  -0.0575149  -0.0263397  -0.0425475  -0.0065060  -0.0155841
   65  -0.0622814  -0.1540681  -0.0009754   0.0096479   0.0170008   0.0013611
   66  -0.0575564  -0.0155236  -0.0509689  -0.0014862  -0.0013395  -0.0063140
   67   0.6180088   0.0067562   0.0657898  -0.1785766   0.0532767   0.0087105
   68   0.0067562   0.6207189  -0.0502551   0.0624388  -0.1472699   0.0020322
   69   0.0657898  -0.0502551   0.1263217  -0.0113850   0.0088347  -0.0516670
   70  -0.1785766   0.0624388  -0.0113850   0.5341010   0.0664590   0.0086648
   71   0.0532767  -0.1472699   0.0088347   0.0664590   0.5776949  -0.0044872
   72   0.0087105   0.0020322  -0.0516670   0.0086648  -0.0044872   0.5530399
   73  -0.0292604  -0.0157636  -0.0062331  -0.2052515  -0.1183054  -0.0473492
   74   0.0191158   0.0102483   0.0050341  -0.1303419  -0.1485288  -0.0403867
   75  -0.0010327   0.0004858  -0.0013047  -0.0486754  -0.0391215  -0.0654322
   76  -0.0024674   0.0282286  -0.0191082  -0.0532582  -0.0231276   0.0223638
   77   0.0064571  -0.0194524   0.0092894  -0.0195730  -0.1700568   0.1255120
   78  -0.0060042   0.0002798   0.0062594   0.0200361   0.1273592  -0.1845182
   79  -0.0186474   0.0198333   0.0209643  -0.0565076   0.0135330   0.0329263
   80   0.0152061  -0.0130837  -0.0141315   0.0139588  -0.0956733  -0.0904240
   81   0.0064214  -0.0011090   0.0115283   0.0315602  -0.0890849  -0.2406629
   82   0.0005276   0.0002459   0.0002472  -0.0001619   0.0001640  -0.0000368
   83   0.0005483   0.0002545   0.0002628  -0.0001640   0.0001743  -0.0000390
   84  -0.0001330  -0.0000762  -0.0000848   0.0000367  -0.0000389   0.0000113
   85  -0.0001181  -0.0000573  -0.0000587   0.0000335  -0.0000365   0.0000086
   86   0.0000690   0.0000335   0.0000327  -0.0000209   0.0000215  -0.0000053
   87   0.0000127   0.0000076   0.0000051  -0.0000035   0.0000036  -0.0000006
   88   0.0000199   0.0000089   0.0000073  -0.0000064   0.0000079  -0.0000009
   89  -0.0001079  -0.0000478  -0.0000543   0.0000329  -0.0000350   0.0000097
   90  -0.0000058  -0.0000054  -0.0000013   0.0000003  -0.0000008  -0.0000004
   91  -0.0000793  -0.0000385  -0.0000424   0.0000252  -0.0000239   0.0000031
   92  -0.0001894  -0.0000918  -0.0000896   0.0000565  -0.0000584   0.0000125
   93  -0.0001032  -0.0000479  -0.0000449   0.0000331  -0.0000323   0.0000047
   94  -0.1033415  -0.0128307  -0.0036300   0.0038518   0.0260125  -0.0070012
   95  -0.0004617  -0.2132852   0.0289270   0.0074822  -0.0247870   0.0079088
   96   0.0006578   0.0477366  -0.0609820   0.0006012  -0.0020230  -0.0054747
   97  -0.0049541  -0.0018166  -0.0001701  -0.0001573   0.0032154  -0.0002262
   98  -0.0343671  -0.0166597  -0.0081258  -0.0037062  -0.0003873  -0.0008983
   99   0.0086172   0.0028381   0.0009773   0.0001443   0.0005125   0.0005611
  100   0.0061120  -0.0011770  -0.0055087  -0.0003121  -0.0002872   0.0000962
  101   0.0220176  -0.0305434  -0.0081699  -0.0029258  -0.0036327  -0.0028351
  102  -0.0098132   0.0050023   0.0085983  -0.0005554   0.0021556  -0.0001483
  103   0.0013857  -0.0023065   0.0022898   0.0000554  -0.0002423  -0.0001072
  104   0.0004452  -0.0223920   0.0348697  -0.0033215   0.0010620   0.0030092
  105   0.0020197   0.0146290   0.0011606   0.0014285  -0.0003475  -0.0010471
  106  -0.0000773  -0.0000523  -0.0000445   0.0000128  -0.0000177   0.0000083
  107  -0.0007566  -0.0004386  -0.0003776   0.0001859  -0.0001986   0.0000545
  108   0.0000643   0.0000417   0.0000213  -0.0000213   0.0000182   0.0000058
  109  -0.0001351  -0.0000630  -0.0000659   0.0000399  -0.0000426   0.0000100
  110   0.0000381   0.0000211   0.0000188  -0.0000099   0.0000106  -0.0000028
  111   0.0000179   0.0000058   0.0000080  -0.0000065   0.0000065  -0.0000008
  112   0.0001069   0.0000613   0.0000565  -0.0000258   0.0000279  -0.0000092
  113   0.0000404   0.0000315   0.0000245  -0.0000053   0.0000068  -0.0000050
  114  -0.0000393  -0.0000072  -0.0000177   0.0000164  -0.0000172   0.0000023
  115   0.0000859   0.0000437   0.0000452  -0.0000237   0.0000247  -0.0000056
  116   0.0001399   0.0000760   0.0000673  -0.0000365   0.0000394  -0.0000104
  117  -0.0001435  -0.0000871  -0.0000639   0.0000370  -0.0000368   0.0000066
           73          74          75          76          77          78
    1  -0.0001385  -0.0000026  -0.0000266   0.0000235   0.0000236   0.0000528
    2  -0.0000486   0.0000403   0.0000257  -0.0000293   0.0000067  -0.0000269
    3  -0.0000103  -0.0000143  -0.0000498   0.0000238  -0.0000254   0.0000411
    4  -0.0001053   0.0000176  -0.0000069   0.0004887  -0.0000747   0.0000770
    5   0.0002768  -0.0004252  -0.0000195   0.0007329   0.0003339   0.0000127
    6  -0.0000706   0.0000364  -0.0000167   0.0003257  -0.0000645   0.0000220
    7  -0.0011421   0.0012707  -0.0000496  -0.0012297   0.0004662  -0.0003683
    8  -0.0012035   0.0007199  -0.0001080   0.0001692  -0.0001585  -0.0001661
    9  -0.0001690   0.0001746   0.0004056  -0.0000430   0.0000799  -0.0001972
   10  -0.0000135  -0.0000380  -0.0000157   0.0001408  -0.0001474   0.0000923
   11   0.0001045   0.0000703   0.0000272  -0.0000526   0.0000464  -0.0000668
   12  -0.0000152  -0.0000166   0.0000039  -0.0001103   0.0000894  -0.0000187
   13   0.0002213  -0.0000871   0.0000592   0.0002510  -0.0002031   0.0001442
   14   0.0001884   0.0002177   0.0000961  -0.0008738  -0.0003428   0.0000840
   15   0.0000672  -0.0000764  -0.0000007   0.0002475   0.0001206   0.0000004
   16  -0.0003428  -0.0001793  -0.0000195  -0.0000223   0.0004878  -0.0000957
   17  -0.0000708   0.0000381  -0.0000337   0.0000253   0.0001242  -0.0001211
   18  -0.0000897  -0.0000041  -0.0000306  -0.0001055   0.0000474  -0.0000343
   19  -0.0000078   0.0000155  -0.0000003   0.0000020   0.0000302  -0.0000298
   20   0.0000105   0.0000062   0.0000025   0.0000034  -0.0000137   0.0000060
   21   0.0000193   0.0000113   0.0000032   0.0000004   0.0000028  -0.0000173
   22   0.0001576   0.0000863   0.0000227   0.0000420  -0.0001733   0.0000275
   23  -0.0001342  -0.0000787  -0.0000058   0.0000059   0.0001957  -0.0000301
   24   0.0000026  -0.0000236  -0.0000034  -0.0000384  -0.0000395   0.0000387
   25  -0.0000174  -0.0000110   0.0000010  -0.0000291   0.0000371  -0.0000089
   26   0.0000078   0.0000049  -0.0000005  -0.0000124  -0.0000149   0.0000028
   27   0.0000013  -0.0000008   0.0000000   0.0000053  -0.0000059   0.0000017
   28   0.0000034   0.0000031   0.0000004  -0.0000012  -0.0000033  -0.0000009
   29  -0.0000045  -0.0000006   0.0000001   0.0000007   0.0000063  -0.0000023
   30   0.0000006  -0.0000003  -0.0000001  -0.0000018  -0.0000002  -0.0000000
   31  -0.0000323  -0.0000165  -0.0000040   0.0000293   0.0000268   0.0000026
   32   0.0000269   0.0000197   0.0000047  -0.0000233  -0.0000180  -0.0000042
   33  -0.0000009   0.0000016  -0.0000002  -0.0000034   0.0000050  -0.0000045
   34  -0.0000091  -0.0000055  -0.0000005   0.0000030   0.0000108  -0.0000006
   35  -0.0000040  -0.0000021  -0.0000004   0.0000004   0.0000030   0.0000005
   36   0.0000030   0.0000020   0.0000004   0.0000002  -0.0000025  -0.0000005
   37   0.0000177   0.0000965   0.0000686  -0.0009917  -0.0003996   0.0003379
   38  -0.0000957   0.0004492  -0.0000888   0.0000561   0.0002767  -0.0005046
   39   0.0000153  -0.0000208   0.0002210   0.0003372   0.0001819   0.0001156
   40  -0.0000503   0.0000093  -0.0000017  -0.0000087   0.0000340  -0.0000311
   41  -0.0000468  -0.0000150   0.0000056   0.0000065   0.0000371   0.0000038
   42  -0.0000134   0.0000051   0.0000056  -0.0000091  -0.0000155   0.0000050
   43   0.0001769  -0.0002086   0.0001452  -0.0001061  -0.0001925  -0.0006024
   44   0.0006305  -0.0011439   0.0002823  -0.0012202  -0.0004649   0.0012600
   45  -0.0001603   0.0001531   0.0003011  -0.0000725  -0.0007627  -0.0003730
   46   0.0002017  -0.0005963   0.0001174  -0.0022235  -0.0018312  -0.0002402
   47  -0.0000293   0.0006502  -0.0001751  -0.0015662   0.0000458  -0.0012604
   48   0.0000919  -0.0001714  -0.0003786  -0.0020131  -0.0009690  -0.0000033
   49   0.0000144   0.0000245   0.0000097   0.0000179  -0.0000442   0.0000016
   50   0.0001219   0.0000458   0.0000052  -0.0000269  -0.0000649  -0.0000256
   51  -0.0000383   0.0000229   0.0000018  -0.0000220   0.0000274  -0.0000103
   52  -0.0000534  -0.0000195  -0.0000025  -0.0000141   0.0000374   0.0000087
   53  -0.0000556  -0.0000188  -0.0000029   0.0000169   0.0000334   0.0000057
   54   0.0000118   0.0000069   0.0000011   0.0000020  -0.0000141  -0.0000034
   55   0.0000067   0.0000029   0.0000009  -0.0000011  -0.0000054  -0.0000003
   56   0.0000037   0.0000023   0.0000005   0.0000003  -0.0000039   0.0000002
   57  -0.0000041   0.0000014   0.0000002  -0.0000004   0.0000032  -0.0000011
   58   0.0000984   0.0000550   0.0000111  -0.0000072  -0.0000874  -0.0000078
   59  -0.0000498  -0.0000353  -0.0000073   0.0000363   0.0000440   0.0000041
   60  -0.0000334  -0.0000238  -0.0000037   0.0000026   0.0000300   0.0000042
   61  -0.0001181  -0.0000690  -0.0000127   0.0000199   0.0001079   0.0000058
   62   0.0000573   0.0000335   0.0000076  -0.0000089  -0.0000477  -0.0000054
   63   0.0000587   0.0000327   0.0000051  -0.0000073  -0.0000543  -0.0000013
   64  -0.0015737   0.0024976  -0.0000502   0.0031936  -0.0022656   0.0014251
   65   0.0051580  -0.0029712   0.0006299   0.0013331  -0.0013469   0.0013095
   66  -0.0004567   0.0003043   0.0003287  -0.0000040  -0.0004895   0.0006138
   67  -0.0292604   0.0191158  -0.0010327  -0.0024674   0.0064571  -0.0060042
   68  -0.0157636   0.0102483   0.0004858   0.0282286  -0.0194524   0.0002798
   69  -0.0062331   0.0050341  -0.0013047  -0.0191082   0.0092894   0.0062594
   70  -0.2052515  -0.1303419  -0.0486754  -0.0532582  -0.0195730   0.0200361
   71  -0.1183054  -0.1485288  -0.0391215  -0.0231276  -0.1700568   0.1273592
   72  -0.0473492  -0.0403867  -0.0654322   0.0223638   0.1255120  -0.1845182
   73   0.2308796   0.1298170   0.0536049  -0.0010841  -0.0020192   0.0002142
   74   0.1298170   0.1609845   0.0419486  -0.0161992  -0.0122841  -0.0066567
   75   0.0536049   0.0419486   0.0632865   0.0192660   0.0139157   0.0071916
   76  -0.0010841  -0.0161992   0.0192660   0.0596155   0.0153930  -0.0206785
   77  -0.0020192  -0.0122841   0.0139157   0.0153930   0.1933968  -0.1397209
   78   0.0002142  -0.0066567   0.0071916  -0.0206785  -0.1397209   0.1934353
   79   0.0061019  -0.0099796  -0.0228109   0.0004293   0.0004127   0.0050453
   80   0.0029955  -0.0076138  -0.0180232  -0.0041933   0.0109892   0.0204125
   81   0.0003772  -0.0016233  -0.0053689   0.0023052  -0.0103016  -0.0220938
   82   0.0000335   0.0000209   0.0000035  -0.0000064  -0.0000329  -0.0000003
   83   0.0000365   0.0000215   0.0000036  -0.0000079  -0.0000349  -0.0000007
   84  -0.0000086  -0.0000053  -0.0000006   0.0000009   0.0000097  -0.0000004
   85  -0.0000086  -0.0000050  -0.0000009   0.0000022   0.0000074   0.0000008
   86   0.0000050   0.0000033   0.0000006  -0.0000015  -0.0000046  -0.0000004
   87   0.0000009   0.0000006   0.0000003  -0.0000003  -0.0000005  -0.0000002
   88   0.0000022   0.0000015   0.0000003  -0.0000013  -0.0000014  -0.0000006
   89  -0.0000074  -0.0000046  -0.0000005   0.0000014   0.0000079  -0.0000002
   90  -0.0000008  -0.0000004  -0.0000002   0.0000006  -0.0000002   0.0000008
   91  -0.0000047  -0.0000028  -0.0000004   0.0000002   0.0000047   0.0000001
   92  -0.0000121  -0.0000073  -0.0000014   0.0000025   0.0000114   0.0000005
   93  -0.0000060  -0.0000037  -0.0000008   0.0000011   0.0000056   0.0000001
   94  -0.0006473   0.0034816  -0.0007365  -0.0036944   0.0026157   0.0001588
   95  -0.0035959   0.0002017  -0.0006191  -0.0003679  -0.0000142  -0.0018973
   96   0.0000317   0.0009559   0.0004078  -0.0025124   0.0022180  -0.0004006
   97   0.0011631   0.0010374   0.0000166   0.0005473   0.0004208   0.0001886
   98   0.0016411  -0.0006837   0.0005501   0.0000799   0.0002497  -0.0000372
   99   0.0001121   0.0002303   0.0005691   0.0003919   0.0000554  -0.0000026
  100   0.0005550   0.0004208   0.0002712   0.0000966   0.0001655   0.0000748
  101   0.0000320   0.0002891   0.0002039   0.0004007  -0.0003848  -0.0001827
  102   0.0001616   0.0001395  -0.0000546  -0.0001922   0.0003051   0.0000293
  103   0.0002299  -0.0002108  -0.0001519   0.0002423   0.0003138   0.0001751
  104   0.0003671  -0.0002145   0.0000168   0.0012120  -0.0011246  -0.0000368
  105  -0.0001074  -0.0000289  -0.0000870  -0.0003531   0.0005605  -0.0000780
  106  -0.0000050  -0.0000020  -0.0000004   0.0000006   0.0000036   0.0000006
  107  -0.0000477  -0.0000259  -0.0000062   0.0000080   0.0000356   0.0000063
  108   0.0000029   0.0000017   0.0000014  -0.0000008  -0.0000006  -0.0000019
  109  -0.0000102  -0.0000061  -0.0000010   0.0000027   0.0000088   0.0000009
  110   0.0000022   0.0000013   0.0000002  -0.0000004  -0.0000020  -0.0000001
  111   0.0000015   0.0000010   0.0000002  -0.0000004  -0.0000013  -0.0000001
  112   0.0000072   0.0000039   0.0000007  -0.0000011  -0.0000055  -0.0000009
  113   0.0000019   0.0000008   0.0000001   0.0000002  -0.0000015  -0.0000001
  114  -0.0000036  -0.0000023  -0.0000002   0.0000012   0.0000041   0.0000001
  115   0.0000057   0.0000032   0.0000006  -0.0000008  -0.0000050  -0.0000005
  116   0.0000091   0.0000052   0.0000010  -0.0000019  -0.0000074  -0.0000011
  117  -0.0000079  -0.0000044  -0.0000016   0.0000012   0.0000051   0.0000016
           79          80          81          82          83          84
    1  -0.0000125   0.0000052  -0.0000295  -0.0000775   0.0002860   0.0001415
    2  -0.0000519   0.0000248   0.0000355  -0.0000012  -0.0001649  -0.0000338
    3   0.0000630  -0.0000547  -0.0000445   0.0001663   0.0000966  -0.0000919
    4   0.0011385  -0.0000530  -0.0000141  -0.0001833  -0.0000562   0.0000282
    5   0.0010681   0.0005982   0.0003581   0.0002462   0.0003923  -0.0000872
    6  -0.0000102  -0.0000066  -0.0000725  -0.0000319  -0.0001280  -0.0000858
    7  -0.0021531   0.0004699   0.0004981   0.0001957   0.0001956  -0.0000122
    8   0.0005389  -0.0003567  -0.0000949  -0.0001231  -0.0001971   0.0000341
    9  -0.0012388   0.0005620  -0.0000324   0.0000525   0.0000523   0.0000406
   10   0.0000301  -0.0000637  -0.0000891  -0.0000131  -0.0000180   0.0000011
   11  -0.0000120   0.0000101   0.0000472   0.0000180   0.0000169  -0.0000086
   12   0.0002027  -0.0000630   0.0000269   0.0000035  -0.0000100  -0.0000040
   13   0.0006517  -0.0001458  -0.0001669  -0.0010533  -0.0009670   0.0003599
   14  -0.0011346  -0.0005766  -0.0003507  -0.0008873  -0.0008445   0.0003228
   15   0.0002620  -0.0000996  -0.0001907  -0.0000101   0.0000737  -0.0000723
   16  -0.0004500   0.0008820   0.0005542   0.0024376   0.0024196  -0.0008038
   17  -0.0000008   0.0002177   0.0001945  -0.0005910  -0.0006917   0.0001685
   18  -0.0000579   0.0003038   0.0002651  -0.0006993  -0.0007470   0.0000397
   19  -0.0000113   0.0000368   0.0000384   0.0001249   0.0001322  -0.0000248
   20   0.0000150  -0.0000319  -0.0000256   0.0000889   0.0000897  -0.0000357
   21   0.0000075  -0.0000375  -0.0000372   0.0000858   0.0000923   0.0000569
   22   0.0001760  -0.0003843  -0.0002311  -0.0006313  -0.0008067   0.0007036
   23  -0.0001723   0.0003065   0.0001720   0.0014884   0.0019412   0.0003655
   24   0.0000249   0.0000071  -0.0000067   0.0001642   0.0001159  -0.0000202
   25  -0.0000580   0.0000787   0.0000537  -0.0013654  -0.0007414  -0.0000725
   26   0.0000099  -0.0000158  -0.0000086  -0.0007979  -0.0000015   0.0003924
   27   0.0000031  -0.0000132  -0.0000093   0.0007292   0.0000859   0.0000900
   28   0.0000040  -0.0000080  -0.0000045   0.0002342   0.0001632  -0.0000453
   29  -0.0000025   0.0000052   0.0000032  -0.0002450  -0.0002223   0.0000039
   30   0.0000020  -0.0000021  -0.0000038  -0.0000581  -0.0000071   0.0000043
   31   0.0000013   0.0000272   0.0000067   0.0018768   0.0063454   0.0008446
   32  -0.0000022  -0.0000359  -0.0000135  -0.0010751  -0.0009079  -0.0004344
   33  -0.0000116   0.0000132   0.0000138  -0.0000904  -0.0002014  -0.0008470
   34  -0.0000066   0.0000158   0.0000079  -0.0027542   0.0023277   0.0006170
   35  -0.0000019   0.0000049   0.0000024  -0.0003405  -0.0012634   0.0006861
   36   0.0000040  -0.0000056  -0.0000041   0.0005371  -0.0003073   0.0000442
   37  -0.0011260  -0.0002802  -0.0001300   0.0002566   0.0001643  -0.0000576
   38  -0.0001206  -0.0002130   0.0000871   0.0000381   0.0000634  -0.0000242
   39  -0.0006314  -0.0002159  -0.0001952   0.0000277   0.0000323  -0.0000143
   40  -0.0000500   0.0000256   0.0000240  -0.0000197  -0.0000196   0.0000069
   41  -0.0000207   0.0000664   0.0000363  -0.0000180  -0.0000252   0.0000016
   42   0.0000211   0.0000080   0.0000098   0.0000073   0.0000056   0.0000049
   43   0.0012345   0.0010324   0.0006997   0.0000525   0.0001260  -0.0000319
   44  -0.0007987   0.0008879  -0.0002043   0.0000646   0.0001161  -0.0000482
   45  -0.0004346   0.0001290   0.0000630  -0.0000430  -0.0000279   0.0000076
   46  -0.0003009  -0.0001100  -0.0003921   0.0000435   0.0000487  -0.0000153
   47  -0.0001866   0.0001725   0.0003674  -0.0000142  -0.0000148   0.0000022
   48   0.0007859   0.0003668  -0.0002532   0.0000188   0.0000140   0.0000001
   49   0.0000393  -0.0000268  -0.0000150  -0.0007647   0.0007714   0.0014192
   50   0.0000652  -0.0001031  -0.0000288  -0.0020301  -0.0011578  -0.0002237
   51  -0.0000210   0.0000114   0.0000190   0.0008811  -0.0003141   0.0008560
   52  -0.0000512   0.0000626   0.0000360   0.0005248   0.0038082  -0.0003013
   53  -0.0000206   0.0000515   0.0000216   0.0044352  -0.0025815  -0.0018565
   54  -0.0000121  -0.0000121  -0.0000048  -0.0011681  -0.0012510   0.0020463
   55   0.0000043  -0.0000062  -0.0000019  -0.0002647  -0.0001661  -0.0002289
   56   0.0000038  -0.0000071  -0.0000035  -0.0001816   0.0000405  -0.0000375
   57   0.0000021   0.0000000  -0.0000015  -0.0002460  -0.0000597  -0.0003975
   58   0.0000702  -0.0001489  -0.0000836  -0.0425518   0.0065054   0.0155845
   59  -0.0000091   0.0000705   0.0000296  -0.0096424   0.0170012   0.0013666
   60  -0.0000314   0.0000511   0.0000234   0.0014722  -0.0013303  -0.0063138
   61  -0.0000794   0.0001895   0.0001031  -0.1785748  -0.0532663  -0.0087660
   62   0.0000385  -0.0000918  -0.0000478  -0.0624399  -0.1472617   0.0019781
   63   0.0000424  -0.0000897  -0.0000448   0.0113382   0.0087872  -0.0516618
   64   0.0072659  -0.0041208  -0.0017857  -0.0004363  -0.0004323   0.0000794
   65   0.0036038  -0.0015335  -0.0010025  -0.0001642  -0.0002240   0.0000793
   66   0.0034784  -0.0003312   0.0006682  -0.0001504  -0.0001378   0.0000620
   67  -0.0186474   0.0152061   0.0064214   0.0005276   0.0005483  -0.0001330
   68   0.0198333  -0.0130837  -0.0011090   0.0002459   0.0002545  -0.0000762
   69   0.0209643  -0.0141315   0.0115283   0.0002472   0.0002628  -0.0000848
   70  -0.0565076   0.0139588   0.0315602  -0.0001619  -0.0001640   0.0000367
   71   0.0135330  -0.0956733  -0.0890849   0.0001640   0.0001743  -0.0000389
   72   0.0329263  -0.0904240  -0.2406629  -0.0000368  -0.0000390   0.0000113
   73   0.0061019   0.0029955   0.0003772   0.0000335   0.0000365  -0.0000086
   74  -0.0099796  -0.0076138  -0.0016233   0.0000209   0.0000215  -0.0000053
   75  -0.0228109  -0.0180232  -0.0053689   0.0000035   0.0000036  -0.0000006
   76   0.0004293  -0.0041933   0.0023052  -0.0000064  -0.0000079   0.0000009
   77   0.0004127   0.0109892  -0.0103016  -0.0000329  -0.0000349   0.0000097
   78   0.0050453   0.0204125  -0.0220938  -0.0000003  -0.0000007  -0.0000004
   79   0.0634076  -0.0266970  -0.0402266   0.0000252   0.0000240  -0.0000031
   80  -0.0266970   0.1053118   0.1031694  -0.0000566  -0.0000584   0.0000124
   81  -0.0402266   0.1031694   0.2567539  -0.0000331  -0.0000323   0.0000046
   82   0.0000252  -0.0000566  -0.0000331   0.5340816  -0.0664489  -0.0087007
   83   0.0000240  -0.0000584  -0.0000323  -0.0664489   0.5777099  -0.0044941
   84  -0.0000031   0.0000124   0.0000046  -0.0087007  -0.0044941   0.5530357
   85  -0.0000047   0.0000121   0.0000060  -0.2052647   0.1183125   0.0473257
   86   0.0000028  -0.0000073  -0.0000037   0.1303495  -0.1485307  -0.0403673
   87   0.0000004  -0.0000014  -0.0000008   0.0486548  -0.0391068  -0.0654182
   88   0.0000002  -0.0000025  -0.0000011  -0.0532404   0.0230721  -0.0222958
   89  -0.0000047   0.0000115   0.0000056   0.0195201  -0.1701306   0.1255252
   90  -0.0000001   0.0000005   0.0000001  -0.0199717   0.1273729  -0.1844642
   91  -0.0000039   0.0000085   0.0000054  -0.0564863  -0.0134951  -0.0328727
   92  -0.0000085   0.0000202   0.0000116  -0.0139215  -0.0956228  -0.0903877
   93  -0.0000054   0.0000116   0.0000080  -0.0315080  -0.0890512  -0.2407401
   94  -0.0014278   0.0010647   0.0003227   0.0000128   0.0000177  -0.0000083
   95  -0.0018323   0.0018494   0.0003308  -0.0001859  -0.0001986   0.0000544
   96   0.0026905  -0.0024952  -0.0002433   0.0000214   0.0000183   0.0000058
   97   0.0000743  -0.0000660  -0.0000525   0.0000399   0.0000426  -0.0000100
   98   0.0004749  -0.0000469   0.0000012   0.0000099   0.0000106  -0.0000028
   99  -0.0002180  -0.0001127  -0.0000631   0.0000065   0.0000065  -0.0000008
  100   0.0001715   0.0003481   0.0001416  -0.0000258  -0.0000279   0.0000091
  101   0.0012764  -0.0010704  -0.0001977   0.0000053   0.0000068  -0.0000050
  102  -0.0002363   0.0004771  -0.0000360  -0.0000163  -0.0000172   0.0000023
  103   0.0000644  -0.0000584   0.0000955  -0.0000237  -0.0000247   0.0000056
  104   0.0001778  -0.0001294  -0.0007676   0.0000365   0.0000394  -0.0000103
  105  -0.0005724   0.0005741  -0.0000179  -0.0000370  -0.0000368   0.0000066
  106  -0.0000020   0.0000056   0.0000013   0.0038448  -0.0260210   0.0069953
  107  -0.0000296   0.0000702   0.0000361  -0.0074880  -0.0247863   0.0078976
  108   0.0000033  -0.0000085  -0.0000076  -0.0006040  -0.0020390  -0.0054694
  109  -0.0000056   0.0000141   0.0000070  -0.0001574  -0.0032149   0.0002229
  110   0.0000016  -0.0000037  -0.0000020   0.0037065  -0.0003868  -0.0008974
  111   0.0000008  -0.0000021  -0.0000013  -0.0001421   0.0005109   0.0005602
  112   0.0000041  -0.0000096  -0.0000042  -0.0003114   0.0002874  -0.0000975
  113   0.0000009  -0.0000025  -0.0000004   0.0029256  -0.0036345  -0.0028339
  114  -0.0000022   0.0000055   0.0000030   0.0005569   0.0021547  -0.0001475
  115   0.0000036  -0.0000084  -0.0000044   0.0000559   0.0002432   0.0001069
  116   0.0000056  -0.0000137  -0.0000071   0.0033216   0.0010636   0.0030083
  117  -0.0000063   0.0000143   0.0000091  -0.0014268  -0.0003464  -0.0010448
           85          86          87          88          89          90
    1  -0.0001385   0.0000026   0.0000266   0.0000235  -0.0000236  -0.0000528
    2   0.0000485   0.0000403   0.0000258   0.0000293   0.0000068  -0.0000269
    3   0.0000104  -0.0000143  -0.0000498  -0.0000238  -0.0000254   0.0000411
    4   0.0000144  -0.0000245  -0.0000097   0.0000179   0.0000442  -0.0000016
    5  -0.0001219   0.0000458   0.0000052   0.0000269  -0.0000649  -0.0000256
    6   0.0000383   0.0000229   0.0000018   0.0000220   0.0000274  -0.0000103
    7  -0.0000534   0.0000195   0.0000024  -0.0000141  -0.0000374  -0.0000087
    8   0.0000556  -0.0000188  -0.0000029  -0.0000169   0.0000334   0.0000057
    9  -0.0000118   0.0000069   0.0000011  -0.0000020  -0.0000141  -0.0000034
   10   0.0000067  -0.0000029  -0.0000009  -0.0000011   0.0000054   0.0000003
   11  -0.0000037   0.0000023   0.0000005  -0.0000003  -0.0000039   0.0000002
   12   0.0000041   0.0000014   0.0000003   0.0000004   0.0000032  -0.0000011
   13   0.0001576  -0.0000863  -0.0000227   0.0000421   0.0001733  -0.0000274
   14   0.0001342  -0.0000787  -0.0000058  -0.0000059   0.0001957  -0.0000301
   15  -0.0000026  -0.0000236  -0.0000034   0.0000384  -0.0000396   0.0000387
   16  -0.0003428   0.0001793   0.0000196  -0.0000224  -0.0004879   0.0000954
   17   0.0000709   0.0000381  -0.0000337  -0.0000251   0.0001242  -0.0001211
   18   0.0000898  -0.0000041  -0.0000307   0.0001056   0.0000474  -0.0000342
   19  -0.0000078  -0.0000155   0.0000003   0.0000020  -0.0000302   0.0000298
   20  -0.0000105   0.0000062   0.0000025  -0.0000034  -0.0000138   0.0000060
   21  -0.0000193   0.0000113   0.0000032  -0.0000004   0.0000028  -0.0000173
   22   0.0002213   0.0000870  -0.0000591   0.0002508   0.0002033  -0.0001440
   23  -0.0001885   0.0002176   0.0000965   0.0008730  -0.0003427   0.0000843
   24  -0.0000673  -0.0000764  -0.0000008  -0.0002473   0.0001205   0.0000004
   25   0.0000177  -0.0000963  -0.0000690  -0.0009906   0.0003994  -0.0003383
   26   0.0000957   0.0004491  -0.0000888  -0.0000558   0.0002771  -0.0005046
   27  -0.0000154  -0.0000207   0.0002210  -0.0003375   0.0001822   0.0001153
   28  -0.0000503  -0.0000093   0.0000017  -0.0000087  -0.0000341   0.0000311
   29   0.0000468  -0.0000150   0.0000056  -0.0000065   0.0000371   0.0000039
   30   0.0000134   0.0000051   0.0000056   0.0000091  -0.0000155   0.0000049
   31   0.0001769   0.0002086  -0.0001446  -0.0001066   0.0001925   0.0006025
   32  -0.0006305  -0.0011435   0.0002821   0.0012194  -0.0004652   0.0012607
   33   0.0001604   0.0001534   0.0003009   0.0000726  -0.0007622  -0.0003735
   34   0.0002019   0.0005961  -0.0001171  -0.0022252   0.0018308   0.0002399
   35   0.0000293   0.0006501  -0.0001751   0.0015656   0.0000465  -0.0012598
   36  -0.0000916  -0.0001715  -0.0003785   0.0020125  -0.0009679  -0.0000020
   37  -0.0000174   0.0000110  -0.0000010  -0.0000291  -0.0000371   0.0000088
   38  -0.0000078   0.0000049  -0.0000005   0.0000124  -0.0000149   0.0000028
   39  -0.0000013  -0.0000008   0.0000000  -0.0000053  -0.0000059   0.0000016
   40   0.0000034  -0.0000031  -0.0000004  -0.0000012   0.0000033   0.0000009
   41   0.0000045  -0.0000006   0.0000001  -0.0000007   0.0000063  -0.0000023
   42  -0.0000006  -0.0000003  -0.0000001   0.0000018  -0.0000002  -0.0000000
   43  -0.0000323   0.0000165   0.0000040   0.0000293  -0.0000268  -0.0000026
   44  -0.0000269   0.0000197   0.0000047   0.0000233  -0.0000180  -0.0000042
   45   0.0000009   0.0000016  -0.0000002   0.0000034   0.0000050  -0.0000045
   46  -0.0000091   0.0000055   0.0000005   0.0000030  -0.0000108   0.0000006
   47   0.0000040  -0.0000021  -0.0000004  -0.0000004   0.0000030   0.0000005
   48  -0.0000030   0.0000020   0.0000004  -0.0000002  -0.0000025  -0.0000005
   49  -0.0001053  -0.0000177   0.0000071   0.0004882   0.0000747  -0.0000768
   50  -0.0002768  -0.0004250  -0.0000201  -0.0007323   0.0003337   0.0000126
   51   0.0000709   0.0000368  -0.0000167  -0.0003257  -0.0000646   0.0000219
   52  -0.0011422  -0.0012704   0.0000484  -0.0012295  -0.0004664   0.0003676
   53   0.0012036   0.0007198  -0.0001076  -0.0001688  -0.0001582  -0.0001663
   54   0.0001686   0.0001745   0.0004058   0.0000429   0.0000802  -0.0001971
   55  -0.0000135   0.0000380   0.0000157   0.0001409   0.0001474  -0.0000922
   56  -0.0001046   0.0000703   0.0000272   0.0000527   0.0000464  -0.0000667
   57   0.0000151  -0.0000167   0.0000038   0.0001102   0.0000894  -0.0000187
   58  -0.0015751  -0.0024981   0.0000502   0.0031933   0.0022660  -0.0014234
   59  -0.0051585  -0.0029708   0.0006274  -0.0013334  -0.0013477   0.0013087
   60   0.0004527   0.0003020   0.0003291   0.0000038  -0.0004892   0.0006138
   61  -0.0292617  -0.0191121   0.0010186  -0.0024790  -0.0064663   0.0060006
   62   0.0157673   0.0102467   0.0004929  -0.0282353  -0.0194495   0.0002622
   63   0.0062301   0.0050292  -0.0013020   0.0190974   0.0092764   0.0062717
   64   0.0000984  -0.0000550  -0.0000111  -0.0000072   0.0000874   0.0000079
   65   0.0000498  -0.0000353  -0.0000073  -0.0000363   0.0000440   0.0000041
   66   0.0000334  -0.0000238  -0.0000037  -0.0000026   0.0000300   0.0000042
   67  -0.0001181   0.0000690   0.0000127   0.0000199  -0.0001079  -0.0000058
   68  -0.0000573   0.0000335   0.0000076   0.0000089  -0.0000478  -0.0000054
   69  -0.0000587   0.0000327   0.0000051   0.0000073  -0.0000543  -0.0000013
   70   0.0000335  -0.0000209  -0.0000035  -0.0000064   0.0000329   0.0000003
   71  -0.0000365   0.0000215   0.0000036   0.0000079  -0.0000350  -0.0000008
   72   0.0000086  -0.0000053  -0.0000006  -0.0000009   0.0000097  -0.0000004
   73  -0.0000086   0.0000050   0.0000009   0.0000022  -0.0000074  -0.0000008
   74  -0.0000050   0.0000033   0.0000006   0.0000015  -0.0000046  -0.0000004
   75  -0.0000009   0.0000006   0.0000003   0.0000003  -0.0000005  -0.0000002
   76   0.0000022  -0.0000015  -0.0000003  -0.0000013   0.0000014   0.0000006
   77   0.0000074  -0.0000046  -0.0000005  -0.0000014   0.0000079  -0.0000002
   78   0.0000008  -0.0000004  -0.0000002  -0.0000006  -0.0000002   0.0000008
   79  -0.0000047   0.0000028   0.0000004   0.0000002  -0.0000047  -0.0000001
   80   0.0000121  -0.0000073  -0.0000014  -0.0000025   0.0000115   0.0000005
   81   0.0000060  -0.0000037  -0.0000008  -0.0000011   0.0000056   0.0000001
   82  -0.2052647   0.1303495   0.0486548  -0.0532404   0.0195201  -0.0199717
   83   0.1183125  -0.1485307  -0.0391068   0.0230721  -0.1701306   0.1273729
   84   0.0473257  -0.0403673  -0.0654182  -0.0222958   0.1255252  -0.1844642
   85   0.2308942  -0.1298275  -0.0535753  -0.0010756   0.0020141  -0.0002170
   86  -0.1298275   0.1609893   0.0419340   0.0162065  -0.0122888  -0.0066556
   87  -0.0535753   0.0419340   0.0632688  -0.0192637   0.0139145   0.0071864
   88  -0.0010756   0.0162065  -0.0192637   0.0595999  -0.0153318   0.0206123
   89   0.0020141  -0.0122888   0.0139145  -0.0153318   0.1934755  -0.1397291
   90  -0.0002170  -0.0066556   0.0071864   0.0206123  -0.1397291   0.1933732
   91   0.0060948   0.0099726   0.0228163   0.0004326  -0.0004066  -0.0050359
   92  -0.0029908  -0.0076085  -0.0180259   0.0041874   0.0109863   0.0204237
   93  -0.0003742  -0.0016201  -0.0053651  -0.0022970  -0.0102927  -0.0220940
   94  -0.0000050   0.0000020   0.0000004   0.0000006  -0.0000035  -0.0000006
   95   0.0000477  -0.0000259  -0.0000062  -0.0000080   0.0000356   0.0000064
   96  -0.0000029   0.0000017   0.0000014   0.0000008  -0.0000006  -0.0000019
   97  -0.0000102   0.0000061   0.0000010   0.0000027  -0.0000088  -0.0000009
   98  -0.0000022   0.0000013   0.0000002   0.0000004  -0.0000020  -0.0000001
   99  -0.0000015   0.0000010   0.0000002   0.0000004  -0.0000013  -0.0000001
  100   0.0000072  -0.0000039  -0.0000007  -0.0000011   0.0000055   0.0000009
  101  -0.0000019   0.0000008   0.0000001  -0.0000002  -0.0000015  -0.0000001
  102   0.0000036  -0.0000023  -0.0000002  -0.0000012   0.0000041   0.0000001
  103   0.0000057  -0.0000032  -0.0000006  -0.0000008   0.0000050   0.0000005
  104  -0.0000091   0.0000051   0.0000010   0.0000019  -0.0000074  -0.0000011
  105   0.0000079  -0.0000044  -0.0000016  -0.0000012   0.0000051   0.0000016
  106  -0.0006474  -0.0034829   0.0007341  -0.0036953  -0.0026163  -0.0001608
  107   0.0035963   0.0002014  -0.0006179   0.0003686  -0.0000144  -0.0018971
  108  -0.0000290   0.0009544   0.0004088   0.0025122   0.0022160  -0.0004000
  109   0.0011628  -0.0010369  -0.0000173   0.0005477  -0.0004206  -0.0001885
  110  -0.0016411  -0.0006862   0.0005482  -0.0000796   0.0002495  -0.0000372
  111  -0.0001140   0.0002290   0.0005704  -0.0003920   0.0000557  -0.0000026
  112   0.0005553  -0.0004205  -0.0002712   0.0000967  -0.0001655  -0.0000749
  113  -0.0000317   0.0002890   0.0002041  -0.0004011  -0.0003851  -0.0001829
  114  -0.0001619   0.0001398  -0.0000546   0.0001921   0.0003052   0.0000294
  115   0.0002295   0.0002108   0.0001526   0.0002419  -0.0003133  -0.0001751
  116  -0.0003674  -0.0002143   0.0000166  -0.0012120  -0.0011241  -0.0000375
  117   0.0001074  -0.0000288  -0.0000873   0.0003528   0.0005602  -0.0000778
           91          92          93          94          95          96
    1  -0.0000124  -0.0000052   0.0000295   0.0000234   0.0004067  -0.0000772
    2   0.0000519   0.0000248   0.0000355   0.0000300   0.0001354  -0.0000646
    3  -0.0000630  -0.0000547  -0.0000446   0.0000209   0.0000406  -0.0000255
    4   0.0000393   0.0000268   0.0000150   0.0002710  -0.0009075   0.0004606
    5  -0.0000651  -0.0001031  -0.0000288  -0.0007200  -0.0012594   0.0003424
    6   0.0000210   0.0000114   0.0000190  -0.0001944   0.0000341   0.0003574
    7  -0.0000512  -0.0000625  -0.0000361  -0.0024254   0.0041894  -0.0022077
    8   0.0000206   0.0000514   0.0000216  -0.0028204   0.0027211  -0.0019706
    9   0.0000121  -0.0000121  -0.0000048   0.0004374  -0.0002734  -0.0008669
   10   0.0000043   0.0000062   0.0000019  -0.0030784   0.0003386  -0.0006141
   11  -0.0000038  -0.0000071  -0.0000035  -0.0021892  -0.0010772  -0.0007084
   12  -0.0000021   0.0000000  -0.0000015  -0.0005045   0.0001888   0.0002487
   13   0.0001759   0.0003841   0.0002313   0.0005934  -0.0022923   0.0004719
   14   0.0001722   0.0003064   0.0001722   0.0000104  -0.0000226  -0.0009761
   15  -0.0000248   0.0000071  -0.0000067   0.0000280  -0.0005718   0.0005019
   16  -0.0004498  -0.0008816  -0.0005547  -0.0004964   0.0040677  -0.0002859
   17   0.0000007   0.0002176   0.0001945  -0.0000574   0.0003867  -0.0000389
   18   0.0000579   0.0003036   0.0002652  -0.0000378   0.0009635  -0.0003123
   19  -0.0000113  -0.0000368  -0.0000384   0.0000112   0.0000453   0.0000105
   20  -0.0000150  -0.0000319  -0.0000256   0.0000101  -0.0001454   0.0000348
   21  -0.0000075  -0.0000375  -0.0000372   0.0000285  -0.0001570  -0.0000133
   22   0.0006516   0.0001456   0.0001672   0.0002577  -0.0019640   0.0002154
   23   0.0011348  -0.0005766  -0.0003504  -0.0001300   0.0013544  -0.0000979
   24  -0.0002620  -0.0000994  -0.0001907  -0.0000257   0.0001657  -0.0000062
   25  -0.0011262   0.0002805   0.0001295  -0.0000636   0.0005525  -0.0000273
   26   0.0001205  -0.0002130   0.0000868   0.0000132  -0.0000744   0.0000101
   27   0.0006313  -0.0002157  -0.0001948   0.0000127  -0.0000720   0.0000110
   28  -0.0000499  -0.0000255  -0.0000240   0.0000074  -0.0000463   0.0000078
   29   0.0000207   0.0000664   0.0000363   0.0000044  -0.0000142   0.0000053
   30  -0.0000211   0.0000080   0.0000097   0.0000008  -0.0000093   0.0000011
   31   0.0012345  -0.0010321  -0.0006992  -0.0000007  -0.0000112  -0.0000041
   32   0.0007986   0.0008877  -0.0002030   0.0000130  -0.0000634   0.0000260
   33   0.0004357   0.0001284   0.0000630  -0.0000056   0.0000800  -0.0000128
   34  -0.0003003   0.0001094   0.0003920  -0.0000073   0.0000550  -0.0000038
   35   0.0001861   0.0001723   0.0003671  -0.0000003   0.0000150  -0.0000006
   36  -0.0007855   0.0003671  -0.0002535   0.0000009  -0.0000254   0.0000034
   37  -0.0000580  -0.0000787  -0.0000538  -0.0001080   0.0013565  -0.0016291
   38  -0.0000099  -0.0000158  -0.0000086  -0.0014923  -0.0015528  -0.0005254
   39  -0.0000031  -0.0000132  -0.0000093  -0.0005347   0.0000534   0.0008455
   40   0.0000040   0.0000080   0.0000045  -0.0003986   0.0001259  -0.0002187
   41   0.0000025   0.0000052   0.0000032  -0.0002171   0.0002101  -0.0001351
   42  -0.0000020  -0.0000021  -0.0000038  -0.0001036  -0.0000879  -0.0001104
   43   0.0000014  -0.0000272  -0.0000067  -0.0051177   0.0000479  -0.0021381
   44   0.0000022  -0.0000359  -0.0000135   0.0009226   0.0039417   0.0011417
   45   0.0000116   0.0000132   0.0000138  -0.0013982   0.0011332   0.0010328
   46  -0.0000066  -0.0000158  -0.0000080   0.0000842  -0.0000933   0.0001981
   47   0.0000019   0.0000049   0.0000024  -0.0001179  -0.0001841   0.0001108
   48  -0.0000040  -0.0000056  -0.0000041   0.0002051   0.0001728  -0.0004170
   49   0.0011386   0.0000527   0.0000145  -0.0000345   0.0000357  -0.0000863
   50  -0.0010682   0.0005982   0.0003579   0.0000517  -0.0004995   0.0000485
   51   0.0000099  -0.0000068  -0.0000726   0.0000259  -0.0000569  -0.0000319
   52  -0.0021531  -0.0004694  -0.0004992  -0.0000366   0.0003421  -0.0000193
   53  -0.0005393  -0.0003569  -0.0000951  -0.0000175   0.0001860  -0.0000046
   54   0.0012385   0.0005619  -0.0000319   0.0000245  -0.0000849  -0.0000367
   55   0.0000300   0.0000637   0.0000891  -0.0000068   0.0000157   0.0000026
   56   0.0000119   0.0000102   0.0000472   0.0000070  -0.0000364   0.0000016
   57  -0.0002026  -0.0000628   0.0000269  -0.0000066   0.0000071   0.0000138
   58   0.0072661   0.0041190   0.0017890   0.0000623  -0.0006433   0.0000459
   59  -0.0036035  -0.0015325  -0.0010041  -0.0000225   0.0001743  -0.0000313
   60  -0.0034797  -0.0003302   0.0006683  -0.0000300   0.0002413  -0.0000115
   61  -0.0186413  -0.0151974  -0.0064339  -0.0000773   0.0007566  -0.0000645
   62  -0.0198263  -0.0130779  -0.0011214   0.0000522  -0.0004385   0.0000418
   63  -0.0209797  -0.0141442   0.0115134   0.0000445  -0.0003777   0.0000214
   64   0.0000702   0.0001489   0.0000837  -0.0052851  -0.0223664  -0.0027637
   65   0.0000091   0.0000705   0.0000297  -0.0346811  -0.0231660  -0.0129392
   66   0.0000314   0.0000511   0.0000234   0.0076832   0.0015158  -0.0032557
   67  -0.0000793  -0.0001894  -0.0001032  -0.1033415  -0.0004617   0.0006578
   68  -0.0000385  -0.0000918  -0.0000479  -0.0128307  -0.2132852   0.0477366
   69  -0.0000424  -0.0000896  -0.0000449  -0.0036300   0.0289270  -0.0609820
   70   0.0000252   0.0000565   0.0000331   0.0038518   0.0074822   0.0006012
   71  -0.0000239  -0.0000584  -0.0000323   0.0260125  -0.0247870  -0.0020230
   72   0.0000031   0.0000125   0.0000047  -0.0070012   0.0079088  -0.0054747
   73  -0.0000047  -0.0000121  -0.0000060  -0.0006473  -0.0035959   0.0000317
   74  -0.0000028  -0.0000073  -0.0000037   0.0034816   0.0002017   0.0009559
   75  -0.0000004  -0.0000014  -0.0000008  -0.0007365  -0.0006191   0.0004078
   76   0.0000002   0.0000025   0.0000011  -0.0036944  -0.0003679  -0.0025124
   77   0.0000047   0.0000114   0.0000056   0.0026157  -0.0000142   0.0022180
   78   0.0000001   0.0000005   0.0000001   0.0001588  -0.0018973  -0.0004006
   79  -0.0000039  -0.0000085  -0.0000054  -0.0014278  -0.0018323   0.0026905
   80   0.0000085   0.0000202   0.0000116   0.0010647   0.0018494  -0.0024952
   81   0.0000054   0.0000116   0.0000080   0.0003227   0.0003308  -0.0002433
   82  -0.0564863  -0.0139215  -0.0315080   0.0000128  -0.0001859   0.0000214
   83  -0.0134951  -0.0956228  -0.0890512   0.0000177  -0.0001986   0.0000183
   84  -0.0328727  -0.0903877  -0.2407401  -0.0000083   0.0000544   0.0000058
   85   0.0060948  -0.0029908  -0.0003742  -0.0000050   0.0000477  -0.0000029
   86   0.0099726  -0.0076085  -0.0016201   0.0000020  -0.0000259   0.0000017
   87   0.0228163  -0.0180259  -0.0053651   0.0000004  -0.0000062   0.0000014
   88   0.0004326   0.0041874  -0.0022970   0.0000006  -0.0000080   0.0000008
   89  -0.0004066   0.0109863  -0.0102927  -0.0000035   0.0000356  -0.0000006
   90  -0.0050359   0.0204237  -0.0220940  -0.0000006   0.0000064  -0.0000019
   91   0.0633826   0.0266531   0.0401738  -0.0000020   0.0000296  -0.0000033
   92   0.0266531   0.1052509   0.1031365  -0.0000055   0.0000702  -0.0000085
   93   0.0401738   0.1031365   0.2568432  -0.0000013   0.0000361  -0.0000076
   94  -0.0000020  -0.0000055  -0.0000013   0.6246374  -0.0093141   0.0140074
   95   0.0000296   0.0000702   0.0000361  -0.0093141   0.4962316   0.0250987
   96  -0.0000033  -0.0000085  -0.0000076   0.0140074   0.0250987   0.5457412
   97  -0.0000056  -0.0000141  -0.0000070  -0.2798914  -0.0721130  -0.0689913
   98  -0.0000016  -0.0000037  -0.0000020  -0.0610430  -0.0684472  -0.0175793
   99  -0.0000008  -0.0000021  -0.0000013  -0.0719899  -0.0212162  -0.0722991
  100   0.0000041   0.0000096   0.0000042  -0.1661308   0.0911284   0.0914483
  101  -0.0000009  -0.0000025  -0.0000004   0.0869073  -0.1181503  -0.0703128
  102   0.0000022   0.0000055   0.0000030   0.0920992  -0.0724875  -0.1240159
  103   0.0000036   0.0000084   0.0000044  -0.0575329   0.0051700  -0.0292240
  104  -0.0000056  -0.0000137  -0.0000071   0.0044756  -0.0543263   0.0321464
  105   0.0000063   0.0000143   0.0000091  -0.0288859   0.0309478  -0.2806718
  106  -0.0014272  -0.0010644  -0.0003233  -0.0000101   0.0000437   0.0000022
  107   0.0018335   0.0018503   0.0003321  -0.0000437   0.0003556  -0.0000323
  108  -0.0026900  -0.0024954  -0.0002448  -0.0000022  -0.0000322   0.0000200
  109   0.0000739   0.0000657   0.0000529  -0.0000046   0.0000518  -0.0000032
  110  -0.0004754  -0.0000466   0.0000013   0.0000022  -0.0000162   0.0000013
  111   0.0002175  -0.0001127  -0.0000630   0.0000001  -0.0000053   0.0000000
  112   0.0001714  -0.0003486  -0.0001416   0.0000066  -0.0000501   0.0000022
  113  -0.0012762  -0.0010702  -0.0001982   0.0000054  -0.0000238  -0.0000014
  114   0.0002360   0.0004771  -0.0000358   0.0000012   0.0000055  -0.0000007
  115   0.0000650   0.0000593  -0.0000957   0.0000043  -0.0000359   0.0000010
  116  -0.0001777  -0.0001287  -0.0007681   0.0000071  -0.0000604   0.0000059
  117   0.0005728   0.0005743  -0.0000180  -0.0000053   0.0000683  -0.0000155
           97          98          99         100         101         102
    1  -0.0000840  -0.0000468   0.0000048   0.0001206   0.0000244   0.0000254
    2  -0.0000036  -0.0000083   0.0000111   0.0000038   0.0000014  -0.0000249
    3   0.0000139  -0.0000312   0.0000070  -0.0000131   0.0000013  -0.0000313
    4   0.0003867  -0.0002690   0.0000768  -0.0006171  -0.0005071  -0.0001542
    5  -0.0002292   0.0001728   0.0000803  -0.0007210  -0.0001247   0.0005550
    6   0.0000690  -0.0000431   0.0001860   0.0005337   0.0000827  -0.0000799
    7  -0.0004160   0.0011525  -0.0001248  -0.0009679  -0.0003641   0.0006354
    8   0.0002784  -0.0005468   0.0002262   0.0004779   0.0002088  -0.0012857
    9  -0.0001675   0.0002158   0.0003195  -0.0009615   0.0001769  -0.0001022
   10   0.0001567  -0.0000062   0.0000265  -0.0014956  -0.0012586  -0.0009353
   11  -0.0005365   0.0006741  -0.0001948  -0.0021746   0.0001361   0.0001250
   12   0.0001502  -0.0001278  -0.0004084  -0.0016641  -0.0011508  -0.0002557
   13   0.0001784   0.0001943   0.0000579  -0.0006843  -0.0000170   0.0001743
   14   0.0000011   0.0002228  -0.0000863   0.0004676   0.0005468  -0.0000424
   15   0.0000235   0.0000703   0.0000003  -0.0000208  -0.0000483   0.0000231
   16  -0.0003044  -0.0002428   0.0000123   0.0005692  -0.0004304  -0.0001047
   17  -0.0000740   0.0000063   0.0000043  -0.0000275  -0.0000473   0.0000658
   18  -0.0000520  -0.0000708  -0.0000068  -0.0000036  -0.0001350  -0.0000069
   19  -0.0000161   0.0000175  -0.0000006  -0.0000001   0.0000017   0.0000185
   20   0.0000058   0.0000158  -0.0000012  -0.0000169   0.0000189   0.0000130
   21   0.0000152   0.0000075  -0.0000074  -0.0000563   0.0000031  -0.0000017
   22   0.0001375   0.0001221  -0.0000072  -0.0002243   0.0002143   0.0000731
   23  -0.0001406  -0.0000723  -0.0000079   0.0001817  -0.0001346  -0.0000019
   24   0.0000054  -0.0000156   0.0000083   0.0000235  -0.0000331  -0.0000251
   25  -0.0000062  -0.0000320   0.0000084   0.0000726  -0.0000702  -0.0000458
   26   0.0000036   0.0000065  -0.0000018  -0.0000087   0.0000051   0.0000052
   27  -0.0000001   0.0000046  -0.0000031  -0.0000095   0.0000140   0.0000049
   28   0.0000025   0.0000035  -0.0000008  -0.0000056   0.0000046   0.0000027
   29  -0.0000063   0.0000011  -0.0000023  -0.0000010   0.0000049   0.0000078
   30   0.0000005   0.0000001  -0.0000001  -0.0000021  -0.0000020   0.0000001
   31  -0.0000403   0.0000012  -0.0000081   0.0000023   0.0000173   0.0000348
   32   0.0000320   0.0000044   0.0000048  -0.0000056   0.0000011  -0.0000185
   33   0.0000012  -0.0000038   0.0000016   0.0000111  -0.0000081  -0.0000073
   34  -0.0000103  -0.0000034  -0.0000012   0.0000077  -0.0000035   0.0000035
   35  -0.0000051  -0.0000005  -0.0000009   0.0000027   0.0000004   0.0000028
   36   0.0000035   0.0000011   0.0000007  -0.0000034   0.0000003  -0.0000008
   37  -0.0001174   0.0003066  -0.0001189   0.0006798   0.0004652   0.0000160
   38  -0.0001359  -0.0004698   0.0000486  -0.0001184   0.0002879   0.0000649
   39  -0.0000219   0.0000926  -0.0000497   0.0002944   0.0003739  -0.0000086
   40  -0.0000477  -0.0001478   0.0000366   0.0000352  -0.0000050  -0.0000051
   41  -0.0000354  -0.0000875   0.0000117   0.0000230  -0.0000286   0.0000121
   42   0.0000039  -0.0000622  -0.0000375  -0.0000113  -0.0000349   0.0000008
   43  -0.0000330  -0.0021265   0.0004071  -0.0002638  -0.0007328  -0.0002054
   44   0.0003355  -0.0003667   0.0002919  -0.0003368  -0.0011348   0.0000043
   45  -0.0001293  -0.0002946   0.0004613   0.0001200   0.0001377  -0.0002117
   46   0.0000722   0.0000505   0.0000069  -0.0000119   0.0000799  -0.0000183
   47  -0.0001123  -0.0000248  -0.0000347  -0.0000287   0.0001704   0.0000552
   48   0.0000189   0.0000172   0.0000144   0.0000060  -0.0001787   0.0000038
   49   0.0000652  -0.0000231   0.0000245  -0.0000182  -0.0000331  -0.0000642
   50   0.0001276   0.0000285   0.0000185  -0.0000850  -0.0000166  -0.0000433
   51  -0.0000426   0.0000187   0.0000016   0.0000120   0.0000423   0.0000584
   52  -0.0000615  -0.0000134  -0.0000105   0.0000604  -0.0000041   0.0000177
   53  -0.0000582  -0.0000070  -0.0000117   0.0000282   0.0000043   0.0000276
   54   0.0000150   0.0000059   0.0000019  -0.0000172   0.0000098  -0.0000039
   55   0.0000137  -0.0000019   0.0000032  -0.0000013  -0.0000081  -0.0000108
   56   0.0000042   0.0000020   0.0000008  -0.0000037   0.0000049   0.0000004
   57  -0.0000029  -0.0000005  -0.0000005   0.0000013  -0.0000036   0.0000018
   58   0.0001152   0.0000290   0.0000151  -0.0000984   0.0000271  -0.0000327
   59  -0.0000598  -0.0000103  -0.0000083   0.0000227  -0.0000051   0.0000312
   60  -0.0000421  -0.0000111  -0.0000070   0.0000401  -0.0000124   0.0000086
   61  -0.0001351  -0.0000381  -0.0000179   0.0001069  -0.0000405   0.0000392
   62   0.0000630   0.0000210   0.0000058  -0.0000613   0.0000316  -0.0000072
   63   0.0000659   0.0000188   0.0000080  -0.0000565   0.0000246  -0.0000177
   64   0.0013204   0.0027217  -0.0001800  -0.0000079   0.0042722   0.0007202
   65   0.0000176  -0.0056880   0.0012109   0.0002485   0.0020412  -0.0000525
   66   0.0000969   0.0015113   0.0000828  -0.0005339   0.0004732   0.0006080
   67  -0.0049541  -0.0343671   0.0086172   0.0061120   0.0220176  -0.0098132
   68  -0.0018166  -0.0166597   0.0028381  -0.0011770  -0.0305434   0.0050023
   69  -0.0001701  -0.0081258   0.0009773  -0.0055087  -0.0081699   0.0085983
   70  -0.0001573  -0.0037062   0.0001443  -0.0003121  -0.0029258  -0.0005554
   71   0.0032154  -0.0003873   0.0005125  -0.0002872  -0.0036327   0.0021556
   72  -0.0002262  -0.0008983   0.0005611   0.0000962  -0.0028351  -0.0001483
   73   0.0011631   0.0016411   0.0001121   0.0005550   0.0000320   0.0001616
   74   0.0010374  -0.0006837   0.0002303   0.0004208   0.0002891   0.0001395
   75   0.0000166   0.0005501   0.0005691   0.0002712   0.0002039  -0.0000546
   76   0.0005473   0.0000799   0.0003919   0.0000966   0.0004007  -0.0001922
   77   0.0004208   0.0002497   0.0000554   0.0001655  -0.0003848   0.0003051
   78   0.0001886  -0.0000372  -0.0000026   0.0000748  -0.0001827   0.0000293
   79   0.0000743   0.0004749  -0.0002180   0.0001715   0.0012764  -0.0002363
   80  -0.0000660  -0.0000469  -0.0001127   0.0003481  -0.0010704   0.0004771
   81  -0.0000525   0.0000012  -0.0000631   0.0001416  -0.0001977  -0.0000360
   82   0.0000399   0.0000099   0.0000065  -0.0000258   0.0000053  -0.0000163
   83   0.0000426   0.0000106   0.0000065  -0.0000279   0.0000068  -0.0000172
   84  -0.0000100  -0.0000028  -0.0000008   0.0000091  -0.0000050   0.0000023
   85  -0.0000102  -0.0000022  -0.0000015   0.0000072  -0.0000019   0.0000036
   86   0.0000061   0.0000013   0.0000010  -0.0000039   0.0000008  -0.0000023
   87   0.0000010   0.0000002   0.0000002  -0.0000007   0.0000001  -0.0000002
   88   0.0000027   0.0000004   0.0000004  -0.0000011  -0.0000002  -0.0000012
   89  -0.0000088  -0.0000020  -0.0000013   0.0000055  -0.0000015   0.0000041
   90  -0.0000009  -0.0000001  -0.0000001   0.0000009  -0.0000001   0.0000001
   91  -0.0000056  -0.0000016  -0.0000008   0.0000041  -0.0000009   0.0000022
   92  -0.0000141  -0.0000037  -0.0000021   0.0000096  -0.0000025   0.0000055
   93  -0.0000070  -0.0000020  -0.0000013   0.0000042  -0.0000004   0.0000030
   94  -0.2798914  -0.0610430  -0.0719899  -0.1661308   0.0869073   0.0920992
   95  -0.0721130  -0.0684472  -0.0212162   0.0911284  -0.1181503  -0.0724875
   96  -0.0689913  -0.0175793  -0.0722991   0.0914483  -0.0703128  -0.1240159
   97   0.3020792   0.0751085   0.0764724  -0.0181514  -0.0054798  -0.0066127
   98   0.0751085   0.0836377   0.0186259   0.0155070   0.0063641   0.0064250
   99   0.0764724   0.0186259   0.0709028   0.0167455   0.0059188   0.0057911
  100  -0.0181514   0.0155070   0.0167455   0.1774825  -0.1010526  -0.0980659
  101  -0.0054798   0.0063641   0.0059188  -0.1010526   0.1408127   0.0750067
  102  -0.0066127   0.0064250   0.0057911  -0.0980659   0.0750067   0.1278425
  103  -0.0019105   0.0046510  -0.0304902   0.0029323  -0.0028091   0.0230417
  104   0.0002339   0.0021051  -0.0084173  -0.0029395   0.0043548  -0.0165117
  105  -0.0006243  -0.0002582  -0.0070067  -0.0029120   0.0008447  -0.0179714
  106  -0.0000046  -0.0000022  -0.0000001   0.0000066  -0.0000054  -0.0000012
  107  -0.0000518  -0.0000162  -0.0000053   0.0000501  -0.0000238   0.0000055
  108   0.0000032   0.0000013   0.0000000  -0.0000022  -0.0000014  -0.0000007
  109  -0.0000125  -0.0000022  -0.0000019   0.0000083  -0.0000013   0.0000050
  110   0.0000022   0.0000010   0.0000002  -0.0000020   0.0000013  -0.0000003
  111   0.0000019   0.0000002   0.0000006  -0.0000007  -0.0000002  -0.0000010
  112   0.0000082   0.0000020   0.0000007  -0.0000080   0.0000034  -0.0000013
  113   0.0000013   0.0000013  -0.0000002  -0.0000034   0.0000040   0.0000014
  114  -0.0000050  -0.0000003  -0.0000010   0.0000013   0.0000014   0.0000048
  115   0.0000066   0.0000017   0.0000010  -0.0000053   0.0000021  -0.0000021
  116   0.0000102   0.0000029   0.0000012  -0.0000086   0.0000037  -0.0000026
  117  -0.0000084  -0.0000031  -0.0000008   0.0000081  -0.0000031   0.0000001
          103         104         105         106         107         108
    1   0.0000472  -0.0000224   0.0000347   0.0000233  -0.0004067   0.0000769
    2   0.0000080  -0.0000039   0.0000619  -0.0000300   0.0001354  -0.0000646
    3  -0.0000032   0.0000249   0.0000111  -0.0000209   0.0000407  -0.0000256
    4  -0.0007879  -0.0003153  -0.0000436  -0.0000346  -0.0000358   0.0000863
    5  -0.0007690  -0.0008148  -0.0001697  -0.0000517  -0.0004994   0.0000484
    6  -0.0004795  -0.0003131  -0.0000787  -0.0000260  -0.0000569  -0.0000319
    7   0.0011161  -0.0004532   0.0004821  -0.0000366  -0.0003421   0.0000192
    8   0.0009079   0.0010036   0.0005968   0.0000175   0.0001860  -0.0000045
    9  -0.0001381  -0.0006957   0.0001168  -0.0000245  -0.0000849  -0.0000368
   10  -0.0007409  -0.0005004   0.0001605  -0.0000068  -0.0000158  -0.0000026
   11   0.0000007  -0.0000945  -0.0005670  -0.0000070  -0.0000364   0.0000016
   12   0.0009833   0.0003471  -0.0001158   0.0000066   0.0000071   0.0000138
   13  -0.0005278  -0.0001079  -0.0004027   0.0002578   0.0019639  -0.0002150
   14   0.0010261   0.0009858  -0.0000826   0.0001301   0.0013543  -0.0000975
   15  -0.0002523  -0.0000962  -0.0002789   0.0000258   0.0001657  -0.0000061
   16   0.0003240  -0.0007151   0.0009108  -0.0004966  -0.0040675   0.0002849
   17  -0.0000108  -0.0001701   0.0001141   0.0000574   0.0003867  -0.0000389
   18   0.0001333  -0.0001560   0.0003170   0.0000377   0.0009636  -0.0003121
   19  -0.0000001  -0.0000255   0.0000075   0.0000112  -0.0000453  -0.0000104
   20  -0.0000137   0.0000161  -0.0000396  -0.0000101  -0.0001454   0.0000348
   21   0.0000101   0.0000465  -0.0000259  -0.0000285  -0.0001569  -0.0000133
   22  -0.0001582   0.0003201  -0.0004600   0.0005935   0.0022923  -0.0004712
   23   0.0001285  -0.0002388   0.0002798  -0.0000106  -0.0000223  -0.0009757
   24   0.0000013  -0.0000191   0.0000321  -0.0000278  -0.0005718   0.0005018
   25   0.0000363  -0.0000807   0.0001312  -0.0001078  -0.0013570   0.0016289
   26  -0.0000010   0.0000151  -0.0000207   0.0014925  -0.0015528  -0.0005253
   27  -0.0000037   0.0000117  -0.0000177   0.0005337   0.0000535   0.0008459
   28  -0.0000019   0.0000080  -0.0000121  -0.0003987  -0.0001259   0.0002185
   29   0.0000026   0.0000006  -0.0000064   0.0002172   0.0002101  -0.0001349
   30  -0.0000002   0.0000033  -0.0000042   0.0001035  -0.0000878  -0.0001105
   31   0.0000069  -0.0000123  -0.0000164  -0.0051191  -0.0000478   0.0021364
   32  -0.0000075   0.0000213  -0.0000100  -0.0009216   0.0039408   0.0011426
   33   0.0000038  -0.0000127   0.0000243   0.0013987   0.0011331   0.0010345
   34   0.0000061  -0.0000111   0.0000099   0.0000844   0.0000933  -0.0001978
   35   0.0000026  -0.0000031   0.0000018   0.0001179  -0.0001841   0.0001108
   36  -0.0000029   0.0000043  -0.0000063  -0.0002048   0.0001727  -0.0004172
   37   0.0012533   0.0009772   0.0002001  -0.0000637  -0.0005525   0.0000272
   38  -0.0000763   0.0003186  -0.0003963  -0.0000132  -0.0000744   0.0000101
   39   0.0001510   0.0000553  -0.0000310  -0.0000128  -0.0000720   0.0000110
   40   0.0000259  -0.0000118   0.0000324   0.0000074   0.0000463  -0.0000078
   41   0.0000150  -0.0000440   0.0000407  -0.0000044  -0.0000142   0.0000053
   42   0.0000004   0.0000420  -0.0000071  -0.0000008  -0.0000093   0.0000011
   43  -0.0006011  -0.0006239   0.0003872  -0.0000007   0.0000112   0.0000041
   44  -0.0010332  -0.0020632   0.0008351  -0.0000130  -0.0000634   0.0000260
   45  -0.0001633  -0.0008153   0.0000840   0.0000056   0.0000800  -0.0000128
   46  -0.0000303  -0.0000073  -0.0000272  -0.0000073  -0.0000550   0.0000038
   47   0.0000157   0.0000811  -0.0001120   0.0000003   0.0000150  -0.0000006
   48   0.0000740   0.0001820   0.0000148  -0.0000009  -0.0000254   0.0000034
   49  -0.0000485  -0.0000083   0.0000615   0.0002712   0.0009071  -0.0004599
   50  -0.0000672   0.0000711  -0.0000594   0.0007200  -0.0012597   0.0003412
   51   0.0000136   0.0000014  -0.0000192   0.0001948   0.0000333   0.0003575
   52   0.0000518  -0.0000449   0.0000544  -0.0024258  -0.0041893   0.0022064
   53   0.0000299  -0.0000347   0.0000149   0.0028206   0.0027216  -0.0019707
   54  -0.0000049   0.0000173  -0.0000030  -0.0004362  -0.0002736  -0.0008687
   55  -0.0000023   0.0000001   0.0000053  -0.0030787  -0.0003390   0.0006156
   56  -0.0000041   0.0000062  -0.0000065   0.0021897  -0.0010778  -0.0007099
   57   0.0000008  -0.0000031  -0.0000054   0.0005059   0.0001892   0.0002488
   58  -0.0000761   0.0001122  -0.0001195  -0.0052792   0.0223632   0.0027708
   59   0.0000187  -0.0000482   0.0000287   0.0346846  -0.0231673  -0.0129421
   60   0.0000334  -0.0000367   0.0000384  -0.0076717   0.0015116  -0.0032595
   61   0.0000859  -0.0001398   0.0001435  -0.1033438   0.0004521  -0.0006648
   62  -0.0000437   0.0000760  -0.0000870   0.0128147  -0.2133174   0.0476887
   63  -0.0000452   0.0000673  -0.0000640   0.0036278   0.0288796  -0.0609639
   64   0.0018268   0.0067750  -0.0036947   0.0000624   0.0006433  -0.0000458
   65   0.0011368   0.0042809  -0.0016123   0.0000225   0.0001744  -0.0000313
   66   0.0018578   0.0028152   0.0001100   0.0000300   0.0002412  -0.0000114
   67   0.0013857   0.0004452   0.0020197  -0.0000773  -0.0007566   0.0000643
   68  -0.0023065  -0.0223920   0.0146290  -0.0000523  -0.0004386   0.0000417
   69   0.0022898   0.0348697   0.0011606  -0.0000445  -0.0003776   0.0000213
   70   0.0000554  -0.0033215   0.0014285   0.0000128   0.0001859  -0.0000213
   71  -0.0002423   0.0010620  -0.0003475  -0.0000177  -0.0001986   0.0000182
   72  -0.0001072   0.0030092  -0.0010471   0.0000083   0.0000545   0.0000058
   73   0.0002299   0.0003671  -0.0001074  -0.0000050  -0.0000477   0.0000029
   74  -0.0002108  -0.0002145  -0.0000289  -0.0000020  -0.0000259   0.0000017
   75  -0.0001519   0.0000168  -0.0000870  -0.0000004  -0.0000062   0.0000014
   76   0.0002423   0.0012120  -0.0003531   0.0000006   0.0000080  -0.0000008
   77   0.0003138  -0.0011246   0.0005605   0.0000036   0.0000356  -0.0000006
   78   0.0001751  -0.0000368  -0.0000780   0.0000006   0.0000063  -0.0000019
   79   0.0000644   0.0001778  -0.0005724  -0.0000020  -0.0000296   0.0000033
   80  -0.0000584  -0.0001294   0.0005741   0.0000056   0.0000702  -0.0000085
   81   0.0000955  -0.0007676  -0.0000179   0.0000013   0.0000361  -0.0000076
   82  -0.0000237   0.0000365  -0.0000370   0.0038448  -0.0074880  -0.0006040
   83  -0.0000247   0.0000394  -0.0000368  -0.0260210  -0.0247863  -0.0020390
   84   0.0000056  -0.0000103   0.0000066   0.0069953   0.0078976  -0.0054694
   85   0.0000057  -0.0000091   0.0000079  -0.0006474   0.0035963  -0.0000290
   86  -0.0000032   0.0000051  -0.0000044  -0.0034829   0.0002014   0.0009544
   87  -0.0000006   0.0000010  -0.0000016   0.0007341  -0.0006179   0.0004088
   88  -0.0000008   0.0000019  -0.0000012  -0.0036953   0.0003686   0.0025122
   89   0.0000050  -0.0000074   0.0000051  -0.0026163  -0.0000144   0.0022160
   90   0.0000005  -0.0000011   0.0000016  -0.0001608  -0.0018971  -0.0004000
   91   0.0000036  -0.0000056   0.0000063  -0.0014272   0.0018335  -0.0026900
   92   0.0000084  -0.0000137   0.0000143  -0.0010644   0.0018503  -0.0024954
   93   0.0000044  -0.0000071   0.0000091  -0.0003233   0.0003321  -0.0002448
   94  -0.0575329   0.0044756  -0.0288859  -0.0000101  -0.0000437  -0.0000022
   95   0.0051700  -0.0543263   0.0309478   0.0000437   0.0003556  -0.0000322
   96  -0.0292240   0.0321464  -0.2806718   0.0000022  -0.0000323   0.0000200
   97  -0.0019105   0.0002339  -0.0006243  -0.0000046  -0.0000518   0.0000032
   98   0.0046510   0.0021051  -0.0002582  -0.0000022  -0.0000162   0.0000013
   99  -0.0304902  -0.0084173  -0.0070067  -0.0000001  -0.0000053   0.0000000
  100   0.0029323  -0.0029395  -0.0029120   0.0000066   0.0000501  -0.0000022
  101  -0.0028091   0.0043548   0.0008447  -0.0000054  -0.0000238  -0.0000014
  102   0.0230417  -0.0165117  -0.0179714  -0.0000012   0.0000055  -0.0000007
  103   0.0527425  -0.0057850   0.0321860   0.0000043   0.0000359  -0.0000010
  104  -0.0057850   0.0673233  -0.0457545  -0.0000071  -0.0000603   0.0000059
  105   0.0321860  -0.0457545   0.3056103   0.0000053   0.0000683  -0.0000155
  106   0.0000043  -0.0000071   0.0000053   0.6246457   0.0093094  -0.0139917
  107   0.0000359  -0.0000603   0.0000683   0.0093094   0.4962242   0.0250847
  108  -0.0000010   0.0000059  -0.0000155  -0.0139917   0.0250847   0.5457540
  109   0.0000066  -0.0000102   0.0000084  -0.2798322   0.0721167   0.0690590
  110  -0.0000017   0.0000029  -0.0000031   0.0610475  -0.0684500  -0.0176046
  111  -0.0000010   0.0000012  -0.0000008   0.0720539  -0.0212441  -0.0723425
  112  -0.0000053   0.0000086  -0.0000081  -0.1662015  -0.0911104  -0.0914857
  113  -0.0000020   0.0000036  -0.0000031  -0.0868839  -0.1180791  -0.0702769
  114   0.0000021  -0.0000026   0.0000001  -0.0921360  -0.0724553  -0.1240285
  115  -0.0000045   0.0000067  -0.0000057  -0.0575241  -0.0051698   0.0291794
  116  -0.0000067   0.0000110  -0.0000113  -0.0044781  -0.0543538   0.0322215
  117   0.0000057  -0.0000113   0.0000183   0.0288417   0.0310181  -0.2806486
          109         110         111         112         113         114
    1  -0.0000840   0.0000468  -0.0000048   0.0001207  -0.0000245  -0.0000255
    2   0.0000036  -0.0000083   0.0000111  -0.0000038   0.0000014  -0.0000249
    3  -0.0000139  -0.0000312   0.0000070   0.0000131   0.0000013  -0.0000312
    4   0.0000652   0.0000231  -0.0000245  -0.0000182   0.0000331   0.0000642
    5  -0.0001277   0.0000285   0.0000185   0.0000850  -0.0000167  -0.0000433
    6   0.0000426   0.0000187   0.0000016  -0.0000120   0.0000423   0.0000585
    7  -0.0000615   0.0000134   0.0000105   0.0000604   0.0000040  -0.0000177
    8   0.0000582  -0.0000071  -0.0000117  -0.0000282   0.0000043   0.0000276
    9  -0.0000151   0.0000059   0.0000019   0.0000173   0.0000097  -0.0000039
   10   0.0000137   0.0000019  -0.0000032  -0.0000013   0.0000081   0.0000108
   11  -0.0000042   0.0000020   0.0000008   0.0000037   0.0000049   0.0000004
   12   0.0000029  -0.0000005  -0.0000005  -0.0000013  -0.0000036   0.0000018
   13   0.0001375  -0.0001221   0.0000073  -0.0002243  -0.0002140  -0.0000731
   14   0.0001407  -0.0000723  -0.0000079  -0.0001817  -0.0001344  -0.0000019
   15  -0.0000054  -0.0000156   0.0000083  -0.0000235  -0.0000331  -0.0000251
   16  -0.0003045   0.0002427  -0.0000124   0.0005692   0.0004299   0.0001048
   17   0.0000740   0.0000063   0.0000043   0.0000276  -0.0000473   0.0000658
   18   0.0000520  -0.0000708  -0.0000067   0.0000036  -0.0001349  -0.0000070
   19  -0.0000161  -0.0000175   0.0000006  -0.0000001  -0.0000017  -0.0000185
   20  -0.0000058   0.0000158  -0.0000012   0.0000169   0.0000189   0.0000130
   21  -0.0000152   0.0000075  -0.0000074   0.0000563   0.0000031  -0.0000017
   22   0.0001784  -0.0001943  -0.0000577  -0.0006844   0.0000175  -0.0001743
   23  -0.0000010   0.0002230  -0.0000860  -0.0004680   0.0005470  -0.0000422
   24  -0.0000235   0.0000702   0.0000003   0.0000208  -0.0000484   0.0000231
   25  -0.0001176  -0.0003068   0.0001183   0.0006800  -0.0004656  -0.0000162
   26   0.0001358  -0.0004698   0.0000484   0.0001185   0.0002879   0.0000650
   27   0.0000220   0.0000931  -0.0000497  -0.0002945   0.0003739  -0.0000084
   28  -0.0000477   0.0001478  -0.0000366   0.0000352   0.0000049   0.0000051
   29   0.0000354  -0.0000875   0.0000117  -0.0000230  -0.0000285   0.0000121
   30  -0.0000039  -0.0000622  -0.0000375   0.0000113  -0.0000349   0.0000008
   31  -0.0000327   0.0021269  -0.0004063  -0.0002637   0.0007323   0.0002057
   32  -0.0003356  -0.0003671   0.0002914   0.0003369  -0.0011348   0.0000039
   33   0.0001296  -0.0002949   0.0004612  -0.0001198   0.0001377  -0.0002117
   34   0.0000722  -0.0000506  -0.0000069  -0.0000119  -0.0000798   0.0000183
   35   0.0001123  -0.0000248  -0.0000347   0.0000287   0.0001704   0.0000553
   36  -0.0000189   0.0000170   0.0000145  -0.0000060  -0.0001786   0.0000038
   37  -0.0000062   0.0000320  -0.0000084   0.0000726   0.0000701   0.0000458
   38  -0.0000036   0.0000065  -0.0000018   0.0000087   0.0000051   0.0000052
   39   0.0000001   0.0000046  -0.0000031   0.0000095   0.0000140   0.0000049
   40   0.0000025  -0.0000035   0.0000008  -0.0000056  -0.0000046  -0.0000027
   41   0.0000063   0.0000011  -0.0000023   0.0000010   0.0000049   0.0000078
   42  -0.0000005   0.0000001  -0.0000001   0.0000021  -0.0000020   0.0000001
   43  -0.0000403  -0.0000012   0.0000081   0.0000023  -0.0000173  -0.0000348
   44  -0.0000320   0.0000044   0.0000048   0.0000056   0.0000011  -0.0000185
   45  -0.0000012  -0.0000038   0.0000016  -0.0000111  -0.0000081  -0.0000073
   46  -0.0000103   0.0000034   0.0000012   0.0000077   0.0000035  -0.0000035
   47   0.0000051  -0.0000005  -0.0000009  -0.0000026   0.0000004   0.0000028
   48  -0.0000035   0.0000011   0.0000007   0.0000034   0.0000003  -0.0000008
   49   0.0003869   0.0002691  -0.0000766  -0.0006174   0.0005075   0.0001544
   50   0.0002292   0.0001727   0.0000801   0.0007217  -0.0001252   0.0005550
   51  -0.0000688  -0.0000431   0.0001860  -0.0005334   0.0000828  -0.0000797
   52  -0.0004164  -0.0011528   0.0001241  -0.0009689   0.0003643  -0.0006349
   53  -0.0002784  -0.0005466   0.0002267  -0.0004776   0.0002093  -0.0012857
   54   0.0001677   0.0002162   0.0003195   0.0009621   0.0001773  -0.0001019
   55   0.0001566   0.0000061  -0.0000269  -0.0014952   0.0012588   0.0009363
   56   0.0005368   0.0006742  -0.0001946   0.0021758   0.0001360   0.0001245
   57  -0.0001506  -0.0001277  -0.0004085   0.0016652  -0.0011517  -0.0002570
   58   0.0013202  -0.0027233   0.0001783  -0.0000077  -0.0042706  -0.0007216
   59  -0.0000181  -0.0056889   0.0012103  -0.0002487   0.0020415  -0.0000520
   60  -0.0000955   0.0015069   0.0000844   0.0005344   0.0004730   0.0006079
   61  -0.0049507   0.0343682  -0.0086069   0.0061073  -0.0220336   0.0098068
   62   0.0018165  -0.0166648   0.0028346   0.0011710  -0.0305330   0.0049875
   63   0.0001678  -0.0081354   0.0009800   0.0055068  -0.0081844   0.0085917
   64   0.0001152  -0.0000290  -0.0000151  -0.0000984  -0.0000270   0.0000327
   65   0.0000598  -0.0000103  -0.0000083  -0.0000227  -0.0000050   0.0000312
   66   0.0000421  -0.0000111  -0.0000069  -0.0000401  -0.0000124   0.0000086
   67  -0.0001351   0.0000381   0.0000179   0.0001069   0.0000404  -0.0000393
   68  -0.0000630   0.0000211   0.0000058   0.0000613   0.0000315  -0.0000072
   69  -0.0000659   0.0000188   0.0000080   0.0000565   0.0000245  -0.0000177
   70   0.0000399  -0.0000099  -0.0000065  -0.0000258  -0.0000053   0.0000164
   71  -0.0000426   0.0000106   0.0000065   0.0000279   0.0000068  -0.0000172
   72   0.0000100  -0.0000028  -0.0000008  -0.0000092  -0.0000050   0.0000023
   73  -0.0000102   0.0000022   0.0000015   0.0000072   0.0000019  -0.0000036
   74  -0.0000061   0.0000013   0.0000010   0.0000039   0.0000008  -0.0000023
   75  -0.0000010   0.0000002   0.0000002   0.0000007   0.0000001  -0.0000002
   76   0.0000027  -0.0000004  -0.0000004  -0.0000011   0.0000002   0.0000012
   77   0.0000088  -0.0000020  -0.0000013  -0.0000055  -0.0000015   0.0000041
   78   0.0000009  -0.0000001  -0.0000001  -0.0000009  -0.0000001   0.0000001
   79  -0.0000056   0.0000016   0.0000008   0.0000041   0.0000009  -0.0000022
   80   0.0000141  -0.0000037  -0.0000021  -0.0000096  -0.0000025   0.0000055
   81   0.0000070  -0.0000020  -0.0000013  -0.0000042  -0.0000004   0.0000030
   82  -0.0001574   0.0037065  -0.0001421  -0.0003114   0.0029256   0.0005569
   83  -0.0032149  -0.0003868   0.0005109   0.0002874  -0.0036345   0.0021547
   84   0.0002229  -0.0008974   0.0005602  -0.0000975  -0.0028339  -0.0001475
   85   0.0011628  -0.0016411  -0.0001140   0.0005553  -0.0000317  -0.0001619
   86  -0.0010369  -0.0006862   0.0002290  -0.0004205   0.0002890   0.0001398
   87  -0.0000173   0.0005482   0.0005704  -0.0002712   0.0002041  -0.0000546
   88   0.0005477  -0.0000796  -0.0003920   0.0000967  -0.0004011   0.0001921
   89  -0.0004206   0.0002495   0.0000557  -0.0001655  -0.0003851   0.0003052
   90  -0.0001885  -0.0000372  -0.0000026  -0.0000749  -0.0001829   0.0000294
   91   0.0000739  -0.0004754   0.0002175   0.0001714  -0.0012762   0.0002360
   92   0.0000657  -0.0000466  -0.0001127  -0.0003486  -0.0010702   0.0004771
   93   0.0000529   0.0000013  -0.0000630  -0.0001416  -0.0001982  -0.0000358
   94  -0.0000046   0.0000022   0.0000001   0.0000066   0.0000054   0.0000012
   95   0.0000518  -0.0000162  -0.0000053  -0.0000501  -0.0000238   0.0000055
   96  -0.0000032   0.0000013   0.0000000   0.0000022  -0.0000014  -0.0000007
   97  -0.0000125   0.0000022   0.0000019   0.0000082   0.0000013  -0.0000050
   98  -0.0000022   0.0000010   0.0000002   0.0000020   0.0000013  -0.0000003
   99  -0.0000019   0.0000002   0.0000006   0.0000007  -0.0000002  -0.0000010
  100   0.0000083  -0.0000020  -0.0000007  -0.0000080  -0.0000034   0.0000013
  101  -0.0000013   0.0000013  -0.0000002   0.0000034   0.0000040   0.0000014
  102   0.0000050  -0.0000003  -0.0000010  -0.0000013   0.0000014   0.0000048
  103   0.0000066  -0.0000017  -0.0000010  -0.0000053  -0.0000020   0.0000021
  104  -0.0000102   0.0000029   0.0000012   0.0000086   0.0000036  -0.0000026
  105   0.0000084  -0.0000031  -0.0000008  -0.0000081  -0.0000031   0.0000001
  106  -0.2798322   0.0610475   0.0720539  -0.1662015  -0.0868839  -0.0921360
  107   0.0721167  -0.0684500  -0.0212441  -0.0911104  -0.1180791  -0.0724553
  108   0.0690590  -0.0176046  -0.0723425  -0.0914857  -0.0702769  -0.1240285
  109   0.3020151  -0.0751148  -0.0765435  -0.0181538   0.0054832   0.0066208
  110  -0.0751148   0.0836463   0.0186592  -0.0154959   0.0063617   0.0064279
  111  -0.0765435   0.0186592   0.0709471  -0.0167434   0.0059210   0.0057974
  112  -0.0181538  -0.0154959  -0.0167434   0.1775625   0.1010318   0.0981046
  113   0.0054832   0.0063617   0.0059210   0.1010318   0.1407306   0.0749765
  114   0.0066208   0.0064279   0.0057974   0.0981046   0.0749765   0.1278552
  115  -0.0019060  -0.0046600   0.0304872   0.0029298   0.0028177  -0.0230467
  116  -0.0002350   0.0021094  -0.0084182   0.0029354   0.0043591  -0.0165013
  117   0.0006237  -0.0002545  -0.0070185   0.0029093   0.0008512  -0.0179715
          115         116         117
    1   0.0000472   0.0000225  -0.0000347
    2  -0.0000080  -0.0000040   0.0000619
    3   0.0000032   0.0000249   0.0000112
    4  -0.0000485   0.0000083  -0.0000615
    5   0.0000672   0.0000711  -0.0000594
    6  -0.0000136   0.0000014  -0.0000192
    7   0.0000518   0.0000449  -0.0000544
    8  -0.0000299  -0.0000348   0.0000149
    9   0.0000049   0.0000173  -0.0000030
   10  -0.0000023  -0.0000001  -0.0000053
   11   0.0000041   0.0000062  -0.0000065
   12  -0.0000008  -0.0000031  -0.0000054
   13  -0.0001583  -0.0003204   0.0004600
   14  -0.0001285  -0.0002390   0.0002798
   15  -0.0000013  -0.0000192   0.0000321
   16   0.0003241   0.0007156  -0.0009107
   17   0.0000107  -0.0001702   0.0001141
   18  -0.0001333  -0.0001561   0.0003170
   19  -0.0000001   0.0000255  -0.0000075
   20   0.0000137   0.0000161  -0.0000396
   21  -0.0000101   0.0000465  -0.0000259
   22  -0.0005276   0.0001076   0.0004029
   23  -0.0010257   0.0009860  -0.0000824
   24   0.0002522  -0.0000961  -0.0002790
   25   0.0012528  -0.0009772  -0.0002004
   26   0.0000764   0.0003187  -0.0003962
   27  -0.0001509   0.0000551  -0.0000309
   28   0.0000259   0.0000118  -0.0000324
   29  -0.0000150  -0.0000441   0.0000407
   30  -0.0000004   0.0000420  -0.0000071
   31  -0.0006008   0.0006245  -0.0003869
   32   0.0010329  -0.0020635   0.0008343
   33   0.0001636  -0.0008160   0.0000839
   34  -0.0000303   0.0000072   0.0000272
   35  -0.0000157   0.0000812  -0.0001120
   36  -0.0000740   0.0001820   0.0000148
   37   0.0000363   0.0000808  -0.0001312
   38   0.0000010   0.0000151  -0.0000207
   39   0.0000037   0.0000117  -0.0000177
   40  -0.0000019  -0.0000080   0.0000121
   41  -0.0000026   0.0000006  -0.0000064
   42   0.0000002   0.0000033  -0.0000042
   43   0.0000069   0.0000123   0.0000164
   44   0.0000075   0.0000213  -0.0000100
   45  -0.0000038  -0.0000127   0.0000243
   46   0.0000061   0.0000111  -0.0000099
   47  -0.0000026  -0.0000031   0.0000018
   48   0.0000029   0.0000043  -0.0000063
   49  -0.0007876   0.0003153   0.0000435
   50   0.0007684  -0.0008148  -0.0001699
   51   0.0004794  -0.0003131  -0.0000791
   52   0.0011164   0.0004540  -0.0004821
   53  -0.0009079   0.0010037   0.0005977
   54   0.0001374  -0.0006954   0.0001167
   55  -0.0007421   0.0005002  -0.0001607
   56  -0.0000010  -0.0000944  -0.0005668
   57  -0.0009832   0.0003472  -0.0001156
   58   0.0018259  -0.0067767   0.0036927
   59  -0.0011356   0.0042807  -0.0016117
   60  -0.0018573   0.0028175   0.0001096
   61   0.0013859  -0.0004389  -0.0020203
   62   0.0023023  -0.0224076   0.0146239
   63  -0.0022858   0.0348629   0.0011776
   64  -0.0000761  -0.0001123   0.0001195
   65  -0.0000188  -0.0000483   0.0000287
   66  -0.0000334  -0.0000368   0.0000384
   67   0.0000859   0.0001399  -0.0001435
   68   0.0000437   0.0000760  -0.0000871
   69   0.0000452   0.0000673  -0.0000639
   70  -0.0000237  -0.0000365   0.0000370
   71   0.0000247   0.0000394  -0.0000368
   72  -0.0000056  -0.0000104   0.0000066
   73   0.0000057   0.0000091  -0.0000079
   74   0.0000032   0.0000052  -0.0000044
   75   0.0000006   0.0000010  -0.0000016
   76  -0.0000008  -0.0000019   0.0000012
   77  -0.0000050  -0.0000074   0.0000051
   78  -0.0000005  -0.0000011   0.0000016
   79   0.0000036   0.0000056  -0.0000063
   80  -0.0000084  -0.0000137   0.0000143
   81  -0.0000044  -0.0000071   0.0000091
   82   0.0000559   0.0033216  -0.0014268
   83   0.0002432   0.0010636  -0.0003464
   84   0.0001069   0.0030083  -0.0010448
   85   0.0002295  -0.0003674   0.0001074
   86   0.0002108  -0.0002143  -0.0000288
   87   0.0001526   0.0000166  -0.0000873
   88   0.0002419  -0.0012120   0.0003528
   89  -0.0003133  -0.0011241   0.0005602
   90  -0.0001751  -0.0000375  -0.0000778
   91   0.0000650  -0.0001777   0.0005728
   92   0.0000593  -0.0001287   0.0005743
   93  -0.0000957  -0.0007681  -0.0000180
   94   0.0000043   0.0000071  -0.0000053
   95  -0.0000359  -0.0000604   0.0000683
   96   0.0000010   0.0000059  -0.0000155
   97   0.0000066   0.0000102  -0.0000084
   98   0.0000017   0.0000029  -0.0000031
   99   0.0000010   0.0000012  -0.0000008
  100  -0.0000053  -0.0000086   0.0000081
  101   0.0000021   0.0000037  -0.0000031
  102  -0.0000021  -0.0000026   0.0000001
  103  -0.0000045  -0.0000067   0.0000057
  104   0.0000067   0.0000110  -0.0000113
  105  -0.0000057  -0.0000113   0.0000183
  106  -0.0575241  -0.0044781   0.0288417
  107  -0.0051698  -0.0543538   0.0310181
  108   0.0291794   0.0322215  -0.2806486
  109  -0.0019060  -0.0002350   0.0006237
  110  -0.0046600   0.0021094  -0.0002545
  111   0.0304872  -0.0084182  -0.0070185
  112   0.0029298   0.0029354   0.0029093
  113   0.0028177   0.0043591   0.0008512
  114  -0.0230467  -0.0165013  -0.0179715
  115   0.0527325   0.0057868  -0.0321377
  116   0.0057868   0.0673553  -0.0458319
  117  -0.0321377  -0.0458319   0.3055805
 Gradient time:  CPU 11311.01 s  wall 11317.76 s
 **********************************************************************
 **                                                                  **
 **                       VIBRATIONAL ANALYSIS                       **
 **                       --------------------                       **
 **                                                                  **
 **        VIBRATIONAL FREQUENCIES (CM**-1) AND NORMAL MODES         **
 **     FORCE CONSTANTS (mDYN/ANGSTROM) AND REDUCED MASSES (AMU)     **
 **                  INFRARED INTENSITIES (KM/MOL)                   **
 **                                                                  **
 **********************************************************************


 Mode:                 1                      2                      3
 Frequency:        25.01                  31.98                  44.16
 Force Cnst:      0.0018                 0.0016                 0.0036
 Red. Mass:       4.8792                 2.6943                 3.1115
 IR Active:          YES                    YES                    YES
 IR Intens:        1.764                  0.029                  0.311
 Raman Active:       YES                    YES                    YES
               X      Y      Z        X      Y      Z        X      Y      Z
 S          0.000  0.036  0.173    0.006 -0.000 -0.000   -0.000 -0.058 -0.091
 C          0.007  0.010  0.108    0.001 -0.005  0.004   -0.005 -0.028 -0.030
 C          0.026  0.000  0.055    0.001 -0.008  0.014   -0.014 -0.011 -0.029
 H          0.028  0.000  0.066    0.001 -0.008  0.023   -0.020 -0.012 -0.070
 C          0.006  0.009  0.090    0.001 -0.005 -0.011   -0.001 -0.026  0.014
 N         -0.000  0.009  0.123   -0.004 -0.000 -0.000   -0.000 -0.039  0.032
 H         -0.000  0.009  0.118   -0.007 -0.000 -0.000   -0.000 -0.034  0.066
 C         -0.006  0.009  0.090    0.001  0.005  0.011    0.001 -0.026  0.014
 C         -0.022  0.002  0.024    0.006  0.011  0.039   -0.002 -0.011  0.041
 H         -0.022  0.001  0.009    0.008  0.012  0.059   -0.008 -0.010  0.073
 C         -0.039 -0.007 -0.033    0.006  0.014  0.037    0.005  0.005  0.036
 H         -0.050 -0.014 -0.087    0.010  0.016  0.052    0.004  0.019  0.068
 C          0.022  0.002  0.024    0.006 -0.011 -0.039    0.002 -0.011  0.041
 H          0.022  0.001  0.009    0.008 -0.012 -0.059    0.009 -0.010  0.072
 C          0.039 -0.007 -0.033    0.006 -0.014 -0.037   -0.005  0.005  0.036
 H          0.050 -0.014 -0.087    0.010 -0.016 -0.052   -0.004  0.019  0.068
 C         -0.007  0.010  0.108    0.001  0.005 -0.005    0.005 -0.028 -0.030
 C         -0.026  0.000  0.055    0.001  0.008 -0.014    0.014 -0.011 -0.029
 H         -0.028  0.000  0.066    0.001  0.008 -0.023    0.020 -0.012 -0.069
 C         -0.044 -0.008 -0.023    0.002  0.013  0.001    0.015  0.006  0.008
 N         -0.069 -0.018 -0.093    0.003  0.025 -0.020    0.022  0.016  0.019
 C          0.044 -0.008 -0.023    0.002 -0.013 -0.001   -0.015  0.006  0.008
 N          0.069 -0.018 -0.093    0.003 -0.025  0.020   -0.022  0.016  0.019
 C          0.075 -0.019 -0.252    0.025 -0.002 -0.156    0.013  0.055 -0.153
 H          0.100 -0.030 -0.311    0.033 -0.005 -0.174    0.014  0.069 -0.193
 H          0.156 -0.054 -0.278    0.116 -0.076 -0.219    0.123 -0.005 -0.200
 H         -0.023  0.023 -0.297   -0.048  0.091 -0.221   -0.065  0.132 -0.211
 C         -0.075 -0.019 -0.252    0.026  0.002  0.156   -0.013  0.055 -0.153
 H         -0.100 -0.030 -0.310    0.033  0.005  0.174   -0.014  0.069 -0.193
 H         -0.156 -0.054 -0.278    0.116  0.076  0.220   -0.123 -0.005 -0.201
 H          0.023  0.023 -0.296   -0.048 -0.092  0.222    0.065  0.133 -0.211
 C          0.045 -0.011 -0.074   -0.047  0.022  0.210   -0.089  0.058  0.178
 H          0.062 -0.014 -0.129   -0.067  0.023  0.276   -0.120  0.083  0.258
 H          0.078 -0.027 -0.015   -0.086 -0.086  0.277   -0.150 -0.051  0.218
 H         -0.023  0.013 -0.061   -0.031  0.167  0.237   -0.055  0.176  0.197
 C         -0.045 -0.011 -0.075   -0.047 -0.022 -0.210    0.089  0.058  0.178
 H         -0.063 -0.014 -0.129   -0.067 -0.023 -0.277    0.120  0.083  0.258
 H         -0.078 -0.027 -0.016   -0.086  0.086 -0.277    0.150 -0.051  0.217
 H          0.022  0.013 -0.062   -0.030 -0.167 -0.236    0.055  0.175  0.197
 TransDip   0.000 -0.008 -0.042   -0.005  0.000  0.000    0.000  0.013  0.012

 Mode:                 4                      5                      6
 Frequency:        69.51                  98.13                 107.80
 Force Cnst:      0.0109                 0.0223                 0.0194
 Red. Mass:       3.8185                 3.9334                 2.8334
 IR Active:          YES                    YES                    YES
 IR Intens:        2.546                  3.408                  7.359
 Raman Active:       YES                    YES                    YES
               X      Y      Z        X      Y      Z        X      Y      Z
 S         -0.019  0.000  0.000    0.000 -0.045  0.075   -0.000 -0.030  0.023
 C          0.001 -0.005 -0.057   -0.002 -0.057  0.030   -0.019 -0.035  0.028
 C          0.004 -0.006 -0.066   -0.005 -0.032 -0.024   -0.046 -0.022  0.085
 H         -0.002 -0.004 -0.027   -0.037 -0.031 -0.009   -0.081 -0.020  0.133
 C          0.007 -0.006 -0.078    0.015 -0.060  0.037   -0.001 -0.039 -0.031
 N         -0.017  0.000 -0.000    0.000 -0.081  0.131    0.000 -0.032 -0.063
 H         -0.014  0.000 -0.000    0.000 -0.075  0.171    0.000 -0.038 -0.108
 C          0.007  0.006  0.078   -0.015 -0.060  0.037    0.001 -0.039 -0.031
 C          0.029  0.013  0.165   -0.069 -0.035 -0.070   -0.014 -0.027 -0.051
 H          0.039  0.016  0.209   -0.107 -0.039 -0.097   -0.045 -0.031 -0.104
 C          0.033  0.015  0.176   -0.076 -0.009 -0.135    0.001 -0.006 -0.006
 H          0.048  0.018  0.235   -0.113  0.006 -0.216   -0.011 -0.003 -0.038
 C          0.029 -0.013 -0.165    0.069 -0.035 -0.069    0.014 -0.027 -0.051
 H          0.039 -0.016 -0.210    0.107 -0.039 -0.097    0.045 -0.031 -0.105
 C          0.033 -0.015 -0.176    0.076 -0.009 -0.135   -0.001 -0.006 -0.006
 H          0.048 -0.019 -0.235    0.113  0.006 -0.216    0.011 -0.003 -0.038
 C          0.001  0.005  0.058    0.002 -0.057  0.030    0.019 -0.035  0.028
 C          0.004  0.006  0.066    0.005 -0.032 -0.024    0.046 -0.022  0.085
 H         -0.002  0.004  0.027    0.037 -0.031 -0.009    0.081 -0.020  0.133
 C          0.012  0.011  0.097   -0.031 -0.002 -0.086    0.034 -0.002  0.070
 N         -0.012  0.011  0.041    0.004  0.049 -0.094    0.059  0.049  0.117
 C          0.012 -0.011 -0.097    0.031 -0.002 -0.086   -0.034 -0.002  0.070
 N         -0.012 -0.011 -0.041   -0.004  0.049 -0.094   -0.059  0.049  0.117
 C         -0.022 -0.005  0.180    0.024  0.113  0.110   -0.014  0.102 -0.047
 H         -0.057  0.010  0.259   -0.037  0.167  0.176   -0.056  0.090  0.128
 H         -0.134  0.041  0.217   -0.042  0.155  0.149    0.003 -0.070 -0.222
 H          0.115 -0.065  0.244    0.172  0.061  0.172    0.042  0.329 -0.156
 C         -0.022  0.005 -0.180   -0.024  0.113  0.110    0.014  0.102 -0.047
 H         -0.057 -0.010 -0.258    0.037  0.167  0.176    0.056  0.090  0.129
 H         -0.134 -0.041 -0.217    0.042  0.155  0.148   -0.003 -0.070 -0.222
 H          0.115  0.066 -0.244   -0.172  0.061  0.172   -0.042  0.330 -0.156
 C         -0.011  0.014  0.086   -0.084  0.084  0.032   -0.075  0.008 -0.110
 H         -0.010 -0.012  0.109   -0.073  0.094 -0.021   -0.097  0.076 -0.109
 H         -0.012 -0.028  0.136   -0.067  0.011  0.141   -0.111  0.081 -0.241
 H         -0.011  0.107  0.106   -0.175  0.178  0.064   -0.028 -0.175 -0.153
 C         -0.012 -0.014 -0.086    0.085  0.084  0.032    0.075  0.008 -0.110
 H         -0.011  0.012 -0.110    0.073  0.094 -0.020    0.097  0.076 -0.109
 H         -0.012  0.028 -0.136    0.067  0.011  0.141    0.111  0.081 -0.241
 H         -0.011 -0.107 -0.106    0.175  0.178  0.064    0.029 -0.175 -0.154
 TransDip   0.051 -0.000  0.000    0.000  0.039  0.045    0.000 -0.027 -0.083

 Mode:                 7                      8                      9
 Frequency:       118.16                 145.20                 154.48
 Force Cnst:      0.0181                 0.0208                 0.0260
 Red. Mass:       2.2000                 1.6736                 1.8502
 IR Active:          YES                    YES                    YES
 IR Intens:       12.671                  1.422                  0.517
 Raman Active:       YES                    YES                    YES
               X      Y      Z        X      Y      Z        X      Y      Z
 S         -0.009  0.000 -0.000   -0.000  0.006  0.024    0.026  0.000  0.000
 C          0.008  0.007 -0.030   -0.015 -0.006  0.013   -0.013 -0.003  0.085
 C          0.019  0.011 -0.075   -0.031 -0.003  0.049   -0.029 -0.001  0.136
 H          0.035  0.009 -0.125   -0.040 -0.001  0.085   -0.044  0.003  0.210
 C         -0.003  0.010  0.021   -0.007 -0.008 -0.028    0.008 -0.008  0.021
 N          0.004  0.000 -0.000   -0.000  0.005 -0.095    0.010  0.000 -0.000
 H          0.010  0.000 -0.000   -0.000 -0.002 -0.135    0.001  0.000 -0.000
 C         -0.003 -0.010 -0.021    0.007 -0.008 -0.028    0.008  0.008 -0.021
 C         -0.023 -0.016 -0.096    0.021 -0.008  0.015    0.022  0.014  0.038
 H         -0.043 -0.021 -0.174    0.023 -0.008  0.019    0.038  0.018  0.103
 C         -0.017 -0.013 -0.070    0.028 -0.006  0.045    0.023  0.012  0.038
 H         -0.029 -0.023 -0.141    0.027  0.004  0.071    0.047  0.010  0.111
 C         -0.023  0.016  0.096   -0.021 -0.008  0.016    0.022 -0.014 -0.038
 H         -0.043  0.021  0.174   -0.024 -0.008  0.019    0.038 -0.018 -0.102
 C         -0.017  0.013  0.071   -0.028 -0.006  0.045    0.023 -0.012 -0.038
 H         -0.030  0.023  0.141   -0.028  0.003  0.071    0.046 -0.010 -0.111
 C          0.008 -0.007  0.030    0.015 -0.006  0.013   -0.013  0.003 -0.085
 C          0.019 -0.011  0.075    0.031 -0.003  0.050   -0.029  0.001 -0.136
 H          0.035 -0.009  0.125    0.040 -0.001  0.086   -0.044 -0.003 -0.210
 C          0.010 -0.009  0.047    0.029 -0.005  0.022   -0.003  0.009 -0.039
 N          0.026  0.009  0.134    0.022  0.003 -0.065    0.006  0.004  0.038
 C          0.011  0.009 -0.047   -0.029 -0.006  0.022   -0.004 -0.009  0.039
 N          0.026 -0.009 -0.134   -0.022  0.003 -0.065    0.006 -0.004 -0.038
 C          0.001 -0.032  0.025   -0.031 -0.001 -0.006   -0.003 -0.011  0.002
 H          0.038  0.010 -0.207    0.006  0.039 -0.232    0.025  0.012 -0.150
 H          0.027  0.170  0.235    0.035  0.156  0.161    0.035  0.096  0.115
 H         -0.078 -0.296  0.148   -0.140 -0.207  0.078   -0.077 -0.153  0.060
 C          0.001  0.032 -0.025    0.031 -0.001 -0.007   -0.003  0.011 -0.002
 H          0.038 -0.010  0.208   -0.006  0.039 -0.234    0.025 -0.012  0.150
 H          0.027 -0.171 -0.236   -0.036  0.157  0.162    0.035 -0.096 -0.115
 H         -0.079  0.296 -0.148    0.141 -0.208  0.078   -0.077  0.152 -0.059
 C         -0.007  0.032  0.061   -0.084  0.019 -0.018   -0.042  0.006 -0.020
 H          0.032 -0.015 -0.023    0.002 -0.015 -0.278    0.060 -0.041 -0.321
 H          0.060 -0.044  0.237    0.073  0.006  0.205    0.145  0.016  0.216
 H         -0.140  0.194  0.111   -0.372  0.078  0.031   -0.363  0.045  0.029
 C         -0.007 -0.032 -0.061    0.084  0.019 -0.018   -0.042 -0.006  0.020
 H          0.032  0.015  0.023   -0.003 -0.015 -0.278    0.060  0.041  0.319
 H          0.060  0.044 -0.237   -0.073  0.006  0.206    0.145 -0.016 -0.216
 H         -0.140 -0.194 -0.112    0.372  0.078  0.031   -0.361 -0.045 -0.029
 TransDip   0.114 -0.000  0.000   -0.000  0.036  0.012    0.023  0.000  0.000

 Mode:                10                     11                     12
 Frequency:       172.31                 188.42                 210.08
 Force Cnst:      0.0447                 0.0872                 0.0330
 Red. Mass:       2.5578                 4.1670                 1.2706
 IR Active:          YES                    YES                    YES
 IR Intens:        0.029                  1.715                  0.567
 Raman Active:       YES                    YES                    YES
               X      Y      Z        X      Y      Z        X      Y      Z
 S         -0.057  0.000  0.000    0.000  0.105  0.173    0.000 -0.003 -0.045
 C         -0.024  0.054  0.024    0.011 -0.022 -0.085    0.010  0.020  0.005
 C         -0.030  0.074  0.043    0.039 -0.048 -0.158    0.021  0.001  0.015
 H         -0.038  0.077  0.059    0.065 -0.053 -0.220    0.038  0.001  0.029
 C         -0.000  0.048 -0.005   -0.011 -0.016 -0.055   -0.001  0.022  0.011
 N          0.020  0.000 -0.000   -0.000 -0.022 -0.107   -0.000  0.035 -0.008
 H          0.067  0.000 -0.000   -0.000 -0.015 -0.045   -0.000  0.031 -0.038
 C          0.000 -0.048  0.005    0.011 -0.016 -0.055    0.001  0.023  0.011
 C          0.014 -0.059  0.041    0.050 -0.016  0.078    0.016  0.005  0.022
 H          0.035 -0.056  0.076    0.092 -0.008  0.175    0.037  0.007  0.026
 C         -0.001 -0.072  0.034    0.046 -0.036  0.108    0.003 -0.017  0.007
 H          0.008 -0.078  0.058    0.088 -0.041  0.244    0.011 -0.035 -0.012
 C          0.014  0.059 -0.041   -0.050 -0.016  0.078   -0.016  0.005  0.022
 H          0.034  0.056 -0.076   -0.092 -0.009  0.175   -0.037  0.007  0.026
 C         -0.001  0.072 -0.033   -0.046 -0.036  0.108   -0.003 -0.017  0.007
 H          0.008  0.078 -0.057   -0.088 -0.041  0.244   -0.011 -0.035 -0.012
 C         -0.024 -0.054 -0.024   -0.011 -0.022 -0.085   -0.010  0.020  0.005
 C         -0.030 -0.074 -0.043   -0.039 -0.048 -0.158   -0.021  0.001  0.015
 H         -0.038 -0.077 -0.059   -0.065 -0.053 -0.220   -0.038  0.001  0.029
 C         -0.018 -0.073 -0.015   -0.004 -0.044 -0.051   -0.018 -0.019  0.002
 N          0.014 -0.010 -0.027    0.019 -0.012 -0.032   -0.026 -0.023 -0.017
 C         -0.018  0.073  0.015    0.004 -0.044 -0.051    0.018 -0.019  0.002
 N          0.014  0.010  0.026   -0.019 -0.012 -0.032    0.026 -0.023 -0.017
 C         -0.054 -0.101 -0.019    0.024  0.059  0.009    0.048  0.013  0.007
 H          0.048 -0.143 -0.259   -0.051  0.081  0.211   -0.025 -0.010  0.309
 H         -0.009  0.026  0.114   -0.022 -0.046 -0.103   -0.057 -0.152 -0.172
 H         -0.257 -0.273  0.026    0.187  0.202 -0.029    0.247  0.228 -0.062
 C         -0.054  0.101  0.019   -0.024  0.059  0.009   -0.048  0.013  0.007
 H          0.048  0.143  0.259    0.051  0.080  0.210    0.024 -0.011  0.310
 H         -0.009 -0.025 -0.114    0.023 -0.046 -0.102    0.058 -0.153 -0.172
 H         -0.257  0.273 -0.026   -0.187  0.202 -0.029   -0.247  0.228 -0.062
 C          0.135 -0.006  0.023   -0.067 -0.001 -0.000   -0.008 -0.015  0.006
 H          0.104 -0.048  0.176   -0.128  0.060  0.140    0.082 -0.063 -0.247
 H          0.082  0.035 -0.092   -0.181 -0.055 -0.089    0.150 -0.006  0.206
 H          0.306 -0.010 -0.001    0.065  0.006 -0.016   -0.271  0.024  0.048
 C          0.135  0.006 -0.023    0.067 -0.001 -0.000    0.008 -0.015  0.006
 H          0.104  0.048 -0.177    0.127  0.060  0.139   -0.082 -0.063 -0.247
 H          0.082 -0.035  0.093    0.180 -0.055 -0.089   -0.151 -0.007  0.207
 H          0.308  0.011  0.001   -0.065  0.006 -0.016    0.271  0.024  0.048
 TransDip   0.005  0.000  0.000   -0.000  0.019  0.037   -0.000 -0.017  0.017

 Mode:                13                     14                     15
 Frequency:       222.79                 241.88                 247.34
 Force Cnst:      0.0539                 0.0569                 0.1200
 Red. Mass:       1.8418                 1.6519                 3.3300
 IR Active:          YES                    YES                    YES
 IR Intens:        1.420                  0.198                  1.525
 Raman Active:       YES                    YES                    YES
               X      Y      Z        X      Y      Z        X      Y      Z
 S         -0.026  0.000 -0.000    0.037  0.000  0.000   -0.000  0.099  0.010
 C         -0.029  0.031  0.068   -0.019 -0.028  0.079   -0.015  0.027 -0.063
 C         -0.014  0.029  0.045   -0.020 -0.029  0.055   -0.002  0.003 -0.088
 H         -0.006  0.030  0.046   -0.026 -0.031  0.034    0.024  0.001 -0.093
 C         -0.035  0.031  0.062   -0.016 -0.028  0.057   -0.012  0.027  0.022
 N         -0.008  0.000 -0.000   -0.013 -0.000  0.000   -0.000 -0.046  0.226
 H          0.016  0.000 -0.000   -0.048 -0.000  0.000    0.000 -0.010  0.481
 C         -0.035 -0.030 -0.062   -0.016  0.028 -0.057    0.012  0.027  0.022
 C         -0.033 -0.031 -0.048   -0.003  0.028 -0.023    0.009  0.010 -0.040
 H         -0.034 -0.031 -0.043    0.008  0.030 -0.001    0.036  0.012 -0.046
 C         -0.015 -0.019  0.022    0.014  0.024  0.027    0.015 -0.009 -0.045
 H         -0.011  0.001  0.088    0.033  0.020  0.077    0.017 -0.008 -0.044
 C         -0.034  0.031  0.048   -0.003 -0.028  0.023   -0.009  0.010 -0.040
 H         -0.034  0.031  0.043    0.008 -0.030  0.001   -0.036  0.012 -0.045
 C         -0.015  0.019 -0.022    0.014 -0.024 -0.027   -0.015 -0.009 -0.045
 H         -0.011 -0.001 -0.088    0.033 -0.020 -0.077   -0.017 -0.008 -0.044
 C         -0.029 -0.031 -0.068   -0.019  0.028 -0.079    0.015  0.027 -0.063
 C         -0.014 -0.029 -0.045   -0.020  0.029 -0.055    0.002  0.003 -0.088
 H         -0.006 -0.030 -0.046   -0.026  0.031 -0.034   -0.024  0.001 -0.093
 C          0.007 -0.018  0.026    0.004  0.021  0.016    0.043 -0.012 -0.009
 N          0.035  0.012  0.079    0.002 -0.003  0.071    0.073 -0.020  0.106
 C          0.007  0.017 -0.026    0.004 -0.021 -0.016   -0.043 -0.012 -0.009
 N          0.035 -0.012 -0.079    0.002  0.003 -0.071   -0.073 -0.020  0.106
 C          0.031 -0.007  0.010    0.013  0.031  0.013   -0.091 -0.054 -0.017
 H         -0.045 -0.060  0.395    0.008  0.081 -0.094   -0.053 -0.092 -0.047
 H         -0.151 -0.192 -0.198    0.038  0.124  0.113   -0.060 -0.083 -0.045
 H          0.292  0.231 -0.057    0.003 -0.087  0.074   -0.181 -0.020 -0.055
 C          0.031  0.007 -0.010    0.013 -0.031 -0.013    0.091 -0.054 -0.017
 H         -0.044  0.060 -0.394    0.008 -0.081  0.094    0.053 -0.092 -0.047
 H         -0.151  0.192  0.197    0.039 -0.124 -0.113    0.060 -0.083 -0.044
 H          0.291 -0.230  0.057    0.004  0.087 -0.074    0.181 -0.020 -0.055
 C          0.065  0.005  0.025   -0.014  0.016 -0.008   -0.080 -0.044 -0.009
 H          0.094 -0.055 -0.007   -0.149  0.104  0.356    0.006 -0.073 -0.272
 H          0.113 -0.010  0.107   -0.254 -0.058 -0.241    0.074  0.022  0.119
 H          0.021  0.094  0.049    0.337  0.031 -0.050   -0.326 -0.114  0.007
 C          0.065 -0.005 -0.025   -0.014 -0.016  0.008    0.080 -0.044 -0.009
 H          0.093  0.055  0.007   -0.149 -0.103 -0.355   -0.006 -0.073 -0.272
 H          0.113  0.010 -0.107   -0.254  0.058  0.241   -0.073  0.021  0.119
 H          0.022 -0.094 -0.049    0.337 -0.031  0.050    0.325 -0.114  0.007
 TransDip   0.038 -0.000 -0.000   -0.014  0.000  0.000    0.000 -0.030 -0.025

 Mode:                16                     17                     18
 Frequency:       273.83                 305.57                 357.65
 Force Cnst:      0.1297                 0.1479                 0.2793
 Red. Mass:       2.9365                 2.6881                 3.7061
 IR Active:          YES                    YES                    YES
 IR Intens:        1.983                  0.705                  0.719
 Raman Active:       YES                    YES                    YES
               X      Y      Z        X      Y      Z        X      Y      Z
 S          0.000 -0.015  0.018   -0.000 -0.053  0.068    0.148 -0.000  0.000
 C          0.062 -0.026 -0.072   -0.011 -0.060 -0.028    0.029 -0.074  0.012
 C          0.076 -0.023 -0.059   -0.047  0.023 -0.032   -0.019 -0.004 -0.039
 H          0.066 -0.021 -0.056   -0.103  0.030 -0.017   -0.057 -0.002 -0.048
 C          0.043 -0.024 -0.067    0.004 -0.064 -0.037    0.039 -0.069  0.047
 N         -0.000 -0.018 -0.011   -0.000 -0.091 -0.039    0.026  0.000 -0.000
 H         -0.000 -0.016 -0.001   -0.000 -0.081  0.045   -0.051  0.000 -0.000
 C         -0.043 -0.024 -0.067   -0.004 -0.064 -0.037    0.039  0.069 -0.047
 C         -0.069 -0.003 -0.049   -0.031  0.001  0.009    0.052  0.046 -0.058
 H         -0.088 -0.005 -0.039   -0.098 -0.003  0.046    0.098  0.048 -0.090
 C         -0.056  0.005  0.047    0.011  0.075  0.026    0.034 -0.025  0.027
 H         -0.036  0.006  0.130    0.009  0.095  0.056    0.056 -0.054  0.052
 C          0.069 -0.003 -0.049    0.031  0.001  0.009    0.052 -0.046  0.058
 H          0.088 -0.005 -0.039    0.098 -0.003  0.046    0.098 -0.048  0.091
 C          0.056  0.005  0.047   -0.011  0.075  0.026    0.034  0.025 -0.027
 H          0.036  0.006  0.130   -0.009  0.095  0.056    0.056  0.054 -0.052
 C         -0.062 -0.025 -0.072    0.011 -0.060 -0.028    0.029  0.074 -0.012
 C         -0.076 -0.023 -0.059    0.047  0.023 -0.032   -0.019  0.004  0.039
 H         -0.066 -0.021 -0.056    0.103  0.030 -0.017   -0.057  0.002  0.048
 C         -0.074  0.005  0.044    0.029  0.080 -0.012   -0.031 -0.036  0.043
 N         -0.068  0.024  0.122    0.017  0.056 -0.008   -0.077 -0.063  0.015
 C          0.074  0.005  0.044   -0.029  0.080 -0.012   -0.031  0.036 -0.043
 N          0.068  0.024  0.122   -0.017  0.056 -0.008   -0.078  0.063 -0.015
 C          0.106  0.047  0.007   -0.090 -0.048 -0.023   -0.194 -0.073 -0.030
 H          0.140  0.103 -0.249   -0.058 -0.173  0.178   -0.123 -0.241  0.151
 H          0.275  0.144  0.124   -0.233 -0.161 -0.155   -0.376 -0.171 -0.151
 H         -0.074 -0.072  0.030   -0.040  0.085 -0.083   -0.187  0.030 -0.084
 C         -0.106  0.047  0.007    0.090 -0.048 -0.023   -0.194  0.073  0.030
 H         -0.140  0.103 -0.248    0.058 -0.173  0.178   -0.123  0.241 -0.151
 H         -0.275  0.144  0.123    0.233 -0.161 -0.155   -0.376  0.170  0.151
 H          0.074 -0.072  0.030    0.040  0.085 -0.083   -0.187 -0.030  0.084
 C          0.054  0.009  0.003    0.114  0.054  0.027    0.010  0.062  0.005
 H          0.131 -0.008 -0.242    0.208 -0.100 -0.126    0.048 -0.031 -0.020
 H          0.194  0.073  0.116    0.279  0.130  0.162    0.072  0.103  0.042
 H         -0.172 -0.065  0.017   -0.020  0.115  0.057   -0.003  0.097  0.014
 C         -0.054  0.009  0.003   -0.114  0.054  0.027    0.010 -0.062 -0.005
 H         -0.131 -0.008 -0.242   -0.208 -0.100 -0.125    0.048  0.031  0.020
 H         -0.194  0.073  0.116   -0.279  0.130  0.162    0.072 -0.103 -0.042
 H          0.172 -0.065  0.017    0.020  0.115  0.057   -0.003 -0.097 -0.014
 TransDip   0.000 -0.025 -0.038   -0.000  0.009  0.025   -0.027 -0.000 -0.000

 Mode:                19                     20                     21
 Frequency:       370.79                 370.99                 398.62
 Force Cnst:      0.3476                 0.3953                 0.3197
 Red. Mass:       4.2912                 4.8744                 3.4146
 IR Active:          YES                    YES                    YES
 IR Intens:       10.236                  8.251                  3.059
 Raman Active:       YES                    YES                    YES
               X      Y      Z        X      Y      Z        X      Y      Z
 S          0.000  0.130 -0.051    0.006 -0.001  0.000    0.057  0.000 -0.000
 C         -0.032 -0.014 -0.081    0.015 -0.044 -0.102   -0.024 -0.084 -0.013
 C         -0.061 -0.034  0.135   -0.061 -0.014  0.124   -0.026 -0.058 -0.015
 H         -0.082 -0.029  0.209   -0.104 -0.008  0.211   -0.066 -0.050  0.006
 C         -0.004 -0.033 -0.125    0.059 -0.052 -0.217   -0.103 -0.079 -0.012
 N         -0.000 -0.172  0.133   -0.017  0.001 -0.001   -0.149 -0.000  0.000
 H         -0.000 -0.102  0.651   -0.045  0.000 -0.003   -0.227 -0.000  0.000
 C          0.005 -0.033 -0.123    0.059  0.052  0.218   -0.103  0.079  0.012
 C         -0.012  0.003 -0.071    0.034  0.036  0.102   -0.070  0.040  0.012
 H         -0.020  0.001 -0.080    0.047  0.035  0.075   -0.023  0.043 -0.017
 C          0.027 -0.005  0.098   -0.046 -0.005 -0.172   -0.054  0.002  0.026
 H          0.039 -0.014  0.123   -0.070 -0.016 -0.274   -0.067  0.019  0.009
 C          0.013  0.002 -0.072    0.034 -0.036 -0.101   -0.070 -0.040 -0.012
 H          0.020  0.000 -0.080    0.046 -0.035 -0.074   -0.023 -0.043  0.017
 C         -0.027 -0.005  0.100   -0.046  0.005  0.171   -0.054 -0.002 -0.026
 H         -0.040 -0.014  0.125   -0.069  0.016  0.273   -0.067 -0.019 -0.009
 C          0.032 -0.013 -0.080    0.015  0.044  0.103   -0.024  0.084  0.013
 C          0.061 -0.034  0.134   -0.062  0.014 -0.126   -0.026  0.058  0.015
 H          0.081 -0.029  0.207   -0.104  0.008 -0.213   -0.066  0.050 -0.006
 C          0.018 -0.006  0.092   -0.041 -0.009 -0.100    0.009 -0.010  0.007
 N         -0.042 -0.013 -0.107    0.015 -0.009  0.159    0.015 -0.065 -0.050
 C         -0.019 -0.005  0.092   -0.041  0.010  0.099    0.009  0.010 -0.007
 N          0.042 -0.012 -0.109    0.014  0.009 -0.158    0.015  0.065  0.050
 C          0.060  0.020  0.002   -0.015 -0.008 -0.013    0.047  0.094  0.001
 H          0.013  0.054  0.076   -0.050 -0.042  0.190    0.060  0.135 -0.147
 H          0.024  0.023  0.001   -0.154 -0.058 -0.080    0.154  0.148  0.068
 H          0.175  0.021  0.027    0.151  0.054 -0.009   -0.038  0.028  0.017
 C         -0.061  0.020  0.002   -0.015  0.007  0.013    0.047 -0.094 -0.001
 H         -0.014  0.054  0.075   -0.050  0.042 -0.190    0.060 -0.135  0.147
 H         -0.026  0.023  0.002   -0.154  0.057  0.080    0.154 -0.148 -0.068
 H         -0.174  0.021  0.027    0.152 -0.054  0.009   -0.038 -0.028 -0.017
 C          0.046  0.007  0.000    0.043  0.036 -0.002    0.166  0.069  0.024
 H          0.014  0.001  0.115    0.008  0.001  0.158    0.256 -0.095 -0.104
 H         -0.007 -0.036 -0.021   -0.018 -0.015 -0.025    0.332  0.193  0.107
 H          0.140  0.087  0.004    0.178  0.157  0.005    0.085  0.087  0.039
 C         -0.045  0.007  0.000    0.043 -0.036  0.002    0.166 -0.069 -0.024
 H         -0.014  0.001  0.114    0.008 -0.001 -0.159    0.256  0.095  0.104
 H          0.006 -0.036 -0.020   -0.018  0.015  0.026    0.332 -0.193 -0.107
 H         -0.138  0.086  0.004    0.179 -0.157 -0.005    0.084 -0.087 -0.039
 TransDip   0.000  0.025  0.099    0.092 -0.000 -0.000   -0.056  0.000 -0.000

 Mode:                22                     23                     24
 Frequency:       425.41                 437.81                 450.18
 Force Cnst:      0.3880                 0.3867                 0.9015
 Red. Mass:       3.6392                 3.4243                 7.5498
 IR Active:          YES                    YES                    YES
 IR Intens:        0.598                  0.521                  2.913
 Raman Active:       YES                    YES                    YES
               X      Y      Z        X      Y      Z        X      Y      Z
 S         -0.000  0.095 -0.021   -0.065  0.000 -0.000    0.285 -0.000  0.000
 C         -0.012 -0.029 -0.093    0.027 -0.017 -0.156    0.117  0.078 -0.079
 C         -0.044 -0.045  0.077   -0.045 -0.015  0.117    0.058  0.120  0.072
 H         -0.087 -0.033  0.280   -0.110 -0.002  0.387   -0.017  0.123  0.177
 C         -0.023 -0.038  0.001    0.045 -0.018 -0.070   -0.104  0.115 -0.098
 N          0.000 -0.062 -0.055    0.026  0.000  0.000   -0.095  0.000  0.000
 H          0.000 -0.068 -0.092    0.014  0.000 -0.000    0.075 -0.000 -0.000
 C          0.023 -0.038  0.001    0.045  0.018  0.070   -0.105 -0.115  0.098
 C          0.054 -0.010  0.181   -0.017  0.008 -0.177   -0.173 -0.131  0.008
 H          0.104  0.003  0.386   -0.091 -0.010 -0.440   -0.210 -0.139 -0.099
 C         -0.043 -0.033 -0.153    0.060  0.025  0.120   -0.139 -0.081  0.084
 H         -0.058 -0.035 -0.203    0.073  0.013  0.130   -0.188 -0.014  0.083
 C         -0.054 -0.010  0.181   -0.017 -0.008  0.177   -0.173  0.131 -0.008
 H         -0.104  0.003  0.386   -0.091  0.010  0.440   -0.210  0.139  0.099
 C          0.043 -0.033 -0.153    0.061 -0.025 -0.120   -0.138  0.081 -0.084
 H          0.058 -0.035 -0.203    0.073 -0.013 -0.130   -0.188  0.014 -0.083
 C          0.012 -0.029 -0.093    0.027  0.017  0.156    0.117 -0.078  0.079
 C          0.044 -0.045  0.077   -0.045  0.015 -0.117    0.058 -0.120 -0.071
 H          0.087 -0.033  0.280   -0.110  0.002 -0.387   -0.017 -0.123 -0.177
 C         -0.017 -0.025 -0.073    0.012  0.020  0.055    0.011 -0.062  0.003
 N          0.016  0.019  0.063   -0.012  0.003 -0.026    0.029  0.017 -0.000
 C          0.017 -0.025 -0.073    0.012 -0.020 -0.055    0.011  0.062 -0.003
 N         -0.016  0.019  0.063   -0.012 -0.003  0.026    0.029 -0.017  0.000
 C          0.011  0.047  0.002   -0.002  0.011  0.001    0.026 -0.026  0.009
 H          0.019  0.081 -0.113   -0.001  0.023 -0.036    0.030 -0.023 -0.009
 H          0.100  0.077  0.043    0.030  0.015  0.010    0.010 -0.009  0.025
 H         -0.063  0.011  0.005   -0.026  0.005 -0.002    0.017 -0.049  0.020
 C         -0.011  0.047  0.002   -0.002 -0.011 -0.001    0.026  0.026 -0.009
 H         -0.019  0.081 -0.113   -0.001 -0.023  0.036    0.030  0.022  0.009
 H         -0.100  0.077  0.043    0.030 -0.015 -0.010    0.010  0.009 -0.025
 H          0.063  0.011  0.005   -0.026 -0.005  0.002    0.017  0.049 -0.020
 C          0.066  0.012  0.015    0.011 -0.007  0.005   -0.091 -0.012 -0.020
 H          0.104 -0.063 -0.037    0.010 -0.018  0.020   -0.154  0.125  0.046
 H          0.146  0.095  0.027    0.019  0.021 -0.017   -0.204 -0.093 -0.081
 H          0.043 -0.013  0.014    0.031 -0.027 -0.001   -0.060 -0.060 -0.034
 C         -0.066  0.012  0.015    0.011  0.007 -0.005   -0.091  0.012  0.020
 H         -0.105 -0.063 -0.038    0.010  0.018 -0.020   -0.154 -0.125 -0.046
 H         -0.146  0.095  0.027    0.019 -0.021  0.017   -0.203  0.093  0.081
 H         -0.043 -0.013  0.014    0.031  0.027  0.001   -0.060  0.060  0.034
 TransDip  -0.000  0.018 -0.017   -0.023 -0.000 -0.000    0.055 -0.000  0.000

 Mode:                25                     26                     27
 Frequency:       473.39                 479.27                 514.69
 Force Cnst:      0.4254                 0.4944                 0.6004
 Red. Mass:       3.2223                 3.6527                 3.8464
 IR Active:          YES                    YES                    YES
 IR Intens:        3.827                  5.252                  0.061
 Raman Active:       YES                    YES                    YES
               X      Y      Z        X      Y      Z        X      Y      Z
 S          0.000  0.046 -0.036   -0.000 -0.064  0.033    0.031  0.000 -0.000
 C         -0.080  0.008  0.122   -0.059 -0.007  0.036   -0.046 -0.101  0.008
 C         -0.009 -0.056 -0.068   -0.075  0.089 -0.031   -0.112  0.065 -0.035
 H          0.089 -0.062 -0.201   -0.165  0.093 -0.028   -0.272  0.073 -0.044
 C         -0.064 -0.003  0.081   -0.054 -0.004 -0.006    0.013 -0.112 -0.001
 N         -0.000 -0.027 -0.045   -0.000 -0.100 -0.055   -0.029 -0.000 -0.000
 H          0.000 -0.015  0.069    0.000 -0.037  0.458   -0.161 -0.000  0.000
 C          0.064 -0.003  0.081    0.054 -0.004 -0.006    0.014  0.112  0.001
 C          0.058 -0.046 -0.069    0.056  0.046  0.005    0.077  0.029 -0.024
 H          0.064 -0.053 -0.240   -0.001  0.044  0.022    0.220  0.035 -0.096
 C          0.062 -0.069  0.028    0.096  0.111 -0.049   -0.015 -0.151  0.010
 H          0.065 -0.083  0.014    0.070  0.161 -0.000    0.052 -0.269 -0.061
 C         -0.058 -0.046 -0.069   -0.056  0.046  0.005    0.077 -0.029  0.024
 H         -0.064 -0.053 -0.239    0.001  0.044  0.022    0.220 -0.035  0.096
 C         -0.062 -0.069  0.028   -0.096  0.111 -0.049   -0.015  0.151 -0.010
 H         -0.065 -0.083  0.014   -0.070  0.161 -0.001    0.052  0.269  0.060
 C          0.080  0.008  0.122    0.059 -0.007  0.036   -0.046  0.101 -0.008
 C          0.009 -0.056 -0.068    0.075  0.089 -0.031   -0.112 -0.065  0.035
 H         -0.089 -0.062 -0.201    0.165  0.093 -0.028   -0.272 -0.073  0.044
 C          0.036 -0.055 -0.007    0.054  0.081 -0.063   -0.053 -0.120  0.048
 N          0.052  0.023  0.005   -0.015 -0.085  0.036    0.030  0.077 -0.020
 C         -0.036 -0.055 -0.007   -0.054  0.081 -0.063   -0.053  0.120 -0.048
 N         -0.052  0.023  0.005    0.015 -0.085  0.036    0.030 -0.077  0.020
 C         -0.007  0.104 -0.006    0.126  0.022  0.021    0.104 -0.034  0.017
 H         -0.031  0.174 -0.106    0.033  0.182 -0.066    0.027  0.068  0.018
 H          0.104  0.141  0.045    0.296  0.054  0.072    0.195 -0.036  0.024
 H         -0.026  0.064  0.010    0.166  0.015  0.037    0.167 -0.002  0.017
 C          0.007  0.104 -0.006   -0.126  0.022  0.021    0.104  0.034 -0.017
 H          0.031  0.174 -0.106   -0.033  0.182 -0.066    0.027 -0.068 -0.018
 H         -0.104  0.141  0.045   -0.296  0.054  0.072    0.195  0.036 -0.024
 H          0.026  0.064  0.010   -0.166  0.015  0.037    0.166  0.002 -0.017
 C          0.120  0.024  0.020   -0.011 -0.114  0.012   -0.035 -0.110  0.009
 H          0.200 -0.170 -0.047   -0.015 -0.057 -0.041   -0.056 -0.006 -0.033
 H          0.271  0.152  0.077   -0.016 -0.121  0.015   -0.079 -0.161  0.012
 H          0.111  0.075  0.032   -0.065 -0.153  0.010   -0.098 -0.146  0.008
 C         -0.120  0.024  0.020    0.011 -0.114  0.012   -0.035  0.110 -0.009
 H         -0.200 -0.170 -0.047    0.015 -0.057 -0.041   -0.056  0.006  0.033
 H         -0.271  0.152  0.077    0.016 -0.121  0.015   -0.078  0.161 -0.012
 H         -0.111  0.075  0.032    0.065 -0.153  0.010   -0.098  0.146 -0.008
 TransDip   0.000  0.036 -0.051    0.000 -0.022  0.070    0.008  0.000  0.000

 Mode:                28                     29                     30
 Frequency:       517.04                 545.83                 546.46
 Force Cnst:      0.7809                 0.3112                 0.5905
 Red. Mass:       4.9582                 1.7731                 3.3562
 IR Active:          YES                    YES                    YES
 IR Intens:        0.604                 59.453                  0.161
 Raman Active:       YES                    YES                    YES
               X      Y      Z        X      Y      Z        X      Y      Z
 S         -0.000  0.158 -0.077    0.000 -0.053  0.008   -0.062  0.000 -0.000
 C         -0.076 -0.037  0.105    0.018  0.023  0.024   -0.001 -0.059 -0.045
 C         -0.007 -0.047 -0.054    0.053 -0.022  0.014    0.019 -0.072  0.004
 H         -0.019 -0.053 -0.251    0.070 -0.023  0.057   -0.036 -0.072 -0.070
 C         -0.043 -0.077  0.117   -0.022  0.044 -0.022   -0.074 -0.051  0.019
 N          0.000 -0.156 -0.200    0.000 -0.044 -0.100   -0.101  0.000  0.000
 H          0.000 -0.139 -0.004   -0.000  0.078  0.894   -0.170  0.000 -0.000
 C          0.043 -0.077  0.117    0.022  0.044 -0.022   -0.074  0.051 -0.019
 C         -0.094  0.034  0.027    0.052  0.038  0.011   -0.001 -0.031 -0.009
 H         -0.240  0.015 -0.137    0.086  0.038 -0.018    0.081 -0.022  0.023
 C         -0.091  0.066  0.008    0.004 -0.035 -0.017    0.031 -0.034  0.015
 H         -0.121  0.060 -0.121    0.050 -0.101 -0.028    0.011  0.044  0.145
 C          0.094  0.034  0.027   -0.052  0.038  0.011   -0.001  0.031  0.009
 H          0.240  0.015 -0.137   -0.086  0.038 -0.018    0.081  0.022 -0.023
 C          0.091  0.066  0.008   -0.004 -0.035 -0.017    0.031  0.034 -0.015
 H          0.121  0.060 -0.122   -0.050 -0.101 -0.028    0.011 -0.044 -0.145
 C          0.076 -0.037  0.105   -0.018  0.023  0.024   -0.001  0.059  0.045
 C          0.007 -0.047 -0.054   -0.053 -0.022  0.014    0.019  0.072 -0.004
 H          0.019 -0.053 -0.252   -0.070 -0.023  0.057   -0.036  0.072  0.070
 C         -0.051  0.051  0.036   -0.052 -0.027 -0.010    0.088 -0.035 -0.087
 N         -0.075  0.009  0.027   -0.020  0.036  0.018    0.124 -0.062 -0.027
 C          0.052  0.051  0.036    0.052 -0.027 -0.011    0.088  0.035  0.087
 N          0.075  0.009  0.027    0.020  0.036  0.018    0.124  0.062  0.027
 C          0.033 -0.101  0.008   -0.019 -0.020 -0.001    0.040 -0.122  0.008
 H          0.082 -0.189  0.071    0.034 -0.091  0.003    0.150 -0.295  0.084
 H         -0.077 -0.126 -0.031   -0.085 -0.024 -0.012   -0.164 -0.144 -0.038
 H          0.005 -0.077 -0.010   -0.071 -0.030 -0.007   -0.035 -0.123 -0.007
 C         -0.033 -0.101  0.008    0.019 -0.020 -0.001    0.040  0.122 -0.008
 H         -0.082 -0.189  0.071   -0.034 -0.091  0.003    0.150  0.295 -0.084
 H          0.077 -0.126 -0.031    0.085 -0.024 -0.012   -0.163  0.144  0.037
 H         -0.005 -0.077 -0.010    0.071 -0.030 -0.007   -0.035  0.123  0.007
 C         -0.066  0.015 -0.012   -0.013  0.057 -0.009   -0.062  0.106 -0.026
 H         -0.105  0.168 -0.039   -0.023  0.083  0.001   -0.122  0.299 -0.021
 H         -0.158 -0.092 -0.014   -0.035  0.040 -0.023   -0.194 -0.037 -0.042
 H         -0.132 -0.036 -0.014   -0.010  0.034 -0.013   -0.117  0.047 -0.029
 C          0.066  0.015 -0.012    0.013  0.057 -0.009   -0.062 -0.106  0.026
 H          0.105  0.168 -0.039    0.023  0.083  0.001   -0.122 -0.299  0.020
 H          0.159 -0.092 -0.014    0.035  0.040 -0.023   -0.194  0.037  0.042
 H          0.132 -0.036 -0.014    0.010  0.034 -0.013   -0.117 -0.048  0.029
 TransDip   0.000  0.024 -0.006   -0.000  0.129  0.211   -0.013  0.000  0.000

 Mode:                31                     32                     33
 Frequency:       595.50                 600.84                 617.04
 Force Cnst:      0.6938                 0.6663                 0.7398
 Red. Mass:       3.3208                 3.1327                 3.2978
 IR Active:          YES                    YES                    YES
 IR Intens:        8.017                  3.729                 39.413
 Raman Active:       YES                    YES                    YES
               X      Y      Z        X      Y      Z        X      Y      Z
 S          0.006 -0.000  0.000   -0.000 -0.019  0.036    0.000  0.018 -0.014
 C          0.056 -0.009 -0.158    0.054 -0.016 -0.147    0.026  0.030  0.021
 C         -0.008  0.028 -0.014    0.002  0.020 -0.018    0.007  0.045  0.016
 H          0.049  0.017 -0.225    0.059  0.010 -0.222    0.043  0.046  0.113
 C         -0.016  0.004  0.124   -0.017  0.012  0.105    0.089  0.014  0.013
 N          0.014  0.000 -0.000   -0.000  0.027 -0.080   -0.000  0.023 -0.116
 H         -0.003  0.000  0.000    0.000  0.065  0.245   -0.000  0.106  0.583
 C         -0.016 -0.004 -0.124    0.017  0.012  0.105   -0.089  0.014  0.013
 C          0.004  0.017 -0.026    0.012 -0.008  0.034   -0.141 -0.002  0.026
 H          0.076  0.034  0.243   -0.051 -0.025 -0.240   -0.151 -0.004  0.020
 C          0.002 -0.004  0.038   -0.002 -0.004 -0.043   -0.133 -0.010  0.053
 H          0.138 -0.017  0.464   -0.126 -0.009 -0.475   -0.171  0.081  0.142
 C          0.004 -0.017  0.026   -0.012 -0.008  0.034    0.141 -0.002  0.026
 H          0.076 -0.034 -0.243    0.051 -0.025 -0.240    0.151 -0.004  0.020
 C          0.002  0.004 -0.038    0.002 -0.004 -0.043    0.133 -0.010  0.053
 H          0.138  0.017 -0.464    0.125 -0.009 -0.475    0.171  0.081  0.142
 C          0.056  0.009  0.157   -0.054 -0.016 -0.147   -0.026  0.030  0.021
 C         -0.008 -0.028  0.014   -0.002  0.020 -0.018   -0.007  0.045  0.016
 H          0.049 -0.017  0.225   -0.059  0.010 -0.222   -0.043  0.046  0.113
 C         -0.085 -0.015 -0.202    0.070  0.012  0.200    0.023 -0.018 -0.064
 N         -0.021  0.026  0.064    0.007 -0.015 -0.053    0.092 -0.053 -0.033
 C         -0.085  0.015  0.202   -0.070  0.012  0.200   -0.023 -0.018 -0.064
 N         -0.021 -0.027 -0.064   -0.007 -0.015 -0.053   -0.092 -0.053 -0.033
 C         -0.001  0.037 -0.008    0.004  0.023 -0.006   -0.071  0.063 -0.011
 H         -0.050  0.105 -0.020   -0.026  0.067 -0.015   -0.145  0.161 -0.017
 H          0.035  0.060  0.021    0.016  0.045  0.018    0.042  0.059 -0.003
 H          0.065  0.017  0.016    0.052  0.002  0.015   -0.004  0.090 -0.011
 C         -0.001 -0.036  0.008   -0.004  0.023 -0.006    0.071  0.063 -0.011
 H         -0.050 -0.105  0.020    0.026  0.067 -0.015    0.145  0.161 -0.017
 H          0.035 -0.060 -0.021   -0.016  0.045  0.018   -0.042  0.059 -0.003
 H          0.065 -0.017 -0.016   -0.052  0.002  0.015    0.004  0.090 -0.011
 C          0.020 -0.041  0.004    0.015 -0.020  0.000    0.009 -0.112  0.019
 H          0.032 -0.098  0.024    0.021 -0.056  0.019    0.037 -0.221  0.033
 H          0.046 -0.030  0.026    0.028 -0.022  0.019    0.077 -0.030  0.019
 H          0.045  0.023  0.012    0.033  0.031  0.007    0.056 -0.075  0.019
 C          0.020  0.041 -0.004   -0.015 -0.020  0.000   -0.009 -0.112  0.019
 H          0.032  0.098 -0.024   -0.021 -0.056  0.019   -0.037 -0.221  0.033
 H          0.046  0.030 -0.026   -0.028 -0.022  0.019   -0.077 -0.030  0.019
 H          0.045 -0.023 -0.012   -0.033  0.031  0.007   -0.056 -0.075  0.019
 TransDip   0.091  0.000  0.000   -0.000  0.056  0.027   -0.000  0.096  0.176

 Mode:                34                     35                     36
 Frequency:       696.16                 698.57                 707.65
 Force Cnst:      1.9129                 1.4509                 1.2090
 Red. Mass:       6.6993                 5.0462                 4.0976
 IR Active:          YES                    YES                    YES
 IR Intens:        1.128                  4.322                  2.887
 Raman Active:       YES                    YES                    YES
               X      Y      Z        X      Y      Z        X      Y      Z
 S         -0.082 -0.000  0.000    0.000 -0.066  0.023    0.003  0.000  0.000
 C          0.146  0.017  0.002   -0.121  0.025  0.060    0.037 -0.013 -0.169
 C          0.065  0.206  0.029   -0.022 -0.141 -0.044   -0.020 -0.023  0.070
 H          0.014  0.211  0.106    0.088 -0.153 -0.255   -0.125 -0.006  0.448
 C          0.072 -0.056  0.081   -0.035  0.061 -0.147   -0.072  0.022  0.216
 N          0.063 -0.000  0.000   -0.000 -0.051  0.061   -0.013  0.000 -0.000
 H          0.018 -0.000 -0.000   -0.000 -0.096 -0.335   -0.033 -0.000 -0.000
 C          0.072  0.056 -0.081    0.035  0.061 -0.147   -0.072 -0.022 -0.216
 C         -0.072  0.310  0.026   -0.007  0.254  0.045    0.045 -0.043  0.096
 H         -0.066  0.312  0.052    0.064  0.264  0.140    0.091 -0.032  0.264
 C         -0.188  0.043  0.027   -0.122  0.013 -0.027    0.010 -0.012 -0.106
 H         -0.125 -0.064 -0.047   -0.067 -0.102 -0.145   -0.039 -0.003 -0.243
 C         -0.072 -0.310 -0.026    0.007  0.254  0.045    0.045  0.043 -0.096
 H         -0.066 -0.311 -0.051   -0.064  0.264  0.140    0.091  0.032 -0.264
 C         -0.188 -0.043 -0.027    0.122  0.013 -0.027    0.010  0.012  0.106
 H         -0.125  0.064  0.047    0.067 -0.102 -0.145   -0.039  0.003  0.243
 C          0.146 -0.017 -0.002    0.121  0.025  0.060    0.037  0.013  0.169
 C          0.065 -0.206 -0.029    0.022 -0.140 -0.044   -0.020  0.023 -0.070
 H          0.014 -0.211 -0.106   -0.088 -0.153 -0.255   -0.124  0.006 -0.448
 C         -0.021 -0.030  0.053   -0.004 -0.034  0.111    0.049  0.012  0.155
 N          0.042 -0.031 -0.035    0.027 -0.019 -0.033   -0.013  0.005 -0.011
 C         -0.021  0.030 -0.053    0.004 -0.034  0.111    0.049 -0.012 -0.155
 N          0.042  0.031  0.035   -0.027 -0.019 -0.033   -0.013 -0.005  0.011
 C          0.047 -0.038  0.008   -0.036  0.034 -0.007   -0.014  0.002 -0.000
 H          0.094 -0.099  0.013   -0.066  0.075 -0.015   -0.016  0.005  0.000
 H         -0.010 -0.042 -0.002   -0.006  0.043  0.005    0.005 -0.007 -0.007
 H          0.000 -0.046  0.003   -0.003  0.028  0.002   -0.020  0.015 -0.008
 C          0.047  0.038 -0.008    0.036  0.034 -0.007   -0.014 -0.002  0.000
 H          0.094  0.099 -0.013    0.066  0.075 -0.015   -0.016 -0.005 -0.000
 H         -0.010  0.042  0.002    0.006  0.043  0.005    0.005  0.006  0.007
 H          0.000  0.046 -0.003    0.003  0.028  0.002   -0.020 -0.015  0.008
 C         -0.009  0.101 -0.020    0.009 -0.066  0.012   -0.005 -0.016  0.004
 H         -0.033  0.170 -0.009    0.029 -0.125  0.005   -0.008 -0.018  0.015
 H         -0.053  0.065 -0.038    0.044 -0.041  0.032   -0.002  0.001 -0.011
 H         -0.017  0.063 -0.025    0.018 -0.027  0.017    0.004 -0.031  0.001
 C         -0.009 -0.101  0.020   -0.009 -0.066  0.012   -0.005  0.016 -0.004
 H         -0.033 -0.170  0.009   -0.029 -0.125  0.005   -0.008  0.018 -0.015
 H         -0.053 -0.065  0.038   -0.044 -0.041  0.032   -0.002 -0.001  0.011
 H         -0.017 -0.063  0.025   -0.018 -0.027  0.017    0.004  0.031 -0.001
 TransDip   0.034 -0.000 -0.000   -0.000 -0.019 -0.064   -0.054 -0.000  0.000

 Mode:                37                     38                     39
 Frequency:       719.28                 787.53                 797.32
 Force Cnst:      1.4581                 1.2726                 0.9516
 Red. Mass:       4.7835                 3.4825                 2.5406
 IR Active:          YES                    YES                    YES
 IR Intens:        0.253                 19.321                 25.232
 Raman Active:       YES                    YES                    YES
               X      Y      Z        X      Y      Z        X      Y      Z
 S         -0.000 -0.040  0.028    0.072  0.000 -0.000    0.000 -0.008  0.010
 C         -0.040 -0.030 -0.182   -0.127  0.024 -0.046   -0.089 -0.005 -0.016
 C         -0.072 -0.114  0.047   -0.124 -0.050 -0.042   -0.109 -0.042 -0.026
 H         -0.164 -0.098  0.380   -0.141 -0.044  0.042   -0.090 -0.044 -0.139
 C         -0.096  0.053  0.196    0.061  0.063 -0.013    0.034  0.029  0.023
 N         -0.000  0.043 -0.031    0.161  0.000  0.000    0.000  0.145 -0.026
 H         -0.000  0.027 -0.138    0.257  0.000  0.000    0.000  0.188  0.324
 C          0.096  0.053  0.196    0.061 -0.063  0.013   -0.034  0.029  0.023
 C         -0.017  0.147 -0.092   -0.035  0.007 -0.041   -0.040 -0.041 -0.035
 H         -0.028  0.138 -0.297   -0.084  0.020  0.355    0.110 -0.013  0.340
 C         -0.023  0.017  0.101   -0.042  0.049 -0.054   -0.056 -0.035 -0.068
 H          0.051 -0.057  0.156    0.075  0.055  0.355    0.029  0.039  0.412
 C          0.017  0.147 -0.091   -0.035 -0.007  0.041    0.040 -0.041 -0.035
 H          0.028  0.138 -0.297   -0.084 -0.020 -0.355   -0.111 -0.013  0.340
 C          0.023  0.017  0.101   -0.042 -0.049  0.054    0.056 -0.035 -0.068
 H         -0.051 -0.057  0.156    0.075 -0.055 -0.355   -0.029  0.039  0.413
 C          0.040 -0.030 -0.182   -0.127 -0.024  0.046    0.088 -0.005 -0.016
 C          0.072 -0.114  0.047   -0.124  0.050  0.042    0.109 -0.041 -0.026
 H          0.164 -0.098  0.380   -0.141  0.044 -0.042    0.090 -0.044 -0.138
 C         -0.046 -0.026 -0.126   -0.064  0.023  0.054    0.070 -0.003  0.055
 N          0.004 -0.001  0.014    0.013 -0.012 -0.043   -0.007  0.004  0.006
 C          0.046 -0.026 -0.126   -0.064 -0.023 -0.054   -0.070 -0.003  0.055
 N         -0.004 -0.001  0.014    0.013  0.012  0.043    0.007  0.004  0.006
 C          0.007 -0.009  0.002    0.096 -0.067  0.011    0.064 -0.050  0.006
 H          0.008 -0.008 -0.003    0.110 -0.077 -0.001    0.056 -0.048  0.035
 H          0.019 -0.015 -0.003    0.084 -0.066  0.010    0.066 -0.055 -0.001
 H         -0.004  0.001 -0.005    0.079 -0.064  0.008    0.077 -0.037  0.004
 C         -0.007 -0.009  0.002    0.096  0.067 -0.011   -0.064 -0.050  0.006
 H         -0.008 -0.008 -0.003    0.110  0.077  0.001   -0.056 -0.048  0.035
 H         -0.019 -0.015 -0.003    0.084  0.066 -0.010   -0.066 -0.055 -0.001
 H          0.004  0.001 -0.005    0.079  0.064 -0.008   -0.077 -0.036  0.004
 C          0.001 -0.005  0.004    0.010  0.096 -0.013    0.009  0.058 -0.010
 H          0.000 -0.003  0.005    0.006  0.129 -0.027    0.008  0.075 -0.019
 H          0.004  0.006 -0.005   -0.006  0.082 -0.017   -0.002  0.043 -0.006
 H         -0.001 -0.019  0.003   -0.010  0.075 -0.013   -0.004  0.057 -0.008
 C         -0.001 -0.005  0.004    0.010 -0.096  0.013   -0.009  0.058 -0.010
 H         -0.000 -0.003  0.005    0.006 -0.129  0.027   -0.008  0.075 -0.019
 H         -0.004  0.006 -0.005   -0.006 -0.082  0.017    0.002  0.043 -0.006
 H          0.001 -0.019  0.003   -0.010 -0.075  0.013    0.004  0.056 -0.008
 TransDip   0.000  0.003 -0.016   -0.141 -0.000 -0.000   -0.000  0.059  0.150

 Mode:                40                     41                     42
 Frequency:       801.19                 801.22                 847.51
 Force Cnst:      0.8140                 0.6870                 0.6394
 Red. Mass:       2.1523                 1.8162                 1.5109
 IR Active:          YES                    YES                    YES
 IR Intens:       41.884                 11.891                  0.936
 Raman Active:       YES                    YES                    YES
               X      Y      Z        X      Y      Z        X      Y      Z
 S          0.002  0.007 -0.005   -0.025  0.001 -0.000   -0.000  0.000 -0.000
 C          0.066 -0.008 -0.012    0.044 -0.007  0.032   -0.010  0.004  0.032
 C          0.066  0.017  0.031    0.054  0.019  0.008    0.035  0.002 -0.124
 H          0.094  0.012 -0.062    0.027  0.023  0.097   -0.186  0.040  0.669
 C         -0.048 -0.016  0.080   -0.009 -0.028 -0.060   -0.002  0.001  0.006
 N          0.006 -0.092 -0.028   -0.058 -0.008 -0.002   -0.007 -0.000 -0.000
 H          0.009 -0.108 -0.129   -0.093 -0.009 -0.011   -0.011 -0.000 -0.000
 C          0.049 -0.021  0.067   -0.001  0.025  0.072   -0.002 -0.001 -0.006
 C          0.009  0.032 -0.070   -0.010 -0.003 -0.074   -0.000  0.002 -0.004
 H          0.055  0.053  0.314    0.160  0.032  0.401   -0.004  0.001 -0.006
 C          0.010  0.026 -0.079   -0.016 -0.022 -0.096    0.008  0.006  0.011
 H          0.178  0.005  0.434    0.149  0.011  0.546    0.004  0.004 -0.008
 C         -0.007  0.031 -0.084   -0.011  0.008  0.061   -0.000 -0.002  0.004
 H         -0.086  0.059  0.388    0.148 -0.022 -0.342   -0.004 -0.001  0.006
 C         -0.007  0.021 -0.097   -0.018  0.026  0.082    0.008 -0.006 -0.011
 H         -0.204  0.007  0.535    0.117 -0.010 -0.464    0.004 -0.004  0.008
 C         -0.074 -0.009 -0.005    0.032  0.006 -0.033   -0.009 -0.004 -0.031
 C         -0.076  0.021  0.032    0.043 -0.016 -0.003    0.034 -0.002  0.122
 H         -0.098  0.016 -0.042    0.011 -0.020 -0.106   -0.183 -0.040 -0.658
 C         -0.032  0.008  0.058    0.044 -0.005  0.071   -0.016 -0.003 -0.067
 N          0.001 -0.005 -0.029   -0.005  0.001 -0.008    0.003  0.001  0.017
 C          0.022  0.007  0.072    0.049  0.006 -0.060   -0.017  0.003  0.068
 N         -0.000 -0.005 -0.030   -0.005 -0.002  0.003    0.003 -0.001 -0.017
 C         -0.043  0.033 -0.005   -0.037  0.027 -0.003    0.002 -0.000 -0.002
 H         -0.051  0.035  0.013   -0.030  0.026 -0.028   -0.002  0.002  0.005
 H         -0.042  0.032 -0.006   -0.038  0.031  0.001   -0.002  0.001 -0.000
 H         -0.031  0.028 -0.001   -0.050  0.022 -0.004    0.011 -0.003  0.001
 C          0.050  0.038 -0.006   -0.029 -0.021  0.002    0.002  0.000  0.002
 H          0.056  0.039  0.007   -0.021 -0.020  0.029   -0.002 -0.002 -0.005
 H          0.049  0.038 -0.006   -0.030 -0.025 -0.002   -0.002 -0.001  0.000
 H          0.041  0.032 -0.002   -0.044 -0.017  0.004    0.011  0.003 -0.001
 C         -0.003 -0.036  0.003   -0.006 -0.039  0.008    0.000 -0.000 -0.001
 H         -0.001 -0.055  0.015   -0.006 -0.044  0.008   -0.009  0.001  0.030
 H          0.004 -0.034  0.008   -0.001 -0.030  0.004   -0.002  0.005 -0.009
 H          0.009 -0.018  0.005   -0.003 -0.045  0.006    0.009  0.005 -0.001
 C          0.004 -0.044  0.005   -0.005  0.033 -0.007    0.000  0.000  0.001
 H          0.002 -0.063  0.016   -0.005  0.034 -0.005   -0.009 -0.001 -0.030
 H         -0.004 -0.039  0.009   -0.001  0.024 -0.002   -0.002 -0.004  0.009
 H         -0.009 -0.027  0.006   -0.004  0.041 -0.005    0.009 -0.005  0.001
 TransDip  -0.010  0.012  0.207    0.109  0.001  0.019   -0.031  0.000  0.002

 Mode:                43                     44                     45
 Frequency:       847.96                 883.49                 899.87
 Force Cnst:      0.6401                 2.2300                 0.8386
 Red. Mass:       1.5110                 4.8491                 1.7577
 IR Active:          YES                    YES                    YES
 IR Intens:       34.118                  5.569                  5.593
 Raman Active:       YES                    YES                    YES
               X      Y      Z        X      Y      Z        X      Y      Z
 S          0.000  0.001 -0.006   -0.000  0.043 -0.024    0.015 -0.000 -0.000
 C         -0.011  0.005  0.030    0.039 -0.135  0.046   -0.014  0.036 -0.003
 C          0.032 -0.002 -0.122    0.024 -0.204  0.006   -0.015  0.071 -0.009
 H         -0.185  0.036  0.657   -0.131 -0.200  0.005    0.017  0.071 -0.002
 C         -0.002 -0.001  0.007    0.016 -0.026 -0.028   -0.022  0.001  0.011
 N          0.000 -0.005 -0.001   -0.000  0.256  0.018   -0.086 -0.000 -0.000
 H          0.000 -0.008 -0.023   -0.000  0.312  0.427   -0.125 -0.000  0.000
 C          0.002 -0.001  0.007   -0.016 -0.026 -0.028   -0.022 -0.001 -0.011
 C          0.001 -0.001  0.003    0.013 -0.029  0.001    0.042  0.013  0.073
 H          0.006 -0.000  0.009   -0.174 -0.035  0.093   -0.142 -0.024 -0.501
 C         -0.005 -0.004 -0.013    0.110  0.154 -0.027    0.052  0.047 -0.084
 H          0.001 -0.002  0.011    0.100  0.138 -0.114    0.194  0.039  0.369
 C         -0.001 -0.001  0.003   -0.013 -0.029  0.001    0.042 -0.014 -0.073
 H         -0.006 -0.000  0.009    0.174 -0.035  0.093   -0.142  0.024  0.504
 C          0.005 -0.004 -0.012   -0.110  0.154 -0.027    0.052 -0.047  0.085
 H         -0.001 -0.002  0.011   -0.100  0.138 -0.114    0.195 -0.039 -0.372
 C          0.011  0.005  0.031   -0.039 -0.135  0.046   -0.014 -0.036  0.003
 C         -0.032 -0.002 -0.124   -0.024 -0.204  0.006   -0.015 -0.071  0.009
 H          0.188  0.036  0.668    0.131 -0.200  0.005    0.017 -0.071  0.002
 C          0.017  0.002  0.069   -0.077  0.057  0.012   -0.022  0.011  0.015
 N         -0.003 -0.002 -0.017   -0.037  0.015 -0.019   -0.014  0.004 -0.010
 C         -0.017  0.002  0.068    0.077  0.057  0.012   -0.022 -0.011 -0.015
 N          0.003 -0.002 -0.017    0.037  0.015 -0.019   -0.014 -0.004  0.010
 C          0.003 -0.001 -0.002   -0.068  0.058 -0.007    0.021 -0.019  0.002
 H         -0.001  0.002  0.005   -0.051  0.035 -0.012    0.017 -0.010 -0.006
 H         -0.001  0.001 -0.000   -0.100  0.069  0.001    0.029 -0.020  0.001
 H          0.012 -0.004  0.002   -0.074  0.033  0.002    0.022 -0.009 -0.002
 C         -0.003 -0.001 -0.002    0.068  0.058 -0.007    0.021  0.019 -0.002
 H          0.001  0.002  0.005    0.051  0.035 -0.012    0.017  0.010  0.006
 H          0.002  0.001 -0.000    0.100  0.069  0.001    0.029  0.020 -0.001
 H         -0.012 -0.004  0.002    0.074  0.033  0.002    0.022  0.009  0.002
 C          0.000  0.000 -0.001    0.004 -0.093  0.019   -0.002  0.023 -0.004
 H         -0.009  0.001  0.030   -0.003 -0.059 -0.000    0.000  0.015 -0.002
 H         -0.001  0.005 -0.008   -0.016 -0.127  0.032    0.004  0.035 -0.010
 H          0.009  0.007 -0.000   -0.031 -0.086  0.022    0.006  0.014 -0.006
 C         -0.000  0.000 -0.001   -0.004 -0.093  0.019   -0.002 -0.023  0.004
 H          0.009  0.001  0.030    0.002 -0.059 -0.000    0.000 -0.015  0.002
 H          0.001  0.005 -0.008    0.016 -0.127  0.032    0.004 -0.035  0.010
 H         -0.009  0.007 -0.000    0.031 -0.086  0.022    0.006 -0.014  0.006
 TransDip   0.000  0.025  0.185   -0.000 -0.028  0.070    0.076  0.000  0.000

 Mode:                46                     47                     48
 Frequency:       901.60                 902.36                 985.35
 Force Cnst:      0.6246                 1.2901                 1.7121
 Red. Mass:       1.3042                 2.6891                 2.9928
 IR Active:          YES                    YES                    YES
 IR Intens:        1.112                 18.191                114.838
 Raman Active:       YES                    YES                    YES
               X      Y      Z        X      Y      Z        X      Y      Z
 S         -0.000 -0.001 -0.000   -0.022  0.000 -0.000    0.029  0.000 -0.000
 C         -0.002  0.004  0.004    0.018 -0.058  0.014   -0.086  0.034 -0.032
 C         -0.000  0.006 -0.005    0.022 -0.122  0.001   -0.062  0.050 -0.017
 H         -0.003  0.007  0.016   -0.049 -0.119  0.045   -0.173  0.060 -0.056
 C         -0.005  0.001  0.021    0.032  0.005  0.030   -0.000  0.016  0.002
 N          0.000 -0.009 -0.018    0.155  0.000  0.000    0.011  0.000 -0.000
 H          0.000 -0.006  0.024    0.237  0.000 -0.000    0.017  0.000  0.000
 C          0.006  0.001  0.021    0.032 -0.005 -0.030   -0.000 -0.016 -0.002
 C         -0.020 -0.004 -0.086   -0.020 -0.007  0.083   -0.024  0.067  0.002
 H          0.143  0.036  0.533   -0.100 -0.042 -0.448   -0.160  0.063  0.044
 C          0.014 -0.001  0.068   -0.133 -0.088 -0.021    0.038  0.070 -0.011
 H         -0.109 -0.024 -0.410   -0.066 -0.020  0.385   -0.005  0.129 -0.032
 C          0.020 -0.004 -0.086   -0.021  0.007 -0.083   -0.024 -0.067 -0.002
 H         -0.143  0.036  0.532   -0.099  0.042  0.446   -0.159 -0.063 -0.044
 C         -0.015 -0.000  0.067   -0.133  0.088  0.021    0.038 -0.070  0.011
 H          0.108 -0.024 -0.409   -0.067  0.020 -0.384   -0.005 -0.128  0.032
 C          0.002  0.004  0.004    0.018  0.058 -0.014   -0.087 -0.035  0.033
 C          0.000  0.007 -0.005    0.022  0.122 -0.001   -0.063 -0.050  0.017
 H          0.002  0.007  0.016   -0.049  0.119 -0.045   -0.174 -0.060  0.056
 C         -0.001 -0.002 -0.010    0.041 -0.017 -0.002    0.058 -0.043 -0.008
 N          0.001  0.001  0.005    0.025 -0.010  0.005    0.127 -0.062  0.005
 C          0.001 -0.002 -0.010    0.041  0.017  0.002    0.057  0.043  0.008
 N         -0.000  0.001  0.005    0.025  0.010 -0.005    0.126  0.062 -0.005
 C          0.002  0.000  0.000   -0.033  0.035 -0.004   -0.066  0.102 -0.008
 H          0.007 -0.001 -0.012   -0.013  0.014 -0.019    0.091 -0.118  0.016
 H         -0.006  0.004  0.003   -0.069  0.046  0.004   -0.294  0.108 -0.025
 H         -0.002 -0.002  0.000   -0.043  0.009  0.005   -0.193  0.008  0.005
 C         -0.002  0.000  0.000   -0.033 -0.035  0.004   -0.066 -0.102  0.008
 H         -0.007 -0.001 -0.012   -0.013 -0.014  0.019    0.092  0.119 -0.016
 H          0.006  0.003  0.003   -0.069 -0.046 -0.005   -0.295 -0.108  0.025
 H          0.002 -0.002  0.000   -0.043 -0.009 -0.005   -0.194 -0.008 -0.005
 C         -0.000 -0.000  0.001    0.003 -0.043  0.009    0.035 -0.122  0.030
 H         -0.000  0.001 -0.001   -0.001 -0.023  0.002   -0.031  0.139 -0.032
 H          0.001  0.002 -0.001   -0.007 -0.062  0.017   -0.109 -0.298  0.040
 H         -0.001 -0.004  0.000   -0.015 -0.035  0.011   -0.125 -0.166  0.034
 C          0.000 -0.000  0.001    0.003  0.043 -0.009    0.035  0.123 -0.030
 H          0.000  0.001 -0.001   -0.001  0.023 -0.002   -0.031 -0.140  0.032
 H         -0.001  0.002 -0.001   -0.007  0.062 -0.017   -0.110  0.300 -0.040
 H          0.001 -0.003  0.000   -0.015  0.035 -0.011   -0.126  0.167 -0.034
 TransDip  -0.000  0.016  0.030   -0.137 -0.000 -0.000   -0.343  0.000 -0.000

 Mode:                49                     50                     51
 Frequency:       986.80                1071.98                1085.31
 Force Cnst:      1.6805                 2.0885                 1.9546
 Red. Mass:       2.9291                 3.0847                 2.8165
 IR Active:          YES                    YES                    YES
 IR Intens:        2.733                 27.049                  4.899
 Raman Active:       YES                    YES                    YES
               X      Y      Z        X      Y      Z        X      Y      Z
 S          0.000 -0.012  0.010   -0.034  0.000  0.000    0.000 -0.035  0.017
 C         -0.081  0.029 -0.028    0.114 -0.174  0.048   -0.105  0.159 -0.053
 C         -0.067  0.060 -0.019   -0.046  0.097 -0.017    0.032 -0.082  0.014
 H         -0.188  0.071 -0.053   -0.397  0.112 -0.123    0.394 -0.097  0.118
 C         -0.009  0.010  0.002   -0.007 -0.035 -0.001    0.035  0.037  0.017
 N          0.000 -0.000  0.000    0.088 -0.000  0.000   -0.000 -0.072 -0.015
 H          0.000 -0.000  0.001    0.154 -0.000 -0.000    0.000 -0.083 -0.080
 C          0.009  0.010  0.002   -0.007  0.035  0.001   -0.035  0.037  0.017
 C          0.026 -0.059 -0.003   -0.040 -0.127  0.019   -0.030 -0.094  0.012
 H          0.167 -0.055 -0.047   -0.252 -0.140  0.079   -0.175 -0.101  0.055
 C         -0.047 -0.077  0.014    0.031  0.099 -0.014    0.053  0.085 -0.019
 H          0.001 -0.143  0.034   -0.120  0.319  0.024   -0.048  0.239  0.016
 C         -0.026 -0.060 -0.003   -0.040  0.127 -0.019    0.030 -0.094  0.012
 H         -0.168 -0.055 -0.047   -0.252  0.140 -0.079    0.175 -0.101  0.055
 C          0.047 -0.078  0.014    0.031 -0.099  0.014   -0.053  0.085 -0.019
 H         -0.001 -0.144  0.034   -0.120 -0.319 -0.024    0.048  0.239  0.016
 C          0.081  0.029 -0.028    0.114  0.174 -0.048    0.105  0.159 -0.053
 C          0.067  0.060 -0.019   -0.046 -0.097  0.017   -0.032 -0.082  0.014
 H          0.187  0.071 -0.053   -0.397 -0.112  0.123   -0.394 -0.097  0.118
 C         -0.058  0.041  0.008   -0.004 -0.009  0.003   -0.000 -0.022  0.002
 N         -0.123  0.060 -0.005   -0.011  0.008  0.001   -0.006  0.040 -0.000
 C          0.058  0.041  0.008   -0.004  0.009 -0.003    0.000 -0.022  0.002
 N          0.123  0.061 -0.005   -0.011 -0.008 -0.001    0.006  0.039 -0.000
 C         -0.063  0.100 -0.008    0.007 -0.001  0.005    0.035  0.021 -0.007
 H          0.093 -0.119  0.015    0.002  0.015 -0.019    0.151 -0.152  0.039
 H         -0.289  0.105 -0.026    0.019 -0.012 -0.005   -0.164  0.040 -0.011
 H         -0.194  0.009  0.003   -0.012  0.013 -0.006   -0.052 -0.067  0.020
 C          0.063  0.099 -0.008    0.007  0.001 -0.005   -0.035  0.021 -0.007
 H         -0.093 -0.118  0.015    0.002 -0.015  0.019   -0.151 -0.152  0.039
 H          0.288  0.104 -0.025    0.019  0.012  0.005    0.164  0.040 -0.011
 H          0.193  0.009  0.003   -0.012 -0.013  0.006    0.053 -0.067  0.020
 C          0.034 -0.120  0.030    0.010  0.012  0.004   -0.038 -0.041 -0.001
 H         -0.030  0.138 -0.032    0.013  0.026 -0.020   -0.010 -0.175  0.050
 H         -0.107 -0.292  0.038   -0.009  0.003 -0.012    0.059  0.062  0.018
 H         -0.123 -0.167  0.033   -0.012 -0.027 -0.000    0.069  0.042 -0.002
 C         -0.034 -0.119  0.030    0.010 -0.012 -0.004    0.038 -0.041 -0.001
 H          0.030  0.138 -0.032    0.013 -0.026  0.020    0.010 -0.176  0.050
 H          0.107 -0.291  0.038   -0.009 -0.003  0.012   -0.059  0.062  0.018
 H          0.123 -0.166  0.033   -0.012  0.027  0.000   -0.069  0.042 -0.002
 TransDip  -0.001 -0.052  0.007    0.167  0.000 -0.000   -0.000 -0.068 -0.020

 Mode:                52                     53                     54
 Frequency:      1088.78                1089.51                1149.61
 Force Cnst:      1.0743                 1.1710                 0.9602
 Red. Mass:       1.5381                 1.6743                 1.2331
 IR Active:          YES                    YES                    YES
 IR Intens:        8.019                 34.926                  0.599
 Raman Active:       YES                    YES                    YES
               X      Y      Z        X      Y      Z        X      Y      Z
 S         -0.000 -0.000  0.000    0.000 -0.011  0.005    0.000 -0.000  0.000
 C          0.004 -0.001  0.001   -0.035  0.047 -0.017    0.001  0.003  0.000
 C         -0.007  0.007 -0.001    0.016 -0.029  0.005   -0.005  0.002 -0.001
 H          0.015  0.007 -0.002    0.098 -0.034  0.037   -0.014  0.003 -0.000
 C          0.003 -0.008  0.001    0.007  0.018  0.005    0.002 -0.003  0.001
 N          0.004 -0.000 -0.000   -0.000 -0.025 -0.005    0.001  0.000  0.000
 H         -0.007 -0.000 -0.000    0.000 -0.029 -0.031   -0.005  0.000  0.001
 C          0.003  0.008 -0.001   -0.007  0.018  0.005    0.002  0.002 -0.001
 C         -0.003 -0.005  0.001   -0.011 -0.029  0.004   -0.003 -0.000  0.001
 H          0.010 -0.004  0.000   -0.034 -0.030  0.014   -0.006 -0.001  0.001
 C         -0.001 -0.003  0.001    0.015  0.019 -0.004    0.001 -0.003  0.000
 H         -0.029  0.031 -0.003   -0.041  0.096  0.001    0.003 -0.005  0.002
 C         -0.003  0.005 -0.001    0.011 -0.029  0.004   -0.004  0.000 -0.001
 H          0.010  0.004  0.000    0.034 -0.030  0.014   -0.008  0.001 -0.001
 C         -0.001  0.004 -0.001   -0.015  0.019 -0.004    0.001  0.005  0.000
 H         -0.029 -0.030  0.003    0.042  0.097  0.001    0.005  0.009 -0.003
 C          0.004  0.001 -0.001    0.035  0.047 -0.017    0.000 -0.002 -0.000
 C         -0.007 -0.007  0.001   -0.016 -0.029  0.005   -0.004 -0.001  0.001
 H          0.014 -0.007  0.002   -0.098 -0.033  0.037   -0.010 -0.002 -0.000
 C         -0.000  0.004  0.000   -0.000 -0.004  0.001    0.004  0.004 -0.001
 N         -0.032 -0.065  0.010   -0.037 -0.060  0.011   -0.002 -0.004  0.002
 C         -0.000 -0.004 -0.000    0.000 -0.004  0.001    0.005 -0.005  0.002
 N         -0.031  0.064 -0.010    0.038 -0.061  0.011   -0.002  0.006 -0.004
 C          0.093  0.019 -0.002   -0.094 -0.015 -0.000    0.001  0.004  0.085
 H          0.292 -0.262  0.039   -0.284  0.250 -0.033    0.111 -0.048 -0.149
 H         -0.239  0.029 -0.034    0.220 -0.020  0.034    0.227 -0.230 -0.127
 H         -0.111 -0.098  0.020    0.109  0.090 -0.016   -0.333  0.264 -0.127
 C          0.094 -0.020  0.002    0.093 -0.015 -0.000    0.001 -0.003 -0.059
 H          0.295  0.265 -0.040    0.281  0.247 -0.033    0.076  0.033  0.102
 H         -0.241 -0.029  0.034   -0.217 -0.020  0.034    0.156  0.158  0.087
 H         -0.112  0.099 -0.020   -0.108  0.089 -0.016   -0.229 -0.181  0.087
 C         -0.073 -0.056  0.007    0.072  0.051 -0.008    0.004 -0.020 -0.077
 H          0.013 -0.385  0.069   -0.017  0.385 -0.063   -0.050 -0.066  0.156
 H          0.129  0.200 -0.004   -0.129 -0.209  0.010    0.011 -0.257  0.193
 H          0.149  0.028 -0.009   -0.148 -0.018  0.010    0.004  0.419  0.011
 C         -0.074  0.057 -0.007   -0.071  0.051 -0.008    0.003  0.014  0.053
 H          0.013  0.389 -0.070    0.017  0.380 -0.062   -0.034  0.045 -0.107
 H          0.130 -0.202  0.004    0.127 -0.207  0.010    0.008  0.177 -0.133
 H          0.150 -0.028  0.009    0.147 -0.018  0.010    0.002 -0.288 -0.008
 TransDip   0.091  0.001 -0.000   -0.000  0.185 -0.042    0.024 -0.005  0.002

 Mode:                55                     56                     57
 Frequency:      1149.62                1156.54                1157.57
 Force Cnst:      0.9599                 1.0797                 1.0808
 Red. Mass:       1.2327                 1.3700                 1.3689
 IR Active:          YES                    YES                    YES
 IR Intens:        0.810                 83.965                 15.887
 Raman Active:       YES                    YES                    YES
               X      Y      Z        X      Y      Z        X      Y      Z
 S         -0.000 -0.000  0.000   -0.002  0.000 -0.000    0.000  0.003 -0.001
 C          0.001  0.002  0.000    0.010 -0.007  0.003    0.014 -0.012  0.006
 C         -0.003  0.002 -0.001    0.002  0.006 -0.001    0.000  0.004 -0.001
 H         -0.010  0.002 -0.001    0.036  0.005  0.019    0.006  0.003  0.011
 C          0.000 -0.002 -0.000   -0.004 -0.008 -0.001    0.002 -0.003 -0.000
 N         -0.000  0.001  0.000    0.003  0.000 -0.000   -0.000  0.002 -0.001
 H          0.001  0.001  0.004   -0.002  0.000  0.000    0.000  0.002  0.004
 C         -0.001 -0.003  0.000   -0.004  0.008  0.001   -0.002 -0.003 -0.000
 C          0.004 -0.001 -0.001    0.005 -0.015 -0.000   -0.003  0.015 -0.000
 H          0.007 -0.000 -0.001    0.029 -0.015 -0.006   -0.008  0.016  0.001
 C         -0.002  0.005  0.000   -0.002  0.002  0.001    0.001 -0.003 -0.001
 H         -0.007  0.010 -0.003   -0.002 -0.003 -0.007    0.003 -0.000  0.007
 C         -0.003 -0.001 -0.001    0.005  0.015  0.000    0.003  0.015 -0.000
 H         -0.005 -0.001 -0.001    0.029  0.015  0.006    0.007  0.016  0.001
 C          0.002  0.003  0.000   -0.002 -0.002 -0.001   -0.001 -0.003 -0.001
 H          0.006  0.008 -0.002   -0.002  0.003  0.007   -0.003 -0.000  0.007
 C         -0.001  0.003  0.000    0.009  0.007 -0.003   -0.014 -0.012  0.006
 C          0.005  0.002 -0.001    0.002 -0.006  0.000   -0.001  0.004 -0.001
 H          0.015  0.003 -0.001    0.036 -0.005 -0.019   -0.007  0.003  0.011
 C         -0.005 -0.005  0.002   -0.026  0.017  0.008    0.023 -0.013 -0.008
 N          0.003  0.006 -0.004   -0.003 -0.007 -0.068    0.004  0.008  0.069
 C          0.004 -0.003  0.001   -0.026 -0.017 -0.008   -0.023 -0.013 -0.008
 N         -0.002  0.004 -0.003   -0.003  0.007  0.069   -0.004  0.007  0.068
 C          0.001  0.002  0.059    0.005  0.008 -0.065    0.005  0.006 -0.064
 H          0.076 -0.033 -0.102   -0.059  0.016  0.129   -0.061  0.019  0.127
 H          0.157 -0.159 -0.087   -0.210  0.199  0.101   -0.204  0.196  0.101
 H         -0.229  0.182 -0.087    0.239 -0.211  0.103    0.236 -0.206  0.100
 C         -0.001  0.004  0.085    0.005 -0.008  0.064   -0.005  0.007 -0.065
 H         -0.111 -0.048 -0.149   -0.058 -0.016 -0.127    0.062  0.019  0.129
 H         -0.228 -0.230 -0.127   -0.206 -0.195 -0.099    0.207  0.199  0.102
 H          0.333  0.265 -0.127    0.235  0.207 -0.101   -0.240 -0.210  0.102
 C          0.003 -0.014 -0.053    0.017 -0.017 -0.067    0.017 -0.017 -0.067
 H         -0.034 -0.047  0.107   -0.045 -0.010  0.143   -0.044 -0.018  0.143
 H          0.008 -0.176  0.133    0.003 -0.267  0.186    0.005 -0.263  0.185
 H          0.003  0.288  0.007   -0.017  0.366  0.015   -0.015  0.362  0.014
 C         -0.004 -0.020 -0.077    0.017  0.017  0.066   -0.017 -0.017 -0.068
 H          0.050 -0.068  0.156   -0.045  0.010 -0.141    0.045 -0.018  0.145
 H         -0.012 -0.256  0.193    0.003  0.263 -0.183   -0.005 -0.268  0.188
 H         -0.004  0.418  0.011   -0.017 -0.361 -0.014    0.015  0.368  0.015
 TransDip  -0.005 -0.027  0.009   -0.293 -0.001 -0.001    0.002 -0.107 -0.069

 Mode:                58                     59                     60
 Frequency:      1183.58                1191.29                1212.66
 Force Cnst:      1.2234                 1.1859                 1.4288
 Red. Mass:       1.4823                 1.4183                 1.6491
 IR Active:          YES                    YES                    YES
 IR Intens:       19.371                  5.073                 19.763
 Raman Active:       YES                    YES                    YES
               X      Y      Z        X      Y      Z        X      Y      Z
 S          0.007  0.000 -0.000   -0.000  0.001  0.001    0.010  0.000 -0.000
 C         -0.037  0.014 -0.013   -0.015 -0.001 -0.004   -0.058  0.024 -0.019
 C         -0.005  0.047 -0.004   -0.013  0.032 -0.005   -0.006  0.025 -0.002
 H          0.158  0.042  0.042    0.094  0.028  0.027   -0.154  0.038 -0.051
 C          0.011 -0.047  0.006    0.017 -0.024  0.003    0.010 -0.008  0.004
 N          0.016 -0.000  0.000    0.000  0.022 -0.001    0.012 -0.000 -0.000
 H         -0.080 -0.000 -0.000   -0.000  0.026  0.023   -0.028 -0.000 -0.000
 C          0.011  0.047 -0.006   -0.017 -0.024  0.003    0.010  0.008 -0.004
 C          0.043 -0.053 -0.008   -0.048  0.049  0.010   -0.002  0.025 -0.001
 H          0.462 -0.035 -0.118   -0.478  0.029  0.120    0.092  0.032 -0.028
 C         -0.060  0.018  0.014    0.059 -0.020 -0.014   -0.004  0.011  0.000
 H         -0.270  0.309  0.055    0.255 -0.292 -0.051   -0.187  0.282  0.040
 C          0.043  0.053  0.008    0.048  0.049  0.010   -0.002 -0.025  0.001
 H          0.462  0.035  0.118    0.478  0.029  0.120    0.092 -0.032  0.028
 C         -0.060 -0.017 -0.014   -0.059 -0.020 -0.014   -0.004 -0.011 -0.000
 H         -0.270 -0.309 -0.055   -0.255 -0.292 -0.051   -0.187 -0.282 -0.039
 C         -0.037 -0.014  0.013    0.015 -0.001 -0.004   -0.058 -0.024  0.019
 C         -0.005 -0.047  0.004    0.013  0.032 -0.005   -0.006 -0.025  0.002
 H          0.158 -0.042 -0.042   -0.094  0.028  0.027   -0.154 -0.038  0.051
 C         -0.019  0.055 -0.000    0.032 -0.052 -0.004    0.110 -0.045 -0.023
 N          0.008  0.027  0.002   -0.002 -0.025 -0.001    0.019 -0.004 -0.012
 C         -0.019 -0.055  0.000   -0.032 -0.052 -0.004    0.109  0.045  0.023
 N          0.008 -0.027 -0.002    0.002 -0.025 -0.001    0.019  0.004  0.012
 C          0.004  0.033  0.009    0.012  0.037  0.009   -0.037 -0.048 -0.011
 H          0.085 -0.062 -0.025    0.113 -0.087 -0.018   -0.237  0.223 -0.023
 H         -0.074 -0.005 -0.034   -0.098  0.000 -0.038    0.142  0.010  0.063
 H         -0.094  0.000  0.001   -0.103 -0.011  0.005    0.160  0.032 -0.006
 C          0.004 -0.033 -0.009   -0.012  0.037  0.009   -0.037  0.048  0.011
 H          0.085  0.062  0.025   -0.112 -0.087 -0.018   -0.237 -0.223  0.023
 H         -0.074  0.005  0.034    0.098  0.000 -0.038    0.143 -0.010 -0.063
 H         -0.094 -0.000 -0.001    0.103 -0.011  0.005    0.161 -0.032  0.006
 C          0.020  0.017  0.005    0.029  0.014  0.005   -0.060  0.004 -0.021
 H         -0.001  0.117 -0.030   -0.002  0.145 -0.032    0.010 -0.306  0.074
 H         -0.031 -0.017 -0.023   -0.043 -0.049 -0.018    0.101  0.132  0.043
 H         -0.037 -0.041  0.001   -0.055 -0.038  0.005    0.136  0.106 -0.021
 C          0.020 -0.017 -0.005   -0.029  0.014  0.005   -0.060 -0.004  0.021
 H         -0.001 -0.117  0.030    0.002  0.145 -0.032    0.010  0.307 -0.074
 H         -0.031  0.017  0.023    0.043 -0.049 -0.018    0.101 -0.132 -0.043
 H         -0.037  0.041 -0.001    0.055 -0.038  0.005    0.136 -0.106  0.021
 TransDip  -0.141 -0.000 -0.000   -0.000 -0.072  0.000    0.142 -0.000 -0.000

 Mode:                61                     62                     63
 Frequency:      1214.65                1266.18                1279.16
 Force Cnst:      1.4164                 2.3718                 3.0408
 Red. Mass:       1.6295                 2.5110                 3.1542
 IR Active:          YES                    YES                    YES
 IR Intens:        2.455                 18.531                 47.121
 Raman Active:       YES                    YES                    YES
               X      Y      Z        X      Y      Z        X      Y      Z
 S          0.000 -0.006  0.005   -0.004  0.000  0.000   -0.000  0.003 -0.002
 C         -0.062  0.029 -0.021    0.015 -0.041  0.008    0.015 -0.017  0.007
 C         -0.008  0.030 -0.003    0.043 -0.029  0.014    0.028 -0.059  0.011
 H         -0.123  0.042 -0.041   -0.054 -0.029 -0.011    0.088 -0.068  0.031
 C         -0.014 -0.012 -0.002   -0.105  0.099 -0.034    0.095  0.072  0.021
 N          0.000  0.020  0.003    0.002  0.000 -0.000    0.000 -0.066 -0.015
 H         -0.000  0.024  0.021    0.576  0.000  0.000    0.001 -0.078 -0.084
 C          0.014 -0.012 -0.002   -0.105 -0.099  0.034   -0.095  0.072  0.021
 C         -0.004 -0.030  0.003    0.045  0.052 -0.015   -0.055 -0.001  0.013
 H         -0.211 -0.044  0.058    0.422  0.083 -0.116    0.154  0.016 -0.037
 C          0.002 -0.013  0.000   -0.000  0.076 -0.003    0.048 -0.049 -0.012
 H          0.189 -0.291 -0.039   -0.021  0.116  0.001    0.272 -0.369 -0.055
 C          0.004 -0.030  0.003    0.045 -0.052  0.015    0.056 -0.001  0.013
 H          0.211 -0.044  0.059    0.422 -0.083  0.116   -0.153  0.016 -0.037
 C         -0.002 -0.013  0.000   -0.000 -0.076  0.003   -0.048 -0.049 -0.012
 H         -0.190 -0.291 -0.039   -0.020 -0.115 -0.001   -0.272 -0.369 -0.055
 C          0.062  0.029 -0.021    0.015  0.041 -0.008   -0.015 -0.017  0.006
 C          0.008  0.030 -0.003    0.043  0.029 -0.014   -0.028 -0.059  0.011
 H          0.122  0.042 -0.041   -0.054  0.029  0.011   -0.089 -0.068  0.031
 C         -0.104  0.037  0.022   -0.044 -0.087  0.016    0.045  0.112 -0.017
 N         -0.021  0.002  0.011   -0.051 -0.096  0.016    0.073  0.153 -0.024
 C          0.104  0.037  0.022   -0.044  0.087 -0.016   -0.045  0.112 -0.017
 N          0.021  0.002  0.011   -0.051  0.095 -0.016   -0.073  0.153 -0.024
 C         -0.036 -0.044 -0.010    0.033 -0.048  0.005    0.048 -0.081  0.008
 H         -0.223  0.211 -0.025   -0.024  0.043 -0.028   -0.083  0.126 -0.063
 H          0.136  0.007  0.057    0.099 -0.031  0.023    0.151 -0.046  0.042
 H          0.148  0.033 -0.006    0.082  0.027 -0.015    0.144  0.047 -0.026
 C          0.036 -0.044 -0.010    0.033  0.049 -0.005   -0.048 -0.081  0.008
 H          0.223  0.210 -0.025   -0.024 -0.044  0.028    0.083  0.126 -0.063
 H         -0.135  0.007  0.057    0.100  0.031 -0.023   -0.151 -0.046  0.041
 H         -0.147  0.033 -0.006    0.082 -0.027  0.015   -0.144  0.047 -0.026
 C         -0.058  0.006 -0.019    0.022 -0.052  0.011    0.034 -0.083  0.021
 H          0.010 -0.287  0.068   -0.016  0.066  0.007   -0.029  0.124  0.003
 H          0.096  0.131  0.039   -0.049 -0.112 -0.005   -0.070 -0.165 -0.010
 H          0.130  0.097 -0.021   -0.087 -0.039  0.020   -0.133 -0.073  0.033
 C          0.057  0.006 -0.019    0.022  0.052 -0.011   -0.034 -0.083  0.021
 H         -0.010 -0.287  0.068   -0.016 -0.066 -0.007    0.029  0.124  0.003
 H         -0.096  0.130  0.038   -0.049  0.112  0.005    0.070 -0.166 -0.010
 H         -0.130  0.097 -0.021   -0.087  0.039 -0.020    0.133 -0.073  0.033
 TransDip   0.000  0.050  0.002    0.138  0.000  0.000   -0.000 -0.212  0.058

 Mode:                64                     65                     66
 Frequency:      1282.13                1285.93                1299.61
 Force Cnst:      2.7961                 1.6036                 2.3105
 Red. Mass:       2.8870                 1.6459                 2.3218
 IR Active:          YES                    YES                    YES
 IR Intens:       38.695                  1.076                299.091
 Raman Active:       YES                    YES                    YES
               X      Y      Z        X      Y      Z        X      Y      Z
 S          0.000  0.004 -0.002    0.001  0.000 -0.000    0.005  0.000  0.000
 C          0.044  0.040  0.010   -0.035 -0.023 -0.009   -0.071 -0.066 -0.018
 C         -0.055 -0.041 -0.013    0.024  0.004  0.007    0.030  0.068  0.004
 H         -0.446 -0.025 -0.125    0.444 -0.014  0.124    0.440  0.055  0.117
 C          0.203  0.045  0.046    0.043 -0.049  0.014   -0.125 -0.070 -0.028
 N         -0.000 -0.095 -0.028    0.012 -0.000 -0.000    0.134 -0.000 -0.000
 H         -0.000 -0.112 -0.092   -0.312 -0.000 -0.000    0.458 -0.000  0.000
 C         -0.203  0.045  0.046    0.043  0.049 -0.014   -0.125  0.070  0.028
 C         -0.031  0.026  0.006    0.005 -0.026  0.001   -0.022 -0.005  0.007
 H          0.313  0.058 -0.092   -0.307 -0.048  0.078   -0.010  0.003  0.002
 C          0.069  0.036 -0.019   -0.004  0.004  0.002    0.029  0.010 -0.008
 H          0.167 -0.092 -0.038   -0.129  0.180  0.027    0.187 -0.209 -0.037
 C          0.031  0.026  0.006    0.005  0.026 -0.001   -0.022  0.005 -0.007
 H         -0.313  0.058 -0.092   -0.307  0.048 -0.078   -0.010 -0.003 -0.002
 C         -0.069  0.036 -0.019   -0.004 -0.004 -0.002    0.029 -0.010  0.008
 H         -0.167 -0.093 -0.038   -0.129 -0.180 -0.027    0.187  0.209  0.037
 C         -0.044  0.040  0.010   -0.035  0.023  0.009   -0.071  0.066  0.018
 C          0.055 -0.041 -0.013    0.024 -0.004 -0.007    0.030 -0.068 -0.004
 H          0.446 -0.025 -0.125    0.444  0.014 -0.123    0.440 -0.055 -0.117
 C         -0.034 -0.040  0.011   -0.026 -0.052  0.009   -0.014  0.013  0.003
 N         -0.036 -0.083  0.014   -0.031 -0.093  0.014    0.072  0.025 -0.007
 C          0.034 -0.040  0.011   -0.026  0.052 -0.009   -0.014 -0.013 -0.003
 N          0.036 -0.083  0.014   -0.031  0.093 -0.014    0.072 -0.025  0.007
 C         -0.020  0.043 -0.002    0.021 -0.050  0.004   -0.042  0.013  0.003
 H          0.030 -0.029  0.007   -0.069  0.088 -0.038   -0.025 -0.005  0.000
 H         -0.096  0.023 -0.025    0.103 -0.028  0.029    0.046 -0.005  0.001
 H         -0.076 -0.024  0.015    0.093  0.037 -0.018   -0.001  0.028 -0.004
 C          0.020  0.043 -0.002    0.021  0.050 -0.004   -0.042 -0.013 -0.003
 H         -0.030 -0.029  0.007   -0.069 -0.088  0.038   -0.025  0.005 -0.000
 H          0.096  0.023 -0.025    0.103  0.028 -0.029    0.046  0.005 -0.001
 H          0.076 -0.024  0.015    0.093 -0.037  0.018   -0.001 -0.028  0.004
 C         -0.015  0.048 -0.011    0.013 -0.054  0.013   -0.041  0.011 -0.006
 H          0.032 -0.101 -0.007   -0.032  0.093  0.004   -0.010 -0.095  0.012
 H          0.030  0.077  0.006   -0.026 -0.074 -0.005    0.071  0.133  0.009
 H          0.071  0.042 -0.016   -0.066 -0.046  0.017    0.102  0.034 -0.020
 C          0.015  0.048 -0.011    0.013  0.054 -0.013   -0.041 -0.011  0.006
 H         -0.032 -0.101 -0.007   -0.032 -0.093 -0.004   -0.010  0.095 -0.012
 H         -0.030  0.077  0.006   -0.026  0.074  0.005    0.071 -0.133 -0.009
 H         -0.071  0.042 -0.016   -0.066  0.046 -0.017    0.102 -0.034  0.020
 TransDip   0.000  0.199  0.008    0.033 -0.000  0.000   -0.554  0.000 -0.000

 Mode:                67                     68                     69
 Frequency:      1325.88                1354.69                1362.52
 Force Cnst:      1.5811                 5.4738                 8.0496
 Red. Mass:       1.5265                 5.0624                 7.3593
 IR Active:          YES                    YES                    YES
 IR Intens:        5.058                133.929                 13.166
 Raman Active:       YES                    YES                    YES
               X      Y      Z        X      Y      Z        X      Y      Z
 S          0.000 -0.006  0.002    0.002  0.000 -0.000   -0.000  0.003 -0.002
 C          0.052  0.056  0.007    0.086  0.138  0.015   -0.090 -0.168 -0.010
 C          0.013 -0.036  0.006   -0.107  0.019 -0.032    0.156 -0.021  0.043
 H         -0.522 -0.015 -0.144   -0.142  0.025 -0.037   -0.027 -0.019 -0.002
 C         -0.054  0.074 -0.012   -0.043 -0.152 -0.002   -0.080  0.222 -0.025
 N          0.000 -0.037  0.002    0.110 -0.000  0.000   -0.000 -0.047 -0.002
 H         -0.000 -0.040 -0.046    0.131 -0.000 -0.000   -0.000 -0.053 -0.113
 C          0.054  0.074 -0.012   -0.043  0.152  0.002    0.080  0.222 -0.025
 C          0.009 -0.033 -0.000   -0.156 -0.011  0.041   -0.169 -0.013  0.042
 H         -0.355 -0.058  0.097    0.353  0.022 -0.083   -0.019 -0.004  0.022
 C         -0.002 -0.026  0.002    0.073 -0.071 -0.017    0.096 -0.167 -0.018
 H         -0.105  0.116  0.023    0.115 -0.132 -0.025   -0.126  0.140  0.026
 C         -0.009 -0.033 -0.000   -0.156  0.011 -0.041    0.169 -0.013  0.042
 H          0.355 -0.058  0.097    0.353 -0.022  0.083    0.019 -0.004  0.022
 C          0.002 -0.026  0.002    0.073  0.070  0.017   -0.096 -0.167 -0.018
 H          0.105  0.116  0.023    0.115  0.132  0.025    0.126  0.140  0.026
 C         -0.052  0.056  0.007    0.086 -0.139 -0.015    0.089 -0.168 -0.010
 C         -0.013 -0.036  0.006   -0.107 -0.019  0.032   -0.156 -0.021  0.043
 H          0.522 -0.015 -0.145   -0.142 -0.025  0.037    0.028 -0.019 -0.002
 C         -0.014 -0.007  0.005    0.051  0.169 -0.020    0.118  0.186 -0.040
 N          0.051  0.017 -0.007   -0.044 -0.155  0.022   -0.118 -0.120  0.027
 C          0.014 -0.007  0.005    0.051 -0.169  0.020   -0.118  0.186 -0.040
 N         -0.051  0.017 -0.007   -0.044  0.155 -0.023    0.118 -0.120  0.027
 C          0.022 -0.008 -0.003    0.015 -0.079 -0.004   -0.053  0.073  0.007
 H          0.032 -0.030  0.020   -0.118  0.107 -0.016    0.108 -0.136  0.002
 H         -0.006  0.001  0.001    0.160 -0.021  0.064   -0.037  0.012 -0.040
 H          0.002 -0.021  0.003    0.154  0.049 -0.032   -0.080 -0.002  0.027
 C         -0.022 -0.008 -0.003    0.015  0.079  0.004    0.053  0.073  0.007
 H         -0.032 -0.030  0.020   -0.118 -0.107  0.016   -0.108 -0.136  0.002
 H          0.006  0.001  0.001    0.160  0.021 -0.064    0.037  0.012 -0.040
 H         -0.002 -0.021  0.003    0.155 -0.049  0.032    0.080 -0.002  0.027
 C          0.026 -0.002  0.005    0.030 -0.071  0.031   -0.062  0.057 -0.028
 H          0.019  0.025 -0.008   -0.014  0.139 -0.044    0.018 -0.248  0.037
 H         -0.054 -0.077 -0.017   -0.046 -0.078 -0.045    0.085  0.146  0.053
 H         -0.066 -0.020  0.012   -0.090 -0.057  0.037    0.169  0.071 -0.046
 C         -0.026 -0.002  0.005    0.030  0.071 -0.031    0.061  0.057 -0.028
 H         -0.019  0.025 -0.008   -0.014 -0.139  0.044   -0.019 -0.248  0.037
 H          0.054 -0.077 -0.017   -0.046  0.078  0.045   -0.085  0.146  0.053
 H          0.066 -0.020  0.012   -0.090  0.057 -0.037   -0.168  0.071 -0.046
 TransDip  -0.000 -0.071  0.010   -0.371 -0.000  0.000    0.000 -0.116  0.008

 Mode:                70                     71                     72
 Frequency:      1380.36                1383.63                1435.43
 Force Cnst:      3.9471                 4.6231                 2.4993
 Red. Mass:       3.5159                 4.0987                 2.0587
 IR Active:          YES                    YES                    YES
 IR Intens:       51.700                114.846                  1.703
 Raman Active:       YES                    YES                    YES
               X      Y      Z        X      Y      Z        X      Y      Z
 S          0.000  0.005 -0.002   -0.007  0.000  0.000   -0.005  0.000  0.000
 C          0.071 -0.003  0.021    0.070 -0.019  0.022    0.091  0.021  0.025
 C         -0.056  0.002 -0.016   -0.041 -0.019 -0.011   -0.107 -0.041 -0.028
 H         -0.023 -0.002 -0.006   -0.023 -0.025 -0.003    0.299 -0.065  0.091
 C          0.036  0.013  0.008    0.066  0.062  0.013    0.002  0.013  0.000
 N          0.000 -0.022 -0.006   -0.084  0.000 -0.000   -0.061  0.000 -0.000
 H         -0.000 -0.025 -0.018   -0.268  0.000  0.000    0.425  0.000  0.000
 C         -0.036  0.013  0.008    0.066 -0.062 -0.013    0.002 -0.013 -0.000
 C          0.012  0.059 -0.006    0.040 -0.060 -0.008   -0.027  0.046  0.003
 H         -0.257  0.052  0.058    0.169 -0.064 -0.037   -0.037  0.055  0.011
 C          0.045 -0.045 -0.010   -0.070  0.065  0.016    0.076 -0.066 -0.017
 H         -0.162  0.258  0.029    0.098 -0.183 -0.016   -0.206  0.339  0.033
 C         -0.012  0.059 -0.006    0.040  0.060  0.008   -0.027 -0.046 -0.003
 H          0.257  0.052  0.058    0.169  0.064  0.037   -0.037 -0.055 -0.011
 C         -0.045 -0.045 -0.010   -0.070 -0.065 -0.016    0.076  0.066  0.017
 H          0.162  0.258  0.029    0.098  0.183  0.016   -0.206 -0.338 -0.033
 C         -0.071 -0.003  0.021    0.070  0.019 -0.022    0.091 -0.021 -0.025
 C          0.056  0.002 -0.016   -0.041  0.019  0.011   -0.107  0.041  0.028
 H          0.023 -0.002 -0.005   -0.023  0.025  0.003    0.299  0.065 -0.091
 C          0.108 -0.117 -0.025   -0.144  0.076  0.036   -0.042 -0.038  0.014
 N         -0.168  0.132  0.008    0.199 -0.106 -0.015    0.043  0.044 -0.011
 C         -0.108 -0.117 -0.025   -0.144 -0.076 -0.036   -0.042  0.038 -0.014
 N          0.168  0.132  0.008    0.199  0.106  0.015    0.043 -0.044  0.011
 C         -0.080 -0.038  0.006   -0.091 -0.022  0.009    0.006  0.010  0.006
 H         -0.094  0.031 -0.075   -0.073  0.012 -0.089   -0.061  0.105 -0.025
 H          0.256 -0.002  0.084    0.242 -0.003  0.072   -0.119 -0.012 -0.033
 H          0.213  0.143 -0.032    0.202  0.143 -0.025   -0.088 -0.005 -0.010
 C          0.080 -0.038  0.006   -0.091  0.022 -0.009    0.006 -0.010 -0.006
 H          0.094  0.031 -0.075   -0.073 -0.012  0.089   -0.061 -0.105  0.024
 H         -0.256 -0.002  0.084    0.242  0.003 -0.072   -0.119  0.012  0.033
 H         -0.213  0.143 -0.032    0.202 -0.143  0.025   -0.088  0.005  0.010
 C         -0.058 -0.063  0.020   -0.072 -0.053  0.015   -0.023 -0.009 -0.002
 H         -0.019 -0.085 -0.057   -0.017 -0.125 -0.060   -0.037  0.109 -0.058
 H          0.103  0.141  0.019    0.125  0.174  0.032    0.095  0.113  0.021
 H          0.173  0.026 -0.004    0.218  0.045 -0.013    0.119  0.086 -0.001
 C          0.058 -0.063  0.020   -0.072  0.053 -0.015   -0.023  0.009  0.002
 H          0.019 -0.085 -0.057   -0.017  0.125  0.060   -0.037 -0.109  0.058
 H         -0.103  0.141  0.019    0.125 -0.174 -0.032    0.095 -0.113 -0.021
 H         -0.173  0.026 -0.004    0.218 -0.045  0.013    0.119 -0.086  0.001
 TransDip  -0.000 -0.227 -0.037   -0.343  0.000 -0.000    0.042  0.000 -0.000

 Mode:                73                     74                     75
 Frequency:      1461.05                1474.09                1478.00
 Force Cnst:      2.4768                 1.5250                 1.9750
 Red. Mass:       1.9693                 1.1911                 1.5345
 IR Active:          YES                    YES                    YES
 IR Intens:        3.643                  0.209                  1.138
 Raman Active:       YES                    YES                    YES
               X      Y      Z        X      Y      Z        X      Y      Z
 S         -0.000 -0.002 -0.001   -0.001 -0.000 -0.000    0.000  0.001  0.000
 C          0.090  0.038  0.021    0.018  0.007  0.005   -0.059 -0.032 -0.013
 C         -0.055 -0.054 -0.013   -0.024 -0.006 -0.006    0.040  0.034  0.010
 H          0.104 -0.069  0.034    0.079 -0.012  0.025   -0.102  0.046 -0.034
 C         -0.038  0.031 -0.009    0.002 -0.004  0.001    0.022 -0.007  0.005
 N         -0.000 -0.023  0.002   -0.014 -0.000  0.000    0.000  0.011 -0.001
 H          0.000 -0.025 -0.018    0.107 -0.000 -0.000   -0.000  0.011  0.005
 C          0.038  0.031 -0.009    0.002  0.004 -0.001   -0.022 -0.007  0.005
 C          0.031 -0.041 -0.005   -0.006  0.009  0.001   -0.024  0.027  0.004
 H         -0.072 -0.055  0.022   -0.020  0.011  0.005    0.024  0.036 -0.009
 C         -0.069  0.026  0.016    0.017 -0.018 -0.003    0.051 -0.027 -0.012
 H          0.108 -0.233 -0.014   -0.058  0.089  0.013   -0.103  0.197  0.019
 C         -0.031 -0.041 -0.005   -0.006 -0.009 -0.001    0.024  0.027  0.004
 H          0.072 -0.055  0.022   -0.020 -0.011 -0.005   -0.024  0.036 -0.009
 C          0.069  0.026  0.016    0.017  0.018  0.003   -0.051 -0.027 -0.012
 H         -0.108 -0.233 -0.014   -0.058 -0.089 -0.013    0.103  0.197  0.019
 C         -0.090  0.038  0.021    0.018 -0.007 -0.005    0.059 -0.032 -0.013
 C          0.055 -0.054 -0.013   -0.024  0.006  0.006   -0.040  0.034  0.010
 H         -0.103 -0.069  0.034    0.079  0.012 -0.025    0.102  0.046 -0.034
 C          0.064  0.064 -0.020   -0.005 -0.005  0.002   -0.040 -0.040  0.012
 N         -0.043 -0.048  0.011   -0.001 -0.006  0.000    0.016  0.012 -0.004
 C         -0.064  0.064 -0.020   -0.005  0.005 -0.002    0.040 -0.040  0.012
 N          0.043 -0.048  0.011   -0.001  0.006 -0.000   -0.016  0.012 -0.004
 C          0.026  0.002  0.006   -0.049  0.030  0.000    0.053 -0.040 -0.003
 H         -0.124  0.191 -0.002    0.183 -0.244 -0.047   -0.190  0.242  0.060
 H         -0.210  0.001 -0.025    0.242 -0.062 -0.048   -0.231  0.086  0.079
 H         -0.189  0.008 -0.044    0.251 -0.071  0.106   -0.249  0.097 -0.125
 C         -0.026  0.002  0.006   -0.049 -0.030 -0.000   -0.053 -0.040 -0.003
 H          0.124  0.191 -0.002    0.183  0.244  0.047    0.190  0.242  0.060
 H          0.210  0.001 -0.025    0.242  0.062  0.048    0.231  0.086  0.080
 H          0.189  0.008 -0.044    0.251  0.071 -0.106    0.249  0.097 -0.125
 C         -0.029 -0.036  0.006    0.008  0.053 -0.014    0.002 -0.050  0.013
 H         -0.061  0.243 -0.142    0.061 -0.272  0.123   -0.052  0.234 -0.080
 H          0.146  0.207 -0.024   -0.112 -0.203  0.095    0.081  0.169 -0.108
 H          0.185  0.219  0.023   -0.089 -0.247 -0.049    0.022  0.209  0.051
 C          0.029 -0.036  0.006    0.008 -0.053  0.014   -0.002 -0.050  0.013
 H          0.061  0.243 -0.142    0.061  0.272 -0.123    0.053  0.234 -0.080
 H         -0.146  0.207 -0.024   -0.112  0.203 -0.095   -0.081  0.170 -0.108
 H         -0.185  0.219  0.023   -0.089  0.247  0.049   -0.022  0.209  0.051
 TransDip   0.000 -0.056 -0.024   -0.015  0.000  0.000   -0.000 -0.017  0.030

 Mode:                76                     77                     78
 Frequency:      1501.16                1510.72                1511.23
 Force Cnst:      2.2233                 1.6731                 1.4451
 Red. Mass:       1.6745                 1.2442                 1.0740
 IR Active:          YES                    YES                    YES
 IR Intens:      523.608                  9.658                  5.616
 Raman Active:       YES                    YES                    YES
               X      Y      Z        X      Y      Z        X      Y      Z
 S          0.000 -0.000  0.000   -0.000 -0.002  0.001    0.001 -0.000  0.000
 C          0.010  0.065 -0.001   -0.026  0.010 -0.008   -0.009 -0.002 -0.002
 C          0.054 -0.033  0.015    0.040  0.006  0.011    0.009  0.007  0.002
 H         -0.204 -0.025 -0.049   -0.134  0.014 -0.039   -0.055  0.010 -0.027
 C         -0.063 -0.044 -0.016   -0.015 -0.018 -0.003   -0.003 -0.000 -0.001
 N          0.086  0.000  0.000    0.000  0.012  0.001   -0.010  0.000  0.000
 H         -0.295  0.000  0.000   -0.000  0.013  0.015    0.085  0.000  0.000
 C         -0.063  0.044  0.016    0.015 -0.018 -0.003   -0.003 -0.000  0.001
 C          0.014  0.013 -0.004   -0.020 -0.008  0.006    0.015  0.005 -0.004
 H         -0.074  0.012  0.013    0.092 -0.002 -0.022   -0.055  0.001  0.015
 C          0.028 -0.008 -0.007   -0.004  0.022 -0.000   -0.002 -0.015  0.002
 H         -0.084  0.153  0.016    0.058 -0.063 -0.012   -0.017 -0.002 -0.007
 C          0.014 -0.013  0.004    0.020 -0.008  0.006    0.015 -0.005  0.004
 H         -0.074 -0.012 -0.014   -0.092 -0.002 -0.022   -0.055 -0.001 -0.015
 C          0.028  0.008  0.007    0.004  0.021 -0.000   -0.002  0.015 -0.002
 H         -0.084 -0.153 -0.016   -0.058 -0.063 -0.012   -0.018  0.001  0.007
 C          0.010 -0.065  0.001    0.026  0.010 -0.008   -0.009  0.002  0.002
 C          0.054  0.033 -0.015   -0.040  0.006  0.011    0.008 -0.006 -0.002
 H         -0.204  0.025  0.049    0.134  0.014 -0.039   -0.054 -0.010  0.027
 C         -0.055 -0.043  0.016   -0.002 -0.011  0.001    0.006  0.019 -0.003
 N          0.002  0.018 -0.006    0.018 -0.004  0.002   -0.003  0.006 -0.002
 C         -0.055  0.043 -0.016    0.002 -0.010  0.001    0.006 -0.019  0.003
 N          0.002 -0.018  0.006   -0.018 -0.004  0.002   -0.003 -0.006  0.002
 C         -0.036  0.036  0.003   -0.043  0.027  0.003   -0.016 -0.004  0.026
 H          0.136 -0.169 -0.044    0.170 -0.208 -0.102    0.106 -0.006 -0.364
 H          0.165 -0.107 -0.106    0.162 -0.083 -0.079   -0.205 -0.042 -0.051
 H          0.175 -0.128  0.122    0.264 -0.076  0.115    0.283  0.121  0.013
 C         -0.036 -0.036 -0.003    0.044  0.027  0.003   -0.015  0.005 -0.027
 H          0.136  0.169  0.044   -0.172 -0.209 -0.107    0.105  0.003  0.368
 H          0.165  0.107  0.106   -0.160 -0.083 -0.080   -0.210  0.041  0.051
 H          0.175  0.128 -0.122   -0.267 -0.075  0.115    0.283 -0.124 -0.012
 C         -0.014 -0.035  0.019   -0.002 -0.056  0.016    0.011 -0.020 -0.016
 H          0.003  0.153 -0.224   -0.052  0.248 -0.129   -0.112  0.128  0.246
 H          0.001  0.105 -0.112    0.066  0.198 -0.159    0.171  0.196 -0.019
 H          0.145  0.256  0.044    0.037  0.292  0.069   -0.196 -0.007  0.019
 C         -0.014  0.035 -0.019    0.002 -0.056  0.016    0.012  0.020  0.017
 H          0.003 -0.152  0.223    0.053  0.249 -0.127   -0.113 -0.127 -0.251
 H          0.001 -0.104  0.112   -0.068  0.200 -0.159    0.173 -0.196  0.017
 H          0.145 -0.255 -0.044   -0.035  0.292  0.069   -0.199  0.011 -0.019
 TransDip  -0.733 -0.000 -0.000    0.001 -0.079 -0.060   -0.076 -0.001 -0.000

 Mode:                79                     80                     81
 Frequency:      1511.70                1517.97                1518.73
 Force Cnst:      1.4126                 1.5695                 1.4513
 Red. Mass:       1.0491                 1.1561                 1.0679
 IR Active:          YES                    YES                    YES
 IR Intens:        5.576                 35.532                 19.219
 Raman Active:       YES                    YES                    YES
               X      Y      Z        X      Y      Z        X      Y      Z
 S         -0.000  0.000  0.000    0.000  0.000 -0.000    0.000  0.001 -0.000
 C         -0.003  0.001 -0.001   -0.011 -0.020 -0.002    0.005 -0.004  0.002
 C          0.003  0.000  0.001   -0.009  0.012 -0.002   -0.012 -0.002 -0.003
 H          0.012 -0.000  0.015    0.015  0.013 -0.009    0.018 -0.003 -0.009
 C          0.005 -0.006  0.001    0.022  0.014  0.006    0.010  0.009  0.002
 N          0.000  0.002 -0.000   -0.033  0.000  0.000   -0.000 -0.006 -0.001
 H         -0.000  0.002  0.003    0.124  0.000  0.000    0.000 -0.006 -0.007
 C         -0.005 -0.006  0.001    0.022 -0.014 -0.006   -0.010  0.009  0.002
 C          0.002  0.003 -0.001   -0.002  0.002 -0.000    0.010  0.001 -0.002
 H         -0.003  0.003  0.001    0.000  0.001  0.001   -0.035 -0.001  0.009
 C          0.002 -0.004 -0.000   -0.006 -0.007  0.001    0.001 -0.007  0.001
 H          0.008 -0.018 -0.013   -0.011  0.006  0.015   -0.006 -0.004 -0.010
 C         -0.002  0.003 -0.001   -0.002 -0.002  0.000   -0.010  0.001 -0.002
 H          0.004  0.003  0.001    0.000 -0.001 -0.001    0.035 -0.001  0.008
 C         -0.002 -0.004 -0.000   -0.006  0.007 -0.001   -0.001 -0.007  0.001
 H         -0.008 -0.018 -0.013   -0.011 -0.006 -0.015    0.006 -0.004 -0.010
 C          0.003  0.001 -0.001   -0.011  0.020  0.002   -0.005 -0.004  0.002
 C         -0.003  0.000  0.001   -0.009 -0.012  0.002    0.012 -0.002 -0.003
 H         -0.011 -0.000  0.015    0.015 -0.013  0.009   -0.018 -0.003 -0.009
 C         -0.001  0.005 -0.000    0.028  0.013 -0.007   -0.009  0.008  0.001
 N          0.005  0.009 -0.002   -0.009 -0.004  0.009   -0.004 -0.000 -0.009
 C          0.001  0.005 -0.000    0.028 -0.013  0.007    0.009  0.007  0.001
 N         -0.005  0.009 -0.002   -0.009  0.004 -0.009    0.004 -0.000 -0.009
 C          0.002  0.011 -0.028   -0.021  0.022 -0.027   -0.006  0.016 -0.024
 H         -0.058 -0.064  0.357    0.013 -0.155  0.301   -0.042 -0.072  0.304
 H          0.276  0.023  0.035    0.335 -0.007  0.006    0.255  0.001  0.010
 H         -0.213 -0.149  0.020   -0.083 -0.166  0.065   -0.160 -0.148  0.035
 C         -0.002  0.011 -0.027   -0.021 -0.022  0.027    0.006  0.016 -0.024
 H          0.056 -0.064  0.352    0.013  0.156 -0.302    0.042 -0.072  0.303
 H         -0.273  0.022  0.035    0.336  0.007 -0.006   -0.254  0.001  0.010
 H          0.209 -0.147  0.020   -0.084  0.166 -0.065    0.160 -0.148  0.035
 C         -0.011  0.001  0.024    0.007 -0.039 -0.012    0.007 -0.020 -0.025
 H          0.106 -0.055 -0.312   -0.132  0.199  0.203   -0.144  0.134  0.322
 H         -0.170 -0.144 -0.046    0.193  0.230 -0.037    0.226  0.203  0.043
 H          0.214  0.115  0.006   -0.154  0.057  0.032   -0.202 -0.075  0.003
 C          0.011  0.001  0.024    0.007  0.039  0.012   -0.007 -0.020 -0.025
 H         -0.105 -0.053 -0.309   -0.132 -0.199 -0.204    0.144  0.133  0.322
 H          0.168 -0.141 -0.047    0.194 -0.230  0.037   -0.226  0.203  0.043
 H         -0.212  0.114  0.007   -0.154 -0.057 -0.032    0.201 -0.075  0.002
 TransDip   0.001 -0.074  0.015    0.191 -0.000 -0.000    0.000  0.053  0.130

 Mode:                82                     83                     84
 Frequency:      1520.63                1543.28                1543.41
 Force Cnst:      2.0880                 1.5978                 1.4973
 Red. Mass:       1.5326                 1.1386                 1.0668
 IR Active:          YES                    YES                    YES
 IR Intens:       87.906                 59.939                  8.626
 Raman Active:       YES                    YES                    YES
               X      Y      Z        X      Y      Z        X      Y      Z
 S          0.002  0.000  0.000    0.000 -0.000 -0.000    0.000  0.000  0.000
 C         -0.036 -0.041 -0.009   -0.013 -0.026 -0.002   -0.013 -0.004 -0.003
 C          0.001  0.037 -0.002   -0.004  0.012 -0.002    0.012  0.006  0.003
 H          0.009  0.041  0.009    0.033  0.012  0.010   -0.036  0.010 -0.009
 C          0.035  0.013  0.011    0.025  0.019  0.006    0.007 -0.004  0.002
 N         -0.088  0.000 -0.000   -0.014 -0.000  0.000   -0.000  0.003 -0.000
 H          0.483  0.000  0.000   -0.009 -0.000 -0.000   -0.000  0.003  0.002
 C          0.035 -0.013 -0.011    0.025 -0.019 -0.006   -0.006 -0.005  0.002
 C          0.033  0.005 -0.009   -0.023 -0.005  0.006   -0.001  0.007 -0.000
 H         -0.125 -0.004  0.035    0.072 -0.002 -0.017   -0.003  0.008 -0.000
 C         -0.019 -0.039  0.007   -0.005  0.012  0.001    0.010 -0.008 -0.002
 H         -0.049 -0.007  0.011    0.058 -0.077 -0.013   -0.030  0.051  0.007
 C          0.033 -0.005  0.009   -0.023  0.005 -0.006    0.001  0.007 -0.000
 H         -0.125  0.004 -0.035    0.072  0.002  0.017    0.004  0.008  0.000
 C         -0.019  0.039 -0.007   -0.005 -0.012 -0.000   -0.010 -0.008 -0.002
 H         -0.049  0.007 -0.011    0.058  0.076  0.013    0.031  0.053  0.007
 C         -0.036  0.041  0.009   -0.014  0.026  0.002    0.012 -0.003 -0.003
 C          0.001 -0.037  0.002   -0.004 -0.012  0.002   -0.012  0.006  0.003
 H          0.009 -0.041 -0.009    0.032 -0.012 -0.010    0.037  0.009 -0.009
 C          0.047  0.066 -0.016    0.030  0.003 -0.008   -0.008 -0.009  0.003
 N         -0.027 -0.017 -0.002   -0.023 -0.014  0.001    0.012  0.020 -0.002
 C          0.047 -0.066  0.016    0.030 -0.003  0.008    0.009 -0.009  0.003
 N         -0.027  0.017  0.002   -0.022  0.014 -0.001   -0.013  0.020 -0.002
 C         -0.018 -0.003  0.001    0.003  0.023  0.013    0.011  0.021  0.012
 H          0.092 -0.110 -0.082   -0.035  0.105 -0.105   -0.074  0.150 -0.073
 H          0.054  0.018  0.026   -0.029 -0.251 -0.259   -0.038 -0.258 -0.263
 H          0.161  0.048  0.015    0.066 -0.261  0.158    0.009 -0.278  0.150
 C         -0.018  0.003 -0.001    0.004 -0.023 -0.013   -0.010  0.020  0.012
 H          0.092  0.110  0.082   -0.036 -0.108  0.107    0.074  0.148 -0.071
 H          0.054 -0.018 -0.026   -0.030  0.257  0.264    0.038 -0.253 -0.258
 H          0.161 -0.048 -0.015    0.067  0.267 -0.161   -0.008 -0.273  0.147
 C          0.003 -0.024  0.034   -0.021 -0.005 -0.006   -0.022  0.001 -0.009
 H          0.094  0.031 -0.337   -0.044  0.181 -0.093   -0.047  0.154 -0.049
 H         -0.179 -0.053 -0.182    0.129 -0.076  0.248    0.141 -0.086  0.280
 H          0.135  0.259  0.055    0.270 -0.114 -0.053    0.253 -0.169 -0.065
 C          0.003  0.024 -0.034   -0.022  0.004  0.006    0.021  0.002 -0.009
 H          0.094 -0.031  0.336   -0.044 -0.184  0.094    0.046  0.150 -0.047
 H         -0.179  0.052  0.182    0.132  0.078 -0.254   -0.139 -0.084  0.275
 H          0.135 -0.260 -0.055    0.275  0.118  0.055   -0.248 -0.166 -0.064
 TransDip   0.300  0.000 -0.000    0.248 -0.001  0.000    0.003  0.090 -0.027

 Mode:                85                     86                     87
 Frequency:      1549.84                1557.76                1557.87
 Force Cnst:      2.6310                 1.5120                 1.5482
 Red. Mass:       1.8591                 1.0575                 1.0827
 IR Active:          YES                    YES                    YES
 IR Intens:      290.721                 97.975                 10.996
 Raman Active:       YES                    YES                    YES
               X      Y      Z        X      Y      Z        X      Y      Z
 S          0.002 -0.000  0.000   -0.000 -0.000  0.000    0.000 -0.001  0.001
 C         -0.006  0.049 -0.005    0.005 -0.005  0.002   -0.006  0.015 -0.003
 C          0.046  0.001  0.012   -0.009  0.001 -0.002    0.021 -0.003  0.005
 H         -0.228  0.013 -0.065    0.036 -0.001  0.009   -0.079  0.002 -0.021
 C         -0.048 -0.058 -0.008    0.004  0.005  0.001   -0.015 -0.015 -0.003
 N         -0.023  0.000 -0.000   -0.005  0.000  0.000    0.000  0.008  0.001
 H          0.389  0.000  0.000   -0.013  0.000  0.000    0.000  0.009  0.010
 C         -0.048  0.058  0.008    0.005 -0.006 -0.001    0.015 -0.015 -0.003
 C          0.112  0.003 -0.029   -0.004 -0.004  0.001   -0.018 -0.004  0.005
 H         -0.313 -0.018  0.080    0.021 -0.003 -0.005    0.059 -0.001 -0.014
 C         -0.029 -0.045  0.009   -0.003  0.007  0.000   -0.001  0.013 -0.001
 H         -0.137  0.093  0.032    0.023 -0.030 -0.005    0.043 -0.048 -0.009
 C          0.112 -0.003  0.029   -0.002  0.004 -0.001    0.018 -0.004  0.005
 H         -0.313  0.018 -0.080    0.017  0.003  0.004   -0.060 -0.001 -0.014
 C         -0.029  0.045 -0.009   -0.003 -0.006 -0.000    0.001  0.013 -0.001
 H         -0.137 -0.093 -0.032    0.021  0.027  0.004   -0.044 -0.049 -0.010
 C         -0.006 -0.049  0.005    0.005  0.006 -0.002    0.006  0.015 -0.003
 C          0.046 -0.001 -0.012   -0.010 -0.001  0.003   -0.020 -0.003  0.005
 H         -0.228 -0.013  0.065    0.041  0.001 -0.010    0.076  0.001 -0.020
 C         -0.050  0.074  0.009   -0.006  0.003  0.002    0.007 -0.004 -0.001
 N          0.025 -0.039  0.005    0.024 -0.011 -0.007    0.017 -0.006 -0.007
 C         -0.050 -0.074 -0.009   -0.006 -0.003 -0.002   -0.007 -0.004 -0.001
 N          0.025  0.039 -0.005    0.023  0.011  0.006   -0.018 -0.007 -0.007
 C          0.022 -0.005 -0.001    0.008  0.018  0.009   -0.006 -0.021 -0.010
 H         -0.144  0.167  0.096   -0.113  0.182 -0.035    0.101 -0.172  0.052
 H         -0.003 -0.079 -0.067   -0.045 -0.219 -0.226    0.045  0.231  0.240
 H         -0.168 -0.117  0.013   -0.047 -0.241  0.119    0.024  0.252 -0.132
 C          0.022  0.005  0.001    0.009 -0.019 -0.010    0.005 -0.020 -0.010
 H         -0.144 -0.167 -0.096   -0.119 -0.192  0.038   -0.094 -0.161  0.050
 H         -0.003  0.079  0.067   -0.047  0.232  0.240   -0.042  0.217  0.226
 H         -0.168  0.117 -0.013   -0.049  0.256 -0.127   -0.021  0.236 -0.124
 C         -0.004  0.014 -0.009    0.020 -0.003  0.011   -0.021  0.005 -0.013
 H         -0.017 -0.027  0.094    0.062 -0.207  0.052   -0.065  0.204 -0.038
 H          0.062 -0.063  0.159   -0.160  0.058 -0.275    0.172 -0.066  0.301
 H          0.027 -0.199 -0.048   -0.254  0.143  0.062    0.260 -0.174 -0.071
 C         -0.004 -0.014  0.009    0.021  0.003 -0.012    0.020  0.005 -0.012
 H         -0.017  0.027 -0.094    0.066  0.219 -0.055    0.062  0.191 -0.034
 H          0.062  0.063 -0.159   -0.170 -0.062  0.292   -0.162 -0.062  0.284
 H          0.027  0.199  0.048   -0.269 -0.153 -0.067   -0.244 -0.164 -0.067
 TransDip  -0.546  0.000 -0.000   -0.317  0.003  0.002    0.010  0.092  0.053

 Mode:                88                     89                     90
 Frequency:      1566.94                1621.05                1631.75
 Force Cnst:      3.6732                11.0687                 5.5776
 Red. Mass:       2.5391                 7.1491                 3.5555
 IR Active:          YES                    YES                    YES
 IR Intens:       72.784                 13.370                  7.313
 Raman Active:       YES                    YES                    YES
               X      Y      Z        X      Y      Z        X      Y      Z
 S         -0.000  0.007 -0.003    0.000  0.005 -0.002   -0.000 -0.000  0.000
 C          0.000 -0.080  0.008    0.025 -0.171  0.021   -0.018  0.097 -0.012
 C         -0.084  0.015 -0.023   -0.112  0.094 -0.035    0.057 -0.052  0.018
 H          0.299  0.003  0.085    0.194  0.087  0.050   -0.096 -0.048 -0.024
 C          0.094  0.086  0.018   -0.130  0.267 -0.042    0.113 -0.174  0.046
 N          0.000 -0.044 -0.004   -0.000 -0.065  0.002   -0.117  0.000 -0.000
 H         -0.000 -0.048 -0.059    0.001 -0.067 -0.089    0.797  0.000  0.000
 C         -0.094  0.086  0.018    0.130  0.267 -0.042    0.113  0.174 -0.045
 C          0.107  0.007 -0.029   -0.135 -0.125  0.042   -0.068 -0.085  0.023
 H         -0.304 -0.011  0.074    0.221 -0.117 -0.041    0.080 -0.081 -0.010
 C         -0.001 -0.053  0.003   -0.013  0.182 -0.006   -0.026  0.114  0.001
 H         -0.167  0.167  0.036    0.243 -0.164 -0.053    0.148 -0.125 -0.031
 C         -0.107  0.007 -0.029    0.135 -0.125  0.042   -0.068  0.085 -0.023
 H          0.304 -0.011  0.074   -0.221 -0.117 -0.041    0.080  0.081  0.010
 C          0.001 -0.053  0.003    0.013  0.182 -0.006   -0.026 -0.115 -0.001
 H          0.167  0.167  0.036   -0.243 -0.164 -0.053    0.148  0.125  0.031
 C         -0.000 -0.080  0.008   -0.025 -0.171  0.021   -0.018 -0.097  0.012
 C          0.084  0.015 -0.023    0.112  0.094 -0.035    0.057  0.052 -0.018
 H         -0.299  0.003  0.085   -0.194  0.087  0.050   -0.096  0.048  0.024
 C         -0.112  0.058  0.026   -0.085 -0.232  0.034   -0.035 -0.134  0.016
 N          0.057 -0.033 -0.001    0.015  0.047 -0.007    0.005  0.024 -0.004
 C          0.112  0.058  0.026    0.085 -0.232  0.034   -0.035  0.134 -0.016
 N         -0.057 -0.033 -0.001   -0.015  0.047 -0.007    0.005 -0.024  0.004
 C         -0.018  0.005 -0.001    0.001 -0.012 -0.004   -0.001  0.007  0.002
 H          0.145 -0.172 -0.085   -0.048  0.036  0.034    0.027 -0.022 -0.020
 H          0.022  0.055  0.045    0.047 -0.014 -0.000   -0.020  0.003 -0.005
 H          0.176  0.078  0.007   -0.018 -0.030  0.004    0.016  0.009  0.004
 C          0.018  0.005 -0.001   -0.001 -0.012 -0.004   -0.001 -0.007 -0.002
 H         -0.144 -0.172 -0.085    0.048  0.036  0.034    0.027  0.022  0.020
 H         -0.022  0.055  0.045   -0.047 -0.014 -0.000   -0.020 -0.003  0.005
 H         -0.176  0.078  0.007    0.018 -0.030  0.004    0.016 -0.009 -0.003
 C         -0.007 -0.013  0.002    0.009 -0.004  0.007   -0.005 -0.000 -0.003
 H         -0.023  0.168 -0.128    0.009  0.034 -0.028   -0.007 -0.008  0.010
 H          0.041  0.006  0.033   -0.016 -0.047  0.023    0.013  0.027 -0.012
 H          0.142  0.089  0.006    0.023 -0.035 -0.004   -0.007  0.025  0.004
 C          0.007 -0.013  0.002   -0.009 -0.004  0.007   -0.005  0.000  0.003
 H          0.023  0.168 -0.128   -0.009  0.034 -0.028   -0.007  0.008 -0.010
 H         -0.041  0.006  0.033    0.016 -0.047  0.022    0.013 -0.027  0.012
 H         -0.142  0.089  0.006   -0.023 -0.035 -0.004   -0.007 -0.025 -0.004
 TransDip   0.000  0.259  0.088    0.000 -0.117  0.007    0.087  0.000  0.000

 Mode:                91                     92                     93
 Frequency:      1663.05                1678.11                2980.72
 Force Cnst:      9.5777                10.3835                 5.5186
 Red. Mass:       5.8776                 6.2583                 1.0542
 IR Active:          YES                    YES                    YES
 IR Intens:      103.751                 10.731                 31.037
 Raman Active:       YES                    YES                    YES
               X      Y      Z        X      Y      Z        X      Y      Z
 S         -0.001 -0.000  0.000    0.000 -0.008  0.002   -0.000 -0.000 -0.000
 C         -0.128 -0.106 -0.031    0.146  0.129  0.029   -0.000  0.000 -0.000
 C          0.208  0.028  0.056   -0.197 -0.034 -0.053    0.000  0.000  0.000
 H         -0.294  0.046 -0.088    0.264 -0.053  0.076   -0.001 -0.006  0.000
 C          0.113  0.050  0.028   -0.142 -0.080 -0.031    0.000 -0.000  0.000
 N         -0.042  0.000  0.000    0.000  0.032  0.003   -0.000 -0.000  0.000
 H          0.043  0.000  0.000   -0.000  0.034  0.048    0.000 -0.000  0.000
 C          0.113 -0.050 -0.028    0.142 -0.080 -0.031    0.000  0.000 -0.000
 C         -0.200  0.036  0.049   -0.221  0.040  0.055   -0.000 -0.000  0.000
 H          0.224  0.064 -0.058    0.272  0.069 -0.069    0.000 -0.001  0.000
 C          0.167 -0.142 -0.036    0.167 -0.139 -0.036   -0.001 -0.000  0.000
 H         -0.128  0.276  0.021   -0.108  0.253  0.016    0.007  0.004 -0.001
 C         -0.200 -0.036 -0.049    0.221  0.040  0.055   -0.000  0.000 -0.000
 H          0.224 -0.064  0.058   -0.272  0.069 -0.069    0.000  0.001 -0.000
 C          0.167  0.142  0.036   -0.167 -0.139 -0.036   -0.000  0.000 -0.000
 H         -0.128 -0.275 -0.021    0.108  0.253  0.016    0.005 -0.003  0.001
 C         -0.128  0.106  0.031   -0.146  0.129  0.029   -0.000 -0.000  0.000
 C          0.208 -0.028 -0.056    0.197 -0.034 -0.053    0.000 -0.001 -0.000
 H         -0.294 -0.046  0.088   -0.264 -0.053  0.076   -0.001  0.007 -0.000
 C         -0.163  0.068  0.038   -0.141  0.067  0.033    0.000  0.000 -0.000
 N          0.043 -0.017 -0.001    0.033 -0.013 -0.000    0.001  0.002 -0.000
 C         -0.163 -0.068 -0.038    0.141  0.067  0.033    0.000 -0.000  0.000
 N          0.043  0.017  0.001   -0.033 -0.013 -0.000    0.001 -0.002  0.000
 C          0.009 -0.006  0.003   -0.008  0.005 -0.003    0.010 -0.016 -0.022
 H         -0.046  0.060  0.029    0.035 -0.048 -0.022   -0.071 -0.057 -0.028
 H         -0.025  0.010  0.020    0.024 -0.010 -0.018    0.010  0.069 -0.084
 H         -0.082  0.021 -0.036    0.068 -0.020  0.032   -0.076  0.188  0.377
 C          0.009  0.006 -0.003    0.008  0.005 -0.003    0.012  0.019  0.027
 H         -0.046 -0.060 -0.029   -0.035 -0.048 -0.022   -0.086  0.069  0.034
 H         -0.025 -0.010 -0.020   -0.024 -0.010 -0.018    0.012 -0.084  0.102
 H         -0.082 -0.021  0.036   -0.068 -0.020  0.032   -0.092 -0.228 -0.456
 C         -0.000  0.012 -0.000   -0.000 -0.011  0.000    0.003 -0.011  0.026
 H          0.014 -0.071  0.047   -0.013  0.057 -0.036    0.083  0.026  0.031
 H         -0.015 -0.021  0.020    0.015  0.020 -0.019   -0.068  0.057  0.065
 H         -0.033 -0.076 -0.017    0.025  0.067  0.017   -0.051  0.071 -0.412
 C         -0.000 -0.012  0.000    0.000 -0.011 -0.000    0.004  0.014 -0.032
 H          0.014  0.071 -0.047    0.013  0.057 -0.036    0.101 -0.031 -0.038
 H         -0.015  0.021 -0.020   -0.015  0.020 -0.019   -0.083 -0.069 -0.079
 H         -0.033  0.076  0.017   -0.025  0.067  0.017   -0.062 -0.087  0.502
 TransDip  -0.326  0.000  0.000    0.000  0.079  0.069    0.175  0.033 -0.005

 Mode:                94                     95                     96
 Frequency:      2980.78                2989.20                2989.69
 Force Cnst:      5.5190                 5.5725                 5.5751
 Red. Mass:       1.0543                 1.0585                 1.0587
 IR Active:          YES                    YES                    YES
 IR Intens:      114.121                156.610                 89.620
 Raman Active:       YES                    YES                    YES
               X      Y      Z        X      Y      Z        X      Y      Z
 S          0.000 -0.000 -0.000   -0.000  0.000 -0.000    0.000  0.000 -0.000
 C          0.000 -0.000  0.000    0.000 -0.000  0.000   -0.000 -0.000 -0.000
 C         -0.000 -0.001 -0.000   -0.000  0.000 -0.000    0.000 -0.001  0.000
 H          0.001  0.007 -0.000   -0.000 -0.006  0.000    0.000  0.006 -0.000
 C         -0.000  0.000 -0.000    0.000  0.000  0.000    0.000  0.000 -0.000
 N          0.000 -0.000  0.000   -0.001  0.000  0.000    0.000  0.000  0.000
 H         -0.000 -0.000  0.000   -0.000  0.000 -0.000    0.000  0.001 -0.000
 C          0.000  0.000  0.000    0.000 -0.000 -0.000   -0.000  0.000 -0.000
 C         -0.000 -0.000  0.000   -0.000  0.000 -0.000    0.000  0.000 -0.000
 H          0.000 -0.001  0.000   -0.000 -0.002  0.000   -0.000 -0.002  0.000
 C         -0.000 -0.000  0.000    0.000  0.001 -0.000    0.000  0.001 -0.000
 H          0.005  0.003 -0.001   -0.005 -0.004  0.001   -0.005 -0.004  0.001
 C          0.000 -0.000  0.000   -0.000 -0.000  0.000   -0.000  0.000 -0.000
 H         -0.000 -0.001  0.000   -0.000  0.002 -0.000    0.000 -0.002  0.000
 C          0.001 -0.000  0.000    0.000 -0.001  0.000   -0.000  0.001 -0.000
 H         -0.007  0.004 -0.001   -0.004  0.003 -0.001    0.005 -0.004  0.001
 C         -0.000 -0.000  0.000    0.000  0.000 -0.000    0.000 -0.000 -0.000
 C          0.000 -0.000 -0.000   -0.000 -0.000  0.000   -0.000 -0.000  0.000
 H         -0.001  0.006 -0.000   -0.000  0.006 -0.000   -0.000  0.006 -0.000
 C          0.000  0.000 -0.000    0.002 -0.001 -0.000    0.002 -0.001 -0.000
 N          0.001  0.002 -0.000   -0.002  0.001  0.000   -0.002  0.001  0.000
 C         -0.000  0.000 -0.000    0.002  0.001  0.000   -0.002 -0.001 -0.000
 N         -0.001  0.002 -0.000   -0.002 -0.001 -0.000    0.002  0.001  0.000
 C         -0.012  0.020  0.027   -0.011  0.018  0.025    0.011 -0.019 -0.026
 H          0.086  0.069  0.034    0.067  0.052  0.027   -0.068 -0.053 -0.028
 H         -0.012 -0.084  0.102   -0.008 -0.067  0.082    0.008  0.069 -0.084
 H          0.093 -0.229 -0.458    0.086 -0.208 -0.410   -0.088  0.214  0.421
 C          0.010  0.016  0.022   -0.011 -0.019 -0.026   -0.011 -0.018 -0.026
 H         -0.071  0.056  0.028    0.069 -0.054 -0.028    0.067 -0.052 -0.027
 H          0.010 -0.069  0.084   -0.008  0.070 -0.085   -0.008  0.067 -0.082
 H         -0.076 -0.188 -0.376    0.089  0.214  0.423    0.086  0.208  0.411
 C         -0.004  0.014 -0.032    0.004 -0.013  0.031   -0.004  0.013 -0.032
 H         -0.101 -0.031 -0.037    0.080  0.026  0.031   -0.082 -0.027 -0.032
 H          0.082 -0.069 -0.079   -0.067  0.059  0.065    0.069 -0.060 -0.067
 H          0.061 -0.086  0.500   -0.057  0.084 -0.464    0.059 -0.087  0.478
 C          0.003  0.011 -0.026    0.004  0.013 -0.032    0.004  0.013 -0.031
 H          0.083 -0.026 -0.031    0.082 -0.027 -0.032    0.079 -0.026 -0.031
 H         -0.068 -0.057 -0.065   -0.069 -0.060 -0.067   -0.067 -0.058 -0.065
 H         -0.051 -0.072  0.413   -0.058 -0.086  0.475   -0.057 -0.084  0.462
 TransDip  -0.018  0.338 -0.049   -0.401  0.001 -0.004    0.005  0.089 -0.290

 Mode:                97                     98                     99
 Frequency:      3072.80                3072.84                3074.25
 Force Cnst:      6.0247                 6.0246                 6.0384
 Red. Mass:       1.0830                 1.0829                 1.0844
 IR Active:          YES                    YES                    YES
 IR Intens:        9.183                 34.163                  7.801
 Raman Active:       YES                    YES                    YES
               X      Y      Z        X      Y      Z        X      Y      Z
 S          0.000  0.000 -0.000    0.000 -0.000  0.000    0.000  0.000 -0.000
 C          0.000 -0.000  0.000   -0.000  0.000 -0.000    0.000 -0.000  0.000
 C         -0.000 -0.002 -0.000    0.000  0.001  0.000   -0.000 -0.001  0.000
 H          0.002  0.021 -0.001   -0.001 -0.011  0.001    0.001  0.015 -0.001
 C         -0.000  0.000 -0.000    0.000 -0.000 -0.000   -0.000 -0.000  0.000
 N          0.000 -0.000  0.000    0.000  0.000 -0.000    0.000  0.000  0.000
 H         -0.000 -0.000 -0.000   -0.000  0.000  0.000    0.000  0.000 -0.000
 C         -0.000 -0.000  0.000   -0.000 -0.000  0.000   -0.000  0.000 -0.000
 C          0.000 -0.000  0.000    0.000 -0.000  0.000   -0.000  0.000 -0.000
 H         -0.000  0.002 -0.000   -0.000  0.003 -0.000    0.000 -0.001  0.000
 C          0.001  0.000 -0.000    0.001  0.001 -0.001   -0.001 -0.001  0.000
 H         -0.008 -0.006  0.002   -0.015 -0.011  0.004    0.013  0.010 -0.003
 C          0.000  0.000 -0.000   -0.000 -0.000  0.000   -0.000 -0.000  0.000
 H         -0.000 -0.003  0.000    0.000  0.001 -0.000    0.000  0.001 -0.000
 C          0.001 -0.001  0.000   -0.001  0.000 -0.000   -0.001  0.001 -0.000
 H         -0.015  0.011 -0.004    0.008 -0.006  0.002    0.016 -0.012  0.004
 C          0.000  0.000 -0.000    0.000  0.000 -0.000    0.000  0.000 -0.000
 C         -0.000  0.001  0.000   -0.000  0.002  0.000   -0.000  0.001 -0.000
 H          0.001 -0.011  0.001    0.002 -0.020  0.001    0.001 -0.013  0.001
 C         -0.000 -0.000  0.000   -0.000 -0.000  0.000   -0.001  0.000  0.000
 N         -0.000 -0.000  0.000   -0.000 -0.001  0.000    0.001 -0.000  0.001
 C         -0.000  0.000 -0.000    0.000 -0.000  0.000   -0.001 -0.001 -0.000
 N         -0.000  0.001 -0.000    0.000 -0.000  0.000    0.001  0.000 -0.001
 C         -0.004  0.015 -0.043    0.002 -0.009  0.024    0.004 -0.019  0.045
 H          0.126  0.100  0.029   -0.071 -0.056 -0.016   -0.123 -0.097 -0.027
 H         -0.051 -0.361  0.356    0.029  0.203 -0.200    0.054  0.386 -0.382
 H         -0.025  0.075  0.127    0.014 -0.042 -0.071    0.022 -0.069 -0.117
 C         -0.002 -0.008  0.024   -0.004 -0.016  0.044    0.003  0.016 -0.038
 H          0.070 -0.055 -0.016    0.129 -0.102 -0.029   -0.105  0.082  0.023
 H         -0.028  0.199 -0.197   -0.052  0.368 -0.364    0.046 -0.327  0.325
 H         -0.014 -0.041 -0.070   -0.025 -0.076 -0.129    0.019  0.059  0.099
 C         -0.018  0.029  0.044    0.010 -0.016 -0.024   -0.015  0.022  0.031
 H         -0.173 -0.047 -0.040    0.094  0.026  0.022   -0.113 -0.031 -0.025
 H          0.419 -0.335 -0.315   -0.228  0.182  0.171    0.304 -0.244 -0.230
 H         -0.031  0.036 -0.171    0.017 -0.020  0.093   -0.021  0.022 -0.106
 C         -0.010 -0.016 -0.025   -0.018 -0.028 -0.044   -0.013 -0.019 -0.027
 H         -0.095  0.026  0.022   -0.171  0.046  0.040   -0.098  0.027  0.022
 H          0.231  0.185  0.173    0.413  0.330  0.310    0.262  0.210  0.198
 H         -0.017 -0.020  0.094   -0.031 -0.036  0.169   -0.018 -0.019  0.091
 TransDip  -0.081  0.054 -0.001   -0.024 -0.185  0.010    0.086  0.003  0.025

 Mode:               100                    101                    102
 Frequency:      3074.35                3133.80                3133.81
 Force Cnst:      6.0386                 6.3587                 6.3588
 Red. Mass:       1.0844                 1.0990                 1.0990
 IR Active:          YES                    YES                    YES
 IR Intens:      101.883                  0.563                  7.785
 Raman Active:       YES                    YES                    YES
               X      Y      Z        X      Y      Z        X      Y      Z
 S         -0.000  0.000 -0.000    0.000 -0.000 -0.000    0.000  0.000  0.000
 C          0.000 -0.000  0.000   -0.000  0.000 -0.000    0.000 -0.000  0.000
 C         -0.000 -0.001  0.000    0.000  0.001 -0.000   -0.000 -0.001  0.000
 H          0.001  0.014 -0.001   -0.002 -0.016  0.001    0.001  0.010 -0.000
 C         -0.000  0.000  0.000    0.000 -0.000  0.000    0.000  0.000  0.000
 N         -0.000  0.000  0.000   -0.000  0.000 -0.000   -0.000 -0.000  0.000
 H         -0.000  0.000 -0.000    0.000  0.000  0.000    0.000 -0.000 -0.000
 C          0.000 -0.000  0.000    0.000  0.000 -0.000   -0.000  0.000  0.000
 C          0.000  0.000  0.000   -0.000  0.000 -0.000    0.000  0.001 -0.000
 H         -0.000  0.001 -0.000    0.000 -0.006  0.000    0.001 -0.008  0.000
 C          0.001  0.001 -0.000   -0.001 -0.001  0.000   -0.002 -0.001  0.000
 H         -0.016 -0.012  0.004    0.012  0.008 -0.003    0.018  0.012 -0.005
 C         -0.000  0.000  0.000   -0.000 -0.001  0.000   -0.000  0.000 -0.000
 H          0.000  0.001 -0.000    0.001  0.009 -0.000   -0.000 -0.005  0.000
 C         -0.001  0.001 -0.000   -0.002  0.001 -0.000    0.001 -0.001  0.000
 H          0.013 -0.011  0.003    0.018 -0.012  0.005   -0.012  0.008 -0.003
 C         -0.000 -0.000  0.000   -0.000 -0.000  0.000   -0.000 -0.000  0.000
 C          0.000 -0.001  0.000    0.000 -0.001 -0.000    0.000 -0.001  0.000
 H         -0.001  0.016 -0.001   -0.001  0.010 -0.000   -0.002  0.016 -0.001
 C          0.001 -0.001 -0.000    0.000  0.000 -0.000    0.000  0.000 -0.000
 N         -0.001  0.000 -0.001    0.000  0.001 -0.000    0.000  0.001 -0.000
 C         -0.001 -0.000 -0.000    0.000 -0.000  0.000   -0.000  0.000 -0.000
 N          0.001  0.000 -0.001    0.000 -0.001  0.000   -0.000  0.001 -0.000
 C          0.003 -0.016  0.038   -0.042 -0.046 -0.005    0.027  0.030  0.003
 H         -0.104 -0.082 -0.023    0.494  0.383  0.152   -0.319 -0.247 -0.098
 H          0.045  0.326 -0.323    0.014  0.144 -0.158   -0.009 -0.093  0.102
 H          0.018 -0.058 -0.098   -0.022  0.022  0.068    0.014 -0.014 -0.044
 C         -0.004 -0.018  0.044   -0.027  0.029  0.003   -0.042  0.046  0.005
 H          0.121 -0.095 -0.026    0.318 -0.247 -0.098    0.494 -0.383 -0.152
 H         -0.053  0.379 -0.376    0.009 -0.093  0.102    0.014 -0.144  0.158
 H         -0.021 -0.067 -0.114   -0.014 -0.014 -0.044   -0.022 -0.022 -0.068
 C         -0.013  0.019  0.027    0.043  0.004  0.008   -0.028 -0.002 -0.005
 H         -0.098 -0.027 -0.022   -0.421 -0.126 -0.127    0.272  0.081  0.082
 H          0.264 -0.212 -0.200   -0.092  0.083  0.082    0.060 -0.053 -0.053
 H         -0.018  0.019 -0.092    0.003  0.009 -0.054   -0.002 -0.006  0.035
 C          0.015  0.022  0.032    0.028 -0.002 -0.005    0.043 -0.004 -0.008
 H          0.116 -0.032 -0.026   -0.272  0.081  0.082   -0.422  0.126  0.127
 H         -0.312 -0.250 -0.236   -0.060 -0.053 -0.053   -0.093 -0.083 -0.082
 H          0.021  0.023 -0.108    0.002 -0.006  0.035    0.003 -0.009  0.055
 TransDip  -0.006  0.051  0.319   -0.014 -0.019  0.001   -0.003  0.089 -0.002

 Mode:               103                    104                    105
 Frequency:      3146.31                3146.42                3169.25
 Force Cnst:      6.3928                 6.3929                 6.4451
 Red. Mass:       1.0961                 1.0960                 1.0891
 IR Active:          YES                    YES                    YES
 IR Intens:       94.439                 19.221                  3.741
 Raman Active:       YES                    YES                    YES
               X      Y      Z        X      Y      Z        X      Y      Z
 S         -0.000  0.000  0.000   -0.000 -0.000 -0.000   -0.000 -0.000  0.000
 C          0.000 -0.000  0.000    0.000 -0.000  0.000   -0.000 -0.000 -0.000
 C         -0.000 -0.001  0.000   -0.000 -0.001  0.000   -0.000  0.001 -0.000
 H          0.002  0.013 -0.001    0.002  0.014 -0.001   -0.000 -0.010  0.000
 C          0.000  0.000 -0.000   -0.000  0.000 -0.000    0.002 -0.000  0.001
 N         -0.000  0.000  0.000   -0.000 -0.000 -0.000   -0.000 -0.000  0.000
 H          0.000 -0.000 -0.000    0.000  0.000  0.000   -0.008  0.000  0.000
 C          0.000 -0.000  0.000    0.000  0.000 -0.000    0.002  0.000 -0.001
 C         -0.000  0.001 -0.000    0.000 -0.001  0.000    0.004 -0.060  0.003
 H          0.000 -0.007  0.000   -0.000  0.008 -0.000   -0.047  0.698 -0.033
 C         -0.001 -0.001  0.000    0.000  0.000 -0.000    0.004  0.005 -0.001
 H          0.008  0.005 -0.002   -0.007 -0.004  0.002   -0.070 -0.054  0.021
 C         -0.000 -0.001  0.000   -0.000 -0.001  0.000    0.004  0.060 -0.003
 H          0.000  0.006 -0.000    0.000  0.008 -0.000   -0.047 -0.694  0.033
 C         -0.001  0.000 -0.000   -0.001  0.000 -0.000    0.004 -0.005  0.001
 H          0.007 -0.005  0.002    0.007 -0.005  0.002   -0.069  0.054 -0.021
 C          0.000  0.000 -0.000   -0.000 -0.000  0.000   -0.000  0.000  0.000
 C         -0.000  0.001 -0.000    0.000 -0.001  0.000   -0.000 -0.001  0.000
 H          0.002 -0.014  0.001   -0.001  0.012 -0.001   -0.000  0.010 -0.000
 C          0.000 -0.000  0.000   -0.000  0.000 -0.000    0.000  0.000 -0.000
 N         -0.000  0.000  0.000    0.000 -0.000 -0.000    0.000 -0.000 -0.000
 C          0.000  0.000 -0.000    0.000  0.000 -0.000    0.000 -0.000  0.000
 N         -0.000 -0.000 -0.000   -0.000 -0.000 -0.000    0.000  0.000  0.000
 C         -0.024 -0.025 -0.003   -0.027 -0.028 -0.004   -0.001 -0.001  0.000
 H          0.283  0.217  0.087    0.317  0.243  0.097    0.008  0.006  0.002
 H          0.009  0.072 -0.079    0.010  0.080 -0.087    0.001  0.006 -0.007
 H         -0.011  0.011  0.034   -0.013  0.012  0.038   -0.000 -0.000  0.000
 C         -0.027  0.028  0.004    0.024 -0.025 -0.003   -0.001  0.001 -0.000
 H          0.317 -0.243 -0.097   -0.284  0.218  0.087    0.008 -0.006 -0.002
 H          0.010 -0.080  0.088   -0.009  0.072 -0.078    0.001 -0.006  0.007
 H         -0.013 -0.012 -0.038    0.011  0.011  0.034   -0.000  0.000 -0.000
 C         -0.048 -0.005 -0.009   -0.053 -0.006 -0.011   -0.000 -0.000  0.000
 H          0.476  0.145  0.143    0.532  0.163  0.160    0.001  0.001  0.000
 H          0.094 -0.080 -0.081    0.104 -0.089 -0.090   -0.001  0.001  0.001
 H         -0.004 -0.009  0.055   -0.004 -0.010  0.061   -0.000  0.000 -0.001
 C         -0.053  0.006  0.011    0.047 -0.005 -0.009   -0.000  0.000 -0.000
 H          0.532 -0.162 -0.160   -0.476  0.145  0.143    0.001 -0.001 -0.000
 H          0.105  0.090  0.091   -0.093 -0.080 -0.081   -0.001 -0.001 -0.001
 H         -0.004  0.010 -0.061    0.004 -0.009  0.054   -0.000 -0.000  0.001
 TransDip  -0.311  0.007  0.003   -0.017 -0.125 -0.061    0.062 -0.000 -0.000

 Mode:               106                    107                    108
 Frequency:      3169.84                3233.73                3233.75
 Force Cnst:      6.4486                 6.7086                 6.7079
 Red. Mass:       1.0893                 1.0889                 1.0887
 IR Active:          YES                    YES                    YES
 IR Intens:       36.227                  9.405                  3.336
 Raman Active:       YES                    YES                    YES
               X      Y      Z        X      Y      Z        X      Y      Z
 S          0.000 -0.000  0.000    0.000 -0.000 -0.000   -0.000 -0.000 -0.000
 C          0.000  0.000  0.000    0.002  0.000  0.001    0.002  0.000  0.000
 C          0.000 -0.001  0.000   -0.003 -0.059  0.002   -0.003 -0.062  0.002
 H          0.001  0.010 -0.000    0.037  0.684 -0.023    0.038  0.715 -0.024
 C         -0.003  0.000 -0.001   -0.000  0.001 -0.000    0.000  0.001 -0.000
 N          0.000 -0.000  0.000    0.000 -0.000 -0.000   -0.000 -0.000 -0.000
 H          0.000  0.002  0.001    0.000 -0.001  0.000   -0.001 -0.000  0.000
 C          0.003  0.000 -0.001    0.000  0.001 -0.000    0.000 -0.001  0.000
 C          0.004 -0.060  0.003    0.000  0.000 -0.000   -0.000 -0.001  0.000
 H         -0.047  0.694 -0.033   -0.000 -0.000  0.000   -0.000  0.005 -0.000
 C          0.004  0.005 -0.001   -0.005 -0.004  0.002    0.002  0.001 -0.001
 H         -0.070 -0.055  0.021    0.061  0.045 -0.018   -0.025 -0.018  0.008
 C         -0.004 -0.060  0.003   -0.000 -0.000 -0.000   -0.000  0.001 -0.000
 H          0.047  0.698 -0.033    0.000  0.000  0.000   -0.000 -0.005  0.000
 C         -0.004  0.005 -0.001    0.005 -0.004  0.002    0.003 -0.001  0.001
 H          0.070 -0.055  0.021   -0.060  0.044 -0.018   -0.027  0.020 -0.008
 C         -0.000  0.000  0.000   -0.002  0.000  0.001    0.002 -0.000 -0.000
 C         -0.000 -0.001  0.000    0.003 -0.061  0.002   -0.003  0.059 -0.002
 H         -0.001  0.010 -0.000   -0.038  0.712 -0.024    0.037 -0.688  0.023
 C          0.000  0.000 -0.000    0.002  0.001 -0.000   -0.002 -0.001  0.000
 N          0.000 -0.000 -0.000   -0.000 -0.000  0.000    0.000  0.000 -0.000
 C         -0.000  0.000 -0.000   -0.002  0.001 -0.000   -0.002  0.001 -0.000
 N         -0.000 -0.000 -0.000    0.000 -0.000  0.000    0.000 -0.000  0.000
 C          0.001  0.001 -0.000   -0.000 -0.000  0.000   -0.000 -0.000  0.000
 H         -0.008 -0.006 -0.002    0.003  0.002  0.001    0.002  0.002  0.001
 H         -0.001 -0.006  0.006    0.000  0.003 -0.003    0.000  0.002 -0.002
 H          0.000  0.000 -0.000   -0.000  0.000  0.001   -0.000  0.000  0.001
 C         -0.001  0.001 -0.000    0.000 -0.000  0.000   -0.000  0.000 -0.000
 H          0.008 -0.006 -0.002   -0.003  0.002  0.001    0.002 -0.002 -0.001
 H          0.001 -0.006  0.006   -0.000  0.003 -0.003    0.000 -0.002  0.002
 H         -0.000  0.000 -0.000    0.000  0.000  0.001   -0.000 -0.000 -0.001
 C          0.000  0.000 -0.000    0.002 -0.001 -0.001    0.002 -0.001 -0.001
 H         -0.003 -0.001 -0.001   -0.010 -0.002 -0.003   -0.010 -0.002 -0.004
 H          0.000 -0.000 -0.000   -0.021  0.014  0.013   -0.021  0.014  0.014
 H          0.000 -0.000  0.001   -0.000  0.000 -0.005   -0.000  0.000 -0.005
 C         -0.000  0.000 -0.000   -0.002 -0.001 -0.001    0.002  0.001  0.001
 H          0.003 -0.001 -0.001    0.010 -0.002 -0.004   -0.010  0.002  0.003
 H         -0.000 -0.000 -0.000    0.021  0.014  0.014   -0.021 -0.014 -0.013
 H         -0.000 -0.000  0.001    0.000  0.000 -0.006   -0.000 -0.000  0.005
 TransDip  -0.000 -0.193 -0.007    0.001 -0.098 -0.008   -0.058 -0.002 -0.000

 Mode:               109                    110                    111
 Frequency:      3234.89                3235.05                3579.96
 Force Cnst:      6.7215                 6.7221                 8.1201
 Red. Mass:       1.0902                 1.0902                 1.0754
 IR Active:          YES                    YES                    YES
 IR Intens:       27.183                  7.137                  9.249
 Raman Active:       YES                    YES                    YES
               X      Y      Z        X      Y      Z        X      Y      Z
 S          0.000 -0.000  0.000    0.000  0.000 -0.000   -0.000 -0.000 -0.000
 C          0.000 -0.000  0.000   -0.000  0.000 -0.000    0.000  0.001  0.000
 C          0.000 -0.003  0.000   -0.000  0.007 -0.000    0.000 -0.000  0.000
 H          0.001  0.035 -0.001   -0.003 -0.076  0.003   -0.000  0.000 -0.000
 C          0.001 -0.000  0.000   -0.001  0.000 -0.000    0.001 -0.001  0.001
 N         -0.000  0.000 -0.000   -0.000 -0.000  0.000    0.000 -0.072  0.007
 H         -0.001 -0.000  0.000   -0.000  0.001 -0.000   -0.000  0.990 -0.124
 C          0.001  0.000 -0.000    0.001  0.000 -0.000   -0.001 -0.001  0.001
 C          0.002 -0.009  0.000    0.002 -0.009  0.000   -0.000  0.000 -0.000
 H         -0.008  0.086 -0.003   -0.008  0.092 -0.004    0.003 -0.001  0.000
 C         -0.046 -0.034  0.013   -0.048 -0.036  0.014    0.000  0.000 -0.000
 H          0.529  0.393 -0.156    0.557  0.414 -0.164   -0.000 -0.000  0.000
 C          0.002  0.009 -0.000   -0.002 -0.009  0.000    0.000  0.000 -0.000
 H         -0.008 -0.091  0.004    0.008  0.087 -0.003   -0.003 -0.001  0.000
 C         -0.048  0.036 -0.014    0.045 -0.034  0.013   -0.000  0.000 -0.000
 H          0.560 -0.416  0.165   -0.526  0.391 -0.155    0.000 -0.000  0.000
 C          0.000  0.000 -0.000    0.000  0.000 -0.000   -0.000  0.001  0.000
 C          0.000  0.003 -0.000    0.000  0.007 -0.000   -0.000 -0.000  0.000
 H          0.001 -0.030  0.001    0.003 -0.078  0.003    0.000  0.000 -0.000
 C         -0.001  0.002  0.000   -0.001  0.002  0.000    0.000  0.000 -0.000
 N         -0.000 -0.000  0.000   -0.000 -0.000  0.000   -0.000  0.000  0.000
 C         -0.001 -0.002 -0.000    0.001  0.002  0.000   -0.000  0.000 -0.000
 N         -0.000  0.000 -0.000    0.000 -0.000  0.000    0.000  0.000  0.000
 C          0.000  0.002 -0.001   -0.000 -0.002  0.001   -0.000  0.000 -0.000
 H         -0.007 -0.007 -0.002    0.006  0.006  0.002    0.000  0.000  0.000
 H         -0.005 -0.022  0.021    0.005  0.021 -0.020   -0.000 -0.000  0.000
 H          0.001 -0.002 -0.005   -0.001  0.002  0.005    0.000 -0.000 -0.000
 C          0.000 -0.002  0.001    0.000 -0.002  0.001    0.000  0.000 -0.000
 H         -0.006  0.007  0.002   -0.006  0.007  0.002   -0.000  0.000  0.000
 H         -0.005  0.021 -0.020   -0.005  0.022 -0.021    0.000 -0.000  0.000
 H          0.001  0.001  0.005    0.001  0.002  0.005   -0.000 -0.000 -0.000
 C         -0.000 -0.000 -0.000   -0.000  0.000  0.000    0.000 -0.000  0.000
 H          0.002  0.001  0.001   -0.002 -0.001 -0.000    0.000  0.000  0.000
 H         -0.000 -0.000  0.000    0.002 -0.001 -0.001   -0.000  0.000  0.000
 H         -0.000 -0.000  0.000    0.000  0.000  0.000   -0.000  0.000 -0.000
 C         -0.000  0.000  0.000    0.000  0.000  0.000   -0.000 -0.000  0.000
 H          0.002 -0.001 -0.001    0.002 -0.001 -0.001   -0.000  0.000  0.000
 H         -0.000  0.000 -0.000   -0.002 -0.001 -0.001    0.000  0.000  0.000
 H         -0.000  0.000 -0.001   -0.000  0.000  0.000    0.000  0.000 -0.000
 TransDip  -0.167  0.002 -0.001   -0.005 -0.077  0.038    0.000  0.097 -0.010

 STANDARD THERMODYNAMIC QUANTITIES AT   298.15 K  AND     1.00 ATM

   This Molecule has  0 Imaginary Frequencies
   Zero point vibrational energy:      203.855 kcal/mol

   Atom    1 Element S  Has Mass   31.97207
   Atom    2 Element C  Has Mass   12.00000
   Atom    3 Element C  Has Mass   12.00000
   Atom    4 Element H  Has Mass    1.00783
   Atom    5 Element C  Has Mass   12.00000
   Atom    6 Element N  Has Mass   14.00307
   Atom    7 Element H  Has Mass    1.00783
   Atom    8 Element C  Has Mass   12.00000
   Atom    9 Element C  Has Mass   12.00000
   Atom   10 Element H  Has Mass    1.00783
   Atom   11 Element C  Has Mass   12.00000
   Atom   12 Element H  Has Mass    1.00783
   Atom   13 Element C  Has Mass   12.00000
   Atom   14 Element H  Has Mass    1.00783
   Atom   15 Element C  Has Mass   12.00000
   Atom   16 Element H  Has Mass    1.00783
   Atom   17 Element C  Has Mass   12.00000
   Atom   18 Element C  Has Mass   12.00000
   Atom   19 Element H  Has Mass    1.00783
   Atom   20 Element C  Has Mass   12.00000
   Atom   21 Element N  Has Mass   14.00307
   Atom   22 Element C  Has Mass   12.00000
   Atom   23 Element N  Has Mass   14.00307
   Atom   24 Element C  Has Mass   12.00000
   Atom   25 Element H  Has Mass    1.00783
   Atom   26 Element H  Has Mass    1.00783
   Atom   27 Element H  Has Mass    1.00783
   Atom   28 Element C  Has Mass   12.00000
   Atom   29 Element H  Has Mass    1.00783
   Atom   30 Element H  Has Mass    1.00783
   Atom   31 Element H  Has Mass    1.00783
   Atom   32 Element C  Has Mass   12.00000
   Atom   33 Element H  Has Mass    1.00783
   Atom   34 Element H  Has Mass    1.00783
   Atom   35 Element H  Has Mass    1.00783
   Atom   36 Element C  Has Mass   12.00000
   Atom   37 Element H  Has Mass    1.00783
   Atom   38 Element H  Has Mass    1.00783
   Atom   39 Element H  Has Mass    1.00783
   Molecular Mass:   285.130050 amu
   Principal axes and moments of inertia in amu*Bohr^2:
                             1           2           3
    Eigenvalues --     1977.06360 13477.99493 14910.29539
          X               1.00000    -0.00000     0.00000
          Y               0.00000     1.00000     0.00144
          Z              -0.00000    -0.00144     1.00000
   Rotational Symmetry Number is   1
   The Molecule is an Asymmetric Top
   Translational Enthalpy:        0.889 kcal/mol
   Rotational Enthalpy:           0.889 kcal/mol
   Vibrational Enthalpy:        214.225 kcal/mol
   gas constant (RT):             0.592 kcal/mol
   Translational Entropy:        42.841  cal/mol.K
   Rotational Entropy:           34.340  cal/mol.K
   Vibrational Entropy:          67.645  cal/mol.K

   Total Enthalpy:              216.595 kcal/mol
   Total Entropy:               144.826  cal/mol.K

 ======================================================================

 STANDARD THERMODYNAMIC QUANTITIES FOR ANHARMONIC VIBRATION -- TOSH

   Zero point vibrational energy: ************ kcal/mol

   Vibrational Enthalpy:       Infinity kcal/mol
   Vibrational Entropy:             NaN  cal/mol.K

   Total Enthalpy:             Infinity kcal/mol
   Total Entropy:                   NaN  cal/mol.K

 ======================================================================

 STANDARD THERMODYNAMIC QUANTITIES FOR ANHARMONIC VIBRATION -- VPT2

   Zero point vibrational energy: ************ kcal/mol

   Vibrational Enthalpy:       Infinity kcal/mol
   Vibrational Entropy:             NaN  cal/mol.K

   Total Enthalpy:             Infinity kcal/mol
   Total Entropy:                   NaN  cal/mol.K

 ======================================================================

Archival summary:
1\1\pikachu\FREQ\ProcedureUnspecified\6-31G*\131619\pakpong\SunJun517:30:182016SunJun517:30:182016\0\\#,FREQ,ProcedureUnspecified,6-31G*,\\0,1\S\C,1,1.78821\C,2,1.39331,1,119.172\H,3,1.08296,2,117.955,1,4.77757,0\C,2,1.40252,1,119.627,3,-176.248,0\C,5,1.39696,2,117.649,1,175.312,0\H,6,1.08865,5,119.255,2,179.941,0\C,6,1.39279,5,121.685,2,-1.03593,0\H,8,1.08283,6,118.287,5,-178.705,0\N,5,1.40911,2,120.675,1,-3.38021,0\H,10,1.01225,5,113.543,2,-175.816,0\C,10,1.40911,5,121.033,2,-35.4075,0\C,12,1.39696,10,121.663,5,-145.956,0\H,13,1.08865,12,119.255,10,1.38076,0\C,13,1.39278,12,121.685,10,-177.643,0\H,15,1.08283,13,118.287,12,178.707,0\C,12,1.40252,10,120.675,5,35.4059,0\C,17,1.39331,12,121.092,10,179.555,0\H,18,1.08296,17,117.954,12,179.034,0\C,8,1.40979,6,121.046,5,2.17224,0\N,20,1.39928,8,121.74,6,177.85,0\C,15,1.40979,13,121.046,12,-2.17273,0\N,22,1.39929,15,121.74,13,-177.848,0\C,21,1.45255,20,118.39,8,14.7507,0\H,24,1.09237,21,109.048,20,179.855,0\H,24,1.09634,21,110.869,20,-62.2563,0\H,24,1.10344,21,113.228,20,59.1835,0\C,23,1.45256,22,118.389,15,-14.7797,0\H,28,1.09237,23,109.047,22,-179.839,0\H,28,1.09634,23,110.87,22,62.272,0\H,28,1.10344,23,113.228,22,-59.1682,0\C,23,1.45268,22,118.484,15,-167.094,0\H,32,1.09229,23,109.048,22,179.161,0\H,32,1.09621,23,110.861,22,-62.887,0\H,32,1.10342,23,113.247,22,58.5693,0\C,21,1.45268,20,118.485,8,167.074,0\H,36,1.09229,21,109.048,20,-179.14,0\H,36,1.09622,21,110.863,20,62.9065,0\H,36,1.10341,21,113.245,20,-58.5497,0\\\@

 Total job time:  11702.65s(wall), 11695.05s(cpu) 
 Sun Jun  5 17:30:18 2016

        *************************************************************
        *                                                           *
        *  Thank you very much for using Q-Chem.  Have a nice day.  *
        *                                                           *
        *************************************************************
