# Supplementary material for: A DFT investigation of the blue bottle experiment: E∘half-cell analysis of autoxidation catalysed by redox indicators
Source: R Soc Open Sci. 2017 Nov 8;4(11):170708. doi: 10.1098/rsos.170708 (PMC5717635; doi:10.1098/rsos.170708)
Supplement: output.zip [file rsos170708supp2.zip › B3LYP_6-31Gd/C16H8N2O8S2-2.out]

                  Welcome to Q-Chem
     A Quantum Leap Into The Future Of Chemistry


 Q-Chem 4.3, Q-Chem, Inc., Pleasanton, CA (2015)

 Y. Shao,  Z. Gan,  E. Epifanovsky,  A. T. B. Gilbert,  M. Wormit,  
 J. Kussmann,  A. W. Lange,  A. Behn,  J. Deng,  X. Feng,  D. Ghosh,  
 M. Goldey,  P. R. Horn,  L. D. Jacobson,  I. Kaliman,  R. Z. Khaliullin,  
 T. Kus,  A. Landau,  J. Liu,  E. I. Proynov,  Y. M. Rhee,  R. M. Richard,  
 M. A. Rohrdanz,  R. P. Steele,  E. J. Sundstrom,  H. L. Woodcock III,  
 P. M. Zimmerman,  D. Zuev,  B. Albrecht,  E. Alguire,  B. Austin,  
 S. A. Baeppler,  G. J. O. Beran,  Y. A. Bernard,  E. Berquist,  
 K. Brandhorst,  K. B. Bravaya,  S. T. Brown,  D. Casanova,  C.-M. Chang,  
 Y. Chen,  S. H. Chien,  K. D. Closser,  D. L. Crittenden,  M. Diedenhofen,  
 R. A. DiStasio Jr.,  H. Do,  A. D. Dutoi,  R. G. Edgar,  P.-T. Fang,  
 S. Fatehi,  Q. Feng,  L. Fusti-Molnar,  A. Ghysels,  
 A. Golubeva-Zadorozhnaya,  J. Gomes,  A. Gunina,  M. W. D. Hanson-Heine,  
 P. H. P. Harbach,  A. W. Hauser,  E. G. Hohenstein,  Z. C. Holden,  K. Hui,  
 T.-C. Jagau,  H. Ji,  B. Kaduk,  K. Khistyaev,  Jaehoon Kim,  Jihan Kim,  
 R. A. King,  P. Klunzinger,  D. Kosenkov,  T. Kowalczyk,  C. M. Krauter,  
 K. U. Lao,  A. Laurent,  K. V. Lawler,  S. Lehtola,  S. V. Levchenko,  
 C. Y. Lin,  Y.-S. Lin,  F. Liu,  E. Livshits,  R. C. Lochan,  A. Luenser,  
 P. Manohar,  S. F. Manzer,  S.-P. Mao,  N. Mardirossian,  A. V. Marenich,  
 L. A. Martinez-Martinez,  S. A. Maurer,  N. J. Mayhall,  K. Nanda,  
 C. M. Oana,  R. Olivares-Amaya,  D. P. O'Neill,  J. A. Parkhill,  
 T. M. Perrine,  R. Peverati,  P. A. Pieniazek,  F. Plasser,  A. Prociuk,  
 D. R. Rehn,  E. Rosta,  N. J. Russ,  N. Sergueev,  S. M. Sharada,  
 S. Sharma,  D. W. Small,  A. Sodt,  T. Stauch,  T. Stein,  D. Stuck,  
 Y.-C. Su,  A. J. W. Thom,  T. Tsuchimochi,  L. Vogt,  O. Vydrov,  T. Wang,  
 M. A. Watson,  J. Wenzel,  A. White,  C. F. Williams,  V. Vanovschi,  
 S. Yeganeh,  S. R. Yost,  Z.-Q. You,  I. Y. Zhang,  X. Zhang,  Y. Zhao,  
 B. R. Brooks,  G. K. L. Chan,  D. M. Chipman,  C. J. Cramer,  
 W. A. Goddard III,  M. S. Gordon,  W. J. Hehre,  A. Klamt,  
 H. F. Schaefer III,  M. W. Schmidt,  C. D. Sherrill,  D. G. Truhlar,  
 A. Warshel,  X. Xu,  A. Aspuru-Guzik,  R. Baer,  A. T. Bell,  N. A. Besley,  
 J.-D. Chai,  A. Dreuw,  B. D. Dunietz,  T. R. Furlani,  S. R. Gwaltney,  
 C.-P. Hsu,  Y. Jung,  J. Kong,  D. S. Lambrecht,  W. Liang,  C. Ochsenfeld,  
 V. A. Rassolov,  L. V. Slipchenko,  J. E. Subotnik,  T. Van Voorhis,  
 J. M. Herbert,  A. I. Krylov,  P. M. W. Gill,  M. Head-Gordon

 Contributors to earlier versions of Q-Chem not listed above: 
 R. D. Adamson,  J. Baker,  E. F. C. Byrd,  A. K. Chakraborty,  C.-L. Cheng,  
 H. Dachsel,  R. J. Doerksen,  G. Hawkins,  A. Heyden,  S. Hirata,  
 G. Kedziora,  F. J. Keil,  C. Kelley,  P. P. Korambath,  W. Kurlancheek,  
 A. M. Lee,  M. S. Lee,  D. Liotard,  I. Lotan,  P. E. Maslen,  N. Nair,  
 D. Neuhauser,  R. Olson,  B. Peters,  J. Ritchie,  N. E. Schultz,  
 N. Shenvi,  A. C. Simmonett,  K. S. Thanthiriwatte,  Q. Wu,  W. Zhang

 Please cite Q-Chem as follows:
 Y. Shao et al., Mol. Phys. 113, 184-215 (2015)
 DOI: 10.1080/00268976.2014.952696

 Q-Chem 4.3.0 for Intel X86 EM64T Linux

 Parts of Q-Chem use Armadillo 5.200.1 (Boston Tea Smuggler).
 http://arma.sourceforge.net/

 Q-Chem begins on Fri Jun  3 19:59:05 2016  


Host: 0

     Scratch files written to /scratch/pakpong/qchem27212//

Checking the input file for inconsistencies... 	...done.

--------------------------------------------------------------
User input:
--------------------------------------------------------------
$molecule
-2 1
  C    5.0340430   -1.6076935    0.0382775
  C    5.3446671   -0.2370249    0.0273638
  C    4.3180702    0.7042551    0.0145073
  C    2.9906622    0.2599538    0.0024792
  C    3.7173482   -2.0729789    0.0255307
  C    2.6959243   -1.1248060    0.0043789
  C    1.7131986    0.9812517   -0.0016484
  C    0.6745138   -0.0944375   -0.0080121
  H    5.8598228   -2.3116026    0.0787962
  H    4.5583299    1.7625936    0.0294483
  H    3.4970479   -3.1377338    0.0402983
  O    1.4635906    2.1929031   -0.0026875
  N    1.3163608   -1.3154259   -0.0057481
  H    0.7990707   -2.1844102    0.0020458
  S    7.0940851    0.2812752   -0.0178976
  O    7.0755635    1.6589544    0.5420291
  O    7.4598743    0.2070854   -1.4581918
  O    7.7785483   -0.7307119    0.8341234
  C   -5.0340543    1.6076768    0.0388242
  C   -5.3446750    0.2370108    0.0273654
  C   -4.3180770   -0.7042611    0.0141623
  C   -2.9906683   -0.2599552    0.0023424
  C   -3.7173598    2.0729681    0.0262778
  C   -2.6959337    1.1248038    0.0047776
  C   -1.7132042   -0.9812489   -0.0020091
  C   -0.6745213    0.0944439   -0.0079856
  H   -5.8598426    2.3115591    0.0796026
  H   -4.5583296   -1.7626075    0.0287056
  H   -3.4970575    3.1377168    0.0414628
  O   -1.4635936   -2.1929002   -0.0035659
  N   -1.3163708    1.3154309   -0.0052925
  H   -0.7990858    2.1844137    0.0029541
  S   -7.0940922   -0.2812744   -0.0181389
  O   -7.0756144   -1.6590529    0.5415427
  O   -7.4597677   -0.2068295   -1.4584492
  O   -7.7786237    0.7305609    0.8340072
$end

$rem
   BASIS  =  6-31G*
   GUI  =  2
   JOB_TYPE  =  Frequency
   METHOD  =  B3LYP
   SCF_CONVERGENCE  =  8
$end

--------------------------------------------------------------
 ----------------------------------------------------------------
             Standard Nuclear Orientation (Angstroms)
    I     Atom           X                Y                Z
 ----------------------------------------------------------------
    1      C       5.0340061855    -1.6078128909     0.0407885318
    2      C       5.3446650954    -0.2371543437     0.0296063992
    3      C       4.3180920529     0.7041492931     0.0165766308
    4      C       2.9906726307     0.2598794784     0.0046464980
    5      C       3.7172994224    -2.0730672174     0.0281436704
    6      C       2.6958994814    -1.1248724202     0.0068172200
    7      C       1.7132273639     0.9812091007     0.0003905059
    8      C       0.6745151123    -0.0944548577    -0.0057554316
    9      H       5.8597684204    -2.3117351562     0.0814362864
   10      H       4.5583788395     1.7624845495     0.0313103610
   11      H       3.4969721378    -3.1378136239     0.0431196050
   12      O       1.4636502125     2.1928666334    -0.0008812038
   13      N       1.3163310368    -1.3154591429    -0.0032605149
   14      H       0.7990188758    -2.1844287407     0.0047064283
   15      S       7.0940958901     0.2810924176    -0.0157710776
   16      O       7.0756143791     1.6588805862     0.5438887595
   17      O       7.4598703316     0.2066141494    -1.4560541378
   18      O       7.7785409298    -0.7307469598     0.8364399344
   19      C      -5.0340092185     1.6078138803     0.0408019462
   20      C      -5.3446649282     0.2371535969     0.0296115787
   21      C      -4.3180910184    -0.7041469908     0.0165817460
   22      C      -2.9906711092    -0.2598771983     0.0046638784
   23      C      -3.7173029813     2.0730692045     0.0281536070
   24      C      -2.6959012212     1.1248747406     0.0068280565
   25      C      -1.7132254180    -0.9812042639     0.0004407698
   26      C      -0.6745151766     0.0944609027    -0.0057534932
   27      H      -5.8597792278     2.3117251026     0.0814512953
   28      H      -4.5583704418    -1.7624844328     0.0313323167
   29      H      -3.4969734292     3.1378152164     0.0431302729
   30      O      -1.4636456898    -2.1928621999    -0.0008834205
   31      N      -1.3163335568     1.3154647488    -0.0032913096
   32      H      -0.7990263525     2.1844359557     0.0047822472
   33      S      -7.0940957336    -0.2810958564    -0.0157766457
   34      O      -7.0756480215    -1.6587663250     0.5441718158
   35      O      -7.4597822066    -0.2069208007    -1.4560980818
   36      O      -7.7785938506     0.7309220190     0.8361794402
 ----------------------------------------------------------------
 Molecular Point Group                 C1    NOp =  1
 Largest Abelian Subgroup              C1    NOp =  1
 Nuclear Repulsion Energy =  2705.0936701098 hartrees
 There are      108 alpha and      108 beta electrons
 Requested basis set is 6-31G(d)
 There are 130 shells and 444 basis functions

 Total QAlloc Memory Limit   2000 MB
 Mega-Array Size        61 MB
 MEM_STATIC part        62 MB
 A cutoff of  1.0D-11 yielded   4034 shell pairs
 There are     49782 function pairs

 -------------------------------------------------------
 OpenMP Integral Computing Module                       
 Release: version 1.0, May 2013, Q-Chem Inc. Pittsburgh 
 -------------------------------------------------------
 Integral Job Info:
 Integral job number is                      11
 Integral operator is                         1
 short-range coefficients                     0
 long-range coefficients              100000000
 Omega coefficients                           0
 if combine SR and LR in K                    0
 Integral screening is                        0
 Integral computing path is                   2
 max size of driver memory is            800000
 size of driver memory is                593474
 size of scratch memory is             15166112
 max col of scratch BK array               1296
 max len of scratch array in speh3          155
 max len of scratch index in speh4           18
 max int batch size is                      520
 min int batch size is                       52
 fixed nKL is                                52
 max L of basis functions is                  2
 order of int derivative is                   0
 number of shells is                        130
 number of basis is                         444
 number of cartesian basis is               444
 number of contracted shell pairs          4034
 number of primitive shell pairs          15177
 maxK2 (contraction) of shell pair           36
 max number of K2 of shell pair               1
 max number of CS2 of shell pair            570
 max number of PS2 of shell pair           3324
 mem total for path MDJ                  144760
 -------------------------------------------------------
 Smallest overlap matrix eigenvalue = 3.41E-04
 Guess from superposition of atomic densities
 Warning:  Energy on first SCF cycle will be non-variational
 A restricted hybrid HF-DFT SCF calculation will be
 performed using Pulay DIIS extrapolation
 Exchange:     0.2000 Hartree-Fock + 0.0800 Slater + 0.7200 B88
 Correlation:  0.1900 VWN1RPA + 0.8100 LYP
 Using SG-1 standard quadrature grid
 SCF converges when DIIS error is below 1.0E-08
 Inaccurate integrated density:
   Number of electrons =   216
   Numerical integral  =   214.001193959254
   Relative error      =    -0.9253731670 %
 ---------------------------------------
  Cycle       Energy         DIIS Error
 ---------------------------------------
    1   -2129.4444170419      4.02E-02
    2   -2121.3897878421      6.46E-03
    3   -2118.5323405532      1.22E-02
    4   -2121.9414897311      2.90E-03
    5   -2122.1819843571      7.71E-04
    6   -2122.1819390349      7.97E-04
    7   -2122.1982246632      1.86E-04
    8   -2122.1987768521      9.31E-05
    9   -2122.1989626994      4.28E-05
   10   -2122.1990069455      1.08E-05
   11   -2122.1990090998      4.75E-06
   12   -2122.1990096150      1.62E-06
   13   -2122.1990096654      6.50E-07
   14   -2122.1990096758      1.94E-07
   15   -2122.1990096761      7.83E-08
   16   -2122.1990096762      3.22E-08
   17   -2122.1990096749      9.88E-09 Convergence criterion met
 ---------------------------------------
 SCF time:  CPU 628.48 s  wall 628.83 s
 SCF   energy in the final basis set = -2122.1990096749
 Total energy in the final basis set = -2122.1990096749

 --------------------------------------------------------------

                    Orbital Energies (a.u.)
 --------------------------------------------------------------

 Alpha MOs
 -- Occupied --
-88.879 -88.879 -18.985 -18.985 -18.897 -18.897 -18.896 -18.896
-18.894 -18.894 -14.227 -14.227 -10.121 -10.121 -10.089 -10.089
-10.086 -10.086 -10.044 -10.044 -10.041 -10.041 -10.038 -10.038
-10.035 -10.035 -10.027 -10.027  -7.899  -7.899  -5.864  -5.864
 -5.864  -5.864  -5.864  -5.864  -0.882  -0.878  -0.878  -0.876
 -0.831  -0.824  -0.744  -0.744  -0.742  -0.742  -0.697  -0.691
 -0.629  -0.618  -0.611  -0.589  -0.577  -0.541  -0.499  -0.472
 -0.454  -0.435  -0.417  -0.414  -0.392  -0.386  -0.375  -0.361
 -0.342  -0.316  -0.304  -0.298  -0.295  -0.294  -0.287  -0.284
 -0.283  -0.275  -0.268  -0.268  -0.266  -0.233  -0.229  -0.226
 -0.225  -0.221  -0.221  -0.218  -0.212  -0.197  -0.195  -0.194
 -0.178  -0.117  -0.115  -0.107  -0.106  -0.104  -0.103  -0.101
 -0.099  -0.097  -0.088  -0.071  -0.071  -0.070  -0.069  -0.066
 -0.048  -0.031  -0.026  -0.026
 -- Virtual --
  0.055   0.120   0.157   0.171   0.181   0.217   0.250   0.253
  0.258   0.273   0.285   0.295   0.309   0.319   0.328   0.329
  0.335   0.338   0.340   0.343   0.350   0.363   0.369   0.370
  0.379   0.394   0.407   0.415   0.418   0.427   0.444   0.449
  0.452   0.459   0.463   0.481   0.499   0.503   0.525   0.541
  0.554   0.558   0.562   0.572   0.573   0.574   0.601   0.608
  0.609   0.609   0.611   0.635   0.656   0.670   0.670   0.677
  0.677   0.697   0.701   0.703   0.711   0.717   0.717   0.721
  0.744   0.746   0.747   0.755   0.757   0.766   0.771   0.773
  0.789   0.793   0.802   0.803   0.810   0.820   0.832   0.837
  0.848   0.852   0.866   0.887   0.904   0.909   0.922   0.937
  0.949   0.954   0.956   0.966   0.972   0.974   0.977   0.986
  0.986   0.998   1.005   1.013   1.016   1.017   1.023   1.029
  1.030   1.053   1.056   1.061   1.068   1.078   1.081   1.095
  1.095   1.100   1.102   1.123   1.130   1.140   1.147   1.167
  1.181   1.181   1.189   1.197   1.217   1.219   1.228   1.243
  1.251   1.260   1.264   1.265   1.270   1.272   1.276   1.281
  1.289   1.290   1.312   1.314   1.336   1.342   1.352   1.353
  1.371   1.380   1.396   1.401   1.427   1.432   1.433   1.437
  1.440   1.445   1.451   1.464   1.465   1.475   1.478   1.482
  1.487   1.489   1.498   1.520   1.555   1.576   1.581   1.588
  1.590   1.615   1.618   1.622   1.631   1.647   1.650   1.671
  1.688   1.688   1.707   1.725   1.728   1.729   1.756   1.766
  1.789   1.791   1.828   1.849   1.868   1.875   1.887   1.892
  1.896   1.902   1.912   1.916   1.943   1.957   1.978   1.979
  1.993   2.007   2.013   2.015   2.023   2.025   2.039   2.041
  2.045   2.045   2.047   2.050   2.051   2.064   2.068   2.069
  2.075   2.076   2.079   2.099   2.105   2.124   2.140   2.147
  2.151   2.154   2.161   2.174   2.178   2.181   2.181   2.216
  2.218   2.231   2.237   2.238   2.253   2.255   2.274   2.276
  2.292   2.299   2.310   2.347   2.348   2.368   2.368   2.376
  2.394   2.420   2.421   2.429   2.435   2.454   2.459   2.475
  2.475   2.514   2.517   2.535   2.540   2.542   2.556   2.563
  2.564   2.613   2.632   2.637   2.673   2.695   2.699   2.731
  2.751   2.770   2.783   2.804   2.819   2.832   2.856   2.864
  2.881   2.885   2.890   2.899   2.904   2.906   2.924   2.981
  2.994   3.001   3.030   3.034   3.041   3.048   3.077   3.087
  3.091   3.116   3.124   3.143   3.181   3.229   3.365   3.413
  3.447   3.460   3.563   3.639   4.008   4.009   4.049   4.050
  4.121   4.140   4.165   4.165   4.251   4.258   4.286   4.287
  4.298   4.313   4.329   4.330   4.403   4.412   4.472   4.528
  4.575   4.584   4.649   4.805   4.835   4.863   5.009   5.039
 --------------------------------------------------------------

          Ground-State Mulliken Net Atomic Charges

     Atom                 Charge (a.u.)
  ----------------------------------------
      1 C                    -0.153969
      2 C                    -0.128948
      3 C                    -0.225020
      4 C                     0.063505
      5 C                    -0.188378
      6 C                     0.362072
      7 C                     0.343180
      8 C                     0.262528
      9 H                     0.152243
     10 H                     0.170864
     11 H                     0.105362
     12 O                    -0.545510
     13 N                    -0.818604
     14 H                     0.344130
     15 S                     1.100881
     16 O                    -0.613822
     17 O                    -0.605690
     18 O                    -0.624823
     19 C                    -0.153976
     20 C                    -0.128949
     21 C                    -0.225013
     22 C                     0.063503
     23 C                    -0.188377
     24 C                     0.362070
     25 C                     0.343180
     26 C                     0.262527
     27 H                     0.152247
     28 H                     0.170860
     29 H                     0.105362
     30 O                    -0.545510
     31 N                    -0.818603
     32 H                     0.344130
     33 S                     1.100878
     34 O                    -0.613824
     35 O                    -0.605686
     36 O                    -0.624820
  ----------------------------------------
  Sum of atomic charges =    -2.000000

 -----------------------------------------------------------------
                    Cartesian Multipole Moments
 -----------------------------------------------------------------
    Charge (ESU x 10^10)
                -9.6064
    Dipole Moment (Debye)
         X      -0.0000      Y       0.0000      Z       0.3620
       Tot       0.3620
    Quadrupole Moments (Debye-Ang)
        XX    -677.4298     XY     -36.2118     YY    -186.8389
        XZ      -0.0006     YZ       0.0003     ZZ    -188.8383
    Octopole Moments (Debye-Ang^2)
       XXX      -0.0014    XXY       0.0009    XYY       0.0013
       YYY      -0.0032    XXZ      12.3315    XYZ       2.4035
       YYZ      -8.7339    XZZ      -0.0012    YZZ       0.0034
       ZZZ      10.9244
    Hexadecapole Moments (Debye-Ang^3)
      XXXX  -56311.6570   XXXY   -1002.5503   XXYY   -5347.0579
      XYYY    -200.9866   YYYY   -1643.0874   XXXZ      -0.0172
      XXYZ      -0.0044   XYYZ       0.0072   YYYZ       0.0032
      XXZZ   -5420.4364   XYZZ      31.8017   YYZZ    -351.9066
      XZZZ      -0.0098   YZZZ      -0.0005   ZZZZ    -406.3062
 -----------------------------------------------------------------
 Calculating MO derivatives via CPSCF
   1         3         108      0.218906    0.051571
   2         3         108      0.026247    0.005636
   3         3         108      0.002421    0.000526
   4        64          47      0.000122    0.000030
   5       109           2      0.000003    0.000002
   6       111           0      0.000000    0.000000    Roots Converged
 Calculating analytic Hessian of the SCF energy
 Polarizability Matrix (a.u.)
            1           2           3
    1-578.8109207  14.3916006  -0.0000319
    2  14.3916006-233.0210605  -0.0001411
    3  -0.0000319  -0.0001411-104.7113697

 Direct stationary perturbation theory relativistic correction:

 rels  =       1.599638485325
 relv  =      -7.027820739129
 rel2e =       2.620029910664
 E_rel =      -2.808152343140

 Hessian of the SCF Energy
            1           2           3           4           5           6
    1   0.7169108  -0.0358166   0.0099610  -0.1286781  -0.0106359   0.0017629
    2  -0.0358166   0.6667264  -0.0114857  -0.0621256  -0.2945983   0.0016562
    3   0.0099610  -0.0114857   0.1339589   0.0004726   0.0036991  -0.0574627
    4  -0.1286781  -0.0621256   0.0004726   0.5442405  -0.0471925  -0.0004329
    5  -0.0106359  -0.2945983   0.0036991  -0.0471925   0.6364695  -0.0055117
    6   0.0017629   0.0016562  -0.0574627  -0.0004329  -0.0055117   0.1357447
    7   0.0489473   0.0553572   0.0016092  -0.2317234   0.0814535  -0.0001418
    8   0.0130137  -0.0450575   0.0001326   0.1306295  -0.2222735   0.0032150
    9   0.0013463   0.0020059   0.0034692  -0.0005231   0.0005237  -0.0558153
   10  -0.0291651  -0.0308322  -0.0006122  -0.0573635   0.0534408  -0.0009805
   11  -0.0213784  -0.0285870  -0.0002914   0.0083456   0.0411509  -0.0012050
   12  -0.0000909  -0.0004103  -0.0045271  -0.0009040   0.0005527   0.0066226
   13  -0.3164821  -0.0343351  -0.0029013   0.0071751  -0.0815752   0.0001861
   14  -0.1014205  -0.1515670  -0.0004435  -0.0353772  -0.0030408   0.0006482
   15  -0.0019861   0.0008530  -0.0518981   0.0004103  -0.0010371   0.0053815
   16  -0.0637416  -0.0020714  -0.0011967  -0.0026726   0.0285196   0.0001861
   17   0.0476988   0.0628301   0.0007845   0.0202530  -0.0606659   0.0005895
   18  -0.0015261  -0.0008677   0.0016695   0.0005165   0.0008094  -0.0045311
   19   0.0087628   0.0071565   0.0000740   0.0032543  -0.0198181   0.0005893
   20  -0.0053690  -0.0070263  -0.0001189  -0.0108327   0.0093871  -0.0004432
   21  -0.0000862   0.0000587  -0.0006734  -0.0003575   0.0000915   0.0071925
   22  -0.0043354   0.0016285  -0.0000760  -0.0002821   0.0019885   0.0002088
   23   0.0004744  -0.0007872   0.0000715  -0.0014722  -0.0005943  -0.0006069
   24   0.0000010   0.0000252   0.0014674   0.0000715  -0.0000562  -0.0011529
   25  -0.2217241   0.1413895  -0.0071877   0.0095548  -0.0029554  -0.0003562
   26   0.1395537  -0.1783864   0.0080323   0.0232686  -0.0172361   0.0004208
   27  -0.0077826   0.0087561  -0.0394814  -0.0006642   0.0006858   0.0037583
   28  -0.0044918   0.0027760  -0.0002650   0.0106657   0.0220306  -0.0002040
   29   0.0029782  -0.0014545  -0.0001432  -0.0034395  -0.0164998  -0.0001467
   30  -0.0002976   0.0001368   0.0070816  -0.0003595  -0.0001623   0.0047694
   31  -0.0008467  -0.0312531   0.0007305  -0.0055614  -0.0007532  -0.0000703
   32  -0.0005096  -0.0066492   0.0000748  -0.0021724   0.0016551   0.0001439
   33   0.0000861  -0.0000763   0.0008236  -0.0003165  -0.0002161   0.0074466
   34  -0.0023128  -0.0019830  -0.0000381  -0.0006291   0.0043067  -0.0000607
   35   0.0026516   0.0041711   0.0000648   0.0050051  -0.0067615   0.0003429
   36  -0.0000005  -0.0000211   0.0000086   0.0000490   0.0000244  -0.0007382
   37   0.0052358   0.0022613   0.0001014  -0.0056823  -0.0044119  -0.0010978
   38  -0.0017702  -0.0094005  -0.0000036  -0.0021088   0.0075276   0.0001048
   39   0.0001029   0.0002337   0.0049960  -0.0001406  -0.0001255  -0.0008988
   40  -0.0002181   0.0001561  -0.0000044   0.0004584  -0.0000022   0.0000021
   41  -0.0001530  -0.0004153  -0.0000140   0.0003562   0.0003006   0.0000842
   42   0.0000046   0.0000092  -0.0001812  -0.0000161   0.0000066  -0.0000673
   43  -0.0026303  -0.0209286  -0.0001610  -0.1285399  -0.0162295   0.0025608
   44  -0.0227798  -0.0009698   0.0021902  -0.0174891  -0.0821632   0.0003974
   45  -0.0007498  -0.0010474  -0.0011384  -0.0025677  -0.0006880  -0.0571949
   46  -0.0043500   0.0035646  -0.0008762   0.0021135  -0.0265480  -0.0078359
   47  -0.0065020  -0.0003286  -0.0003674   0.0034338  -0.0120571  -0.0091796
   48  -0.0029891  -0.0003991   0.0005932   0.0031926  -0.0044107   0.0077294
   49  -0.0015551   0.0028841   0.0007816  -0.0040914  -0.0007550   0.0239597
   50   0.0010934  -0.0013425  -0.0003377  -0.0045213   0.0118623   0.0050821
   51   0.0025098  -0.0010306   0.0005431   0.0019960  -0.0019265  -0.0057543
   52  -0.0014966   0.0013252  -0.0004742  -0.0120257   0.0224381  -0.0181687
   53   0.0004161  -0.0052531  -0.0018151  -0.0035319   0.0051424   0.0043682
   54  -0.0002580   0.0016126   0.0008965  -0.0004362   0.0077377   0.0048923
   55  -0.0002648  -0.0004256  -0.0000140  -0.0000327   0.0002377   0.0000265
   56  -0.0004256  -0.0005270  -0.0000219  -0.0000418   0.0004959   0.0000453
   57   0.0000140   0.0000219   0.0000126  -0.0000007  -0.0000171  -0.0000014
   58  -0.0000327  -0.0000418   0.0000007  -0.0000987   0.0000728  -0.0000103
   59   0.0002377   0.0004959   0.0000171   0.0000728  -0.0002837  -0.0000343
   60  -0.0000265  -0.0000453  -0.0000014   0.0000103   0.0000343   0.0000293
   61   0.0000794   0.0002961   0.0000084   0.0001353  -0.0001635  -0.0000072
   62  -0.0001361  -0.0002202  -0.0000096   0.0000395   0.0001940   0.0000263
   63   0.0000016  -0.0000019   0.0000013  -0.0000053  -0.0000008   0.0000130
   64  -0.0002865  -0.0003909  -0.0000097  -0.0004304   0.0004773  -0.0000134
   65  -0.0000148   0.0001899   0.0000079  -0.0000717   0.0000024  -0.0000247
   66   0.0000086   0.0000034   0.0000113   0.0000052  -0.0000068  -0.0001270
   67   0.0007558   0.0010265   0.0000405  -0.0000344  -0.0007731  -0.0000916
   68  -0.0001057  -0.0001265  -0.0000038  -0.0000088   0.0000284   0.0000027
   69  -0.0000070  -0.0000075   0.0000276  -0.0000009   0.0000073   0.0000185
   70  -0.0011450  -0.0018888  -0.0000714   0.0001578   0.0009375   0.0001782
   71  -0.0002278  -0.0003757  -0.0000135  -0.0000380   0.0004007   0.0000338
   72   0.0000153   0.0000193  -0.0000710  -0.0000001  -0.0000186  -0.0000033
   73  -0.0018916  -0.0018636  -0.0000788   0.0000724   0.0019854   0.0001880
   74  -0.0023410  -0.0024704  -0.0001152  -0.0003036   0.0031415   0.0002109
   75  -0.0000168  -0.0000026   0.0001354  -0.0000181   0.0000190   0.0003349
   76   0.0032216   0.0012379   0.0000999   0.0001196  -0.0041561  -0.0001410
   77   0.0016904   0.0017653   0.0001119  -0.0006911  -0.0015529  -0.0002094
   78  -0.0000038  -0.0000028  -0.0000009   0.0000040   0.0000085   0.0000873
   79  -0.0000045   0.0000068  -0.0000001  -0.0000049   0.0000027  -0.0000010
   80  -0.0000186  -0.0000236  -0.0000010   0.0000029   0.0000215   0.0000032
   81  -0.0000001   0.0000008  -0.0000076  -0.0000005   0.0000005  -0.0000035
   82  -0.0000401  -0.0000365  -0.0000023   0.0000103   0.0000526   0.0000059
   83  -0.0000029  -0.0000022   0.0000000  -0.0000050   0.0000046  -0.0000005
   84   0.0000025   0.0000021  -0.0000005  -0.0000010  -0.0000024  -0.0000097
   85   0.0000146   0.0000052  -0.0000001   0.0000069  -0.0000197   0.0000008
   86  -0.0000714  -0.0000716  -0.0000033   0.0000006   0.0001066   0.0000081
   87  -0.0000048  -0.0000072  -0.0000050   0.0000002   0.0000058   0.0000002
   88  -0.0003741  -0.0003273  -0.0000122  -0.0004314   0.0006534  -0.0000265
   89   0.0016450   0.0019842   0.0000884   0.0003415  -0.0021596  -0.0001665
   90   0.0000042   0.0000011  -0.0000359   0.0000058  -0.0000086  -0.0000304
   91   0.0013269   0.0023875   0.0000796  -0.0000744  -0.0013065  -0.0002114
   92  -0.0018221  -0.0026785  -0.0000903  -0.0003542   0.0021230   0.0001550
   93   0.0000015  -0.0000040  -0.0002428   0.0000145  -0.0000116  -0.0001566
   94   0.0008034   0.0008557   0.0000212   0.0004014  -0.0012847   0.0000004
   95   0.0000790   0.0001904   0.0000056   0.0000186  -0.0001782  -0.0000151
   96  -0.0000041  -0.0000089   0.0000284  -0.0000010   0.0000052  -0.0000687
   97  -0.0005957  -0.0008381  -0.0000476   0.0002256   0.0007161   0.0001381
   98  -0.0001137  -0.0001769  -0.0000108   0.0000754   0.0001084   0.0000348
   99  -0.0000193  -0.0000005  -0.0000068   0.0000020   0.0000167  -0.0000229
  100   0.0001779   0.0002428   0.0000141  -0.0000640  -0.0002150  -0.0000392
  101   0.0001072   0.0001730   0.0000094  -0.0000563  -0.0001121  -0.0000316
  102  -0.0000286  -0.0000460  -0.0000002   0.0000165   0.0000324   0.0000150
  103   0.0002016   0.0002904   0.0000166  -0.0000810  -0.0002434  -0.0000507
  104   0.0000246   0.0000398   0.0000027  -0.0000199  -0.0000202  -0.0000089
  105   0.0001281   0.0001756   0.0000137  -0.0000470  -0.0001548  -0.0000197
  106   0.0002250   0.0003101   0.0000177  -0.0000903  -0.0002742  -0.0000526
  107  -0.0000493  -0.0000704  -0.0000029   0.0000104   0.0000745   0.0000108
  108  -0.0000725  -0.0001068  -0.0000033   0.0000259   0.0000939   0.0000233
            7           8           9          10          11          12
    1   0.0489473   0.0130137   0.0013463  -0.0291651  -0.0213784  -0.0000909
    2   0.0553572  -0.0450575   0.0020059  -0.0308322  -0.0285870  -0.0004103
    3   0.0016092   0.0001326   0.0034692  -0.0006122  -0.0002914  -0.0045271
    4  -0.2317234   0.1306295  -0.0005231  -0.0573635   0.0083456  -0.0009040
    5   0.0814535  -0.2222735   0.0005237   0.0534408   0.0411509   0.0005527
    6  -0.0001418   0.0032150  -0.0558153  -0.0009805  -0.0012050   0.0066226
    7   0.6554507   0.0228396   0.0031428  -0.2940900  -0.0609333  -0.0018456
    8   0.0228396   0.7400474   0.0018701  -0.0947716  -0.1479161  -0.0003473
    9   0.0031428   0.0018701   0.1353688  -0.0017110   0.0001606  -0.0531436
   10  -0.2940900  -0.0947716  -0.0017110   0.7343628   0.0776678   0.0047383
   11  -0.0609333  -0.1479161   0.0001606   0.0776678   0.6116523  -0.0000198
   12  -0.0018456  -0.0003473  -0.0531436   0.0047383  -0.0000198   0.1244672
   13  -0.0560440   0.0127524  -0.0014406   0.0409011   0.0432624  -0.0000833
   14   0.0132952  -0.0034585   0.0002298   0.0088911  -0.0334490   0.0004945
   15  -0.0008347   0.0003838  -0.0030469   0.0001960   0.0005345   0.0081877
   16   0.0159676  -0.0387296   0.0005543  -0.1367841  -0.0487394  -0.0001876
   17  -0.0767647  -0.0010472  -0.0014940  -0.0042342  -0.2703726   0.0003165
   18   0.0001428  -0.0004796   0.0021361  -0.0003355   0.0007819  -0.0704925
   19  -0.0436584   0.0155188  -0.0006532  -0.1805382   0.0377728  -0.0004459
   20   0.0104677   0.0162294   0.0004776   0.0032719  -0.1144663  -0.0002535
   21  -0.0000220   0.0000339  -0.0021726  -0.0006370  -0.0002611  -0.0686973
   22  -0.0015431   0.0058106   0.0000443  -0.0406661  -0.0116555  -0.0004161
   23   0.0023740  -0.0025010   0.0000832  -0.0036843   0.0027920   0.0001051
   24   0.0000007   0.0000460   0.0030016  -0.0002174   0.0000693   0.0161662
   25  -0.0003208  -0.0022178  -0.0002308   0.0001819  -0.0006460   0.0000331
   26  -0.0023238  -0.0057561   0.0002904  -0.0012655  -0.0002705  -0.0000503
   27  -0.0001964  -0.0000562   0.0061387   0.0000296  -0.0000293  -0.0004626
   28  -0.0709487  -0.0625077  -0.0003786  -0.0018543  -0.0294281  -0.0001666
   29  -0.0594069  -0.3306937  -0.0036413  -0.0029636  -0.0034736   0.0000249
   30   0.0000030  -0.0044431  -0.0396788  -0.0000992   0.0000090   0.0027923
   31  -0.0014293   0.0003509   0.0000182  -0.0032223   0.0017558  -0.0001537
   32   0.0004961   0.0004448   0.0000110   0.0042800   0.0000043   0.0001410
   33  -0.0001221  -0.0000424  -0.0002029  -0.0001179   0.0000797   0.0060220
   34   0.0083449  -0.0021476   0.0001300  -0.0026161   0.0483471  -0.0000720
   35  -0.0138890  -0.0017191  -0.0002764   0.0461135  -0.0390172   0.0001524
   36  -0.0000242  -0.0000196  -0.0009227  -0.0000049   0.0002185   0.0142933
   37   0.0001002   0.0018960   0.0000901  -0.0258680  -0.0402102  -0.0002322
   38   0.0106765  -0.0080875   0.0002019  -0.0507059  -0.0161675  -0.0003612
   39  -0.0000320   0.0001031   0.0024216   0.0000615  -0.0003923   0.0103161
   40   0.0001108  -0.0013175  -0.0000214  -0.0039989   0.0017482  -0.0000275
   41   0.0001407   0.0001654  -0.0000003   0.0015309   0.0029080   0.0000396
   42   0.0000229  -0.0000349   0.0013937  -0.0001483   0.0000142   0.0023076
   43  -0.0195392   0.0051636   0.0010048   0.0063018   0.0004370  -0.0002437
   44   0.0078360   0.0172700  -0.0014653   0.0100175  -0.0048323  -0.0006466
   45  -0.0007894  -0.0001815  -0.0007148  -0.0010335  -0.0001439   0.0069827
   46  -0.0024404   0.0009518  -0.0013306   0.0004704  -0.0012972   0.0003050
   47   0.0022775  -0.0042616   0.0007014  -0.0035406   0.0017753   0.0006354
   48   0.0005307  -0.0007192   0.0005179  -0.0009778   0.0000138  -0.0001713
   49  -0.0004561  -0.0024087   0.0011288  -0.0015920  -0.0000122  -0.0017854
   50   0.0005646  -0.0024013   0.0007321  -0.0023266   0.0002280  -0.0003860
   51   0.0025107   0.0024008   0.0002196   0.0019145  -0.0004959   0.0003779
   52  -0.0037300  -0.0054719  -0.0010833  -0.0034018   0.0012562   0.0015910
   53   0.0033349  -0.0003715  -0.0004663  -0.0016685   0.0002313   0.0000959
   54  -0.0039261  -0.0018532   0.0003089  -0.0000764   0.0009668  -0.0005647
   55   0.0000794  -0.0001361  -0.0000016  -0.0002865  -0.0000148  -0.0000086
   56   0.0002961  -0.0002202   0.0000019  -0.0003909   0.0001899  -0.0000034
   57  -0.0000084   0.0000096   0.0000013   0.0000097  -0.0000079   0.0000113
   58   0.0001353   0.0000395   0.0000053  -0.0004304  -0.0000717  -0.0000052
   59  -0.0001635   0.0001940   0.0000008   0.0004773   0.0000024   0.0000068
   60   0.0000073  -0.0000263   0.0000130   0.0000134   0.0000247  -0.0001270
   61  -0.0001982   0.0001121  -0.0000024   0.0006415   0.0000411   0.0000022
   62   0.0001121  -0.0001611  -0.0000007   0.0000357   0.0003678  -0.0000051
   63   0.0000024   0.0000007   0.0000158  -0.0000188  -0.0000086  -0.0001561
   64   0.0006415   0.0000357   0.0000188  -0.0018312  -0.0003900   0.0000026
   65   0.0000411   0.0003678   0.0000086  -0.0003900  -0.0003081  -0.0000132
   66  -0.0000022   0.0000051  -0.0001561  -0.0000026   0.0000132   0.0010239
   67  -0.0002946   0.0004214   0.0000045   0.0003309  -0.0003439   0.0000062
   68  -0.0000360  -0.0000177  -0.0000010  -0.0000108  -0.0001170  -0.0000006
   69   0.0000024  -0.0000031   0.0000146  -0.0000035   0.0000008  -0.0000549
   70  -0.0000567  -0.0008699  -0.0000284  -0.0000178  -0.0001211  -0.0000085
   71   0.0003520  -0.0001837   0.0000063  -0.0004820   0.0006138  -0.0000048
   72  -0.0000059   0.0000089   0.0000029   0.0000082  -0.0000048  -0.0004378
   73   0.0009226  -0.0003387   0.0000003  -0.0012184   0.0006535  -0.0000205
   74   0.0025982  -0.0020538   0.0000288  -0.0019522   0.0023946   0.0000258
   75   0.0000075  -0.0000170   0.0001466   0.0000211  -0.0000158  -0.0025700
   76  -0.0035615   0.0010778  -0.0000992   0.0006223  -0.0041209  -0.0000360
   77  -0.0006785   0.0029931   0.0000197  -0.0058328  -0.0055255  -0.0000657
   78  -0.0000228  -0.0000063   0.0008828  -0.0000093  -0.0000181  -0.0006715
   79   0.0000093   0.0000058   0.0000004  -0.0000115  -0.0000022   0.0000002
   80   0.0000098  -0.0000113  -0.0000001  -0.0000014   0.0000153  -0.0000005
   81   0.0000015   0.0000005  -0.0000033  -0.0000019   0.0000009   0.0000120
   82   0.0000296  -0.0000171  -0.0000003   0.0000042   0.0000673   0.0000031
   83   0.0000077   0.0000006   0.0000001  -0.0000210   0.0000025   0.0000023
   84  -0.0000001   0.0000017  -0.0000058  -0.0000040  -0.0000019   0.0000756
   85  -0.0000236  -0.0000023  -0.0000007   0.0000310  -0.0000263   0.0000001
   86   0.0000755  -0.0000382   0.0000008  -0.0000575   0.0001132  -0.0000003
   87   0.0000033  -0.0000033  -0.0000029  -0.0000029   0.0000047  -0.0000342
   88   0.0010026  -0.0006016   0.0000269  -0.0021790   0.0000241   0.0000002
   89  -0.0016340   0.0013180  -0.0000201   0.0017409  -0.0007400  -0.0000062
   90  -0.0000076   0.0000042  -0.0000261   0.0000051  -0.0000012   0.0002311
   91  -0.0001495   0.0007797   0.0000259   0.0009287   0.0005941   0.0000418
   92   0.0013285  -0.0008692   0.0000090  -0.0024733   0.0010901  -0.0000039
   93  -0.0000130   0.0000067  -0.0001439   0.0000173  -0.0000094   0.0013144
   94  -0.0015268   0.0001345  -0.0000362   0.0023654  -0.0025523   0.0000064
   95  -0.0001304   0.0000942   0.0000021   0.0001387  -0.0003539  -0.0000178
   96   0.0000091  -0.0000013  -0.0000190  -0.0000217   0.0000207   0.0008591
   97   0.0001902  -0.0004991  -0.0000144   0.0003584   0.0005474   0.0000011
   98  -0.0000110  -0.0001252  -0.0000044   0.0002382   0.0001093  -0.0000010
   99   0.0000113  -0.0000029  -0.0000081   0.0000220   0.0000139   0.0000487
  100  -0.0000632   0.0001418   0.0000044  -0.0000896  -0.0001619  -0.0000042
  101  -0.0000050   0.0001091   0.0000030  -0.0001438  -0.0000856  -0.0000019
  102   0.0000024  -0.0000295   0.0000017   0.0000380   0.0000275  -0.0000035
  103  -0.0000603   0.0001730   0.0000048  -0.0001281  -0.0001897   0.0000149
  104   0.0000082   0.0000288   0.0000010  -0.0000676  -0.0000205   0.0000032
  105  -0.0000453   0.0001065   0.0000070  -0.0000818  -0.0001248   0.0000031
  106  -0.0000742   0.0001888   0.0000051  -0.0001475  -0.0002251  -0.0000090
  107   0.0000332  -0.0000377  -0.0000002  -0.0000282   0.0000618   0.0000034
  108   0.0000297  -0.0000624   0.0000012   0.0000238   0.0000764  -0.0000008
           13          14          15          16          17          18
    1  -0.3164821  -0.1014205  -0.0019861  -0.0637416   0.0476988  -0.0015261
    2  -0.0343351  -0.1515670   0.0008530  -0.0020714   0.0628301  -0.0008677
    3  -0.0029013  -0.0004435  -0.0518981  -0.0011967   0.0007845   0.0016695
    4   0.0071751  -0.0353772   0.0004103  -0.0026726   0.0202530   0.0005165
    5  -0.0815752  -0.0030408  -0.0010371   0.0285196  -0.0606659   0.0008094
    6   0.0001861   0.0006482   0.0053815   0.0001861   0.0005895  -0.0045311
    7  -0.0560440   0.0132952  -0.0008347   0.0159676  -0.0767647   0.0001428
    8   0.0127524  -0.0034585   0.0003838  -0.0387296  -0.0010472  -0.0004796
    9  -0.0014406   0.0002298  -0.0030469   0.0005543  -0.0014940   0.0021361
   10   0.0409011   0.0088911   0.0001960  -0.1367841  -0.0042342  -0.0003355
   11   0.0432624  -0.0334490   0.0005345  -0.0487394  -0.2703726   0.0007819
   12  -0.0000833   0.0004945   0.0081877  -0.0001876   0.0003165  -0.0704925
   13   0.6630781   0.0153958   0.0068371  -0.2144915   0.0754088  -0.0019511
   14   0.0153958   0.7393548  -0.0082726   0.1328085  -0.2437341   0.0031866
   15   0.0068371  -0.0082726   0.1135038  -0.0032460   0.0031261  -0.0585644
   16  -0.2144915   0.1328085  -0.0032460   0.7206761  -0.0901109   0.0059307
   17   0.0754088  -0.2437341   0.0031261  -0.0901109   0.6961928  -0.0042433
   18  -0.0019511   0.0031866  -0.0585644   0.0059307  -0.0042433   0.1517616
   19  -0.0076613   0.0006892  -0.0000238   0.0354308   0.0289733   0.0000741
   20   0.0010775  -0.0076857   0.0000760   0.0165642  -0.0424883   0.0000827
   21  -0.0000641   0.0000354   0.0046750   0.0003281   0.0003518   0.0002932
   22   0.0015054  -0.0062603   0.0000451  -0.0662697   0.0361167  -0.0002557
   23  -0.0071143   0.0003754  -0.0000271   0.0468983   0.0072199   0.0000669
   24  -0.0000382  -0.0000535   0.0015628  -0.0006896   0.0001752   0.0021885
   25  -0.0168446   0.0193016  -0.0008765  -0.0036397  -0.0031478  -0.0002854
   26  -0.0096450   0.0106720  -0.0004114  -0.0030764  -0.0000439   0.0002206
   27   0.0001913  -0.0001537   0.0036154  -0.0000134   0.0001238   0.0074167
   28  -0.0005945  -0.0000396   0.0000458  -0.0044419   0.0004564  -0.0001599
   29   0.0006641   0.0004152   0.0000275  -0.0004721   0.0017914  -0.0001861
   30   0.0000239  -0.0000579  -0.0002352  -0.0000001   0.0000660   0.0071004
   31  -0.0700399  -0.0520317   0.0000593   0.0091368   0.0244101  -0.0002656
   32  -0.0517456  -0.3236943   0.0041942  -0.0083891  -0.0181736   0.0002261
   33   0.0000874   0.0045089  -0.0305128   0.0004254   0.0003998   0.0019983
   34   0.0038601   0.0011307   0.0000268  -0.0183267  -0.0031479  -0.0001134
   35  -0.0025081   0.0009673  -0.0000383   0.0111014   0.0082893   0.0000656
   36   0.0000264  -0.0000100  -0.0008765  -0.0001117  -0.0000394   0.0037255
   37  -0.0366316   0.0010370  -0.0003022  -0.2786333  -0.0326594  -0.0019921
   38   0.0332408   0.0161866   0.0001587  -0.0344561  -0.1360239   0.0006032
   39  -0.0008678   0.0000622   0.0033275  -0.0012624   0.0004966  -0.0379975
   40   0.0016437  -0.0003096   0.0000160  -0.0039447  -0.0245525   0.0003561
   41   0.0005026   0.0013212  -0.0000337  -0.0024339   0.0065975  -0.0001812
   42   0.0000688  -0.0000546  -0.0009351  -0.0000931  -0.0004092  -0.0085982
   43   0.0091279   0.0040815  -0.0004964  -0.0106680   0.0007368  -0.0001303
   44  -0.0008990  -0.0049867   0.0006015  -0.0012811  -0.0044247  -0.0000303
   45  -0.0011122   0.0001622   0.0047032  -0.0003694  -0.0002585  -0.0002787
   46  -0.0023436  -0.0018141   0.0008215   0.0023159  -0.0011618  -0.0000635
   47  -0.0003023  -0.0008349   0.0003947   0.0023854   0.0008945  -0.0000471
   48   0.0005437  -0.0006221  -0.0004123   0.0003788   0.0006288  -0.0001307
   49  -0.0019145  -0.0001373  -0.0011461   0.0031929   0.0002095   0.0001395
   50   0.0010977   0.0007116  -0.0000309   0.0000947   0.0014249  -0.0000019
   51   0.0015530   0.0006079   0.0005253  -0.0018372  -0.0001222  -0.0002160
   52  -0.0013224   0.0003374   0.0004566   0.0026267   0.0009192  -0.0000901
   53   0.0010489   0.0022187  -0.0005276  -0.0013824   0.0007317   0.0000373
   54  -0.0010643  -0.0002876   0.0000576   0.0012162  -0.0004818  -0.0001750
   55   0.0007558  -0.0001057   0.0000070  -0.0011450  -0.0002278  -0.0000152
   56   0.0010265  -0.0001265   0.0000075  -0.0018888  -0.0003757  -0.0000193
   57  -0.0000405   0.0000038   0.0000276   0.0000715   0.0000135  -0.0000710
   58  -0.0000344  -0.0000088   0.0000009   0.0001578  -0.0000380   0.0000001
   59  -0.0007730   0.0000284  -0.0000073   0.0009374   0.0004007   0.0000185
   60   0.0000917  -0.0000027   0.0000185  -0.0001783  -0.0000338  -0.0000033
   61  -0.0002946  -0.0000360  -0.0000024  -0.0000567   0.0003520   0.0000059
   62   0.0004214  -0.0000177   0.0000031  -0.0008699  -0.0001837  -0.0000089
   63  -0.0000045   0.0000010   0.0000146   0.0000284  -0.0000063   0.0000029
   64   0.0003308  -0.0000108   0.0000035  -0.0000178  -0.0004820  -0.0000083
   65  -0.0003439  -0.0001170  -0.0000008  -0.0001211   0.0006138   0.0000049
   66  -0.0000062   0.0000006  -0.0000549   0.0000086   0.0000048  -0.0004378
   67  -0.0020617   0.0002566  -0.0000152   0.0037728   0.0007000   0.0000421
   68   0.0002566  -0.0000929   0.0000030  -0.0004335   0.0001029  -0.0000049
   69   0.0000152  -0.0000030   0.0000445  -0.0000308  -0.0000039  -0.0002236
   70   0.0037727  -0.0004335   0.0000308  -0.0057860  -0.0011438  -0.0000919
   71   0.0007000   0.0001029   0.0000039  -0.0011437  -0.0009765  -0.0000108
   72  -0.0000422   0.0000049  -0.0002236   0.0000921   0.0000108   0.0005359
   73   0.0043348  -0.0007430   0.0000354  -0.0106587  -0.0012486  -0.0000907
   74   0.0050136  -0.0004849   0.0000326  -0.0086587  -0.0036365  -0.0000374
   75   0.0000043  -0.0000001   0.0002566  -0.0000085   0.0000023  -0.0005890
   76  -0.0042765   0.0012512  -0.0000191   0.0165154   0.0014345  -0.0000092
   77  -0.0032216   0.0016415  -0.0000344   0.0075336  -0.0064471   0.0001070
   78  -0.0000130   0.0000186   0.0015053  -0.0000025  -0.0000057   0.0009247
   79  -0.0000089  -0.0000052  -0.0000001  -0.0000011   0.0000205   0.0000021
   80   0.0000489  -0.0000070   0.0000007  -0.0001034  -0.0000079  -0.0000027
   81  -0.0000017  -0.0000003  -0.0000101   0.0000020   0.0000010   0.0000545
   82   0.0000880  -0.0000170   0.0000004  -0.0002450  -0.0000021  -0.0000031
   83  -0.0000000   0.0000011  -0.0000002  -0.0000000  -0.0000069  -0.0000001
   84  -0.0000056   0.0000007  -0.0000106   0.0000139   0.0000008  -0.0000123
   85  -0.0000097   0.0000079  -0.0000004   0.0000524  -0.0000052   0.0000007
   86   0.0001434  -0.0000240   0.0000015  -0.0003659  -0.0000487  -0.0000037
   87   0.0000133  -0.0000016  -0.0000100  -0.0000257  -0.0000043   0.0000394
   88   0.0003380  -0.0000906   0.0000042   0.0014035  -0.0026754   0.0000412
   89  -0.0038154   0.0001577  -0.0000227   0.0058354   0.0024213   0.0000319
   90  -0.0000047   0.0000034   0.0000183   0.0000043   0.0000007   0.0006557
   91  -0.0046442   0.0001696  -0.0000386   0.0068315   0.0029914   0.0001068
   92   0.0044174  -0.0007832   0.0000427  -0.0082332  -0.0010491  -0.0001265
   93   0.0000219  -0.0000028  -0.0006291  -0.0000072   0.0000018   0.0019200
   94  -0.0011944   0.0001806  -0.0000089   0.0033711   0.0009200   0.0000299
   95  -0.0002674  -0.0000316  -0.0000023   0.0004480   0.0002142   0.0000138
   96   0.0000158  -0.0000020  -0.0000118  -0.0000414  -0.0000115  -0.0000930
   97   0.0018575  -0.0001354   0.0000121  -0.0037979  -0.0005721  -0.0000433
   98   0.0004439   0.0000103   0.0000047  -0.0009148  -0.0001312  -0.0000113
   99   0.0000261  -0.0000146  -0.0000380  -0.0000889   0.0000119   0.0000259
  100  -0.0005393   0.0000447  -0.0000016   0.0011155   0.0001625   0.0000107
  101  -0.0004005  -0.0000010  -0.0000060   0.0007918   0.0001294   0.0000115
  102   0.0001052  -0.0000008   0.0000148  -0.0002125  -0.0000348  -0.0000139
  103  -0.0006409   0.0000441  -0.0000057   0.0013068   0.0002006   0.0000144
  104  -0.0001054  -0.0000050  -0.0000005   0.0002178   0.0000295   0.0000013
  105  -0.0003938   0.0000325   0.0000158   0.0008153   0.0001182  -0.0000058
  106  -0.0006946   0.0000536  -0.0000051   0.0014483   0.0002101   0.0000166
  107   0.0001292  -0.0000231   0.0000033  -0.0002608  -0.0000465  -0.0000065
  108   0.0002237  -0.0000178   0.0000139  -0.0004526  -0.0000758  -0.0000151
           19          20          21          22          23          24
    1   0.0087628  -0.0053690  -0.0000862  -0.0043354   0.0004744   0.0000010
    2   0.0071565  -0.0070263   0.0000587   0.0016285  -0.0007872   0.0000252
    3   0.0000740  -0.0001189  -0.0006734  -0.0000760   0.0000715   0.0014674
    4   0.0032543  -0.0108327  -0.0003575  -0.0002821  -0.0014722   0.0000715
    5  -0.0198181   0.0093871   0.0000915   0.0019885  -0.0005943  -0.0000562
    6   0.0005893  -0.0004432   0.0071925   0.0002088  -0.0006069  -0.0011529
    7  -0.0436584   0.0104677  -0.0000220  -0.0015431   0.0023740   0.0000007
    8   0.0155188   0.0162294   0.0000339   0.0058106  -0.0025010   0.0000460
    9  -0.0006532   0.0004776  -0.0021726   0.0000443   0.0000832   0.0030016
   10  -0.1805382   0.0032719  -0.0006370  -0.0406661  -0.0036843  -0.0002174
   11   0.0377728  -0.1144663  -0.0002611  -0.0116555   0.0027920   0.0000693
   12  -0.0004459  -0.0002535  -0.0686973  -0.0004161   0.0001051   0.0161662
   13  -0.0076613   0.0010775  -0.0000641   0.0015054  -0.0071143  -0.0000382
   14   0.0006892  -0.0076857   0.0000354  -0.0062603   0.0003754  -0.0000535
   15  -0.0000238   0.0000760   0.0046750   0.0000451  -0.0000271   0.0015628
   16   0.0354308   0.0165642   0.0003281  -0.0662697   0.0468983  -0.0006896
   17   0.0289733  -0.0424883   0.0003518   0.0361167   0.0072199   0.0001752
   18   0.0000741   0.0000827   0.0002932  -0.0002557   0.0000669   0.0021885
   19   0.4924416  -0.1170538   0.0013335  -0.1470276  -0.0582738  -0.0002872
   20  -0.1170538   0.9005883  -0.0003503   0.0066098  -0.1025395  -0.0000058
   21   0.0013335  -0.0003503   0.1853795  -0.0004931  -0.0005184  -0.0740175
   22  -0.1470276   0.0066098  -0.0004931   0.8334221  -0.0984868   0.0012968
   23  -0.0582738  -0.1025395  -0.0005184  -0.0984868   0.5762243  -0.0003649
   24  -0.0002872  -0.0000058  -0.0740175   0.0012968  -0.0003649   0.1131512
   25  -0.0001800   0.0000174   0.0000415  -0.0000643  -0.0004251  -0.0000070
   26  -0.0000005  -0.0000919  -0.0000297  -0.0000682  -0.0000190  -0.0000062
   27  -0.0000286   0.0000140  -0.0009418  -0.0000108   0.0000271  -0.0001332
   28   0.0012514  -0.0016588   0.0001063   0.0005611  -0.0003418  -0.0000162
   29   0.0008829  -0.0009240   0.0000961  -0.0000017  -0.0001495  -0.0000017
   30  -0.0000040  -0.0000357  -0.0037047   0.0000166   0.0000040   0.0002720
   31   0.0007150   0.0015526   0.0000068  -0.0002007   0.0002665   0.0000146
   32  -0.0019638  -0.0007443  -0.0000055   0.0009111  -0.0001559  -0.0000162
   33   0.0000282   0.0000555   0.0004509   0.0000227  -0.0000505  -0.0004338
   34  -0.1221262   0.0973096  -0.0001713   0.0286595  -0.0153160   0.0000081
   35   0.1063218  -0.6056108   0.0003812  -0.0338712  -0.0656020  -0.0001187
   36  -0.0002796   0.0004897  -0.0616205   0.0001110  -0.0001149   0.0145391
   37  -0.0067406  -0.0035708  -0.0002038  -0.1518077   0.0732927   0.0000724
   38   0.0043872  -0.0556926  -0.0000243   0.0663607  -0.2766827   0.0001577
   39  -0.0002558   0.0000647   0.0041676  -0.0004731   0.0011302  -0.0385098
   40  -0.0018253   0.0049974   0.0000088   0.0194362   0.0089284  -0.0001059
   41   0.0062283  -0.0016088   0.0000939  -0.0147115  -0.0206617   0.0001791
   42   0.0000352  -0.0000925   0.0008800   0.0000888  -0.0001886  -0.0033322
   43  -0.0056470   0.0026053   0.0001537   0.0010579   0.0060168  -0.0000764
   44  -0.0027423   0.0047651  -0.0000179   0.0007872   0.0017832   0.0000651
   45   0.0003910  -0.0000346   0.0012750  -0.0003903   0.0003567  -0.0005691
   46   0.0016742   0.0000472  -0.0000143  -0.0004436  -0.0014532  -0.0000148
   47   0.0018732  -0.0023147   0.0000595  -0.0002140  -0.0016620  -0.0000678
   48   0.0005632  -0.0005573  -0.0001568  -0.0000908  -0.0004584   0.0000123
   49   0.0020096  -0.0010416  -0.0002927  -0.0002820  -0.0021896   0.0001552
   50   0.0009469  -0.0011489  -0.0001373  -0.0001350  -0.0004921   0.0000651
   51  -0.0013333   0.0008615  -0.0000676   0.0004356   0.0011462  -0.0000590
   52   0.0023868  -0.0015005   0.0003426  -0.0007584  -0.0020120  -0.0001618
   53   0.0004197  -0.0007116   0.0000575  -0.0000749   0.0003535  -0.0000313
   54   0.0003112  -0.0001696  -0.0001848  -0.0002098  -0.0006376   0.0000724
   55  -0.0018916  -0.0023410   0.0000168   0.0032216   0.0016904   0.0000036
   56  -0.0018636  -0.0024705   0.0000026   0.0012379   0.0017654   0.0000025
   57   0.0000788   0.0001153   0.0001354  -0.0001000  -0.0001120  -0.0000009
   58   0.0000723  -0.0003036   0.0000181   0.0001196  -0.0006911  -0.0000040
   59   0.0019853   0.0031414  -0.0000190  -0.0041560  -0.0015529  -0.0000084
   60  -0.0001881  -0.0002110   0.0003349   0.0001410   0.0002095   0.0000873
   61   0.0009226   0.0025981  -0.0000075  -0.0035615  -0.0006785   0.0000230
   62  -0.0003387  -0.0020538   0.0000170   0.0010778   0.0029932   0.0000061
   63  -0.0000002  -0.0000287   0.0001466   0.0000992  -0.0000198   0.0008828
   64  -0.0012183  -0.0019521  -0.0000211   0.0006223  -0.0058329   0.0000096
   65   0.0006534   0.0023945   0.0000158  -0.0041208  -0.0055255   0.0000185
   66   0.0000206  -0.0000258  -0.0025700   0.0000363   0.0000657  -0.0006716
   67   0.0043348   0.0050136  -0.0000043  -0.0042766  -0.0032215   0.0000133
   68  -0.0007430  -0.0004849   0.0000001   0.0012512   0.0016416  -0.0000187
   69  -0.0000355  -0.0000327   0.0002566   0.0000193   0.0000345   0.0015053
   70  -0.0106587  -0.0086586   0.0000085   0.0165153   0.0075336   0.0000019
   71  -0.0012486  -0.0036364  -0.0000024   0.0014343  -0.0064471   0.0000060
   72   0.0000909   0.0000373  -0.0005890   0.0000093  -0.0001072   0.0009247
   73  -0.0065747  -0.0018518   0.0000611  -0.0283434  -0.0055877   0.0000428
   74  -0.0018518  -0.0082056   0.0000013  -0.0205314   0.0397251   0.0000080
   75  -0.0000617  -0.0000017   0.0092109  -0.0000601  -0.0000236   0.0059162
   76  -0.0283435  -0.0205308   0.0000606  -0.4155176   0.0207729  -0.0001707
   77  -0.0055878   0.0397249   0.0000235   0.0207739  -0.1436117   0.0000172
   78  -0.0000419  -0.0000099   0.0059162   0.0001739  -0.0000131  -0.0397371
   79   0.0000540   0.0000595  -0.0000019  -0.0001302   0.0001194  -0.0000091
   80  -0.0000764  -0.0001216   0.0000029   0.0000622   0.0002076   0.0000055
   81   0.0000095   0.0000039  -0.0000732  -0.0000168   0.0000025  -0.0002293
   82  -0.0000622  -0.0002817  -0.0000037  -0.0000467   0.0003048  -0.0000050
   83   0.0000026  -0.0000250  -0.0000029   0.0000079  -0.0000152  -0.0000029
   84   0.0000084   0.0000051  -0.0000927   0.0000071  -0.0000200  -0.0000771
   85  -0.0000557   0.0000848  -0.0000016   0.0000898  -0.0001134   0.0000005
   86  -0.0000897  -0.0004726   0.0000025  -0.0001631   0.0004613  -0.0000012
   87  -0.0000246  -0.0000447  -0.0000142   0.0000351   0.0000357   0.0000351
   88   0.0007680  -0.0007196  -0.0000163  -0.0031557   0.0074265  -0.0000013
   89   0.0056100   0.0062364   0.0000124   0.0138860  -0.0198214   0.0000091
   90   0.0000021   0.0000072  -0.0010284   0.0000264  -0.0000183  -0.0009955
   91   0.0107938   0.0095077  -0.0000481  -0.0321690   0.0349915   0.0000331
   92  -0.0108730  -0.0229045   0.0000556   0.0366238   0.0133576  -0.0001295
   93  -0.0000119   0.0001125  -0.0033981  -0.0001907  -0.0000399  -0.0012629
   94  -0.0006364   0.0158300  -0.0000243  -0.0044135  -0.0040779   0.0000501
   95   0.0031422   0.0012559  -0.0000217  -0.0022182  -0.0003825   0.0000290
   96  -0.0000337  -0.0001153  -0.0001891   0.0001204   0.0000509  -0.0004471
   97  -0.0033388  -0.0035672  -0.0000069   0.0015268   0.0049617   0.0000055
   98  -0.0008630  -0.0005244   0.0000054  -0.0000778   0.0014515   0.0000036
   99   0.0000075   0.0000757  -0.0000488  -0.0002363   0.0001046  -0.0001685
  100   0.0009443   0.0010342   0.0000063  -0.0004088  -0.0014364   0.0000108
  101   0.0008073   0.0006062   0.0000112  -0.0002243  -0.0011354   0.0000072
  102  -0.0002024  -0.0001685  -0.0000115   0.0000526   0.0003069   0.0000179
  103   0.0011660   0.0012559  -0.0000293  -0.0005795  -0.0017024  -0.0000494
  104   0.0002161   0.0000853  -0.0000014   0.0000476  -0.0003422  -0.0000087
  105   0.0006827   0.0007451  -0.0000420  -0.0002606  -0.0011113  -0.0000072
  106   0.0012023   0.0013293   0.0000144  -0.0004544  -0.0019409   0.0000398
  107  -0.0001997  -0.0004611  -0.0000175   0.0003551   0.0003292  -0.0000041
  108  -0.0003890  -0.0005238  -0.0000204   0.0002898   0.0006314   0.0000019
           25          26          27          28          29          30
    1  -0.2217241   0.1395537  -0.0077826  -0.0044918   0.0029782  -0.0002976
    2   0.1413895  -0.1783864   0.0087561   0.0027760  -0.0014545   0.0001368
    3  -0.0071877   0.0080323  -0.0394814  -0.0002650  -0.0001432   0.0070816
    4   0.0095548   0.0232686  -0.0006642   0.0106657  -0.0034395  -0.0003595
    5  -0.0029554  -0.0172361   0.0006858   0.0220306  -0.0164998  -0.0001623
    6  -0.0003562   0.0004208   0.0037583  -0.0002040  -0.0001467   0.0047694
    7  -0.0003208  -0.0023238  -0.0001964  -0.0709487  -0.0594069   0.0000030
    8  -0.0022178  -0.0057561  -0.0000562  -0.0625077  -0.3306937  -0.0044431
    9  -0.0002308   0.0002904   0.0061387  -0.0003786  -0.0036413  -0.0396788
   10   0.0001819  -0.0012655   0.0000296  -0.0018543  -0.0029636  -0.0000992
   11  -0.0006460  -0.0002705  -0.0000293  -0.0294281  -0.0034736   0.0000090
   12   0.0000331  -0.0000503  -0.0004626  -0.0001666   0.0000249   0.0027923
   13  -0.0168446  -0.0096450   0.0001913  -0.0005945   0.0006641   0.0000239
   14   0.0193016   0.0106720  -0.0001537  -0.0000396   0.0004152  -0.0000579
   15  -0.0008765  -0.0004114   0.0036154   0.0000458   0.0000275  -0.0002352
   16  -0.0036397  -0.0030764  -0.0000134  -0.0044419  -0.0004721  -0.0000001
   17  -0.0031478  -0.0000439   0.0001238   0.0004564   0.0017914   0.0000660
   18  -0.0002854   0.0002206   0.0074167  -0.0001599  -0.0001861   0.0071004
   19  -0.0001800  -0.0000005  -0.0000286   0.0012514   0.0008829  -0.0000040
   20   0.0000174  -0.0000919   0.0000140  -0.0016588  -0.0009240  -0.0000357
   21   0.0000415  -0.0000297  -0.0009418   0.0001063   0.0000961  -0.0037047
   22  -0.0000643  -0.0000682  -0.0000108   0.0005611  -0.0000017   0.0000166
   23  -0.0004251  -0.0000190   0.0000271  -0.0003418  -0.0001495   0.0000040
   24  -0.0000070  -0.0000062  -0.0001332  -0.0000162  -0.0000017   0.0002720
   25   0.2331083  -0.1513559   0.0079871   0.0005759  -0.0003772   0.0000734
   26  -0.1513559   0.1894074  -0.0094621   0.0014372  -0.0007760   0.0000242
   27   0.0079871  -0.0094621   0.0267082   0.0000872   0.0000177  -0.0003250
   28   0.0005759   0.0014372   0.0000872   0.0683444   0.0660049   0.0001592
   29  -0.0003772  -0.0007760   0.0000177   0.0660049   0.3522573   0.0042794
   30   0.0000734   0.0000242  -0.0003250   0.0001592   0.0042794   0.0267409
   31   0.0011082   0.0005378   0.0000136   0.0001518  -0.0000677   0.0000085
   32  -0.0001590   0.0008597  -0.0000607  -0.0000831  -0.0000730  -0.0000269
   33   0.0002340  -0.0001347  -0.0040078   0.0000177   0.0000295  -0.0013339
   34   0.0000245   0.0000615   0.0000049   0.0008107  -0.0004148   0.0000288
   35   0.0000541   0.0001116  -0.0000187   0.0017805   0.0008696   0.0000301
   36  -0.0000090   0.0000056   0.0001724   0.0000098  -0.0000253   0.0002648
   37  -0.0006228  -0.0002448   0.0000429  -0.0004968  -0.0001720   0.0000292
   38   0.0013750   0.0005815  -0.0000569  -0.0015060  -0.0003185   0.0000306
   39  -0.0000525   0.0000154   0.0004786  -0.0000058  -0.0000123   0.0003160
   40   0.0000069   0.0000247  -0.0000034  -0.0003071   0.0000271   0.0000030
   41   0.0000717   0.0000074   0.0000016   0.0001270   0.0000310  -0.0000043
   42   0.0000001  -0.0000015   0.0000524  -0.0000128  -0.0000081  -0.0000345
   43   0.0006717   0.0046973   0.0009637   0.0004540  -0.0013606   0.0003268
   44  -0.0027732  -0.0040883  -0.0007840   0.0062837  -0.0028212   0.0009232
   45   0.0016118   0.0018183  -0.0008066   0.0016698  -0.0002324  -0.0026008
   46  -0.0000540  -0.0008376  -0.0004474   0.0007993  -0.0021599   0.0000033
   47   0.0006904   0.0009903  -0.0001229  -0.0033316   0.0010704  -0.0009860
   48  -0.0002897  -0.0000984   0.0000499  -0.0004833   0.0000673  -0.0008306
   49  -0.0002964  -0.0006882   0.0005235  -0.0003377   0.0001348   0.0008411
   50   0.0002313   0.0005568  -0.0001954  -0.0007883   0.0002690   0.0001011
   51  -0.0003634  -0.0000527  -0.0008348  -0.0004023   0.0000332  -0.0007314
   52  -0.0013216  -0.0000819  -0.0007134   0.0001234   0.0001624  -0.0007514
   53   0.0008091   0.0034265   0.0013235  -0.0014017   0.0005064   0.0001023
   54  -0.0003291  -0.0005780  -0.0012537  -0.0000061  -0.0001800   0.0001774
   55  -0.0000045  -0.0000186   0.0000001  -0.0000401  -0.0000029  -0.0000025
   56   0.0000068  -0.0000236  -0.0000008  -0.0000365  -0.0000022  -0.0000021
   57   0.0000001   0.0000010  -0.0000076   0.0000023  -0.0000000  -0.0000005
   58  -0.0000049   0.0000029   0.0000005   0.0000103  -0.0000050   0.0000010
   59   0.0000027   0.0000215  -0.0000005   0.0000526   0.0000046   0.0000024
   60   0.0000010  -0.0000032  -0.0000035  -0.0000059   0.0000005  -0.0000097
   61   0.0000093   0.0000098  -0.0000015   0.0000296   0.0000077   0.0000001
   62   0.0000058  -0.0000113  -0.0000005  -0.0000171   0.0000006  -0.0000017
   63  -0.0000004   0.0000001  -0.0000033   0.0000003  -0.0000001  -0.0000058
   64  -0.0000115  -0.0000014   0.0000019   0.0000042  -0.0000210   0.0000040
   65  -0.0000022   0.0000153  -0.0000009   0.0000673   0.0000025   0.0000019
   66  -0.0000002   0.0000005   0.0000120  -0.0000031  -0.0000023   0.0000756
   67  -0.0000089   0.0000489   0.0000017   0.0000880  -0.0000000   0.0000056
   68  -0.0000052  -0.0000070   0.0000003  -0.0000170   0.0000011  -0.0000007
   69   0.0000001  -0.0000007  -0.0000101  -0.0000004   0.0000002  -0.0000106
   70  -0.0000010  -0.0001034  -0.0000020  -0.0002450  -0.0000000  -0.0000138
   71   0.0000205  -0.0000079  -0.0000010  -0.0000021  -0.0000069  -0.0000008
   72  -0.0000021   0.0000027   0.0000545   0.0000031   0.0000001  -0.0000123
   73   0.0000540  -0.0000764  -0.0000094  -0.0000622   0.0000025  -0.0000084
   74   0.0000595  -0.0001216  -0.0000039  -0.0002817  -0.0000250  -0.0000051
   75   0.0000019  -0.0000029  -0.0000732   0.0000037   0.0000029  -0.0000927
   76  -0.0001302   0.0000622   0.0000168  -0.0000467   0.0000079  -0.0000071
   77   0.0001193   0.0002076  -0.0000025   0.0003048  -0.0000152   0.0000199
   78   0.0000091  -0.0000055  -0.0002293   0.0000050   0.0000029  -0.0000771
   79   0.0000001   0.0000002   0.0000001   0.0000012  -0.0000003   0.0000001
   80   0.0000002  -0.0000016  -0.0000002  -0.0000025   0.0000001  -0.0000002
   81  -0.0000001   0.0000002   0.0000028   0.0000003  -0.0000000   0.0000020
   82   0.0000012  -0.0000025  -0.0000003  -0.0000001   0.0000005  -0.0000001
   83  -0.0000003   0.0000001   0.0000000   0.0000005  -0.0000008   0.0000001
   84  -0.0000001   0.0000002   0.0000020   0.0000001  -0.0000001   0.0000050
   85  -0.0000003  -0.0000005   0.0000001  -0.0000036   0.0000004  -0.0000001
   86   0.0000013  -0.0000030  -0.0000006   0.0000019  -0.0000001  -0.0000003
   87  -0.0000000  -0.0000003   0.0000030  -0.0000005   0.0000001   0.0000004
   88  -0.0000338  -0.0000129   0.0000027  -0.0001121  -0.0000311   0.0000045
   89  -0.0000484   0.0000908   0.0000017   0.0002243   0.0000206   0.0000046
   90   0.0000000   0.0000007  -0.0000021   0.0000005   0.0000002  -0.0000104
   91  -0.0000356   0.0000960   0.0000053   0.0002269  -0.0000103   0.0000148
   92  -0.0000416  -0.0001074  -0.0000010  -0.0001125  -0.0000103  -0.0000081
   93  -0.0000032   0.0000038   0.0001234  -0.0000029  -0.0000023   0.0000444
   94   0.0000006   0.0000005  -0.0000000  -0.0001173   0.0000333  -0.0000035
   95   0.0000015   0.0000062   0.0000008   0.0000087   0.0000043  -0.0000003
   96   0.0000006  -0.0000006  -0.0000101  -0.0000008  -0.0000004   0.0000539
   97   0.0000208  -0.0000628  -0.0000037  -0.0001151   0.0000079  -0.0000074
   98   0.0000158  -0.0000126  -0.0000006  -0.0000340   0.0000037  -0.0000023
   99   0.0000008  -0.0000003   0.0000104   0.0000010   0.0000009   0.0000170
  100  -0.0000054   0.0000185   0.0000008   0.0000329  -0.0000022   0.0000015
  101  -0.0000107   0.0000121   0.0000013   0.0000300  -0.0000023   0.0000030
  102   0.0000025  -0.0000034  -0.0000039  -0.0000077   0.0000006  -0.0000058
  103  -0.0000068   0.0000222   0.0000016   0.0000412  -0.0000027   0.0000034
  104  -0.0000045   0.0000030   0.0000001   0.0000089  -0.0000010   0.0000011
  105  -0.0000047   0.0000131  -0.0000046   0.0000232  -0.0000023  -0.0000067
  106  -0.0000073   0.0000240   0.0000018   0.0000430  -0.0000030   0.0000029
  107  -0.0000030  -0.0000054  -0.0000013  -0.0000055  -0.0000003  -0.0000019
  108   0.0000014  -0.0000079  -0.0000042  -0.0000133   0.0000007  -0.0000067
           31          32          33          34          35          36
    1  -0.0008467  -0.0005096   0.0000861  -0.0023128   0.0026516  -0.0000005
    2  -0.0312531  -0.0066492  -0.0000763  -0.0019830   0.0041711  -0.0000211
    3   0.0007305   0.0000748   0.0008236  -0.0000381   0.0000648   0.0000086
    4  -0.0055614  -0.0021724  -0.0003165  -0.0006291   0.0050051   0.0000490
    5  -0.0007532   0.0016551  -0.0002161   0.0043067  -0.0067615   0.0000244
    6  -0.0000703   0.0001439   0.0074466  -0.0000607   0.0003429  -0.0007382
    7  -0.0014293   0.0004961  -0.0001221   0.0083449  -0.0138890  -0.0000242
    8   0.0003509   0.0004448  -0.0000424  -0.0021476  -0.0017191  -0.0000196
    9   0.0000182   0.0000110  -0.0002029   0.0001300  -0.0002764  -0.0009227
   10  -0.0032223   0.0042800  -0.0001179  -0.0026161   0.0461135  -0.0000049
   11   0.0017558   0.0000043   0.0000797   0.0483471  -0.0390172   0.0002185
   12  -0.0001537   0.0001410   0.0060220  -0.0000720   0.0001524   0.0142933
   13  -0.0700399  -0.0517456   0.0000874   0.0038601  -0.0025081   0.0000264
   14  -0.0520317  -0.3236943   0.0045089   0.0011307   0.0009673  -0.0000100
   15   0.0000593   0.0041942  -0.0305128   0.0000268  -0.0000383  -0.0008765
   16   0.0091368  -0.0083891   0.0004254  -0.0183267   0.0111014  -0.0001117
   17   0.0244101  -0.0181736   0.0003998  -0.0031479   0.0082893  -0.0000394
   18  -0.0002656   0.0002261   0.0019983  -0.0001134   0.0000656   0.0037255
   19   0.0007150  -0.0019638   0.0000282  -0.1221262   0.1063218  -0.0002796
   20   0.0015526  -0.0007443   0.0000555   0.0973096  -0.6056108   0.0004897
   21   0.0000068  -0.0000055   0.0004509  -0.0001713   0.0003812  -0.0616205
   22  -0.0002007   0.0009111   0.0000227   0.0286595  -0.0338712   0.0001110
   23   0.0002665  -0.0001559  -0.0000505  -0.0153160  -0.0656020  -0.0001149
   24   0.0000146  -0.0000162  -0.0004338   0.0000081  -0.0001187   0.0145391
   25   0.0011082  -0.0001590   0.0002340   0.0000245   0.0000541  -0.0000090
   26   0.0005378   0.0008597  -0.0001347   0.0000615   0.0001116   0.0000056
   27   0.0000136  -0.0000607  -0.0040078   0.0000049  -0.0000187   0.0001724
   28   0.0001518  -0.0000831   0.0000177   0.0008107   0.0017805   0.0000098
   29  -0.0000677  -0.0000730   0.0000295  -0.0004148   0.0008696  -0.0000253
   30   0.0000085  -0.0000269  -0.0013339   0.0000288   0.0000301   0.0002648
   31   0.0678614   0.0576308  -0.0003253  -0.0005258   0.0000518   0.0000007
   32   0.0576308   0.3456007  -0.0045932   0.0008294  -0.0003588  -0.0000008
   33  -0.0003253  -0.0045932   0.0222916  -0.0000173   0.0000051  -0.0001459
   34  -0.0005258   0.0008294  -0.0000173   0.1046066  -0.1161942   0.0002829
   35   0.0000518  -0.0003588   0.0000051  -0.1161942   0.7057818  -0.0004691
   36   0.0000007  -0.0000008  -0.0001459   0.0002829  -0.0004691   0.0317944
   37   0.0024132  -0.0003571  -0.0000664   0.0020338  -0.0112988  -0.0000033
   38  -0.0009590   0.0018484  -0.0000439  -0.0074289  -0.0001947  -0.0000069
   39   0.0000656  -0.0000676  -0.0026618   0.0000586  -0.0000602   0.0019888
   40  -0.0004264   0.0010372  -0.0000187   0.0014725   0.0006099   0.0000094
   41  -0.0004036  -0.0005681   0.0000233  -0.0016615  -0.0010851  -0.0000239
   42   0.0000006   0.0000268  -0.0000605  -0.0000160   0.0000162   0.0008821
   43   0.0021391   0.0014681   0.0001332   0.0017431  -0.0022627  -0.0000099
   44  -0.0010007  -0.0001207   0.0000220   0.0005788  -0.0031605  -0.0000469
   45  -0.0001034  -0.0000791   0.0004498  -0.0001803   0.0000034  -0.0004247
   46  -0.0006906  -0.0003690   0.0001241  -0.0005708   0.0001568  -0.0000302
   47  -0.0005593  -0.0002891   0.0000666  -0.0003733   0.0018077   0.0000598
   48  -0.0001806  -0.0000975  -0.0001444  -0.0001481   0.0004351   0.0001827
   49  -0.0004118  -0.0003143  -0.0001196  -0.0005682   0.0007925   0.0000302
   50   0.0001428   0.0000256   0.0000253  -0.0001900   0.0008470  -0.0000051
   51   0.0004144   0.0002888   0.0000053   0.0004476  -0.0005760   0.0002232
   52  -0.0003387  -0.0003321  -0.0000366  -0.0007184   0.0009466  -0.0000068
   53   0.0004348   0.0001872  -0.0000619   0.0000133   0.0006731  -0.0000216
   54  -0.0002328  -0.0001597  -0.0000227  -0.0001556   0.0000305   0.0001196
   55   0.0000146  -0.0000714   0.0000048  -0.0003741   0.0016450  -0.0000042
   56   0.0000052  -0.0000716   0.0000071  -0.0003272   0.0019843  -0.0000011
   57   0.0000001   0.0000033  -0.0000050   0.0000123  -0.0000884  -0.0000359
   58   0.0000069   0.0000006  -0.0000002  -0.0004314   0.0003415  -0.0000058
   59  -0.0000197   0.0001066  -0.0000058   0.0006534  -0.0021596   0.0000085
   60  -0.0000008  -0.0000081   0.0000002   0.0000265   0.0001666  -0.0000304
   61  -0.0000236   0.0000755  -0.0000033   0.0010025  -0.0016340   0.0000075
   62  -0.0000023  -0.0000382   0.0000033  -0.0006016   0.0013180  -0.0000042
   63   0.0000007  -0.0000008  -0.0000029  -0.0000268   0.0000200  -0.0000260
   64   0.0000310  -0.0000575   0.0000029  -0.0021790   0.0017408  -0.0000050
   65  -0.0000263   0.0001132  -0.0000047   0.0000241  -0.0007400   0.0000012
   66  -0.0000001   0.0000003  -0.0000342  -0.0000003   0.0000061   0.0002311
   67  -0.0000097   0.0001434  -0.0000133   0.0003380  -0.0038154   0.0000046
   68   0.0000079  -0.0000240   0.0000016  -0.0000906   0.0001578  -0.0000034
   69   0.0000004  -0.0000015  -0.0000100  -0.0000043   0.0000228   0.0000183
   70   0.0000524  -0.0003659   0.0000256   0.0014036   0.0058353  -0.0000043
   71  -0.0000052  -0.0000487   0.0000043  -0.0026753   0.0024213  -0.0000006
   72  -0.0000007   0.0000037   0.0000394  -0.0000414  -0.0000320   0.0006557
   73  -0.0000557  -0.0000897   0.0000246   0.0007680   0.0056100  -0.0000019
   74   0.0000848  -0.0004726   0.0000446  -0.0007196   0.0062365  -0.0000071
   75   0.0000016  -0.0000025  -0.0000142   0.0000163  -0.0000120  -0.0010284
   76   0.0000898  -0.0001630  -0.0000351  -0.0031556   0.0138858  -0.0000260
   77  -0.0001134   0.0004613  -0.0000356   0.0074264  -0.0198213   0.0000178
   78  -0.0000005   0.0000012   0.0000351   0.0000008  -0.0000081  -0.0009956
   79  -0.0000003   0.0000013   0.0000000  -0.0000338  -0.0000484  -0.0000000
   80  -0.0000005  -0.0000030   0.0000003  -0.0000129   0.0000907  -0.0000007
   81  -0.0000001   0.0000006   0.0000030  -0.0000027  -0.0000017  -0.0000021
   82  -0.0000036   0.0000019   0.0000005  -0.0001121   0.0002243  -0.0000005
   83   0.0000004  -0.0000001  -0.0000001  -0.0000311   0.0000206  -0.0000002
   84   0.0000001   0.0000003   0.0000004  -0.0000045  -0.0000046  -0.0000104
   85   0.0000009  -0.0000027   0.0000001   0.0000705  -0.0000809  -0.0000009
   86  -0.0000027   0.0000008   0.0000007  -0.0000497   0.0004454   0.0000008
   87  -0.0000001  -0.0000007   0.0000045  -0.0000046   0.0000360  -0.0000100
   88   0.0000705  -0.0000497   0.0000046  -0.0004861   0.0000226  -0.0000010
   89  -0.0000809   0.0004454  -0.0000359   0.0000226  -0.0050136   0.0000071
   90   0.0000009  -0.0000008  -0.0000100   0.0000010  -0.0000071   0.0000764
   91  -0.0000338   0.0003878  -0.0000278  -0.0056562  -0.0068904   0.0000178
   92   0.0000454  -0.0002871   0.0000243  -0.0045436   0.0182816  -0.0000407
   93  -0.0000023   0.0000015   0.0000279   0.0000662  -0.0000645   0.0007657
   94   0.0000260  -0.0000626  -0.0000019   0.0056737  -0.0123425  -0.0000231
   95   0.0000027   0.0000129  -0.0000006  -0.0027676  -0.0034637   0.0000309
   96  -0.0000004   0.0000001   0.0000121  -0.0000536   0.0000929  -0.0031262
   97  -0.0000249  -0.0001287   0.0000152   0.0005725   0.0028363  -0.0000033
   98  -0.0000070  -0.0000580   0.0000032   0.0003064   0.0003632  -0.0000023
   99  -0.0000015   0.0000042   0.0000216   0.0000399  -0.0000457  -0.0001098
  100   0.0000080   0.0000340  -0.0000051  -0.0001480  -0.0008353   0.0000046
  101   0.0000050   0.0000476  -0.0000012  -0.0002062  -0.0004475  -0.0000101
  102  -0.0000014  -0.0000115  -0.0000078   0.0000547   0.0001286   0.0000403
  103   0.0000090   0.0000447  -0.0000052  -0.0001959  -0.0009933   0.0000031
  104   0.0000020   0.0000155  -0.0000012  -0.0000893  -0.0000554  -0.0000058
  105   0.0000056   0.0000258  -0.0000155  -0.0001291  -0.0005930   0.0000728
  106   0.0000104   0.0000442  -0.0000049  -0.0002181  -0.0010630  -0.0000009
  107  -0.0000010   0.0000013  -0.0000010  -0.0000382   0.0003731   0.0000165
  108  -0.0000026  -0.0000140  -0.0000061   0.0000346   0.0004141   0.0000485
           37          38          39          40          41          42
    1   0.0052358  -0.0017702   0.0001029  -0.0002181  -0.0001530   0.0000046
    2   0.0022613  -0.0094005   0.0002337   0.0001561  -0.0004153   0.0000092
    3   0.0001014  -0.0000036   0.0049960  -0.0000044  -0.0000140  -0.0001812
    4  -0.0056823  -0.0021088  -0.0001406   0.0004584   0.0003562  -0.0000161
    5  -0.0044119   0.0075276  -0.0001255  -0.0000022   0.0003006   0.0000066
    6  -0.0010978   0.0001048  -0.0008988   0.0000021   0.0000842  -0.0000673
    7   0.0001002   0.0106765  -0.0000320   0.0001108   0.0001407   0.0000229
    8   0.0018960  -0.0080875   0.0001031  -0.0013175   0.0001654  -0.0000349
    9   0.0000901   0.0002019   0.0024216  -0.0000214  -0.0000003   0.0013937
   10  -0.0258680  -0.0507059   0.0000615  -0.0039989   0.0015309  -0.0001483
   11  -0.0402102  -0.0161675  -0.0003923   0.0017482   0.0029080   0.0000142
   12  -0.0002322  -0.0003612   0.0103161  -0.0000275   0.0000396   0.0023076
   13  -0.0366316   0.0332408  -0.0008678   0.0016437   0.0005026   0.0000688
   14   0.0010370   0.0161866   0.0000622  -0.0003096   0.0013212  -0.0000546
   15  -0.0003022   0.0001587   0.0033275   0.0000160  -0.0000337  -0.0009351
   16  -0.2786333  -0.0344561  -0.0012624  -0.0039447  -0.0024339  -0.0000931
   17  -0.0326594  -0.1360239   0.0004966  -0.0245525   0.0065975  -0.0004092
   18  -0.0019921   0.0006032  -0.0379975   0.0003561  -0.0001812  -0.0085982
   19  -0.0067406   0.0043872  -0.0002558  -0.0018253   0.0062283   0.0000352
   20  -0.0035708  -0.0556926   0.0000647   0.0049974  -0.0016088  -0.0000925
   21  -0.0002038  -0.0000243   0.0041676   0.0000088   0.0000939   0.0008800
   22  -0.1518077   0.0663607  -0.0004731   0.0194362  -0.0147115   0.0000888
   23   0.0732927  -0.2766827   0.0011302   0.0089284  -0.0206617  -0.0001886
   24   0.0000724   0.0001577  -0.0385098  -0.0001059   0.0001791  -0.0033322
   25  -0.0006228   0.0013750  -0.0000525   0.0000069   0.0000717   0.0000001
   26  -0.0002448   0.0005815   0.0000154   0.0000247   0.0000074  -0.0000015
   27   0.0000429  -0.0000569   0.0004786  -0.0000034   0.0000016   0.0000524
   28  -0.0004968  -0.0015060  -0.0000058  -0.0003071   0.0001270  -0.0000128
   29  -0.0001720  -0.0003185  -0.0000123   0.0000271   0.0000310  -0.0000081
   30   0.0000292   0.0000306   0.0003160   0.0000030  -0.0000043  -0.0000345
   31   0.0024132  -0.0009590   0.0000656  -0.0004264  -0.0004036   0.0000006
   32  -0.0003571   0.0018484  -0.0000676   0.0010372  -0.0005681   0.0000268
   33  -0.0000664  -0.0000439  -0.0026618  -0.0000187   0.0000233  -0.0000605
   34   0.0020338  -0.0074289   0.0000586   0.0014725  -0.0016615  -0.0000160
   35  -0.0112988  -0.0001947  -0.0000602   0.0006099  -0.0010851   0.0000162
   36  -0.0000033  -0.0000069   0.0019888   0.0000094  -0.0000239   0.0008821
   37   0.6994363   0.1254685   0.0012513  -0.1653101  -0.1599590   0.0015633
   38   0.1254685   0.8320629  -0.0046226  -0.1634520  -0.3537217   0.0038639
   39   0.0012513  -0.0046226   0.0436649   0.0012673   0.0030903   0.0028752
   40  -0.1653101  -0.1634520   0.0012673   0.1513887   0.1725673  -0.0014899
   41  -0.1599590  -0.3537217   0.0030903   0.1725673   0.3693749  -0.0031599
   42   0.0015633   0.0038639   0.0028752  -0.0014899  -0.0031599   0.0083914
   43   0.0100978  -0.0023543   0.0001979  -0.0000203  -0.0007894   0.0000098
   44   0.0032198  -0.0006688   0.0000274  -0.0001429  -0.0002014   0.0000021
   45   0.0005698  -0.0001865  -0.0003594   0.0000052  -0.0000408   0.0002795
   46  -0.0020989   0.0006084  -0.0000108  -0.0000461   0.0001776   0.0000276
   47  -0.0027197   0.0009170  -0.0000331   0.0001132   0.0001594  -0.0000096
   48  -0.0007105   0.0001612   0.0000850   0.0000180   0.0000450  -0.0000784
   49  -0.0036533   0.0008592   0.0000051  -0.0000004   0.0002843  -0.0000265
   50  -0.0007887   0.0001061  -0.0000128   0.0000372   0.0000436  -0.0000225
   51   0.0020269  -0.0004180   0.0001005   0.0000035  -0.0001531  -0.0001283
   52  -0.0032998   0.0007714   0.0000065  -0.0000144   0.0002721   0.0000124
   53   0.0008098   0.0000544   0.0000553   0.0000806  -0.0000991   0.0000313
   54  -0.0010982   0.0003400   0.0000904  -0.0000305   0.0000936  -0.0000899
   55   0.0013269  -0.0018220  -0.0000013   0.0008034   0.0000790   0.0000040
   56   0.0023875  -0.0026785   0.0000043   0.0008557   0.0001904   0.0000087
   57  -0.0000797   0.0000903  -0.0002428  -0.0000212  -0.0000056   0.0000284
   58  -0.0000744  -0.0003543  -0.0000145   0.0004014   0.0000186   0.0000010
   59  -0.0013065   0.0021230   0.0000114  -0.0012847  -0.0001782  -0.0000050
   60   0.0002115  -0.0001551  -0.0001566  -0.0000004   0.0000152  -0.0000687
   61  -0.0001495   0.0013285   0.0000128  -0.0015269  -0.0001304  -0.0000090
   62   0.0007797  -0.0008692  -0.0000067   0.0001345   0.0000942   0.0000013
   63  -0.0000259  -0.0000090  -0.0001439   0.0000362  -0.0000021  -0.0000190
   64   0.0009286  -0.0024732  -0.0000169   0.0023655   0.0001387   0.0000214
   65   0.0005941   0.0010901   0.0000092  -0.0025524  -0.0003539  -0.0000205
   66  -0.0000418   0.0000044   0.0013144  -0.0000068   0.0000176   0.0008591
   67  -0.0046442   0.0044174  -0.0000223  -0.0011944  -0.0002674  -0.0000156
   68   0.0001696  -0.0007832   0.0000028   0.0001806  -0.0000316   0.0000019
   69   0.0000386  -0.0000428  -0.0006291   0.0000089   0.0000023  -0.0000118
   70   0.0068315  -0.0082332   0.0000078   0.0033712   0.0004480   0.0000410
   71   0.0029914  -0.0010491  -0.0000016   0.0009200   0.0002143   0.0000114
   72  -0.0001070   0.0001268   0.0019200  -0.0000300  -0.0000138  -0.0000930
   73   0.0107938  -0.0108731   0.0000126  -0.0006364   0.0031423   0.0000337
   74   0.0095077  -0.0229048  -0.0001099   0.0158303   0.0012560   0.0001137
   75   0.0000479  -0.0000562  -0.0033981   0.0000250   0.0000213  -0.0001891
   76  -0.0321688   0.0366243   0.0001873  -0.0044137  -0.0022183  -0.0001192
   77   0.0349914   0.0133574   0.0000383  -0.0040780  -0.0003825  -0.0000503
   78  -0.0000345   0.0001281  -0.0012629  -0.0000494  -0.0000286  -0.0004471
   79  -0.0000355  -0.0000416   0.0000032   0.0000005   0.0000015  -0.0000006
   80   0.0000960  -0.0001074  -0.0000038   0.0000005   0.0000062   0.0000006
   81  -0.0000053   0.0000011   0.0001234   0.0000000  -0.0000008  -0.0000101
   82   0.0002269  -0.0001124   0.0000029  -0.0001173   0.0000087   0.0000008
   83  -0.0000103  -0.0000103   0.0000023   0.0000333   0.0000043   0.0000004
   84  -0.0000148   0.0000082   0.0000444   0.0000035   0.0000003   0.0000539
   85  -0.0000338   0.0000454   0.0000023   0.0000260   0.0000027   0.0000004
   86   0.0003878  -0.0002872  -0.0000015  -0.0000626   0.0000129  -0.0000001
   87   0.0000279  -0.0000243   0.0000279   0.0000019   0.0000007   0.0000121
   88  -0.0056564  -0.0045437  -0.0000652   0.0056739  -0.0027677   0.0000529
   89  -0.0068904   0.0182818   0.0000625  -0.0123428  -0.0034638  -0.0000917
   90  -0.0000177   0.0000412   0.0007657   0.0000222  -0.0000305  -0.0031262
   91  -0.0127051   0.0050317   0.0000023  -0.0030789  -0.0004503  -0.0000398
   92   0.0050317  -0.0085205   0.0000262   0.0020234   0.0000849   0.0000467
   93  -0.0000025  -0.0000250   0.0077202   0.0000290  -0.0000129  -0.0005873
   94  -0.0030788   0.0020234  -0.0000293  -0.0001269  -0.0001687  -0.0000071
   95  -0.0004502   0.0000849   0.0000131  -0.0001687   0.0000170  -0.0000044
   96   0.0000402  -0.0000472  -0.0005873   0.0000072   0.0000044   0.0000914
   97   0.0042831  -0.0033705   0.0000006  -0.0000184   0.0002866   0.0000182
   98   0.0011239  -0.0009192   0.0000021  -0.0000534   0.0001549  -0.0000079
   99   0.0000852  -0.0000663  -0.0000611  -0.0000352  -0.0000018   0.0001283
  100  -0.0012398   0.0009771  -0.0000001   0.0000123  -0.0000738  -0.0000118
  101  -0.0009692   0.0008110  -0.0000182  -0.0000136  -0.0001183   0.0000152
  102   0.0002555  -0.0002023   0.0000427  -0.0000076   0.0000263  -0.0000544
  103  -0.0014685   0.0011373   0.0000149   0.0000096  -0.0000967  -0.0000023
  104  -0.0002729   0.0002216   0.0000017   0.0000197  -0.0000408  -0.0000023
  105  -0.0009174   0.0007234   0.0000786   0.0000224  -0.0000578  -0.0000789
  106  -0.0016078   0.0012324  -0.0000129   0.0000438  -0.0001002   0.0000003
  107   0.0002461  -0.0001665   0.0000157   0.0000072  -0.0000136  -0.0000066
  108   0.0004992  -0.0003932   0.0000435   0.0000064   0.0000264  -0.0000439
           43          44          45          46          47          48
    1  -0.0026303  -0.0227798  -0.0007498  -0.0043500  -0.0065020  -0.0029891
    2  -0.0209286  -0.0009698  -0.0010474   0.0035646  -0.0003286  -0.0003991
    3  -0.0001610   0.0021902  -0.0011384  -0.0008762  -0.0003674   0.0005932
    4  -0.1285399  -0.0174891  -0.0025677   0.0021135   0.0034338   0.0031926
    5  -0.0162295  -0.0821632  -0.0006880  -0.0265480  -0.0120571  -0.0044107
    6   0.0025608   0.0003974  -0.0571949  -0.0078359  -0.0091796   0.0077294
    7  -0.0195392   0.0078360  -0.0007894  -0.0024404   0.0022775   0.0005307
    8   0.0051636   0.0172700  -0.0001815   0.0009518  -0.0042616  -0.0007192
    9   0.0010048  -0.0014653  -0.0007148  -0.0013306   0.0007014   0.0005179
   10   0.0063018   0.0100175  -0.0010335   0.0004704  -0.0035406  -0.0009778
   11   0.0004370  -0.0048323  -0.0001439  -0.0012972   0.0017753   0.0000138
   12  -0.0002437  -0.0006466   0.0069827   0.0003050   0.0006354  -0.0001713
   13   0.0091279  -0.0008990  -0.0011122  -0.0023436  -0.0003023   0.0005437
   14   0.0040815  -0.0049867   0.0001622  -0.0018141  -0.0008349  -0.0006221
   15  -0.0004964   0.0006015   0.0047032   0.0008215   0.0003947  -0.0004123
   16  -0.0106680  -0.0012811  -0.0003694   0.0023159   0.0023854   0.0003788
   17   0.0007368  -0.0044247  -0.0002585  -0.0011618   0.0008945   0.0006288
   18  -0.0001303  -0.0000303  -0.0002787  -0.0000635  -0.0000471  -0.0001307
   19  -0.0056470  -0.0027423   0.0003910   0.0016742   0.0018732   0.0005632
   20   0.0026053   0.0047651  -0.0000346   0.0000472  -0.0023147  -0.0005573
   21   0.0001537  -0.0000179   0.0012750  -0.0000143   0.0000595  -0.0001568
   22   0.0010579   0.0007872  -0.0003903  -0.0004436  -0.0002140  -0.0000908
   23   0.0060168   0.0017832   0.0003567  -0.0014532  -0.0016620  -0.0004584
   24  -0.0000764   0.0000651  -0.0005691  -0.0000148  -0.0000678   0.0000123
   25   0.0006717  -0.0027732   0.0016118  -0.0000540   0.0006904  -0.0002897
   26   0.0046973  -0.0040883   0.0018183  -0.0008376   0.0009903  -0.0000984
   27   0.0009637  -0.0007840  -0.0008066  -0.0004474  -0.0001229   0.0000499
   28   0.0004540   0.0062837   0.0016698   0.0007993  -0.0033316  -0.0004833
   29  -0.0013606  -0.0028212  -0.0002324  -0.0021599   0.0010704   0.0000673
   30   0.0003268   0.0009232  -0.0026008   0.0000033  -0.0009860  -0.0008306
   31   0.0021391  -0.0010007  -0.0001034  -0.0006906  -0.0005593  -0.0001806
   32   0.0014681  -0.0001207  -0.0000791  -0.0003690  -0.0002891  -0.0000975
   33   0.0001332   0.0000220   0.0004498   0.0001241   0.0000666  -0.0001444
   34   0.0017431   0.0005788  -0.0001803  -0.0005708  -0.0003733  -0.0001481
   35  -0.0022627  -0.0031605   0.0000034   0.0001568   0.0018077   0.0004351
   36  -0.0000099  -0.0000469  -0.0004247  -0.0000302   0.0000598   0.0001827
   37   0.0100978   0.0032198   0.0005698  -0.0020989  -0.0027197  -0.0007105
   38  -0.0023543  -0.0006688  -0.0001865   0.0006084   0.0009170   0.0001612
   39   0.0001979   0.0000274  -0.0003594  -0.0000108  -0.0000331   0.0000850
   40  -0.0000203  -0.0001429   0.0000052  -0.0000461   0.0001132   0.0000180
   41  -0.0007894  -0.0002014  -0.0000408   0.0001776   0.0001594   0.0000450
   42   0.0000098   0.0000021   0.0002795   0.0000276  -0.0000096  -0.0000784
   43   0.5097757  -0.1113316   0.0060990  -0.0896190   0.0044477   0.0007297
   44  -0.1113316   0.8730289   0.0049864  -0.0019621  -0.4289688  -0.1353221
   45   0.0060990   0.0049864   0.8762216  -0.0020250  -0.1367098  -0.1470197
   46  -0.0896190  -0.0019621  -0.0020250   0.0617305  -0.0002093   0.0012154
   47   0.0044477  -0.4289688  -0.1367098  -0.0002093   0.4634582   0.1594561
   48   0.0007297  -0.1353221  -0.1470197   0.0012154   0.1594561   0.1346062
   49  -0.1113963   0.0071480   0.1065307   0.0183902  -0.0001613   0.0028630
   50   0.0056544  -0.0920539  -0.0151279   0.0105392   0.0021523  -0.0396033
   51   0.0912594  -0.0194232  -0.4600978   0.0069187  -0.0025571  -0.0114836
   52  -0.1745343   0.1263734  -0.1077443   0.0154549   0.0030042  -0.0040918
   53   0.1198682  -0.2675714   0.1475004   0.0218076  -0.0225453   0.0214950
   54  -0.1023209   0.1485192  -0.2184375   0.0032442  -0.0112925   0.0166026
   55  -0.0005957  -0.0001136   0.0000193   0.0001779   0.0001072   0.0000286
   56  -0.0008381  -0.0001769   0.0000005   0.0002428   0.0001730   0.0000460
   57   0.0000477   0.0000108  -0.0000068  -0.0000141  -0.0000094  -0.0000002
   58   0.0002256   0.0000754  -0.0000020  -0.0000640  -0.0000563  -0.0000165
   59   0.0007160   0.0001084  -0.0000167  -0.0002149  -0.0001120  -0.0000324
   60  -0.0001381  -0.0000349  -0.0000229   0.0000393   0.0000316   0.0000150
   61   0.0001902  -0.0000110  -0.0000113  -0.0000632  -0.0000049  -0.0000024
   62  -0.0004991  -0.0001252   0.0000029   0.0001418   0.0001092   0.0000295
   63   0.0000145   0.0000044  -0.0000081  -0.0000044  -0.0000031   0.0000017
   64   0.0003584   0.0002382  -0.0000220  -0.0000896  -0.0001438  -0.0000380
   65   0.0005474   0.0001093  -0.0000139  -0.0001619  -0.0000856  -0.0000274
   66  -0.0000011   0.0000010   0.0000487   0.0000042   0.0000019  -0.0000035
   67   0.0018575   0.0004439  -0.0000260  -0.0005393  -0.0004006  -0.0001051
   68  -0.0001354   0.0000103   0.0000146   0.0000447  -0.0000010   0.0000008
   69  -0.0000121  -0.0000047  -0.0000380   0.0000016   0.0000060   0.0000148
   70  -0.0037979  -0.0009148   0.0000889   0.0011155   0.0007918   0.0002123
   71  -0.0005721  -0.0001312  -0.0000119   0.0001625   0.0001294   0.0000348
   72   0.0000435   0.0000113   0.0000259  -0.0000107  -0.0000115  -0.0000139
   73  -0.0033388  -0.0008631  -0.0000075   0.0009443   0.0008073   0.0002022
   74  -0.0035672  -0.0005245  -0.0000757   0.0010341   0.0006062   0.0001684
   75   0.0000068  -0.0000054  -0.0000488  -0.0000063  -0.0000112  -0.0000115
   76   0.0015268  -0.0000776   0.0002362  -0.0004088  -0.0002243  -0.0000526
   77   0.0049617   0.0014515  -0.0001045  -0.0014364  -0.0011355  -0.0003067
   78  -0.0000056  -0.0000036  -0.0001685  -0.0000107  -0.0000072   0.0000179
   79   0.0000208   0.0000158  -0.0000008  -0.0000053  -0.0000107  -0.0000025
   80  -0.0000628  -0.0000126   0.0000003   0.0000185   0.0000121   0.0000034
   81   0.0000038   0.0000006   0.0000104  -0.0000008  -0.0000013  -0.0000039
   82  -0.0001151  -0.0000340  -0.0000010   0.0000329   0.0000300   0.0000076
   83   0.0000079   0.0000037  -0.0000009  -0.0000022  -0.0000023  -0.0000006
   84   0.0000074   0.0000023   0.0000170  -0.0000015  -0.0000030  -0.0000058
   85  -0.0000249  -0.0000070   0.0000015   0.0000080   0.0000050   0.0000014
   86  -0.0001287  -0.0000580  -0.0000042   0.0000340   0.0000476   0.0000115
   87  -0.0000152  -0.0000032   0.0000216   0.0000051   0.0000012  -0.0000078
   88   0.0005724   0.0003064  -0.0000399  -0.0001480  -0.0002062  -0.0000547
   89   0.0028363   0.0003632   0.0000457  -0.0008353  -0.0004475  -0.0001285
   90   0.0000033   0.0000023  -0.0001098  -0.0000046   0.0000101   0.0000403
   91   0.0042831   0.0011239  -0.0000851  -0.0012398  -0.0009693  -0.0002553
   92  -0.0033705  -0.0009192   0.0000663   0.0009770   0.0008110   0.0002022
   93  -0.0000004  -0.0000020  -0.0000611  -0.0000000   0.0000181   0.0000427
   94  -0.0000184  -0.0000534   0.0000352   0.0000123  -0.0000136   0.0000076
   95   0.0002866   0.0001549   0.0000018  -0.0000738  -0.0001184  -0.0000263
   96  -0.0000183   0.0000079   0.0001283   0.0000118  -0.0000151  -0.0000544
   97  -0.0026982  -0.0006465   0.0000084   0.0007887   0.0005810   0.0001579
   98  -0.0006465  -0.0000598  -0.0000010   0.0001897   0.0000771   0.0000276
   99  -0.0000084   0.0000010   0.0001591   0.0000056  -0.0000136  -0.0000586
  100   0.0007888   0.0001897  -0.0000056  -0.0002310  -0.0001706  -0.0000449
  101   0.0005810   0.0000771   0.0000136  -0.0001706  -0.0000858  -0.0000324
  102  -0.0001580  -0.0000277  -0.0000586   0.0000450   0.0000324   0.0000297
  103   0.0009567   0.0002288  -0.0000051  -0.0002802  -0.0002053  -0.0000550
  104   0.0001594   0.0000073   0.0000021  -0.0000470  -0.0000144  -0.0000070
  105   0.0005587   0.0001336  -0.0000955  -0.0001647  -0.0001116   0.0000018
  106   0.0010343   0.0002562   0.0000047  -0.0003023  -0.0002289  -0.0000641
  107  -0.0001959  -0.0000937  -0.0000157   0.0000560   0.0000738   0.0000232
  108  -0.0003284  -0.0000922  -0.0000622   0.0000942   0.0000849   0.0000445
           49          50          51          52          53          54
    1  -0.0015551   0.0010934   0.0025098  -0.0014966   0.0004161  -0.0002580
    2   0.0028841  -0.0013425  -0.0010306   0.0013252  -0.0052531   0.0016126
    3   0.0007816  -0.0003377   0.0005431  -0.0004742  -0.0018151   0.0008965
    4  -0.0040914  -0.0045213   0.0019960  -0.0120257  -0.0035319  -0.0004362
    5  -0.0007550   0.0118623  -0.0019265   0.0224381   0.0051424   0.0077377
    6   0.0239597   0.0050821  -0.0057543  -0.0181687   0.0043682   0.0048923
    7  -0.0004561   0.0005646   0.0025107  -0.0037300   0.0033349  -0.0039261
    8  -0.0024087  -0.0024013   0.0024008  -0.0054719  -0.0003715  -0.0018532
    9   0.0011288   0.0007321   0.0002196  -0.0010833  -0.0004663   0.0003089
   10  -0.0015920  -0.0023266   0.0019145  -0.0034018  -0.0016685  -0.0000764
   11  -0.0000122   0.0002280  -0.0004959   0.0012562   0.0002313   0.0009668
   12  -0.0017854  -0.0003860   0.0003779   0.0015910   0.0000959  -0.0005647
   13  -0.0019145   0.0010977   0.0015530  -0.0013224   0.0010489  -0.0010643
   14  -0.0001373   0.0007116   0.0006079   0.0003374   0.0022187  -0.0002876
   15  -0.0011461  -0.0000309   0.0005253   0.0004566  -0.0005276   0.0000576
   16   0.0031929   0.0000947  -0.0018372   0.0026267  -0.0013824   0.0012162
   17   0.0002095   0.0014249  -0.0001222   0.0009192   0.0007317  -0.0004818
   18   0.0001395  -0.0000019  -0.0002160  -0.0000901   0.0000373  -0.0001750
   19   0.0020096   0.0009469  -0.0013333   0.0023868   0.0004197   0.0003112
   20  -0.0010416  -0.0011489   0.0008615  -0.0015005  -0.0007116  -0.0001696
   21  -0.0002927  -0.0001373  -0.0000676   0.0003426   0.0000575  -0.0001848
   22  -0.0002820  -0.0001350   0.0004356  -0.0007584  -0.0000749  -0.0002098
   23  -0.0021896  -0.0004921   0.0011462  -0.0020120   0.0003535  -0.0006376
   24   0.0001552   0.0000651  -0.0000590  -0.0001618  -0.0000313   0.0000724
   25  -0.0002964   0.0002313  -0.0003634  -0.0013216   0.0008091  -0.0003291
   26  -0.0006882   0.0005568  -0.0000527  -0.0000819   0.0034265  -0.0005780
   27   0.0005235  -0.0001954  -0.0008348  -0.0007134   0.0013235  -0.0012537
   28  -0.0003377  -0.0007883  -0.0004023   0.0001234  -0.0014017  -0.0000061
   29   0.0001348   0.0002690   0.0000332   0.0001624   0.0005064  -0.0001800
   30   0.0008411   0.0001011  -0.0007314  -0.0007514   0.0001023   0.0001774
   31  -0.0004118   0.0001428   0.0004144  -0.0003387   0.0004348  -0.0002328
   32  -0.0003143   0.0000256   0.0002888  -0.0003321   0.0001872  -0.0001597
   33  -0.0001196   0.0000253   0.0000053  -0.0000366  -0.0000619  -0.0000227
   34  -0.0005682  -0.0001900   0.0004476  -0.0007184   0.0000133  -0.0001556
   35   0.0007925   0.0008470  -0.0005760   0.0009466   0.0006731   0.0000305
   36   0.0000302  -0.0000051   0.0002232  -0.0000068  -0.0000216   0.0001196
   37  -0.0036533  -0.0007887   0.0020269  -0.0032998   0.0008098  -0.0010982
   38   0.0008592   0.0001061  -0.0004180   0.0007714   0.0000544   0.0003400
   39   0.0000051  -0.0000128   0.0001005   0.0000065   0.0000553   0.0000904
   40  -0.0000004   0.0000372   0.0000035  -0.0000144   0.0000806  -0.0000305
   41   0.0002843   0.0000436  -0.0001531   0.0002721  -0.0000991   0.0000936
   42  -0.0000265  -0.0000225  -0.0001283   0.0000124   0.0000313  -0.0000899
   43  -0.1113963   0.0056544   0.0912594  -0.1745343   0.1198682  -0.1023209
   44   0.0071480  -0.0920539  -0.0194232   0.1263734  -0.2675714   0.1485192
   45   0.1065307  -0.0151279  -0.4600978  -0.1077443   0.1475004  -0.2184375
   46   0.0183902   0.0105392   0.0069187   0.0154549   0.0218076   0.0032442
   47  -0.0001613   0.0021523  -0.0025571   0.0030042  -0.0225453  -0.0112925
   48   0.0028630  -0.0396033  -0.0114836  -0.0040918   0.0214950   0.0166026
   49   0.0836297  -0.0107318  -0.1152234   0.0197904   0.0061514  -0.0184102
   50  -0.0107318   0.0686147   0.0198343  -0.0008975   0.0106384   0.0300057
   51  -0.1152234   0.0198343   0.4986802   0.0069529   0.0014995  -0.0213603
   52   0.0197904  -0.0008975   0.0069529   0.1629335  -0.1473317   0.1239958
   53   0.0061514   0.0106384   0.0014995  -0.1473317   0.2723606  -0.1736327
   54  -0.0184102   0.0300057  -0.0213603   0.1239958  -0.1736327   0.2188235
   55   0.0002016   0.0000246  -0.0001281   0.0002250  -0.0000493   0.0000725
   56   0.0002904   0.0000398  -0.0001756   0.0003101  -0.0000704   0.0001068
   57  -0.0000166  -0.0000027   0.0000137  -0.0000177   0.0000029  -0.0000033
   58  -0.0000810  -0.0000199   0.0000470  -0.0000903   0.0000103  -0.0000259
   59  -0.0002434  -0.0000201   0.0001548  -0.0002742   0.0000744  -0.0000940
   60   0.0000507   0.0000089  -0.0000197   0.0000526  -0.0000108   0.0000233
   61  -0.0000603   0.0000082   0.0000453  -0.0000742   0.0000332  -0.0000297
   62   0.0001730   0.0000288  -0.0001065   0.0001888  -0.0000377   0.0000624
   63  -0.0000048  -0.0000010   0.0000070  -0.0000051   0.0000002   0.0000012
   64  -0.0001281  -0.0000676   0.0000818  -0.0001475  -0.0000282  -0.0000238
   65  -0.0001897  -0.0000205   0.0001248  -0.0002251   0.0000618  -0.0000765
   66  -0.0000149  -0.0000032   0.0000031   0.0000090  -0.0000034  -0.0000008
   67  -0.0006409  -0.0001054   0.0003938  -0.0006946   0.0001292  -0.0002238
   68   0.0000441  -0.0000050  -0.0000325   0.0000536  -0.0000231   0.0000178
   69   0.0000057   0.0000005   0.0000158   0.0000051  -0.0000033   0.0000139
   70   0.0013069   0.0002176  -0.0008153   0.0014483  -0.0002607   0.0004528
   71   0.0002006   0.0000295  -0.0001182   0.0002101  -0.0000465   0.0000758
   72  -0.0000145  -0.0000013  -0.0000057  -0.0000166   0.0000065  -0.0000151
   73   0.0011660   0.0002159  -0.0006827   0.0012023  -0.0001996   0.0003891
   74   0.0012560   0.0000851  -0.0007451   0.0013293  -0.0004610   0.0005240
   75   0.0000293   0.0000014  -0.0000420  -0.0000143   0.0000174  -0.0000204
   76  -0.0005795   0.0000477   0.0002606  -0.0004544   0.0003550  -0.0002898
   77  -0.0017025  -0.0003420   0.0011113  -0.0019409   0.0003291  -0.0006317
   78   0.0000494   0.0000087  -0.0000072  -0.0000398   0.0000041   0.0000019
   79  -0.0000067  -0.0000045   0.0000047  -0.0000073  -0.0000030  -0.0000014
   80   0.0000222   0.0000030  -0.0000131   0.0000240  -0.0000054   0.0000079
   81  -0.0000016  -0.0000001  -0.0000045  -0.0000019   0.0000013  -0.0000042
   82   0.0000412   0.0000089  -0.0000232   0.0000430  -0.0000055   0.0000133
   83  -0.0000027  -0.0000010   0.0000023  -0.0000030  -0.0000003  -0.0000007
   84  -0.0000034  -0.0000011  -0.0000066  -0.0000029   0.0000019  -0.0000067
   85   0.0000090   0.0000020  -0.0000056   0.0000104  -0.0000010   0.0000026
   86   0.0000447   0.0000155  -0.0000258   0.0000442   0.0000013   0.0000140
   87   0.0000052   0.0000012  -0.0000155   0.0000049   0.0000010  -0.0000061
   88  -0.0001959  -0.0000892   0.0001290  -0.0002181  -0.0000382  -0.0000346
   89  -0.0009934  -0.0000553   0.0005930  -0.0010630   0.0003730  -0.0004142
   90  -0.0000031   0.0000058   0.0000728   0.0000009  -0.0000165   0.0000485
   91  -0.0014686  -0.0002727   0.0009174  -0.0016077   0.0002460  -0.0004994
   92   0.0011373   0.0002214  -0.0007233   0.0012324  -0.0001664   0.0003933
   93  -0.0000150  -0.0000017   0.0000787   0.0000128  -0.0000157   0.0000435
   94   0.0000096   0.0000197  -0.0000224   0.0000438   0.0000072  -0.0000064
   95  -0.0000967  -0.0000408   0.0000578  -0.0001002  -0.0000136  -0.0000264
   96   0.0000023   0.0000023  -0.0000789  -0.0000003   0.0000066  -0.0000439
   97   0.0009568   0.0001593  -0.0005587   0.0010343  -0.0001959   0.0003285
   98   0.0002288   0.0000073  -0.0001336   0.0002562  -0.0000937   0.0000922
   99   0.0000051  -0.0000022  -0.0000955  -0.0000047   0.0000157  -0.0000622
  100  -0.0002802  -0.0000470   0.0001647  -0.0003023   0.0000560  -0.0000942
  101  -0.0002053  -0.0000144   0.0001116  -0.0002289   0.0000738  -0.0000849
  102   0.0000551   0.0000070   0.0000017   0.0000641  -0.0000232   0.0000445
  103  -0.0003400  -0.0000565   0.0001989  -0.0003674   0.0000690  -0.0001152
  104  -0.0000565   0.0000008   0.0000317  -0.0000641   0.0000266  -0.0000242
  105  -0.0001990  -0.0000317   0.0001719  -0.0002091   0.0000303  -0.0000308
  106  -0.0003674  -0.0000641   0.0002091  -0.0003967   0.0000720  -0.0001277
  107   0.0000690   0.0000266  -0.0000303   0.0000720   0.0000059   0.0000247
  108   0.0001152   0.0000242  -0.0000308   0.0001276  -0.0000247   0.0000639
           55          56          57          58          59          60
    1  -0.0002648  -0.0004256   0.0000140  -0.0000327   0.0002377  -0.0000265
    2  -0.0004256  -0.0005270   0.0000219  -0.0000418   0.0004959  -0.0000453
    3  -0.0000140  -0.0000219   0.0000126   0.0000007   0.0000171  -0.0000014
    4  -0.0000327  -0.0000418  -0.0000007  -0.0000987   0.0000728   0.0000103
    5   0.0002377   0.0004959  -0.0000171   0.0000728  -0.0002837   0.0000343
    6   0.0000265   0.0000453  -0.0000014  -0.0000103  -0.0000343   0.0000293
    7   0.0000794   0.0002961  -0.0000084   0.0001353  -0.0001635   0.0000073
    8  -0.0001361  -0.0002202   0.0000096   0.0000395   0.0001940  -0.0000263
    9  -0.0000016   0.0000019   0.0000013   0.0000053   0.0000008   0.0000130
   10  -0.0002865  -0.0003909   0.0000097  -0.0004304   0.0004773   0.0000134
   11  -0.0000148   0.0001899  -0.0000079  -0.0000717   0.0000024   0.0000247
   12  -0.0000086  -0.0000034   0.0000113  -0.0000052   0.0000068  -0.0001270
   13   0.0007558   0.0010265  -0.0000405  -0.0000344  -0.0007730   0.0000917
   14  -0.0001057  -0.0001265   0.0000038  -0.0000088   0.0000284  -0.0000027
   15   0.0000070   0.0000075   0.0000276   0.0000009  -0.0000073   0.0000185
   16  -0.0011450  -0.0018888   0.0000715   0.0001578   0.0009374  -0.0001783
   17  -0.0002278  -0.0003757   0.0000135  -0.0000380   0.0004007  -0.0000338
   18  -0.0000152  -0.0000193  -0.0000710   0.0000001   0.0000185  -0.0000033
   19  -0.0018916  -0.0018636   0.0000788   0.0000723   0.0019853  -0.0001881
   20  -0.0023410  -0.0024705   0.0001153  -0.0003036   0.0031414  -0.0002110
   21   0.0000168   0.0000026   0.0001354   0.0000181  -0.0000190   0.0003349
   22   0.0032216   0.0012379  -0.0001000   0.0001196  -0.0041560   0.0001410
   23   0.0016904   0.0017654  -0.0001120  -0.0006911  -0.0015529   0.0002095
   24   0.0000036   0.0000025  -0.0000009  -0.0000040  -0.0000084   0.0000873
   25  -0.0000045   0.0000068   0.0000001  -0.0000049   0.0000027   0.0000010
   26  -0.0000186  -0.0000236   0.0000010   0.0000029   0.0000215  -0.0000032
   27   0.0000001  -0.0000008  -0.0000076   0.0000005  -0.0000005  -0.0000035
   28  -0.0000401  -0.0000365   0.0000023   0.0000103   0.0000526  -0.0000059
   29  -0.0000029  -0.0000022  -0.0000000  -0.0000050   0.0000046   0.0000005
   30  -0.0000025  -0.0000021  -0.0000005   0.0000010   0.0000024  -0.0000097
   31   0.0000146   0.0000052   0.0000001   0.0000069  -0.0000197  -0.0000008
   32  -0.0000714  -0.0000716   0.0000033   0.0000006   0.0001066  -0.0000081
   33   0.0000048   0.0000071  -0.0000050  -0.0000002  -0.0000058   0.0000002
   34  -0.0003741  -0.0003272   0.0000123  -0.0004314   0.0006534   0.0000265
   35   0.0016450   0.0019843  -0.0000884   0.0003415  -0.0021596   0.0001666
   36  -0.0000042  -0.0000011  -0.0000359  -0.0000058   0.0000085  -0.0000304
   37   0.0013269   0.0023875  -0.0000797  -0.0000744  -0.0013065   0.0002115
   38  -0.0018220  -0.0026785   0.0000903  -0.0003543   0.0021230  -0.0001551
   39  -0.0000013   0.0000043  -0.0002428  -0.0000145   0.0000114  -0.0001566
   40   0.0008034   0.0008557  -0.0000212   0.0004014  -0.0012847  -0.0000004
   41   0.0000790   0.0001904  -0.0000056   0.0000186  -0.0001782   0.0000152
   42   0.0000040   0.0000087   0.0000284   0.0000010  -0.0000050  -0.0000687
   43  -0.0005957  -0.0008381   0.0000477   0.0002256   0.0007160  -0.0001381
   44  -0.0001136  -0.0001769   0.0000108   0.0000754   0.0001084  -0.0000349
   45   0.0000193   0.0000005  -0.0000068  -0.0000020  -0.0000167  -0.0000229
   46   0.0001779   0.0002428  -0.0000141  -0.0000640  -0.0002149   0.0000393
   47   0.0001072   0.0001730  -0.0000094  -0.0000563  -0.0001120   0.0000316
   48   0.0000286   0.0000460  -0.0000002  -0.0000165  -0.0000324   0.0000150
   49   0.0002016   0.0002904  -0.0000166  -0.0000810  -0.0002434   0.0000507
   50   0.0000246   0.0000398  -0.0000027  -0.0000199  -0.0000201   0.0000089
   51  -0.0001281  -0.0001756   0.0000137   0.0000470   0.0001548  -0.0000197
   52   0.0002250   0.0003101  -0.0000177  -0.0000903  -0.0002742   0.0000526
   53  -0.0000493  -0.0000704   0.0000029   0.0000103   0.0000744  -0.0000108
   54   0.0000725   0.0001068  -0.0000033  -0.0000259  -0.0000940   0.0000233
   55   0.7169163  -0.0358167  -0.0099611  -0.1286796  -0.0106356  -0.0017641
   56  -0.0358167   0.6667238   0.0114878  -0.0621276  -0.2945964  -0.0016580
   57  -0.0099611   0.0114878   0.1339612  -0.0004734  -0.0037013  -0.0574638
   58  -0.1286796  -0.0621276  -0.0004734   0.5442401  -0.0471928   0.0004347
   59  -0.0106356  -0.2945964  -0.0037013  -0.0471928   0.6364654   0.0055139
   60  -0.0017641  -0.0016580  -0.0574638   0.0004347   0.0055139   0.1357452
   61   0.0489485   0.0553576  -0.0016095  -0.2317256   0.0814569   0.0001420
   62   0.0130133  -0.0450599  -0.0001325   0.1306294  -0.2222688  -0.0032152
   63  -0.0013465  -0.0020058   0.0034695   0.0005225  -0.0005233  -0.0558156
   64  -0.0291656  -0.0308319   0.0006125  -0.0573626   0.0534378   0.0009797
   65  -0.0213786  -0.0285860   0.0002915   0.0083466   0.0411482   0.0012052
   66   0.0000909   0.0004100  -0.0045273   0.0009033  -0.0005527   0.0066229
   67  -0.3164825  -0.0343361   0.0029012   0.0071766  -0.0815747  -0.0001858
   68  -0.1014219  -0.1515683   0.0004438  -0.0353761  -0.0030416  -0.0006485
   69   0.0019870  -0.0008520  -0.0518989  -0.0004103   0.0010371   0.0053814
   70  -0.0637424  -0.0020718   0.0011966  -0.0026734   0.0285201  -0.0001861
   71   0.0476995   0.0628305  -0.0007847   0.0202529  -0.0606647  -0.0005893
   72   0.0015260   0.0008666   0.0016695  -0.0005171  -0.0008091  -0.0045310
   73   0.0087629   0.0071567  -0.0000740   0.0032552  -0.0198186  -0.0005893
   74  -0.0053690  -0.0070264   0.0001190  -0.0108330   0.0093871   0.0004431
   75   0.0000860  -0.0000592  -0.0006734   0.0003572  -0.0000909   0.0071927
   76  -0.0043355   0.0016285   0.0000761  -0.0002821   0.0019884  -0.0002089
   77   0.0004744  -0.0007871  -0.0000716  -0.0014723  -0.0005940   0.0006071
   78  -0.0000007  -0.0000249   0.0014674  -0.0000714   0.0000559  -0.0011530
   79  -0.2217279   0.1413917   0.0071883   0.0095547  -0.0029548   0.0003563
   80   0.1395551  -0.1783840  -0.0080324   0.0232685  -0.0172361  -0.0004210
   81   0.0077829  -0.0087564  -0.0394823   0.0006645  -0.0006863   0.0037594
   82  -0.0044916   0.0027762   0.0002649   0.0106658   0.0220306   0.0002041
   83   0.0029782  -0.0014542   0.0001434  -0.0034391  -0.0165003   0.0001468
   84   0.0002978  -0.0001366   0.0070817   0.0003600   0.0001622   0.0047690
   85  -0.0008465  -0.0312530  -0.0007305  -0.0055614  -0.0007532   0.0000704
   86  -0.0005096  -0.0066490  -0.0000748  -0.0021724   0.0016551  -0.0001439
   87  -0.0000863   0.0000763   0.0008236   0.0003165   0.0002162   0.0074465
   88  -0.0023129  -0.0019830   0.0000381  -0.0006291   0.0043067   0.0000606
   89   0.0026516   0.0041710  -0.0000648   0.0050053  -0.0067614  -0.0003428
   90   0.0000007   0.0000214   0.0000086  -0.0000487  -0.0000249  -0.0007383
   91   0.0052360   0.0022614  -0.0001014  -0.0056825  -0.0044114   0.0010980
   92  -0.0017701  -0.0094006   0.0000036  -0.0021089   0.0075275  -0.0001050
   93  -0.0001029  -0.0002332   0.0049961   0.0001414   0.0001251  -0.0008989
   94  -0.0002181   0.0001561   0.0000046   0.0004584  -0.0000022  -0.0000022
   95  -0.0001530  -0.0004153   0.0000141   0.0003562   0.0003006  -0.0000842
   96  -0.0000047  -0.0000094  -0.0001813   0.0000158  -0.0000064  -0.0000672
   97  -0.0026300  -0.0209285   0.0001611  -0.1285397  -0.0162302  -0.0025617
   98  -0.0227791  -0.0009691  -0.0021904  -0.0174862  -0.0821595  -0.0003984
   99   0.0007498   0.0010474  -0.0011376   0.0025682   0.0006877  -0.0571959
  100  -0.0043498   0.0035647   0.0008766   0.0021134  -0.0265471   0.0078402
  101  -0.0065009  -0.0003285   0.0003674   0.0034321  -0.0120554   0.0091842
  102   0.0029905   0.0003992   0.0005929  -0.0031938   0.0044132   0.0077274
  103  -0.0015555   0.0028845  -0.0007821  -0.0040885  -0.0007618  -0.0239587
  104   0.0010925  -0.0013420   0.0003377  -0.0045216   0.0118608  -0.0050860
  105  -0.0025106   0.0010303   0.0005426  -0.0019946   0.0019225  -0.0057547
  106  -0.0014971   0.0013247   0.0004744  -0.0120267   0.0224425   0.0181639
  107   0.0004149  -0.0052543   0.0018149  -0.0035323   0.0051389  -0.0043682
  108   0.0002578  -0.0016124   0.0008964   0.0004351  -0.0077361   0.0048955
           61          62          63          64          65          66
    1   0.0000794  -0.0001361   0.0000016  -0.0002865  -0.0000148   0.0000086
    2   0.0002961  -0.0002202  -0.0000019  -0.0003909   0.0001899   0.0000034
    3   0.0000084  -0.0000096   0.0000013  -0.0000097   0.0000079   0.0000113
    4   0.0001353   0.0000395  -0.0000053  -0.0004304  -0.0000717   0.0000052
    5  -0.0001635   0.0001940  -0.0000008   0.0004773   0.0000024  -0.0000068
    6  -0.0000072   0.0000263   0.0000130  -0.0000134  -0.0000247  -0.0001270
    7  -0.0001982   0.0001121   0.0000024   0.0006415   0.0000411  -0.0000022
    8   0.0001121  -0.0001611   0.0000007   0.0000357   0.0003678   0.0000051
    9  -0.0000024  -0.0000007   0.0000158   0.0000188   0.0000086  -0.0001561
   10   0.0006415   0.0000357  -0.0000188  -0.0018312  -0.0003900  -0.0000026
   11   0.0000411   0.0003678  -0.0000086  -0.0003900  -0.0003081   0.0000132
   12   0.0000022  -0.0000051  -0.0001561   0.0000026  -0.0000132   0.0010239
   13  -0.0002946   0.0004214  -0.0000045   0.0003308  -0.0003439  -0.0000062
   14  -0.0000360  -0.0000177   0.0000010  -0.0000108  -0.0001170   0.0000006
   15  -0.0000024   0.0000031   0.0000146   0.0000035  -0.0000008  -0.0000549
   16  -0.0000567  -0.0008699   0.0000284  -0.0000178  -0.0001211   0.0000086
   17   0.0003520  -0.0001837  -0.0000063  -0.0004820   0.0006138   0.0000048
   18   0.0000059  -0.0000089   0.0000029  -0.0000083   0.0000049  -0.0004378
   19   0.0009226  -0.0003387  -0.0000002  -0.0012183   0.0006534   0.0000206
   20   0.0025981  -0.0020538  -0.0000287  -0.0019521   0.0023945  -0.0000258
   21  -0.0000075   0.0000170   0.0001466  -0.0000211   0.0000158  -0.0025700
   22  -0.0035615   0.0010778   0.0000992   0.0006223  -0.0041208   0.0000363
   23  -0.0006785   0.0029932  -0.0000198  -0.0058329  -0.0055255   0.0000657
   24   0.0000230   0.0000061   0.0008828   0.0000096   0.0000185  -0.0006716
   25   0.0000093   0.0000058  -0.0000004  -0.0000115  -0.0000022  -0.0000002
   26   0.0000098  -0.0000113   0.0000001  -0.0000014   0.0000153   0.0000005
   27  -0.0000015  -0.0000005  -0.0000033   0.0000019  -0.0000009   0.0000120
   28   0.0000296  -0.0000171   0.0000003   0.0000042   0.0000673  -0.0000031
   29   0.0000077   0.0000006  -0.0000001  -0.0000210   0.0000025  -0.0000023
   30   0.0000001  -0.0000017  -0.0000058   0.0000040   0.0000019   0.0000756
   31  -0.0000236  -0.0000023   0.0000007   0.0000310  -0.0000263  -0.0000001
   32   0.0000755  -0.0000382  -0.0000008  -0.0000575   0.0001132   0.0000003
   33  -0.0000033   0.0000033  -0.0000029   0.0000029  -0.0000047  -0.0000342
   34   0.0010025  -0.0006016  -0.0000268  -0.0021790   0.0000241  -0.0000003
   35  -0.0016340   0.0013180   0.0000200   0.0017408  -0.0007400   0.0000061
   36   0.0000075  -0.0000042  -0.0000260  -0.0000050   0.0000012   0.0002311
   37  -0.0001495   0.0007797  -0.0000259   0.0009286   0.0005941  -0.0000418
   38   0.0013285  -0.0008692  -0.0000090  -0.0024732   0.0010901   0.0000044
   39   0.0000128  -0.0000067  -0.0001439  -0.0000169   0.0000092   0.0013144
   40  -0.0015269   0.0001345   0.0000362   0.0023655  -0.0025524  -0.0000068
   41  -0.0001304   0.0000942  -0.0000021   0.0001387  -0.0003539   0.0000176
   42  -0.0000090   0.0000013  -0.0000190   0.0000214  -0.0000205   0.0008591
   43   0.0001902  -0.0004991   0.0000145   0.0003584   0.0005474  -0.0000011
   44  -0.0000110  -0.0001252   0.0000044   0.0002382   0.0001093   0.0000010
   45  -0.0000113   0.0000029  -0.0000081  -0.0000220  -0.0000139   0.0000487
   46  -0.0000632   0.0001418  -0.0000044  -0.0000896  -0.0001619   0.0000042
   47  -0.0000049   0.0001092  -0.0000031  -0.0001438  -0.0000856   0.0000019
   48  -0.0000024   0.0000295   0.0000017  -0.0000380  -0.0000274  -0.0000035
   49  -0.0000603   0.0001730  -0.0000048  -0.0001281  -0.0001897  -0.0000149
   50   0.0000082   0.0000288  -0.0000010  -0.0000676  -0.0000205  -0.0000032
   51   0.0000453  -0.0001065   0.0000070   0.0000818   0.0001248   0.0000031
   52  -0.0000742   0.0001888  -0.0000051  -0.0001475  -0.0002251   0.0000090
   53   0.0000332  -0.0000377   0.0000002  -0.0000282   0.0000618  -0.0000034
   54  -0.0000297   0.0000624   0.0000012  -0.0000238  -0.0000765  -0.0000008
   55   0.0489485   0.0130133  -0.0013465  -0.0291656  -0.0213786   0.0000909
   56   0.0553576  -0.0450599  -0.0020058  -0.0308319  -0.0285860   0.0004100
   57  -0.0016095  -0.0001325   0.0034695   0.0006125   0.0002915  -0.0045273
   58  -0.2317256   0.1306294   0.0005225  -0.0573626   0.0083466   0.0009033
   59   0.0814569  -0.2222688  -0.0005233   0.0534378   0.0411482  -0.0005527
   60   0.0001420  -0.0032152  -0.0558156   0.0009797   0.0012052   0.0066229
   61   0.6554475   0.0228328  -0.0031398  -0.2940854  -0.0609323   0.0018426
   62   0.0228328   0.7400369  -0.0018748  -0.0947664  -0.1479100   0.0003475
   63  -0.0031398  -0.0018748   0.1353683   0.0017092  -0.0001608  -0.0531430
   64  -0.2940854  -0.0947664   0.0017092   0.7343568   0.0776629  -0.0047342
   65  -0.0609323  -0.1479100  -0.0001608   0.0776629   0.6116476   0.0000163
   66   0.0018426   0.0003475  -0.0531430  -0.0047342   0.0000163   0.1244667
   67  -0.0560439   0.0127530   0.0014405   0.0409004   0.0432625   0.0000838
   68   0.0132947  -0.0034578  -0.0002299   0.0088913  -0.0334495  -0.0004940
   69   0.0008346  -0.0003840  -0.0030470  -0.0001962  -0.0005337   0.0081878
   70   0.0159678  -0.0387314  -0.0005543  -0.1367814  -0.0487372   0.0001866
   71  -0.0767640  -0.0010490   0.0014939  -0.0042326  -0.2703696  -0.0003153
   72  -0.0001423   0.0004799   0.0021362   0.0003355  -0.0007817  -0.0704925
   73  -0.0436585   0.0155200   0.0006528  -0.1805398   0.0377731   0.0004414
   74   0.0104679   0.0162292  -0.0004776   0.0032736  -0.1144668   0.0002552
   75   0.0000228  -0.0000341  -0.0021728   0.0006341   0.0002634  -0.0686971
   76  -0.0015430   0.0058105  -0.0000444  -0.0406666  -0.0116554   0.0004170
   77   0.0023740  -0.0025010  -0.0000835  -0.0036848   0.0027920  -0.0001047
   78  -0.0000011  -0.0000459   0.0030016   0.0002166  -0.0000696   0.0161662
   79  -0.0003211  -0.0022178   0.0002309   0.0001820  -0.0006460  -0.0000331
   80  -0.0023237  -0.0057562  -0.0002904  -0.0012655  -0.0002706   0.0000503
   81   0.0001961   0.0000562   0.0061383  -0.0000295   0.0000293  -0.0004626
   82  -0.0709487  -0.0625053   0.0003788  -0.0018542  -0.0294287   0.0001671
   83  -0.0594051  -0.3306907   0.0036458  -0.0029640  -0.0034750  -0.0000249
   84  -0.0000030   0.0044482  -0.0396790   0.0000995  -0.0000092   0.0027924
   85  -0.0014293   0.0003510  -0.0000181  -0.0032223   0.0017557   0.0001536
   86   0.0004961   0.0004448  -0.0000110   0.0042800   0.0000043  -0.0001410
   87   0.0001222   0.0000424  -0.0002029   0.0001180  -0.0000797   0.0060221
   88   0.0083449  -0.0021475  -0.0001301  -0.0026162   0.0483469   0.0000736
   89  -0.0138890  -0.0017191   0.0002764   0.0461133  -0.0390167  -0.0001543
   90   0.0000236   0.0000196  -0.0009227   0.0000057  -0.0002194   0.0142932
   91   0.0001002   0.0018961  -0.0000904  -0.0258681  -0.0402102   0.0002338
   92   0.0106764  -0.0080874  -0.0002014  -0.0507063  -0.0161683   0.0003627
   93   0.0000314  -0.0001039   0.0024216  -0.0000616   0.0003947   0.0103161
   94   0.0001108  -0.0013175   0.0000216  -0.0039990   0.0017482   0.0000273
   95   0.0001407   0.0001653   0.0000002   0.0015309   0.0029080  -0.0000401
   96  -0.0000227   0.0000353   0.0013937   0.0001491  -0.0000152   0.0023076
   97  -0.0195397   0.0051630  -0.0010054   0.0063022   0.0004375   0.0002441
   98   0.0078360   0.0172705   0.0014657   0.0100181  -0.0048320   0.0006470
   99   0.0007898   0.0001813  -0.0007149   0.0010335   0.0001440   0.0069820
  100  -0.0024396   0.0009518   0.0013310   0.0004705  -0.0012969  -0.0003051
  101   0.0022769  -0.0042615  -0.0007018  -0.0035403   0.0017752  -0.0006357
  102  -0.0005310   0.0007195   0.0005179   0.0009782  -0.0000139  -0.0001711
  103  -0.0004556  -0.0024078  -0.0011283  -0.0015913  -0.0000123   0.0017849
  104   0.0005641  -0.0024018  -0.0007321  -0.0023269   0.0002279   0.0003863
  105  -0.0025099  -0.0024006   0.0002199  -0.0019147   0.0004958   0.0003780
  106  -0.0037311  -0.0054724   0.0010831  -0.0034019   0.0012566  -0.0015907
  107   0.0033359  -0.0003709   0.0004661  -0.0016686   0.0002311  -0.0000959
  108   0.0039255   0.0018528   0.0003092   0.0000760  -0.0009668  -0.0005648
           67          68          69          70          71          72
    1   0.0007558  -0.0001057  -0.0000070  -0.0011450  -0.0002278   0.0000153
    2   0.0010265  -0.0001265  -0.0000075  -0.0018888  -0.0003757   0.0000193
    3   0.0000405  -0.0000038   0.0000276  -0.0000714  -0.0000135  -0.0000710
    4  -0.0000344  -0.0000088  -0.0000009   0.0001578  -0.0000380  -0.0000001
    5  -0.0007731   0.0000284   0.0000073   0.0009375   0.0004007  -0.0000186
    6  -0.0000916   0.0000027   0.0000185   0.0001782   0.0000338  -0.0000033
    7  -0.0002946  -0.0000360   0.0000024  -0.0000567   0.0003520  -0.0000059
    8   0.0004214  -0.0000177  -0.0000031  -0.0008699  -0.0001837   0.0000089
    9   0.0000045  -0.0000010   0.0000146  -0.0000284   0.0000063   0.0000029
   10   0.0003309  -0.0000108  -0.0000035  -0.0000178  -0.0004820   0.0000082
   11  -0.0003439  -0.0001170   0.0000008  -0.0001211   0.0006138  -0.0000048
   12   0.0000062  -0.0000006  -0.0000549  -0.0000085  -0.0000048  -0.0004378
   13  -0.0020617   0.0002566   0.0000152   0.0037727   0.0007000  -0.0000422
   14   0.0002566  -0.0000929  -0.0000030  -0.0004335   0.0001029   0.0000049
   15  -0.0000152   0.0000030   0.0000445   0.0000308   0.0000039  -0.0002236
   16   0.0037728  -0.0004335  -0.0000308  -0.0057860  -0.0011437   0.0000921
   17   0.0007000   0.0001029  -0.0000039  -0.0011438  -0.0009765   0.0000108
   18   0.0000421  -0.0000049  -0.0002236  -0.0000919  -0.0000108   0.0005359
   19   0.0043348  -0.0007430  -0.0000355  -0.0106587  -0.0012486   0.0000909
   20   0.0050136  -0.0004849  -0.0000327  -0.0086586  -0.0036364   0.0000373
   21  -0.0000043   0.0000001   0.0002566   0.0000085  -0.0000024  -0.0005890
   22  -0.0042766   0.0012512   0.0000193   0.0165153   0.0014343   0.0000093
   23  -0.0032215   0.0016416   0.0000345   0.0075336  -0.0064471  -0.0001072
   24   0.0000133  -0.0000187   0.0015053   0.0000019   0.0000060   0.0009247
   25  -0.0000089  -0.0000052   0.0000001  -0.0000010   0.0000205  -0.0000021
   26   0.0000489  -0.0000070  -0.0000007  -0.0001034  -0.0000079   0.0000027
   27   0.0000017   0.0000003  -0.0000101  -0.0000020  -0.0000010   0.0000545
   28   0.0000880  -0.0000170  -0.0000004  -0.0002450  -0.0000021   0.0000031
   29  -0.0000000   0.0000011   0.0000002  -0.0000000  -0.0000069   0.0000001
   30   0.0000056  -0.0000007  -0.0000106  -0.0000138  -0.0000008  -0.0000123
   31  -0.0000097   0.0000079   0.0000004   0.0000524  -0.0000052  -0.0000007
   32   0.0001434  -0.0000240  -0.0000015  -0.0003659  -0.0000487   0.0000037
   33  -0.0000133   0.0000016  -0.0000100   0.0000256   0.0000043   0.0000394
   34   0.0003380  -0.0000906  -0.0000043   0.0014036  -0.0026753  -0.0000414
   35  -0.0038154   0.0001578   0.0000228   0.0058353   0.0024213  -0.0000320
   36   0.0000046  -0.0000034   0.0000183  -0.0000043  -0.0000006   0.0006557
   37  -0.0046442   0.0001696   0.0000386   0.0068315   0.0029914  -0.0001070
   38   0.0044174  -0.0007832  -0.0000428  -0.0082332  -0.0010491   0.0001268
   39  -0.0000223   0.0000028  -0.0006291   0.0000078  -0.0000016   0.0019200
   40  -0.0011944   0.0001806   0.0000089   0.0033712   0.0009200  -0.0000300
   41  -0.0002674  -0.0000316   0.0000023   0.0004480   0.0002143  -0.0000138
   42  -0.0000156   0.0000019  -0.0000118   0.0000410   0.0000114  -0.0000930
   43   0.0018575  -0.0001354  -0.0000121  -0.0037979  -0.0005721   0.0000435
   44   0.0004439   0.0000103  -0.0000047  -0.0009148  -0.0001312   0.0000113
   45  -0.0000260   0.0000146  -0.0000380   0.0000889  -0.0000119   0.0000259
   46  -0.0005393   0.0000447   0.0000016   0.0011155   0.0001625  -0.0000107
   47  -0.0004006  -0.0000010   0.0000060   0.0007918   0.0001294  -0.0000115
   48  -0.0001051   0.0000008   0.0000148   0.0002123   0.0000348  -0.0000139
   49  -0.0006409   0.0000441   0.0000057   0.0013069   0.0002006  -0.0000145
   50  -0.0001054  -0.0000050   0.0000005   0.0002176   0.0000295  -0.0000013
   51   0.0003938  -0.0000325   0.0000158  -0.0008153  -0.0001182  -0.0000057
   52  -0.0006946   0.0000536   0.0000051   0.0014483   0.0002101  -0.0000166
   53   0.0001292  -0.0000231  -0.0000033  -0.0002607  -0.0000465   0.0000065
   54  -0.0002238   0.0000178   0.0000139   0.0004528   0.0000758  -0.0000151
   55  -0.3164825  -0.1014219   0.0019870  -0.0637424   0.0476995   0.0015260
   56  -0.0343361  -0.1515683  -0.0008520  -0.0020718   0.0628305   0.0008666
   57   0.0029012   0.0004438  -0.0518989   0.0011966  -0.0007847   0.0016695
   58   0.0071766  -0.0353761  -0.0004103  -0.0026734   0.0202529  -0.0005171
   59  -0.0815747  -0.0030416   0.0010371   0.0285201  -0.0606647  -0.0008091
   60  -0.0001858  -0.0006485   0.0053814  -0.0001861  -0.0005893  -0.0045310
   61  -0.0560439   0.0132947   0.0008346   0.0159678  -0.0767640  -0.0001423
   62   0.0127530  -0.0034578  -0.0003840  -0.0387314  -0.0010490   0.0004799
   63   0.0014405  -0.0002299  -0.0030470  -0.0005543   0.0014939   0.0021362
   64   0.0409004   0.0088913  -0.0001962  -0.1367814  -0.0042326   0.0003355
   65   0.0432625  -0.0334495  -0.0005337  -0.0487372  -0.2703696  -0.0007817
   66   0.0000838  -0.0004940   0.0081878   0.0001866  -0.0003153  -0.0704925
   67   0.6630769   0.0153991  -0.0068397  -0.2144886   0.0754067   0.0019520
   68   0.0153991   0.7393547   0.0082723   0.1328070  -0.2437331  -0.0031862
   69  -0.0068397   0.0082723   0.1135044   0.0032459  -0.0031267  -0.0585648
   70  -0.2144886   0.1328070   0.0032459   0.7206681  -0.0901104  -0.0059347
   71   0.0754067  -0.2437331  -0.0031267  -0.0901104   0.6961888   0.0042436
   72   0.0019520  -0.0031862  -0.0585648  -0.0059347   0.0042436   0.1517621
   73  -0.0076612   0.0006889   0.0000242   0.0354301   0.0289739  -0.0000749
   74   0.0010772  -0.0076854  -0.0000761   0.0165644  -0.0424889  -0.0000815
   75   0.0000643  -0.0000356   0.0046750  -0.0003287  -0.0003522   0.0002934
   76   0.0015055  -0.0062603  -0.0000454  -0.0662697   0.0361169   0.0002546
   77  -0.0071142   0.0003753   0.0000277   0.0468980   0.0072200  -0.0000663
   78   0.0000381   0.0000538   0.0015627   0.0006919  -0.0001765   0.0021885
   79  -0.0168439   0.0193006   0.0008764  -0.0036395  -0.0031477   0.0002856
   80  -0.0096451   0.0106722   0.0004113  -0.0030764  -0.0000440  -0.0002205
   81  -0.0001912   0.0001538   0.0036154   0.0000135  -0.0001238   0.0074167
   82  -0.0005946  -0.0000396  -0.0000458  -0.0044419   0.0004565   0.0001598
   83   0.0006640   0.0004152  -0.0000275  -0.0004721   0.0017917   0.0001862
   84  -0.0000240   0.0000580  -0.0002352  -0.0000001  -0.0000660   0.0071004
   85  -0.0700401  -0.0520324  -0.0000592   0.0091367   0.0244102   0.0002656
   86  -0.0517460  -0.3236942  -0.0041943  -0.0083892  -0.0181735  -0.0002260
   87  -0.0000867  -0.0045094  -0.0305129  -0.0004261  -0.0003995   0.0019984
   88   0.0038601   0.0011307  -0.0000270  -0.0183267  -0.0031480   0.0001135
   89  -0.0025081   0.0009673   0.0000385   0.0111013   0.0082892  -0.0000662
   90  -0.0000267   0.0000101  -0.0008765   0.0001121   0.0000398   0.0037254
   91  -0.0366322   0.0010373   0.0003039  -0.2786293  -0.0326599   0.0020002
   92   0.0332407   0.0161865  -0.0001597  -0.0344554  -0.1360227  -0.0006068
   93   0.0008685  -0.0000629   0.0033275   0.0012636  -0.0005009  -0.0379980
   94   0.0016437  -0.0003096  -0.0000159  -0.0039448  -0.0245528  -0.0003592
   95   0.0005026   0.0013213   0.0000337  -0.0024340   0.0065972   0.0001826
   96  -0.0000692   0.0000548  -0.0009351   0.0000957   0.0004133  -0.0085981
   97   0.0091267   0.0040819   0.0004963  -0.0106676   0.0007357   0.0001309
   98  -0.0008985  -0.0049866  -0.0006019  -0.0012809  -0.0044248   0.0000306
   99   0.0011125  -0.0001623   0.0047039   0.0003695   0.0002585  -0.0002788
  100  -0.0023437  -0.0018140  -0.0008219   0.0023161  -0.0011618   0.0000634
  101  -0.0003026  -0.0008346  -0.0003949   0.0023853   0.0008943   0.0000469
  102  -0.0005437   0.0006224  -0.0004123  -0.0003790  -0.0006289  -0.0001306
  103  -0.0019148  -0.0001375   0.0011464   0.0031930   0.0002090  -0.0001398
  104   0.0010972   0.0007114   0.0000315   0.0000952   0.0014250   0.0000018
  105  -0.0015530  -0.0006079   0.0005253   0.0018372   0.0001223  -0.0002161
  106  -0.0013227   0.0003376  -0.0004565   0.0026266   0.0009191   0.0000899
  107   0.0010487   0.0022192   0.0005275  -0.0013827   0.0007316  -0.0000372
  108   0.0010641   0.0002875   0.0000575  -0.0012159   0.0004818  -0.0001749
           73          74          75          76          77          78
    1  -0.0018916  -0.0023410  -0.0000168   0.0032216   0.0016904  -0.0000038
    2  -0.0018636  -0.0024704  -0.0000026   0.0012379   0.0017653  -0.0000028
    3  -0.0000788  -0.0001152   0.0001354   0.0000999   0.0001119  -0.0000009
    4   0.0000724  -0.0003036  -0.0000181   0.0001196  -0.0006911   0.0000040
    5   0.0019854   0.0031415   0.0000190  -0.0041561  -0.0015529   0.0000085
    6   0.0001880   0.0002109   0.0003349  -0.0001410  -0.0002094   0.0000873
    7   0.0009226   0.0025982   0.0000075  -0.0035615  -0.0006785  -0.0000228
    8  -0.0003387  -0.0020538  -0.0000170   0.0010778   0.0029931  -0.0000063
    9   0.0000003   0.0000288   0.0001466  -0.0000992   0.0000197   0.0008828
   10  -0.0012184  -0.0019522   0.0000211   0.0006223  -0.0058328  -0.0000093
   11   0.0006535   0.0023946  -0.0000158  -0.0041209  -0.0055255  -0.0000181
   12  -0.0000205   0.0000258  -0.0025700  -0.0000360  -0.0000657  -0.0006715
   13   0.0043348   0.0050136   0.0000043  -0.0042765  -0.0032216  -0.0000130
   14  -0.0007430  -0.0004849  -0.0000001   0.0012512   0.0016415   0.0000186
   15   0.0000354   0.0000326   0.0002566  -0.0000191  -0.0000344   0.0015053
   16  -0.0106587  -0.0086587  -0.0000085   0.0165154   0.0075336  -0.0000025
   17  -0.0012486  -0.0036365   0.0000023   0.0014345  -0.0064471  -0.0000057
   18  -0.0000907  -0.0000374  -0.0005890  -0.0000092   0.0001070   0.0009247
   19  -0.0065747  -0.0018518  -0.0000617  -0.0283435  -0.0055878  -0.0000419
   20  -0.0018518  -0.0082056  -0.0000017  -0.0205308   0.0397249  -0.0000099
   21   0.0000611   0.0000013   0.0092109   0.0000606   0.0000235   0.0059162
   22  -0.0283434  -0.0205314  -0.0000601  -0.4155176   0.0207739   0.0001739
   23  -0.0055877   0.0397251  -0.0000236   0.0207729  -0.1436117  -0.0000131
   24   0.0000428   0.0000080   0.0059162  -0.0001707   0.0000172  -0.0397371
   25   0.0000540   0.0000595   0.0000019  -0.0001302   0.0001193   0.0000091
   26  -0.0000764  -0.0001216  -0.0000029   0.0000622   0.0002076  -0.0000055
   27  -0.0000094  -0.0000039  -0.0000732   0.0000168  -0.0000025  -0.0002293
   28  -0.0000622  -0.0002817   0.0000037  -0.0000467   0.0003048   0.0000050
   29   0.0000025  -0.0000250   0.0000029   0.0000079  -0.0000152   0.0000029
   30  -0.0000084  -0.0000051  -0.0000927  -0.0000071   0.0000199  -0.0000771
   31  -0.0000557   0.0000848   0.0000016   0.0000898  -0.0001134  -0.0000005
   32  -0.0000897  -0.0004726  -0.0000025  -0.0001630   0.0004613   0.0000012
   33   0.0000246   0.0000446  -0.0000142  -0.0000351  -0.0000356   0.0000351
   34   0.0007680  -0.0007196   0.0000163  -0.0031556   0.0074264   0.0000008
   35   0.0056100   0.0062365  -0.0000120   0.0138858  -0.0198213  -0.0000081
   36  -0.0000019  -0.0000071  -0.0010284  -0.0000260   0.0000178  -0.0009956
   37   0.0107938   0.0095077   0.0000479  -0.0321688   0.0349914  -0.0000345
   38  -0.0108731  -0.0229048  -0.0000562   0.0366243   0.0133574   0.0001281
   39   0.0000126  -0.0001099  -0.0033981   0.0001873   0.0000383  -0.0012629
   40  -0.0006364   0.0158303   0.0000250  -0.0044137  -0.0040780  -0.0000494
   41   0.0031423   0.0012560   0.0000213  -0.0022183  -0.0003825  -0.0000286
   42   0.0000337   0.0001137  -0.0001891  -0.0001192  -0.0000503  -0.0004471
   43  -0.0033388  -0.0035672   0.0000068   0.0015268   0.0049617  -0.0000056
   44  -0.0008631  -0.0005245  -0.0000054  -0.0000776   0.0014515  -0.0000036
   45  -0.0000075  -0.0000757  -0.0000488   0.0002362  -0.0001045  -0.0001685
   46   0.0009443   0.0010341  -0.0000063  -0.0004088  -0.0014364  -0.0000107
   47   0.0008073   0.0006062  -0.0000112  -0.0002243  -0.0011355  -0.0000072
   48   0.0002022   0.0001684  -0.0000115  -0.0000526  -0.0003067   0.0000179
   49   0.0011660   0.0012560   0.0000293  -0.0005795  -0.0017025   0.0000494
   50   0.0002159   0.0000851   0.0000014   0.0000477  -0.0003420   0.0000087
   51  -0.0006827  -0.0007451  -0.0000420   0.0002606   0.0011113  -0.0000072
   52   0.0012023   0.0013293  -0.0000143  -0.0004544  -0.0019409  -0.0000398
   53  -0.0001996  -0.0004610   0.0000174   0.0003550   0.0003291   0.0000041
   54   0.0003891   0.0005240  -0.0000204  -0.0002898  -0.0006317   0.0000019
   55   0.0087629  -0.0053690   0.0000860  -0.0043355   0.0004744  -0.0000007
   56   0.0071567  -0.0070264  -0.0000592   0.0016285  -0.0007871  -0.0000249
   57  -0.0000740   0.0001190  -0.0006734   0.0000761  -0.0000716   0.0014674
   58   0.0032552  -0.0108330   0.0003572  -0.0002821  -0.0014723  -0.0000714
   59  -0.0198186   0.0093871  -0.0000909   0.0019884  -0.0005940   0.0000559
   60  -0.0005893   0.0004431   0.0071927  -0.0002089   0.0006071  -0.0011530
   61  -0.0436585   0.0104679   0.0000228  -0.0015430   0.0023740  -0.0000011
   62   0.0155200   0.0162292  -0.0000341   0.0058105  -0.0025010  -0.0000459
   63   0.0006528  -0.0004776  -0.0021728  -0.0000444  -0.0000835   0.0030016
   64  -0.1805398   0.0032736   0.0006341  -0.0406666  -0.0036848   0.0002166
   65   0.0377731  -0.1144668   0.0002634  -0.0116554   0.0027920  -0.0000696
   66   0.0004414   0.0002552  -0.0686971   0.0004170  -0.0001047   0.0161662
   67  -0.0076612   0.0010772   0.0000643   0.0015055  -0.0071142   0.0000381
   68   0.0006889  -0.0076854  -0.0000356  -0.0062603   0.0003753   0.0000538
   69   0.0000242  -0.0000761   0.0046750  -0.0000454   0.0000277   0.0015627
   70   0.0354301   0.0165644  -0.0003287  -0.0662697   0.0468980   0.0006919
   71   0.0289739  -0.0424889  -0.0003522   0.0361169   0.0072200  -0.0001765
   72  -0.0000749  -0.0000815   0.0002934   0.0002546  -0.0000663   0.0021885
   73   0.4924449  -0.1170549  -0.0013383  -0.1470280  -0.0582742   0.0002908
   74  -0.1170549   0.9005875   0.0003652   0.0066094  -0.1025406   0.0000088
   75  -0.0013383   0.0003652   0.1853796   0.0004961   0.0005221  -0.0740176
   76  -0.1470280   0.0066094   0.0004961   0.8334210  -0.0984861  -0.0013007
   77  -0.0582742  -0.1025406   0.0005221  -0.0984861   0.5762223   0.0003574
   78   0.0002908   0.0000088  -0.0740176  -0.0013007   0.0003574   0.1131513
   79  -0.0001801   0.0000174  -0.0000415  -0.0000642  -0.0004251   0.0000070
   80  -0.0000005  -0.0000920   0.0000297  -0.0000682  -0.0000190   0.0000062
   81   0.0000286  -0.0000140  -0.0009418   0.0000108  -0.0000272  -0.0001333
   82   0.0012514  -0.0016588  -0.0001064   0.0005611  -0.0003419   0.0000163
   83   0.0008828  -0.0009240  -0.0000962  -0.0000017  -0.0001495   0.0000017
   84   0.0000039   0.0000359  -0.0037047  -0.0000166  -0.0000040   0.0002720
   85   0.0007150   0.0015526  -0.0000068  -0.0002007   0.0002665  -0.0000146
   86  -0.0019638  -0.0007443   0.0000054   0.0009112  -0.0001559   0.0000162
   87  -0.0000283  -0.0000555   0.0004509  -0.0000227   0.0000506  -0.0004338
   88  -0.1221273   0.0973099   0.0001753   0.0286597  -0.0153157  -0.0000087
   89   0.1063222  -0.6056080  -0.0004006  -0.0338712  -0.0656017   0.0001172
   90   0.0002843  -0.0005112  -0.0616206  -0.0001118   0.0001139   0.0145391
   91  -0.0067405  -0.0035710   0.0002045  -0.1518060   0.0732920  -0.0000777
   92   0.0043871  -0.0556926   0.0000256   0.0663599  -0.2766796  -0.0001507
   93   0.0002577  -0.0000636   0.0041676   0.0004721  -0.0011333  -0.0385097
   94  -0.0018254   0.0049974  -0.0000091   0.0194360   0.0089286   0.0001081
   95   0.0062283  -0.0016087  -0.0000944  -0.0147114  -0.0206617  -0.0001816
   96  -0.0000366   0.0000935   0.0008800  -0.0000880   0.0001930  -0.0033323
   97  -0.0056472   0.0026055  -0.0001537   0.0010579   0.0060169   0.0000763
   98  -0.0027425   0.0047651   0.0000181   0.0007875   0.0017830  -0.0000653
   99  -0.0003912   0.0000346   0.0012749   0.0003904  -0.0003567  -0.0005690
  100   0.0016741   0.0000471   0.0000143  -0.0004435  -0.0014533   0.0000148
  101   0.0018732  -0.0023146  -0.0000596  -0.0002141  -0.0016619   0.0000678
  102  -0.0005635   0.0005576  -0.0001568   0.0000909   0.0004586   0.0000123
  103   0.0020094  -0.0010414   0.0002926  -0.0002819  -0.0021895  -0.0001551
  104   0.0009471  -0.0011490   0.0001372  -0.0001350  -0.0004923  -0.0000651
  105   0.0013334  -0.0008616  -0.0000676  -0.0004356  -0.0011463  -0.0000590
  106   0.0023868  -0.0015005  -0.0003426  -0.0007585  -0.0020119   0.0001618
  107   0.0004197  -0.0007116  -0.0000575  -0.0000749   0.0003536   0.0000313
  108  -0.0003109   0.0001695  -0.0001849   0.0002097   0.0006374   0.0000725
           79          80          81          82          83          84
    1  -0.0000045  -0.0000186  -0.0000001  -0.0000401  -0.0000029   0.0000025
    2   0.0000068  -0.0000236   0.0000008  -0.0000365  -0.0000022   0.0000021
    3  -0.0000001  -0.0000010  -0.0000076  -0.0000023   0.0000000  -0.0000005
    4  -0.0000049   0.0000029  -0.0000005   0.0000103  -0.0000050  -0.0000010
    5   0.0000027   0.0000215   0.0000005   0.0000526   0.0000046  -0.0000024
    6  -0.0000010   0.0000032  -0.0000035   0.0000059  -0.0000005  -0.0000097
    7   0.0000093   0.0000098   0.0000015   0.0000296   0.0000077  -0.0000001
    8   0.0000058  -0.0000113   0.0000005  -0.0000171   0.0000006   0.0000017
    9   0.0000004  -0.0000001  -0.0000033  -0.0000003   0.0000001  -0.0000058
   10  -0.0000115  -0.0000014  -0.0000019   0.0000042  -0.0000210  -0.0000040
   11  -0.0000022   0.0000153   0.0000009   0.0000673   0.0000025  -0.0000019
   12   0.0000002  -0.0000005   0.0000120   0.0000031   0.0000023   0.0000756
   13  -0.0000089   0.0000489  -0.0000017   0.0000880  -0.0000000  -0.0000056
   14  -0.0000052  -0.0000070  -0.0000003  -0.0000170   0.0000011   0.0000007
   15  -0.0000001   0.0000007  -0.0000101   0.0000004  -0.0000002  -0.0000106
   16  -0.0000011  -0.0001034   0.0000020  -0.0002450  -0.0000000   0.0000139
   17   0.0000205  -0.0000079   0.0000010  -0.0000021  -0.0000069   0.0000008
   18   0.0000021  -0.0000027   0.0000545  -0.0000031  -0.0000001  -0.0000123
   19   0.0000540  -0.0000764   0.0000095  -0.0000622   0.0000026   0.0000084
   20   0.0000595  -0.0001216   0.0000039  -0.0002817  -0.0000250   0.0000051
   21  -0.0000019   0.0000029  -0.0000732  -0.0000037  -0.0000029  -0.0000927
   22  -0.0001302   0.0000622  -0.0000168  -0.0000467   0.0000079   0.0000071
   23   0.0001194   0.0002076   0.0000025   0.0003048  -0.0000152  -0.0000200
   24  -0.0000091   0.0000055  -0.0002293  -0.0000050  -0.0000029  -0.0000771
   25   0.0000001   0.0000002  -0.0000001   0.0000012  -0.0000003  -0.0000001
   26   0.0000002  -0.0000016   0.0000002  -0.0000025   0.0000001   0.0000002
   27   0.0000001  -0.0000002   0.0000028  -0.0000003   0.0000000   0.0000020
   28   0.0000012  -0.0000025   0.0000003  -0.0000001   0.0000005   0.0000001
   29  -0.0000003   0.0000001  -0.0000000   0.0000005  -0.0000008  -0.0000001
   30   0.0000001  -0.0000002   0.0000020  -0.0000001   0.0000001   0.0000050
   31  -0.0000003  -0.0000005  -0.0000001  -0.0000036   0.0000004   0.0000001
   32   0.0000013  -0.0000030   0.0000006   0.0000019  -0.0000001   0.0000003
   33   0.0000000   0.0000003   0.0000030   0.0000005  -0.0000001   0.0000004
   34  -0.0000338  -0.0000129  -0.0000027  -0.0001121  -0.0000311  -0.0000045
   35  -0.0000484   0.0000907  -0.0000017   0.0002243   0.0000206  -0.0000046
   36  -0.0000000  -0.0000007  -0.0000021  -0.0000005  -0.0000002  -0.0000104
   37  -0.0000355   0.0000960  -0.0000053   0.0002269  -0.0000103  -0.0000148
   38  -0.0000416  -0.0001074   0.0000011  -0.0001124  -0.0000103   0.0000082
   39   0.0000032  -0.0000038   0.0001234   0.0000029   0.0000023   0.0000444
   40   0.0000005   0.0000005   0.0000000  -0.0001173   0.0000333   0.0000035
   41   0.0000015   0.0000062  -0.0000008   0.0000087   0.0000043   0.0000003
   42  -0.0000006   0.0000006  -0.0000101   0.0000008   0.0000004   0.0000539
   43   0.0000208  -0.0000628   0.0000038  -0.0001151   0.0000079   0.0000074
   44   0.0000158  -0.0000126   0.0000006  -0.0000340   0.0000037   0.0000023
   45  -0.0000008   0.0000003   0.0000104  -0.0000010  -0.0000009   0.0000170
   46  -0.0000053   0.0000185  -0.0000008   0.0000329  -0.0000022  -0.0000015
   47  -0.0000107   0.0000121  -0.0000013   0.0000300  -0.0000023  -0.0000030
   48  -0.0000025   0.0000034  -0.0000039   0.0000076  -0.0000006  -0.0000058
   49  -0.0000067   0.0000222  -0.0000016   0.0000412  -0.0000027  -0.0000034
   50  -0.0000045   0.0000030  -0.0000001   0.0000089  -0.0000010  -0.0000011
   51   0.0000047  -0.0000131  -0.0000045  -0.0000232   0.0000023  -0.0000066
   52  -0.0000073   0.0000240  -0.0000019   0.0000430  -0.0000030  -0.0000029
   53  -0.0000030  -0.0000054   0.0000013  -0.0000055  -0.0000003   0.0000019
   54  -0.0000014   0.0000079  -0.0000042   0.0000133  -0.0000007  -0.0000067
   55  -0.2217279   0.1395551   0.0077829  -0.0044916   0.0029782   0.0002978
   56   0.1413917  -0.1783840  -0.0087564   0.0027762  -0.0014542  -0.0001366
   57   0.0071883  -0.0080324  -0.0394823   0.0002649   0.0001434   0.0070817
   58   0.0095547   0.0232685   0.0006645   0.0106658  -0.0034391   0.0003600
   59  -0.0029548  -0.0172361  -0.0006863   0.0220306  -0.0165003   0.0001622
   60   0.0003563  -0.0004210   0.0037594   0.0002041   0.0001468   0.0047690
   61  -0.0003211  -0.0023237   0.0001961  -0.0709487  -0.0594051  -0.0000030
   62  -0.0022178  -0.0057562   0.0000562  -0.0625053  -0.3306907   0.0044482
   63   0.0002309  -0.0002904   0.0061383   0.0003788   0.0036458  -0.0396790
   64   0.0001820  -0.0012655  -0.0000295  -0.0018542  -0.0029640   0.0000995
   65  -0.0006460  -0.0002706   0.0000293  -0.0294287  -0.0034750  -0.0000092
   66  -0.0000331   0.0000503  -0.0004626   0.0001671  -0.0000249   0.0027924
   67  -0.0168439  -0.0096451  -0.0001912  -0.0005946   0.0006640  -0.0000240
   68   0.0193006   0.0106722   0.0001538  -0.0000396   0.0004152   0.0000580
   69   0.0008764   0.0004113   0.0036154  -0.0000458  -0.0000275  -0.0002352
   70  -0.0036395  -0.0030764   0.0000135  -0.0044419  -0.0004721  -0.0000001
   71  -0.0031477  -0.0000440  -0.0001238   0.0004565   0.0017917  -0.0000660
   72   0.0002856  -0.0002205   0.0074167   0.0001598   0.0001862   0.0071004
   73  -0.0001801  -0.0000005   0.0000286   0.0012514   0.0008828   0.0000039
   74   0.0000174  -0.0000920  -0.0000140  -0.0016588  -0.0009240   0.0000359
   75  -0.0000415   0.0000297  -0.0009418  -0.0001064  -0.0000962  -0.0037047
   76  -0.0000642  -0.0000682   0.0000108   0.0005611  -0.0000017  -0.0000166
   77  -0.0004251  -0.0000190  -0.0000272  -0.0003419  -0.0001495  -0.0000040
   78   0.0000070   0.0000062  -0.0001333   0.0000163   0.0000017   0.0002720
   79   0.2331117  -0.1513580  -0.0079876   0.0005760  -0.0003772  -0.0000735
   80  -0.1513580   0.1894049   0.0094625   0.0014373  -0.0007761  -0.0000242
   81  -0.0079876   0.0094625   0.0267092  -0.0000872  -0.0000177  -0.0003249
   82   0.0005760   0.0014373  -0.0000872   0.0683446   0.0660028  -0.0001596
   83  -0.0003772  -0.0007761  -0.0000177   0.0660028   0.3522558  -0.0042843
   84  -0.0000735  -0.0000242  -0.0003249  -0.0001596  -0.0042843   0.0267409
   85   0.0011082   0.0005379  -0.0000136   0.0001518  -0.0000677  -0.0000085
   86  -0.0001589   0.0008596   0.0000607  -0.0000831  -0.0000730   0.0000269
   87  -0.0002340   0.0001347  -0.0040078  -0.0000177  -0.0000295  -0.0013339
   88   0.0000245   0.0000615  -0.0000049   0.0008107  -0.0004149  -0.0000287
   89   0.0000540   0.0001116   0.0000187   0.0017805   0.0008696  -0.0000303
   90   0.0000090  -0.0000055   0.0001724  -0.0000098   0.0000254   0.0002648
   91  -0.0006228  -0.0002448  -0.0000430  -0.0004968  -0.0001720  -0.0000292
   92   0.0013749   0.0005815   0.0000570  -0.0015060  -0.0003186  -0.0000306
   93   0.0000525  -0.0000154   0.0004787   0.0000057   0.0000123   0.0003160
   94   0.0000069   0.0000247   0.0000034  -0.0003071   0.0000271  -0.0000030
   95   0.0000717   0.0000074  -0.0000016   0.0001270   0.0000310   0.0000043
   96  -0.0000000   0.0000015   0.0000524   0.0000129   0.0000082  -0.0000345
   97   0.0006725   0.0046980  -0.0009637   0.0004535  -0.0013606  -0.0003270
   98  -0.0027743  -0.0040895   0.0007840   0.0062830  -0.0028214  -0.0009235
   99  -0.0016122  -0.0018183  -0.0008078  -0.0016703   0.0002325  -0.0026000
  100  -0.0000543  -0.0008377   0.0004476   0.0007993  -0.0021595  -0.0000032
  101   0.0006907   0.0009904   0.0001232  -0.0033310   0.0010706   0.0009863
  102   0.0002897   0.0000983   0.0000500   0.0004835  -0.0000674  -0.0008308
  103  -0.0002964  -0.0006883  -0.0005237  -0.0003377   0.0001348  -0.0008409
  104   0.0002315   0.0005569   0.0001950  -0.0007881   0.0002690  -0.0001013
  105   0.0003634   0.0000530  -0.0008347   0.0004022  -0.0000331  -0.0007316
  106  -0.0013223  -0.0000815   0.0007136   0.0001235   0.0001625   0.0007512
  107   0.0008098   0.0034277  -0.0013230  -0.0014016   0.0005065  -0.0001021
  108   0.0003295   0.0005779  -0.0012537   0.0000063   0.0001800   0.0001775
           85          86          87          88          89          90
    1   0.0000146  -0.0000714  -0.0000048  -0.0003741   0.0016450   0.0000042
    2   0.0000052  -0.0000716  -0.0000072  -0.0003273   0.0019842   0.0000011
    3  -0.0000001  -0.0000033  -0.0000050  -0.0000122   0.0000884  -0.0000359
    4   0.0000069   0.0000006   0.0000002  -0.0004314   0.0003415   0.0000058
    5  -0.0000197   0.0001066   0.0000058   0.0006534  -0.0021596  -0.0000086
    6   0.0000008   0.0000081   0.0000002  -0.0000265  -0.0001665  -0.0000304
    7  -0.0000236   0.0000755   0.0000033   0.0010026  -0.0016340  -0.0000076
    8  -0.0000023  -0.0000382  -0.0000033  -0.0006016   0.0013180   0.0000042
    9  -0.0000007   0.0000008  -0.0000029   0.0000269  -0.0000201  -0.0000261
   10   0.0000310  -0.0000575  -0.0000029  -0.0021790   0.0017409   0.0000051
   11  -0.0000263   0.0001132   0.0000047   0.0000241  -0.0007400  -0.0000012
   12   0.0000001  -0.0000003  -0.0000342   0.0000002  -0.0000062   0.0002311
   13  -0.0000097   0.0001434   0.0000133   0.0003380  -0.0038154  -0.0000047
   14   0.0000079  -0.0000240  -0.0000016  -0.0000906   0.0001577   0.0000034
   15  -0.0000004   0.0000015  -0.0000100   0.0000042  -0.0000227   0.0000183
   16   0.0000524  -0.0003659  -0.0000257   0.0014035   0.0058354   0.0000043
   17  -0.0000052  -0.0000487  -0.0000043  -0.0026754   0.0024213   0.0000007
   18   0.0000007  -0.0000037   0.0000394   0.0000412   0.0000319   0.0006557
   19  -0.0000557  -0.0000897  -0.0000246   0.0007680   0.0056100   0.0000021
   20   0.0000848  -0.0004726  -0.0000447  -0.0007196   0.0062364   0.0000072
   21  -0.0000016   0.0000025  -0.0000142  -0.0000163   0.0000124  -0.0010284
   22   0.0000898  -0.0001631   0.0000351  -0.0031557   0.0138860   0.0000264
   23  -0.0001134   0.0004613   0.0000357   0.0074265  -0.0198214  -0.0000183
   24   0.0000005  -0.0000012   0.0000351  -0.0000013   0.0000091  -0.0009955
   25  -0.0000003   0.0000013  -0.0000000  -0.0000338  -0.0000484   0.0000000
   26  -0.0000005  -0.0000030  -0.0000003  -0.0000129   0.0000908   0.0000007
   27   0.0000001  -0.0000006   0.0000030   0.0000027   0.0000017  -0.0000021
   28  -0.0000036   0.0000019  -0.0000005  -0.0001121   0.0002243   0.0000005
   29   0.0000004  -0.0000001   0.0000001  -0.0000311   0.0000206   0.0000002
   30  -0.0000001  -0.0000003   0.0000004   0.0000045   0.0000046  -0.0000104
   31   0.0000009  -0.0000027  -0.0000001   0.0000705  -0.0000809   0.0000009
   32  -0.0000027   0.0000008  -0.0000007  -0.0000497   0.0004454  -0.0000008
   33   0.0000001   0.0000007   0.0000045   0.0000046  -0.0000359  -0.0000100
   34   0.0000705  -0.0000497  -0.0000046  -0.0004861   0.0000226   0.0000010
   35  -0.0000809   0.0004454   0.0000360   0.0000226  -0.0050136  -0.0000071
   36  -0.0000009   0.0000008  -0.0000100  -0.0000010   0.0000071   0.0000764
   37  -0.0000338   0.0003878   0.0000279  -0.0056564  -0.0068904  -0.0000177
   38   0.0000454  -0.0002872  -0.0000243  -0.0045437   0.0182818   0.0000412
   39   0.0000023  -0.0000015   0.0000279  -0.0000652   0.0000625   0.0007657
   40   0.0000260  -0.0000626   0.0000019   0.0056739  -0.0123428   0.0000222
   41   0.0000027   0.0000129   0.0000007  -0.0027677  -0.0034638  -0.0000305
   42   0.0000004  -0.0000001   0.0000121   0.0000529  -0.0000917  -0.0031262
   43  -0.0000249  -0.0001287  -0.0000152   0.0005724   0.0028363   0.0000033
   44  -0.0000070  -0.0000580  -0.0000032   0.0003064   0.0003632   0.0000023
   45   0.0000015  -0.0000042   0.0000216  -0.0000399   0.0000457  -0.0001098
   46   0.0000080   0.0000340   0.0000051  -0.0001480  -0.0008353  -0.0000046
   47   0.0000050   0.0000476   0.0000012  -0.0002062  -0.0004475   0.0000101
   48   0.0000014   0.0000115  -0.0000078  -0.0000547  -0.0001285   0.0000403
   49   0.0000090   0.0000447   0.0000052  -0.0001959  -0.0009934  -0.0000031
   50   0.0000020   0.0000155   0.0000012  -0.0000892  -0.0000553   0.0000058
   51  -0.0000056  -0.0000258  -0.0000155   0.0001290   0.0005930   0.0000728
   52   0.0000104   0.0000442   0.0000049  -0.0002181  -0.0010630   0.0000009
   53  -0.0000010   0.0000013   0.0000010  -0.0000382   0.0003730  -0.0000165
   54   0.0000026   0.0000140  -0.0000061  -0.0000346  -0.0004142   0.0000485
   55  -0.0008465  -0.0005096  -0.0000863  -0.0023129   0.0026516   0.0000007
   56  -0.0312530  -0.0066490   0.0000763  -0.0019830   0.0041710   0.0000214
   57  -0.0007305  -0.0000748   0.0008236   0.0000381  -0.0000648   0.0000086
   58  -0.0055614  -0.0021724   0.0003165  -0.0006291   0.0050053  -0.0000487
   59  -0.0007532   0.0016551   0.0002162   0.0043067  -0.0067614  -0.0000249
   60   0.0000704  -0.0001439   0.0074465   0.0000606  -0.0003428  -0.0007383
   61  -0.0014293   0.0004961   0.0001222   0.0083449  -0.0138890   0.0000236
   62   0.0003510   0.0004448   0.0000424  -0.0021475  -0.0017191   0.0000196
   63  -0.0000181  -0.0000110  -0.0002029  -0.0001301   0.0002764  -0.0009227
   64  -0.0032223   0.0042800   0.0001180  -0.0026162   0.0461133   0.0000057
   65   0.0017557   0.0000043  -0.0000797   0.0483469  -0.0390167  -0.0002194
   66   0.0001536  -0.0001410   0.0060221   0.0000736  -0.0001543   0.0142932
   67  -0.0700401  -0.0517460  -0.0000867   0.0038601  -0.0025081  -0.0000267
   68  -0.0520324  -0.3236942  -0.0045094   0.0011307   0.0009673   0.0000101
   69  -0.0000592  -0.0041943  -0.0305129  -0.0000270   0.0000385  -0.0008765
   70   0.0091367  -0.0083892  -0.0004261  -0.0183267   0.0111013   0.0001121
   71   0.0244102  -0.0181735  -0.0003995  -0.0031480   0.0082892   0.0000398
   72   0.0002656  -0.0002260   0.0019984   0.0001135  -0.0000662   0.0037254
   73   0.0007150  -0.0019638  -0.0000283  -0.1221273   0.1063222   0.0002843
   74   0.0015526  -0.0007443  -0.0000555   0.0973099  -0.6056080  -0.0005112
   75  -0.0000068   0.0000054   0.0004509   0.0001753  -0.0004006  -0.0616206
   76  -0.0002007   0.0009112  -0.0000227   0.0286597  -0.0338712  -0.0001118
   77   0.0002665  -0.0001559   0.0000506  -0.0153157  -0.0656017   0.0001139
   78  -0.0000146   0.0000162  -0.0004338  -0.0000087   0.0001172   0.0145391
   79   0.0011082  -0.0001589  -0.0002340   0.0000245   0.0000540   0.0000090
   80   0.0005379   0.0008596   0.0001347   0.0000615   0.0001116  -0.0000055
   81  -0.0000136   0.0000607  -0.0040078  -0.0000049   0.0000187   0.0001724
   82   0.0001518  -0.0000831  -0.0000177   0.0008107   0.0017805  -0.0000098
   83  -0.0000677  -0.0000730  -0.0000295  -0.0004149   0.0008696   0.0000254
   84  -0.0000085   0.0000269  -0.0013339  -0.0000287  -0.0000303   0.0002648
   85   0.0678615   0.0576312   0.0003253  -0.0005258   0.0000518  -0.0000007
   86   0.0576312   0.3456003   0.0045933   0.0008294  -0.0003588   0.0000008
   87   0.0003253   0.0045933   0.0222916   0.0000173  -0.0000051  -0.0001459
   88  -0.0005258   0.0008294   0.0000173   0.1046076  -0.1161945  -0.0002873
   89   0.0000518  -0.0003588  -0.0000051  -0.1161945   0.7057785   0.0004916
   90  -0.0000007   0.0000008  -0.0001459  -0.0002873   0.0004916   0.0317947
   91   0.0024132  -0.0003571   0.0000666   0.0020338  -0.0112987   0.0000031
   92  -0.0009590   0.0018484   0.0000440  -0.0074289  -0.0001949   0.0000067
   93  -0.0000656   0.0000676  -0.0026618  -0.0000589   0.0000600   0.0019889
   94  -0.0004264   0.0010372   0.0000186   0.0014725   0.0006099  -0.0000094
   95  -0.0004036  -0.0005681  -0.0000234  -0.0016614  -0.0010851   0.0000241
   96  -0.0000007  -0.0000268  -0.0000605   0.0000164  -0.0000159   0.0008821
   97   0.0021391   0.0014681  -0.0001332   0.0017431  -0.0022627   0.0000098
   98  -0.0010006  -0.0001206  -0.0000219   0.0005789  -0.0031605   0.0000468
   99   0.0001034   0.0000792   0.0004498   0.0001804  -0.0000033  -0.0004247
  100  -0.0006906  -0.0003690  -0.0001241  -0.0005708   0.0001569   0.0000302
  101  -0.0005593  -0.0002891  -0.0000666  -0.0003733   0.0018075  -0.0000598
  102   0.0001807   0.0000976  -0.0001444   0.0001482  -0.0004353   0.0001826
  103  -0.0004118  -0.0003143   0.0001197  -0.0005682   0.0007924  -0.0000302
  104   0.0001427   0.0000255  -0.0000253  -0.0001900   0.0008471   0.0000052
  105  -0.0004145  -0.0002888   0.0000053  -0.0004476   0.0005762   0.0002233
  106  -0.0003387  -0.0003321   0.0000366  -0.0007185   0.0009465   0.0000069
  107   0.0004349   0.0001872   0.0000619   0.0000133   0.0006731   0.0000217
  108   0.0002327   0.0001596  -0.0000227   0.0001555  -0.0000304   0.0001196
           91          92          93          94          95          96
    1   0.0013269  -0.0018221   0.0000015   0.0008034   0.0000790  -0.0000041
    2   0.0023875  -0.0026785  -0.0000040   0.0008557   0.0001904  -0.0000089
    3   0.0000796  -0.0000903  -0.0002428   0.0000212   0.0000056   0.0000284
    4  -0.0000744  -0.0003542   0.0000145   0.0004014   0.0000186  -0.0000010
    5  -0.0013065   0.0021230  -0.0000116  -0.0012847  -0.0001782   0.0000052
    6  -0.0002114   0.0001550  -0.0001566   0.0000004  -0.0000151  -0.0000687
    7  -0.0001495   0.0013285  -0.0000130  -0.0015268  -0.0001304   0.0000091
    8   0.0007797  -0.0008692   0.0000067   0.0001345   0.0000942  -0.0000013
    9   0.0000259   0.0000090  -0.0001439  -0.0000362   0.0000021  -0.0000190
   10   0.0009287  -0.0024733   0.0000173   0.0023654   0.0001387  -0.0000217
   11   0.0005941   0.0010901  -0.0000094  -0.0025523  -0.0003539   0.0000207
   12   0.0000418  -0.0000039   0.0013144   0.0000064  -0.0000178   0.0008591
   13  -0.0046442   0.0044174   0.0000219  -0.0011944  -0.0002674   0.0000158
   14   0.0001696  -0.0007832  -0.0000028   0.0001806  -0.0000316  -0.0000020
   15  -0.0000386   0.0000427  -0.0006291  -0.0000089  -0.0000023  -0.0000118
   16   0.0068315  -0.0082332  -0.0000072   0.0033711   0.0004480  -0.0000414
   17   0.0029914  -0.0010491   0.0000018   0.0009200   0.0002142  -0.0000115
   18   0.0001068  -0.0001265   0.0019200   0.0000299   0.0000138  -0.0000930
   19   0.0107938  -0.0108730  -0.0000119  -0.0006364   0.0031422  -0.0000337
   20   0.0095077  -0.0229045   0.0001125   0.0158300   0.0012559  -0.0001153
   21  -0.0000481   0.0000556  -0.0033981  -0.0000243  -0.0000217  -0.0001891
   22  -0.0321690   0.0366238  -0.0001907  -0.0044135  -0.0022182   0.0001204
   23   0.0349915   0.0133576  -0.0000399  -0.0040779  -0.0003825   0.0000509
   24   0.0000331  -0.0001295  -0.0012629   0.0000501   0.0000290  -0.0004471
   25  -0.0000356  -0.0000416  -0.0000032   0.0000006   0.0000015   0.0000006
   26   0.0000960  -0.0001074   0.0000038   0.0000005   0.0000062  -0.0000006
   27   0.0000053  -0.0000010   0.0001234  -0.0000000   0.0000008  -0.0000101
   28   0.0002269  -0.0001125  -0.0000029  -0.0001173   0.0000087  -0.0000008
   29  -0.0000103  -0.0000103  -0.0000023   0.0000333   0.0000043  -0.0000004
   30   0.0000148  -0.0000081   0.0000444  -0.0000035  -0.0000003   0.0000539
   31  -0.0000338   0.0000454  -0.0000023   0.0000260   0.0000027  -0.0000004
   32   0.0003878  -0.0002871   0.0000015  -0.0000626   0.0000129   0.0000001
   33  -0.0000278   0.0000243   0.0000279  -0.0000019  -0.0000006   0.0000121
   34  -0.0056562  -0.0045436   0.0000662   0.0056737  -0.0027676  -0.0000536
   35  -0.0068904   0.0182816  -0.0000645  -0.0123425  -0.0034637   0.0000929
   36   0.0000178  -0.0000407   0.0007657  -0.0000231   0.0000309  -0.0031262
   37  -0.0127051   0.0050317  -0.0000025  -0.0030788  -0.0004502   0.0000402
   38   0.0050317  -0.0085205  -0.0000250   0.0020234   0.0000849  -0.0000472
   39   0.0000023   0.0000262   0.0077202  -0.0000293   0.0000131  -0.0005873
   40  -0.0030789   0.0020234   0.0000290  -0.0001269  -0.0001687   0.0000072
   41  -0.0004503   0.0000849  -0.0000129  -0.0001687   0.0000170   0.0000044
   42  -0.0000398   0.0000467  -0.0005873  -0.0000071  -0.0000044   0.0000914
   43   0.0042831  -0.0033705  -0.0000004  -0.0000184   0.0002866  -0.0000183
   44   0.0011239  -0.0009192  -0.0000020  -0.0000534   0.0001549   0.0000079
   45  -0.0000851   0.0000663  -0.0000611   0.0000352   0.0000018   0.0001283
   46  -0.0012398   0.0009770  -0.0000000   0.0000123  -0.0000738   0.0000118
   47  -0.0009693   0.0008110   0.0000181  -0.0000136  -0.0001184  -0.0000151
   48  -0.0002553   0.0002022   0.0000427   0.0000076  -0.0000263  -0.0000544
   49  -0.0014686   0.0011373  -0.0000150   0.0000096  -0.0000967   0.0000023
   50  -0.0002727   0.0002214  -0.0000017   0.0000197  -0.0000408   0.0000023
   51   0.0009174  -0.0007233   0.0000787  -0.0000224   0.0000578  -0.0000789
   52  -0.0016077   0.0012324   0.0000128   0.0000438  -0.0001002  -0.0000003
   53   0.0002460  -0.0001664  -0.0000157   0.0000072  -0.0000136   0.0000066
   54  -0.0004994   0.0003933   0.0000435  -0.0000064  -0.0000264  -0.0000439
   55   0.0052360  -0.0017701  -0.0001029  -0.0002181  -0.0001530  -0.0000047
   56   0.0022614  -0.0094006  -0.0002332   0.0001561  -0.0004153  -0.0000094
   57  -0.0001014   0.0000036   0.0049961   0.0000046   0.0000141  -0.0001813
   58  -0.0056825  -0.0021089   0.0001414   0.0004584   0.0003562   0.0000158
   59  -0.0044114   0.0075275   0.0001251  -0.0000022   0.0003006  -0.0000064
   60   0.0010980  -0.0001050  -0.0008989  -0.0000022  -0.0000842  -0.0000672
   61   0.0001002   0.0106764   0.0000314   0.0001108   0.0001407  -0.0000227
   62   0.0018961  -0.0080874  -0.0001039  -0.0013175   0.0001653   0.0000353
   63  -0.0000904  -0.0002014   0.0024216   0.0000216   0.0000002   0.0013937
   64  -0.0258681  -0.0507063  -0.0000616  -0.0039990   0.0015309   0.0001491
   65  -0.0402102  -0.0161683   0.0003947   0.0017482   0.0029080  -0.0000152
   66   0.0002338   0.0003627   0.0103161   0.0000273  -0.0000401   0.0023076
   67  -0.0366322   0.0332407   0.0008685   0.0016437   0.0005026  -0.0000692
   68   0.0010373   0.0161865  -0.0000629  -0.0003096   0.0013213   0.0000548
   69   0.0003039  -0.0001597   0.0033275  -0.0000159   0.0000337  -0.0009351
   70  -0.2786293  -0.0344554   0.0012636  -0.0039448  -0.0024340   0.0000957
   71  -0.0326599  -0.1360227  -0.0005009  -0.0245528   0.0065972   0.0004133
   72   0.0020002  -0.0006068  -0.0379980  -0.0003592   0.0001826  -0.0085981
   73  -0.0067405   0.0043871   0.0002577  -0.0018254   0.0062283  -0.0000366
   74  -0.0035710  -0.0556926  -0.0000636   0.0049974  -0.0016087   0.0000935
   75   0.0002045   0.0000256   0.0041676  -0.0000091  -0.0000944   0.0008800
   76  -0.1518060   0.0663599   0.0004721   0.0194360  -0.0147114  -0.0000880
   77   0.0732920  -0.2766796  -0.0011333   0.0089286  -0.0206617   0.0001930
   78  -0.0000777  -0.0001507  -0.0385097   0.0001081  -0.0001816  -0.0033323
   79  -0.0006228   0.0013749   0.0000525   0.0000069   0.0000717  -0.0000000
   80  -0.0002448   0.0005815  -0.0000154   0.0000247   0.0000074   0.0000015
   81  -0.0000430   0.0000570   0.0004787   0.0000034  -0.0000016   0.0000524
   82  -0.0004968  -0.0015060   0.0000057  -0.0003071   0.0001270   0.0000129
   83  -0.0001720  -0.0003186   0.0000123   0.0000271   0.0000310   0.0000082
   84  -0.0000292  -0.0000306   0.0003160  -0.0000030   0.0000043  -0.0000345
   85   0.0024132  -0.0009590  -0.0000656  -0.0004264  -0.0004036  -0.0000007
   86  -0.0003571   0.0018484   0.0000676   0.0010372  -0.0005681  -0.0000268
   87   0.0000666   0.0000440  -0.0026618   0.0000186  -0.0000234  -0.0000605
   88   0.0020338  -0.0074289  -0.0000589   0.0014725  -0.0016614   0.0000164
   89  -0.0112987  -0.0001949   0.0000600   0.0006099  -0.0010851  -0.0000159
   90   0.0000031   0.0000067   0.0019889  -0.0000094   0.0000241   0.0008821
   91   0.6994296   0.1254688  -0.0012301  -0.1653087  -0.1599584  -0.0015894
   92   0.1254688   0.8320608   0.0046660  -0.1634513  -0.3537232  -0.0039129
   93  -0.0012301   0.0046660   0.0436662  -0.0012889  -0.0031287   0.0028743
   94  -0.1653087  -0.1634513  -0.0012889   0.1513876   0.1725668   0.0015128
   95  -0.1599584  -0.3537232  -0.0031287   0.1725668   0.3693765   0.0031999
   96  -0.0015894  -0.0039129   0.0028743   0.0015128   0.0031999   0.0083922
   97   0.0100978  -0.0023541  -0.0001984  -0.0000203  -0.0007894  -0.0000097
   98   0.0032194  -0.0006686  -0.0000276  -0.0001429  -0.0002014  -0.0000020
   99  -0.0005699   0.0001866  -0.0003594  -0.0000052   0.0000408   0.0002794
  100  -0.0020991   0.0006084   0.0000108  -0.0000461   0.0001776  -0.0000276
  101  -0.0027197   0.0009169   0.0000333   0.0001132   0.0001594   0.0000095
  102   0.0007109  -0.0001613   0.0000849  -0.0000180  -0.0000450  -0.0000784
  103  -0.0036532   0.0008592  -0.0000049  -0.0000004   0.0002843   0.0000264
  104  -0.0007892   0.0001061   0.0000128   0.0000372   0.0000436   0.0000225
  105  -0.0020270   0.0004180   0.0001006  -0.0000035   0.0001531  -0.0001284
  106  -0.0032996   0.0007714  -0.0000064  -0.0000144   0.0002720  -0.0000125
  107   0.0008101   0.0000543  -0.0000553   0.0000806  -0.0000991  -0.0000313
  108   0.0010978  -0.0003400   0.0000904   0.0000305  -0.0000936  -0.0000899
           97          98          99         100         101         102
    1  -0.0005957  -0.0001137  -0.0000193   0.0001779   0.0001072  -0.0000286
    2  -0.0008381  -0.0001769  -0.0000005   0.0002428   0.0001730  -0.0000460
    3  -0.0000476  -0.0000108  -0.0000068   0.0000141   0.0000094  -0.0000002
    4   0.0002256   0.0000754   0.0000020  -0.0000640  -0.0000563   0.0000165
    5   0.0007161   0.0001084   0.0000167  -0.0002150  -0.0001121   0.0000324
    6   0.0001381   0.0000348  -0.0000229  -0.0000392  -0.0000316   0.0000150
    7   0.0001902  -0.0000110   0.0000113  -0.0000632  -0.0000050   0.0000024
    8  -0.0004991  -0.0001252  -0.0000029   0.0001418   0.0001091  -0.0000295
    9  -0.0000144  -0.0000044  -0.0000081   0.0000044   0.0000030   0.0000017
   10   0.0003584   0.0002382   0.0000220  -0.0000896  -0.0001438   0.0000380
   11   0.0005474   0.0001093   0.0000139  -0.0001619  -0.0000856   0.0000275
   12   0.0000011  -0.0000010   0.0000487  -0.0000042  -0.0000019  -0.0000035
   13   0.0018575   0.0004439   0.0000261  -0.0005393  -0.0004005   0.0001052
   14  -0.0001354   0.0000103  -0.0000146   0.0000447  -0.0000010  -0.0000008
   15   0.0000121   0.0000047  -0.0000380  -0.0000016  -0.0000060   0.0000148
   16  -0.0037979  -0.0009148  -0.0000889   0.0011155   0.0007918  -0.0002125
   17  -0.0005721  -0.0001312   0.0000119   0.0001625   0.0001294  -0.0000348
   18  -0.0000433  -0.0000113   0.0000259   0.0000107   0.0000115  -0.0000139
   19  -0.0033388  -0.0008630   0.0000075   0.0009443   0.0008073  -0.0002024
   20  -0.0035672  -0.0005244   0.0000757   0.0010342   0.0006062  -0.0001685
   21  -0.0000069   0.0000054  -0.0000488   0.0000063   0.0000112  -0.0000115
   22   0.0015268  -0.0000778  -0.0002363  -0.0004088  -0.0002243   0.0000526
   23   0.0049617   0.0014515   0.0001046  -0.0014364  -0.0011354   0.0003069
   24   0.0000055   0.0000036  -0.0001685   0.0000108   0.0000072   0.0000179
   25   0.0000208   0.0000158   0.0000008  -0.0000054  -0.0000107   0.0000025
   26  -0.0000628  -0.0000126  -0.0000003   0.0000185   0.0000121  -0.0000034
   27  -0.0000037  -0.0000006   0.0000104   0.0000008   0.0000013  -0.0000039
   28  -0.0001151  -0.0000340   0.0000010   0.0000329   0.0000300  -0.0000077
   29   0.0000079   0.0000037   0.0000009  -0.0000022  -0.0000023   0.0000006
   30  -0.0000074  -0.0000023   0.0000170   0.0000015   0.0000030  -0.0000058
   31  -0.0000249  -0.0000070  -0.0000015   0.0000080   0.0000050  -0.0000014
   32  -0.0001287  -0.0000580   0.0000042   0.0000340   0.0000476  -0.0000115
   33   0.0000152   0.0000032   0.0000216  -0.0000051  -0.0000012  -0.0000078
   34   0.0005725   0.0003064   0.0000399  -0.0001480  -0.0002062   0.0000547
   35   0.0028363   0.0003632  -0.0000457  -0.0008353  -0.0004475   0.0001286
   36  -0.0000033  -0.0000023  -0.0001098   0.0000046  -0.0000101   0.0000403
   37   0.0042831   0.0011239   0.0000852  -0.0012398  -0.0009692   0.0002555
   38  -0.0033705  -0.0009192  -0.0000663   0.0009771   0.0008110  -0.0002023
   39   0.0000006   0.0000021  -0.0000611  -0.0000001  -0.0000182   0.0000427
   40  -0.0000184  -0.0000534  -0.0000352   0.0000123  -0.0000136  -0.0000076
   41   0.0002866   0.0001549  -0.0000018  -0.0000738  -0.0001183   0.0000263
   42   0.0000182  -0.0000079   0.0001283  -0.0000118   0.0000152  -0.0000544
   43  -0.0026982  -0.0006465  -0.0000084   0.0007888   0.0005810  -0.0001580
   44  -0.0006465  -0.0000598   0.0000010   0.0001897   0.0000771  -0.0000277
   45   0.0000084  -0.0000010   0.0001591  -0.0000056   0.0000136  -0.0000586
   46   0.0007887   0.0001897   0.0000056  -0.0002310  -0.0001706   0.0000450
   47   0.0005810   0.0000771  -0.0000136  -0.0001706  -0.0000858   0.0000324
   48   0.0001579   0.0000276  -0.0000586  -0.0000449  -0.0000324   0.0000297
   49   0.0009568   0.0002288   0.0000051  -0.0002802  -0.0002053   0.0000551
   50   0.0001593   0.0000073  -0.0000022  -0.0000470  -0.0000144   0.0000070
   51  -0.0005587  -0.0001336  -0.0000955   0.0001647   0.0001116   0.0000017
   52   0.0010343   0.0002562  -0.0000047  -0.0003023  -0.0002289   0.0000641
   53  -0.0001959  -0.0000937   0.0000157   0.0000560   0.0000738  -0.0000232
   54   0.0003285   0.0000922  -0.0000622  -0.0000942  -0.0000849   0.0000445
   55  -0.0026300  -0.0227791   0.0007498  -0.0043498  -0.0065009   0.0029905
   56  -0.0209285  -0.0009691   0.0010474   0.0035647  -0.0003285   0.0003992
   57   0.0001611  -0.0021904  -0.0011376   0.0008766   0.0003674   0.0005929
   58  -0.1285397  -0.0174862   0.0025682   0.0021134   0.0034321  -0.0031938
   59  -0.0162302  -0.0821595   0.0006877  -0.0265471  -0.0120554   0.0044132
   60  -0.0025617  -0.0003984  -0.0571959   0.0078402   0.0091842   0.0077274
   61  -0.0195397   0.0078360   0.0007898  -0.0024396   0.0022769  -0.0005310
   62   0.0051630   0.0172705   0.0001813   0.0009518  -0.0042615   0.0007195
   63  -0.0010054   0.0014657  -0.0007149   0.0013310  -0.0007018   0.0005179
   64   0.0063022   0.0100181   0.0010335   0.0004705  -0.0035403   0.0009782
   65   0.0004375  -0.0048320   0.0001440  -0.0012969   0.0017752  -0.0000139
   66   0.0002441   0.0006470   0.0069820  -0.0003051  -0.0006357  -0.0001711
   67   0.0091267  -0.0008985   0.0011125  -0.0023437  -0.0003026  -0.0005437
   68   0.0040819  -0.0049866  -0.0001623  -0.0018140  -0.0008346   0.0006224
   69   0.0004963  -0.0006019   0.0047039  -0.0008219  -0.0003949  -0.0004123
   70  -0.0106676  -0.0012809   0.0003695   0.0023161   0.0023853  -0.0003790
   71   0.0007357  -0.0044248   0.0002585  -0.0011618   0.0008943  -0.0006289
   72   0.0001309   0.0000306  -0.0002788   0.0000634   0.0000469  -0.0001306
   73  -0.0056472  -0.0027425  -0.0003912   0.0016741   0.0018732  -0.0005635
   74   0.0026055   0.0047651   0.0000346   0.0000471  -0.0023146   0.0005576
   75  -0.0001537   0.0000181   0.0012749   0.0000143  -0.0000596  -0.0001568
   76   0.0010579   0.0007875   0.0003904  -0.0004435  -0.0002141   0.0000909
   77   0.0060169   0.0017830  -0.0003567  -0.0014533  -0.0016619   0.0004586
   78   0.0000763  -0.0000653  -0.0005690   0.0000148   0.0000678   0.0000123
   79   0.0006725  -0.0027743  -0.0016122  -0.0000543   0.0006907   0.0002897
   80   0.0046980  -0.0040895  -0.0018183  -0.0008377   0.0009904   0.0000983
   81  -0.0009637   0.0007840  -0.0008078   0.0004476   0.0001232   0.0000500
   82   0.0004535   0.0062830  -0.0016703   0.0007993  -0.0033310   0.0004835
   83  -0.0013606  -0.0028214   0.0002325  -0.0021595   0.0010706  -0.0000674
   84  -0.0003270  -0.0009235  -0.0026000  -0.0000032   0.0009863  -0.0008308
   85   0.0021391  -0.0010006   0.0001034  -0.0006906  -0.0005593   0.0001807
   86   0.0014681  -0.0001206   0.0000792  -0.0003690  -0.0002891   0.0000976
   87  -0.0001332  -0.0000219   0.0004498  -0.0001241  -0.0000666  -0.0001444
   88   0.0017431   0.0005789   0.0001804  -0.0005708  -0.0003733   0.0001482
   89  -0.0022627  -0.0031605  -0.0000033   0.0001569   0.0018075  -0.0004353
   90   0.0000098   0.0000468  -0.0004247   0.0000302  -0.0000598   0.0001826
   91   0.0100978   0.0032194  -0.0005699  -0.0020991  -0.0027197   0.0007109
   92  -0.0023541  -0.0006686   0.0001866   0.0006084   0.0009169  -0.0001613
   93  -0.0001984  -0.0000276  -0.0003594   0.0000108   0.0000333   0.0000849
   94  -0.0000203  -0.0001429  -0.0000052  -0.0000461   0.0001132  -0.0000180
   95  -0.0007894  -0.0002014   0.0000408   0.0001776   0.0001594  -0.0000450
   96  -0.0000097  -0.0000020   0.0002794  -0.0000276   0.0000095  -0.0000784
   97   0.5097741  -0.1113323  -0.0060975  -0.0896174   0.0044392  -0.0007265
   98  -0.1113323   0.8730227  -0.0049874  -0.0019708  -0.4289140   0.1353811
   99  -0.0060975  -0.0049874   0.8762188   0.0020294   0.1367696  -0.1470757
  100  -0.0896174  -0.0019708   0.0020294   0.0617270  -0.0001996  -0.0012199
  101   0.0044392  -0.4289140   0.1367696  -0.0001996   0.4633953  -0.1595255
  102  -0.0007265   0.1353811  -0.1470757  -0.0012199  -0.1595255   0.1346718
  103  -0.1113841   0.0071249  -0.1065107   0.0183913  -0.0001620  -0.0028614
  104   0.0056341  -0.0920470   0.0150503   0.0105355   0.0021605   0.0396017
  105  -0.0912391   0.0193470  -0.4601154  -0.0069189   0.0025539  -0.0114937
  106  -0.1745467   0.1264032   0.1077179   0.0154550   0.0030044   0.0040910
  107   0.1198978  -0.2676307  -0.1474814   0.0218084  -0.0225474  -0.0214861
  108   0.1022973  -0.1485001  -0.2183604  -0.0032488   0.0113009   0.0166053
          103         104         105         106         107         108
    1   0.0002016   0.0000246   0.0001281   0.0002250  -0.0000493  -0.0000725
    2   0.0002904   0.0000398   0.0001756   0.0003101  -0.0000704  -0.0001068
    3   0.0000166   0.0000027   0.0000137   0.0000177  -0.0000029  -0.0000033
    4  -0.0000810  -0.0000199  -0.0000470  -0.0000903   0.0000104   0.0000259
    5  -0.0002434  -0.0000202  -0.0001548  -0.0002742   0.0000745   0.0000939
    6  -0.0000507  -0.0000089  -0.0000197  -0.0000526   0.0000108   0.0000233
    7  -0.0000603   0.0000082  -0.0000453  -0.0000742   0.0000332   0.0000297
    8   0.0001730   0.0000288   0.0001065   0.0001888  -0.0000377  -0.0000624
    9   0.0000048   0.0000010   0.0000070   0.0000051  -0.0000002   0.0000012
   10  -0.0001281  -0.0000676  -0.0000818  -0.0001475  -0.0000282   0.0000238
   11  -0.0001897  -0.0000205  -0.0001248  -0.0002251   0.0000618   0.0000764
   12   0.0000149   0.0000032   0.0000031  -0.0000090   0.0000034  -0.0000008
   13  -0.0006409  -0.0001054  -0.0003938  -0.0006946   0.0001292   0.0002237
   14   0.0000441  -0.0000050   0.0000325   0.0000536  -0.0000231  -0.0000178
   15  -0.0000057  -0.0000005   0.0000158  -0.0000051   0.0000033   0.0000139
   16   0.0013068   0.0002178   0.0008153   0.0014483  -0.0002608  -0.0004526
   17   0.0002006   0.0000295   0.0001182   0.0002101  -0.0000465  -0.0000758
   18   0.0000144   0.0000013  -0.0000058   0.0000166  -0.0000065  -0.0000151
   19   0.0011660   0.0002161   0.0006827   0.0012023  -0.0001997  -0.0003890
   20   0.0012559   0.0000853   0.0007451   0.0013293  -0.0004611  -0.0005238
   21  -0.0000293  -0.0000014  -0.0000420   0.0000144  -0.0000175  -0.0000204
   22  -0.0005795   0.0000476  -0.0002606  -0.0004544   0.0003551   0.0002898
   23  -0.0017024  -0.0003422  -0.0011113  -0.0019409   0.0003292   0.0006314
   24  -0.0000494  -0.0000087  -0.0000072   0.0000398  -0.0000041   0.0000019
   25  -0.0000068  -0.0000045  -0.0000047  -0.0000073  -0.0000030   0.0000014
   26   0.0000222   0.0000030   0.0000131   0.0000240  -0.0000054  -0.0000079
   27   0.0000016   0.0000001  -0.0000046   0.0000018  -0.0000013  -0.0000042
   28   0.0000412   0.0000089   0.0000232   0.0000430  -0.0000055  -0.0000133
   29  -0.0000027  -0.0000010  -0.0000023  -0.0000030  -0.0000003   0.0000007
   30   0.0000034   0.0000011  -0.0000067   0.0000029  -0.0000019  -0.0000067
   31   0.0000090   0.0000020   0.0000056   0.0000104  -0.0000010  -0.0000026
   32   0.0000447   0.0000155   0.0000258   0.0000442   0.0000013  -0.0000140
   33  -0.0000052  -0.0000012  -0.0000155  -0.0000049  -0.0000010  -0.0000061
   34  -0.0001959  -0.0000893  -0.0001291  -0.0002181  -0.0000382   0.0000346
   35  -0.0009933  -0.0000554  -0.0005930  -0.0010630   0.0003731   0.0004141
   36   0.0000031  -0.0000058   0.0000728  -0.0000009   0.0000165   0.0000485
   37  -0.0014685  -0.0002729  -0.0009174  -0.0016078   0.0002461   0.0004992
   38   0.0011373   0.0002216   0.0007234   0.0012324  -0.0001665  -0.0003932
   39   0.0000149   0.0000017   0.0000786  -0.0000129   0.0000157   0.0000435
   40   0.0000096   0.0000197   0.0000224   0.0000438   0.0000072   0.0000064
   41  -0.0000967  -0.0000408  -0.0000578  -0.0001002  -0.0000136   0.0000264
   42  -0.0000023  -0.0000023  -0.0000789   0.0000003  -0.0000066  -0.0000439
   43   0.0009567   0.0001594   0.0005587   0.0010343  -0.0001959  -0.0003284
   44   0.0002288   0.0000073   0.0001336   0.0002562  -0.0000937  -0.0000922
   45  -0.0000051   0.0000021  -0.0000955   0.0000047  -0.0000157  -0.0000622
   46  -0.0002802  -0.0000470  -0.0001647  -0.0003023   0.0000560   0.0000942
   47  -0.0002053  -0.0000144  -0.0001116  -0.0002289   0.0000738   0.0000849
   48  -0.0000550  -0.0000070   0.0000018  -0.0000641   0.0000232   0.0000445
   49  -0.0003400  -0.0000565  -0.0001990  -0.0003674   0.0000690   0.0001152
   50  -0.0000565   0.0000008  -0.0000317  -0.0000641   0.0000266   0.0000242
   51   0.0001989   0.0000317   0.0001719   0.0002091  -0.0000303  -0.0000308
   52  -0.0003674  -0.0000641  -0.0002091  -0.0003967   0.0000720   0.0001276
   53   0.0000690   0.0000266   0.0000303   0.0000720   0.0000059  -0.0000247
   54  -0.0001152  -0.0000242  -0.0000308  -0.0001277   0.0000247   0.0000639
   55  -0.0015555   0.0010925  -0.0025106  -0.0014971   0.0004149   0.0002578
   56   0.0028845  -0.0013420   0.0010303   0.0013247  -0.0052543  -0.0016124
   57  -0.0007821   0.0003377   0.0005426   0.0004744   0.0018149   0.0008964
   58  -0.0040885  -0.0045216  -0.0019946  -0.0120267  -0.0035323   0.0004351
   59  -0.0007618   0.0118608   0.0019225   0.0224425   0.0051389  -0.0077361
   60  -0.0239587  -0.0050860  -0.0057547   0.0181639  -0.0043682   0.0048955
   61  -0.0004556   0.0005641  -0.0025099  -0.0037311   0.0033359   0.0039255
   62  -0.0024078  -0.0024018  -0.0024006  -0.0054724  -0.0003709   0.0018528
   63  -0.0011283  -0.0007321   0.0002199   0.0010831   0.0004661   0.0003092
   64  -0.0015913  -0.0023269  -0.0019147  -0.0034019  -0.0016686   0.0000760
   65  -0.0000123   0.0002279   0.0004958   0.0012566   0.0002311  -0.0009668
   66   0.0017849   0.0003863   0.0003780  -0.0015907  -0.0000959  -0.0005648
   67  -0.0019148   0.0010972  -0.0015530  -0.0013227   0.0010487   0.0010641
   68  -0.0001375   0.0007114  -0.0006079   0.0003376   0.0022192   0.0002875
   69   0.0011464   0.0000315   0.0005253  -0.0004565   0.0005275   0.0000575
   70   0.0031930   0.0000952   0.0018372   0.0026266  -0.0013827  -0.0012159
   71   0.0002090   0.0014250   0.0001223   0.0009191   0.0007316   0.0004818
   72  -0.0001398   0.0000018  -0.0002161   0.0000899  -0.0000372  -0.0001749
   73   0.0020094   0.0009471   0.0013334   0.0023868   0.0004197  -0.0003109
   74  -0.0010414  -0.0011490  -0.0008616  -0.0015005  -0.0007116   0.0001695
   75   0.0002926   0.0001372  -0.0000676  -0.0003426  -0.0000575  -0.0001849
   76  -0.0002819  -0.0001350  -0.0004356  -0.0007585  -0.0000749   0.0002097
   77  -0.0021895  -0.0004923  -0.0011463  -0.0020119   0.0003536   0.0006374
   78  -0.0001551  -0.0000651  -0.0000590   0.0001618   0.0000313   0.0000725
   79  -0.0002964   0.0002315   0.0003634  -0.0013223   0.0008098   0.0003295
   80  -0.0006883   0.0005569   0.0000530  -0.0000815   0.0034277   0.0005779
   81  -0.0005237   0.0001950  -0.0008347   0.0007136  -0.0013230  -0.0012537
   82  -0.0003377  -0.0007881   0.0004022   0.0001235  -0.0014016   0.0000063
   83   0.0001348   0.0002690  -0.0000331   0.0001625   0.0005065   0.0001800
   84  -0.0008409  -0.0001013  -0.0007316   0.0007512  -0.0001021   0.0001775
   85  -0.0004118   0.0001427  -0.0004145  -0.0003387   0.0004349   0.0002327
   86  -0.0003143   0.0000255  -0.0002888  -0.0003321   0.0001872   0.0001596
   87   0.0001197  -0.0000253   0.0000053   0.0000366   0.0000619  -0.0000227
   88  -0.0005682  -0.0001900  -0.0004476  -0.0007185   0.0000133   0.0001555
   89   0.0007924   0.0008471   0.0005762   0.0009465   0.0006731  -0.0000304
   90  -0.0000302   0.0000052   0.0002233   0.0000069   0.0000217   0.0001196
   91  -0.0036532  -0.0007892  -0.0020270  -0.0032996   0.0008101   0.0010978
   92   0.0008592   0.0001061   0.0004180   0.0007714   0.0000543  -0.0003400
   93  -0.0000049   0.0000128   0.0001006  -0.0000064  -0.0000553   0.0000904
   94  -0.0000004   0.0000372  -0.0000035  -0.0000144   0.0000806   0.0000305
   95   0.0002843   0.0000436   0.0001531   0.0002720  -0.0000991  -0.0000936
   96   0.0000264   0.0000225  -0.0001284  -0.0000125  -0.0000313  -0.0000899
   97  -0.1113841   0.0056341  -0.0912391  -0.1745467   0.1198978   0.1022973
   98   0.0071249  -0.0920470   0.0193470   0.1264032  -0.2676307  -0.1485001
   99  -0.1065107   0.0150503  -0.4601154   0.1077179  -0.1474814  -0.2183604
  100   0.0183913   0.0105355  -0.0069189   0.0154550   0.0218084  -0.0032488
  101  -0.0001620   0.0021605   0.0025539   0.0030044  -0.0225474   0.0113009
  102  -0.0028614   0.0396017  -0.0114937   0.0040910  -0.0214861   0.0166053
  103   0.0836141  -0.0107057   0.1151995   0.0197893   0.0061553   0.0184115
  104  -0.0107057   0.0686079  -0.0197447  -0.0008976   0.0106320  -0.0300124
  105   0.1151995  -0.0197447   0.4987009  -0.0069502  -0.0015058  -0.0213527
  106   0.0197893  -0.0008976  -0.0069502   0.1629504  -0.1473660  -0.1239670
  107   0.0061553   0.0106320  -0.0015058  -0.1473660   0.2724308   0.1736108
  108   0.0184115  -0.0300124  -0.0213527  -0.1239670   0.1736108   0.2187330
 Gradient time:  CPU 14106.17 s  wall 14100.91 s
 **********************************************************************
 **                                                                  **
 **                       VIBRATIONAL ANALYSIS                       **
 **                       --------------------                       **
 **                                                                  **
 **        VIBRATIONAL FREQUENCIES (CM**-1) AND NORMAL MODES         **
 **     FORCE CONSTANTS (mDYN/ANGSTROM) AND REDUCED MASSES (AMU)     **
 **                  INFRARED INTENSITIES (KM/MOL)                   **
 **                                                                  **
 **********************************************************************


 Mode:                 1                      2                      3
 Frequency:        14.34                  32.08                  33.74
 Force Cnst:      0.0017                 0.0068                 0.0107
 Red. Mass:      14.0812                11.2868                15.8863
 IR Active:          YES                    YES                    YES
 IR Intens:        6.436                  0.005                  0.021
 Raman Active:       YES                    YES                    YES
               X      Y      Z        X      Y      Z        X      Y      Z
 C         -0.003 -0.000  0.024    0.001 -0.001  0.142   -0.001 -0.007 -0.008
 C         -0.002 -0.000  0.047    0.001 -0.004  0.044   -0.000 -0.009  0.010
 C         -0.001 -0.000 -0.030   -0.000 -0.004 -0.020   -0.001 -0.007  0.015
 C         -0.001 -0.000 -0.125    0.002 -0.004  0.006    0.000 -0.005 -0.001
 C         -0.002 -0.000 -0.075   -0.001 -0.003  0.177   -0.003 -0.006 -0.018
 C         -0.001 -0.000 -0.148    0.001 -0.005  0.104   -0.001 -0.006 -0.015
 C         -0.000 -0.000 -0.199    0.002 -0.003 -0.054    0.001 -0.003 -0.008
 C         -0.000  0.000 -0.257    0.001 -0.003  0.016   -0.000 -0.001 -0.020
 H         -0.006 -0.000  0.087    0.006  0.009  0.191    0.003 -0.001 -0.011
 H         -0.003 -0.000 -0.008   -0.007 -0.001 -0.086   -0.008 -0.005  0.038
 H         -0.004 -0.000 -0.092   -0.000 -0.002  0.256   -0.004 -0.006 -0.028
 O         -0.000 -0.000 -0.201    0.004 -0.003 -0.143    0.004 -0.003 -0.004
 N         -0.000 -0.000 -0.255    0.000 -0.003  0.112   -0.002 -0.003 -0.024
 H         -0.001  0.001 -0.187   -0.002 -0.002  0.168   -0.004 -0.002 -0.021
 S          0.001  0.000  0.186   -0.001  0.003 -0.017   -0.002  0.001  0.012
 O         -0.042 -0.003  0.193    0.043 -0.099  0.236    0.037 -0.150  0.386
 O          0.112  0.009  0.214   -0.126  0.271 -0.062   -0.111  0.397 -0.036
 O         -0.065 -0.005  0.233    0.077 -0.151 -0.261    0.067 -0.228 -0.314
 C          0.003  0.000  0.024    0.001 -0.001 -0.142    0.002  0.007 -0.010
 C          0.002  0.000  0.047    0.001 -0.004 -0.044    0.000  0.009  0.009
 C          0.001  0.000 -0.030   -0.000 -0.004  0.020    0.001  0.007  0.016
 C          0.001  0.000 -0.125    0.002 -0.004 -0.006   -0.000  0.005 -0.002
 C          0.002  0.000 -0.075   -0.001 -0.003 -0.176    0.003  0.006 -0.021
 C          0.001  0.000 -0.148    0.001 -0.005 -0.104    0.001  0.006 -0.016
 C          0.000  0.000 -0.199    0.002 -0.003  0.054   -0.001  0.003 -0.007
 C          0.000  0.000 -0.257    0.001 -0.003 -0.015    0.000  0.001 -0.020
 H          0.006  0.000  0.087    0.007  0.008 -0.191   -0.003  0.002 -0.014
 H          0.003  0.000 -0.008   -0.007 -0.001  0.086    0.008  0.005  0.040
 H          0.004  0.000 -0.092   -0.001 -0.002 -0.255    0.004  0.006 -0.032
 O          0.000  0.000 -0.201    0.004 -0.003  0.143   -0.004  0.003 -0.002
 N          0.000  0.000 -0.255    0.000 -0.003 -0.111    0.002  0.002 -0.026
 H          0.001 -0.001 -0.188   -0.002 -0.002 -0.167    0.004  0.001 -0.023
 S         -0.001 -0.000  0.186   -0.001  0.003  0.017    0.002 -0.001  0.013
 O          0.042  0.003  0.193    0.044 -0.101 -0.240   -0.037  0.148  0.383
 O         -0.112 -0.009  0.214   -0.127  0.276  0.062    0.109 -0.393 -0.035
 O          0.065  0.005  0.233    0.077 -0.154  0.264   -0.066  0.226 -0.310
 TransDip   0.000  0.000 -0.081    0.002  0.001  0.000    0.000 -0.000 -0.005

 Mode:                 4                      5                      6
 Frequency:        36.94                  50.48                  71.46
 Force Cnst:      0.0093                 0.0183                 0.0194
 Red. Mass:      11.5486                12.1762                 6.4369
 IR Active:          YES                    YES                    YES
 IR Intens:       10.138                  0.009                 10.126
 Raman Active:       YES                    YES                    YES
               X      Y      Z        X      Y      Z        X      Y      Z
 C          0.091  0.013 -0.003    0.004  0.001  0.090   -0.003  0.005  0.260
 C          0.015  0.031 -0.002    0.002  0.002  0.117   -0.003  0.003  0.106
 C         -0.040 -0.031 -0.001    0.001  0.002  0.213   -0.002  0.002 -0.015
 C         -0.011 -0.109 -0.001    0.001  0.001  0.236   -0.001  0.001 -0.020
 C          0.116 -0.064 -0.003    0.005  0.000  0.122   -0.003  0.003  0.246
 C          0.059 -0.124 -0.002    0.003  0.000  0.169   -0.001  0.001  0.073
 C         -0.041 -0.173 -0.001    0.001 -0.001  0.232   -0.001  0.000 -0.105
 C          0.009 -0.216 -0.001    0.002 -0.002  0.094   -0.000  0.000 -0.086
 H          0.130  0.059 -0.005    0.006 -0.001  0.020   -0.000  0.014  0.371
 H         -0.106 -0.016  0.000    0.003  0.001  0.229   -0.005  0.004 -0.115
 H          0.182 -0.078 -0.004    0.006 -0.001  0.081   -0.004  0.005  0.349
 O         -0.090 -0.180 -0.001   -0.001 -0.001  0.308   -0.001  0.000 -0.172
 N          0.064 -0.190 -0.002    0.004 -0.001  0.147   -0.000  0.000 -0.023
 H          0.118 -0.220  0.001    0.005 -0.004 -0.095   -0.001  0.001  0.049
 S         -0.023  0.157  0.001   -0.003  0.001 -0.069   -0.005 -0.002 -0.021
 O         -0.127  0.159 -0.006    0.056  0.029 -0.138    0.040  0.009 -0.047
 O         -0.014  0.180  0.002   -0.155 -0.075 -0.104   -0.124 -0.029 -0.049
 O          0.051  0.213  0.008    0.086  0.044 -0.090    0.064  0.015 -0.056
 C          0.091  0.013  0.003    0.004  0.001 -0.090    0.003 -0.005  0.260
 C          0.015  0.031  0.002    0.002  0.002 -0.117    0.003 -0.003  0.106
 C         -0.040 -0.031  0.001    0.001  0.002 -0.213    0.002 -0.002 -0.015
 C         -0.011 -0.109  0.001    0.001  0.001 -0.236    0.001 -0.001 -0.020
 C          0.116 -0.064  0.003    0.005  0.000 -0.122    0.003 -0.003  0.246
 C          0.059 -0.124  0.002    0.003  0.000 -0.169    0.001 -0.001  0.073
 C         -0.041 -0.173  0.001    0.001 -0.001 -0.232    0.001 -0.000 -0.105
 C          0.009 -0.216  0.001    0.002 -0.002 -0.094    0.000 -0.000 -0.086
 H          0.130  0.059  0.005    0.006 -0.001 -0.020    0.000 -0.014  0.371
 H         -0.106 -0.016 -0.000    0.003  0.001 -0.229    0.005 -0.004 -0.115
 H          0.182 -0.078  0.004    0.006 -0.001 -0.081    0.004 -0.005  0.349
 O         -0.090 -0.180  0.001   -0.001 -0.001 -0.308    0.001 -0.000 -0.172
 N          0.064 -0.190  0.002    0.004 -0.001 -0.147    0.000 -0.000 -0.023
 H          0.118 -0.220 -0.001    0.005 -0.004  0.095    0.001 -0.001  0.049
 S         -0.023  0.157 -0.001   -0.003  0.001  0.069    0.005  0.002 -0.021
 O         -0.127  0.159  0.005    0.056  0.029  0.138   -0.040 -0.009 -0.047
 O         -0.014  0.180 -0.002   -0.155 -0.075  0.104    0.124  0.029 -0.049
 O          0.051  0.213 -0.007    0.086  0.044  0.090   -0.064 -0.015 -0.056
 TransDip   0.040 -0.094 -0.000    0.003 -0.001 -0.000    0.000 -0.000  0.102

 Mode:                 7                      8                      9
 Frequency:       103.64                 105.30                 122.15
 Force Cnst:      0.0574                 0.0751                 0.0998
 Red. Mass:       9.0694                11.4942                11.3527
 IR Active:          YES                    YES                    YES
 IR Intens:        0.235                  0.051                  0.047
 Raman Active:       YES                    YES                    YES
               X      Y      Z        X      Y      Z        X      Y      Z
 C          0.024  0.049 -0.004   -0.048 -0.136 -0.009   -0.004 -0.007 -0.187
 C          0.027  0.047 -0.145   -0.050 -0.138 -0.073   -0.001 -0.007 -0.205
 C          0.022  0.046 -0.225   -0.043 -0.140 -0.109   -0.002 -0.006 -0.114
 C          0.015  0.045 -0.119   -0.027 -0.135 -0.060   -0.005 -0.003  0.037
 C          0.025  0.047  0.095   -0.058 -0.134  0.044   -0.008 -0.003  0.004
 C          0.023  0.043  0.056   -0.055 -0.129  0.028   -0.009 -0.002  0.146
 C         -0.001  0.030 -0.045    0.017 -0.089 -0.022   -0.004  0.001  0.085
 C          0.004  0.014  0.169   -0.009 -0.042  0.087   -0.007  0.003  0.141
 H          0.026  0.056  0.066   -0.053 -0.142  0.014   -0.005 -0.012 -0.272
 H          0.017  0.049 -0.318   -0.038 -0.142 -0.149    0.001 -0.007 -0.137
 H          0.026  0.049  0.234   -0.059 -0.133  0.112   -0.008 -0.003  0.054
 O         -0.018  0.025 -0.164    0.073 -0.077 -0.084   -0.001  0.001  0.059
 N          0.025  0.026  0.244   -0.066 -0.075  0.125   -0.011  0.003  0.407
 H          0.042  0.015  0.127   -0.112 -0.049  0.063   -0.013  0.001  0.000
 S          0.060 -0.014 -0.004   -0.118  0.042 -0.001    0.006  0.001 -0.025
 O          0.067 -0.037  0.050   -0.346  0.034  0.016   -0.088 -0.025  0.038
 O          0.221  0.027  0.036   -0.031  0.123  0.017    0.243  0.077  0.032
 O         -0.080 -0.083  0.029   -0.028  0.128  0.026   -0.125 -0.040  0.032
 C         -0.024 -0.049 -0.004    0.048  0.136 -0.009   -0.004 -0.007  0.187
 C         -0.027 -0.047 -0.145    0.050  0.138 -0.073   -0.001 -0.007  0.205
 C         -0.022 -0.046 -0.225    0.043  0.140 -0.109   -0.002 -0.006  0.114
 C         -0.015 -0.045 -0.119    0.027  0.135 -0.060   -0.005 -0.003 -0.037
 C         -0.025 -0.047  0.095    0.058  0.134  0.044   -0.008 -0.003 -0.004
 C         -0.023 -0.043  0.056    0.055  0.129  0.028   -0.009 -0.002 -0.146
 C          0.001 -0.030 -0.045   -0.017  0.089 -0.022   -0.004  0.001 -0.085
 C         -0.004 -0.014  0.169    0.009  0.042  0.087   -0.007  0.003 -0.141
 H         -0.026 -0.056  0.066    0.053  0.142  0.014   -0.005 -0.012  0.272
 H         -0.017 -0.049 -0.318    0.038  0.142 -0.149    0.001 -0.007  0.137
 H         -0.026 -0.049  0.234    0.059  0.133  0.112   -0.008 -0.003 -0.054
 O          0.018 -0.025 -0.164   -0.073  0.077 -0.084   -0.001  0.001 -0.059
 N         -0.025 -0.026  0.244    0.066  0.075  0.125   -0.011  0.003 -0.407
 H         -0.042 -0.015  0.127    0.112  0.049  0.063   -0.013  0.001 -0.000
 S         -0.060  0.014 -0.004    0.118 -0.042 -0.001    0.006  0.001  0.025
 O         -0.067  0.037  0.050    0.346 -0.034  0.016   -0.088 -0.025 -0.038
 O         -0.221 -0.027  0.036    0.031 -0.123  0.017    0.243  0.077 -0.032
 O          0.080  0.083  0.029    0.028 -0.128  0.026   -0.125 -0.040 -0.032
 TransDip  -0.000  0.000 -0.016   -0.000  0.000 -0.007   -0.005 -0.004  0.000

 Mode:                10                     11                     12
 Frequency:       142.09                 155.23                 161.27
 Force Cnst:      0.1222                 0.1946                 0.1114
 Red. Mass:      10.2708                13.7074                 7.2686
 IR Active:          YES                    YES                    YES
 IR Intens:        1.274                  0.013                  0.198
 Raman Active:       YES                    YES                    YES
               X      Y      Z        X      Y      Z        X      Y      Z
 C          0.040  0.162  0.009   -0.116  0.091 -0.036   -0.016  0.009  0.140
 C         -0.018  0.178 -0.006   -0.159  0.097 -0.004   -0.018  0.007 -0.077
 C         -0.065  0.130 -0.014   -0.118  0.123  0.001   -0.014  0.009 -0.186
 C         -0.058  0.053 -0.005   -0.101  0.111 -0.001   -0.011  0.007 -0.127
 C          0.076  0.090  0.007   -0.092  0.081 -0.034   -0.014  0.007  0.137
 C          0.025  0.032 -0.001   -0.063  0.094  0.003   -0.009  0.005 -0.049
 C         -0.124 -0.054  0.003   -0.102  0.072 -0.004   -0.011  0.005  0.019
 C         -0.045 -0.125  0.001   -0.015  0.027  0.043   -0.002  0.002 -0.089
 H          0.082  0.216  0.029   -0.087  0.127 -0.050   -0.012  0.025  0.305
 H         -0.135  0.148 -0.027   -0.100  0.118  0.009   -0.015  0.011 -0.269
 H          0.135  0.078  0.015   -0.112  0.085 -0.049   -0.017  0.010  0.282
 O         -0.246 -0.074  0.013   -0.188  0.062 -0.060   -0.019  0.004  0.315
 N          0.039 -0.079 -0.000   -0.031  0.046  0.055   -0.005  0.002 -0.136
 H          0.137 -0.133 -0.001   -0.036  0.047 -0.015   -0.008  0.006  0.141
 S          0.053 -0.006 -0.002   -0.196 -0.036  0.009   -0.019 -0.004 -0.023
 O          0.295 -0.009  0.005   -0.058 -0.036  0.013   -0.044 -0.013 -0.001
 O          0.049 -0.072  0.001   -0.229 -0.082  0.001    0.074  0.027 -0.001
 O         -0.125 -0.133 -0.005   -0.317 -0.119  0.012   -0.083 -0.030 -0.001
 C          0.039  0.162 -0.009    0.116 -0.091 -0.036    0.016 -0.010  0.137
 C         -0.018  0.178  0.006    0.159 -0.097 -0.004    0.018 -0.007 -0.076
 C         -0.065  0.130  0.014    0.118 -0.123  0.001    0.014 -0.009 -0.183
 C         -0.058  0.053  0.005    0.101 -0.111 -0.001    0.011 -0.007 -0.124
 C          0.076  0.090 -0.007    0.092 -0.081 -0.034    0.014 -0.007  0.134
 C          0.025  0.032  0.001    0.063 -0.094  0.003    0.009 -0.006 -0.048
 C         -0.124 -0.054 -0.003    0.102 -0.072 -0.004    0.011 -0.005  0.019
 C         -0.045 -0.125 -0.001    0.015 -0.027  0.043    0.002 -0.001 -0.088
 H          0.082  0.216 -0.029    0.087 -0.127 -0.050    0.012 -0.025  0.299
 H         -0.135  0.148  0.027    0.100 -0.118  0.009    0.015 -0.011 -0.264
 H          0.135  0.078 -0.015    0.112 -0.085 -0.049    0.017 -0.010  0.276
 O         -0.246 -0.074 -0.013    0.188 -0.062 -0.060    0.020 -0.004  0.311
 N          0.039 -0.079  0.000    0.031 -0.046  0.055    0.005 -0.002 -0.134
 H          0.137 -0.133  0.001    0.036 -0.047 -0.015    0.008 -0.006  0.142
 S          0.053 -0.006  0.002    0.196  0.036  0.009    0.019  0.004 -0.023
 O          0.295 -0.009 -0.005    0.058  0.036  0.013    0.044  0.013 -0.001
 O          0.050 -0.072 -0.001    0.229  0.082  0.001   -0.073 -0.026 -0.001
 O         -0.125 -0.133  0.005    0.317  0.119  0.012    0.082  0.030 -0.001
 TransDip   0.018  0.031 -0.000   -0.000  0.000 -0.004   -0.000  0.000 -0.014

 Mode:                13                     14                     15
 Frequency:       161.40                 223.10                 230.45
 Force Cnst:      0.0870                 0.3292                 0.3307
 Red. Mass:       5.6709                11.2255                10.5679
 IR Active:          YES                    YES                    YES
 IR Intens:        0.021                  1.639                  1.889
 Raman Active:       YES                    YES                    YES
               X      Y      Z        X      Y      Z        X      Y      Z
 C          0.005  0.003 -0.169   -0.019 -0.006 -0.034   -0.040 -0.028  0.022
 C          0.001  0.007  0.060   -0.013 -0.007 -0.090    0.005 -0.036 -0.052
 C         -0.000  0.006  0.191   -0.009  0.001  0.194   -0.007 -0.029  0.169
 C         -0.001  0.004  0.136   -0.014  0.011  0.304   -0.033  0.008  0.244
 C          0.007  0.002 -0.156   -0.022  0.003  0.163   -0.057  0.001  0.133
 C          0.003  0.003  0.048   -0.015  0.010  0.198   -0.050  0.009  0.115
 C         -0.003 -0.001 -0.014   -0.015  0.009  0.036   -0.051  0.009  0.055
 C          0.001 -0.004  0.024   -0.002  0.003 -0.167   -0.047  0.007 -0.063
 H          0.006 -0.007 -0.350   -0.018 -0.011 -0.153   -0.063 -0.061 -0.039
 H          0.000  0.004  0.285    0.008 -0.004  0.238    0.017 -0.035  0.214
 H          0.011 -0.001 -0.317   -0.029  0.004  0.138   -0.072  0.004  0.109
 O         -0.007 -0.002 -0.227   -0.034  0.006 -0.086   -0.091  0.001 -0.089
 N          0.004 -0.002  0.092   -0.007  0.004 -0.134   -0.049  0.006 -0.264
 H          0.008 -0.005  0.064   -0.012  0.008  0.020   -0.047  0.009  0.257
 S         -0.001  0.001  0.019   -0.005 -0.004 -0.083    0.060 -0.004 -0.071
 O          0.037  0.007  0.003   -0.116 -0.019 -0.046   -0.081 -0.015 -0.047
 O         -0.077 -0.030  0.001    0.279  0.083 -0.016    0.311  0.083 -0.011
 O          0.034  0.010  0.002   -0.150 -0.064 -0.036    0.004 -0.018 -0.044
 C          0.005  0.003  0.171    0.019  0.006 -0.034   -0.040 -0.028 -0.022
 C          0.001  0.007 -0.061    0.013  0.007 -0.090    0.005 -0.036  0.052
 C         -0.000  0.006 -0.193    0.009 -0.001  0.194   -0.007 -0.029 -0.169
 C         -0.001  0.003 -0.138    0.014 -0.011  0.304   -0.033  0.008 -0.244
 C          0.007  0.002  0.158    0.022 -0.003  0.163   -0.057  0.001 -0.133
 C          0.003  0.003 -0.049    0.015 -0.010  0.198   -0.050  0.009 -0.115
 C         -0.002 -0.001  0.014    0.015 -0.009  0.036   -0.051  0.009 -0.055
 C          0.001 -0.004 -0.025    0.002 -0.003 -0.167   -0.047  0.007  0.063
 H          0.006 -0.007  0.354    0.018  0.011 -0.153   -0.063 -0.060  0.039
 H          0.001  0.004 -0.289   -0.008  0.004  0.238    0.017 -0.035 -0.214
 H          0.011 -0.001  0.321    0.029 -0.004  0.138   -0.072  0.004 -0.109
 O         -0.007 -0.002  0.231    0.034 -0.006 -0.086   -0.091  0.001  0.089
 N          0.004 -0.002 -0.094    0.007 -0.004 -0.134   -0.049  0.006  0.264
 H          0.008 -0.005 -0.062    0.012 -0.008  0.020   -0.047  0.009 -0.257
 S         -0.001  0.001 -0.019    0.005  0.004 -0.083    0.060 -0.004  0.071
 O          0.038  0.008 -0.003    0.116  0.019 -0.046   -0.081 -0.015  0.047
 O         -0.078 -0.030 -0.001   -0.279 -0.083 -0.016    0.311  0.083  0.011
 O          0.035  0.011 -0.002    0.150  0.064 -0.036    0.004 -0.018  0.044
 TransDip   0.004 -0.002 -0.000    0.000 -0.000  0.041   -0.044 -0.006  0.000

 Mode:                16                     17                     18
 Frequency:       242.91                 244.61                 272.08
 Force Cnst:      0.4310                 0.3298                 0.6208
 Red. Mass:      12.3986                 9.3563                14.2343
 IR Active:          YES                    YES                    YES
 IR Intens:        0.878                  0.003                  0.006
 Raman Active:       YES                    YES                    YES
               X      Y      Z        X      Y      Z        X      Y      Z
 C         -0.074 -0.062 -0.004    0.050  0.076  0.000    0.023  0.020 -0.006
 C          0.028 -0.081  0.046   -0.024  0.102 -0.005    0.015  0.018 -0.013
 C          0.007 -0.060 -0.064   -0.099 -0.008  0.006    0.069  0.051  0.005
 C         -0.059  0.041 -0.120   -0.031 -0.168  0.020    0.086  0.044  0.015
 C         -0.114  0.017 -0.068    0.090 -0.069  0.003    0.025  0.038  0.012
 C         -0.093  0.040 -0.063   -0.013 -0.164  0.011    0.059  0.072  0.013
 C         -0.122  0.028 -0.032    0.026 -0.159  0.004    0.173  0.138  0.003
 C         -0.102  0.011  0.026   -0.011 -0.086 -0.008    0.027  0.126 -0.010
 H         -0.141 -0.145  0.006    0.110  0.149  0.007    0.028  0.028 -0.008
 H          0.061 -0.070 -0.078   -0.268  0.032 -0.005    0.087  0.045  0.008
 H         -0.164  0.027 -0.065    0.232 -0.098 -0.003   -0.001  0.044  0.017
 O         -0.256  0.002  0.037    0.134 -0.141 -0.005    0.527  0.202 -0.001
 N         -0.095  0.023  0.121   -0.045 -0.132 -0.008    0.062  0.132 -0.009
 H         -0.070  0.007 -0.136   -0.078 -0.112  0.001    0.092  0.114  0.008
 S          0.140 -0.019  0.035   -0.015  0.070 -0.004   -0.065 -0.003 -0.004
 O          0.024 -0.019  0.026    0.237  0.077 -0.019   -0.060 -0.002 -0.002
 O          0.062 -0.021  0.018   -0.029  0.033 -0.005   -0.073 -0.002 -0.008
 O          0.388  0.115 -0.010   -0.220 -0.051  0.019   -0.124 -0.032  0.011
 C         -0.074 -0.062  0.004   -0.050 -0.076  0.000   -0.023 -0.020 -0.006
 C          0.028 -0.081 -0.046    0.024 -0.102 -0.005   -0.015 -0.018 -0.013
 C          0.006 -0.060  0.064    0.099  0.008  0.006   -0.069 -0.051  0.005
 C         -0.059  0.041  0.120    0.031  0.168  0.020   -0.086 -0.045  0.015
 C         -0.113  0.017  0.068   -0.090  0.069  0.003   -0.025 -0.038  0.012
 C         -0.093  0.040  0.063    0.013  0.164  0.011   -0.059 -0.072  0.013
 C         -0.122  0.028  0.032   -0.026  0.159  0.004   -0.173 -0.138  0.003
 C         -0.102  0.011 -0.026    0.011  0.086 -0.008   -0.027 -0.126 -0.010
 H         -0.141 -0.145 -0.006   -0.110 -0.149  0.007   -0.028 -0.028 -0.008
 H          0.061 -0.070  0.078    0.268 -0.032 -0.005   -0.087 -0.045  0.008
 H         -0.164  0.027  0.065   -0.232  0.098 -0.003    0.001 -0.044  0.017
 O         -0.256  0.002 -0.037   -0.134  0.141 -0.005   -0.527 -0.202 -0.001
 N         -0.095  0.023 -0.121    0.045  0.132 -0.008   -0.062 -0.132 -0.009
 H         -0.071  0.007  0.136    0.078  0.112  0.001   -0.092 -0.114  0.008
 S          0.140 -0.019 -0.035    0.015 -0.070 -0.004    0.065  0.003 -0.004
 O          0.025 -0.019 -0.026   -0.237 -0.077 -0.019    0.060  0.002 -0.002
 O          0.062 -0.021 -0.018    0.029 -0.033 -0.005    0.073  0.002 -0.008
 O          0.388  0.115  0.010    0.220  0.051  0.019    0.124  0.032  0.011
 TransDip  -0.029 -0.007 -0.000   -0.000 -0.000  0.002   -0.000 -0.000  0.002

 Mode:                19                     20                     21
 Frequency:       279.97                 351.63                 356.18
 Force Cnst:      0.4525                 0.5150                 0.4825
 Red. Mass:       9.7984                 7.0690                 6.4556
 IR Active:          YES                    YES                    YES
 IR Intens:       17.817                  0.019                  0.346
 Raman Active:       YES                    YES                    YES
               X      Y      Z        X      Y      Z        X      Y      Z
 C         -0.085  0.010  0.007   -0.168 -0.063  0.125    0.094  0.038  0.186
 C         -0.035  0.020  0.016   -0.061 -0.062  0.091    0.031  0.037  0.120
 C         -0.115 -0.072 -0.003   -0.056 -0.057  0.051    0.030  0.036  0.083
 C         -0.084 -0.152 -0.010   -0.075 -0.000 -0.029    0.045  0.001 -0.031
 C         -0.086 -0.065 -0.017   -0.189 -0.023 -0.076    0.113  0.011 -0.101
 C         -0.152 -0.125 -0.010   -0.138  0.007 -0.110    0.085 -0.005 -0.162
 C          0.008 -0.051 -0.004   -0.018  0.068  0.031    0.011 -0.040  0.055
 C         -0.101  0.037  0.002   -0.015  0.054  0.108    0.009 -0.031  0.168
 H         -0.094 -0.002  0.011   -0.219 -0.119  0.225    0.128  0.089  0.354
 H         -0.255 -0.037 -0.019   -0.045 -0.058  0.062    0.029  0.034  0.120
 H          0.009 -0.085 -0.027   -0.237 -0.014 -0.099    0.136  0.006 -0.120
 O          0.245 -0.011  0.002    0.040  0.088 -0.024   -0.020 -0.052 -0.042
 N         -0.184 -0.019  0.013   -0.110  0.040 -0.014    0.068 -0.022 -0.041
 H         -0.305  0.047 -0.029   -0.175  0.074 -0.167    0.111 -0.048 -0.249
 S          0.068  0.073  0.004    0.031  0.030 -0.013   -0.024 -0.020 -0.024
 O          0.274  0.086 -0.025    0.122  0.058 -0.080   -0.146 -0.008 -0.055
 O          0.055  0.070  0.004    0.111  0.108  0.006    0.089 -0.003  0.002
 O         -0.021  0.028  0.017   -0.027 -0.001 -0.008   -0.057 -0.083 -0.065
 C         -0.085  0.010 -0.007    0.168  0.063  0.125   -0.094 -0.038  0.186
 C         -0.035  0.020 -0.016    0.061  0.062  0.091   -0.031 -0.037  0.120
 C         -0.115 -0.072  0.003    0.056  0.057  0.051   -0.030 -0.036  0.083
 C         -0.084 -0.152  0.010    0.075  0.000 -0.029   -0.045 -0.001 -0.031
 C         -0.086 -0.065  0.017    0.189  0.023 -0.076   -0.113 -0.011 -0.101
 C         -0.152 -0.125  0.010    0.138 -0.007 -0.110   -0.085  0.005 -0.162
 C          0.008 -0.051  0.004    0.018 -0.068  0.031   -0.011  0.040  0.055
 C         -0.101  0.037 -0.002    0.015 -0.054  0.108   -0.009  0.031  0.168
 H         -0.094 -0.002 -0.011    0.219  0.119  0.225   -0.128 -0.089  0.353
 H         -0.255 -0.037  0.019    0.045  0.058  0.062   -0.029 -0.034  0.120
 H          0.009 -0.085  0.027    0.237  0.014 -0.099   -0.136 -0.006 -0.120
 O          0.245 -0.011 -0.002   -0.040 -0.088 -0.024    0.020  0.052 -0.042
 N         -0.184 -0.019 -0.013    0.110 -0.040 -0.014   -0.068  0.022 -0.041
 H         -0.305  0.047  0.029    0.175 -0.074 -0.167   -0.111  0.048 -0.249
 S          0.068  0.073 -0.004   -0.031 -0.030 -0.013    0.024  0.020 -0.024
 O          0.274  0.086  0.025   -0.122 -0.058 -0.080    0.146  0.008 -0.055
 O          0.055  0.070 -0.004   -0.111 -0.108  0.006   -0.089  0.003  0.002
 O         -0.021  0.028 -0.017    0.027  0.001 -0.008    0.057  0.083 -0.065
 TransDip  -0.135 -0.000  0.000   -0.000  0.000  0.004   -0.000 -0.000  0.019

 Mode:                22                     23                     24
 Frequency:       363.29                 371.85                 379.43
 Force Cnst:      0.3588                 0.6706                 0.6663
 Red. Mass:       4.6146                 8.2316                 7.8552
 IR Active:          YES                    YES                    YES
 IR Intens:        0.997                  7.949                  0.087
 Raman Active:       YES                    YES                    YES
               X      Y      Z        X      Y      Z        X      Y      Z
 C          0.002  0.005 -0.145    0.003 -0.207  0.006    0.091 -0.194  0.010
 C          0.003  0.004 -0.147    0.051 -0.192 -0.004    0.092 -0.179 -0.009
 C         -0.001  0.000 -0.135    0.118 -0.136 -0.017    0.162 -0.118 -0.016
 C         -0.003 -0.003  0.075    0.055  0.036  0.010    0.099  0.046  0.016
 C         -0.001  0.003  0.087   -0.050 -0.063 -0.006    0.041 -0.047 -0.003
 C         -0.006 -0.002  0.143    0.028  0.033  0.007    0.103  0.048  0.006
 C         -0.002 -0.001  0.040    0.012  0.049  0.007    0.021  0.035  0.011
 C         -0.004  0.000 -0.007    0.047  0.036  0.004    0.022  0.012  0.010
 H          0.000 -0.004 -0.245   -0.056 -0.275  0.012    0.050 -0.241  0.024
 H         -0.012  0.004 -0.201    0.272 -0.169 -0.036    0.333 -0.155 -0.032
 H          0.008  0.002  0.091   -0.187 -0.036 -0.017   -0.093 -0.021 -0.013
 O          0.004 -0.000  0.016   -0.169  0.019 -0.002   -0.119  0.005 -0.007
 N         -0.006 -0.002 -0.110    0.039  0.041 -0.005    0.098  0.045 -0.017
 H         -0.011  0.006  0.494    0.056  0.031  0.032    0.147  0.018  0.017
 S          0.006  0.001  0.021   -0.008  0.036  0.001   -0.021  0.021 -0.000
 O          0.053 -0.025  0.084    0.184  0.068 -0.068    0.118  0.049 -0.061
 O         -0.115 -0.050 -0.007   -0.072  0.156 -0.021   -0.093  0.132 -0.026
 O          0.061  0.069  0.055   -0.162  0.011  0.094   -0.174 -0.007  0.091
 C          0.002  0.005  0.145    0.003 -0.207 -0.006   -0.091  0.194  0.010
 C          0.002  0.004  0.147    0.051 -0.192  0.004   -0.092  0.179 -0.009
 C         -0.001  0.000  0.135    0.118 -0.136  0.017   -0.162  0.118 -0.016
 C         -0.003 -0.003 -0.075    0.055  0.036 -0.010   -0.099 -0.046  0.016
 C         -0.001  0.003 -0.087   -0.050 -0.063  0.006   -0.041  0.047 -0.003
 C         -0.006 -0.002 -0.143    0.028  0.033 -0.007   -0.103 -0.048  0.006
 C         -0.002 -0.001 -0.040    0.012  0.049 -0.007   -0.021 -0.035  0.011
 C         -0.004  0.000  0.007    0.047  0.036 -0.004   -0.023 -0.012  0.010
 H          0.000 -0.004  0.245   -0.056 -0.275 -0.012   -0.050  0.241  0.024
 H         -0.012  0.004  0.201    0.272 -0.169  0.036   -0.333  0.155 -0.032
 H          0.008  0.002 -0.091   -0.187 -0.036  0.017    0.093  0.021 -0.013
 O          0.004 -0.000 -0.016   -0.169  0.019  0.002    0.119 -0.005 -0.007
 N         -0.006 -0.002  0.110    0.039  0.041  0.005   -0.098 -0.045 -0.017
 H         -0.011  0.006 -0.494    0.056  0.031 -0.032   -0.147 -0.018  0.017
 S          0.007  0.001 -0.021   -0.008  0.036 -0.001    0.021 -0.021 -0.000
 O          0.054 -0.025 -0.084    0.184  0.068  0.068   -0.118 -0.049 -0.061
 O         -0.115 -0.050  0.007   -0.072  0.156  0.021    0.093 -0.132 -0.026
 O          0.061  0.069 -0.055   -0.162  0.010 -0.094    0.174  0.007  0.091
 TransDip   0.031  0.010  0.000    0.048 -0.077 -0.000    0.000 -0.000  0.009

 Mode:                25                     26                     27
 Frequency:       390.89                 408.11                 432.04
 Force Cnst:      0.4993                 0.3596                 0.3741
 Red. Mass:       5.5464                 3.6641                 3.4012
 IR Active:          YES                    YES                    YES
 IR Intens:       44.677                  0.093                 20.242
 Raman Active:       YES                    YES                    YES
               X      Y      Z        X      Y      Z        X      Y      Z
 C          0.008 -0.010 -0.022   -0.000  0.007  0.135   -0.001 -0.005 -0.099
 C          0.004 -0.007  0.078   -0.001  0.004  0.040    0.001 -0.002 -0.050
 C          0.008 -0.004  0.142   -0.002  0.002 -0.147    0.002 -0.001  0.143
 C          0.008  0.002 -0.131   -0.002  0.000  0.117    0.003  0.000 -0.145
 C          0.006 -0.003  0.028    0.004 -0.000 -0.165   -0.005  0.001  0.149
 C          0.009  0.002 -0.047    0.000 -0.001  0.012   -0.000  0.001 -0.087
 C          0.003 -0.001 -0.139   -0.002  0.001  0.135    0.001 -0.001 -0.013
 C          0.002 -0.001 -0.207   -0.001  0.000  0.120   -0.000 -0.001  0.126
 H          0.008 -0.013 -0.083    0.002  0.016  0.259   -0.003 -0.010 -0.145
 H          0.020 -0.008  0.269   -0.008  0.006 -0.359    0.007 -0.005  0.415
 H         -0.002 -0.000  0.112    0.008 -0.004 -0.360   -0.010  0.006  0.391
 O         -0.005 -0.002  0.088    0.002  0.001 -0.051   -0.001 -0.002 -0.011
 N          0.007  0.003  0.250    0.000 -0.001 -0.029    0.000 -0.001 -0.079
 H          0.011 -0.005 -0.467   -0.001  0.002  0.234    0.002  0.000  0.216
 S         -0.004  0.001 -0.003    0.000 -0.003  0.002   -0.000  0.003 -0.006
 O         -0.019  0.020 -0.046   -0.015  0.002 -0.013    0.013 -0.005  0.016
 O          0.044  0.025  0.008    0.010  0.005  0.005   -0.007 -0.007 -0.008
 O         -0.033 -0.038 -0.027    0.005 -0.012 -0.009   -0.004  0.016  0.010
 C         -0.008  0.010 -0.022   -0.000  0.007 -0.135    0.001  0.005 -0.099
 C         -0.004  0.007  0.078   -0.001  0.004 -0.040   -0.001  0.002 -0.050
 C         -0.008  0.004  0.142   -0.002  0.002  0.147   -0.002  0.001  0.143
 C         -0.008 -0.002 -0.131   -0.002  0.000 -0.117   -0.003 -0.000 -0.145
 C         -0.006  0.003  0.028    0.004 -0.000  0.165    0.005 -0.001  0.149
 C         -0.009 -0.002 -0.047    0.000 -0.001 -0.012    0.000 -0.001 -0.087
 C         -0.003  0.001 -0.139   -0.002  0.001 -0.135   -0.001  0.001 -0.013
 C         -0.002  0.001 -0.207   -0.001  0.000 -0.120    0.000  0.001  0.126
 H         -0.008  0.013 -0.083    0.002  0.016 -0.259    0.003  0.010 -0.145
 H         -0.020  0.008  0.269   -0.008  0.006  0.359   -0.007  0.005  0.415
 H          0.002  0.000  0.113    0.008 -0.004  0.360    0.010 -0.006  0.391
 O          0.005  0.002  0.088    0.002  0.001  0.051    0.001  0.002 -0.011
 N         -0.007 -0.003  0.250    0.000 -0.001  0.029   -0.000  0.001 -0.079
 H         -0.011  0.005 -0.467   -0.001  0.002 -0.234   -0.002 -0.000  0.216
 S          0.004 -0.001 -0.003    0.000 -0.003 -0.002    0.000 -0.003 -0.006
 O          0.019 -0.020 -0.046   -0.015  0.002  0.013   -0.013  0.005  0.016
 O         -0.044 -0.025  0.008    0.010  0.005 -0.005    0.008  0.007 -0.008
 O          0.033  0.038 -0.027    0.005 -0.012  0.009    0.004 -0.016  0.010
 TransDip  -0.000  0.000 -0.214   -0.009  0.004  0.000    0.000 -0.000  0.144

 Mode:                28                     29                     30
 Frequency:       452.00                 459.79                 469.35
 Force Cnst:      0.1777                 0.2290                 0.4195
 Red. Mass:       1.4763                 1.8382                 3.2322
 IR Active:          YES                    YES                    YES
 IR Intens:      125.096                  1.005                  0.024
 Raman Active:       YES                    YES                    YES
               X      Y      Z        X      Y      Z        X      Y      Z
 C          0.001 -0.001 -0.011    0.000  0.000  0.020   -0.002 -0.002 -0.021
 C          0.000  0.000  0.076    0.001 -0.001 -0.085   -0.001 -0.001 -0.025
 C          0.001  0.000  0.008    0.000 -0.000 -0.002    0.000  0.001  0.077
 C          0.001  0.001 -0.041   -0.000 -0.000  0.047    0.002  0.000 -0.124
 C          0.001 -0.000 -0.032   -0.000  0.001  0.028   -0.003  0.001  0.049
 C          0.001  0.001  0.042    0.000 -0.000 -0.053    0.000  0.001 -0.114
 C          0.001  0.000 -0.043   -0.001 -0.000  0.065    0.000 -0.001  0.109
 C          0.000 -0.000 -0.012   -0.002 -0.000  0.048   -0.001 -0.001  0.221
 H          0.001 -0.004 -0.082   -0.000  0.004  0.108   -0.004 -0.001  0.025
 H          0.003  0.000 -0.026   -0.000 -0.001  0.041    0.004 -0.003  0.283
 H          0.001 -0.002 -0.118   -0.001  0.002  0.120   -0.008  0.005  0.229
 O         -0.000 -0.000  0.006    0.000 -0.001 -0.055    0.001 -0.001 -0.033
 N          0.001 -0.001  0.001   -0.001  0.002 -0.015    0.000 -0.002 -0.030
 H          0.002  0.004  0.678   -0.000 -0.005 -0.663    0.003  0.002  0.516
 S         -0.001  0.000  0.013    0.001 -0.000 -0.019   -0.001  0.001 -0.004
 O         -0.016  0.025 -0.044    0.018 -0.032  0.054    0.005 -0.002  0.005
 O          0.018  0.014  0.020   -0.018 -0.016 -0.027    0.001 -0.003 -0.004
 O         -0.003 -0.039 -0.028   -0.001  0.048  0.035   -0.002  0.006  0.002
 C         -0.001  0.001 -0.011    0.000  0.000 -0.020   -0.002 -0.002  0.021
 C         -0.000 -0.000  0.076    0.001 -0.001  0.085   -0.001 -0.001  0.025
 C         -0.001 -0.000  0.008    0.000 -0.000  0.002    0.000  0.001 -0.077
 C         -0.001 -0.001 -0.041   -0.000 -0.000 -0.047    0.002  0.000  0.124
 C         -0.001  0.000 -0.032   -0.000  0.001 -0.028   -0.003  0.001 -0.049
 C         -0.001 -0.001  0.042    0.000 -0.000  0.053    0.000  0.001  0.114
 C         -0.001 -0.000 -0.043   -0.001 -0.000 -0.065    0.000 -0.001 -0.109
 C         -0.000  0.000 -0.012   -0.002 -0.000 -0.048   -0.001 -0.001 -0.221
 H         -0.001  0.004 -0.081   -0.000  0.005 -0.108   -0.004 -0.001 -0.025
 H         -0.003 -0.000 -0.026   -0.000 -0.001 -0.041    0.004 -0.003 -0.283
 H         -0.001  0.002 -0.118   -0.001  0.002 -0.120   -0.008  0.005 -0.229
 O          0.000  0.000  0.006    0.000 -0.001  0.055    0.001 -0.001  0.033
 N         -0.001  0.001  0.001   -0.001  0.002  0.015    0.000 -0.002  0.030
 H         -0.002 -0.004  0.678   -0.000 -0.005  0.663    0.003  0.002 -0.516
 S          0.001 -0.000  0.013    0.001 -0.000  0.019   -0.001  0.001  0.004
 O          0.016 -0.025 -0.044    0.018 -0.032 -0.054    0.005 -0.002 -0.005
 O         -0.018 -0.014  0.020   -0.018 -0.016  0.027    0.001 -0.003  0.004
 O          0.003  0.039 -0.028   -0.001  0.048 -0.035   -0.002  0.006 -0.002
 TransDip   0.000 -0.000  0.358    0.032 -0.002  0.000   -0.004  0.003  0.000

 Mode:                31                     32                     33
 Frequency:       513.92                 515.44                 521.69
 Force Cnst:      0.7821                 0.8327                 1.9316
 Red. Mass:       5.0259                 5.3195                12.0461
 IR Active:          YES                    YES                    YES
 IR Intens:        0.482                  0.959                 31.301
 Raman Active:       YES                    YES                    YES
               X      Y      Z        X      Y      Z        X      Y      Z
 C         -0.001  0.000  0.107   -0.010  0.001  0.106   -0.141  0.086 -0.016
 C         -0.005 -0.001 -0.021   -0.010 -0.000 -0.012   -0.040  0.051 -0.006
 C         -0.001  0.004  0.081   -0.003  0.009  0.079    0.022  0.146 -0.000
 C          0.001  0.002 -0.003   -0.000  0.006  0.002    0.025  0.072  0.002
 C          0.002 -0.002 -0.094   -0.005 -0.002 -0.096   -0.108  0.077  0.007
 C          0.004  0.001 -0.045    0.003  0.005 -0.029   -0.001  0.097  0.003
 C         -0.000 -0.001 -0.031   -0.000 -0.002 -0.071    0.000 -0.088  0.003
 C          0.000 -0.001 -0.052    0.002 -0.007 -0.088   -0.030 -0.118  0.003
 H          0.001  0.009  0.225   -0.008  0.009  0.207   -0.168  0.054 -0.025
 H          0.002  0.003  0.134    0.003  0.007  0.113    0.047  0.140  0.001
 H         -0.002 -0.002 -0.108   -0.013 -0.000 -0.132   -0.152  0.089  0.012
 O          0.001 -0.001  0.001    0.006 -0.001  0.040    0.112 -0.087 -0.002
 N          0.003 -0.001  0.066    0.007 -0.004  0.064    0.045 -0.050 -0.003
 H          0.006  0.002  0.536    0.014 -0.004  0.531    0.173 -0.123 -0.033
 S         -0.005 -0.004 -0.100   -0.006 -0.007 -0.101    0.044 -0.157  0.011
 O          0.030 -0.116  0.153    0.032 -0.120  0.150   -0.013 -0.109 -0.199
 O          0.031 -0.027 -0.112    0.033 -0.020 -0.114   -0.079  0.303 -0.044
 O         -0.050  0.148  0.093   -0.049  0.151  0.097    0.063 -0.001  0.231
 C          0.001 -0.000  0.107   -0.010  0.001 -0.106   -0.141  0.086  0.016
 C          0.005  0.001 -0.021   -0.010 -0.000  0.012   -0.040  0.051  0.006
 C          0.001 -0.004  0.081   -0.003  0.009 -0.079    0.022  0.146  0.000
 C         -0.001 -0.002 -0.003   -0.000  0.006 -0.002    0.025  0.072 -0.002
 C         -0.002  0.002 -0.094   -0.005 -0.002  0.096   -0.108  0.077 -0.007
 C         -0.004 -0.001 -0.045    0.003  0.005  0.029   -0.001  0.097 -0.003
 C          0.000  0.001 -0.031   -0.000 -0.002  0.071    0.000 -0.088 -0.003
 C         -0.000  0.001 -0.052    0.002 -0.007  0.088   -0.030 -0.118 -0.003
 H         -0.001 -0.009  0.225   -0.008  0.009 -0.207   -0.168  0.054  0.025
 H         -0.002 -0.003  0.134    0.003  0.007 -0.113    0.047  0.140 -0.001
 H          0.002  0.002 -0.108   -0.013 -0.000  0.132   -0.152  0.089 -0.012
 O         -0.001  0.001  0.001    0.006 -0.001 -0.040    0.112 -0.087  0.002
 N         -0.003  0.001  0.066    0.007 -0.004 -0.064    0.045 -0.050  0.003
 H         -0.006 -0.002  0.536    0.014 -0.004 -0.531    0.173 -0.123  0.033
 S          0.005  0.004 -0.100   -0.006 -0.007  0.101    0.044 -0.157 -0.011
 O         -0.030  0.116  0.153    0.032 -0.120 -0.150   -0.013 -0.109  0.199
 O         -0.031  0.027 -0.112    0.033 -0.020  0.114   -0.079  0.303  0.044
 O          0.050 -0.148  0.093   -0.049  0.151 -0.098    0.063 -0.001 -0.231
 TransDip   0.000 -0.000 -0.022   -0.028 -0.013 -0.000    0.114 -0.138  0.000

 Mode:                34                     35                     36
 Frequency:       526.33                 550.58                 571.31
 Force Cnst:      2.4030                 1.0967                 1.2301
 Red. Mass:      14.7226                 6.1405                 6.3964
 IR Active:          YES                    YES                    YES
 IR Intens:        0.016                 15.939                  0.058
 Raman Active:       YES                    YES                    YES
               X      Y      Z        X      Y      Z        X      Y      Z
 C         -0.093  0.134 -0.011    0.182  0.065  0.004   -0.170 -0.020  0.000
 C         -0.013  0.087 -0.009    0.089  0.042 -0.007   -0.020 -0.017  0.006
 C          0.013  0.145  0.009   -0.041 -0.079  0.013    0.122  0.108 -0.008
 C          0.033  0.024  0.000   -0.038 -0.093 -0.003    0.114  0.077  0.004
 C         -0.048  0.069  0.002    0.174  0.005 -0.002   -0.165  0.039 -0.002
 C         -0.014  0.039 -0.002   -0.029 -0.118 -0.008    0.018  0.133  0.005
 C          0.018 -0.097  0.000   -0.024  0.064 -0.004    0.064 -0.155  0.001
 C         -0.010 -0.054 -0.001   -0.031  0.114 -0.004   -0.006 -0.074 -0.000
 H         -0.102  0.123 -0.006    0.209  0.097  0.025   -0.223 -0.081 -0.014
 H         -0.023  0.151  0.019   -0.149 -0.055  0.031    0.218  0.086 -0.021
 H         -0.004  0.062  0.013    0.352 -0.033  0.013   -0.304  0.069 -0.014
 O          0.051 -0.110 -0.000   -0.078  0.067  0.001    0.055 -0.199  0.000
 N          0.001 -0.041  0.002   -0.113  0.039  0.003    0.066 -0.012 -0.000
 H          0.067 -0.078  0.004   -0.275  0.130  0.035    0.243 -0.109 -0.020
 S          0.060 -0.191  0.005    0.059 -0.054 -0.003   -0.029  0.040 -0.000
 O         -0.039 -0.145 -0.224   -0.071 -0.049 -0.057    0.027  0.038  0.043
 O         -0.106  0.352 -0.070   -0.072  0.087 -0.051    0.030 -0.060  0.023
 O          0.061 -0.005  0.290   -0.017 -0.040  0.111   -0.011  0.019 -0.066
 C          0.093 -0.134 -0.011    0.182  0.065 -0.004    0.170  0.020  0.000
 C          0.013 -0.087 -0.009    0.089  0.042  0.007    0.020  0.017  0.006
 C         -0.013 -0.145  0.009   -0.041 -0.079 -0.013   -0.122 -0.108 -0.008
 C         -0.033 -0.024  0.000   -0.038 -0.093  0.003   -0.114 -0.077  0.004
 C          0.048 -0.069  0.002    0.174  0.005  0.002    0.165 -0.039 -0.002
 C          0.014 -0.039 -0.002   -0.029 -0.118  0.008   -0.018 -0.133  0.005
 C         -0.018  0.097  0.000   -0.024  0.064  0.004   -0.064  0.155  0.001
 C          0.010  0.054 -0.001   -0.031  0.114  0.004    0.006  0.074 -0.000
 H          0.102 -0.123 -0.006    0.209  0.097 -0.025    0.223  0.081 -0.014
 H          0.023 -0.151  0.019   -0.149 -0.055 -0.031   -0.218 -0.086 -0.021
 H          0.004 -0.062  0.013    0.352 -0.033 -0.013    0.304 -0.069 -0.014
 O         -0.051  0.110 -0.000   -0.078  0.067 -0.001   -0.055  0.199  0.000
 N         -0.001  0.041  0.002   -0.113  0.039 -0.003   -0.066  0.012 -0.000
 H         -0.067  0.078  0.004   -0.275  0.130 -0.035   -0.243  0.109 -0.020
 S         -0.060  0.191  0.005    0.059 -0.054  0.003    0.029 -0.040 -0.000
 O          0.039  0.145 -0.224   -0.071 -0.049  0.057   -0.027 -0.038  0.043
 O          0.106 -0.352 -0.070   -0.072  0.087  0.051   -0.030  0.060  0.023
 O         -0.062  0.005  0.290   -0.017 -0.040 -0.110    0.011 -0.019 -0.066
 TransDip  -0.000 -0.000  0.004    0.126  0.023 -0.000   -0.000 -0.000 -0.008

 Mode:                37                     38                     39
 Frequency:       585.18                 597.26                 601.23
 Force Cnst:      2.3007                 0.7471                 0.8258
 Red. Mass:      11.4031                 3.5545                 3.8776
 IR Active:          YES                    YES                    YES
 IR Intens:      624.566                 80.700                  0.019
 Raman Active:       YES                    YES                    YES
               X      Y      Z        X      Y      Z        X      Y      Z
 C         -0.057  0.068  0.023    0.005 -0.007 -0.060   -0.005  0.009 -0.066
 C          0.192  0.015 -0.027   -0.021  0.001  0.222    0.009  0.008  0.242
 C          0.189 -0.013  0.012   -0.013  0.008 -0.037    0.009  0.002 -0.040
 C          0.129 -0.009  0.015   -0.004  0.002 -0.070    0.011 -0.006 -0.090
 C         -0.101  0.149 -0.017    0.009 -0.016  0.053   -0.004  0.001  0.059
 C         -0.099  0.078 -0.018    0.016 -0.003  0.105   -0.006 -0.003  0.096
 C          0.089 -0.139 -0.003   -0.005  0.003 -0.049    0.012 -0.007 -0.000
 C         -0.073  0.014 -0.019    0.002 -0.000  0.074    0.004  0.010  0.109
 H         -0.197 -0.094  0.066    0.023 -0.005 -0.399   -0.007 -0.014 -0.426
 H          0.177 -0.010  0.040   -0.010  0.010 -0.263   -0.003  0.008 -0.267
 H         -0.081  0.146  0.007    0.009 -0.020 -0.212    0.012 -0.006 -0.209
 O         -0.004 -0.210  0.002    0.001  0.005  0.021   -0.008 -0.014 -0.004
 N         -0.136  0.045  0.012    0.017  0.002 -0.062   -0.007  0.007 -0.063
 H         -0.132  0.037  0.067    0.025 -0.004 -0.347   -0.016  0.009 -0.288
 S          0.159  0.082 -0.003   -0.025 -0.011 -0.045    0.005 -0.000 -0.049
 O         -0.145  0.078  0.069    0.018 -0.055  0.040   -0.009 -0.047  0.051
 O         -0.110 -0.092 -0.077    0.055  0.009 -0.039    0.038 -0.001 -0.058
 O         -0.127 -0.107  0.012   -0.024  0.063  0.022   -0.046  0.046  0.031
 C         -0.057  0.068 -0.023   -0.005  0.007 -0.060   -0.005  0.009  0.066
 C          0.192  0.015  0.027    0.021 -0.001  0.222    0.008  0.008 -0.242
 C          0.189 -0.013 -0.012    0.013 -0.008 -0.037    0.009  0.002  0.040
 C          0.129 -0.009 -0.015    0.004 -0.002 -0.070    0.011 -0.006  0.090
 C         -0.101  0.149  0.017   -0.009  0.016  0.053   -0.004  0.001 -0.059
 C         -0.099  0.078  0.018   -0.016  0.003  0.105   -0.006 -0.003 -0.096
 C          0.089 -0.139  0.003    0.005 -0.003 -0.049    0.012 -0.007  0.000
 C         -0.073  0.014  0.019   -0.002  0.000  0.074    0.004  0.010 -0.109
 H         -0.197 -0.094 -0.066   -0.023  0.005 -0.399   -0.007 -0.014  0.426
 H          0.177 -0.010 -0.040    0.010 -0.011 -0.263   -0.003  0.008  0.267
 H         -0.081  0.146 -0.007   -0.009  0.020 -0.212    0.012 -0.006  0.209
 O         -0.004 -0.210 -0.002   -0.001 -0.004  0.021   -0.008 -0.014  0.004
 N         -0.136  0.045 -0.012   -0.017 -0.002 -0.062   -0.007  0.007  0.063
 H         -0.132  0.037 -0.067   -0.025  0.004 -0.347   -0.016  0.009  0.288
 S          0.159  0.082  0.003    0.025  0.011 -0.045    0.005 -0.000  0.049
 O         -0.145  0.078 -0.069   -0.018  0.056  0.040   -0.009 -0.047 -0.051
 O         -0.110 -0.092  0.077   -0.055 -0.009 -0.039    0.038 -0.001  0.058
 O         -0.127 -0.107 -0.012    0.024 -0.063  0.022   -0.046  0.046 -0.031
 TransDip   0.781  0.174 -0.000   -0.000  0.000 -0.288    0.004 -0.003 -0.000

 Mode:                40                     41                     42
 Frequency:       603.16                 607.10                 661.89
 Force Cnst:      2.5382                 1.7420                 2.9789
 Red. Mass:      11.8414                 8.0219                11.5406
 IR Active:          YES                    YES                    YES
 IR Intens:        4.285                  4.532                118.983
 Raman Active:       YES                    YES                    YES
               X      Y      Z        X      Y      Z        X      Y      Z
 C         -0.020  0.080 -0.009   -0.146  0.090 -0.000   -0.160 -0.001 -0.001
 C          0.204  0.023  0.086   -0.060  0.088 -0.022   -0.078  0.031  0.005
 C          0.108 -0.094 -0.005    0.014  0.125  0.003   -0.102  0.028  0.003
 C          0.031 -0.031 -0.023    0.126 -0.096  0.008   -0.072  0.004  0.000
 C         -0.064  0.152  0.014   -0.065 -0.175 -0.005   -0.098 -0.186  0.003
 C         -0.146  0.017  0.028   -0.016 -0.136 -0.006    0.033 -0.088 -0.005
 C          0.043 -0.015 -0.018    0.202 -0.034  0.002    0.004  0.150 -0.001
 C         -0.015  0.010  0.025    0.200  0.176 -0.008    0.157 -0.092  0.002
 H         -0.165 -0.098 -0.138   -0.070  0.181  0.039   -0.117  0.045 -0.006
 H          0.034 -0.075 -0.087   -0.118  0.153  0.018   -0.191  0.050 -0.009
 H          0.011  0.134 -0.087    0.084 -0.203  0.026   -0.119 -0.183  0.002
 O         -0.014 -0.027  0.007   -0.160 -0.110 -0.001   -0.018  0.212  0.000
 N         -0.146 -0.018 -0.018   -0.023  0.081  0.005    0.134 -0.143  0.003
 H         -0.228  0.025 -0.107   -0.201  0.182  0.020    0.160 -0.153 -0.001
 S          0.221  0.078 -0.027   -0.035 -0.018  0.006    0.208  0.058 -0.006
 O         -0.187  0.057  0.085    0.024 -0.013 -0.019   -0.119  0.069  0.044
 O         -0.124 -0.074 -0.140    0.019  0.019  0.024   -0.083 -0.035 -0.107
 O         -0.155 -0.120  0.072    0.034  0.022 -0.008   -0.058 -0.108  0.069
 C          0.020 -0.080 -0.009   -0.146  0.090  0.000   -0.160 -0.001  0.001
 C         -0.203 -0.023  0.086   -0.060  0.088  0.022   -0.078  0.031 -0.005
 C         -0.108  0.094 -0.005    0.014  0.125 -0.003   -0.102  0.028 -0.003
 C         -0.031  0.031 -0.023    0.126 -0.096 -0.008   -0.072  0.004 -0.000
 C          0.064 -0.152  0.014   -0.065 -0.175  0.005   -0.098 -0.186 -0.003
 C          0.146 -0.017  0.028   -0.016 -0.136  0.006    0.033 -0.088  0.005
 C         -0.043  0.015 -0.018    0.202 -0.034 -0.002    0.004  0.150  0.001
 C          0.014 -0.010  0.025    0.200  0.176  0.008    0.157 -0.092 -0.002
 H          0.165  0.098 -0.138   -0.070  0.181 -0.039   -0.117  0.045  0.006
 H         -0.034  0.075 -0.087   -0.118  0.153 -0.018   -0.191  0.050  0.009
 H         -0.011 -0.134 -0.088    0.084 -0.203 -0.026   -0.119 -0.183 -0.002
 O          0.014  0.027  0.007   -0.160 -0.110  0.001   -0.018  0.212 -0.000
 N          0.146  0.018 -0.018   -0.023  0.081 -0.005    0.134 -0.143 -0.003
 H          0.228 -0.025 -0.107   -0.201  0.182 -0.020    0.160 -0.153  0.001
 S         -0.221 -0.078 -0.027   -0.035 -0.018 -0.006    0.208  0.058  0.006
 O          0.187 -0.057  0.085    0.024 -0.013  0.019   -0.119  0.069 -0.044
 O          0.124  0.074 -0.140    0.019  0.019 -0.024   -0.083 -0.035  0.107
 O          0.155  0.120  0.072    0.034  0.022  0.008   -0.058 -0.108 -0.069
 TransDip   0.000  0.000 -0.066   -0.066 -0.017 -0.000    0.349 -0.006  0.000

 Mode:                43                     44                     45
 Frequency:       682.29                 711.29                 719.33
 Force Cnst:      2.0876                 1.9151                 1.8479
 Red. Mass:       7.6113                 6.4246                 6.0613
 IR Active:          YES                    YES                    YES
 IR Intens:        0.000                  0.031                  1.135
 Raman Active:       YES                    YES                    YES
               X      Y      Z        X      Y      Z        X      Y      Z
 C          0.136 -0.008  0.003    0.003 -0.102  0.005    0.002  0.002  0.108
 C          0.081 -0.063  0.002   -0.122 -0.045 -0.006    0.003 -0.002 -0.188
 C         -0.013 -0.166 -0.003   -0.155 -0.009  0.004    0.005  0.001  0.103
 C         -0.097  0.049  0.002   -0.147  0.085 -0.003    0.004 -0.001 -0.091
 C          0.042  0.341  0.000   -0.010 -0.023 -0.001    0.002  0.005 -0.105
 C         -0.094  0.135 -0.006    0.110  0.080  0.007   -0.008  0.001  0.262
 C         -0.072 -0.034  0.004   -0.154 -0.005 -0.011    0.005 -0.001 -0.236
 C         -0.040 -0.089 -0.002   -0.022 -0.123  0.005   -0.000  0.003  0.127
 H         -0.007 -0.171 -0.016    0.035 -0.067 -0.002   -0.000  0.005  0.198
 H          0.061 -0.184  0.002   -0.101 -0.021  0.001    0.010 -0.001  0.201
 H         -0.042  0.358 -0.007   -0.230  0.020 -0.020    0.009  0.000 -0.334
 O          0.074 -0.022 -0.001    0.080  0.043  0.003   -0.002 -0.002  0.061
 N         -0.078 -0.118  0.002    0.160 -0.105 -0.001   -0.009  0.001 -0.065
 H          0.002 -0.166 -0.001    0.403 -0.239 -0.008   -0.018  0.005 -0.285
 S         -0.089 -0.026  0.002    0.106  0.028 -0.002   -0.002 -0.000  0.013
 O          0.049 -0.037 -0.021   -0.046  0.041  0.020    0.004  0.012 -0.011
 O          0.032  0.016  0.047   -0.031 -0.013 -0.058   -0.016 -0.002  0.018
 O          0.020  0.045 -0.029   -0.012 -0.057  0.040    0.014 -0.010 -0.007
 C         -0.136  0.008  0.003   -0.003  0.102  0.005   -0.002 -0.002  0.108
 C         -0.081  0.063  0.002    0.122  0.045 -0.006   -0.003  0.002 -0.188
 C          0.013  0.166 -0.003    0.155  0.009  0.004   -0.005 -0.001  0.103
 C          0.097 -0.049  0.002    0.147 -0.085 -0.003   -0.004  0.001 -0.091
 C         -0.042 -0.341  0.000    0.010  0.023 -0.001   -0.002 -0.005 -0.105
 C          0.094 -0.135 -0.006   -0.110 -0.080  0.007    0.008 -0.001  0.262
 C          0.072  0.034  0.004    0.154  0.005 -0.011   -0.005  0.001 -0.236
 C          0.040  0.089 -0.002    0.022  0.123  0.005    0.000 -0.003  0.127
 H          0.007  0.171 -0.016   -0.035  0.067 -0.002    0.000 -0.005  0.198
 H         -0.061  0.184  0.002    0.101  0.021  0.001   -0.010  0.001  0.201
 H          0.042 -0.358 -0.007    0.230 -0.020 -0.020   -0.009 -0.000 -0.334
 O         -0.074  0.022 -0.001   -0.080 -0.043  0.003    0.002  0.002  0.061
 N          0.078  0.118  0.002   -0.160  0.105 -0.001    0.009 -0.001 -0.065
 H         -0.002  0.166 -0.001   -0.403  0.239 -0.008    0.018 -0.005 -0.285
 S          0.089  0.026  0.002   -0.106 -0.028 -0.002    0.002  0.000  0.013
 O         -0.049  0.037 -0.021    0.046 -0.041  0.020   -0.004 -0.012 -0.011
 O         -0.032 -0.016  0.047    0.031  0.013 -0.058    0.016  0.002  0.018
 O         -0.019 -0.045 -0.029    0.012  0.057  0.040   -0.014  0.010 -0.007
 TransDip  -0.000  0.000 -0.001   -0.000 -0.000 -0.006   -0.000  0.000 -0.034

 Mode:                46                     47                     48
 Frequency:       728.06                 735.32                 782.63
 Force Cnst:      1.8506                 2.7536                 2.6768
 Red. Mass:       5.9256                 8.6437                 7.4176
 IR Active:          YES                    YES                    YES
 IR Intens:        8.274                 57.789                  0.002
 Raman Active:       YES                    YES                    YES
               X      Y      Z        X      Y      Z        X      Y      Z
 C         -0.007  0.017 -0.106    0.048 -0.115 -0.024   -0.065  0.028 -0.004
 C          0.020  0.004  0.171   -0.122 -0.012  0.038    0.053  0.018  0.003
 C          0.009 -0.022 -0.100   -0.070  0.120 -0.021    0.154  0.097 -0.003
 C          0.001 -0.006  0.143   -0.021  0.029  0.028    0.071  0.053  0.008
 C         -0.009  0.034  0.103    0.052 -0.217  0.024   -0.024 -0.070 -0.001
 C         -0.020 -0.005 -0.277    0.161  0.029 -0.055   -0.035 -0.076 -0.004
 C          0.020  0.014  0.147   -0.150 -0.114  0.030    0.046  0.134 -0.010
 C          0.028 -0.010 -0.166   -0.185  0.085 -0.035   -0.008 -0.166  0.003
 H         -0.030 -0.013 -0.171    0.198  0.055 -0.022   -0.063  0.031  0.009
 H         -0.007 -0.017 -0.227   -0.010  0.108 -0.051    0.255  0.077 -0.002
 H          0.005  0.035  0.358   -0.061 -0.196  0.081    0.066 -0.090  0.023
 O         -0.006  0.015 -0.033    0.044 -0.116 -0.007   -0.022  0.183  0.002
 N         -0.008 -0.035  0.077    0.073  0.263  0.014   -0.039 -0.333  0.001
 H         -0.017 -0.028  0.258    0.151  0.226  0.064    0.041 -0.390 -0.006
 S         -0.012 -0.003 -0.010    0.070  0.018 -0.004   -0.023 -0.002  0.000
 O          0.003 -0.016  0.006   -0.030  0.029  0.017    0.008 -0.002  0.001
 O          0.017  0.003 -0.007   -0.014 -0.007 -0.045    0.004 -0.002  0.015
 O         -0.010  0.016  0.000   -0.006 -0.038  0.031   -0.007  0.015 -0.016
 C         -0.007  0.017  0.106    0.048 -0.115  0.024    0.065 -0.028 -0.004
 C          0.020  0.004 -0.171   -0.122 -0.012 -0.038   -0.053 -0.018  0.003
 C          0.009 -0.022  0.100   -0.070  0.120  0.021   -0.154 -0.097 -0.003
 C          0.001 -0.006 -0.143   -0.021  0.029 -0.028   -0.071 -0.053  0.009
 C         -0.009  0.034 -0.103    0.052 -0.217 -0.024    0.024  0.070 -0.001
 C         -0.020 -0.005  0.277    0.161  0.029  0.055    0.035  0.076 -0.004
 C          0.020  0.014 -0.147   -0.150 -0.114 -0.030   -0.046 -0.134 -0.010
 C          0.028 -0.010  0.166   -0.185  0.085  0.035    0.008  0.166  0.003
 H         -0.030 -0.013  0.171    0.198  0.055  0.022    0.063 -0.031  0.009
 H         -0.007 -0.017  0.227   -0.010  0.108  0.051   -0.255 -0.077 -0.002
 H          0.005  0.035 -0.358   -0.061 -0.196 -0.081   -0.066  0.090  0.023
 O         -0.006  0.015  0.033    0.044 -0.116  0.007    0.022 -0.183  0.002
 N         -0.008 -0.035 -0.077    0.073  0.263 -0.014    0.039  0.333  0.001
 H         -0.017 -0.028 -0.258    0.151  0.226 -0.064   -0.041  0.390 -0.006
 S         -0.012 -0.003  0.010    0.070  0.018  0.004    0.023  0.002  0.000
 O          0.003 -0.016 -0.006   -0.030  0.029 -0.017   -0.008  0.002  0.001
 O          0.017  0.003  0.007   -0.014 -0.007  0.045   -0.004  0.002  0.015
 O         -0.010  0.016 -0.000   -0.006 -0.038 -0.031    0.007 -0.015 -0.016
 TransDip  -0.088 -0.026  0.000    0.210  0.123 -0.000    0.000  0.000 -0.001

 Mode:                49                     50                     51
 Frequency:       791.05                 796.45                 799.05
 Force Cnst:      2.7193                 3.2521                 2.2455
 Red. Mass:       7.3757                 8.7017                 5.9692
 IR Active:          YES                    YES                    YES
 IR Intens:        8.763                  0.481                 21.088
 Raman Active:       YES                    YES                    YES
               X      Y      Z        X      Y      Z        X      Y      Z
 C          0.000 -0.001  0.053    0.000  0.002 -0.037   -0.005 -0.013 -0.012
 C         -0.001 -0.000 -0.029   -0.006 -0.003  0.010    0.058  0.021  0.011
 C          0.003  0.006  0.017   -0.027 -0.027 -0.005    0.209  0.190 -0.006
 C          0.003  0.003 -0.290   -0.016 -0.008  0.271    0.109  0.054  0.027
 C          0.001 -0.003 -0.038   -0.003  0.024  0.039    0.019 -0.176 -0.002
 C         -0.003 -0.001  0.192    0.004  0.010 -0.168   -0.009 -0.077 -0.013
 C         -0.002  0.003  0.368    0.008 -0.009 -0.393   -0.054  0.062 -0.036
 C         -0.001 -0.005 -0.137    0.020  0.013  0.276   -0.159 -0.087  0.024
 H          0.001 -0.004 -0.020   -0.009 -0.007 -0.003    0.067  0.070  0.040
 H          0.014 -0.000  0.348   -0.056 -0.017 -0.337    0.379  0.157 -0.021
 H          0.004 -0.007 -0.283   -0.022  0.030  0.175    0.147 -0.205  0.079
 O          0.001  0.005 -0.080   -0.002 -0.014  0.089    0.009  0.099  0.008
 N         -0.003 -0.010 -0.014    0.019  0.015 -0.015   -0.132 -0.094 -0.003
 H         -0.004 -0.011 -0.103    0.027  0.012  0.057   -0.166 -0.084  0.002
 S          0.001 -0.000 -0.001    0.002  0.001  0.002   -0.025 -0.003 -0.001
 O         -0.000  0.002 -0.000   -0.000 -0.000 -0.001    0.007 -0.001  0.002
 O          0.000 -0.000 -0.003   -0.002  0.000  0.002    0.004 -0.002  0.014
 O         -0.001 -0.000 -0.000    0.003 -0.002  0.002   -0.009  0.015 -0.016
 C         -0.000  0.001  0.053    0.000  0.002  0.037   -0.005 -0.013  0.012
 C          0.001  0.000 -0.029   -0.006 -0.003 -0.010    0.058  0.021 -0.011
 C         -0.003 -0.006  0.017   -0.027 -0.027  0.005    0.209  0.190  0.006
 C         -0.003 -0.003 -0.290   -0.016 -0.008 -0.271    0.109  0.054 -0.027
 C         -0.001  0.003 -0.038   -0.003  0.024 -0.039    0.019 -0.176  0.002
 C          0.003  0.001  0.192    0.004  0.010  0.168   -0.009 -0.077  0.013
 C          0.002 -0.003  0.368    0.008 -0.009  0.393   -0.054  0.062  0.036
 C          0.000  0.005 -0.137    0.020  0.013 -0.276   -0.159 -0.087 -0.024
 H         -0.001  0.004 -0.020   -0.009 -0.007  0.003    0.067  0.070 -0.040
 H         -0.014  0.000  0.348   -0.056 -0.017  0.337    0.379  0.157  0.021
 H         -0.004  0.007 -0.283   -0.022  0.030 -0.175    0.147 -0.205 -0.079
 O         -0.001 -0.005 -0.080   -0.002 -0.014 -0.089    0.009  0.099 -0.008
 N          0.003  0.010 -0.014    0.019  0.015  0.015   -0.132 -0.094  0.003
 H          0.004  0.011 -0.103    0.027  0.012 -0.057   -0.166 -0.084 -0.002
 S         -0.001  0.000 -0.001    0.002  0.001 -0.002   -0.025 -0.003  0.001
 O          0.000 -0.002 -0.000   -0.000 -0.000  0.001    0.007 -0.001 -0.002
 O         -0.000  0.000 -0.003   -0.002  0.000 -0.002    0.004 -0.002 -0.014
 O          0.001  0.000 -0.000    0.003 -0.003 -0.002   -0.009  0.015  0.016
 TransDip   0.000  0.000  0.095   -0.022  0.004  0.000    0.147 -0.008 -0.000

 Mode:                52                     53                     54
 Frequency:       821.30                 821.77                 873.57
 Force Cnst:      0.5748                 0.5793                 2.0641
 Red. Mass:       1.4463                 1.4558                 4.5907
 IR Active:          YES                    YES                    YES
 IR Intens:        1.731                 34.510                  0.004
 Raman Active:       YES                    YES                    YES
               X      Y      Z        X      Y      Z        X      Y      Z
 C         -0.000  0.000 -0.054    0.001 -0.002 -0.053   -0.134  0.146  0.002
 C         -0.000 -0.000  0.055    0.000 -0.000  0.055    0.083  0.029 -0.006
 C         -0.004 -0.007 -0.013   -0.000 -0.002 -0.013   -0.046 -0.198  0.006
 C         -0.003 -0.001 -0.001   -0.001  0.001 -0.005    0.016 -0.112 -0.004
 C         -0.000  0.004 -0.096    0.001 -0.000 -0.096   -0.053  0.040 -0.006
 C         -0.002  0.003  0.064   -0.001  0.002  0.066    0.031 -0.016  0.005
 C          0.001 -0.001 -0.004   -0.001 -0.001  0.001    0.077  0.049  0.003
 C          0.004  0.002  0.004   -0.001 -0.000 -0.000    0.027 -0.006 -0.001
 H         -0.002  0.018  0.304    0.002  0.019  0.303   -0.227  0.043 -0.015
 H         -0.009 -0.007  0.027    0.000 -0.003  0.034   -0.289 -0.148 -0.012
 H         -0.014  0.016  0.623   -0.012  0.012  0.618    0.050  0.026  0.016
 O         -0.000 -0.002  0.001    0.001 -0.001  0.001   -0.040  0.033 -0.001
 N          0.003  0.001 -0.016   -0.000  0.001 -0.015    0.183 -0.003  0.001
 H          0.006  0.000 -0.032   -0.000  0.000 -0.033    0.409 -0.123  0.001
 S          0.000  0.001 -0.004   -0.000  0.001 -0.004   -0.010 -0.002  0.002
 O         -0.001 -0.003  0.002   -0.001 -0.003  0.002    0.005 -0.029 -0.013
 O          0.005  0.000 -0.007    0.005  0.000 -0.007   -0.004  0.003  0.028
 O         -0.003  0.001  0.002   -0.003  0.002  0.002   -0.010  0.022 -0.018
 C         -0.000  0.000  0.054   -0.001  0.002 -0.054    0.134 -0.146  0.002
 C         -0.000 -0.000 -0.055   -0.000  0.000  0.055   -0.083 -0.029 -0.006
 C         -0.004 -0.007  0.013    0.000  0.002 -0.013    0.046  0.198  0.006
 C         -0.003 -0.001  0.001    0.002 -0.001 -0.005   -0.016  0.112 -0.004
 C         -0.000  0.004  0.095   -0.001  0.000 -0.097    0.053 -0.040 -0.006
 C         -0.002  0.003 -0.063    0.001 -0.002  0.067   -0.031  0.016  0.005
 C          0.001 -0.001  0.004    0.001  0.001  0.001   -0.077 -0.049  0.003
 C          0.004  0.002 -0.004    0.001 -0.000 -0.000   -0.027  0.006 -0.001
 H         -0.002  0.018 -0.302   -0.002 -0.019  0.305    0.228 -0.043 -0.015
 H         -0.009 -0.007 -0.027   -0.000  0.003  0.034    0.289  0.148 -0.012
 H         -0.014  0.016 -0.619    0.012 -0.012  0.622   -0.050 -0.026  0.016
 O         -0.000 -0.002 -0.001   -0.001  0.001  0.001    0.040 -0.033 -0.001
 N          0.003  0.001  0.016    0.000 -0.001 -0.015   -0.183  0.003  0.001
 H          0.006  0.000  0.032    0.000 -0.000 -0.033   -0.409  0.123  0.001
 S          0.000  0.001  0.004    0.000 -0.001 -0.004    0.010  0.002  0.002
 O         -0.001 -0.003 -0.002    0.001  0.003  0.002   -0.005  0.029 -0.013
 O          0.005  0.000  0.007   -0.005 -0.000 -0.007    0.004 -0.002  0.028
 O         -0.003  0.001 -0.002    0.003 -0.002  0.002    0.010 -0.022 -0.018
 TransDip  -0.040  0.013  0.001    0.000 -0.000  0.188    0.000  0.000  0.002

 Mode:                55                     56                     57
 Frequency:       904.33                 938.55                 938.98
 Force Cnst:      2.8881                 0.7005                 0.7026
 Red. Mass:       5.9938                 1.3497                 1.3525
 IR Active:          YES                    YES                    YES
 IR Intens:       12.993                  1.562                  4.666
 Raman Active:       YES                    YES                    YES
               X      Y      Z        X      Y      Z        X      Y      Z
 C         -0.154  0.181  0.003   -0.003  0.005 -0.041   -0.003  0.006 -0.042
 C          0.180  0.048 -0.006   -0.001 -0.001  0.040   -0.001 -0.001  0.040
 C          0.059 -0.169  0.005    0.001 -0.006 -0.098    0.001 -0.007 -0.097
 C          0.032 -0.102 -0.003   -0.002 -0.000  0.026   -0.001 -0.000  0.027
 C         -0.040 -0.072 -0.003   -0.002  0.000  0.034   -0.002  0.000  0.035
 C          0.046 -0.033  0.003   -0.001 -0.001  0.007   -0.000 -0.000  0.006
 C         -0.099  0.009  0.001   -0.001 -0.001 -0.020   -0.001 -0.000 -0.022
 C         -0.120 -0.027 -0.001    0.000  0.001  0.009   -0.000  0.000  0.005
 H         -0.237  0.088 -0.024    0.002  0.029  0.270    0.002  0.030  0.274
 H         -0.110 -0.134 -0.005    0.023 -0.020  0.602    0.023 -0.021  0.598
 H          0.210 -0.118  0.009    0.009 -0.005 -0.220    0.009 -0.006 -0.220
 O         -0.000  0.051 -0.000    0.000 -0.001  0.004    0.000 -0.001  0.004
 N          0.141  0.109  0.000    0.002  0.001 -0.000    0.003  0.001  0.001
 H          0.363 -0.006  0.005    0.005  0.000 -0.009    0.006 -0.001 -0.006
 S         -0.016 -0.004  0.002   -0.002 -0.001 -0.003   -0.002 -0.001 -0.003
 O          0.006 -0.053 -0.022    0.000  0.004  0.003    0.000  0.003  0.003
 O         -0.011  0.002  0.058    0.005  0.000 -0.010    0.005  0.000 -0.009
 O         -0.028  0.045 -0.039    0.000 -0.001  0.003    0.000 -0.001  0.003
 C         -0.154  0.181 -0.003   -0.003  0.005  0.041    0.003 -0.006 -0.042
 C          0.180  0.048  0.006   -0.001 -0.001 -0.040    0.001  0.001  0.040
 C          0.059 -0.169 -0.005    0.001 -0.006  0.098   -0.001  0.007 -0.097
 C          0.032 -0.102  0.003   -0.002 -0.000 -0.026    0.002  0.000  0.027
 C         -0.040 -0.072  0.003   -0.002  0.000 -0.034    0.002 -0.000  0.035
 C          0.046 -0.033 -0.003   -0.001 -0.001 -0.007    0.000  0.000  0.006
 C         -0.099  0.009 -0.001   -0.001 -0.001  0.020    0.001  0.000 -0.022
 C         -0.120 -0.027  0.001    0.000  0.001 -0.009    0.000 -0.000  0.005
 H         -0.237  0.088  0.024    0.002  0.029 -0.270   -0.002 -0.030  0.275
 H         -0.110 -0.134  0.005    0.023 -0.020 -0.601   -0.023  0.021  0.599
 H          0.210 -0.118 -0.009    0.009 -0.005  0.219   -0.009  0.006 -0.221
 O         -0.000  0.051  0.000    0.000 -0.001 -0.004   -0.000  0.001  0.004
 N          0.141  0.109 -0.000    0.002  0.001  0.000   -0.003 -0.001  0.001
 H          0.363 -0.006 -0.005    0.005  0.000  0.009   -0.006  0.001 -0.006
 S         -0.016 -0.004 -0.002   -0.002 -0.001  0.003    0.002  0.001 -0.003
 O          0.006 -0.053  0.022    0.000  0.004 -0.003   -0.000 -0.003  0.003
 O         -0.011  0.002 -0.058    0.005  0.000  0.010   -0.005 -0.000 -0.009
 O         -0.028  0.045  0.039    0.000 -0.001 -0.003   -0.000  0.001  0.003
 TransDip  -0.115 -0.009 -0.000   -0.039 -0.008  0.000    0.000  0.000  0.069

 Mode:                58                     59                     60
 Frequency:       964.53                 964.62                 975.64
 Force Cnst:      0.7447                 0.7301                 4.7243
 Red. Mass:       1.3586                 1.3318                 8.4239
 IR Active:          YES                    YES                    YES
 IR Intens:        0.579                  0.962                  0.000
 Raman Active:       YES                    YES                    YES
               X      Y      Z        X      Y      Z        X      Y      Z
 C          0.004 -0.006 -0.095    0.001 -0.001  0.088    0.056 -0.075  0.039
 C         -0.010 -0.004  0.003   -0.001  0.002 -0.003   -0.178 -0.031 -0.003
 C         -0.003 -0.004  0.061   -0.003  0.006 -0.056   -0.094  0.023 -0.021
 C          0.005 -0.003 -0.020   -0.002  0.001  0.018    0.063 -0.059  0.009
 C         -0.003  0.009  0.048    0.003 -0.001 -0.045    0.014  0.134 -0.019
 C         -0.004  0.003 -0.001    0.001 -0.003  0.001   -0.045  0.002 -0.001
 C          0.020  0.004  0.011   -0.000 -0.001 -0.010    0.319  0.070 -0.002
 C          0.003  0.001 -0.003    0.003  0.002  0.004    0.052  0.033  0.001
 H          0.022  0.053  0.574   -0.014 -0.052 -0.534    0.093 -0.043 -0.240
 H         -0.023  0.005 -0.345    0.010 -0.001  0.316   -0.204  0.041  0.105
 H         -0.015  0.007 -0.263    0.002  0.003  0.246   -0.154  0.172  0.101
 O         -0.004 -0.001 -0.002    0.000 -0.001  0.002   -0.070 -0.012  0.000
 N          0.000 -0.005  0.002   -0.001 -0.000 -0.002    0.017 -0.069 -0.000
 H          0.009 -0.010  0.002   -0.007  0.003 -0.005    0.083 -0.108 -0.001
 S         -0.005  0.001 -0.001    0.003 -0.002  0.001   -0.052 -0.015 -0.001
 O          0.000  0.009  0.004    0.000 -0.002 -0.001    0.008  0.157  0.062
 O          0.003 -0.001 -0.011   -0.001  0.000  0.003    0.050 -0.004 -0.164
 O          0.009 -0.010  0.009   -0.004  0.004 -0.004    0.095 -0.118  0.104
 C         -0.004  0.006 -0.088    0.001 -0.000 -0.095   -0.056  0.075  0.039
 C          0.010  0.004  0.003   -0.000  0.003  0.003    0.178  0.031 -0.003
 C          0.003  0.004  0.057   -0.003  0.006  0.061    0.094 -0.023 -0.021
 C         -0.005  0.003 -0.019   -0.003  0.001 -0.020   -0.063  0.059  0.009
 C          0.003 -0.009  0.044    0.004 -0.002  0.048   -0.014 -0.134 -0.019
 C          0.004 -0.003 -0.001    0.001 -0.003 -0.001    0.045 -0.002 -0.001
 C         -0.020 -0.004  0.011   -0.002 -0.001  0.010   -0.319 -0.070 -0.002
 C         -0.003 -0.001 -0.003    0.002  0.002 -0.005   -0.052 -0.033  0.001
 H         -0.021 -0.049  0.531   -0.015 -0.056  0.576   -0.093  0.043 -0.240
 H          0.022 -0.005 -0.319    0.011 -0.001 -0.341    0.204 -0.041  0.105
 H          0.014 -0.008 -0.244    0.003  0.003 -0.265    0.154 -0.172  0.101
 O          0.004  0.001 -0.002    0.001 -0.001 -0.002    0.070  0.012  0.000
 N         -0.000  0.005  0.001   -0.001 -0.000  0.002   -0.017  0.069 -0.000
 H         -0.008  0.009  0.002   -0.008  0.004  0.005   -0.083  0.108 -0.001
 S          0.004 -0.001 -0.001    0.003 -0.002 -0.001    0.052  0.015 -0.001
 O         -0.000 -0.009  0.004    0.000 -0.003  0.002   -0.008 -0.157  0.062
 O         -0.003  0.001 -0.010   -0.002  0.001 -0.004   -0.050  0.004 -0.164
 O         -0.008  0.009  0.008   -0.005  0.005  0.004   -0.095  0.118  0.104
 TransDip  -0.001  0.001 -0.024    0.020 -0.024 -0.001    0.000 -0.000  0.000

 Mode:                61                     62                     63
 Frequency:       993.13                1005.14                1069.98
 Force Cnst:      6.5857                 3.9499                 1.3752
 Red. Mass:      11.3327                 6.6356                 2.0388
 IR Active:          YES                    YES                    YES
 IR Intens:      749.349                  0.056                  0.480
 Raman Active:       YES                    YES                    YES
               X      Y      Z        X      Y      Z        X      Y      Z
 C         -0.067  0.083  0.020    0.086 -0.120 -0.007   -0.053  0.077 -0.001
 C         -0.013 -0.021 -0.013   -0.070  0.011  0.009   -0.065 -0.045 -0.001
 C          0.051 -0.062  0.010   -0.088  0.074 -0.013    0.023 -0.057  0.005
 C          0.031 -0.044 -0.001    0.025 -0.017  0.004   -0.059  0.091 -0.002
 C          0.017  0.025 -0.010   -0.012  0.052  0.003    0.041 -0.014 -0.000
 C         -0.018 -0.025 -0.002   -0.019  0.018  0.001    0.011 -0.007 -0.001
 C         -0.030 -0.002  0.001    0.209  0.038 -0.001   -0.060 -0.028  0.000
 C         -0.043  0.011 -0.001    0.033  0.019  0.000    0.072  0.024  0.000
 H         -0.072  0.079 -0.141    0.101 -0.108  0.061   -0.006  0.138 -0.008
 H          0.188 -0.096 -0.068   -0.348  0.132  0.076    0.509 -0.166 -0.031
 H          0.259 -0.019  0.057   -0.335  0.112 -0.028    0.311 -0.065  0.010
 O         -0.002  0.016 -0.000   -0.041 -0.011  0.000    0.022 -0.029 -0.000
 N          0.040  0.014  0.000   -0.008 -0.047  0.000   -0.014 -0.012  0.000
 H          0.140 -0.038  0.002    0.009 -0.058 -0.002   -0.196  0.091 -0.001
 S         -0.144 -0.041  0.001    0.099  0.030 -0.001    0.018  0.000 -0.002
 O          0.023  0.287  0.114   -0.018 -0.173 -0.069   -0.000 -0.003 -0.001
 O          0.092 -0.009 -0.282   -0.056  0.006  0.163   -0.007 -0.000  0.017
 O          0.161 -0.195  0.171   -0.093  0.110 -0.096   -0.011  0.012 -0.011
 C         -0.067  0.083 -0.020   -0.086  0.120 -0.007   -0.053  0.077  0.001
 C         -0.013 -0.021  0.013    0.070 -0.011  0.009   -0.065 -0.045  0.001
 C          0.051 -0.062 -0.010    0.088 -0.074 -0.013    0.023 -0.057 -0.005
 C          0.031 -0.044  0.001   -0.025  0.017  0.004   -0.059  0.091  0.002
 C          0.017  0.025  0.010    0.012 -0.052  0.003    0.041 -0.014  0.000
 C         -0.018 -0.025  0.002    0.019 -0.018  0.001    0.011 -0.007  0.001
 C         -0.030 -0.002 -0.001   -0.209 -0.038 -0.001   -0.060 -0.028 -0.000
 C         -0.043  0.011  0.001   -0.033 -0.019  0.000    0.072  0.024 -0.000
 H         -0.072  0.079  0.141   -0.101  0.108  0.061   -0.006  0.138  0.008
 H          0.188 -0.096  0.068    0.348 -0.132  0.076    0.509 -0.166  0.032
 H          0.259 -0.019 -0.057    0.335 -0.112 -0.028    0.311 -0.065 -0.010
 O         -0.002  0.016  0.000    0.041  0.011  0.000    0.022 -0.029  0.000
 N          0.040  0.014 -0.000    0.008  0.047  0.000   -0.014 -0.012 -0.000
 H          0.140 -0.038 -0.002   -0.009  0.058 -0.002   -0.196  0.091  0.001
 S         -0.144 -0.041 -0.001   -0.099 -0.030 -0.001    0.018  0.000  0.002
 O          0.023  0.287 -0.115    0.018  0.173 -0.069   -0.000 -0.003  0.001
 O          0.092 -0.009  0.282    0.056 -0.006  0.163   -0.007 -0.000 -0.017
 O          0.161 -0.195 -0.171    0.093 -0.110 -0.096   -0.011  0.012  0.011
 TransDip  -0.866 -0.138  0.000   -0.000  0.000  0.008   -0.006 -0.021  0.000

 Mode:                64                     65                     66
 Frequency:      1081.50                1102.35                1143.47
 Force Cnst:      1.5317                 2.9963                 1.3602
 Red. Mass:       2.2226                 4.1851                 1.7657
 IR Active:          YES                    YES                    YES
 IR Intens:        0.302                945.837                306.489
 Raman Active:       YES                    YES                    YES
               X      Y      Z        X      Y      Z        X      Y      Z
 C          0.050 -0.073 -0.000   -0.017  0.042  0.003   -0.037 -0.049 -0.006
 C          0.145  0.062 -0.000   -0.198 -0.056  0.001   -0.034 -0.030  0.001
 C         -0.004  0.069 -0.004   -0.016 -0.067 -0.001    0.009  0.078  0.000
 C          0.021 -0.062  0.001    0.074 -0.041  0.001    0.003 -0.053 -0.000
 C         -0.057 -0.014  0.001    0.047  0.034 -0.002    0.051  0.074  0.002
 C         -0.003  0.002  0.001   -0.003  0.022 -0.001   -0.033 -0.046  0.001
 C         -0.058 -0.002 -0.001    0.207  0.063  0.001   -0.026 -0.018 -0.000
 C         -0.011 -0.010  0.000   -0.167 -0.055 -0.001   -0.010  0.057 -0.000
 H         -0.056 -0.202  0.018    0.185  0.282 -0.038   -0.321 -0.371  0.049
 H         -0.505  0.185  0.025    0.203 -0.124 -0.002    0.038  0.075 -0.004
 H         -0.328  0.037 -0.014    0.171  0.012  0.015    0.412  0.004 -0.004
 O          0.001  0.022  0.000   -0.037  0.014 -0.000   -0.001  0.015  0.000
 N          0.009  0.009  0.000   -0.015  0.020 -0.000    0.034 -0.008  0.000
 H          0.062 -0.019  0.000    0.348 -0.190  0.004    0.196 -0.091  0.000
 S         -0.033 -0.004  0.004    0.030  0.009 -0.005    0.015 -0.008  0.003
 O          0.002  0.012  0.004   -0.001 -0.012 -0.005   -0.002  0.007  0.003
 O          0.011 -0.000 -0.027   -0.007  0.001  0.021   -0.004 -0.000  0.006
 O          0.015 -0.016  0.015   -0.005  0.007 -0.006   -0.016  0.017 -0.016
 C         -0.050  0.073 -0.000   -0.017  0.042 -0.003   -0.038 -0.049  0.006
 C         -0.145 -0.062 -0.000   -0.198 -0.056 -0.001   -0.034 -0.030 -0.001
 C          0.004 -0.069 -0.004   -0.016 -0.067  0.001    0.009  0.078 -0.000
 C         -0.021  0.062  0.001    0.074 -0.041 -0.001    0.003 -0.053  0.000
 C          0.057  0.014  0.001    0.047  0.034  0.002    0.051  0.074 -0.002
 C          0.003 -0.002  0.001   -0.003  0.022  0.001   -0.033 -0.046 -0.001
 C          0.058  0.002 -0.001    0.207  0.063 -0.001   -0.026 -0.018  0.000
 C          0.011  0.010  0.000   -0.167 -0.055  0.001   -0.010  0.057  0.000
 H          0.056  0.202  0.018    0.185  0.282  0.038   -0.321 -0.371 -0.049
 H          0.505 -0.185  0.025    0.202 -0.124  0.002    0.038  0.075  0.004
 H          0.328 -0.037 -0.014    0.171  0.012 -0.015    0.413  0.004  0.004
 O         -0.001 -0.022  0.000   -0.037  0.014  0.000   -0.001  0.015 -0.000
 N         -0.009 -0.009  0.000   -0.015  0.020  0.000    0.034 -0.007 -0.000
 H         -0.062  0.019  0.000    0.348 -0.190 -0.004    0.196 -0.091 -0.000
 S          0.033  0.004  0.004    0.030  0.009  0.005    0.015 -0.008 -0.003
 O         -0.002 -0.012  0.004   -0.001 -0.012  0.005   -0.002  0.007 -0.003
 O         -0.011  0.000 -0.027   -0.007  0.001 -0.021   -0.004 -0.000 -0.006
 O         -0.015  0.016  0.015   -0.005  0.007  0.006   -0.016  0.017  0.016
 TransDip  -0.000  0.000  0.018    0.984  0.033 -0.000   -0.534 -0.171 -0.000

 Mode:                67                     68                     69
 Frequency:      1149.28                1175.80                1198.17
 Force Cnst:      1.3010                 1.8002                 2.6464
 Red. Mass:       1.6718                 2.2100                 3.1288
 IR Active:          YES                    YES                    YES
 IR Intens:        1.308                574.340                 11.678
 Raman Active:       YES                    YES                    YES
               X      Y      Z        X      Y      Z        X      Y      Z
 C         -0.045 -0.042 -0.006    0.036 -0.011  0.003    0.007  0.035  0.001
 C         -0.028 -0.037  0.002    0.043  0.044 -0.001   -0.097 -0.045  0.003
 C          0.000  0.075  0.000    0.013 -0.009  0.001    0.046  0.022  0.000
 C          0.013 -0.055  0.000   -0.069  0.053 -0.001    0.106 -0.174  0.001
 C          0.050  0.078  0.002   -0.020 -0.058 -0.000   -0.024  0.094 -0.002
 C         -0.000 -0.044  0.001   -0.088  0.006 -0.001    0.043 -0.046  0.001
 C         -0.035 -0.005 -0.000    0.018 -0.036  0.000   -0.113 -0.017 -0.000
 C          0.003  0.010 -0.000   -0.016  0.144 -0.000    0.003 -0.012  0.000
 H         -0.364 -0.403  0.052    0.152  0.115 -0.016    0.202  0.266 -0.022
 H         -0.017  0.082 -0.003    0.142 -0.035 -0.003    0.173 -0.008 -0.002
 H          0.407  0.012 -0.004   -0.051 -0.061  0.001   -0.464  0.188 -0.003
 O         -0.001  0.016 -0.000    0.007 -0.017 -0.000   -0.002  0.056  0.000
 N          0.026  0.009  0.000    0.017 -0.066  0.000    0.013  0.006  0.000
 H          0.021  0.014  0.000    0.517 -0.339  0.001   -0.103  0.071 -0.001
 S          0.012 -0.012  0.005   -0.007  0.012 -0.005    0.020 -0.021 -0.023
 O         -0.000  0.014  0.005   -0.002 -0.018 -0.006   -0.000  0.033  0.015
 O         -0.001 -0.000  0.000   -0.003 -0.000  0.005   -0.011  0.003  0.038
 O         -0.015  0.017 -0.016    0.009 -0.012  0.011   -0.010  0.012 -0.007
 C          0.045  0.042 -0.006    0.036 -0.011 -0.003   -0.007 -0.035  0.001
 C          0.028  0.037  0.002    0.043  0.044  0.001    0.097  0.045  0.003
 C         -0.000 -0.075  0.000    0.013 -0.009 -0.001   -0.046 -0.022  0.000
 C         -0.013  0.055  0.000   -0.069  0.053  0.001   -0.106  0.174  0.001
 C         -0.050 -0.078  0.002   -0.020 -0.058  0.000    0.024 -0.094 -0.002
 C          0.000  0.044  0.001   -0.088  0.006  0.001   -0.043  0.046  0.001
 C          0.035  0.005 -0.000    0.018 -0.036 -0.000    0.113  0.017 -0.000
 C         -0.003 -0.010 -0.000   -0.016  0.144  0.000   -0.003  0.012  0.000
 H          0.364  0.403  0.052    0.152  0.115  0.016   -0.202 -0.266 -0.022
 H          0.017 -0.082 -0.003    0.142 -0.035  0.003   -0.173  0.008 -0.002
 H         -0.407 -0.012 -0.004   -0.051 -0.061 -0.001    0.464 -0.188 -0.003
 O          0.001 -0.016 -0.000    0.007 -0.017  0.000    0.002 -0.056 -0.000
 N         -0.026 -0.009  0.000    0.017 -0.066 -0.000   -0.013 -0.006  0.000
 H         -0.021 -0.014  0.000    0.517 -0.339 -0.001    0.103 -0.071 -0.001
 S         -0.012  0.012  0.005   -0.007  0.012  0.005   -0.020  0.021 -0.023
 O          0.000 -0.014  0.005   -0.002 -0.018  0.006    0.000 -0.033  0.015
 O          0.001  0.000  0.000   -0.003 -0.000 -0.006    0.011 -0.003  0.038
 O          0.015 -0.017 -0.016    0.009 -0.012 -0.011    0.010 -0.012 -0.007
 TransDip  -0.000 -0.000  0.037   -0.761 -0.101  0.000    0.000 -0.000 -0.109

 Mode:                70                     71                     72
 Frequency:      1202.75                1212.31                1212.76
 Force Cnst:      2.2520                10.8548                11.9312
 Red. Mass:       2.6422                12.5355                13.7684
 IR Active:          YES                    YES                    YES
 IR Intens:      124.719                343.069                101.579
 Raman Active:       YES                    YES                    YES
               X      Y      Z        X      Y      Z        X      Y      Z
 C         -0.026 -0.026 -0.001    0.017  0.043 -0.005    0.041  0.036 -0.003
 C          0.062  0.022 -0.003    0.015  0.006 -0.016   -0.001  0.007 -0.017
 C         -0.045 -0.030 -0.001   -0.034 -0.021  0.005   -0.017 -0.006  0.005
 C         -0.056  0.139 -0.000   -0.011  0.030  0.002   -0.008 -0.007  0.002
 C          0.034 -0.072  0.002   -0.011 -0.013  0.002   -0.022 -0.014  0.002
 C          0.006  0.060 -0.000    0.056 -0.007  0.000   -0.003 -0.015 -0.000
 C          0.111  0.029  0.000    0.022 -0.002  0.000    0.007 -0.002  0.000
 C         -0.024 -0.055  0.000    0.029  0.002 -0.000   -0.013  0.034 -0.000
 H         -0.215 -0.246  0.020    0.023  0.050  0.035    0.129  0.135  0.028
 H         -0.286  0.023  0.007    0.056 -0.043 -0.028    0.157 -0.046 -0.032
 H          0.465 -0.160  0.004   -0.322  0.051 -0.010   -0.306  0.041 -0.009
 O         -0.001 -0.036  0.000    0.000 -0.005 -0.000   -0.001 -0.002 -0.000
 N         -0.035  0.015 -0.000    0.002 -0.026 -0.000    0.004 -0.017  0.000
 H         -0.031  0.006  0.001   -0.267  0.120  0.003    0.101 -0.072  0.002
 S         -0.018  0.025  0.035    0.044 -0.151  0.244    0.049 -0.158  0.261
 O          0.001 -0.040 -0.018   -0.003  0.070  0.001   -0.004  0.068 -0.001
 O          0.016 -0.004 -0.054    0.068  0.001 -0.282    0.071  0.001 -0.300
 O          0.008 -0.009  0.003   -0.151  0.221 -0.198   -0.162  0.236 -0.212
 C         -0.026 -0.026  0.001   -0.018 -0.043 -0.005    0.041  0.036  0.003
 C          0.062  0.022  0.003   -0.015 -0.006 -0.016   -0.001  0.007  0.017
 C         -0.045 -0.030  0.001    0.034  0.021  0.005   -0.017 -0.006 -0.005
 C         -0.056  0.139  0.000    0.011 -0.030  0.002   -0.007 -0.008 -0.002
 C          0.034 -0.072 -0.002    0.011  0.013  0.002   -0.022 -0.013 -0.002
 C          0.006  0.060  0.000   -0.056  0.008  0.000   -0.003 -0.015  0.000
 C          0.111  0.029 -0.000   -0.022  0.002  0.000    0.007 -0.002 -0.000
 C         -0.024 -0.055 -0.000   -0.029 -0.003 -0.000   -0.013  0.034  0.000
 H         -0.215 -0.246 -0.020   -0.024 -0.051  0.035    0.129  0.135 -0.028
 H         -0.286  0.023 -0.007   -0.057  0.044 -0.029    0.157 -0.046  0.032
 H          0.465 -0.160 -0.004    0.324 -0.051 -0.010   -0.304  0.040  0.009
 O         -0.001 -0.036 -0.000   -0.000  0.005 -0.000   -0.001 -0.002  0.000
 N         -0.035  0.015  0.000   -0.002  0.027 -0.000    0.004 -0.017 -0.000
 H         -0.031  0.006 -0.001    0.267 -0.119  0.003    0.103 -0.073 -0.002
 S         -0.018  0.025 -0.035   -0.044  0.152  0.246    0.049 -0.157 -0.260
 O          0.001 -0.040  0.018    0.003 -0.070  0.001   -0.004  0.067  0.001
 O          0.016 -0.004  0.054   -0.068 -0.001 -0.284    0.071  0.001  0.298
 O          0.008 -0.009 -0.003    0.152 -0.222 -0.200   -0.161  0.234  0.210
 TransDip   0.357 -0.012 -0.000   -0.000  0.001  0.593    0.098 -0.307  0.002

 Mode:                73                     74                     75
 Frequency:      1217.65                1218.98                1227.54
 Force Cnst:     14.5480                13.5037                 1.4574
 Red. Mass:      16.6536                15.4245                 1.6416
 IR Active:          YES                    YES                    YES
 IR Intens:      141.229                389.756                 12.304
 Raman Active:       YES                    YES                    YES
               X      Y      Z        X      Y      Z        X      Y      Z
 C          0.065  0.013 -0.005   -0.038 -0.009  0.006   -0.047  0.018 -0.002
 C          0.117  0.054  0.012   -0.108 -0.042 -0.011    0.011 -0.005  0.001
 C         -0.077  0.010  0.003    0.090  0.016 -0.002   -0.021 -0.029 -0.001
 C         -0.109  0.101 -0.003    0.080 -0.128  0.002    0.010  0.044  0.000
 C         -0.032 -0.068  0.000    0.006  0.086 -0.000    0.025  0.008  0.001
 C         -0.047 -0.023 -0.000    0.006 -0.028  0.000    0.119  0.015  0.001
 C          0.084  0.015  0.000   -0.130 -0.035 -0.000    0.015 -0.012 -0.000
 C          0.009  0.038 -0.000    0.036  0.041  0.000    0.050 -0.016  0.000
 H         -0.056 -0.139  0.038    0.123  0.186 -0.040   -0.161 -0.107  0.009
 H          0.135 -0.034 -0.027    0.136  0.006  0.019   -0.171  0.001  0.005
 H         -0.109 -0.061 -0.005   -0.113  0.115  0.001   -0.118  0.045 -0.004
 O          0.001 -0.045  0.000    0.003  0.040 -0.000    0.001  0.004 -0.000
 N          0.024 -0.009  0.000    0.019 -0.015  0.000   -0.001 -0.045 -0.000
 H          0.110 -0.057 -0.002   -0.065  0.038 -0.001   -0.566  0.262 -0.004
 S          0.057 -0.268 -0.180   -0.054  0.261  0.161   -0.005  0.005 -0.017
 O         -0.004  0.371  0.156    0.003 -0.359 -0.150    0.001  0.005  0.003
 O         -0.069  0.033  0.250    0.061 -0.032 -0.223   -0.003  0.000  0.017
 O         -0.061  0.103 -0.052    0.062 -0.105  0.056    0.010 -0.014  0.013
 C         -0.065 -0.013 -0.005   -0.037 -0.009 -0.006    0.047 -0.018 -0.002
 C         -0.117 -0.054  0.012   -0.108 -0.042  0.011   -0.011  0.005  0.001
 C          0.077 -0.010  0.003    0.090  0.016  0.002    0.021  0.029 -0.001
 C          0.109 -0.101 -0.003    0.080 -0.128 -0.002   -0.010 -0.044  0.000
 C          0.032  0.068  0.000    0.006  0.086  0.000   -0.025 -0.008  0.001
 C          0.047  0.023 -0.000    0.006 -0.028 -0.000   -0.119 -0.015  0.001
 C         -0.085 -0.015  0.000   -0.130 -0.035  0.000   -0.015  0.012 -0.000
 C         -0.009 -0.038 -0.000    0.036  0.041 -0.000   -0.050  0.016  0.000
 H          0.056  0.139  0.038    0.123  0.186  0.040    0.161  0.107  0.009
 H         -0.135  0.034 -0.028    0.136  0.006 -0.019    0.171 -0.001  0.005
 H          0.109  0.061 -0.005   -0.113  0.115 -0.001    0.118 -0.045 -0.004
 O         -0.001  0.045  0.000    0.003  0.040  0.000   -0.001 -0.004  0.000
 N         -0.024  0.009  0.000    0.019 -0.015 -0.000    0.001  0.045 -0.000
 H         -0.110  0.057 -0.002   -0.064  0.038  0.001    0.566 -0.262 -0.004
 S         -0.058  0.268 -0.181   -0.054  0.261 -0.161    0.005 -0.005 -0.017
 O          0.004 -0.371  0.157    0.003 -0.358  0.149   -0.001 -0.005  0.003
 O          0.069 -0.033  0.251    0.060 -0.032  0.223    0.003 -0.000  0.017
 O          0.061 -0.103 -0.052    0.062 -0.105 -0.056   -0.010  0.014  0.013
 TransDip  -0.000  0.000 -0.381   -0.331  0.539  0.000    0.000 -0.000 -0.112

 Mode:                76                     77                     78
 Frequency:      1258.82                1274.16                1295.10
 Force Cnst:      1.7140                 2.4859                 2.0483
 Red. Mass:       1.8358                 2.5989                 2.0727
 IR Active:          YES                    YES                    YES
 IR Intens:        0.293                160.608                 18.060
 Raman Active:       YES                    YES                    YES
               X      Y      Z        X      Y      Z        X      Y      Z
 C          0.035  0.008 -0.002    0.074 -0.005 -0.001   -0.039  0.008 -0.004
 C          0.038  0.054 -0.001    0.033  0.064 -0.001   -0.007  0.093 -0.001
 C         -0.025  0.033  0.002   -0.038  0.040  0.002   -0.021 -0.033  0.001
 C         -0.081 -0.008 -0.001   -0.078 -0.019 -0.001   -0.023 -0.029 -0.000
 C         -0.023  0.013  0.001   -0.046  0.000  0.000    0.071 -0.017  0.002
 C         -0.020 -0.090  0.000   -0.094 -0.088 -0.000    0.123  0.021  0.001
 C          0.016 -0.006  0.000    0.062  0.023  0.000    0.038  0.007  0.000
 C          0.033  0.055  0.000    0.005 -0.110  0.000   -0.054  0.063 -0.000
 H         -0.146 -0.204  0.020   -0.090 -0.201  0.019   -0.320 -0.309  0.028
 H          0.536 -0.087 -0.016    0.587 -0.093 -0.018    0.275 -0.101 -0.009
 H         -0.302  0.069 -0.008   -0.109  0.008 -0.003   -0.386  0.080 -0.011
 O          0.000 -0.011 -0.000   -0.005 -0.002 -0.000   -0.008 -0.003 -0.000
 N          0.071 -0.020  0.000    0.053  0.102 -0.000   -0.027 -0.062 -0.000
 H         -0.080  0.064 -0.000    0.024  0.124  0.002   -0.112 -0.023 -0.001
 S         -0.011  0.021  0.003   -0.008  0.011  0.003   -0.005  0.003 -0.002
 O          0.000 -0.027 -0.010    0.000 -0.018 -0.006   -0.001 -0.006 -0.001
 O          0.003 -0.002 -0.007    0.002 -0.001 -0.006    0.001  0.001 -0.001
 O          0.011 -0.016  0.012    0.008 -0.010  0.007    0.008 -0.007  0.006
 C         -0.035 -0.008 -0.002    0.074 -0.005  0.001   -0.039  0.008  0.004
 C         -0.038 -0.054 -0.001    0.033  0.064  0.001   -0.007  0.093  0.001
 C          0.025 -0.033  0.002   -0.038  0.040 -0.002   -0.021 -0.033 -0.001
 C          0.081  0.008 -0.001   -0.078 -0.019  0.001   -0.023 -0.029  0.000
 C          0.023 -0.013  0.001   -0.046  0.000 -0.000    0.071 -0.017 -0.002
 C          0.020  0.090  0.000   -0.094 -0.088  0.000    0.123  0.021 -0.001
 C         -0.016  0.006  0.000    0.062  0.023 -0.000    0.038  0.007 -0.000
 C         -0.033 -0.055  0.000    0.005 -0.110 -0.000   -0.054  0.063  0.000
 H          0.146  0.204  0.020   -0.090 -0.201 -0.019   -0.320 -0.309 -0.028
 H         -0.536  0.087 -0.016    0.587 -0.093  0.018    0.275 -0.101  0.009
 H          0.302 -0.069 -0.008   -0.109  0.008  0.003   -0.386  0.080  0.011
 O         -0.000  0.011 -0.000   -0.005 -0.002  0.000   -0.008 -0.003  0.000
 N         -0.071  0.020  0.000    0.053  0.102  0.000   -0.027 -0.062  0.000
 H          0.080 -0.064 -0.000    0.024  0.124 -0.002   -0.112 -0.023  0.001
 S          0.011 -0.021  0.003   -0.008  0.011 -0.003   -0.005  0.003  0.002
 O         -0.000  0.027 -0.010    0.000 -0.018  0.006   -0.001 -0.006  0.001
 O         -0.003  0.002 -0.007    0.002 -0.001  0.006    0.001  0.001  0.001
 O         -0.011  0.016  0.012    0.008 -0.010 -0.007    0.008 -0.007 -0.006
 TransDip   0.000 -0.000  0.017    0.401 -0.064 -0.000    0.136 -0.010 -0.000

 Mode:                79                     80                     81
 Frequency:      1322.78                1358.04                1390.72
 Force Cnst:      4.1052                10.2305                 7.5194
 Red. Mass:       3.9820                 9.4150                 6.5987
 IR Active:          YES                    YES                    YES
 IR Intens:        0.018                122.858                  0.001
 Raman Active:       YES                    YES                    YES
               X      Y      Z        X      Y      Z        X      Y      Z
 C         -0.048 -0.055 -0.002   -0.086 -0.196  0.004    0.129  0.076 -0.002
 C         -0.061  0.202 -0.002   -0.099  0.292 -0.003    0.007 -0.031  0.001
 C          0.030 -0.071  0.001    0.182 -0.089 -0.000   -0.139  0.010  0.001
 C         -0.013 -0.115 -0.000   -0.071 -0.192 -0.000    0.101  0.034  0.000
 C          0.122 -0.058  0.003    0.129 -0.060  0.002   -0.121 -0.009 -0.001
 C          0.065  0.136 -0.000   -0.120  0.262 -0.003   -0.007 -0.066  0.000
 C          0.033  0.014  0.001   -0.052 -0.029  0.000    0.074  0.007  0.000
 C         -0.056 -0.064 -0.000    0.143 -0.109  0.000   -0.066 -0.362  0.000
 H         -0.267 -0.304  0.025    0.188  0.113 -0.010   -0.150 -0.255  0.019
 H          0.294 -0.137 -0.008    0.036 -0.063  0.003    0.270 -0.083 -0.009
 H         -0.249  0.015 -0.009    0.209 -0.085  0.001    0.112 -0.061  0.003
 O         -0.013  0.021 -0.000   -0.000  0.040 -0.000   -0.008  0.054 -0.000
 N         -0.108  0.038 -0.001   -0.073  0.080 -0.000   -0.008  0.174 -0.001
 H          0.154 -0.109  0.001    0.131 -0.022  0.001   -0.107  0.239  0.001
 S          0.002 -0.011 -0.001    0.011 -0.028  0.001   -0.002  0.006 -0.000
 O         -0.005  0.004  0.002   -0.009  0.016  0.005    0.002 -0.007 -0.002
 O          0.000  0.004  0.000   -0.002  0.007  0.002    0.001 -0.001 -0.000
 O          0.005  0.003  0.000   -0.002  0.017 -0.009    0.002 -0.006  0.003
 C          0.048  0.055 -0.002   -0.086 -0.196 -0.004   -0.129 -0.076 -0.002
 C          0.061 -0.202 -0.002   -0.099  0.292  0.003   -0.007  0.031  0.001
 C         -0.031  0.071  0.001    0.182 -0.089  0.000    0.139 -0.010  0.001
 C          0.013  0.115 -0.000   -0.071 -0.192  0.000   -0.101 -0.034  0.000
 C         -0.122  0.058  0.003    0.129 -0.060 -0.002    0.121  0.009 -0.001
 C         -0.065 -0.136 -0.000   -0.120  0.262  0.003    0.007  0.066  0.000
 C         -0.033 -0.014  0.001   -0.052 -0.029 -0.000   -0.074 -0.007  0.000
 C          0.056  0.064 -0.000    0.143 -0.109 -0.000    0.066  0.362  0.000
 H          0.267  0.304  0.025    0.188  0.113  0.010    0.150  0.255  0.019
 H         -0.294  0.137 -0.008    0.036 -0.063 -0.003   -0.270  0.083 -0.009
 H          0.249 -0.015 -0.009    0.209 -0.085 -0.001   -0.112  0.061  0.003
 O          0.013 -0.021 -0.000   -0.000  0.040  0.000    0.008 -0.054 -0.000
 N          0.108 -0.038 -0.001   -0.073  0.080  0.000    0.008 -0.174 -0.001
 H         -0.154  0.109  0.001    0.131 -0.021 -0.000    0.107 -0.239  0.001
 S         -0.002  0.011 -0.001    0.011 -0.028 -0.001    0.002 -0.006 -0.000
 O          0.005 -0.004  0.002   -0.009  0.016 -0.005   -0.002  0.007 -0.002
 O         -0.000 -0.004  0.000   -0.002  0.007 -0.002   -0.001  0.001 -0.000
 O         -0.005 -0.003  0.000   -0.002  0.017  0.009   -0.002  0.006  0.003
 TransDip   0.000  0.000 -0.004   -0.072 -0.348  0.000    0.000  0.000 -0.001

 Mode:                82                     83                     84
 Frequency:      1404.45                1436.45                1472.85
 Force Cnst:      3.4344                 4.0283                 5.1059
 Red. Mass:       2.9552                 3.3135                 3.9948
 IR Active:          YES                    YES                    YES
 IR Intens:        0.032                152.117                  0.002
 Raman Active:       YES                    YES                    YES
               X      Y      Z        X      Y      Z        X      Y      Z
 C          0.042  0.113 -0.003    0.107  0.065 -0.002    0.107 -0.040  0.001
 C          0.005 -0.084  0.001   -0.033  0.020  0.000   -0.047  0.133 -0.001
 C         -0.093  0.002  0.000   -0.100 -0.033  0.000   -0.071 -0.064  0.000
 C          0.093  0.054  0.001    0.153 -0.005  0.001    0.157 -0.022  0.001
 C         -0.004 -0.022  0.001   -0.088 -0.045 -0.000   -0.173 -0.020 -0.002
 C          0.110 -0.042  0.001    0.046  0.049  0.000   -0.003  0.099 -0.001
 C         -0.030  0.022 -0.000   -0.079 -0.015 -0.000   -0.073 -0.017 -0.000
 C         -0.015  0.098 -0.000    0.094 -0.033  0.000    0.065  0.091  0.000
 H         -0.273 -0.243  0.018   -0.193 -0.289  0.020    0.037 -0.143  0.010
 H          0.025 -0.027 -0.003    0.153 -0.097 -0.006    0.183 -0.132 -0.006
 H         -0.226  0.022 -0.004    0.128 -0.097  0.003    0.487 -0.162  0.010
 O          0.002 -0.024  0.000    0.008  0.021  0.000    0.005  0.006  0.000
 N         -0.128 -0.021 -0.001   -0.132  0.032 -0.001    0.028 -0.086  0.001
 H          0.369 -0.303  0.001    0.390 -0.260  0.002   -0.170  0.020 -0.002
 S         -0.003  0.009 -0.001   -0.000  0.001 -0.001    0.003 -0.006  0.000
 O          0.003 -0.005 -0.002    0.001 -0.003 -0.001   -0.003 -0.002 -0.001
 O          0.001 -0.002  0.000    0.001 -0.000 -0.000   -0.001  0.002  0.000
 O          0.002 -0.007  0.004    0.003 -0.004  0.003    0.002  0.002  0.000
 C         -0.042 -0.113 -0.003    0.107  0.065  0.002   -0.107  0.040  0.001
 C         -0.005  0.084  0.001   -0.033  0.020 -0.000    0.047 -0.133 -0.001
 C          0.093 -0.002  0.000   -0.100 -0.033 -0.000    0.071  0.064  0.000
 C         -0.093 -0.054  0.001    0.153 -0.005 -0.001   -0.157  0.022  0.001
 C          0.004  0.022  0.001   -0.088 -0.045  0.000    0.173  0.020 -0.002
 C         -0.110  0.042  0.001    0.046  0.049 -0.000    0.003 -0.099 -0.001
 C          0.030 -0.022 -0.000   -0.079 -0.015  0.000    0.073  0.017 -0.000
 C          0.015 -0.098 -0.000    0.094 -0.033 -0.000   -0.065 -0.091  0.000
 H          0.273  0.243  0.018   -0.193 -0.289 -0.020   -0.037  0.143  0.010
 H         -0.025  0.027 -0.003    0.153 -0.097  0.006   -0.183  0.132 -0.006
 H          0.226 -0.022 -0.004    0.128 -0.097 -0.003   -0.487  0.162  0.010
 O         -0.002  0.024  0.000    0.008  0.021 -0.000   -0.005 -0.006  0.000
 N          0.128  0.021 -0.001   -0.132  0.032  0.001   -0.028  0.086  0.001
 H         -0.369  0.304  0.001    0.389 -0.260 -0.002    0.170 -0.020 -0.002
 S          0.003 -0.009 -0.001   -0.000  0.001  0.001   -0.003  0.006  0.000
 O         -0.003  0.005 -0.002    0.001 -0.003  0.001    0.003  0.002 -0.001
 O         -0.001  0.002  0.000    0.001 -0.000  0.000    0.001 -0.002  0.000
 O         -0.002  0.007  0.004    0.003 -0.004 -0.003   -0.002 -0.002  0.000
 TransDip  -0.000  0.000 -0.006    0.395 -0.005 -0.000    0.000 -0.000  0.002

 Mode:                85                     86                     87
 Frequency:      1483.73                1500.27                1506.53
 Force Cnst:      3.8275                 4.4317                 4.6509
 Red. Mass:       2.9509                 3.3418                 3.4780
 IR Active:          YES                    YES                    YES
 IR Intens:      281.948                562.179                  0.002
 Raman Active:       YES                    YES                    YES
               X      Y      Z        X      Y      Z        X      Y      Z
 C         -0.062  0.057 -0.002   -0.066 -0.060  0.002   -0.072 -0.059  0.001
 C          0.025 -0.109  0.001    0.140 -0.055  0.001    0.146 -0.058  0.000
 C          0.046  0.043 -0.000   -0.106  0.091 -0.000   -0.121  0.091 -0.000
 C         -0.097  0.011 -0.001   -0.076 -0.123 -0.001   -0.068 -0.115 -0.000
 C          0.133 -0.003  0.002   -0.060  0.037 -0.002   -0.054  0.038 -0.002
 C          0.018 -0.055  0.001    0.135  0.075  0.001    0.140  0.075  0.001
 C          0.011 -0.012  0.000    0.035  0.015  0.000    0.050  0.008  0.000
 C          0.074 -0.062  0.000    0.012  0.004 -0.000    0.013 -0.001 -0.000
 H         -0.099  0.033 -0.003    0.257  0.309 -0.018    0.254  0.314 -0.018
 H         -0.141  0.091  0.004    0.350  0.000 -0.005    0.365 -0.007 -0.006
 H         -0.393  0.106 -0.007    0.317 -0.025  0.006    0.297 -0.020  0.006
 O          0.003  0.009 -0.000   -0.009  0.006 -0.000   -0.013  0.010 -0.000
 N         -0.112  0.089 -0.001   -0.058 -0.011 -0.000   -0.068 -0.006 -0.000
 H          0.413 -0.201  0.003    0.052 -0.078 -0.000    0.024 -0.059 -0.001
 S         -0.003  0.005 -0.001   -0.007  0.002  0.001   -0.006  0.003  0.001
 O          0.003  0.002  0.001    0.003 -0.000  0.000    0.002 -0.001 -0.000
 O          0.001 -0.001 -0.001    0.001 -0.001 -0.002    0.000 -0.001 -0.002
 O          0.000 -0.002  0.001   -0.000 -0.001  0.001   -0.001 -0.001  0.000
 C         -0.062  0.057  0.002   -0.066 -0.060 -0.002    0.071  0.059  0.001
 C          0.025 -0.109 -0.001    0.140 -0.055 -0.001   -0.146  0.058  0.000
 C          0.046  0.043  0.000   -0.106  0.091  0.000    0.121 -0.091 -0.000
 C         -0.097  0.011  0.001   -0.076 -0.123  0.001    0.068  0.114 -0.000
 C          0.133 -0.003 -0.002   -0.060  0.037  0.002    0.054 -0.038 -0.002
 C          0.018 -0.055 -0.001    0.135  0.075 -0.001   -0.140 -0.075  0.001
 C          0.011 -0.012 -0.000    0.035  0.015 -0.000   -0.050 -0.008  0.000
 C          0.074 -0.062 -0.000    0.012  0.004  0.000   -0.013  0.001 -0.000
 H         -0.099  0.033  0.003    0.257  0.309  0.018   -0.254 -0.314 -0.018
 H         -0.141  0.091 -0.004    0.350  0.000  0.005   -0.365  0.007 -0.006
 H         -0.393  0.106  0.007    0.318 -0.025 -0.006   -0.296  0.020  0.006
 O          0.003  0.009  0.000   -0.009  0.006  0.000    0.013 -0.010 -0.000
 N         -0.112  0.089  0.001   -0.058 -0.011  0.000    0.067  0.006 -0.000
 H          0.413 -0.201 -0.003    0.052 -0.078  0.000   -0.024  0.059 -0.001
 S         -0.003  0.005  0.001   -0.007  0.002 -0.001    0.006 -0.003  0.001
 O          0.003  0.002 -0.001    0.003 -0.000 -0.000   -0.002  0.001 -0.000
 O          0.001 -0.001  0.001    0.001 -0.001  0.002   -0.000  0.001 -0.002
 O          0.000 -0.002 -0.001   -0.000 -0.001 -0.001    0.001  0.001  0.000
 TransDip   0.514 -0.159  0.000    0.754  0.092 -0.000    0.000  0.000 -0.001

 Mode:                88                     89                     90
 Frequency:      1625.79                1626.49                1654.87
 Force Cnst:     10.2499                10.5805                10.8713
 Red. Mass:       6.5818                 6.7882                 6.7376
 IR Active:          YES                    YES                    YES
 IR Intens:       29.065                  0.028                  0.067
 Raman Active:       YES                    YES                    YES
               X      Y      Z        X      Y      Z        X      Y      Z
 C          0.159  0.205 -0.002    0.163  0.213 -0.002    0.066 -0.010  0.001
 C         -0.051 -0.167  0.002   -0.048 -0.176  0.002   -0.081  0.072 -0.000
 C          0.101  0.076  0.000    0.098  0.079  0.000    0.176 -0.045  0.001
 C         -0.152 -0.176 -0.001   -0.159 -0.177 -0.001   -0.165  0.039 -0.001
 C         -0.048 -0.131  0.001   -0.051 -0.135  0.001   -0.162  0.069 -0.003
 C         -0.046  0.229 -0.002   -0.039  0.240 -0.002    0.171 -0.119  0.003
 C          0.036  0.032  0.000    0.048 -0.022  0.000    0.051 -0.169  0.000
 C         -0.008  0.019  0.000    0.024  0.013  0.000    0.209 -0.027  0.000
 H         -0.266 -0.289  0.016   -0.272 -0.294  0.016    0.029 -0.061  0.002
 H         -0.080  0.125  0.003   -0.077  0.127  0.003   -0.213  0.041  0.004
 H          0.002 -0.156  0.002    0.004 -0.162  0.002    0.194  0.006  0.004
 O         -0.008 -0.014 -0.000   -0.012  0.019 -0.000   -0.020  0.099 -0.000
 N          0.053 -0.049  0.001    0.035 -0.041  0.000   -0.105  0.060 -0.001
 H         -0.192  0.087 -0.002   -0.163  0.071 -0.001    0.342 -0.196  0.003
 S         -0.000  0.006 -0.001   -0.001  0.006 -0.001    0.000 -0.005 -0.000
 O          0.003 -0.002 -0.000    0.003 -0.001 -0.000   -0.002  0.003  0.000
 O          0.001 -0.001  0.001    0.001 -0.001  0.001    0.001  0.002 -0.001
 O         -0.001 -0.003 -0.000   -0.001 -0.003 -0.000    0.002  0.002 -0.000
 C          0.160  0.207  0.002   -0.161 -0.211 -0.002   -0.067  0.010  0.001
 C         -0.051 -0.169 -0.002    0.047  0.174  0.002    0.082 -0.072 -0.000
 C          0.102  0.077 -0.000   -0.097 -0.078  0.000   -0.177  0.045  0.001
 C         -0.154 -0.177  0.001    0.158  0.175 -0.001    0.166 -0.039 -0.001
 C         -0.048 -0.132 -0.001    0.050  0.133  0.001    0.164 -0.069 -0.003
 C         -0.046  0.231  0.002    0.038 -0.238 -0.002   -0.172  0.120  0.003
 C          0.037  0.032 -0.000   -0.048  0.022  0.000   -0.051  0.170  0.000
 C         -0.008  0.019 -0.000   -0.025 -0.013  0.000   -0.209  0.027  0.000
 H         -0.268 -0.292 -0.016    0.270  0.291  0.016   -0.030  0.062  0.002
 H         -0.081  0.127 -0.003    0.076 -0.125  0.003    0.215 -0.041  0.004
 H          0.002 -0.158 -0.002   -0.004  0.160  0.002   -0.196 -0.006  0.004
 O         -0.008 -0.014  0.000    0.012 -0.019 -0.000    0.020 -0.099 -0.000
 N          0.054 -0.050 -0.001   -0.035  0.041  0.000    0.105 -0.060 -0.001
 H         -0.193  0.087  0.002    0.161 -0.070 -0.001   -0.343  0.196  0.003
 S         -0.000  0.006  0.001    0.001 -0.006 -0.001   -0.000  0.005 -0.000
 O          0.003 -0.002  0.000   -0.003  0.001 -0.000    0.002 -0.003  0.000
 O          0.001 -0.001 -0.001   -0.001  0.001  0.001   -0.001 -0.002 -0.001
 O         -0.001 -0.003  0.000    0.001  0.003 -0.000   -0.002 -0.002 -0.000
 TransDip   0.101  0.140 -0.000    0.001  0.001  0.005   -0.003  0.001  0.008

 Mode:                91                     92                     93
 Frequency:      1655.38                1684.43                1711.70
 Force Cnst:     12.1600                15.2770                18.2834
 Red. Mass:       7.5316                 9.1386                10.5914
 IR Active:          YES                    YES                    YES
 IR Intens:      800.713                  0.050                440.444
 Raman Active:       YES                    YES                    YES
               X      Y      Z        X      Y      Z        X      Y      Z
 C          0.103 -0.009  0.001   -0.072  0.007 -0.001    0.003 -0.026  0.000
 C         -0.114  0.093 -0.000    0.077 -0.058  0.001   -0.038  0.046 -0.000
 C          0.232 -0.055  0.001   -0.151  0.024 -0.001    0.076 -0.009  0.001
 C         -0.202  0.021 -0.001    0.119  0.038  0.001   -0.029 -0.047 -0.000
 C         -0.241  0.091 -0.004    0.184 -0.066  0.003   -0.037  0.029 -0.001
 C          0.243 -0.148  0.003   -0.201  0.100 -0.002    0.044 -0.071  0.001
 C          0.059 -0.085  0.000   -0.009 -0.280 -0.000   -0.133  0.508 -0.000
 C         -0.004  0.003 -0.000    0.332 -0.028  0.000    0.031  0.011  0.000
 H          0.038 -0.099  0.004   -0.033  0.064 -0.003    0.020 -0.008 -0.000
 H         -0.278  0.058  0.005    0.154 -0.049 -0.003   -0.066  0.030  0.001
 H          0.308 -0.004  0.006   -0.241  0.005 -0.004    0.050  0.015  0.001
 O         -0.013  0.050 -0.000   -0.019  0.165 -0.000    0.062 -0.309  0.000
 N         -0.066  0.032 -0.000   -0.011  0.022 -0.000   -0.017 -0.014 -0.000
 H          0.121 -0.071  0.001    0.199 -0.106  0.002    0.241 -0.184  0.002
 S         -0.000 -0.006 -0.000   -0.002  0.002 -0.000    0.001  0.000 -0.000
 O         -0.002  0.003  0.000    0.002  0.000  0.001   -0.001 -0.002 -0.001
 O          0.002  0.002 -0.001    0.000 -0.001 -0.000   -0.000 -0.000  0.000
 O          0.003  0.002 -0.000   -0.000 -0.001  0.001    0.000 -0.000  0.000
 C          0.102 -0.009 -0.001    0.072 -0.007 -0.001    0.003 -0.026 -0.000
 C         -0.113  0.092  0.000   -0.077  0.058  0.001   -0.038  0.046  0.000
 C          0.231 -0.055 -0.001    0.151 -0.024 -0.001    0.076 -0.009 -0.001
 C         -0.200  0.021  0.001   -0.119 -0.038  0.001   -0.029 -0.047  0.000
 C         -0.240  0.091  0.004   -0.184  0.066  0.003   -0.037  0.029  0.001
 C          0.242 -0.147 -0.003    0.201 -0.100 -0.002    0.044 -0.071 -0.001
 C          0.058 -0.084 -0.000    0.009  0.280 -0.000   -0.133  0.508  0.000
 C         -0.006  0.003  0.000   -0.332  0.028  0.000    0.031  0.011 -0.000
 H          0.038 -0.098 -0.004    0.033 -0.064 -0.003    0.020 -0.008  0.000
 H         -0.277  0.058 -0.005   -0.154  0.049 -0.003   -0.066  0.030 -0.001
 H          0.307 -0.004 -0.006    0.241 -0.005 -0.004    0.050  0.015 -0.001
 O         -0.013  0.049  0.000    0.019 -0.165 -0.000    0.062 -0.309 -0.000
 N         -0.066  0.031  0.000    0.011 -0.022 -0.000   -0.017 -0.014  0.000
 H          0.118 -0.069 -0.001   -0.199  0.106  0.002    0.241 -0.184 -0.002
 S         -0.000 -0.006  0.000    0.002 -0.002 -0.000    0.001  0.000  0.000
 O         -0.002  0.003 -0.000   -0.002 -0.000  0.001   -0.001 -0.002  0.001
 O          0.002  0.002  0.001   -0.000  0.001 -0.000   -0.000 -0.000 -0.000
 O          0.003  0.002  0.000    0.000  0.001  0.001    0.000 -0.000 -0.000
 TransDip   0.832 -0.360  0.000   -0.000  0.000 -0.007    0.309  0.597 -0.000

 Mode:                94                     95                     96
 Frequency:      1766.26                3180.49                3180.50
 Force Cnst:     22.1234                 6.4914                 6.4914
 Red. Mass:      12.0363                 1.0892                 1.0892
 IR Active:          YES                    YES                    YES
 IR Intens:        0.005                  0.023                 43.448
 Raman Active:       YES                    YES                    YES
               X      Y      Z        X      Y      Z        X      Y      Z
 C         -0.004  0.001 -0.000   -0.008  0.009 -0.000   -0.007  0.008 -0.000
 C         -0.010  0.003 -0.000   -0.000  0.000 -0.000   -0.000  0.000 -0.000
 C          0.027  0.014  0.000   -0.000 -0.001 -0.000   -0.000 -0.001 -0.000
 C         -0.017 -0.058 -0.000    0.001  0.000  0.000    0.001  0.000  0.000
 C          0.020 -0.009  0.000   -0.011 -0.060  0.001   -0.011 -0.058  0.001
 C         -0.040  0.006 -0.000   -0.002  0.001 -0.000   -0.003  0.001 -0.000
 C         -0.134  0.401 -0.000   -0.000  0.000 -0.000   -0.000 -0.000 -0.000
 C          0.452 -0.157  0.001    0.000 -0.000  0.000    0.000  0.000 -0.000
 H         -0.010 -0.003 -0.000    0.112 -0.099  0.006    0.108 -0.096  0.005
 H          0.004  0.028  0.001    0.002  0.010  0.000    0.002  0.009  0.000
 H         -0.031 -0.007 -0.000    0.136  0.686 -0.010    0.132  0.665 -0.009
 O          0.055 -0.236  0.000    0.000 -0.000 -0.000    0.000 -0.000  0.000
 N         -0.060  0.046 -0.000    0.000 -0.000 -0.000    0.000 -0.000  0.000
 H          0.130 -0.044  0.000    0.003 -0.000  0.000    0.003  0.000  0.000
 S          0.001  0.002 -0.000    0.000  0.000 -0.000    0.000  0.000 -0.000
 O         -0.001 -0.002 -0.001   -0.000 -0.000 -0.000   -0.000 -0.000 -0.000
 O         -0.001 -0.000  0.001   -0.000 -0.000  0.000   -0.000 -0.000  0.000
 O         -0.001 -0.000 -0.000   -0.000 -0.000 -0.000   -0.000 -0.000 -0.000
 C          0.004 -0.001 -0.000    0.007 -0.009 -0.000   -0.008  0.009  0.000
 C          0.010 -0.003 -0.000    0.000 -0.000 -0.000   -0.000  0.000  0.000
 C         -0.027 -0.014  0.000    0.000  0.001 -0.000   -0.000 -0.001  0.000
 C          0.017  0.058 -0.000   -0.001 -0.000  0.000    0.001  0.000 -0.000
 C         -0.020  0.009  0.000    0.011  0.058  0.001   -0.011 -0.060 -0.001
 C          0.040 -0.006 -0.000    0.002 -0.001 -0.000   -0.003  0.001  0.000
 C          0.134 -0.401 -0.000    0.000 -0.000 -0.000   -0.000 -0.000  0.000
 C         -0.452  0.157  0.001   -0.000  0.000  0.000    0.000  0.000  0.000
 H          0.010  0.003 -0.000   -0.108  0.096  0.005    0.112 -0.099 -0.006
 H         -0.004 -0.028  0.001   -0.002 -0.009  0.000    0.002  0.009 -0.000
 H          0.031  0.007 -0.000   -0.132 -0.665 -0.009    0.136  0.686  0.010
 O         -0.055  0.236  0.000   -0.000  0.000 -0.000    0.000 -0.000 -0.000
 N          0.060 -0.046 -0.000   -0.000  0.000 -0.000    0.000 -0.000 -0.000
 H         -0.130  0.044  0.000   -0.003  0.000  0.000    0.003  0.000 -0.000
 S         -0.001 -0.002 -0.000   -0.000 -0.000 -0.000    0.000  0.000  0.000
 O          0.001  0.002 -0.001    0.000  0.000 -0.000   -0.000 -0.000  0.000
 O          0.001  0.000  0.001    0.000  0.000  0.000   -0.000 -0.000 -0.000
 O          0.001  0.000 -0.000    0.000  0.000 -0.000   -0.000 -0.000  0.000
 TransDip   0.000  0.000 -0.002   -0.000 -0.003  0.004   -0.025 -0.210 -0.000

 Mode:                97                     98                     99
 Frequency:      3216.89                3216.90                3225.38
 Force Cnst:      6.6544                 6.6544                 6.6825
 Red. Mass:       1.0914                 1.0914                 1.0903
 IR Active:          YES                    YES                    YES
 IR Intens:       10.864                  3.475                  0.236
 Raman Active:       YES                    YES                    YES
               X      Y      Z        X      Y      Z        X      Y      Z
 C         -0.062  0.053 -0.003    0.017 -0.015  0.001   -0.001  0.001 -0.000
 C         -0.001 -0.002 -0.000    0.000  0.000  0.000   -0.001  0.001 -0.000
 C          0.001  0.002 -0.000   -0.000 -0.001  0.000   -0.008 -0.036 -0.000
 C          0.000 -0.000  0.000   -0.000  0.000 -0.000    0.001  0.000  0.000
 C          0.006  0.018 -0.000   -0.002 -0.005  0.000    0.000  0.001 -0.000
 C          0.001 -0.001  0.000   -0.000  0.000 -0.000    0.000  0.000 -0.000
 C          0.000  0.000  0.000    0.000  0.000 -0.000    0.000 -0.000  0.000
 C         -0.000 -0.000 -0.000   -0.000  0.000  0.000   -0.000 -0.000 -0.000
 H          0.710 -0.614  0.034   -0.197  0.171 -0.009    0.007 -0.006  0.000
 H         -0.006 -0.025 -0.000    0.002  0.007  0.000    0.092  0.414  0.005
 H         -0.042 -0.193  0.003    0.012  0.054 -0.001   -0.002 -0.007  0.000
 O         -0.000  0.000  0.000    0.000 -0.000  0.000   -0.000  0.000 -0.000
 N         -0.000  0.000 -0.000    0.000 -0.000  0.000   -0.000  0.000 -0.000
 H         -0.001 -0.000  0.000    0.000  0.000 -0.000   -0.000 -0.000 -0.000
 S         -0.000  0.000  0.000    0.000 -0.000 -0.000   -0.000 -0.000  0.000
 O          0.000  0.000  0.000   -0.000 -0.000 -0.000   -0.000  0.000  0.000
 O          0.000 -0.000 -0.000   -0.000  0.000  0.000    0.000  0.000 -0.000
 O         -0.000 -0.000  0.000    0.000  0.000 -0.000    0.000  0.000  0.000
 C         -0.017  0.015  0.001   -0.062  0.053  0.003   -0.001  0.001  0.000
 C         -0.000 -0.000  0.000   -0.001 -0.002  0.000   -0.002  0.001  0.000
 C          0.000  0.000  0.000    0.001  0.002  0.000   -0.017 -0.076  0.001
 C          0.000 -0.000 -0.000    0.000 -0.000 -0.000    0.002  0.001 -0.000
 C          0.002  0.005  0.000    0.006  0.018  0.000    0.000  0.001  0.000
 C          0.000 -0.000 -0.000    0.001 -0.001 -0.000    0.000  0.001  0.000
 C          0.000  0.000 -0.000   -0.000  0.000 -0.000    0.000 -0.001 -0.000
 C         -0.000 -0.000  0.000    0.000 -0.000  0.000   -0.000 -0.000  0.000
 H          0.198 -0.171 -0.009    0.710 -0.614 -0.034    0.015 -0.013 -0.001
 H         -0.001 -0.006  0.000   -0.006 -0.025  0.000    0.195  0.879 -0.011
 H         -0.012 -0.053 -0.001   -0.042 -0.193 -0.003   -0.003 -0.016 -0.000
 O         -0.000 -0.000 -0.000   -0.000  0.000  0.000   -0.000  0.000  0.000
 N         -0.000  0.000  0.000   -0.000  0.000  0.000   -0.000  0.000  0.000
 H         -0.000 -0.000 -0.000   -0.001 -0.000 -0.000   -0.001 -0.001  0.000
 S         -0.000  0.000 -0.000   -0.000  0.000 -0.000   -0.000 -0.000 -0.000
 O          0.000  0.000 -0.000    0.000  0.000 -0.000   -0.000  0.000 -0.000
 O          0.000 -0.000  0.000    0.000 -0.000  0.000    0.000  0.000  0.000
 O         -0.000 -0.000 -0.000   -0.000 -0.000 -0.000    0.000  0.000 -0.000
 TransDip  -0.020  0.104  0.002   -0.011  0.059 -0.004    0.010  0.012 -0.002

 Mode:               100                    101                    102
 Frequency:      3225.40                3612.22                3613.26
 Force Cnst:      6.6827                 8.2998                 8.3045
 Red. Mass:       1.0903                 1.0796                 1.0796
 IR Active:          YES                    YES                    YES
 IR Intens:        0.058                 81.606                  0.005
 Raman Active:       YES                    YES                    YES
               X      Y      Z        X      Y      Z        X      Y      Z
 C         -0.001  0.001 -0.000   -0.000  0.000 -0.000    0.000  0.000  0.000
 C         -0.002  0.001 -0.000    0.000 -0.000  0.000   -0.000 -0.000 -0.000
 C         -0.017 -0.076 -0.001   -0.000 -0.000 -0.000   -0.000  0.000  0.000
 C          0.002  0.001  0.000    0.001  0.001  0.000   -0.000 -0.001 -0.000
 C          0.000  0.002 -0.000   -0.000  0.000 -0.000   -0.000 -0.000  0.000
 C          0.000  0.001 -0.000    0.001  0.001  0.000   -0.001 -0.000 -0.000
 C          0.000 -0.001  0.000    0.001  0.002  0.000   -0.000  0.001 -0.000
 C         -0.000  0.000 -0.000   -0.001 -0.000  0.000   -0.000 -0.001 -0.000
 H          0.015 -0.013  0.001    0.000 -0.000  0.000   -0.000  0.000 -0.000
 H          0.195  0.879  0.011    0.000  0.001 -0.000   -0.000 -0.001 -0.000
 H         -0.003 -0.017  0.000   -0.001 -0.001  0.000    0.001  0.001 -0.000
 O         -0.000  0.000 -0.000    0.000 -0.001 -0.000    0.000 -0.001  0.000
 N         -0.000  0.000 -0.000   -0.026 -0.046  0.000    0.026  0.046 -0.000
 H         -0.001 -0.001 -0.000    0.342  0.618 -0.005   -0.341 -0.616  0.005
 S         -0.000 -0.000  0.000   -0.000 -0.000 -0.000    0.000  0.000  0.000
 O         -0.000  0.000  0.000    0.000  0.000  0.000   -0.000 -0.000 -0.000
 O          0.000  0.000 -0.000    0.000  0.000 -0.000   -0.000 -0.000  0.000
 O          0.000  0.000  0.000    0.000 -0.000  0.000   -0.000  0.000 -0.000
 C          0.001 -0.001 -0.000   -0.000  0.000  0.000   -0.000 -0.000  0.000
 C          0.001 -0.001 -0.000    0.000 -0.000 -0.000    0.000  0.000 -0.000
 C          0.008  0.036 -0.000   -0.000 -0.000  0.000    0.000 -0.000  0.000
 C         -0.001 -0.000  0.000    0.001  0.001 -0.000    0.000  0.001 -0.000
 C         -0.000 -0.001 -0.000   -0.000  0.000  0.000    0.000  0.000  0.000
 C         -0.000 -0.000 -0.000    0.001  0.001 -0.000    0.001  0.000 -0.000
 C         -0.000  0.000  0.000    0.001  0.002 -0.000    0.000 -0.001 -0.000
 C          0.000 -0.000 -0.000   -0.001 -0.000 -0.000    0.000  0.001 -0.000
 H         -0.008  0.007  0.000    0.000 -0.000 -0.000    0.000 -0.000 -0.000
 H         -0.092 -0.414  0.005    0.000  0.001  0.000    0.000  0.001 -0.000
 H          0.002  0.008  0.000   -0.001 -0.001 -0.000   -0.001 -0.001 -0.000
 O          0.000 -0.000 -0.000    0.000 -0.001  0.000   -0.000  0.001  0.000
 N          0.000  0.000 -0.000   -0.026 -0.045 -0.000   -0.026 -0.046 -0.000
 H          0.000  0.000 -0.000    0.340  0.616  0.006    0.342  0.618  0.006
 S          0.000  0.000  0.000   -0.000 -0.000  0.000   -0.000 -0.000  0.000
 O          0.000 -0.000  0.000    0.000  0.000 -0.000    0.000  0.000 -0.000
 O         -0.000 -0.000 -0.000    0.000  0.000  0.000    0.000  0.000  0.000
 O         -0.000 -0.000  0.000    0.000 -0.000 -0.000    0.000 -0.000 -0.000
 TransDip   0.004  0.004  0.005    0.115  0.265  0.000    0.000  0.001  0.002

 STANDARD THERMODYNAMIC QUANTITIES AT   298.15 K  AND     1.00 ATM

   This Molecule has  0 Imaginary Frequencies
   Zero point vibrational energy:      144.433 kcal/mol

   Atom    1 Element C  Has Mass   12.00000
   Atom    2 Element C  Has Mass   12.00000
   Atom    3 Element C  Has Mass   12.00000
   Atom    4 Element C  Has Mass   12.00000
   Atom    5 Element C  Has Mass   12.00000
   Atom    6 Element C  Has Mass   12.00000
   Atom    7 Element C  Has Mass   12.00000
   Atom    8 Element C  Has Mass   12.00000
   Atom    9 Element H  Has Mass    1.00783
   Atom   10 Element H  Has Mass    1.00783
   Atom   11 Element H  Has Mass    1.00783
   Atom   12 Element O  Has Mass   15.99491
   Atom   13 Element N  Has Mass   14.00307
   Atom   14 Element H  Has Mass    1.00783
   Atom   15 Element S  Has Mass   31.97207
   Atom   16 Element O  Has Mass   15.99491
   Atom   17 Element O  Has Mass   15.99491
   Atom   18 Element O  Has Mass   15.99491
   Atom   19 Element C  Has Mass   12.00000
   Atom   20 Element C  Has Mass   12.00000
   Atom   21 Element C  Has Mass   12.00000
   Atom   22 Element C  Has Mass   12.00000
   Atom   23 Element C  Has Mass   12.00000
   Atom   24 Element C  Has Mass   12.00000
   Atom   25 Element C  Has Mass   12.00000
   Atom   26 Element C  Has Mass   12.00000
   Atom   27 Element H  Has Mass    1.00783
   Atom   28 Element H  Has Mass    1.00783
   Atom   29 Element H  Has Mass    1.00783
   Atom   30 Element O  Has Mass   15.99491
   Atom   31 Element N  Has Mass   14.00307
   Atom   32 Element H  Has Mass    1.00783
   Atom   33 Element S  Has Mass   31.97207
   Atom   34 Element O  Has Mass   15.99491
   Atom   35 Element O  Has Mass   15.99491
   Atom   36 Element O  Has Mass   15.99491
   Molecular Mass:   419.972200 amu
   Principal axes and moments of inertia in amu*Bohr^2:
                             1           2           3
    Eigenvalues --     2477.36879 40827.10563 42591.76308
          X               0.99999    -0.00335    -0.00000
          Y               0.00335     0.99999     0.00000
          Z               0.00000    -0.00000     1.00000
   Rotational Symmetry Number is   1
   The Molecule is an Asymmetric Top
   Translational Enthalpy:        0.889 kcal/mol
   Rotational Enthalpy:           0.889 kcal/mol
   Vibrational Enthalpy:        157.023 kcal/mol
   gas constant (RT):             0.592 kcal/mol
   Translational Entropy:        43.995  cal/mol.K
   Rotational Entropy:           36.708  cal/mol.K
   Vibrational Entropy:          84.971  cal/mol.K

   Total Enthalpy:              159.393 kcal/mol
   Total Entropy:               165.674  cal/mol.K

 ======================================================================

 STANDARD THERMODYNAMIC QUANTITIES FOR ANHARMONIC VIBRATION -- TOSH

   Zero point vibrational energy: ************ kcal/mol

   Vibrational Enthalpy:       Infinity kcal/mol
   Vibrational Entropy:             NaN  cal/mol.K

   Total Enthalpy:             Infinity kcal/mol
   Total Entropy:                   NaN  cal/mol.K

 ======================================================================

 STANDARD THERMODYNAMIC QUANTITIES FOR ANHARMONIC VIBRATION -- VPT2

   Zero point vibrational energy: ************ kcal/mol

   Vibrational Enthalpy:       Infinity kcal/mol
   Vibrational Entropy:             NaN  cal/mol.K

   Total Enthalpy:             Infinity kcal/mol
   Total Entropy:                   NaN  cal/mol.K

 ======================================================================

Archival summary:
1\1\pikachu\FREQ\ProcedureUnspecified\6-31G*\282168(2-,1)\pakpong\SatJun400:04:372016SatJun400:04:372016\0\\#,FREQ,ProcedureUnspecified,6-31G*,\\-2,1\S\O,1,1.48723\O,1,1.48787,2,114.438\O,1,1.48948,2,114.818,3,-134.631,0\C,1,1.82514,2,103.992,3,113.025,0\C,5,1.39287,1,120.952,2,-24.6918,0\H,6,1.08537,5,119.714,1,3.18455,0\C,6,1.39984,5,118.979,1,-177.756,0\C,5,1.40547,1,119.274,2,157.064,0\H,9,1.08584,5,117.673,1,-3.56111,0\C,9,1.39655,5,122.224,1,177.722,0\H,11,1.08741,9,121.139,5,179.63,0\C,11,1.39384,9,117.672,5,0.148026,0\N,13,1.39271,11,129.264,9,179.693,0\H,14,1.01133,13,128.625,11,-0.115644,0\C,14,1.37941,13,109.863,11,-179.167,0\C,16,1.36219,14,125.7,13,179.522,0\N,17,1.37942,16,125.7,14,-179.746,0\H,18,1.01133,17,121.505,16,0.400415,0\C,18,1.39271,17,109.863,16,179.521,0\C,20,1.39384,18,129.264,17,-179.166,0\H,21,1.08741,20,121.187,18,0.212947,0\C,21,1.39654,20,117.672,18,179.695,0\H,23,1.08584,21,120.092,20,-178.539,0\C,23,1.40547,21,122.223,20,0.148628,0\C,25,1.39286,23,119.751,21,-0.544376,0\H,26,1.08537,25,119.715,23,-178.578,0\C,26,1.39984,25,118.979,23,0.479887,0\C,28,1.46704,26,132.043,25,-179.44,0\O,29,1.2371,28,131.091,26,-0.445659,0\C,8,1.46704,6,132.043,5,-179.441,0\O,31,1.2371,8,131.091,6,-0.440832,0\S,25,1.82514,23,119.274,21,177.721,0\O,33,1.48723,25,103.992,23,157.051,0\O,33,1.48787,25,104.211,23,-82.7557,0\O,33,1.48948,25,103.494,23,36.7437,0\\\@

 Total job time:  14731.50s(wall), 14736.41s(cpu) 
 Sat Jun  4 00:04:37 2016

        *************************************************************
        *                                                           *
        *  Thank you very much for using Q-Chem.  Have a nice day.  *
        *                                                           *
        *************************************************************
