# Supplementary material for: A DFT investigation of the blue bottle experiment: E∘half-cell analysis of autoxidation catalysed by redox indicators
Source: R Soc Open Sci. 2017 Nov 8;4(11):170708. doi: 10.1098/rsos.170708 (PMC5717635; doi:10.1098/rsos.170708)
Supplement: omp2.txt [file rsos170708supp4.txt]

Br-_SP.out
Br2.out
$molecule
0 1
Br
Br 1 2.274037
$end
C2H2O2.out
$molecule
0 1
C 
H  1 1.076962
O  1 1.211760 2 123.525064
C  1 1.502973 2 116.235544 3 -179.998509 0
H  4 1.076959 1 116.222036 2 179.993068 0
O  4 1.211772 1 120.215851 2 -0.003387 0
$end
C2H2O3.out
$molecule
0 1
C 
O  1 1.210719
O  1 1.316078 2 124.553076
H  3 0.962203 1 106.933623 2 179.995111 0
C  1 1.515008 2 121.682328 3 179.987410 0
H  5 1.069719 1 115.812476 2 -0.010960 0
O  5 1.203918 1 119.061473 2 179.993377 0
$end
C2H2O4.out
$molecule
0 1
C 
O  1 1.203137
O  1 1.302996 2 126.694135
H  3 0.952505 1 108.242635 2 -0.013518 0
C  1 1.519789 2 119.173268 3 179.984468 0
O  5 1.212204 1 124.289345 2 -179.981106 0
O  5 1.314717 1 111.512642 2 0.013122 0
H  7 0.963633 5 106.778147 1 -0.046841 0
$end
C2H4O.out
$molecule
0 1
C 
H  1 1.079781
O  1 1.229206 2 118.785450
C  1 1.478042 2 117.957763 3 -180.000000 0
H  4 1.074236 1 108.785501 2 -58.375332 0
H  4 1.074236 1 108.785501 2 58.375332 0
H  4 1.077599 1 110.685156 2 -180.000000 0
$end
C2H4O2_acetic_acid.out
$molecule
0 1
C 
O  1 1.222557
O  1 1.329549 2 121.120941
H  3 0.960444 1 106.427635 2 -0.102250 0
C  1 1.482708 2 124.971363 3 -179.951766 0
H  5 1.074130 1 109.136705 2 -121.457344 0
H  5 1.074237 1 109.036185 2 120.292903 0
H  5 1.074620 1 109.205355 2 -0.517236 0
$end
C2H4O2_glycolaldehyde.out
$molecule
0 1
C 
H  1 1.070989
O  1 1.220118 2 121.251861
C  1 1.486340 2 117.875696 3 179.928082 0
H  4 1.077757 1 107.789948 2 58.808401 0
H  4 1.077789 1 107.777747 2 -58.792523 0
O  4 1.410995 1 111.146395 2 -179.993157 0
H  7 0.968947 4 105.317861 1 0.056527 0
$end
C2H4O3.out
$molecule
0 1
C 
O  1 1.217960
O  1 1.320194 2 121.103991
H  3 0.945030 1 111.118889 2 179.996368 0
C  1 1.495053 2 121.790437 3 -179.998071 0
H  5 1.071441 1 108.017815 2 120.297253 0
H  5 1.071449 1 108.019771 2 -120.325034 0
O  5 1.410375 1 110.173146 2 -0.016008 0
H  8 0.968308 5 105.492374 1 0.013018 0
$end
C2H6O.out
$molecule
0 1
C 
H  1 1.082082
H  1 1.082100 2 108.440835
O  1 1.432260 2 104.559479 3 -117.281459 0
H  4 0.953494 1 108.403689 2 -175.577225 0
C  1 1.507475 2 110.850956 3 122.023881 0
H  6 1.078357 1 110.395990 2 176.813384 0
H  6 1.079996 1 110.532978 2 -63.185185 0
H  6 1.082966 1 110.077765 2 56.880052 0
$end
C3H2O3.out
$molecule
0 1
C 
O  1 1.207105
C  1 1.510683 2 118.600837
H  3 1.074436 1 114.578883 2 26.788910 0
O  3 1.211376 1 121.405784 2 -147.232502 0
C  1 1.510702 2 118.597206 3 -179.985182 0
H  6 1.074353 1 114.587511 2 26.770541 0
O  6 1.211455 1 121.400040 2 -147.252577 0
$end
C3H4O2.out
$molecule
0 1
C 
O  1 1.220727
C  1 1.478273 2 124.713989
H  3 1.073133 1 109.628553 2 0.051990 0
H  3 1.076171 1 109.160304 2 -121.468798 0
H  3 1.076239 1 109.170153 2 121.569685 0
C  1 1.512588 2 116.231715 3 -179.985958 0
H  7 1.080051 1 114.607174 2 -0.007428 0
O  7 1.212165 1 122.189057 2 179.985396 0
$end
C3H4O3_3-hydroxy-2-oxo-propanal.out
$molecule
0 1
C 
O  1 1.214079
C  1 1.483712 2 122.583208
H  3 1.073182 1 107.634967 2 -121.245672 0
H  3 1.073235 1 107.619882 2 121.132443 0
O  3 1.407210 1 111.159875 2 -0.064631 0
H  6 0.963800 3 106.304133 1 0.096852 0
C  1 1.523305 2 122.784793 3 179.948304 0
H  8 1.065891 1 116.349604 2 179.956559 0
O  8 1.213309 1 121.352334 2 -0.061526 0
$end
C3H4O3_glucic_acid.out
$molecule
0 1
O 
H  1 0.967889
C  1 1.394037 2 106.236352
H  3 1.069200 1 110.390409 2 -129.767324 0
C  3 1.506638 1 111.288788 2 -11.188066 0
H  5 1.063615 3 117.763746 1 -177.372465 0
O  5 1.212231 3 119.805188 1 3.489282 0
C  3 1.510849 1 114.257347 2 109.444807 0
H  8 1.070718 3 115.667618 1 168.349526 0
O  8 1.217676 3 122.992075 1 -12.666513 0
$end
C3H4O3_pyruvic_acid.out
$molecule
0 1
C 
O  1 1.209310
O  1 1.318107 2 124.473599
H  3 0.956832 1 107.089997 2 -0.007529 0
C  1 1.520327 2 121.586838 3 179.994532 0
O  5 1.219852 1 119.659540 2 -179.877604 0
C  5 1.479368 1 115.889772 2 0.106711 0
H  7 1.073387 5 109.414562 1 179.959182 0
H  7 1.076605 5 109.151976 1 -58.432205 0
H  7 1.076716 5 109.167674 1 58.360951 0
$end
C3H6O2.out
$molecule
0 1
C 
O  1 1.226486
C  1 1.482507 2 122.727771
H  3 1.067544 1 111.301902 2 -146.904809 0
H  3 1.074322 1 107.469239 2 94.444944 0
H  3 1.075023 1 109.603863 2 -23.650841 0
C  1 1.494285 2 118.751813 3 178.774233 0
H  7 1.077398 1 108.536140 2 -124.015658 0
H  7 1.078271 1 107.950295 2 117.505677 0
O  7 1.413420 1 110.693662 2 -3.138506 0
H  10 0.973411 7 104.250770 1 2.611998 0
$end
C3H6O3_2-hydroxypropionic_acid.out
$molecule
0 1
C 
O  1 1.216287
O  1 1.316598 2 123.228668
H  3 0.957405 1 107.120015 2 0.427662 0
C  1 1.496256 2 122.360069 3 -178.954377 0
H  5 1.076565 1 108.179179 2 -126.320120 0
O  5 1.418086 1 108.375802 2 -8.642378 0
H  7 0.969779 5 105.518947 1 7.821427 0
C  5 1.516312 1 110.555282 2 112.172092 0
H  9 1.076156 5 111.098259 1 64.403251 0
H  9 1.080302 5 109.516523 1 -56.917256 0
H  9 1.080581 5 108.328699 1 -175.462718 0
$end
C3H6O3_DHA.out
$molecule
0 1
C 
O  1 1.226395
C  1 1.499883 2 118.749996
H  3 1.073594 1 107.105725 2 33.221550 0
H  3 1.076979 1 105.842946 2 -83.294164 0
O  3 1.419026 1 110.570635 2 155.387452 0
H  6 0.946060 3 108.057680 1 178.428808 0
C  1 1.501397 2 120.330133 3 -179.095316 0
H  8 1.081934 1 107.545773 2 31.384970 0
H  8 1.084308 1 107.168047 2 -85.261444 0
O  8 1.414266 1 113.364539 2 150.331131 0
H  11 0.963825 8 106.278216 1 52.807777 0
$end
C3H6O3_glyceraldehyde.out
$molecule
0 1
O 
H  1 0.966979
C  1 1.412975 2 105.605444
H  3 1.075573 1 109.472583 2 -123.756961 0
C  3 1.491801 1 110.493952 2 -3.625423 0
H  5 1.069576 3 117.772864 1 -177.410492 0
O  5 1.217026 3 120.592996 1 3.976987 0
C  3 1.514539 1 108.549169 2 116.763002 0
H  8 1.071134 3 111.205303 1 176.352275 0
H  8 1.080301 3 108.936546 1 -61.869369 0
O  8 1.422014 3 109.444013 1 59.038681 0
H  11 0.960765 8 106.513742 3 -51.507466 0
$end
C4H10O.out
$molecule
0 1
C 
H  1 1.083652
O  1 1.437045 2 108.687459
H  3 0.955392 1 108.418237 2 -62.344752 0
C  1 1.507040 2 109.740882 3 115.152862 0
H  5 1.079940 1 110.777842 2 61.443349 0
H  5 1.087129 1 110.498761 2 -59.282344 0
H  5 1.087918 1 109.435891 2 -178.551622 0
C  1 1.513808 2 109.456038 3 -121.316685 0
H  9 1.080807 1 108.100388 2 -61.504266 0
H  9 1.086236 1 107.844517 2 -177.483436 0
C  9 1.520933 1 113.191270 2 60.501002 0
H  12 1.079350 9 111.361437 1 65.189992 0
H  12 1.079755 9 110.898178 1 -55.763010 0
H  12 1.081231 9 110.677995 1 -175.647583 0
$end
C4H6O2.out
$molecule
0 1
C 
O  1 1.220913
C  1 1.481395 2 124.038548
H  3 1.074512 1 109.602788 2 0.004500 0
H  3 1.078419 1 109.253673 2 121.618135 0
H  3 1.078420 1 109.253966 2 -121.609433 0
C  1 1.523501 2 118.261633 3 -179.991251 0
O  7 1.220913 1 118.261634 2 179.994090 0
C  7 1.481395 1 117.699817 2 0.002279 0
H  9 1.074512 7 109.602789 1 179.995797 0
H  9 1.078419 7 109.253673 1 -58.390567 0
H  9 1.078420 7 109.253966 1 58.381862 0
$end
C4H8O.out
$molecule
0 1
C 
O  1 1.235616
C  1 1.489976 2 120.360975
H  3 1.071846 1 111.274699 2 -139.511798 0
H  3 1.077325 1 107.929099 2 101.996326 0
H  3 1.080309 1 109.589516 2 -16.613224 0
C  1 1.490273 2 121.296355 3 179.260377 0
H  7 1.075729 1 107.382325 2 -131.295902 0
H  7 1.078035 1 106.113266 2 115.846179 0
C  7 1.512935 1 114.695978 2 -6.853233 0
H  10 1.077664 7 110.815078 1 179.779630 0
H  10 1.086393 7 110.874132 1 -59.586072 0
H  10 1.087433 7 110.805096 1 59.300367 0
$end
C4H8O2.out
$molecule
0 1
C 
O  1 1.228525
C  1 1.484191 2 122.375925
H  3 1.075407 1 108.372470 2 -111.360404 0
H  3 1.077502 1 109.442241 2 131.244793 0
H  3 1.078714 1 110.378007 2 9.112373 0
C  1 1.513332 2 119.853254 3 175.953929 0
H  7 1.071001 1 109.945999 2 155.142475 0
O  7 1.435150 1 104.472677 2 -92.813962 0
H  9 0.957415 7 106.957494 1 67.427427 0
C  7 1.503565 1 113.692736 2 29.030981 0
H  11 1.078241 7 109.558254 1 -177.031602 0
H  11 1.079810 7 110.948003 1 62.140315 0
H  11 1.083964 7 109.625686 1 -57.336993 0
$end
CH2O.out
$molecule
0 1
C 
H  1 1.078483
H  1 1.078579 2 119.144689
O  1 1.222199 2 120.434766 3 179.993786 0
$end
CH2O2.out
$molecule
0 1
C 
H  1 1.071154
O  1 1.214451 2 124.084455
O  1 1.319000 2 112.233450 3 179.959751 0
H  4 0.958911 1 107.369622 2 -179.985076 0
$end
Cl-_SP.out
Cl2.out
$molecule
0 1
Cl
Cl 1 1.995422
$end
CO2.out
$molecule
0 1
C 
O  1 1.159668
O  1 1.159668 2 179.989056
$end
F-_SP.out
F2.out
$molecule
0 1
F 
F  1 1.396293
$end
H2.out
$molecule
0 1
H 
H  1 0.733105
$end
H2O.out
$molecule
0 1
O 
H  1 0.949824
H  1 0.949824 2 105.924813
$end
H2O2.out
$molecule
0 1
O 
H  1 0.954019
O  1 1.439780 2 100.532966
H  3 0.954024 1 100.530546 2 -116.357417 0
$end
H3NO.out
$molecule
0 1
N 
H  1 1.005289
H  1 1.005317 2 106.667734
O  1 1.436966 2 103.578386 3 -108.927610 0
H  4 0.954012 1 102.858247 2 -124.341260 0
$end
H3O+.out
$molecule
1 1
O 
H  1 0.907334
H  1 0.907369 2 116.005551
H  1 0.907399 2 115.995958 3 -141.336248 0
$end
HNO.out
$molecule
0 1
N 
H  1 1.024014
O  1 1.222788 2 107.784697
$end
HO-.out
$molecule
-1 1
O 
H  1 1.038056
$end
HO2-.out
$molecule
-1 1
O 
H  1 1.016015
O  1 1.384016 2 94.228313
$end
O2.out
$molecule
0 1
O 
O  1 1.239976
$end
