# Supplementary material for: A DFT investigation of the blue bottle experiment: E∘half-cell analysis of autoxidation catalysed by redox indicators
Source: R Soc Open Sci. 2017 Nov 8;4(11):170708. doi: 10.1098/rsos.170708 (PMC5717635; doi:10.1098/rsos.170708)
Supplement: ob3lyp.txt [file rsos170708supp5.txt]

Br-.out
Br2.out
$molecule
0 1
Br
Br 1 2.326815
$end
C11H14O2.out
$molecule
0 1
C 
C  1 1.364732
C  1 1.475258 2 122.367930
H  3 1.088154 1 115.157872 2 136.360774 0
C  3 1.335522 1 127.139476 2 -47.309323 0
H  5 1.083433 3 122.497025 1 0.171680 0
H  5 1.084172 3 120.707708 1 -178.088244 0
C  2 1.484801 1 120.980068 3 -177.140684 0
O  8 1.215017 2 122.716634 1 179.185608 0
C  2 1.508621 1 125.200379 3 -0.525709 0
H  10 1.088603 2 112.014105 1 -21.965070 0
H  10 1.090987 2 109.397105 1 -143.914396 0
H  10 1.095027 2 111.128008 1 99.147289 0
C  1 1.541026 2 123.227031 3 175.652038 0
C  8 1.542641 2 117.674698 1 0.093831 0
O  15 1.206418 8 121.028008 2 155.029004 0
C  15 1.502024 8 114.274972 2 -24.978364 0
H  17 1.092501 15 109.401233 8 173.784677 0
H  17 1.098015 15 107.351535 8 -69.221403 0
C  14 1.544449 1 111.456024 2 145.398634 0
H  20 1.091432 14 112.269211 1 67.140621 0
H  20 1.093060 14 111.396704 1 -54.136438 0
H  20 1.093692 14 109.412063 1 -173.559801 0
C  14 1.548950 1 108.936849 2 -94.207072 0
H  24 1.092534 14 111.597188 1 63.112695 0
H  24 1.092772 14 111.148145 1 -57.338908 0
H  24 1.093802 14 110.050530 1 -176.755805 0
$end
C11H16O2.out
$molecule
0 1
O 
C  1 1.223053
C  2 1.480978 1 122.359010
C  3 1.362763 2 120.244747 1 -168.743645 0
C  4 1.476032 3 122.484954 2 -179.596946 0
H  5 1.087792 4 115.105171 3 137.614697 0
C  5 1.335670 4 127.218565 3 -46.116342 0
H  7 1.083216 5 122.427267 4 0.237754 0
H  7 1.084226 5 120.736424 4 -178.010498 0
C  3 1.509324 2 114.123701 1 11.499799 0
H  10 1.089200 3 111.835781 2 156.068665 0
H  10 1.091175 3 109.660910 2 34.239265 0
H  10 1.094846 3 111.324439 2 -82.974937 0
C  2 1.519464 1 119.067467 3 178.585374 0
H  14 1.102562 2 105.979102 1 -100.113376 0
O  14 1.410649 2 111.069171 1 18.591843 0
H  16 0.970284 14 106.018930 2 -18.408498 0
C  14 1.519130 2 109.506293 1 141.751173 0
H  18 1.093927 14 109.723520 2 179.791404 0
H  18 1.095650 14 107.920320 2 -64.092378 0
C  4 1.543371 3 123.133040 2 -2.320239 0
C  21 1.544967 4 110.692859 3 138.713607 0
H  22 1.091613 21 112.419267 4 64.343856 0
H  22 1.093099 21 111.198561 4 -56.824452 0
H  22 1.093995 21 109.424361 4 -176.034115 0
C  21 1.550268 4 108.974156 3 -101.892602 0
H  26 1.091899 21 112.139822 4 60.516478 0
H  26 1.092829 21 111.451186 4 -60.182813 0
H  26 1.093603 21 109.849059 4 -179.128073 0
$end
C14H10O2_benzil.out
$molecule
0 1
O 
C  1 1.216893
C  2 1.486190 1 123.341820
C  3 1.401427 2 122.045855 1 -175.984826 0
H  4 1.082858 3 120.281485 2 -3.276202 0
C  4 1.392087 3 120.097708 2 177.451623 0
H  6 1.083956 4 119.822903 3 179.980254 0
C  6 1.393701 4 120.047082 3 0.264077 0
H  8 1.084417 6 119.932303 4 179.905890 0
C  8 1.397067 6 120.137850 4 -0.052232 0
H  10 1.084130 8 120.038370 6 179.835867 0
C  10 1.388268 8 119.983506 6 -0.232719 0
H  12 1.083523 10 121.118340 8 -179.679623 0
C  2 1.543268 1 117.356398 3 176.643572 0
O  14 1.216893 2 117.356398 1 -113.404706 0
C  14 1.486190 2 119.218193 1 63.382699 0
C  16 1.401427 14 122.045855 2 7.430889 0
H  17 1.082858 16 120.281485 14 -3.276202 0
C  17 1.392087 16 120.097708 14 177.451623 0
H  19 1.083956 17 119.822903 16 179.980254 0
C  19 1.393701 17 120.047082 16 0.264077 0
H  21 1.084417 19 119.932303 17 179.905890 0
C  21 1.397067 19 120.137850 17 -0.052232 0
H  23 1.084130 21 120.038370 19 179.835867 0
C  23 1.388268 21 119.983506 19 -0.232719 0
H  25 1.083523 23 121.118340 21 -179.679623 0
$end
C14H12O2_benzoin.out
$molecule
0 1
O 
C  1 1.215134
C  2 1.498925 1 121.012201
C  3 1.401995 2 123.104513 1 172.733692 0
H  4 1.082073 3 120.337875 2 -2.819225 0
C  4 1.392517 3 120.268321 2 179.153749 0
H  6 1.084119 4 119.747517 3 179.551500 0
C  6 1.393800 4 120.158779 3 -0.163538 0
H  8 1.084455 6 120.021490 4 -179.738117 0
C  8 1.396004 6 119.951026 4 0.397782 0
H  10 1.084207 8 120.068554 6 179.847743 0
C  10 1.389107 8 119.998985 6 -0.164531 0
H  12 1.083200 10 121.018467 8 179.977281 0
C  2 1.552649 1 121.230014 3 178.857153 0
H  14 1.091323 2 108.163947 1 139.182617 0
O  14 1.441205 2 107.619600 1 -108.571860 0
H  16 0.963839 14 108.445602 2 78.540721 0
C  14 1.510928 2 114.961329 1 18.185394 0
C  18 1.397647 14 119.329722 2 124.785255 0
H  19 1.085382 18 119.527644 14 -1.942641 0
C  19 1.393832 18 120.920548 14 177.675760 0
H  21 1.084312 19 119.870537 18 -179.952221 0
C  21 1.392453 19 119.912276 18 -0.274296 0
H  23 1.084289 21 120.182960 19 -179.908557 0
C  23 1.394845 21 119.681036 19 0.230945 0
H  25 1.084269 23 120.020983 21 179.417390 0
C  25 1.392114 23 120.310676 21 0.097707 0
H  27 1.083406 25 119.400055 23 178.007686 0
$end
C14H12O2_benzoin_sol.out
C2H2O2.out
$molecule
0 1
C 
H  1 1.107375
O  1 1.203200 2 123.527979
C  1 1.527647 2 114.968493 3 179.999044 0
H  4 1.107324 1 114.957331 2 -179.994951 0
O  4 1.203198 1 121.483434 2 0.000000 0
$end
C2H2O3.out
$molecule
0 1
C 
O  1 1.199113
O  1 1.336224 2 124.587074
H  3 0.973615 1 108.063694 2 -179.985507 0
C  1 1.537275 2 121.701063 3 179.988973 0
H  5 1.102373 1 115.009253 2 0.076088 0
O  5 1.204310 1 121.026836 2 -179.944284 0
$end
C2H2O4.out
$molecule
0 1
C 
O  1 1.208312
O  1 1.325961 2 125.732081
H  3 0.970266 1 108.265914 2 0.002061 0
C  1 1.549076 2 121.293421 3 -179.993883 0
O  5 1.193253 1 124.132819 2 -179.974005 0
O  5 1.337522 1 111.304954 2 0.023675 0
H  7 0.973138 5 108.363853 1 0.008762 0
$end
C2H4O.out
$molecule
0 1
C 
H  1 1.112438
O  1 1.205943 2 120.064586
C  1 1.503970 2 115.108001 3 -180.000000 0
H  4 1.089947 1 110.995830 2 -180.000000 0
H  4 1.095621 1 109.428634 2 -58.264914 0
H  4 1.095621 1 109.428634 2 58.264914 0
$end
C2H4O2_acetic_acid.out
$molecule
0 1
C 
O  1 1.197310
O  1 1.365563 2 119.728859
H  3 0.964591 1 110.791026 2 -180.000000 0
C  1 1.515479 2 124.977281 3 -180.000000 0
H  5 1.087592 1 109.350181 2 -0.000000 0
H  5 1.094133 1 110.500276 2 120.244297 0
H  5 1.094133 1 110.500276 2 -120.244297 0
$end
C2H4O2_glycolaldehyde.out
$molecule
0 1
C 
H  1 1.107635
O  1 1.207927 2 121.589839
C  1 1.506935 2 116.293788 3 179.975140 0
H  4 1.101172 1 107.745067 2 57.177903 0
H  4 1.101248 1 107.714942 2 -57.266898 0
O  4 1.401465 1 112.765471 2 179.954029 0
H  7 0.968976 4 106.930496 1 0.114148 0
$end
C2H4O3.out
$molecule
0 1
C 
O  1 1.199695
O  1 1.342204 2 123.002200
H  3 0.973242 1 107.957217 2 179.655766 0
C  1 1.528132 2 121.920054 3 -179.424272 0
H  5 1.093946 1 107.917554 2 -53.359035 0
H  5 1.094528 1 107.298522 2 63.540369 0
O  5 1.427883 1 109.272296 2 -174.828659 0
H  8 0.961018 5 110.619748 1 -156.662132 0
$end
C2H6O.out
$molecule
0 1
C 
H  1 1.092215
H  1 1.098533 2 107.328792
O  1 1.428613 2 105.090607 3 -117.525961 0
H  4 0.962478 1 108.610332 2 179.506963 0
C  1 1.523435 2 110.471785 3 120.377629 0
H  6 1.092734 1 110.663380 2 60.681709 0
H  6 1.094515 1 110.648519 2 -59.593615 0
H  6 1.095519 1 111.208186 2 -179.064999 0
$end
C3H2O3.out
$molecule
0 1
C 
O  1 1.206786
C  1 1.535553 2 120.055573
H  3 1.107293 1 114.223241 2 28.681836 0
O  3 1.200182 1 121.858215 2 -145.660193 0
C  1 1.535891 2 119.956977 3 -179.977892 0
H  6 1.107325 1 114.144955 2 29.131960 0
O  6 1.200163 1 121.944721 2 -145.211896 0
$end
C3H4O2.out
$molecule
0 1
C 
O  1 1.210365
C  1 1.502184 2 125.086803
H  3 1.088559 1 109.921530 2 0.040286 0
H  3 1.094036 1 109.920136 2 121.751493 0
H  3 1.094053 1 109.890940 2 -121.634895 0
C  1 1.540485 2 117.353031 3 -179.996883 0
H  7 1.108026 1 113.280720 2 0.377399 0
O  7 1.202994 1 123.416067 2 -179.541288 0
$end
C3H4O3_3-hydroxy-2-oxo-propanal.out
$molecule
0 1
O 
C  1 1.206520
C  2 1.511576 1 121.657166
H  3 1.102123 2 108.225549 1 -122.698639 0
H  3 1.102148 2 108.213704 1 122.666446 0
O  3 1.397701 2 112.422623 1 -0.012921 0
H  6 0.969552 3 107.164626 2 0.061693 0
C  2 1.545291 1 121.777614 3 179.985243 0
H  8 1.110334 2 115.511977 1 179.948656 0
O  8 1.198432 2 122.518511 1 -0.055761 0
$end
C3H4O3_enediol.out
$molecule
0 1
C 
C  1 1.349111
H  2 1.084158 1 119.302375
O  2 1.349222 1 122.389095 3 179.956643 0
H  4 0.961854 2 110.391145 1 179.643941 0
O  1 1.352444 2 123.253583 3 179.951968 0
H  6 0.972273 1 105.960443 2 179.918622 0
C  1 1.455109 2 119.601574 3 -0.153090 0
H  8 1.104578 1 116.996469 2 0.080466 0
O  8 1.220821 1 121.116736 2 -179.894001 0
$end
C3H4O3_glucic_acid.out
$molecule
0 1
O 
H  1 0.969440
C  1 1.385447 2 107.701884
H  3 1.105859 1 110.657725 2 -126.365173 0
C  3 1.523799 1 112.296845 2 -8.024854 0
H  5 1.105563 3 117.085939 1 -177.636054 0
O  5 1.205123 3 120.999900 1 2.596857 0
C  3 1.541038 1 113.597110 2 116.009070 0
H  8 1.112447 3 113.825412 1 169.465392 0
O  8 1.196766 3 124.315256 1 -9.708850 0
$end
C3H4O3_pyruvic_acid.out
$molecule
0 1
C 
O  1 1.205551
O  1 1.338106 2 124.640078
H  3 0.969598 1 107.547787 2 -0.006553 0
C  1 1.553244 2 122.868651 3 -179.997779 0
O  5 1.203478 1 120.410937 2 179.933937 0
C  5 1.504311 1 114.675740 2 -0.065813 0
H  7 1.088507 5 109.384531 1 179.899841 0
H  7 1.093467 5 110.089603 1 58.319953 0
H  7 1.093532 5 110.069366 1 -58.561818 0
$end
C3H4O4_hydroxypyruvic_acid.out
$molecule
0 1
O 
C  1 1.213795
C  2 1.501190 1 122.614880
H  3 1.098851 2 108.036005 1 123.076625 0
H  3 1.099004 2 107.986948 1 -122.786665 0
O  3 1.401975 2 112.484375 1 0.154627 0
H  6 0.967429 3 108.082948 2 -0.351077 0
C  2 1.544446 1 119.287117 3 -179.949928 0
O  8 1.199206 2 122.518170 1 179.997186 0
O  8 1.334572 2 113.074582 1 -0.001201 0
H  10 0.974232 8 108.004560 2 0.007844 0
$end
C3H4O4_tartronate_semialdehyde.out
$molecule
0 1
O 
H  1 0.973257
C  1 1.406714 2 106.894904
H  3 1.098695 1 111.080965 2 115.088075 0
C  3 1.524431 1 110.945048 2 -4.496279 0
H  5 1.101383 3 116.567672 1 -176.154790 0
O  5 1.205776 3 120.195925 1 3.820013 0
C  3 1.543376 1 111.532143 2 -126.689550 0
O  8 1.199653 3 121.681101 1 -177.059312 0
O  8 1.334852 3 114.146723 1 3.477392 0
H  10 0.975667 8 107.475447 3 -1.541641 0
$end
C3H6O2.out
$molecule
0 1
C 
O  1 1.211462
C  1 1.510131 2 122.960843
H  3 1.089078 1 109.478986 2 -5.630064 0
H  3 1.093293 1 110.488780 2 -127.947489 0
H  3 1.094686 1 110.209029 2 114.933516 0
C  1 1.533598 2 118.998512 3 -178.120580 0
H  7 1.094860 1 106.634534 2 75.698893 0
H  7 1.095239 1 108.068132 2 -39.148524 0
O  7 1.420683 1 115.467838 2 -166.333366 0
H  10 0.961544 7 109.272764 1 80.350857 0
$end
C3H6O3_2-hydroxypropionic_acid.out
$molecule
0 1
C 
O  1 1.207881
O  1 1.346133 2 123.398873
H  3 0.969387 1 107.700283 2 0.018081 0
C  1 1.521135 2 123.625717 3 179.370901 0
H  5 1.098981 1 106.406586 2 -120.016523 0
O  5 1.413396 1 109.660534 2 -2.105490 0
H  7 0.967686 5 107.606040 1 -0.809781 0
C  5 1.531384 1 112.114360 2 120.923647 0
H  9 1.091153 5 108.694967 1 -178.580942 0
H  9 1.091498 5 111.109252 1 61.495633 0
H  9 1.092546 5 110.445613 1 -59.958192 0
$end
C3H6O3_DHA.out
$molecule
0 1
C 
O  1 1.209228
C  1 1.526954 2 121.988631
H  3 1.090150 1 107.573118 2 22.725469 0
H  3 1.100999 1 107.380639 2 -93.105986 0
O  3 1.416200 1 114.085389 2 142.301827 0
H  6 0.966191 3 107.189162 1 63.373370 0
C  1 1.528281 2 119.569343 3 179.746524 0
H  8 1.093604 1 107.590807 2 33.202527 0
H  8 1.098350 1 107.352304 2 -83.554213 0
O  8 1.431275 1 110.142529 2 155.185358 0
H  11 0.961747 8 109.416422 1 -179.445606 0
$end
C3H6O3_glyceraldehyde.out
$molecule
0 1
O 
H  1 0.969913
C  1 1.411305 2 107.266574
H  3 1.101197 1 109.360578 2 -120.653332 0
C  3 1.510556 1 111.364190 2 -1.906814 0
H  5 1.107001 3 116.588704 1 -178.127428 0
O  5 1.208257 3 121.977360 1 2.101497 0
C  3 1.538740 1 109.263912 2 121.598841 0
H  8 1.092943 3 110.513224 1 175.808308 0
H  8 1.098697 3 108.961664 1 -64.838762 0
O  8 1.413619 3 110.769008 1 57.719112 0
H  11 0.965205 8 107.333662 3 -54.559918 0
$end
C3H6O4.out
$molecule
0 1
O 
H  1 0.966056
C  1 1.437775 2 108.866291
H  3 1.094283 1 104.954713 2 164.264433 0
C  3 1.524300 1 111.973251 2 46.578765 0
H  5 1.088791 3 109.345457 1 -176.385362 0
H  5 1.102155 3 109.361585 1 -58.800696 0
O  5 1.417012 3 111.946062 1 64.989334 0
H  8 0.963530 5 108.952118 3 -52.024461 0
C  3 1.538703 1 111.418825 2 -80.427584 0
O  10 1.199748 3 123.144990 1 163.881766 0
O  10 1.346277 3 114.416340 1 -17.761741 0
H  12 0.972334 10 107.997784 3 0.586410 0
$end
C3H7NO2S.out
$molecule
0 1
S 
H  1 1.346530
C  1 1.846757 2 96.394618
H  3 1.087987 1 109.861414 2 -48.478898 0
H  3 1.093047 1 109.569381 2 70.902819 0
C  3 1.530065 1 109.578921 2 -168.162793 0
H  6 1.095544 3 108.616918 1 58.855038 0
N  6 1.470590 3 115.782051 1 -62.221317 0
H  8 1.012884 6 112.252442 3 91.520690 0
H  8 1.015856 6 111.758178 3 -29.354309 0
C  6 1.549696 3 109.797511 1 172.963772 0
O  11 1.202509 6 122.951907 3 -38.896272 0
O  11 1.337682 6 113.738128 3 142.746790 0
H  13 0.983346 11 105.509003 6 -3.232273 0
$end
C3H7NO3S.out
$molecule
0 1
S 
O  1 1.703952
H  2 0.964423 1 108.167808
C  1 1.820606 2 100.204821 3 102.577304 0
H  4 1.089989 1 108.565949 2 50.400586 0
H  4 1.096944 1 104.074306 2 164.653224 0
C  4 1.534090 1 115.193809 2 -73.948570 0
H  7 1.095596 4 108.213897 1 57.956769 0
N  7 1.468047 4 116.112800 1 -62.939235 0
H  9 1.012901 7 111.836776 4 83.940923 0
H  9 1.016594 7 111.449609 4 -35.735094 0
C  7 1.548748 4 110.534331 1 171.570273 0
O  12 1.201757 7 123.139821 4 -36.128092 0
O  12 1.339843 7 113.741767 4 145.707785 0
H  14 0.981607 12 105.792901 7 -3.250662 0
$end
C3H7NO4S.out
$molecule
0 1
S 
O  1 1.484748
O  1 1.712793 2 110.208675
H  3 0.967268 1 107.823238 2 -76.523258 0
C  1 1.839250 2 105.591974 3 96.837140 0
H  5 1.090469 1 105.718352 2 -51.506212 0
H  5 1.093914 1 104.227971 2 63.132841 0
C  5 1.528494 1 113.880368 2 -174.588229 0
H  8 1.093944 5 108.258159 1 59.130932 0
N  8 1.470306 5 116.093565 1 -61.863384 0
H  10 1.012685 8 112.631670 5 89.541650 0
H  10 1.015415 8 112.575345 5 -33.140795 0
C  8 1.550726 5 109.866262 1 172.972126 0
O  13 1.201030 8 123.036160 5 -36.193873 0
O  13 1.338249 8 113.583937 5 145.744673 0
H  15 0.981633 13 105.836170 8 -4.040959 0
$end
C3H7NO5S.out
$molecule
0 1
S 
O  1 1.450581
O  1 1.461441 2 119.789646
O  1 1.650671 2 109.604419 3 125.037426 0
H  4 0.969955 1 108.905930 2 -79.233009 0
C  1 1.806172 2 109.830750 3 -129.819833 0
H  6 1.090008 1 106.352817 2 -63.111261 0
H  6 1.092689 1 104.323306 2 51.783641 0
C  6 1.533757 1 113.217946 2 174.110730 0
H  9 1.095383 6 108.353084 1 50.076304 0
N  9 1.463313 6 116.992549 1 -71.238536 0
H  11 1.014842 9 110.920265 6 75.185198 0
H  11 1.016798 9 111.488875 6 -43.739598 0
C  9 1.549438 6 109.564002 1 163.347387 0
O  14 1.201296 9 123.289200 6 -29.792072 0
O  14 1.336330 9 113.176468 6 152.397892 0
H  16 0.981691 14 106.218351 9 -5.167323 0
$end
C4H10O.out
$molecule
0 1
C 
H  1 1.101501
O  1 1.435987 2 108.856844
H  3 0.961877 1 108.970849 2 -59.013999 0
C  1 1.521498 2 108.904064 3 115.377964 0
H  5 1.091933 1 110.398269 2 -59.525406 0
H  5 1.093234 1 110.764804 2 60.763403 0
H  5 1.093508 1 110.265334 2 -179.018600 0
C  1 1.533436 2 108.504761 3 -121.917804 0
H  9 1.095913 1 108.341683 2 -179.567207 0
H  9 1.096279 1 107.975809 2 -64.114636 0
C  9 1.531540 1 114.237613 2 57.533084 0
H  12 1.092881 9 111.016830 1 -177.038835 0
H  12 1.095083 9 111.973904 1 63.872196 0
H  12 1.095184 9 111.408272 1 -57.247041 0
$end
C4H4O3_lactone.out
$molecule
0 1
O 
C  1 1.353451
O  2 1.192897 1 124.464600
C  1 1.455498 2 112.459690 3 175.480806 0
H  4 1.088414 1 106.812914 2 136.827538 0
H  4 1.091361 1 107.328439 2 -106.268521 0
C  4 1.533862 1 106.992073 2 14.399635 0
H  7 1.090401 4 114.153680 1 -138.246878 0
H  7 1.094794 4 111.710466 1 99.027607 0
C  7 1.512645 4 103.438322 1 -16.843802 0
O  10 1.197459 7 129.152605 4 -166.916834 0
$end
C4H4O6.out
$molecule
0 1
O 
C  1 1.199918
C  2 1.542230 1 125.019454
H  3 1.090459 2 109.013244 1 132.684537 0
O  3 1.417697 2 107.292071 1 -111.481537 0
H  5 0.966020 3 108.455182 2 81.876384 0
C  3 1.523154 2 109.822156 1 14.284352 0
O  7 1.199323 3 124.119084 2 81.225859 0
O  7 1.351017 3 111.472909 2 -97.398629 0
H  9 0.969253 7 108.209395 3 176.748453 0
C  2 1.544627 1 121.798961 3 -179.214037 0
O  11 1.202741 2 122.075356 1 -144.369027 0
O  11 1.336221 2 112.288197 1 32.955112 0
H  13 0.970325 11 107.939884 2 -177.042361 0
$end
C4H6O2.out
$molecule
0 1
C 
O  1 1.210185
C  1 1.504561 2 124.201146
H  3 1.088751 1 109.573994 2 -0.140006 0
H  3 1.093541 1 110.111808 2 -121.781509 0
H  3 1.093555 1 110.122704 2 121.507438 0
C  1 1.556681 2 119.221729 3 179.702660 0
O  7 1.210185 1 119.221729 2 -179.789216 0
C  7 1.504561 1 116.576502 2 -0.064191 0
H  9 1.088751 7 109.573994 1 -179.849847 0
H  9 1.093541 7 110.111808 1 58.508650 0
H  9 1.093555 7 110.122704 1 -58.202403 0
$end
C4H6O3_4-oxobutyric_acid.out
$molecule
0 1
C 
O  1 1.197372
O  1 1.359551 2 120.169880
H  3 0.964838 1 110.927489 2 -178.848346 0
C  1 1.525822 2 124.586338 3 178.365433 0
H  5 1.095689 1 109.696051 2 139.958775 0
H  5 1.098517 1 106.790077 2 -105.098453 0
C  5 1.532696 1 112.534144 2 16.344635 0
H  8 1.090983 5 111.542082 1 72.018115 0
H  8 1.096825 5 108.273987 1 -46.511204 0
C  8 1.509024 5 111.564252 1 -165.248578 0
H  11 1.114022 8 114.801953 5 55.703208 0
O  11 1.204876 8 124.974008 5 -124.492128 0
$end
C4H6O3_alpha-ketobutyric_acid.out
$molecule
0 1
O 
C  1 1.213031
C  2 1.499791 1 125.413385
H  3 1.097078 2 107.028863 1 124.545337 0
H  3 1.097087 2 107.024731 1 -124.573060 0
C  3 1.525417 2 113.953129 1 -0.016794 0
H  6 1.091787 3 110.200219 2 -179.992728 0
H  6 1.091856 3 111.208543 2 59.898123 0
H  6 1.091859 3 111.209325 2 -59.882613 0
C  2 1.555176 1 117.453806 3 179.960125 0
O  10 1.200058 2 123.259837 1 179.535876 0
O  10 1.335719 2 112.609266 1 -0.367949 0
H  12 0.975588 10 107.053717 2 -0.138753 0
$end
C4H6O3_lactone.out
$molecule
0 1
O 
C  1 1.352614
O  2 1.199514 1 123.477152
C  1 1.450315 2 110.921985 3 174.872795 0
H  4 1.088923 1 107.232012 2 141.232514 0
H  4 1.091739 1 107.800227 2 -100.995997 0
C  4 1.535293 1 105.482531 2 19.372497 0
H  7 1.090097 4 112.967669 1 -148.454145 0
H  7 1.092663 4 110.362612 1 89.584048 0
C  7 1.520866 4 102.952320 1 -27.603838 0
H  10 1.093391 7 113.861222 4 144.558660 0
O  10 1.427113 7 109.372627 4 -90.590868 0
H  12 0.964790 10 108.431079 7 170.473063 0
$end
C4H6O4_aldehyde.out
$molecule
0 1
O 
H  1 0.965584
C  1 1.419431 2 107.110345
H  3 1.101910 1 110.418926 2 74.069230 0
C  3 1.524615 1 108.016962 2 -168.805911 0
O  5 1.205300 3 122.337468 1 165.207569 0
C  3 1.526672 1 111.563431 2 -46.192462 0
H  7 1.093368 3 109.710641 1 177.769155 0
H  7 1.096170 3 109.555672 1 -62.209123 0
O  7 1.430152 3 105.459165 1 57.204507 0
H  10 0.961389 7 109.522999 3 -168.040381 0
C  5 1.551659 3 117.278366 1 -16.517251 0
H  12 1.104603 5 116.264805 3 -34.037243 0
O  12 1.200820 5 121.076431 3 146.992555 0
$end
C4H6O4_ketone.out
$molecule
0 1
O 
C  1 1.205765
C  2 1.514276 1 124.666036
H  3 1.099634 2 107.462783 1 -122.974099 0
H  3 1.099645 2 107.462170 1 122.973119 0
O  3 1.408112 2 109.493715 1 0.000000 0
H  6 0.961485 3 108.467039 2 -179.958441 0
C  2 1.550574 1 120.377351 3 -180.000000 0
O  8 1.205765 2 120.377362 1 179.955365 0
C  8 1.514276 2 114.956603 1 -0.044148 0
H  10 1.099634 8 107.462772 2 57.025470 0
H  10 1.099645 8 107.462172 2 -57.027307 0
O  10 1.408112 8 109.493711 2 -180.000000 0
H  13 0.961485 10 108.467037 8 -179.957732 0
$end
C4H6O6.out
$molecule
0 1
O 
H  1 0.965202
C  1 1.413508 2 109.185575
H  3 1.090810 1 106.455757 2 -173.835260 0
C  3 1.528356 1 112.392098 2 -57.261185 0
O  5 1.199998 3 125.608998 1 -129.749249 0
O  5 1.356018 3 110.595889 1 50.118553 0
H  7 0.969034 5 108.128277 3 -179.812205 0
C  3 1.553553 1 111.838542 2 66.805043 0
H  9 1.090810 3 109.334796 1 -62.354572 0
O  9 1.413506 3 111.838810 1 179.997824 0
H  11 0.965202 9 109.185537 3 -66.807626 0
C  9 1.528358 3 109.818591 1 54.501163 0
O  13 1.199997 9 125.609020 3 -105.049468 0
O  13 1.356018 9 110.596080 3 75.033442 0
H  15 0.969034 13 108.128375 9 179.836630 0
$end
C4H8NO2.out
$molecule
-1 1
C 
O  1 1.254211
O  1 1.255817 2 128.967489
C  1 1.571698 2 115.124952 3 -177.884278 0
H  4 1.095014 1 108.514449 2 -24.712821 0
H  4 1.100273 1 105.994492 2 89.469860 0
C  4 1.529998 1 114.607624 2 -149.771897 0
H  7 1.096156 4 107.487016 1 -44.710746 0
H  7 1.096642 4 109.998142 1 70.716877 0
C  7 1.526693 4 113.808412 1 -166.804285 0
H  10 1.096872 7 110.101055 4 -59.282211 0
H  10 1.102767 7 108.537187 4 57.223123 0
N  10 1.479245 7 111.397833 4 -178.457341 0
H  13 1.015896 10 110.865991 7 -169.410948 0
H  13 1.016350 10 109.319893 7 -51.786632 0
$end
C4H8O.out
$molecule
0 1
C 
O  1 1.211822
C  1 1.520104 2 122.266903
H  3 1.098670 1 107.166161 2 -124.104869 0
H  3 1.098675 1 107.177894 2 123.990105 0
C  1 1.521489 2 120.829419 3 179.855817 0
H  6 1.091252 1 113.048015 2 -179.925718 0
H  6 1.093108 1 108.925761 2 58.366626 0
H  6 1.093117 1 108.933654 2 -58.214799 0
C  3 1.524840 1 114.469644 2 -0.061474 0
H  10 1.091819 3 111.000720 1 -59.575547 0
H  10 1.091821 3 111.001360 1 59.589822 0
H  10 1.092689 3 110.639020 1 -179.993183 0
$end
C4H8O2.out
$molecule
0 1
C 
O  1 1.211447
C  1 1.511881 2 122.633194
H  3 1.089395 1 110.202941 2 12.087661 0
H  3 1.091943 1 110.688183 2 135.040420 0
H  3 1.096146 1 108.848166 2 -107.371986 0
C  1 1.545556 2 121.410111 3 178.856957 0
H  7 1.094929 1 108.058057 2 132.195476 0
O  7 1.437295 1 108.007480 2 -115.592490 0
H  9 0.964265 7 108.144357 1 75.561373 0
C  7 1.518693 1 113.273073 2 9.709721 0
H  11 1.091946 7 109.771077 1 -178.946345 0
H  11 1.092403 7 110.876499 1 60.781322 0
H  11 1.093317 7 110.873591 1 -58.135705 0
$end
C4H8O3.out
$molecule
0 1
O 
H  1 0.963118
C  1 1.418621 2 109.195454
H  3 1.103806 1 110.011347 2 75.002654 0
C  3 1.528378 1 108.712030 2 -166.079159 0
H  5 1.092195 3 108.028646 1 174.905946 0
H  5 1.094862 3 108.007748 1 59.281437 0
C  3 1.528978 1 113.105013 2 -41.448469 0
O  8 1.202955 3 125.490419 1 -160.427327 0
O  8 1.358263 3 111.739572 1 22.766622 0
H  10 0.968923 8 107.639070 3 177.069612 0
C  5 1.530089 3 112.471440 1 -62.560365 0
H  12 1.091265 5 111.110653 3 58.724635 0
H  12 1.092851 5 110.520742 3 178.901006 0
H  12 1.094795 5 111.119448 3 -61.613704 0
$end
C4H8O4_erythrose.out
$molecule
0 1
O 
H  1 0.966766
C  1 1.424480 2 107.840221
H  3 1.101359 1 110.000851 2 -56.226832 0
C  3 1.525334 1 106.084435 2 -173.395147 0
H  5 1.090003 3 110.612771 1 -179.946892 0
H  5 1.099283 3 108.711928 1 -61.134438 0
O  5 1.417585 3 111.075117 1 61.387694 0
H  8 0.964817 5 107.063635 3 -53.188907 0
C  3 1.538533 1 110.526507 2 64.252771 0
H  10 1.097179 3 108.666414 1 59.092151 0
O  10 1.425091 3 113.371136 1 176.186540 0
H  12 0.964463 10 109.181180 3 55.335532 0
C  10 1.527988 3 113.057220 1 -59.246893 0
H  14 1.108817 10 113.668142 3 -162.662830 0
O  14 1.208600 10 125.124553 3 15.954267 0
$end
C4H8O4_erythrulose.out
$molecule
0 1
O 
H  1 0.965240
C  1 1.420721 2 106.818743
H  3 1.100298 1 110.160465 2 72.030033 0
C  3 1.526128 1 111.179761 2 -47.629483 0
H  5 1.092992 3 109.514759 1 178.224141 0
H  5 1.097009 3 109.636604 1 -61.673689 0
O  5 1.431792 3 105.740539 1 57.626245 0
H  8 0.961242 5 109.458045 3 -169.593813 0
C  3 1.532443 1 110.182439 2 -170.677005 0
O  10 1.206787 3 119.955699 1 175.600249 0
C  10 1.516854 3 116.482054 1 -4.886846 0
H  12 1.099030 10 107.444065 3 58.277542 0
H  12 1.099674 10 107.557953 3 -55.635966 0
O  12 1.410212 10 109.764122 3 -178.700859 0
H  15 0.961297 12 108.223050 10 -178.417393 0
$end
C4H8O4_threose.out
$molecule
0 1
O 
H  1 0.965707
C  1 1.417463 2 107.429764
H  3 1.095020 1 105.808426 2 -173.869193 0
C  3 1.527833 1 112.992296 2 68.592525 0
H  5 1.096539 3 109.410633 1 -53.584040 0
H  5 1.099491 3 109.040137 1 -171.573368 0
O  5 1.422384 3 107.959883 1 68.103640 0
H  8 0.961118 5 109.138082 3 -165.719628 0
C  3 1.539345 1 110.059427 2 -56.356670 0
H  10 1.104063 3 108.686366 1 -177.655886 0
O  10 1.411646 3 109.789300 1 61.389658 0
H  12 0.970749 10 106.717859 3 -132.778148 0
C  10 1.517375 3 111.168657 1 -61.177072 0
H  14 1.106030 10 116.526617 3 -52.505938 0
O  14 1.206677 10 121.661982 3 128.756873 0
$end
C4H8O5_o_erythrose.out
$molecule
0 1
O 
H  1 0.970560
C  1 1.417240 2 108.234035
H  3 1.103250 1 110.154138 2 -68.907775 0
C  3 1.528932 1 105.737964 2 173.785761 0
H  5 1.091000 3 111.248840 1 178.195037 0
H  5 1.099234 3 108.521668 1 -62.841419 0
O  5 1.415041 3 110.792979 1 59.622835 0
H  8 0.965321 5 107.109283 3 -52.474645 0
C  3 1.540928 1 111.041902 2 51.706083 0
H  10 1.094960 3 108.499954 1 57.420098 0
O  10 1.432157 3 113.197311 1 175.155427 0
H  12 0.965063 10 109.508527 3 32.677416 0
C  10 1.540789 3 111.725712 1 -60.147831 0
O  14 1.207346 10 123.148227 3 38.375759 0
O  14 1.336046 10 114.771267 3 -142.434333 0
H  16 0.974521 14 107.504294 10 2.396930 0
$end
C4H8O5_o_threose.out
$molecule
0 1
O 
H  1 0.961389
C  1 1.441793 2 110.094063
H  3 1.093396 1 110.855180 2 12.523463 0
C  3 1.538305 1 110.677824 2 -105.630798 0
O  5 1.199972 3 121.623256 1 172.510747 0
O  5 1.340852 3 115.328104 1 -6.976523 0
H  7 0.972515 5 107.616713 3 -1.998269 0
C  3 1.541056 1 108.322994 2 133.249547 0
H  9 1.092147 3 107.954471 1 168.768686 0
O  9 1.416393 3 110.014456 1 53.584728 0
H  11 0.964500 9 108.299121 3 -65.451111 0
C  9 1.527854 3 111.121570 1 -72.274220 0
H  13 1.099005 9 109.594162 3 66.550114 0
H  13 1.100004 9 108.719947 3 -51.460825 0
O  13 1.419534 9 108.163491 3 -171.915435 0
H  16 0.961372 13 109.145813 9 -171.900302 0
$end
C4H9NO2.out
$molecule
0 1
C 
O  1 1.197753
O  1 1.365093 2 119.691606
H  3 0.964788 1 110.656279 2 -178.929058 0
C  1 1.521802 2 125.183427 3 178.894977 0
H  5 1.097661 1 108.810600 2 133.522174 0
H  5 1.098342 1 107.172645 2 -112.178036 0
C  5 1.528219 1 113.493535 2 10.189216 0
H  8 1.092760 5 109.980239 1 61.601321 0
H  8 1.094493 5 109.037365 1 -54.634778 0
C  8 1.529084 5 112.305681 1 -176.670636 0
H  11 1.095757 8 109.460844 5 -59.144277 0
H  11 1.103231 8 109.171170 5 57.274137 0
N  11 1.465528 8 110.343229 5 -177.359237 0
H  14 1.014144 11 111.319101 8 176.813696 0
H  14 1.015267 11 110.944950 8 -63.718883 0
$end
C5H11NO2S.out
$molecule
0 1
S 
C  1 1.825560
H  2 1.090480 1 106.681367
H  2 1.091425 1 111.071526 3 -118.502388 0
H  2 1.091522 1 111.253014 3 118.518915 0
C  1 1.835905 2 99.744741 3 178.766860 0
H  6 1.093309 1 108.436923 2 -56.128452 0
H  6 1.095782 1 108.483808 2 61.469283 0
C  6 1.529854 1 109.946861 2 -177.607228 0
H  9 1.093876 6 110.207456 1 64.600443 0
H  9 1.095403 6 109.346105 1 -53.188568 0
C  9 1.551561 6 114.292092 1 -173.212543 0
H  12 1.098010 9 108.271216 6 56.199958 0
N  12 1.459630 9 114.497809 6 176.594178 0
H  14 1.014420 12 110.995266 9 -46.081959 0
H  14 1.016203 12 109.702471 9 73.624151 0
C  12 1.533817 9 109.490078 6 -63.254642 0
O  17 1.199107 12 122.722544 9 -76.538842 0
O  17 1.356993 12 116.925250 9 101.159011 0
H  19 0.964772 17 110.394187 12 6.543365 0
$end
C5H11NO3S.out
$molecule
0 1
S 
O  1 1.519357
C  1 1.832836 2 107.155755
H  3 1.089586 1 106.645009 2 68.278516 0
H  3 1.090818 1 109.111917 2 -50.522930 0
H  3 1.091673 1 109.408096 2 -172.677665 0
C  1 1.849680 2 106.374516 3 -102.175638 0
H  7 1.089796 1 107.899163 2 175.692646 0
H  7 1.094222 1 106.467440 2 57.902476 0
C  7 1.526867 1 109.336132 2 -62.143710 0
H  10 1.094148 7 108.224645 1 51.244531 0
H  10 1.096206 7 110.038964 1 -65.853433 0
C  10 1.540944 7 114.313858 1 170.896631 0
H  13 1.096355 10 108.620627 7 -47.750395 0
N  13 1.474118 10 114.106445 7 -166.923979 0
H  15 1.013387 13 111.705440 10 85.132010 0
H  15 1.016325 13 111.358415 10 -34.903212 0
C  13 1.546389 10 112.977168 7 68.014999 0
O  18 1.204566 13 123.479676 10 -37.717243 0
O  18 1.338151 13 113.887811 10 143.987599 0
H  20 0.983277 18 105.566031 13 -3.561834 0
$end
C5H11NO4S.out
$molecule
0 1
S 
O  1 1.463898
O  1 1.479954 2 119.373640
C  1 1.803740 2 108.707360 3 123.742567 0
H  4 1.088966 1 109.158775 2 179.392289 0
H  4 1.089505 1 108.916910 2 56.697386 0
H  4 1.090044 1 105.640372 2 -61.795536 0
C  1 1.826995 2 109.583439 3 -122.033239 0
H  8 1.089991 1 106.658051 2 -42.267654 0
H  8 1.093280 1 105.408955 2 -158.099880 0
C  8 1.544418 1 109.361244 2 80.571031 0
H  11 1.089880 8 109.434727 1 -110.495735 0
H  11 1.092676 8 110.073235 1 5.871874 0
C  11 1.535524 8 114.363622 1 129.136510 0
H  14 1.097774 11 106.249626 8 -171.153160 0
N  14 1.459679 11 110.553443 8 73.410702 0
H  16 1.015861 14 109.200818 11 179.449761 0
H  16 1.016828 14 110.639100 11 -65.047298 0
C  14 1.555932 11 116.141266 8 -56.345141 0
O  19 1.204456 14 120.262652 11 152.907099 0
O  19 1.344820 14 119.689610 11 -31.119807 0
H  21 0.976471 19 115.903640 14 16.375532 0
$end
C5H4O3.out
$molecule
0 1
C 
O  1 1.197269
C  1 1.552273 2 126.775209
O  3 1.201200 1 124.581144 2 -6.288668 0
C  3 1.521202 1 107.917329 2 173.368551 0
H  5 1.091046 3 110.574380 1 141.653582 0
H  5 1.096536 3 107.125585 1 -102.271268 0
C  5 1.547491 3 106.896864 1 16.694886 0
H  8 1.090960 5 114.305342 3 -143.214373 0
H  8 1.096475 5 110.952573 3 95.888974 0
C  8 1.521813 5 106.880062 3 -20.563248 0
O  11 1.201187 8 127.497782 5 -163.883402 0
$end
C5H6O3_enol.out
$molecule
0 1
C 
C  1 1.348653
O  1 1.354005 2 128.492010
H  3 0.964983 1 109.277860 2 -0.001386 0
O  2 1.358595 1 122.094540 3 -0.003045 0
H  5 0.963016 2 110.806392 1 -179.996661 0
C  1 1.467109 2 109.901682 3 -179.997494 0
O  7 1.211971 1 127.383303 2 179.980175 0
C  2 1.499393 1 113.995687 3 179.993204 0
H  9 1.096704 2 111.131324 1 120.475783 0
H  9 1.096705 2 111.127639 1 -120.449191 0
C  7 1.534599 1 107.059646 2 -0.004012 0
H  12 1.092170 7 109.183634 1 121.513215 0
H  12 1.092175 7 109.175105 1 -121.480090 0
$end
C5H6O3_keto.out
$molecule
0 1
C 
H  1 1.110312
O  1 1.387724 2 111.493040
H  3 0.968765 1 107.062636 2 106.120341 0
C  1 1.522217 2 105.192315 3 125.953346 0
O  5 1.206291 1 123.270395 2 -106.408017 0
C  5 1.522405 1 108.860028 2 77.261819 0
H  7 1.091443 5 109.077423 1 140.823196 0
H  7 1.094146 5 109.005386 1 -102.731844 0
C  1 1.536348 2 103.841037 3 -127.101033 0
O  10 1.198746 1 126.626041 2 103.534520 0
C  10 1.535789 1 107.014341 2 -77.619937 0
H  12 1.090872 10 108.823151 1 -143.666561 0
H  12 1.093988 10 108.767797 1 100.098997 0
$end
C5H6O3_lactone.out
$molecule
0 1
O 
C  1 1.354217
O  2 1.195059 1 120.612909
C  1 1.448295 2 121.772370 3 -176.406776 0
H  4 1.089390 1 104.437931 2 -161.346654 0
H  4 1.095677 1 108.252493 2 83.375332 0
C  4 1.517081 1 111.917456 2 -39.462705 0
H  7 1.093536 4 109.479009 1 -176.916228 0
H  7 1.094933 4 109.430747 1 -59.781138 0
C  7 1.528656 4 109.236991 1 61.584898 0
H  10 1.092410 7 113.394767 4 -172.734273 0
H  10 1.098532 7 109.981893 4 68.088566 0
C  10 1.516982 7 112.101514 4 -49.889944 0
O  13 1.201038 10 123.294279 7 -162.165903 0
$end
C5H6O5.out
$molecule
0 1
O 
C  1 1.204401
C  2 1.508214 1 124.997884
H  3 1.094087 2 108.705924 1 131.945165 0
H  3 1.096824 2 107.930760 1 -115.717232 0
C  3 1.523291 2 112.665063 1 6.968065 0
H  6 1.092630 3 111.723361 2 69.317256 0
H  6 1.095235 3 110.749865 2 -47.643958 0
C  6 1.510138 3 112.528541 2 -167.910576 0
O  9 1.205555 6 126.122485 3 13.175866 0
O  9 1.354757 6 111.251965 3 -167.770725 0
H  11 0.969134 9 107.356432 6 -178.347833 0
C  2 1.551834 1 120.413566 3 179.799289 0
O  13 1.204847 2 123.035456 1 -169.188327 0
O  13 1.337969 2 112.207172 1 10.317762 0
H  15 0.969811 13 107.593166 2 -179.397423 0
$end
C5H8O3_lactone.out
$molecule
0 1
O 
C  1 1.346903
O  2 1.205384 1 120.465740
C  1 1.454686 2 121.128689 3 -157.595944 0
H  4 1.089573 1 104.566470 2 -158.559045 0
H  4 1.094747 1 106.669841 2 86.749271 0
C  4 1.520531 1 113.840116 2 -35.711018 0
H  7 1.094029 4 108.475417 1 172.767667 0
H  7 1.095674 4 110.043427 1 -70.537817 0
C  7 1.529597 4 109.950919 1 51.061162 0
H  10 1.092274 7 111.847977 4 -179.473012 0
H  10 1.095399 7 110.806054 4 60.871910 0
C  10 1.524557 7 108.441049 4 -58.814748 0
H  13 1.104204 10 108.218664 7 -64.135851 0
O  13 1.409009 10 110.870185 7 175.086329 0
H  15 0.968394 13 106.838661 10 -151.508464 0
$end
C5H9NO4.out
$molecule
0 1
C 
H  1 1.095638
N  1 1.454188 2 107.508291
H  3 1.009432 1 117.313530 2 50.195076 0
H  3 1.011105 1 116.699645 2 -170.244315 0
C  1 1.540184 2 108.539016 3 -119.102361 0
H  6 1.090731 1 108.725238 2 -70.156817 0
H  6 1.094862 1 109.583186 2 173.718432 0
C  6 1.528779 1 112.245647 2 52.194914 0
H  9 1.096524 6 109.807929 1 46.504599 0
H  9 1.096643 6 110.327427 1 -70.622881 0
C  9 1.521136 6 112.982069 1 166.546770 0
O  12 1.198498 9 124.951472 6 -13.259455 0
O  12 1.362488 9 115.232064 6 168.400047 0
H  14 0.964669 12 110.730516 9 -2.263436 0
C  1 1.548514 2 104.116703 3 124.936912 0
O  16 1.200010 1 122.234820 2 53.774864 0
O  16 1.351187 1 116.473125 2 -126.045320 0
H  18 0.968845 16 108.390207 1 1.378011 0
$end
C6H10O6_chain.out
$molecule
0 1
O 
H  1 0.970410
C  1 1.419579 2 106.918899
H  3 1.101399 1 111.390124 2 72.246826 0
C  3 1.524798 1 103.358401 2 -172.864577 0
O  5 1.212052 3 125.317842 1 125.099850 0
C  5 1.537676 3 117.338818 1 -56.529506 0
H  7 1.107590 5 113.974214 3 148.522639 0
O  7 1.201004 5 122.308246 3 -37.683706 0
C  3 1.544335 1 113.105749 2 -51.051527 0
H  10 1.098475 3 107.863979 1 -49.011803 0
O  10 1.422024 3 111.403616 1 -171.307238 0
H  12 0.966110 10 107.138761 3 64.515188 0
C  10 1.532346 3 111.637092 1 71.109152 0
H  14 1.098137 10 108.102025 3 65.827007 0
O  14 1.432147 10 108.447925 3 -52.739262 0
H  16 0.965900 14 107.098349 10 -168.834517 0
C  14 1.522164 10 112.498571 3 -174.362472 0
H  18 1.092847 14 109.927015 10 -63.956374 0
H  18 1.097191 14 109.618853 10 56.608027 0
O  18 1.434549 14 105.538004 10 175.701548 0
H  21 0.961070 18 109.631791 14 -172.415223 0
$end
C6H10O6_GDL.out
$molecule
0 1
O 
C  1 1.344439
O  2 1.203977 1 121.139620
C  1 1.458375 2 121.866755 3 156.920828 0
H  4 1.095869 1 106.766675 2 -81.930525 0
C  4 1.526413 1 111.716504 2 37.117373 0
H  6 1.097837 4 109.146840 1 64.999366 0
O  6 1.419946 4 107.056373 1 -175.702667 0
H  8 0.965620 6 107.231423 4 166.715453 0
C  6 1.520601 4 109.724535 1 -53.544021 0
H  10 1.098629 6 109.965091 4 -57.825581 0
O  10 1.423001 6 107.146774 4 -177.193351 0
H  12 0.964143 10 108.633371 6 -178.968056 0
C  10 1.520316 6 108.068461 4 61.725081 0
H  14 1.101978 10 107.750124 6 64.416424 0
O  14 1.410041 10 109.764221 6 -175.538925 0
H  16 0.968391 14 107.142200 10 152.410895 0
C  4 1.526960 1 107.511413 2 162.502867 0
H  18 1.091694 4 108.086148 1 42.245634 0
H  18 1.094103 4 107.944945 1 159.403862 0
O  18 1.420481 4 113.789989 1 -76.509264 0
H  21 0.962098 18 108.568266 4 -87.226223 0
$end
C6H10O6_r_alpha.out
$molecule
0 1
O 
C  1 1.412201
H  2 1.091828 1 105.789873
O  2 1.407153 1 113.048091 3 -123.384189 0
H  4 0.964186 2 108.993458 1 72.183751 0
C  1 1.447718 2 116.057315 3 -173.699258 0
H  6 1.095910 1 109.670840 2 -59.838519 0
C  6 1.523981 1 105.801119 2 -177.159932 0
H  8 1.090235 6 108.814209 1 -177.266449 0
H  8 1.097396 6 108.595422 1 64.607623 0
O  8 1.419751 6 112.777765 1 -58.895520 0
H  11 0.963639 8 107.741909 6 60.531572 0
C  6 1.531517 1 109.755547 2 60.049897 0
H  13 1.097122 6 109.110341 1 62.753806 0
O  13 1.417132 6 107.605319 1 -177.185818 0
H  15 0.964382 13 107.871538 6 179.314365 0
C  2 1.532266 1 109.261494 3 117.872488 0
O  17 1.209396 2 123.048137 1 -124.067522 0
C  17 1.512046 2 114.615099 1 51.636642 0
H  19 1.099109 17 107.840267 2 64.928241 0
O  19 1.408622 17 112.266053 2 -174.114225 0
H  21 0.969409 19 107.399589 17 -0.790753 0
$end
C6H10O6_r_beta.out
$molecule
0 1
O 
C  1 1.430151
H  2 1.104944 1 108.276392
O  2 1.376923 1 109.338992 3 122.615132 0
H  4 0.963873 2 108.511469 1 -61.980019 0
C  1 1.437230 2 115.268455 3 57.498608 0
H  6 1.100763 1 110.068376 2 -57.194413 0
C  6 1.525732 1 106.110333 2 -174.597305 0
H  8 1.090236 6 108.914912 1 -177.599005 0
H  8 1.097332 6 108.534372 1 64.200860 0
O  8 1.418652 6 112.599721 1 -59.254663 0
H  11 0.964042 8 107.888333 6 59.938144 0
C  6 1.532060 1 109.564711 2 62.791051 0
H  13 1.096272 6 108.793896 1 63.845643 0
O  13 1.418024 6 107.788704 1 -176.030993 0
H  15 0.964268 13 107.935630 6 -178.471092 0
C  2 1.535292 1 107.766015 3 -117.906248 0
O  17 1.205320 2 124.929628 1 -124.346489 0
C  17 1.519523 2 113.374229 1 53.683242 0
H  19 1.101945 17 107.539760 2 65.478320 0
O  19 1.407242 17 111.836815 2 -174.659260 0
H  21 0.970152 19 107.171360 17 -1.162819 0
$end
C6H10O6_r_ester.out
$molecule
0 1
O 
C  1 1.346819
O  2 1.203592 1 120.801729
C  1 1.461932 2 123.039796 3 159.834307 0
H  4 1.094993 1 106.924460 2 -88.887210 0
C  4 1.524221 1 105.711250 2 154.961918 0
H  6 1.090727 4 108.265866 1 179.997359 0
H  6 1.095807 4 109.008032 1 61.938621 0
O  6 1.419360 4 112.467501 1 -61.944759 0
H  9 0.963316 6 108.163841 4 70.792449 0
C  4 1.528777 1 113.122929 2 30.417994 0
H  11 1.097405 4 109.472852 1 72.595644 0
O  11 1.419331 4 105.947210 1 -168.396307 0
H  13 0.964816 11 107.332310 4 174.158325 0
C  11 1.521373 4 110.339836 1 -47.459845 0
H  15 1.099121 11 109.681000 4 -59.392365 0
O  15 1.421712 11 107.212359 4 -178.709242 0
H  17 0.964164 15 108.556032 11 -179.458579 0
C  15 1.520024 11 108.689530 4 60.074666 0
H  19 1.102095 15 107.994155 11 62.499123 0
O  19 1.410394 15 109.748726 11 -177.391286 0
H  21 0.968136 19 107.359362 15 150.843377 0
$end
C6H12N2O4S2.out
$molecule
0 1
S 
C  1 1.848136
H  2 1.088173 1 109.071639
H  2 1.093202 1 109.646764 3 119.205407 0
C  2 1.531322 1 109.147480 3 -119.754339 0
H  5 1.095588 2 108.584210 1 58.691966 0
N  5 1.470626 2 115.917850 1 -62.396552 0
H  7 1.012837 5 112.441226 2 92.000380 0
H  7 1.015574 5 112.059537 2 -29.557158 0
C  5 1.550756 2 109.671679 1 172.727532 0
O  10 1.202163 5 122.891690 2 -38.451460 0
O  10 1.336945 5 113.722663 2 143.219660 0
H  12 0.982877 10 105.771492 5 -3.394005 0
S  1 2.087021 2 102.938933 3 -45.124450 0
C  14 1.852538 1 102.875332 2 -90.937376 0
H  15 1.088153 14 109.117597 1 -67.874410 0
H  15 1.092075 14 109.061990 1 51.683578 0
C  15 1.533509 14 109.567577 1 172.492330 0
H  18 1.095412 15 108.839912 14 57.563323 0
N  18 1.471266 15 111.738348 14 -67.665253 0
H  20 1.014296 18 111.690347 15 146.798651 0
H  20 1.014814 18 111.770699 15 26.380915 0
C  18 1.549483 15 107.343483 14 172.002363 0
O  23 1.201647 18 122.488222 15 -69.619896 0
O  23 1.337673 18 113.857832 15 109.014173 0
H  25 0.984173 23 105.505402 18 2.165697 0
$end
C6H12O6_chain.out
$molecule
0 1
O 
H  1 0.968735
C  1 1.421802 2 109.696791
H  3 1.096270 1 107.435463 2 126.749622 0
C  3 1.538702 1 107.088388 2 -116.324938 0
H  5 1.094400 3 108.226908 1 46.253423 0
O  5 1.432168 3 115.237264 1 164.455783 0
H  7 0.966105 5 107.770771 3 40.209919 0
C  5 1.533704 3 112.660280 1 -73.864554 0
H  9 1.109832 5 113.720679 3 168.677061 0
O  9 1.203787 5 124.876553 3 -16.226634 0
C  3 1.543139 1 114.944620 2 8.429749 0
H  12 1.096510 3 110.191229 1 -82.957167 0
O  12 1.438672 3 105.604417 1 158.188593 0
H  14 0.961972 12 108.970193 3 145.159798 0
C  12 1.536979 3 112.736182 1 37.335932 0
H  16 1.097762 12 109.757628 3 45.221520 0
O  16 1.433700 12 105.869108 3 -73.188282 0
H  18 0.966205 16 107.410253 12 -172.522227 0
C  16 1.523185 12 113.529322 3 166.758462 0
H  20 1.094164 16 110.138319 12 -66.957768 0
H  20 1.098729 16 109.870820 12 53.931383 0
O  20 1.431712 16 105.613091 12 173.052447 0
H  23 0.961147 20 109.706169 16 -172.287858 0
$end
C6H12O6_r_alpha.out
$molecule
0 1
O 
C  1 1.399208
H  2 1.097345 1 104.743159
O  2 1.413892 1 109.677383 3 -118.146454 0
H  4 0.966727 2 107.446416 1 -159.767050 0
C  1 1.443367 2 116.123703 3 -176.458725 0
H  6 1.095188 1 109.660109 2 -61.349622 0
C  6 1.523468 1 105.628349 2 -178.743367 0
H  8 1.090252 6 109.026795 1 -176.141761 0
H  8 1.096933 6 108.632200 1 65.461472 0
O  8 1.422009 6 112.551748 1 -57.717800 0
H  11 0.963714 8 107.226077 6 59.767611 0
C  6 1.531149 1 109.764095 2 58.803809 0
H  13 1.097517 6 108.806407 1 64.824847 0
O  13 1.421947 6 107.510826 1 -175.661782 0
H  15 0.964078 13 107.432146 6 176.723097 0
C  13 1.525009 6 110.224025 1 -54.722117 0
H  17 1.097061 13 108.385547 6 -65.928563 0
O  17 1.427589 13 107.274683 6 175.649393 0
H  19 0.963360 17 108.118988 13 173.655920 0
C  17 1.524328 13 110.897836 6 53.612059 0
H  21 1.094767 17 109.092228 13 68.227494 0
O  21 1.439214 17 107.077192 13 -172.397669 0
H  23 0.962326 21 109.668532 17 -150.780864 0
$end
C6H12O6_r_beta.out
$molecule
0 1
O 
C  1 1.420511
H  2 1.102175 1 109.128788
O  2 1.396467 1 108.738838 3 121.267681 0
H  4 0.963625 2 109.170555 1 -65.369222 0
C  1 1.437932 2 114.168129 3 59.723765 0
H  6 1.100389 1 109.987914 2 -60.485759 0
C  6 1.524853 1 106.105625 2 -177.851692 0
H  8 1.090258 6 109.026220 1 -176.234479 0
H  8 1.097634 6 108.610603 1 65.426173 0
O  8 1.419885 6 112.490052 1 -57.763637 0
H  11 0.964199 8 107.420973 6 56.937111 0
C  2 1.527820 1 110.239933 3 -121.091358 0
H  13 1.097505 2 107.793268 1 -62.179027 0
O  13 1.423725 2 111.932661 1 175.743298 0
H  15 0.963779 13 108.232914 2 62.368775 0
C  13 1.522194 2 109.294828 1 57.149549 0
H  17 1.100169 13 108.418378 2 64.875643 0
O  17 1.424374 13 112.082525 2 -174.076656 0
H  19 0.964148 17 107.985379 13 -56.626462 0
C  17 1.525856 13 110.960021 2 -54.175262 0
H  21 1.096657 17 108.996752 13 -66.584235 0
O  21 1.422188 17 110.881914 13 171.697454 0
H  23 0.964245 21 107.346311 17 55.422955 0
$end
C6H12O7.out
$molecule
0 1
O 
H  1 0.963539
C  1 1.424416 2 110.868121
H  3 1.097636 1 111.306587 2 -42.408332 0
C  3 1.537007 1 104.295385 2 -159.337414 0
H  5 1.098276 3 108.445477 1 -61.126138 0
O  5 1.432482 3 108.616588 1 179.964079 0
H  7 0.966415 5 107.251859 3 -169.021366 0
C  5 1.524032 3 112.441165 1 58.736165 0
H  9 1.091693 5 109.976484 3 -65.655050 0
H  9 1.097480 5 109.702338 3 55.010772 0
O  9 1.434367 5 105.385078 3 174.071420 0
H  12 0.961049 9 109.659464 5 -174.168054 0
C  3 1.552720 1 111.849835 2 79.438016 0
H  14 1.096965 3 108.481904 1 57.552155 0
O  14 1.426455 3 111.428676 1 -179.336530 0
H  16 0.972073 14 108.432299 3 -40.673576 0
C  14 1.545998 3 115.044779 1 -63.646873 0
H  18 1.094563 14 106.724513 3 176.602565 0
O  18 1.426030 14 110.241005 3 -63.442157 0
H  20 0.968365 18 106.563499 14 -43.027553 0
C  18 1.526281 14 114.128802 3 58.546758 0
O  22 1.196574 18 123.591631 14 72.744987 0
O  22 1.357950 18 113.974174 14 -105.584821 0
H  24 0.975244 22 107.155229 18 -11.606488 0
$end
C6H4O2_ortho-benzoquinone.out
$molecule
0 1
C 
O  1 1.211021
C  1 1.473979 2 122.980904
H  3 1.084030 1 116.888261 2 -0.030692 0
C  3 1.346421 1 120.604888 2 179.973899 0
H  5 1.085038 3 120.024804 1 179.992769 0
C  5 1.462536 3 122.402136 1 -0.006214 0
H  7 1.085038 5 117.573062 3 179.995531 0
C  7 1.346421 5 122.402145 3 -0.007448 0
H  9 1.084030 7 122.506838 5 -179.998705 0
C  9 1.473979 7 120.604884 5 -0.003184 0
O  11 1.211021 9 122.980919 7 179.982864 0
$end
C6H4O2_para-benzoquinone.out
$molecule
0 1
C 
O  1 1.219734
C  1 1.485496 2 121.347313
H  3 1.084492 1 115.951120 2 -0.011160 0
C  3 1.339749 1 121.346284 2 179.988113 0
H  5 1.084493 3 122.702582 1 179.997670 0
C  5 1.485502 3 121.347322 1 -0.003753 0
O  7 1.219734 5 121.346323 3 179.975072 0
C  7 1.485497 5 117.306409 3 0.011483 0
H  9 1.084492 7 115.951052 5 179.989710 0
C  9 1.339749 7 121.346267 5 -0.011491 0
H  11 1.084492 9 122.702665 7 -179.995593 0
$end
C6H4O3.out
$molecule
0 1
C 
O  1 1.342124
H  2 0.965298 1 110.158806
C  1 1.349258 2 125.817540 3 -0.000000 0
H  4 1.085695 1 122.219700 2 -0.000000 0
C  4 1.467151 1 121.493890 2 -180.000000 0
O  6 1.222369 4 121.926343 1 -180.000000 0
C  6 1.490565 4 117.618800 1 -0.000000 0
H  8 1.084266 6 115.811320 4 -180.000000 0
C  8 1.337772 6 121.453885 4 -0.000000 0
H  10 1.084198 8 122.930143 6 -180.000000 0
C  10 1.481564 8 121.766658 6 -0.000000 0
O  12 1.213210 10 122.093218 8 -180.000000 0
$end
C6H4O6_GDL.out
$molecule
0 1
O 
C  1 1.356807
O  2 1.191480 1 121.800126
C  1 1.450775 2 121.707800 3 164.591938 0
H  4 1.100433 1 108.453828 2 -64.237213 0
C  4 1.528096 1 111.231807 2 54.005176 0
O  6 1.201531 4 123.568389 1 141.383322 0
C  4 1.530358 1 107.941517 2 178.376957 0
H  8 1.090800 4 107.769830 1 48.591864 0
H  8 1.095926 4 108.001262 1 165.512731 0
O  8 1.410384 4 113.289363 1 -69.829871 0
H  11 0.963622 8 108.559642 4 -78.732748 0
C  6 1.552700 4 114.843591 1 -41.522110 0
O  13 1.196395 6 122.863831 4 -177.981454 0
C  13 1.549011 6 114.523044 4 1.415740 0
O  15 1.196166 13 122.349847 6 -149.623710 0
$end
C6H6O_keto.out
$molecule
0 1
C 
O  1 1.220537
C  1 1.468158 2 122.391601
H  3 1.083907 1 116.672397 2 -0.085354 0
C  3 1.351096 1 121.235769 2 179.926975 0
H  5 1.085995 3 119.467288 1 179.980414 0
C  5 1.456060 3 122.675810 1 -0.024965 0
H  7 1.083983 5 118.536848 3 -179.998456 0
C  7 1.341801 5 120.650417 3 -0.011304 0
H  9 1.085623 7 120.628399 5 -179.985703 0
C  9 1.496797 7 121.692296 5 0.009586 0
H  11 1.097959 9 110.202295 7 122.753061 0
H  11 1.097970 9 110.200719 7 -122.713054 0
$end
C6H6O_phenol.out
$molecule
0 1
C 
O  1 1.370078
H  2 0.962525 1 109.657294
C  1 1.395925 2 117.328531 3 179.947619 0
H  4 1.083297 1 119.000529 2 -0.004646 0
C  4 1.390903 1 119.556012 2 179.995788 0
H  6 1.084340 4 119.282608 1 -179.999189 0
C  1 1.395947 2 122.511839 3 -0.055726 0
H  8 1.086341 1 120.003026 2 0.001231 0
C  8 1.394094 1 119.738750 2 -179.997917 0
H  10 1.084288 8 119.317705 1 -179.998619 0
C  10 1.392860 8 120.497136 1 0.002704 0
H  12 1.083383 10 120.327838 8 179.999029 0
$end
C6H6O2_catechol.out
$molecule
0 1
C 
O  1 1.366713
H  2 0.962494 1 109.196695
C  1 1.391776 2 123.282812 3 -0.182275 0
H  4 1.086501 1 118.963351 2 -0.001228 0
C  4 1.396128 1 120.941942 2 -179.996387 0
H  6 1.083288 4 119.722350 1 -179.998988 0
C  6 1.389609 4 119.665849 1 0.007601 0
H  8 1.083292 6 120.612998 4 179.997748 0
C  8 1.396130 6 119.667094 4 -0.006536 0
H  10 1.086498 8 120.092284 6 -179.992732 0
C  10 1.391773 8 120.941839 6 0.000974 0
O  12 1.366706 10 123.283794 8 -179.995878 0
H  13 0.962497 12 109.197690 10 -0.044114 0
$end
C6H6O2_diketo13.out
$molecule
0 1
C 
O  1 1.207749
C  1 1.515449 2 122.745466
H  3 1.089481 1 110.927073 2 -9.873852 0
H  3 1.099902 1 107.186122 2 107.931222 0
C  1 1.523028 2 122.016302 3 179.972101 0
H  6 1.093147 1 108.795910 2 19.022008 0
H  6 1.100521 1 107.683102 2 -95.586802 0
C  6 1.502801 1 113.065594 2 143.353754 0
H  9 1.086348 6 116.280782 1 -164.594760 0
C  9 1.340200 6 124.420433 1 14.228684 0
H  11 1.084183 9 121.624567 6 -178.217825 0
C  11 1.476610 9 122.350710 6 0.355081 0
O  13 1.214003 11 122.462545 9 -173.331687 0
$end
C6H6O2_hydroquinone.out
$molecule
0 1
C 
O  1 1.374378
H  2 0.962051 1 109.617664
C  1 1.392290 2 122.955319 3 0.072635 0
H  4 1.086007 1 120.263223 2 -0.003169 0
C  4 1.396257 1 120.169697 2 179.998657 0
H  6 1.086009 4 119.568231 1 179.993435 0
C  6 1.392292 4 120.171021 1 -0.008124 0
O  8 1.374378 6 122.955092 4 179.997347 0
H  9 0.962051 8 109.617301 6 0.089675 0
C  8 1.396294 6 119.566464 4 0.004393 0
H  11 1.083250 8 118.998159 6 -180.000000 0
C  11 1.388324 8 120.262476 6 0.002833 0
H  13 1.083251 11 120.740389 8 179.996346 0
$end
C6H6O2_keto12.out
$molecule
0 1
C 
O  1 1.220602
C  1 1.462817 2 124.609302
H  3 1.083592 1 117.738907 2 -9.643786 0
C  3 1.353640 1 119.533885 2 162.391494 0
H  5 1.085751 3 119.316561 1 -174.753743 0
C  5 1.456677 3 122.832298 1 2.076388 0
H  7 1.083855 5 118.454163 3 -173.389516 0
C  7 1.342630 5 120.668124 3 5.096772 0
H  9 1.084292 7 122.566911 5 -178.297680 0
C  9 1.495913 7 120.190041 5 6.334556 0
H  11 1.114359 9 104.498819 7 87.755369 0
O  11 1.405131 9 112.849654 7 -152.963913 0
H  13 0.970222 11 105.960425 9 150.963001 0
$end
C6H6O2_keto12_alt.out
$molecule
0 1
C 
O  1 1.214816
C  1 1.486398 2 122.041463
C  3 1.355228 1 120.793860 2 -179.851805 0
H  4 1.087508 3 119.368714 1 -179.969966 0
O  3 1.355598 1 114.076929 2 0.165789 0
H  6 0.963702 3 109.737118 1 179.988714 0
C  4 1.452247 3 122.554346 1 0.040005 0
H  8 1.084303 4 117.811341 3 179.994644 0
C  8 1.341289 4 121.518878 3 0.019406 0
H  10 1.084693 8 120.999427 4 179.971959 0
C  10 1.495800 8 121.042198 4 -0.019257 0
H  12 1.097927 10 110.456169 8 -122.582202 0
H  12 1.097938 10 110.455817 8 122.532475 0
$end
C6H6O2_keto13.out
$molecule
0 1
C 
C  1 1.349408
H  2 1.085051 1 121.105842
O  1 1.355638 2 125.085493 3 -0.000000 0
H  4 0.965036 1 110.144732 2 -0.001590 0
C  2 1.446623 1 119.611839 3 -179.983142 0
H  6 1.085771 2 117.036380 1 179.978050 0
C  6 1.354959 2 123.846546 1 -0.013554 0
H  8 1.082934 6 122.011402 2 179.980536 0
C  8 1.459487 6 120.808962 2 -0.032929 0
O  10 1.220906 8 123.493825 6 179.897924 0
C  1 1.493626 2 122.067778 3 179.997030 0
H  12 1.096179 1 109.376825 2 122.699628 0
H  12 1.096191 1 109.375409 2 -122.657511 0
$end
C6H6O2_keto14.out
$molecule
0 1
C 
C  1 1.341909
H  2 1.084061 1 119.758489
O  1 1.373392 2 120.339451 3 0.000921 0
H  4 0.961542 1 110.263972 2 -179.992440 0
C  1 1.457406 2 120.812434 3 -180.000000 0
H  6 1.088616 1 117.778152 2 -180.000000 0
C  6 1.348252 1 122.767049 2 0.000000 0
H  8 1.083576 6 121.924046 1 179.999158 0
C  8 1.470255 6 121.108061 1 -0.000000 0
O  10 1.220237 8 121.895469 6 179.996996 0
C  2 1.497117 1 121.272532 3 -179.999162 0
H  12 1.097957 2 110.477822 1 -122.517557 0
H  12 1.097959 2 110.477135 1 122.509720 0
$end
C6H6O2_resorcinol.out
$molecule
0 1
C 
O  1 1.368155
H  2 0.962653 1 109.759882
C  1 1.393202 2 121.948563 3 0.000925 0
H  4 1.084938 1 121.453673 2 -0.000000 0
C  4 1.395024 1 119.430801 2 180.000000 0
O  6 1.369180 4 116.677255 1 -180.000000 0
H  7 0.962637 6 109.576557 4 -180.000000 0
C  6 1.394819 4 120.617408 1 -0.000000 0
H  9 1.085156 6 120.388040 4 -180.000000 0
C  9 1.395274 6 118.951840 4 0.000000 0
H  11 1.084144 9 119.249803 6 180.000000 0
C  11 1.389230 9 121.362628 6 -0.000000 0
H  13 1.082286 11 121.749013 9 180.000000 0
$end
C6H6O3.out
$molecule
0 1
C 
O  1 1.362770
H  2 0.966183 1 108.190410
C  1 1.390894 2 119.346987 3 -180.000000 0
H  4 1.085011 1 118.598429 2 -0.000000 0
C  4 1.395653 1 119.851354 2 -180.000000 0
O  6 1.372396 4 122.168462 1 -180.000000 0
H  7 0.962399 6 109.874132 4 -0.000000 0
C  6 1.392870 4 120.401443 1 -0.000000 0
H  9 1.082219 6 119.546064 4 -180.000000 0
C  9 1.394689 6 119.410514 4 -0.000000 0
H  11 1.086013 9 119.683050 6 -180.000000 0
C  11 1.387648 9 120.568196 6 -0.000000 0
O  13 1.382965 11 125.049533 9 -180.000000 0
H  14 0.961661 13 110.669371 11 -0.000000 0
$end
C6H6O6_ascorbic.out
$molecule
0 1
O 
C  1 1.357248
O  2 1.191850 1 124.080033
C  1 1.458543 2 114.612395 3 179.771383 0
H  4 1.094958 1 106.953325 2 -115.988391 0
C  4 1.522997 1 105.646489 2 1.228494 0
O  6 1.200396 4 127.585128 1 178.680624 0
C  4 1.531749 1 109.522641 2 126.192854 0
H  8 1.102505 4 108.324750 1 -59.374105 0
O  8 1.412858 4 106.421555 1 58.970417 0
H  10 0.967196 8 106.533707 4 164.196144 0
C  2 1.536587 1 108.184289 3 179.887081 0
O  12 1.194798 2 127.162570 1 179.505772 0
C  8 1.537315 4 112.882804 1 179.518067 0
H  14 1.091560 8 111.918813 4 66.333752 0
H  14 1.092533 8 109.635876 4 -54.177771 0
O  14 1.430333 8 108.719534 4 -169.752628 0
H  17 0.962308 14 109.521245 8 -89.992428 0
$end
C6H6O6_GDL.out
$molecule
0 1
O 
C  1 1.354103
O  2 1.192745 1 121.586325
C  1 1.449634 2 121.772645 3 171.873290 0
H  4 1.096402 1 108.555451 2 -71.576876 0
C  4 1.529514 1 107.775922 2 171.034638 0
H  6 1.091693 4 107.817938 1 43.013416 0
H  6 1.093634 4 108.063360 1 160.259682 0
O  6 1.416090 4 113.206267 1 -75.642836 0
H  9 0.963080 6 108.716650 4 -88.062355 0
C  4 1.540956 1 109.145960 2 49.033545 0
H  11 1.102063 4 106.345925 1 50.453221 0
O  11 1.401203 4 111.167177 1 170.915491 0
H  13 0.969739 11 107.818664 4 129.204663 0
C  11 1.506529 4 107.472786 1 -65.600612 0
O  15 1.205148 11 122.863808 4 -130.007870 0
C  15 1.545998 11 114.490618 4 46.130218 0
O  17 1.195485 15 122.057749 11 169.540797 0
$end
C6H6O6_o1_glucuronolactone.out
$molecule
0 1
O 
C  1 1.357953
O  2 1.190905 1 124.614207
C  1 1.460455 2 111.783516 3 174.605460 0
H  4 1.093428 1 107.559010 2 -94.203529 0
C  4 1.528461 1 106.112243 2 22.336532 0
H  6 1.091274 4 112.937139 1 -149.916652 0
O  6 1.424486 4 108.430109 1 84.569335 0
H  8 0.964382 6 109.880512 4 -179.787886 0
C  6 1.531711 4 101.343783 1 -27.854852 0
O  10 1.196201 6 128.550273 4 -158.621511 0
C  4 1.532231 1 108.728002 2 150.185312 0
H  12 1.103860 4 105.699877 1 48.479617 0
O  12 1.403872 4 107.979187 1 167.092268 0
H  14 0.971750 12 106.286416 4 137.142939 0
C  12 1.525697 4 116.494786 1 -67.388742 0
H  16 1.101664 12 117.308918 4 49.201628 0
O  16 1.207126 12 120.049623 4 -135.512162 0
$end
C6H6O6_o2_glucuronolactone.out
$molecule
0 1
O 
C  1 1.356274
O  2 1.195606 1 124.479458
C  1 1.453221 2 110.151453 3 -174.033046 0
H  4 1.092311 1 108.840955 2 -101.407420 0
C  4 1.527881 1 109.943062 2 140.356314 0
O  6 1.201841 4 120.402735 1 152.340410 0
C  2 1.529392 1 109.057148 3 179.116905 0
H  8 1.099849 2 108.035103 1 90.027291 0
O  8 1.405127 2 112.680455 1 -146.591652 0
H  10 0.967897 8 108.001304 2 -26.409735 0
C  8 1.531686 2 102.161327 1 -25.670725 0
H  12 1.093493 8 113.784324 2 152.839435 0
O  12 1.414589 8 110.741148 2 -80.602962 0
H  14 0.967251 12 107.658199 8 -42.288492 0
C  6 1.551575 4 118.244888 1 -29.127482 0
H  16 1.103141 6 116.185867 4 -26.988394 0
O  16 1.199108 6 120.716987 4 154.311946 0
$end
C6H6O6-2_ascorbic.out
$molecule
-2 1
O 
C  1 1.408360
O  2 1.225886 1 117.741784
C  1 1.440299 2 108.215179 3 178.980093 0
H  4 1.100391 1 108.003049 2 -118.584348 0
C  2 1.475045 1 111.068875 3 -178.716741 0
O  6 1.281533 2 123.969537 1 178.237957 0
C  6 1.430149 2 106.286535 1 0.125242 0
O  8 1.268365 6 131.632118 2 175.911152 0
C  4 1.534968 1 108.664227 2 125.859409 0
H  10 1.099491 4 107.010629 1 -42.591342 0
O  10 1.445529 4 108.991410 1 74.812347 0
H  12 0.966718 10 104.364722 4 163.377849 0
C  10 1.529901 4 114.657172 1 -163.599388 0
H  14 1.089758 10 110.997419 4 64.678818 0
H  14 1.090116 10 110.489214 4 -55.330503 0
O  14 1.455784 10 110.126743 4 -171.405193 0
H  17 0.969111 14 108.367709 10 -77.826299 0
$end
C6H7O6-.out
$molecule
-1 1
O 
C  1 1.390356
O  2 1.229770 1 121.186200
C  2 1.415075 1 110.084929 3 -179.758169 0
O  4 1.385946 2 120.490534 1 179.224325 0
H  5 0.967291 4 104.447868 2 -0.135558 0
C  4 1.388157 2 111.610637 1 0.553437 0
O  7 1.253385 4 133.600445 2 178.751458 0
C  1 1.441829 2 107.768872 3 179.467925 0
H  9 1.096146 1 107.789664 2 -118.185242 0
C  9 1.525704 1 109.126779 2 123.734025 0
H  11 1.102478 9 107.230296 1 -55.113533 0
O  11 1.434127 9 109.054370 1 62.900124 0
H  13 0.965392 11 105.503440 9 164.314139 0
C  11 1.528078 9 113.533719 1 -175.494574 0
H  15 1.089699 11 111.184713 9 58.840293 0
H  15 1.091484 11 109.991290 9 -61.321349 0
O  15 1.450470 11 109.669768 9 -176.736011 0
H  18 0.962373 15 107.411130 11 -77.003284 0
$end
C6H7O6-_alt.out
$molecule
-1 1
O 
C  1 1.397898
O  2 1.206943 1 119.591785
C  1 1.445728 2 110.015927 3 179.938124 0
H  4 1.101363 1 107.406907 2 -120.429856 0
C  4 1.483427 1 103.167030 2 0.207033 0
C  6 1.367980 4 113.505240 1 -1.323889 0
O  7 1.273666 6 128.124540 4 -176.576788 0
O  6 1.383453 4 123.506519 1 -174.570509 0
H  9 0.973700 6 102.350938 4 173.001359 0
C  4 1.535080 1 108.232807 2 123.896097 0
H  11 1.101429 4 106.634150 1 -48.113478 0
O  11 1.431533 4 109.169266 1 70.356428 0
H  13 0.965059 11 106.025525 4 163.571031 0
C  11 1.527359 4 113.122610 1 -167.892482 0
H  15 1.090888 11 111.153774 4 59.930528 0
H  15 1.092061 11 110.304431 4 -60.632164 0
O  15 1.446479 11 110.155902 4 -176.440416 0
H  18 0.962950 15 107.429271 11 -72.748615 0
$end
C6H7O6+.out
$molecule
1 1
O 
C  1 1.264984
O  2 1.270496 1 123.584106
H  3 0.979966 2 114.232057 1 0.444380 0
C  2 1.537753 1 113.104332 3 -179.279761 0
O  5 1.184805 2 126.421312 1 179.755507 0
C  1 1.538466 2 113.384204 3 -179.180467 0
H  7 1.091093 1 103.184133 2 -120.336039 0
C  7 1.524509 1 103.236089 2 -2.183777 0
O  9 1.191054 7 127.117079 1 -178.410203 0
C  7 1.525102 1 107.212304 2 121.790228 0
H  11 1.101639 7 109.426429 1 -65.058275 0
O  11 1.404323 7 105.428287 1 54.208933 0
H  13 0.969443 11 107.138237 7 164.643791 0
C  11 1.538646 7 111.394665 1 175.452446 0
H  15 1.094433 11 111.028917 7 67.497848 0
H  15 1.097303 11 109.959728 7 -53.636873 0
O  15 1.418518 11 102.992915 7 -172.492561 0
H  18 0.963056 15 110.572467 11 173.956117 0
$end
C6H7O6+_alt2.out
$molecule
1 1
O 
C  1 1.375695
O  2 1.180725 1 125.032692
C  1 1.440124 2 113.681403 3 -176.453002 0
H  4 1.093270 1 110.321723 2 -132.768977 0
C  4 1.434829 1 106.323937 2 -6.110206 0
O  6 1.273322 4 126.977165 1 -175.640245 0
H  7 0.983993 6 111.985674 4 -177.386864 0
C  6 1.509771 4 109.038736 1 5.825834 0
O  9 1.194191 6 124.224553 4 178.503871 0
C  4 1.682969 1 107.082925 2 114.658422 0
H  11 1.094244 4 107.689207 1 -75.613245 0
O  11 1.368190 4 105.727373 1 45.684486 0
H  13 0.966540 11 112.944211 4 -88.352220 0
C  11 1.537063 4 108.870623 1 163.756922 0
H  15 1.091542 11 110.639284 4 49.358360 0
H  15 1.096603 11 108.409946 4 -70.026361 0
O  15 1.400977 11 109.075505 4 166.576829 0
H  18 0.965111 15 110.137807 11 78.256627 0
$end
C6H7O6+_alt3.out
$molecule
1 1
O 
C  1 1.326316
O  2 1.195864 1 129.955688
C  1 1.475651 2 114.225960 3 -176.325035 0
H  4 1.091976 1 105.988248 2 -127.771124 0
C  2 1.506742 1 107.652461 3 -177.778299 0
O  6 1.248113 2 124.266095 1 178.219667 0
H  7 0.992742 6 111.858778 2 1.418647 0
C  6 1.517255 2 108.109782 1 -0.574651 0
O  9 1.194771 6 125.908573 2 176.130441 0
C  4 1.535981 1 109.178844 2 112.387066 0
H  11 1.105837 4 108.970870 1 -67.225909 0
O  11 1.398314 4 105.293997 1 51.406005 0
H  13 0.969091 11 107.947461 4 174.263614 0
C  11 1.536749 4 112.494143 1 173.288009 0
H  15 1.095984 11 111.581877 4 64.780447 0
H  15 1.097975 11 109.338262 4 -56.022043 0
O  15 1.416248 11 103.426535 4 -174.922879 0
H  18 0.963461 15 110.754055 11 177.940744 0
$end
C6H8O6.out
$molecule
0 1
O 
C  1 1.362872
O  2 1.205080 1 124.593318
C  1 1.448402 2 109.877712 3 179.837014 0
H  4 1.094954 1 107.187478 2 -118.739289 0
C  2 1.462661 1 108.519548 3 -179.476796 0
C  6 1.338319 2 108.675533 1 0.070206 0
O  7 1.350229 6 130.259941 2 177.354076 0
H  8 0.966296 7 109.435121 6 -1.397437 0
O  6 1.353443 2 123.050930 1 178.590344 0
H  10 0.968811 6 107.683114 2 -0.168962 0
C  4 1.533350 1 108.628812 2 124.209690 0
H  12 1.101985 4 107.525905 1 -53.861032 0
O  12 1.416143 4 106.568392 1 64.298527 0
H  14 0.966598 12 106.653911 4 162.684859 0
C  12 1.535467 4 113.742940 1 -174.890091 0
H  16 1.092011 12 111.706827 4 66.048311 0
H  16 1.092171 12 109.988427 4 -54.659486 0
O  16 1.432494 12 109.303315 4 -170.278325 0
H  19 0.962747 16 109.077626 12 -81.947368 0
$end
C6H8O6_alt2.out
$molecule
0 1
O 
C  1 1.351137
O  2 1.196787 1 124.287268
C  1 1.455641 2 112.197438 3 -169.935097 0
H  4 1.096040 1 107.568684 2 -109.861960 0
C  2 1.524000 1 109.789677 3 179.897575 0
H  6 1.107665 2 105.794947 1 87.322424 0
O  6 1.391494 2 115.181080 1 -148.364724 0
H  8 0.967363 6 107.503402 2 -29.257177 0
C  6 1.520998 2 101.810337 1 -22.555051 0
O  10 1.198707 6 127.998753 2 -153.690445 0
C  4 1.527624 1 109.320289 2 131.952550 0
H  12 1.101565 4 108.276387 1 -58.376471 0
O  12 1.416261 4 106.467533 1 59.967989 0
H  14 0.967077 12 106.430922 4 163.928209 0
C  12 1.536933 4 113.049830 1 -179.593547 0
H  16 1.090377 12 111.575367 4 66.787816 0
H  16 1.092972 12 109.608140 4 -53.833882 0
O  16 1.432030 12 108.825399 4 -169.293400 0
H  19 0.962297 16 109.256493 12 -89.669403 0
$end
C6H8O6_alt3.out
$molecule
0 1
O 
C  1 1.347546
O  2 1.193468 1 125.169554
C  1 1.464992 2 112.394450 3 174.314063 0
H  4 1.094015 1 106.336730 2 -96.096138 0
C  4 1.522470 1 108.648589 2 147.513937 0
H  6 1.098381 4 108.306071 1 -53.688835 0
O  6 1.418475 4 106.565051 1 65.201231 0
H  8 0.966283 6 106.759382 4 165.343184 0
C  4 1.532143 1 106.008072 2 20.457727 0
H  10 1.093958 4 112.565150 1 -144.752372 0
O  10 1.427958 4 110.121017 1 89.859773 0
H  12 0.965143 10 108.673633 4 -169.378237 0
C  10 1.530280 4 102.003194 1 -24.166272 0
O  14 1.197419 10 127.558212 4 -163.357545 0
C  6 1.534887 4 112.418117 1 -174.515879 0
H  16 1.092815 6 111.058831 4 65.572232 0
H  16 1.093118 6 109.894592 4 -55.632346 0
O  16 1.430220 6 109.542800 4 -171.141199 0
H  19 0.962932 16 109.046776 6 -82.541200 0
$end
C6H8O6_GDL.out
$molecule
0 1
O 
C  1 1.351201
O  2 1.194531 1 121.636143
C  1 1.456354 2 123.709723 3 166.736037 0
H  4 1.096175 1 107.096643 2 -82.951198 0
C  4 1.525475 1 111.144338 2 36.298838 0
H  6 1.098385 4 109.189000 1 60.283775 0
O  6 1.416339 4 107.599905 1 -179.804252 0
H  8 0.965767 6 107.688060 4 169.176628 0
C  4 1.528239 1 107.464048 2 161.081268 0
H  10 1.091561 4 107.989453 1 41.262284 0
H  10 1.094114 4 108.017220 1 158.439717 0
O  10 1.418915 4 113.596105 1 -77.468953 0
H  13 0.962381 10 108.528287 4 -86.948970 0
C  6 1.530749 4 108.850508 1 -58.422483 0
H  15 1.102908 6 108.231950 4 -54.834840 0
O  15 1.405080 6 110.897779 4 -175.196358 0
H  17 0.969593 15 107.769026 6 -128.509279 0
C  15 1.513203 6 107.353930 4 61.725709 0
O  19 1.203676 15 121.784505 6 132.868864 0
$end
C6H8O6_glucuronolactone.out
$molecule
0 1
O 
C  1 1.350153
O  2 1.198203 1 124.586005
C  1 1.459199 2 110.129110 3 -174.404771 0
H  4 1.093797 1 107.972525 2 -98.982069 0
C  2 1.528666 1 109.156952 3 179.168669 0
H  6 1.099708 2 108.132721 1 90.272669 0
O  6 1.406919 2 112.614373 1 -146.445709 0
H  8 0.967807 6 107.837358 2 -27.580415 0
C  4 1.531252 1 108.403597 2 144.822987 0
H  10 1.104223 4 105.948056 1 50.269882 0
O  10 1.404161 4 108.402402 1 168.979480 0
H  12 0.971719 10 106.160367 4 136.235216 0
C  10 1.525562 4 115.972681 1 -65.426863 0
H  14 1.101291 10 117.185636 4 48.961152 0
O  14 1.207225 10 120.096395 4 -136.004805 0
C  6 1.534249 2 102.079266 1 -25.552943 0
H  17 1.093044 6 113.672106 2 153.032737 0
O  17 1.413346 6 110.333683 2 -81.289964 0
H  19 0.967529 17 107.746785 6 -37.603026 0
$end
C6H9O6+.out
$molecule
1 1
O 
C  1 1.297888
O  2 1.288157 1 117.495244
H  3 0.973263 2 111.774734 1 -179.258579 0
C  2 1.419140 1 114.170265 3 -179.402327 0
O  5 1.342223 2 119.991184 1 179.103174 0
H  6 0.966883 5 112.585092 2 -175.788395 0
C  5 1.363613 2 105.703300 1 0.400032 0
O  8 1.323270 5 123.268524 2 177.731800 0
H  9 0.967101 8 114.169889 5 -173.408477 0
C  1 1.466855 2 108.209807 3 -179.920926 0
H  11 1.094643 1 105.398236 2 -119.451235 0
C  11 1.539869 1 107.641577 2 124.356973 0
H  13 1.100985 11 108.036205 1 -54.051139 0
O  13 1.401863 11 104.639083 1 64.526896 0
H  15 0.968851 13 107.784067 11 163.294927 0
C  13 1.543636 11 113.008095 1 -175.107776 0
H  17 1.095602 13 111.222845 11 73.147810 0
H  17 1.096839 13 109.923630 11 -48.410741 0
O  17 1.416308 13 108.274880 11 -164.065724 0
H  20 0.962970 17 110.967302 13 -99.609949 0
$end
C6H9O6+_alt2.out
$molecule
1 1
O 
C  1 1.298212
O  2 1.288045 1 117.479114
H  3 0.973412 2 111.833181 1 -179.427366 0
C  2 1.419236 1 114.158717 3 -179.480952 0
O  5 1.342205 2 119.983121 1 179.142680 0
H  6 0.966895 5 112.598737 2 -175.783467 0
C  5 1.363442 2 105.694482 1 0.384280 0
O  8 1.323285 5 123.293513 2 177.769477 0
H  9 0.967172 8 114.108124 5 -173.495124 0
C  1 1.466737 2 108.204890 3 -179.876079 0
H  11 1.094685 1 105.365769 2 -119.336248 0
C  11 1.539569 1 107.758402 2 124.465592 0
H  13 1.100924 11 108.125562 1 -53.908708 0
O  13 1.401876 11 104.630081 1 64.740094 0
H  15 0.968749 13 107.846816 11 163.967847 0
C  13 1.543806 11 112.928134 1 -174.922038 0
H  17 1.095637 13 111.179185 11 73.333768 0
H  17 1.097146 13 109.912948 11 -48.192429 0
O  17 1.416169 13 108.158226 11 -163.998448 0
H  20 0.962755 17 111.008812 13 -101.871975 0
$end
C6H9O6+_alt3.out
$molecule
1 1
O 
C  1 1.347804
O  2 1.191622 1 127.306732
C  1 1.454203 2 112.221756 3 -179.250416 0
H  4 1.094818 1 106.921005 2 -119.590588 0
C  4 1.502955 1 100.779150 2 -1.400293 0
C  6 1.330918 4 113.467354 1 0.222523 0
O  7 1.313980 6 131.311344 4 -177.655807 0
H  8 0.975531 7 109.707468 6 179.335175 0
O  6 1.468730 4 121.786658 1 -173.076635 0
H  10 0.978257 6 115.446167 4 -118.972799 0
H  10 0.979103 6 114.826121 4 110.052420 0
C  4 1.538616 1 108.390897 2 123.826104 0
H  13 1.102005 4 107.569341 1 -48.173448 0
O  13 1.403395 4 104.733991 1 70.142065 0
H  15 0.967746 13 108.216526 4 164.068518 0
C  13 1.540729 4 113.728202 1 -169.281591 0
H  17 1.093898 13 110.275526 4 -50.739292 0
H  17 1.100147 13 111.117345 4 70.262245 0
O  17 1.415172 13 109.635578 4 -166.759585 0
H  20 0.963978 17 110.754498 13 -83.447129 0
$end
C7H4O5.out
$molecule
0 1
C 
C  1 1.353115
H  2 1.081585 1 122.323013
C  1 1.456651 2 123.444573 3 -179.963109 0
H  4 1.084579 1 116.733255 2 179.980402 0
C  4 1.350712 1 121.991767 2 0.008917 0
O  6 1.346256 4 125.777197 1 179.965425 0
H  7 0.965118 6 110.328133 4 -0.003830 0
C  2 1.467192 1 119.956922 3 -179.986736 0
O  9 1.210835 2 123.354527 1 -179.852233 0
C  6 1.494186 4 120.357493 1 -0.036827 0
O  11 1.204088 6 122.940543 4 179.879554 0
C  1 1.498640 2 121.357054 3 0.010556 0
O  13 1.207719 1 123.700572 2 -179.981827 0
O  13 1.347891 1 113.236921 2 0.047090 0
H  15 0.968678 13 107.378428 1 179.987484 0
$end
C7H6O.out
$molecule
0 1
C 
C  1 1.399013
H  2 1.085913 1 119.541580
C  2 1.392606 1 120.191456 3 -180.000000 0
H  4 1.083958 2 120.179832 1 -180.000000 0
C  4 1.394036 2 119.700161 1 0.000000 0
H  6 1.084383 4 119.820528 2 180.000000 0
C  6 1.398236 4 120.331835 2 -0.000000 0
H  8 1.084140 6 119.922920 4 180.000000 0
C  8 1.388493 6 120.016264 4 -0.000000 0
H  10 1.083758 8 121.384651 6 -180.000000 0
C  1 1.480609 2 119.529409 3 -0.000000 0
H  12 1.110907 1 114.571033 2 -0.002363 0
O  12 1.210951 1 124.980062 2 -179.995586 0
$end
C7H6O2.out
$molecule
0 1
C 
C  1 1.399539
H  2 1.082857 1 118.611773
C  2 1.390117 1 120.261574 3 179.852521 0
H  4 1.083939 2 119.828910 1 -179.277180 0
C  4 1.395400 2 120.117831 1 0.992141 0
H  6 1.084109 4 120.076928 2 179.672804 0
C  6 1.393380 4 119.982083 2 0.032699 0
H  8 1.083804 6 120.202961 4 178.851123 0
C  8 1.392830 6 119.969143 4 -0.657723 0
H  10 1.085859 8 118.689533 6 177.923604 0
C  1 1.500482 2 117.597173 3 0.173206 0
O  12 1.201606 1 123.483612 2 20.829251 0
O  12 1.361131 1 116.806884 2 -159.110213 0
H  14 0.964500 12 110.646741 1 8.534655 0
$end
C7H6O5.out
$molecule
0 1
C 
O  1 1.353454
H  2 0.966662 1 108.124374
C  1 1.401519 2 121.200987 3 -0.034943 0
O  4 1.375691 1 114.196892 2 -0.011256 0
H  5 0.962370 4 110.585924 1 179.807459 0
C  4 1.384273 1 121.428601 2 179.997726 0
H  7 1.083919 4 121.415950 1 179.993530 0
C  7 1.398823 4 119.154966 1 -0.003978 0
C  9 1.399178 7 120.123679 4 0.007230 0
H  10 1.083436 9 119.779623 7 179.997137 0
C  10 1.391421 9 120.371865 7 -0.006021 0
O  12 1.363489 10 123.396235 9 -179.994081 0
H  13 0.962754 12 109.441123 10 -0.014460 0
C  9 1.478977 7 117.769865 4 -180.000000 0
O  15 1.210823 9 125.182805 7 0.010617 0
O  15 1.360404 9 113.171881 7 -179.986518 0
H  17 0.968000 15 106.510798 9 180.000000 0
$end
C7H6O5_keto.out
$molecule
0 1
C 
C  1 1.355806
H  2 1.081379 1 121.918760
C  1 1.452045 2 123.053298 3 -176.285150 0
H  4 1.083689 1 117.968616 2 176.869461 0
C  4 1.343639 1 119.724194 2 -2.663038 0
O  6 1.356530 4 125.562965 1 178.754917 0
H  7 0.964875 6 110.713386 4 -2.901533 0
C  2 1.468857 1 120.797098 3 173.985399 0
O  9 1.212275 2 122.637314 1 -167.817408 0
C  1 1.497191 2 121.340170 3 2.239717 0
O  11 1.208391 1 123.819911 2 -179.361138 0
O  11 1.349679 1 113.441549 2 0.740999 0
H  13 0.968528 11 107.177417 1 -179.829980 0
C  6 1.508202 4 122.683553 1 -5.351297 0
H  15 1.109168 6 105.159708 4 -95.986256 0
O  15 1.407568 6 113.754331 4 142.937302 0
H  17 0.963911 15 108.184775 6 47.512978 0
$end
C7H6O5_keto_alt.out
$molecule
0 1
C 
C  1 1.347758
H  2 1.082107 1 122.457065
C  1 1.458433 2 121.387011 3 -178.258350 0
H  4 1.085457 1 116.762449 2 -177.779195 0
C  4 1.353873 1 122.465719 2 5.740295 0
O  6 1.353396 4 125.683601 1 174.853700 0
H  7 0.964451 6 110.146614 4 -2.853249 0
C  6 1.479169 4 119.505988 1 1.255090 0
O  9 1.214014 6 124.642324 4 163.520141 0
C  1 1.487112 2 122.382219 3 0.417230 0
O  11 1.209615 1 124.133473 2 -179.245722 0
O  11 1.352832 1 113.401471 2 0.450208 0
H  13 0.968343 11 107.030190 1 -179.313928 0
C  2 1.490739 1 119.407732 3 -175.234183 0
H  15 1.115841 2 104.022114 1 86.364668 0
O  15 1.402134 2 112.946298 1 -154.336499 0
H  17 0.970050 15 106.392352 2 152.253873 0
$end
C7H8O.out
$molecule
0 1
C 
C  1 1.396971
H  2 1.085846 1 119.514947
C  2 1.395412 1 120.744012 3 -179.880578 0
H  4 1.084396 2 119.868204 1 179.950150 0
C  4 1.392451 2 119.976209 1 0.272456 0
H  6 1.084282 4 120.169123 2 179.780528 0
C  6 1.396003 4 119.702067 2 0.016138 0
H  8 1.084501 6 119.953200 4 179.957013 0
C  8 1.391814 6 120.200875 4 -0.342557 0
H  10 1.084486 8 120.276997 6 179.721597 0
C  1 1.513913 2 120.784703 3 -0.921076 0
H  12 1.093334 1 110.494849 2 -110.772130 0
H  12 1.097306 1 109.610648 2 7.411107 0
O  12 1.428882 1 113.453851 2 131.940846 0
H  15 0.963171 12 108.291821 1 -55.601844 0
$end
C9H17NO4.out
$molecule
0 1
O 
C  1 1.214560
C  2 1.526567 1 122.823235
C  3 1.546710 2 109.623297 1 119.344011 0
H  4 1.088515 3 110.978070 2 60.444903 0
H  4 1.093529 3 109.347557 2 179.456499 0
H  4 1.095033 3 111.337532 2 -60.914843 0
C  3 1.547088 2 109.414670 1 -119.581500 0
H  8 1.088798 3 111.107454 2 -68.173697 0
H  8 1.091716 3 108.460534 2 171.324317 0
H  8 1.094380 3 111.193670 2 53.160646 0
C  3 1.549462 2 107.537714 1 -0.499317 0
H  12 1.090777 3 109.782320 2 -60.903988 0
H  12 1.095047 3 110.032049 2 56.979728 0
O  12 1.426349 3 112.792199 2 -178.679171 0
H  15 0.961201 12 109.028873 3 -78.558076 0
C  2 1.563883 1 117.636118 3 -179.651018 0
O  17 1.222644 2 123.416390 1 -177.384427 0
N  17 1.348482 2 111.868639 1 2.567762 0
H  19 1.011737 17 116.479481 2 -1.719173 0
C  19 1.456893 17 122.601191 2 -179.092169 0
H  21 1.093993 19 108.177877 17 -45.746327 0
H  21 1.096784 19 109.504066 17 69.937042 0
C  21 1.527421 19 111.037442 17 -167.631008 0
H  24 1.094572 21 110.055000 19 58.748875 0
H  24 1.098443 21 109.510170 19 -58.864172 0
C  24 1.529028 21 112.118813 19 -179.986486 0
H  27 1.092460 24 110.218664 21 -60.338418 0
H  27 1.098856 24 110.260978 21 58.088611 0
O  27 1.424739 24 112.620129 21 -177.687332 0
H  30 0.962469 27 108.823447 24 -64.277004 0
$end
C9H19NO4.out
$molecule
0 1
O 
C  1 1.224617
N  2 1.357098 1 123.266067
H  3 1.010212 2 116.405904 1 171.391197 0
C  3 1.456995 2 122.162818 1 4.666527 0
H  5 1.091477 3 107.070772 2 -32.268494 0
H  5 1.094406 3 108.058121 2 -148.226678 0
C  5 1.534823 3 113.064661 2 89.314223 0
H  8 1.095217 5 110.020876 3 59.689945 0
H  8 1.096054 5 108.557432 3 -57.495586 0
C  8 1.528005 5 112.417162 3 -178.826837 0
H  11 1.093204 8 110.490166 5 -59.421810 0
H  11 1.098740 8 110.205038 5 59.159627 0
O  11 1.426590 8 112.700283 5 -176.817950 0
H  14 0.962578 11 108.560595 8 -62.120414 0
C  2 1.548751 1 122.108894 3 178.458075 0
H  16 1.095322 2 105.239163 1 -68.524512 0
O  16 1.435863 2 110.867707 1 178.795267 0
H  18 0.963854 16 108.609627 2 -89.458738 0
C  16 1.558958 2 114.985847 1 50.121037 0
C  20 1.539595 16 111.205572 2 57.517595 0
H  21 1.091417 20 109.775730 16 171.204270 0
H  21 1.092285 20 111.435047 16 -68.547273 0
H  21 1.097571 20 112.645417 16 52.871445 0
C  20 1.540586 16 110.479893 2 -64.932040 0
H  25 1.087493 20 111.362016 16 60.442740 0
H  25 1.094121 20 110.109293 16 -179.420385 0
H  25 1.095682 20 110.925072 16 -59.530339 0
C  20 1.555197 16 106.927941 2 177.251217 0
H  29 1.089498 20 111.081348 16 -63.497507 0
H  29 1.098541 20 109.156742 16 54.630693 0
O  29 1.424739 20 113.490700 16 178.519056 0
H  32 0.961729 29 108.886743 20 -70.935750 0
$end
CH2O.out
$molecule
0 1
C 
H  1 1.108274
H  1 1.108291 2 115.981805
O  1 1.201685 2 122.009891 3 179.994083 0
$end
CH2O2.out
$molecule
0 1
C 
H  1 1.097650
O  1 1.198971 2 125.269959
O  1 1.346087 2 109.576399 3 179.992745 0
H  4 0.970664 1 107.928640 2 -179.996466 0
$end
Cl-.out
Cl2.out
$molecule
0 1
Cl
Cl 1 2.053278
$end
CO2.out
$molecule
0 1
C 
O  1 1.160741
O  1 1.160741 2 179.982424
$end
F-.out
F2.out
$molecule
0 1
F 
F  1 1.408254
$end
H3N.out
$molecule
0 1
N 
H  1 1.014400
H  1 1.014414 2 107.862594
H  1 1.014421 2 107.876486 3 116.278591 0
$end
H3NO.out
$molecule
0 1
N 
H  1 1.018377
H  1 1.018381 2 106.212752
O  1 1.443977 2 104.247232 3 109.774706 0
H  4 0.962590 1 102.761754 2 124.414873 0
$end
H4N+.out
$molecule
1 1
N 
H  1 1.026335
H  1 1.026342 2 109.472184
H  1 1.026345 2 109.475432 3 120.000425 0
H  1 1.026364 2 109.474355 3 -119.994118 0
$end
HNO.out
$molecule
0 1
N 
H  1 1.064369
O  1 1.199474 2 108.914694
$end
I-.out
I2.out
$molecule
0 1
I 
I  1 2.736090
$end
S2O3-2.out
$molecule
-2 1
S 
O  1 1.508387
O  1 1.508646 2 111.001529
O  1 1.508646 2 111.001364 3 123.912654 0
S  1 2.150388 2 107.859128 3 -118.043656 0
$end
S4O6-2.out
$molecule
-2 1
S 
O  1 1.478299
O  1 1.483199 2 114.303865
O  1 1.489773 2 114.513577 3 134.421748 0
S  1 2.277368 2 109.127870 3 -118.614055 0
S  5 2.073907 1 111.017175 2 70.408999 0
S  6 2.277763 5 111.143453 1 -113.592922 0
O  7 1.478509 6 109.219035 5 71.905274 0
O  7 1.482931 6 106.154235 5 -51.817711 0
O  7 1.489723 6 96.463998 5 -169.424311 0
$end
SO2.out
$molecule
0 1
S 
O  1 1.458172
O  1 1.458172 2 118.688217
$end
SO3-2.out
$molecule
-2 1
S 
O  1 1.566549
O  1 1.566549 2 107.772459
O  1 1.566564 2 107.721726 3 115.976437 0
$end
SO4-2.out
$molecule
-2 1
S 
O  1 1.526328
O  1 1.526330 2 109.443039
O  1 1.526634 2 109.493066 3 120.022719 0
O  1 1.526634 2 109.493066 3 -120.022719 0
$end
C12H11NO2.out
$molecule
0 1
N 
H  1 1.007870
C  1 1.405107 2 114.993518
C  3 1.399717 1 119.909013 2 19.976501 0
H  4 1.085384 3 119.549046 1 3.897048 0
C  4 1.393602 3 121.083662 1 -176.090633 0
H  6 1.086217 4 119.621893 3 179.490107 0
C  6 1.392920 4 120.136055 3 -1.432873 0
O  8 1.373779 6 123.048352 4 -179.159079 0
H  9 0.962367 8 109.687652 6 1.126033 0
C  8 1.395276 6 119.371589 4 1.031545 0
H  11 1.083536 8 118.970982 6 179.059865 0
C  11 1.388674 8 120.367414 6 0.324945 0
H  13 1.082741 11 119.421358 8 177.581234 0
C  1 1.407029 2 114.751816 3 161.844790 0
C  15 1.399290 1 123.391311 2 -145.378225 0
H  16 1.082211 15 120.233194 1 0.113357 0
C  16 1.394594 15 120.604607 1 179.366224 0
H  18 1.086608 16 119.275170 15 179.888517 0
C  18 1.392471 16 120.679444 15 -0.969722 0
O  20 1.374737 18 123.088540 16 -179.713447 0
H  21 0.962203 20 109.553846 18 0.546930 0
C  20 1.394871 18 119.242531 16 0.365702 0
H  23 1.083405 20 119.199691 18 179.821505 0
C  23 1.387744 20 120.042890 18 0.700062 0
H  25 1.085441 23 119.368701 20 178.601280 0
$end
C12H7Cl2NO2.out
$molecule
0 1
Cl
C  1 1.739356
C  2 1.345700 1 121.029886
H  3 1.081016 2 120.233576 1 -1.204635 0
C  3 1.460540 2 120.816224 1 -178.116305 0
N  5 1.300049 3 126.170459 2 -178.657444 0
C  6 1.387983 5 124.821079 3 10.475081 0
C  7 1.408719 6 124.721042 5 40.738856 0
H  8 1.082969 7 119.960711 6 0.207857 0
C  8 1.388908 7 120.709872 6 176.596975 0
H  10 1.085987 8 119.775221 7 -178.239629 0
C  10 1.397509 8 120.160575 7 0.952774 0
O  12 1.362083 10 122.810333 8 179.205438 0
H  13 0.963290 12 110.228340 10 -1.313408 0
C  12 1.399658 10 119.866891 8 -2.261719 0
H  15 1.083067 12 119.007176 10 -178.487038 0
C  15 1.382419 12 119.796898 10 0.206830 0
H  17 1.083267 15 120.527409 12 -178.253850 0
C  5 1.457861 3 117.681262 2 3.994692 0
H  19 1.082451 5 116.647044 3 176.841185 0
C  19 1.345115 5 121.543176 3 -5.379042 0
C  21 1.489100 19 122.578537 5 2.201520 0
O  22 1.212330 21 123.223977 19 -179.440250 0
Cl 21 1.738809 19 121.330787 5 -178.276676 0
$end
C12H7NO3.out
$molecule
0 1
O 
C  1 1.362282
C  1 1.371623 2 119.409612
C  3 1.350778 1 119.467786 2 -180.000000 0
H  4 1.082689 3 121.347319 1 -0.000000 0
C  2 1.388276 1 117.855664 3 -180.000000 0
H  6 1.084432 2 119.520809 1 -0.000000 0
C  6 1.394696 2 118.592092 1 -180.000000 0
O  8 1.358781 6 122.280048 2 -180.000000 0
H  9 0.963356 8 110.472541 6 -0.000000 0
C  8 1.405544 6 120.874003 2 -0.000000 0
H  11 1.082282 8 118.812794 6 -180.000000 0
C  11 1.379571 8 119.586130 6 -0.000000 0
H  13 1.083230 11 121.179463 8 -180.000000 0
C  13 1.407693 11 121.089103 8 -0.000000 0
N  15 1.377222 13 120.461978 11 -180.000000 0
C  16 1.303755 15 117.950957 13 -180.000000 0
C  17 1.449192 16 120.010622 15 -180.000000 0
H  18 1.083908 17 116.276430 16 -0.000000 0
C  18 1.346815 17 121.185706 16 -180.000000 0
H  20 1.083749 18 121.967630 17 -180.000000 0
C  4 1.462448 3 120.478660 1 -180.000000 0
O  22 1.229202 4 122.238410 3 -180.000000 0
$end
C12H7NO4.out
$molecule
0 1
O 
C  1 1.356120
C  1 1.376107 2 119.253266
C  3 1.354123 1 118.526157 2 -179.910401 0
H  4 1.082251 3 120.534608 1 0.005923 0
C  2 1.391089 1 117.657410 3 179.914395 0
H  6 1.083961 2 118.872718 1 -0.011129 0
C  6 1.393100 2 119.117050 1 179.989162 0
O  8 1.356992 6 122.416478 2 179.998159 0
H  9 0.963542 8 110.657586 6 0.014317 0
C  2 1.398207 1 121.943550 3 -0.097610 0
C  11 1.398344 2 119.987562 1 -179.987025 0
H  12 1.081252 11 118.131537 2 179.991740 0
C  12 1.380020 11 120.044779 2 -0.001385 0
H  14 1.082008 12 121.281041 11 179.999133 0
N  11 1.424735 2 119.480347 1 0.006739 0
O  16 1.261631 11 118.453446 2 -179.976991 0
C  16 1.349072 11 118.646852 2 0.071163 0
C  18 1.432342 16 120.444543 11 179.951802 0
H  19 1.081711 18 117.204966 16 0.008390 0
C  19 1.351830 18 120.303792 16 -179.989813 0
H  21 1.083487 19 121.392376 18 -179.997428 0
C  4 1.459677 3 121.079408 1 -179.994269 0
O  23 1.231361 4 122.445662 3 179.949162 0
$end
C12H9Cl2NO2.out
$molecule
0 1
Cl
C  1 1.751042
C  2 1.388984 1 119.060887
H  3 1.080344 2 118.911480 1 -1.155622 0
C  2 1.398585 1 118.746646 3 -179.376283 0
O  5 1.356275 2 119.931778 1 -0.517421 0
H  6 0.966253 5 108.830891 2 179.596651 0
C  5 1.399246 2 116.245168 1 179.519037 0
C  8 1.385637 5 122.872753 2 0.961401 0
H  9 1.083044 8 119.566170 5 178.451265 0
C  3 1.400747 2 120.413310 1 179.714498 0
N  11 1.400686 3 122.874473 2 -179.779321 0
H  12 1.008255 11 114.609020 3 -150.587796 0
C  12 1.414222 11 125.958017 3 4.371380 0
C  14 1.398686 12 121.265762 11 56.313516 0
H  15 1.083357 14 119.816763 12 -1.082496 0
C  15 1.391600 14 120.652925 12 178.068547 0
H  17 1.086224 15 119.561903 14 179.756304 0
C  17 1.395692 15 120.326285 14 -1.586476 0
O  19 1.370291 17 122.858178 15 -179.361516 0
H  20 0.962582 19 109.793398 17 -0.318424 0
C  19 1.394032 17 119.522533 15 0.459215 0
H  22 1.083334 19 119.186091 17 179.991934 0
C  22 1.390040 19 119.906730 17 1.054376 0
H  24 1.085129 22 119.373668 19 178.254286 0
Cl 8 1.765067 5 117.730283 2 -179.764817 0
$end
C12H9NO2.out
$molecule
0 1
N 
C  1 1.297992
C  1 1.391759 2 124.327720
C  3 1.406784 1 124.195563 2 43.492885 0
H  4 1.082938 3 119.781195 1 -0.647761 0
C  4 1.390237 3 120.777122 1 175.870987 0
H  6 1.085963 4 119.782951 3 -178.237098 0
C  6 1.396367 4 120.123534 3 0.978482 0
O  8 1.364562 6 122.891320 4 179.293534 0
H  9 0.963144 8 110.206451 6 -0.994164 0
C  8 1.399026 6 119.818829 4 -2.001949 0
H  11 1.083181 8 118.953476 6 -178.647763 0
C  11 1.383615 8 119.876193 6 0.011275 0
H  13 1.083281 11 120.497815 8 -178.154767 0
C  2 1.464449 1 116.409633 3 -171.651004 0
H  15 1.084248 2 115.853707 1 -0.920039 0
C  15 1.345194 2 122.022410 1 176.782864 0
H  17 1.084010 15 122.203148 2 -177.847176 0
C  2 1.467228 1 126.501692 3 10.732141 0
H  19 1.082755 2 118.333639 1 4.267228 0
C  19 1.345767 2 121.103958 1 -178.709956 0
H  21 1.084522 19 121.902656 2 -177.760484 0
C  17 1.474632 15 121.288405 2 2.568355 0
O  23 1.225688 17 122.197694 15 -179.855621 0
$end
C12H9NO3.out
$molecule
0 1
O 
C  1 1.384821
C  1 1.384882 2 116.831051
C  3 1.387040 1 117.492904 2 161.897846 0
H  4 1.084822 3 118.667493 1 -1.720776 0
C  2 1.387083 1 117.485025 3 -161.916987 0
H  6 1.084808 2 118.670283 1 1.722902 0
C  4 1.396686 3 119.632580 1 177.993706 0
O  8 1.372748 4 122.307617 3 -179.544513 0
H  9 0.962209 8 109.814964 4 1.708420 0
C  8 1.391657 4 119.879570 3 0.713883 0
H  11 1.082531 8 119.424360 4 179.828226 0
C  11 1.393399 8 119.704202 4 -0.173953 0
H  13 1.085202 11 119.470456 8 -179.688148 0
C  13 1.393878 11 121.295513 8 -0.486092 0
C  6 1.396688 2 119.630019 1 -178.008095 0
O  16 1.372714 6 122.313605 2 179.546763 0
H  17 0.962218 16 109.827248 6 -1.675256 0
C  16 1.391658 6 119.881161 2 -0.712226 0
H  19 1.082523 16 119.411941 6 -179.818715 0
C  19 1.393429 16 119.707752 6 0.183579 0
H  21 1.085172 19 119.471167 16 179.682643 0
C  21 1.393841 19 121.285581 16 0.481888 0
N  15 1.407177 13 123.287786 11 -177.449345 0
H  24 1.009119 15 115.671806 13 -18.999008 0
$end
C14H10O2.out
$molecule
0 1
O 
H  1 0.967236
C  1 1.362135 2 107.552971
C  3 1.363867 1 121.128043 2 0.482744 0
O  4 1.386222 3 115.950247 1 1.808471 0
H  5 0.963034 4 110.199436 3 -142.902174 0
C  4 1.431096 3 121.813806 1 179.683725 0
C  7 1.413923 4 121.509004 3 -177.664628 0
H  8 1.084423 7 119.823543 4 3.277581 0
C  8 1.380069 7 121.002624 4 -178.499422 0
H  10 1.084060 8 120.021836 7 -179.720081 0
C  10 1.403356 8 119.788978 7 -0.318804 0
H  12 1.083885 10 120.058322 8 179.923076 0
C  12 1.381966 10 120.064389 8 -0.704513 0
H  14 1.082301 12 118.493784 10 -179.175715 0
C  14 1.410969 12 121.836509 10 0.621630 0
C  3 1.433845 1 117.842470 2 -179.119394 0
C  17 1.411996 3 120.483795 1 -0.685458 0
H  18 1.082141 17 118.665248 3 -0.829928 0
C  18 1.379092 17 120.545466 3 179.184233 0
H  20 1.084105 18 120.106404 17 179.916123 0
C  20 1.404862 18 119.806657 17 -0.023509 0
H  22 1.084196 20 120.008165 18 179.974299 0
C  22 1.380996 20 120.301027 18 0.022119 0
H  24 1.081955 22 118.527711 20 179.942786 0
C  24 1.412683 22 121.590243 20 0.042474 0
$end
C14H8O2.out
$molecule
0 1
C 
C  1 1.403489
H  2 1.081343 1 120.445849
C  2 1.390320 1 121.434645 3 179.998091 0
H  4 1.084279 2 119.345094 1 -179.997931 0
C  4 1.395503 2 120.579619 1 0.002309 0
H  6 1.083620 4 120.480859 2 179.998585 0
C  6 1.386394 4 119.059417 2 0.001863 0
H  8 1.083222 6 121.306844 4 179.994121 0
C  8 1.400496 6 120.753620 4 -0.001019 0
C  10 1.484204 8 117.775921 6 179.983842 0
O  11 1.210971 10 123.076103 8 0.114955 0
C  1 1.484881 2 121.787383 3 -0.000000 0
C  13 1.403489 1 121.787383 2 0.018912 0
H  14 1.081343 13 120.445849 1 -0.000000 0
C  14 1.390320 13 121.434645 1 179.998039 0
H  16 1.084279 14 119.345094 13 -179.997931 0
C  16 1.395503 14 120.579619 13 0.002309 0
H  18 1.083620 16 120.480859 14 179.998585 0
C  18 1.386394 16 119.059417 14 0.001863 0
H  20 1.083222 18 121.306844 16 179.994121 0
C  20 1.400496 18 120.753620 16 -0.001019 0
C  22 1.484204 20 117.775921 18 179.983842 0
O  23 1.210971 22 123.076103 20 0.114955 0
$end
C14H9O2-.out
$molecule
-1 1
C 
C  1 1.416410
H  2 1.084113 1 119.561885
C  2 1.382036 1 121.999880 3 179.992000 0
H  4 1.086094 2 119.762837 1 179.988630 0
C  4 1.409572 2 120.103297 1 0.002446 0
H  6 1.086102 4 120.120476 2 -179.988445 0
C  6 1.379664 4 119.425329 2 -0.000000 0
H  8 1.084259 6 121.880460 4 179.986550 0
C  8 1.412367 6 121.432354 4 0.000000 0
C  1 1.450962 2 123.001560 3 0.020041 0
C  11 1.409565 1 123.476791 2 -0.052097 0
H  12 1.084209 11 119.350198 1 -0.057158 0
C  12 1.385060 11 122.386190 1 179.951714 0
H  14 1.085218 12 120.166630 11 179.998867 0
C  14 1.411862 12 119.398505 11 0.011106 0
H  16 1.086611 14 119.830194 12 -179.991161 0
C  16 1.376359 14 120.318977 12 0.011212 0
H  18 1.083435 16 120.748712 14 179.964591 0
C  18 1.427069 16 121.262298 14 -0.009952 0
C  20 1.404601 18 121.577860 16 179.954610 0
O  21 1.377289 20 120.771824 18 0.008182 0
H  22 0.981229 21 101.060091 20 179.948587 0
C  21 1.406505 20 124.180582 18 179.977615 0
O  24 1.280582 21 119.709898 20 -179.950178 0
$end
C16H10N2O8S2-2.out
$molecule
-2 1
S 
O  1 1.486338
O  1 1.486487 2 114.618780
O  1 1.486697 2 113.882638 3 133.605668 0
C  1 1.830142 2 104.129326 3 -113.322648 0
C  5 1.394621 1 120.033042 2 150.028428 0
H  6 1.083588 5 118.180391 1 -3.581248 0
C  6 1.398912 5 121.437371 1 177.449553 0
H  8 1.084719 6 120.950667 5 179.579053 0
C  8 1.389892 6 117.807415 5 0.126716 0
C  5 1.399544 1 119.746994 2 -32.538476 0
H  11 1.084176 5 119.229070 1 3.590668 0
C  11 1.386491 5 118.870070 1 -177.724725 0
N  10 1.399764 8 129.321298 6 179.617689 0
H  14 1.015143 10 128.606178 8 -4.675579 0
C  14 1.371532 10 111.230558 8 -177.241225 0
C  16 1.356991 14 123.977550 10 174.269885 0
N  17 1.412852 16 126.076375 14 179.596848 0
H  18 1.010151 17 118.754492 16 34.721746 0
C  18 1.397597 17 107.471858 16 176.201508 0
C  20 1.396164 18 128.359566 17 -175.716362 0
H  21 1.085462 20 121.163390 18 1.729981 0
C  21 1.390268 20 117.916848 18 -177.980545 0
H  23 1.083934 21 120.043964 20 -179.166933 0
C  23 1.406405 21 121.821018 20 0.322207 0
C  25 1.386715 23 120.193851 21 -0.738635 0
H  26 1.083325 25 119.914672 23 -178.789938 0
C  26 1.402271 25 118.740157 23 0.052342 0
C  28 1.467306 26 131.937407 25 -177.442799 0
O  29 1.241137 28 130.377067 26 -1.001309 0
C  13 1.514928 11 130.889497 5 -179.998314 0
H  31 1.095259 13 112.108945 11 -64.914466 0
O  31 1.436391 13 115.832810 11 54.393832 0
H  33 0.964661 31 107.444659 13 39.805142 0
S  25 1.829824 23 118.555165 21 177.648833 0
O  35 1.484812 25 104.667884 23 165.976917 0
O  35 1.487515 25 104.364103 23 -73.695734 0
O  35 1.488162 25 104.045286 23 45.449885 0
$end
C16H18N3S-.out
$molecule
-1 1
S 
C  1 1.792381
C  2 1.391927 1 118.522656
H  3 1.085344 2 118.389353 1 8.260490 0
C  3 1.402731 2 121.307081 1 -169.723936 0
C  5 1.401037 3 117.426500 2 -1.135583 0
H  6 1.086562 5 118.831636 3 178.038536 0
C  6 1.386812 5 121.215157 3 -1.983597 0
H  8 1.085230 6 120.561163 5 -178.999575 0
C  8 1.423059 6 122.950476 5 2.101005 0
N  10 1.359765 8 118.574928 6 -178.278418 0
C  11 1.359764 10 120.213493 8 165.615964 0
C  12 1.423057 11 118.575026 10 -165.617091 0
H  13 1.085230 12 116.479783 11 -2.779888 0
C  13 1.386812 12 122.950511 11 178.278234 0
H  15 1.086562 13 119.952899 12 177.922799 0
C  15 1.401036 13 121.216161 12 -2.100670 0
C  17 1.402741 15 117.425106 13 1.983493 0
H  18 1.085336 17 120.274230 15 179.082564 0
C  18 1.391928 17 121.307572 15 1.135573 0
N  5 1.442504 3 123.373987 2 178.958811 0
N  17 1.442554 15 119.195398 13 -177.923624 0
C  21 1.451077 5 115.887646 3 -28.109500 0
H  23 1.091676 21 109.758640 5 -49.571455 0
H  23 1.095778 21 109.206685 5 -168.398312 0
H  23 1.107249 21 113.930234 5 71.738229 0
C  22 1.451112 17 115.917787 15 -151.943903 0
H  27 1.091676 22 109.761103 17 49.524544 0
H  27 1.095777 22 109.206523 17 168.352401 0
H  27 1.107241 22 113.928603 17 -71.786666 0
C  21 1.459669 5 113.958037 3 103.266177 0
H  31 1.090380 21 109.844901 5 48.515182 0
H  31 1.096662 21 109.819225 5 167.607750 0
H  31 1.107142 21 112.703048 5 -71.796402 0
C  22 1.459701 17 113.980466 15 76.588514 0
H  35 1.090382 22 109.846159 17 -48.472545 0
H  35 1.096663 22 109.819901 17 -167.565931 0
H  35 1.107136 22 112.700798 17 71.838537 0
$end
C16H18N3S+.out
$molecule
1 1
S 
C  1 1.749644
C  2 1.380890 1 118.054448
H  3 1.080706 2 119.093789 1 -0.025504 0
C  3 1.419644 2 120.897696 1 -179.980000 0
N  5 1.351436 3 121.157458 2 179.947248 0
C  5 1.437472 3 117.946754 2 -0.056662 0
H  7 1.080114 5 119.929339 3 -179.895818 0
C  7 1.361301 5 120.854279 3 0.050488 0
H  9 1.083109 7 121.061715 5 -179.989002 0
C  9 1.429645 7 122.171019 5 -0.006675 0
N  11 1.332453 9 117.428701 7 179.970996 0
C  12 1.332453 11 123.925627 9 -179.984079 0
C  13 1.429645 12 117.428731 11 179.978105 0
H  14 1.083109 13 116.767230 12 0.033000 0
C  14 1.361302 13 122.171073 12 -179.979528 0
H  16 1.080115 14 119.216196 13 -179.954378 0
C  16 1.437473 14 120.854160 13 0.001159 0
N  18 1.351436 16 120.895614 14 179.970008 0
C  18 1.419644 16 117.946813 14 -0.032637 0
H  20 1.080705 18 120.008501 16 -180.000000 0
C  20 1.380889 18 120.897725 16 0.040843 0
C  19 1.464562 18 120.547805 16 179.740745 0
H  23 1.086673 19 109.091717 18 -179.741115 0
H  23 1.093909 19 111.135219 18 -60.590033 0
H  23 1.093956 19 111.144442 18 61.092193 0
C  6 1.464562 5 120.547799 3 0.317822 0
H  27 1.086673 6 109.091600 5 179.716019 0
H  27 1.093910 6 111.136129 5 60.564011 0
H  27 1.093955 6 111.143516 5 -61.118254 0
C  19 1.467435 18 120.964862 16 -0.120051 0
H  31 1.086745 19 108.796917 18 -179.283976 0
H  31 1.093012 19 111.226589 18 -60.280582 0
H  31 1.093226 19 111.266273 18 61.642772 0
C  6 1.467435 5 120.965483 3 -179.880835 0
H  35 1.086747 6 108.796807 5 179.094590 0
H  35 1.092982 6 111.221386 5 60.100996 0
H  35 1.093258 6 111.271409 5 -61.821985 0
$end
C16H19N3S.out
$molecule
0 1
S 
C  1 1.787803
C  2 1.391775 1 119.265095
H  3 1.080635 2 117.940137 1 -4.793227 0
C  2 1.399436 1 119.461558 3 176.321758 0
C  5 1.394631 2 117.619848 1 -175.306665 0
H  6 1.086221 5 119.302094 2 179.929478 0
C  6 1.391264 5 121.687305 2 0.893504 0
H  8 1.080434 6 118.199549 5 178.835036 0
C  8 1.408271 6 121.069357 5 -2.176532 0
N  10 1.399993 8 121.772207 6 -177.183301 0
N  5 1.409355 2 120.521557 1 3.069869 0
H  12 1.009628 5 113.653369 2 177.022131 0
C  12 1.409355 5 120.605964 2 36.848678 0
C  14 1.394631 12 121.837921 5 144.844818 0
H  15 1.086221 14 119.302093 12 -1.575589 0
C  15 1.391264 14 121.687297 12 177.460464 0
H  17 1.080434 15 118.199599 14 -178.835186 0
C  14 1.399436 12 120.521561 5 -36.848445 0
C  19 1.391775 14 121.168506 12 -179.319855 0
H  20 1.080634 19 117.940058 14 -178.949860 0
C  17 1.408270 15 121.069393 14 2.176557 0
N  22 1.399994 17 121.771814 15 177.182991 0
C  11 1.454000 10 118.350465 8 -16.731190 0
H  24 1.090086 11 108.943640 10 178.283606 0
H  24 1.092697 11 110.974806 10 60.506865 0
H  24 1.101701 11 113.042753 10 -61.204748 0
C  23 1.454000 22 118.350134 17 16.734361 0
H  28 1.090086 23 108.943622 22 -178.283803 0
H  28 1.092697 23 110.974844 22 -60.507037 0
H  28 1.101701 23 113.042682 22 61.204544 0
C  11 1.454097 10 118.382703 8 -166.227735 0
H  32 1.090016 11 108.963302 10 -178.917902 0
H  32 1.092749 11 110.925251 10 -61.091256 0
H  32 1.101726 11 113.045832 10 60.594301 0
C  23 1.454097 22 118.382946 17 166.229995 0
H  36 1.090017 23 108.963228 22 178.916821 0
H  36 1.092748 23 110.925183 22 61.090263 0
H  36 1.101727 23 113.045966 22 -60.595384 0
$end
C16H19N3S+2.out
$molecule
2 1
S 
C  1 1.748153
C  2 1.368539 1 118.770852
H  3 1.080839 2 119.411770 1 0.664573 0
C  3 1.433884 2 121.097745 1 179.035991 0
N  5 1.331498 3 121.146158 2 179.904299 0
C  5 1.452276 3 118.054989 2 0.238799 0
H  7 1.079988 5 119.751253 3 178.395401 0
C  7 1.349392 5 120.983790 3 0.263234 0
H  9 1.083095 7 121.462323 5 178.997062 0
C  9 1.448459 7 122.152134 5 -0.564255 0
N  11 1.302929 9 117.032101 7 -179.707862 0
C  12 1.370232 11 123.681678 9 179.849040 0
C  13 1.411364 12 116.364471 11 179.860516 0
H  14 1.082902 13 117.724825 12 -0.002303 0
C  14 1.381306 13 121.090066 12 179.965228 0
H  16 1.085204 14 119.864300 13 179.977312 0
C  16 1.397946 14 118.841980 13 -0.014787 0
C  18 1.384019 16 122.289527 14 -0.044410 0
H  19 1.084074 18 121.637692 16 179.889031 0
C  19 1.402565 18 118.728891 16 0.023799 0
C  6 1.474294 5 121.860316 3 -6.336558 0
H  22 1.087337 6 108.513408 5 -161.305168 0
H  22 1.089130 6 110.781645 5 -42.773818 0
H  22 1.093842 6 110.685128 5 79.587586 0
C  6 1.476828 5 122.667062 3 173.891097 0
H  26 1.087039 6 111.151220 5 -35.505317 0
H  26 1.087886 6 108.179641 5 -153.905310 0
H  26 1.093515 6 110.521058 5 87.033340 0
N  18 1.489252 16 117.788389 14 179.655293 0
H  30 1.023412 18 105.520613 16 1.171826 0
C  30 1.516267 18 113.286290 16 116.864196 0
H  32 1.087469 30 108.773436 18 67.798839 0
H  32 1.088293 30 108.564916 18 -52.540945 0
H  32 1.089129 30 108.238711 18 -172.620244 0
C  30 1.516315 18 113.122030 16 -114.381587 0
H  36 1.087393 30 108.732547 18 -67.195628 0
H  36 1.088267 30 108.564840 18 53.080182 0
H  36 1.089093 30 108.247145 18 173.170576 0
$end
C16H20N3S+.out
$molecule
1 1
S 
C  1 1.775127
C  2 1.389472 1 118.986790
H  3 1.084074 2 118.677243 1 -7.644579 0
C  3 1.394169 2 119.739781 1 170.822655 0
C  5 1.387798 3 121.346560 2 1.398603 0
H  6 1.085910 5 121.441413 3 -179.950409 0
C  6 1.389204 5 119.066740 3 0.893604 0
H  8 1.084155 6 119.421913 5 178.989086 0
C  8 1.405338 6 121.175217 5 -1.631220 0
N  10 1.371736 8 120.979612 6 -178.522869 0
H  11 1.009516 10 115.909080 8 -1.456917 0
C  11 1.418086 10 124.261851 8 -155.031343 0
C  13 1.393619 11 120.739148 10 152.143176 0
H  14 1.085863 13 119.565228 11 0.017850 0
C  14 1.387555 13 121.435539 11 179.406296 0
H  16 1.080075 14 118.352657 13 -178.887230 0
C  13 1.393779 11 121.304011 10 -27.803682 0
C  18 1.388570 13 121.519027 11 178.955292 0
H  19 1.080612 18 118.535218 13 -179.399232 0
C  16 1.413617 14 121.120887 13 1.876092 0
N  21 1.377727 16 121.719232 14 178.235344 0
C  22 1.455603 21 119.975877 16 173.507888 0
H  23 1.088282 22 109.035907 21 177.641676 0
H  23 1.094530 22 111.145928 21 59.393098 0
H  23 1.098770 22 112.484719 21 -62.388161 0
C  22 1.456571 21 119.697128 16 8.299618 0
H  27 1.088198 22 109.008086 21 -178.599343 0
H  27 1.094096 22 111.181850 21 -60.251632 0
H  27 1.098134 22 112.380532 21 61.487028 0
N  5 1.488363 3 119.965287 2 -178.278280 0
H  31 1.021973 5 105.322859 3 -179.103979 0
C  31 1.510324 5 113.256646 3 -63.251880 0
H  33 1.087009 31 108.494845 5 65.334854 0
H  33 1.087874 31 108.305080 5 -54.068886 0
H  33 1.089593 31 108.851112 5 -174.680288 0
C  31 1.510659 5 113.146618 3 65.123578 0
H  37 1.087351 31 108.587798 5 -66.278869 0
H  37 1.087824 31 108.285007 5 53.105122 0
H  37 1.089663 31 108.866907 5 173.722072 0
$end
C16H20N3S+_alt.out
$molecule
1 1
S 
C  1 1.787821
C  2 1.386907 1 120.422181
H  3 1.080039 2 118.594982 1 2.827022 0
C  2 1.392712 1 119.952180 3 -178.801897 0
C  5 1.388013 2 121.074353 1 179.952166 0
H  6 1.086006 5 120.936777 2 179.150435 0
C  6 1.384053 5 119.720608 2 -1.333930 0
H  8 1.079493 6 118.563321 5 179.866221 0
C  3 1.420279 2 120.895789 1 -178.301788 0
N  10 1.363611 3 121.051509 2 179.016155 0
C  11 1.459787 10 120.416621 3 -0.819197 0
H  12 1.087383 11 109.037675 10 -178.178776 0
H  12 1.095274 11 111.528954 10 -59.207285 0
H  12 1.095591 11 111.687982 10 62.622909 0
C  11 1.460495 10 120.328376 3 178.874054 0
H  16 1.087312 11 109.002300 10 -179.356165 0
H  16 1.095215 11 111.573759 10 -60.282181 0
H  16 1.095337 11 111.528130 10 61.531929 0
N  5 1.482626 2 117.507581 1 2.188728 0
H  20 1.022506 5 109.147240 2 -172.597721 0
H  20 1.030434 5 108.722828 2 71.695296 0
C  20 1.482626 5 114.374261 2 -50.016737 0
C  23 1.388013 20 121.379224 5 -132.227155 0
H  24 1.086006 23 120.936786 20 3.172894 0
C  24 1.384053 23 119.720612 20 -176.342583 0
H  26 1.079493 24 118.563296 23 -179.866538 0
C  23 1.392712 20 117.507590 5 50.016645 0
C  28 1.386907 23 119.614882 20 176.623105 0
H  29 1.080039 28 118.594984 23 178.366760 0
C  29 1.420279 28 120.895792 23 -0.504191 0
N  31 1.363611 29 121.051540 28 -179.016465 0
C  32 1.459787 31 120.416653 29 0.820822 0
H  33 1.087383 32 109.037696 31 178.176255 0
H  33 1.095274 32 111.528863 31 59.204879 0
H  33 1.095592 32 111.688102 31 -62.625312 0
C  32 1.460495 31 120.328372 29 -178.872744 0
H  37 1.087312 32 109.002308 31 179.352015 0
H  37 1.095215 32 111.573541 31 60.278312 0
H  37 1.095337 32 111.528325 31 -61.535813 0
$end
C16H20N3S+3.out
$molecule
3 1
S 
C  1 1.725279
C  2 1.408620 1 118.439011
H  3 1.083826 2 119.908650 1 -0.074717 0
C  3 1.381425 2 118.532841 1 179.912437 0
C  5 1.413749 3 122.501185 2 -0.010051 0
H  6 1.085645 5 120.753919 3 179.976661 0
C  6 1.370044 5 119.618477 3 0.039181 0
H  8 1.083865 6 121.679729 5 179.970584 0
C  8 1.430191 6 120.664515 5 -0.094647 0
N  10 1.334059 8 116.773976 6 -179.826554 0
C  11 1.334322 10 124.214963 8 179.819524 0
C  12 1.430043 11 116.770731 10 -179.813975 0
H  13 1.083859 12 117.667524 11 -0.114294 0
C  13 1.370133 12 120.658622 11 179.821659 0
H  15 1.085647 13 119.622439 12 -179.966296 0
C  15 1.413660 13 119.621349 12 0.092785 0
C  17 1.381489 15 122.496392 13 -0.037629 0
H  18 1.083821 17 121.561429 15 -179.972223 0
C  18 1.408544 17 118.525446 15 0.009685 0
N  5 1.485419 3 120.045173 2 -179.891652 0
H  21 1.024650 5 106.082155 3 -179.150884 0
N  17 1.485425 15 117.457203 13 -179.909804 0
H  23 1.024648 17 106.081374 15 -1.006239 0
C  23 1.525507 17 113.396488 15 -116.607436 0
H  25 1.087728 23 108.912875 17 -68.950111 0
H  25 1.088674 23 108.729542 17 52.185184 0
H  25 1.089456 23 107.581945 17 171.851537 0
C  21 1.525543 5 113.390690 3 -63.554084 0
H  29 1.087728 21 108.911553 5 68.952769 0
H  29 1.088674 21 108.729037 5 -52.181495 0
H  29 1.089455 21 107.581220 5 -171.847663 0
C  23 1.526088 17 113.308663 15 114.511159 0
H  33 1.087647 23 108.880776 17 68.270113 0
H  33 1.088517 23 108.674117 17 -52.817245 0
H  33 1.089242 23 107.498502 17 -172.498092 0
C  21 1.526088 5 113.315492 3 65.328694 0
H  37 1.087647 21 108.882340 5 -68.265371 0
H  37 1.088519 21 108.675096 5 52.823746 0
H  37 1.089243 21 107.496376 5 172.504502 0
$end
C16H21N3S+2.out
$molecule
2 1
S 
C  1 1.782826
C  2 1.391702 1 118.711946
H  3 1.083755 2 119.024063 1 -6.223315 0
C  3 1.392727 2 119.403603 1 172.492439 0
C  5 1.386877 3 121.240890 2 1.628977 0
H  6 1.085251 5 121.518226 3 179.757330 0
C  6 1.390751 5 119.187473 3 0.290976 0
H  8 1.084263 6 119.342343 5 179.244966 0
C  8 1.398099 6 120.855863 5 -1.577443 0
N  10 1.392613 8 120.070683 6 -178.302423 0
H  11 1.010169 10 115.579989 8 0.869408 0
C  11 1.392495 10 124.968574 8 -155.775804 0
C  13 1.398183 11 120.096965 10 155.877685 0
H  14 1.084175 13 119.824695 11 -0.758796 0
C  14 1.390837 13 120.865922 11 178.455856 0
H  16 1.085220 14 119.261369 13 -178.975638 0
C  16 1.386809 14 119.198723 13 1.550465 0
C  18 1.392721 16 121.231496 14 -0.312875 0
H  19 1.083850 18 121.583899 16 179.769991 0
C  19 1.391507 18 119.395609 16 -1.663192 0
N  18 1.488355 16 118.546913 14 179.755616 0
H  22 1.022868 18 105.457703 16 0.388674 0
N  5 1.488423 3 120.246516 2 -177.992748 0
H  24 1.022906 5 105.449541 3 -179.719517 0
C  24 1.513316 5 113.413830 3 -63.971976 0
H  26 1.087407 24 108.717874 5 66.368149 0
H  26 1.088035 24 108.523807 5 -53.657266 0
H  26 1.089306 24 108.472458 5 -173.964168 0
C  22 1.513375 18 113.300296 16 -115.361175 0
H  30 1.087557 22 108.715482 18 -67.034530 0
H  30 1.087998 22 108.499862 18 52.979385 0
H  30 1.089262 22 108.505129 18 173.259949 0
C  22 1.514272 18 113.291415 16 115.988093 0
H  34 1.087349 22 108.706647 18 66.449351 0
H  34 1.088062 22 108.428592 18 -53.463709 0
H  34 1.089249 22 108.529454 18 -173.779484 0
C  24 1.514422 5 113.254913 3 64.690612 0
H  38 1.087513 24 108.724832 5 -66.426007 0
H  38 1.087958 24 108.414867 5 53.458447 0
H  38 1.089134 24 108.457363 5 173.831787 0
$end
C16H22N3S+3.out
$molecule
3 1
S 
C  1 1.783549
C  2 1.394809 1 121.436055
C  3 1.385246 2 122.614525 1 -179.944242 0
H  4 1.085242 3 121.847031 2 179.572757 0
C  4 1.394263 3 118.688090 2 -1.914446 0
H  6 1.084973 4 118.995150 3 -179.153247 0
C  6 1.391732 4 119.328296 3 0.122448 0
C  8 1.392370 6 121.792391 4 1.555074 0
H  9 1.083413 8 121.610539 6 178.136048 0
N  8 1.487862 6 118.091765 4 -178.418327 0
H  11 1.024107 8 105.974422 6 -3.923345 0
N  3 1.491343 2 117.088131 1 3.563083 0
H  13 1.026221 3 109.543303 2 -172.898855 0
H  13 1.033650 3 108.140544 2 72.134187 0
C  13 1.491344 3 115.158014 2 -48.919860 0
C  16 1.385241 13 120.204271 3 -134.496141 0
H  17 1.085243 16 121.847150 13 4.040746 0
C  17 1.394268 16 118.688360 13 -174.472442 0
H  19 1.084972 17 118.995194 16 179.154896 0
C  19 1.391727 17 119.327937 16 -0.122354 0
C  21 1.392375 19 121.792614 17 -1.555469 0
H  22 1.083411 21 121.610143 19 -178.135510 0
C  16 1.394817 13 117.088174 3 48.921092 0
N  21 1.487867 19 118.091799 17 178.415583 0
H  25 1.024107 21 105.974062 19 3.945293 0
C  25 1.521158 21 113.845854 19 119.725593 0
H  27 1.087632 25 108.979203 21 69.600677 0
H  27 1.088401 25 108.691276 21 -51.538014 0
H  27 1.089126 25 107.824243 21 -171.251057 0
C  11 1.521163 8 113.843286 6 -119.702927 0
H  31 1.087634 11 108.978902 8 -69.593162 0
H  31 1.088399 11 108.690290 8 51.545061 0
H  31 1.089126 11 107.824327 8 171.257948 0
C  11 1.523192 8 112.908017 6 111.522101 0
H  35 1.088052 11 108.796487 8 67.859835 0
H  35 1.088504 11 108.723893 8 -52.952365 0
H  35 1.089272 11 107.886689 8 -172.717510 0
C  25 1.523201 21 112.905778 19 -111.500331 0
H  39 1.088051 25 108.794593 21 -67.867696 0
H  39 1.088502 25 108.723626 21 52.944017 0
H  39 1.089272 25 107.886512 21 172.710250 0
$end
C16H8N2O8S2-2.out
$molecule
-2 1
S 
O  1 1.484411
O  1 1.486556 2 114.283494
O  1 1.487074 2 114.668976 3 133.658188 0
C  1 1.831097 2 104.373380 3 -113.258215 0
C  5 1.388688 1 120.913835 2 18.342643 0
H  6 1.083401 5 119.814735 1 -2.645476 0
C  6 1.399810 5 118.739476 1 178.071714 0
C  5 1.403681 1 118.927412 2 -163.537125 0
H  9 1.083981 5 118.079555 1 2.877977 0
C  9 1.393554 5 121.968897 1 -178.069812 0
H  11 1.084818 9 120.999095 5 -179.668525 0
C  11 1.392704 9 117.702654 5 0.028650 0
N  13 1.392388 11 129.046331 9 -179.854847 0
H  14 1.009979 13 128.034974 11 0.723279 0
C  14 1.378705 13 109.824247 11 179.491845 0
C  16 1.360254 14 125.902516 13 -179.418202 0
N  17 1.378705 16 125.902424 14 179.921932 0
H  18 1.009979 17 122.128900 16 -0.555744 0
C  18 1.392388 17 109.824102 16 -179.377934 0
C  20 1.392704 18 129.046243 17 179.459708 0
H  21 1.084818 20 121.297505 18 -0.136771 0
C  21 1.393554 20 117.702741 18 -179.824182 0
H  23 1.083981 21 119.944646 20 179.060827 0
C  23 1.403681 21 121.968879 20 0.033837 0
C  25 1.388688 23 120.131932 21 0.061378 0
H  26 1.083401 25 119.814766 23 179.265120 0
C  26 1.399810 25 118.739515 23 -0.033215 0
C  8 1.465654 6 132.050669 5 179.630911 0
O  29 1.231780 8 131.117925 6 0.201046 0
C  28 1.465654 26 132.050616 25 179.658599 0
O  31 1.231780 28 131.117909 26 0.082670 0
S  25 1.831097 23 118.927345 21 -178.072379 0
O  33 1.484411 25 104.373317 23 -163.538690 0
O  33 1.486557 25 104.276033 23 76.244279 0
O  33 1.487073 25 103.976388 23 -43.022492 0
$end
C19H14O5S.out
$molecule
0 1
S 
O  1 1.453576
O  1 1.453633 2 119.453095
O  1 1.649568 2 110.367959 3 -124.966214 0
C  4 1.481110 1 114.692899 2 -95.722675 0
C  5 1.527382 4 107.532582 1 101.248677 0
C  6 1.393194 5 123.466668 4 -118.718554 0
H  7 1.082580 6 120.615838 5 -1.124407 0
C  7 1.395190 6 121.021393 5 178.510925 0
H  9 1.086037 7 119.771292 6 179.957743 0
C  9 1.392355 7 119.979130 6 -0.598011 0
O  11 1.366074 9 122.921106 7 -179.896457 0
H  12 0.962963 11 109.858488 9 1.902408 0
C  11 1.398033 9 119.712945 7 0.064540 0
H  14 1.083191 11 119.106489 9 -179.403336 0
C  14 1.384968 11 119.745253 9 0.288114 0
H  16 1.083603 14 119.125355 11 -179.453804 0
C  5 1.529752 4 106.000812 1 -136.965274 0
C  18 1.397530 5 120.543937 4 33.483424 0
H  19 1.082524 18 119.892815 5 -4.585949 0
C  19 1.390800 18 120.832565 5 176.528717 0
H  21 1.086212 19 119.713467 18 179.081362 0
C  21 1.396112 19 120.128534 18 -0.599562 0
O  23 1.366834 21 122.789975 19 179.991306 0
H  24 0.962924 23 109.845854 21 -0.566327 0
C  23 1.394157 21 119.650418 19 0.250703 0
H  26 1.083269 23 119.226871 21 179.440703 0
C  26 1.390681 23 119.785409 21 0.264811 0
H  28 1.083517 26 118.818332 23 178.744111 0
C  5 1.530815 4 104.499703 1 -20.015441 0
C  30 1.384158 5 114.181756 4 11.987930 0
C  31 1.389666 30 123.489101 5 -179.864421 0
H  32 1.083160 31 121.104196 30 179.446364 0
C  32 1.391676 31 117.398699 30 0.129153 0
H  34 1.083509 32 119.789800 31 179.635525 0
C  30 1.394369 5 127.168845 4 -167.018473 0
H  36 1.083511 30 120.562454 5 0.766660 0
C  36 1.393554 30 119.111570 5 179.814621 0
H  38 1.083930 36 119.381354 30 -179.695579 0
$end
C19H15N4+.out
$molecule
1 1
N 
N  1 1.308036
N  1 1.350082 2 109.548568
N  3 1.308060 1 109.548616 2 1.503994 0
C  4 1.350264 3 104.937800 1 -1.141031 0
C  1 1.443639 2 123.354443 3 179.767782 0
C  6 1.392712 1 117.460514 2 51.186894 0
H  7 1.082558 6 120.418936 1 1.455903 0
C  7 1.390998 6 118.289240 1 -178.168003 0
H  9 1.082966 7 119.536871 6 -179.970938 0
C  6 1.393027 1 119.826739 2 -126.220174 0
H  11 1.082475 6 121.081479 1 -0.981394 0
C  11 1.391303 6 118.131554 1 178.260754 0
H  13 1.082935 11 119.466607 6 -179.630508 0
C  9 1.394979 7 120.157064 6 0.116055 0
H  15 1.083355 9 119.793281 7 179.936395 0
C  3 1.443684 1 127.089534 2 -178.193470 0
C  17 1.392689 3 117.474347 1 -128.990182 0
H  18 1.082563 17 120.421457 3 1.460045 0
C  18 1.391020 17 118.285811 3 -178.162267 0
H  20 1.082966 18 119.537266 17 -179.972752 0
C  17 1.393009 3 119.808742 1 53.606148 0
H  22 1.082479 17 121.077740 3 -0.991827 0
C  22 1.391302 17 118.131731 3 178.254709 0
H  24 1.082933 22 119.468786 17 -179.627339 0
C  20 1.394981 18 120.157209 17 0.116546 0
H  26 1.083354 20 119.791818 18 179.934615 0
C  5 1.457547 4 124.498961 3 -179.549499 0
C  28 1.402524 5 119.922854 4 2.882884 0
H  29 1.083106 28 120.113990 5 0.238090 0
C  29 1.389402 28 119.678144 5 179.998710 0
H  31 1.083275 29 119.750864 28 -179.903201 0
C  31 1.395173 29 120.127078 28 -0.023369 0
H  33 1.083698 31 119.883424 29 -179.986092 0
C  33 1.395172 31 120.233302 29 0.013022 0
H  35 1.083276 33 120.122246 31 179.893094 0
C  35 1.389400 33 120.126585 31 0.010960 0
H  37 1.083106 35 120.206965 33 179.741936 0
$end
C19H15O5S-.out
$molecule
-1 1
S 
O  1 1.480993
O  1 1.484787 2 114.761531
O  1 1.492118 2 113.998668 3 133.057206 0
C  1 1.842572 2 104.638764 3 -114.135593 0
C  5 1.396151 1 117.071360 2 -1.774170 0
H  6 1.083129 5 117.704635 1 1.174701 0
C  6 1.391793 5 120.813974 1 -178.598036 0
H  8 1.085626 6 120.047569 5 179.969726 0
C  8 1.393543 6 119.513654 5 0.386170 0
H  10 1.085563 8 120.506268 6 179.382266 0
C  10 1.391761 8 119.617233 6 -0.253203 0
H  12 1.084950 10 119.106578 8 179.244439 0
C  12 1.401309 10 121.816585 8 -0.377964 0
C  14 1.533453 12 119.464453 10 179.076317 0
H  15 1.090072 14 106.790274 12 -177.635746 0
C  15 1.532358 14 114.683060 12 66.516868 0
C  17 1.397515 15 123.912656 14 6.775453 0
H  18 1.082020 17 119.533474 15 -2.151002 0
C  18 1.394926 17 121.761498 15 176.703253 0
H  20 1.083987 18 120.834526 17 -179.635998 0
C  20 1.389677 18 119.914811 17 -0.406878 0
O  22 1.380697 20 118.077008 18 179.601505 0
H  23 0.962145 22 108.834206 20 177.233732 0
C  22 1.394634 20 119.530569 18 -0.577753 0
H  25 1.087331 22 120.176844 20 -178.997579 0
C  25 1.391598 22 119.822932 20 0.631875 0
H  27 1.084265 25 118.976212 22 -179.561273 0
C  15 1.534186 14 109.802658 12 -62.904076 0
C  29 1.398754 15 123.570524 14 95.884445 0
H  30 1.084554 29 119.765282 15 2.869757 0
C  30 1.394441 29 121.584536 15 -178.107329 0
H  32 1.084303 30 121.136927 29 -179.848070 0
C  32 1.391599 30 119.550782 29 -0.062172 0
O  34 1.381487 32 117.917992 30 -179.734959 0
H  35 0.962317 34 108.512399 32 -179.298830 0
C  34 1.394260 32 119.797905 30 0.046205 0
H  37 1.087672 34 120.061470 32 179.996988 0
C  37 1.392576 34 120.198810 32 0.010782 0
H  39 1.086594 37 120.546953 34 179.079554 0
$end
C19H16N4.out
$molecule
0 1
N 
N  1 1.315874
H  2 1.026095 1 117.276851
C  1 1.317192 2 121.122871 3 -0.128754 0
N  4 1.387268 1 128.428508 2 0.838623 0
N  5 1.273184 4 117.884489 1 0.130528 0
C  2 1.399525 1 121.249532 3 -179.187709 0
C  7 1.400538 2 122.164829 1 5.008264 0
H  8 1.081280 7 119.348122 2 0.526044 0
C  8 1.390311 7 119.400985 2 -179.866550 0
H  10 1.084350 8 119.190371 7 -179.912018 0
C  10 1.395777 8 120.953724 7 -0.077586 0
H  12 1.083522 10 120.307260 8 -179.959741 0
C  12 1.394660 10 119.372548 8 -0.104303 0
H  14 1.084065 12 120.180558 10 179.935915 0
C  14 1.390075 12 120.370212 10 0.201069 0
H  16 1.084939 14 120.307816 12 179.501165 0
C  6 1.413938 5 115.326861 4 -178.860778 0
C  18 1.400895 6 116.066109 5 -171.329687 0
H  19 1.083975 18 118.878142 6 0.513005 0
C  19 1.391035 18 120.286752 6 179.938155 0
H  21 1.083985 19 119.874367 18 -179.563866 0
C  21 1.393907 19 119.964275 18 0.481085 0
H  23 1.084010 21 120.106749 19 179.748874 0
C  23 1.398248 21 119.848000 19 0.074826 0
H  25 1.084415 23 119.818040 21 179.445082 0
C  25 1.388175 23 120.565602 21 -0.363241 0
H  27 1.081741 25 121.221929 23 179.560977 0
C  4 1.486807 1 116.688587 2 -178.978649 0
C  29 1.402442 4 120.851916 1 -161.092154 0
H  30 1.081733 29 119.283084 4 -0.185477 0
C  30 1.392715 29 120.651048 4 179.508179 0
H  32 1.084536 30 119.510285 29 -179.571928 0
C  32 1.393180 30 120.447497 29 0.276640 0
H  34 1.084204 32 120.345161 30 179.799392 0
C  34 1.395147 32 119.323226 30 -0.064084 0
H  36 1.084500 34 120.038709 32 179.555474 0
C  36 1.390590 34 120.393112 32 -0.039360 0
H  38 1.082395 36 120.172218 34 179.548831 0
$end
C19H18N4.out
$molecule
0 1
N 
C  1 1.287236
N  1 1.358636 2 120.610403
H  3 1.014541 1 117.610815 2 -18.402184 0
C  3 1.394548 1 119.639179 2 -173.559763 0
C  5 1.402191 3 122.334349 1 -9.973808 0
H  6 1.081183 5 119.155325 3 2.058833 0
C  6 1.391853 5 119.788762 3 -178.384464 0
H  8 1.084964 6 118.986048 5 -179.879420 0
C  8 1.394594 6 121.185601 5 -0.050818 0
H  10 1.083661 8 120.597710 6 179.998285 0
C  10 1.395487 8 118.896704 6 -0.068156 0
H  12 1.084780 10 120.082082 8 -179.797178 0
C  12 1.389686 10 120.631420 8 0.098350 0
H  14 1.085838 12 120.014678 10 179.859599 0
N  2 1.409373 1 126.927930 3 -0.315014 0
H  16 1.013073 2 114.020586 1 177.882834 0
N  16 1.411382 2 121.294283 1 35.987055 0
H  18 1.013290 16 108.868704 2 -137.792562 0
C  18 1.422604 16 118.615440 2 92.796518 0
C  20 1.398593 18 121.353508 16 -42.886825 0
H  21 1.082944 20 120.242627 18 1.513308 0
C  21 1.392966 20 119.789132 18 -177.403175 0
H  23 1.084357 21 119.112027 20 179.849551 0
C  23 1.393899 21 120.861395 20 0.548268 0
H  25 1.083445 23 120.397368 21 179.807359 0
C  25 1.393772 23 119.224654 21 -0.192191 0
H  27 1.084328 25 120.199037 23 -179.733580 0
C  27 1.391933 25 120.401250 23 -0.369227 0
H  29 1.086228 27 119.922898 25 -179.264627 0
C  2 1.486355 1 117.488500 3 -174.578046 0
C  31 1.403342 2 122.252610 1 -149.794487 0
H  32 1.084712 31 120.600882 2 2.033552 0
C  32 1.394181 31 120.766093 2 179.818251 0
H  34 1.084349 32 119.573664 31 -179.364610 0
C  34 1.391993 32 120.271333 31 0.119688 0
H  36 1.084138 34 120.259299 32 179.772124 0
C  36 1.396247 34 119.438904 32 -0.130372 0
H  38 1.084426 36 119.967587 34 179.657690 0
C  38 1.389123 36 120.419688 34 0.252334 0
H  40 1.082281 38 120.724592 36 179.471030 0
$end
C20H19N4+.out
$molecule
1 1
N 
C  1 1.382044
C  1 1.382044 2 121.051671
C  2 1.391183 1 122.896395 3 179.983008 0
H  4 1.081721 2 120.379311 1 0.012546 0
C  3 1.391189 1 122.897181 2 179.997442 0
H  6 1.081720 3 120.380196 1 0.021910 0
C  6 1.401046 3 120.331390 1 -179.983087 0
N  8 1.354833 6 119.902702 3 -179.989019 0
H  9 1.005639 8 121.698050 6 -179.743378 0
H  9 1.006765 8 121.122128 6 -0.126508 0
C  4 1.401047 2 120.332334 1 -179.989958 0
N  12 1.354837 4 119.900611 2 -179.996878 0
H  13 1.005638 12 121.700936 4 -179.789561 0
H  13 1.006765 12 121.121245 4 -0.107302 0
C  2 1.438284 1 117.320403 3 -0.020864 0
N  16 1.332657 2 122.581378 1 0.022584 0
C  17 1.332660 16 119.145138 2 -0.005633 0
C  18 1.425503 17 119.093766 16 179.998887 0
H  19 1.083479 18 116.454947 17 -0.023145 0
C  19 1.364996 18 122.642217 17 179.963109 0
C  16 1.425505 2 118.323739 1 -179.986049 0
H  22 1.083480 16 116.454039 2 179.986135 0
C  22 1.365000 16 122.643094 2 -0.028701 0
C  1 1.451529 2 119.474717 3 179.982047 0
C  25 1.392998 1 119.344098 2 89.895131 0
H  26 1.083877 25 120.095273 1 -0.006792 0
C  25 1.392999 1 119.334871 2 -90.108515 0
H  28 1.083876 25 120.095309 1 -0.001744 0
C  28 1.393850 25 119.111464 1 -179.993480 0
H  30 1.083469 28 119.666777 25 -179.995286 0
C  26 1.393860 25 119.110282 1 179.998837 0
H  32 1.083469 26 119.666294 25 -179.992686 0
C  32 1.394504 26 120.139818 25 -0.005084 0
H  34 1.083597 32 119.910682 26 -179.996022 0
C  24 1.504489 22 121.770179 16 -179.992719 0
H  36 1.089635 24 110.676394 22 0.062043 0
H  36 1.095845 24 111.698452 22 -119.557727 0
H  36 1.095884 24 111.708776 22 119.685211 0
C  21 1.504491 19 121.770738 18 -179.995069 0
H  40 1.089635 21 110.677619 19 0.053505 0
H  40 1.095847 21 111.696571 19 -119.567525 0
H  40 1.095886 21 111.709001 19 119.676870 0
$end
C20H20N4.out
$molecule
0 1
N 
C  1 1.417556
C  2 1.392400 1 122.691032
H  3 1.083054 2 119.491337 1 -0.854319 0
C  3 1.403919 2 121.586138 1 178.208751 0
C  5 1.400912 3 119.790484 2 0.928885 0
C  6 1.400458 5 117.960235 3 -0.118459 0
H  7 1.086818 6 118.776040 5 -179.494574 0
C  7 1.388298 6 122.648670 5 -1.113880 0
N  9 1.408655 7 122.149325 6 -175.329409 0
H  10 1.009401 9 114.893845 7 -16.442765 0
C  10 1.408565 9 118.735485 7 -158.029185 0
C  12 1.388333 10 122.141024 9 158.079246 0
H  13 1.086828 12 118.549215 10 -3.429171 0
C  13 1.400589 12 122.658174 10 175.375405 0
C  15 1.400573 13 117.939668 12 0.319661 0
C  16 1.403962 15 119.807164 13 0.826900 0
H  17 1.082986 16 118.859630 15 179.299823 0
C  17 1.392201 16 121.604847 15 -0.931936 0
N  5 1.408756 3 119.537378 2 -176.009543 0
H  20 1.010292 5 114.905173 3 -151.312943 0
H  20 1.010351 5 114.285885 3 -21.510116 0
N  16 1.409087 15 120.717955 13 177.329029 0
H  23 1.010312 16 114.955469 15 31.010808 0
H  23 1.010367 16 114.167470 15 160.634970 0
C  1 1.432778 2 119.433218 3 -3.010974 0
C  26 1.395324 1 119.288123 2 -96.653326 0
H  27 1.083717 26 118.954159 1 0.115422 0
C  27 1.394072 26 120.117954 1 -179.943193 0
H  29 1.084293 27 119.785893 26 -179.944094 0
C  29 1.394091 27 120.095403 26 0.048315 0
H  31 1.084290 29 120.086851 27 179.956915 0
C  31 1.394914 29 119.872657 27 -0.061089 0
H  33 1.084403 31 120.090983 29 179.962889 0
C  33 1.393669 31 120.112497 29 0.007029 0
H  35 1.084007 33 120.703098 31 179.928028 0
C  15 1.507169 13 121.004006 12 -179.855275 0
H  37 1.091744 15 110.975377 13 -2.310377 0
H  37 1.096074 15 111.694779 13 -122.522911 0
H  37 1.098309 15 112.114060 13 117.247047 0
C  6 1.507188 5 121.073654 3 -179.388968 0
H  41 1.091741 6 110.946830 5 178.059867 0
H  41 1.096143 6 111.616385 5 57.933023 0
H  41 1.098390 6 112.263235 5 -62.294641 0
$end
C22H24N3+.out
$molecule
1 1
C 
C  1 1.443697
C  2 1.417529 1 121.495974
H  3 1.082467 2 119.476732 1 -2.104719 0
C  3 1.374685 2 121.124158 1 -178.686128 0
H  5 1.084719 3 119.936981 2 177.540264 0
C  5 1.413955 3 120.916780 2 -1.702913 0
N  7 1.358305 5 120.038234 3 -179.279037 0
H  8 1.005280 7 121.732998 5 179.602045 0
H  8 1.006412 7 120.941698 5 1.605331 0
C  2 1.419199 1 121.472685 3 -179.633998 0
H  11 1.083526 2 118.491225 1 -2.839007 0
C  11 1.380391 2 123.140329 1 -179.604964 0
C  1 1.444087 2 119.865589 3 -33.428197 0
C  14 1.417392 1 121.521442 2 -33.653038 0
H  15 1.082695 14 119.457460 1 -2.327717 0
C  15 1.374873 14 121.118413 1 -178.943348 0
H  17 1.084765 15 119.959402 14 177.524661 0
C  17 1.413697 15 120.917444 14 -1.771506 0
N  19 1.358484 17 120.068925 15 -179.016443 0
H  20 1.005240 19 121.725118 17 -179.559293 0
H  20 1.006346 19 120.960397 17 0.280384 0
C  14 1.418917 1 121.437862 2 146.554686 0
H  23 1.083560 14 118.422208 1 -2.421124 0
C  23 1.380283 14 123.143418 1 -179.195183 0
C  1 1.444438 2 120.042308 3 146.448117 0
C  26 1.417530 1 121.547916 2 -33.027655 0
H  27 1.082552 26 119.467973 1 -2.238135 0
C  27 1.374966 26 121.125423 1 -178.932200 0
H  29 1.084756 27 119.963726 26 177.505289 0
C  29 1.413734 27 120.910922 26 -1.686245 0
N  31 1.358591 29 120.063504 27 -179.154633 0
H  32 1.005279 31 121.708245 29 -178.735437 0
H  32 1.006382 31 120.972898 29 0.034659 0
C  26 1.419002 1 121.431293 2 147.133319 0
H  35 1.083628 26 118.471861 1 -2.585751 0
C  35 1.380469 26 123.159082 1 -179.347608 0
C  13 1.506639 11 121.399432 2 177.846608 0
H  38 1.090190 13 110.885146 11 0.302656 0
H  38 1.096203 13 111.755995 11 -119.444674 0
H  38 1.096346 13 111.740439 11 119.981803 0
C  37 1.506685 35 121.440690 26 177.788820 0
H  42 1.090255 37 110.887233 35 -0.183865 0
H  42 1.096007 37 111.740588 35 -119.910345 0
H  42 1.096336 37 111.709973 35 119.549827 0
C  25 1.506852 23 121.462247 14 177.620224 0
H  46 1.090213 25 110.866454 23 0.533708 0
H  46 1.095856 25 111.642681 23 -119.187918 0
H  46 1.096202 25 111.709656 23 120.266361 0
$end
C22H25N3.out
$molecule
0 1
C 
H  1 1.096730
C  1 1.530173 2 105.798117
C  3 1.395613 1 122.896395 2 -147.574124 0
H  4 1.083705 3 119.784511 1 2.118427 0
C  4 1.391629 3 120.944380 1 -178.803031 0
H  6 1.086299 4 119.656554 3 -179.886471 0
C  6 1.398835 4 121.072083 3 -0.097323 0
C  3 1.398859 1 119.691200 2 33.508791 0
H  9 1.086804 3 118.821536 1 -0.693875 0
C  9 1.394441 3 122.998611 1 178.913425 0
N  8 1.402809 6 120.466404 4 177.348168 0
H  12 1.009452 8 115.824904 6 152.595230 0
H  12 1.009858 8 114.760663 6 20.268377 0
C  11 1.508019 9 121.080779 3 -179.930476 0
H  15 1.091254 11 110.966497 9 2.848064 0
H  15 1.095848 11 111.557303 9 123.147648 0
H  15 1.098107 11 111.950983 9 -116.791679 0
C  1 1.531138 2 105.786840 3 -119.482069 0
C  19 1.396113 1 123.010002 2 -146.049638 0
H  20 1.085018 19 119.004839 1 2.951975 0
C  20 1.397493 19 122.753877 1 -177.891856 0
C  19 1.397888 1 119.545439 2 35.730783 0
H  23 1.085723 19 119.626266 1 -1.582501 0
C  23 1.388761 19 121.185254 1 177.958994 0
H  25 1.086330 23 119.822292 19 179.637340 0
C  25 1.400920 23 120.848350 19 -0.030833 0
N  27 1.402964 25 120.332488 23 176.951767 0
H  28 1.009524 27 115.760557 25 153.276136 0
H  28 1.009746 27 114.794926 25 20.937830 0
C  22 1.508344 20 120.861786 19 -179.404653 0
H  31 1.091255 22 110.957686 20 0.684959 0
H  31 1.095985 22 111.570555 20 120.999050 0
H  31 1.097998 22 111.951840 20 -118.986669 0
C  1 1.531209 2 105.776915 3 120.370488 0
C  35 1.394543 1 123.452758 2 -138.359474 0
H  36 1.083667 35 120.058579 1 1.721753 0
C  36 1.393050 35 120.833081 1 -178.745954 0
H  38 1.086478 36 119.587262 35 -179.769056 0
C  38 1.398034 36 121.150468 35 -0.416179 0
C  35 1.399993 1 119.126152 2 42.282234 0
H  41 1.086946 35 118.728570 1 -0.627304 0
C  41 1.393133 35 123.089611 1 179.125596 0
N  40 1.403308 38 120.482962 36 -176.645985 0
H  44 1.009659 40 115.911957 38 -152.395752 0
H  44 1.009834 40 114.685536 38 -20.124102 0
C  43 1.507549 41 121.066912 35 179.063478 0
H  47 1.091325 43 110.963038 41 -1.928677 0
H  47 1.095866 43 111.516380 41 -122.273073 0
H  47 1.097836 43 111.963063 41 117.672494 0
$end
C23H25N2+.out
$molecule
1 1
C 
C  1 1.430891
C  2 1.423674 1 121.338431
H  3 1.082526 2 119.084453 1 -2.358318 0
C  3 1.371431 2 122.203895 1 -179.100170 0
H  5 1.080461 3 118.747616 2 177.303581 0
C  2 1.423743 1 122.383166 3 179.116643 0
H  7 1.082828 2 119.083400 1 -3.526090 0
C  7 1.372276 2 122.179562 1 -179.365730 0
H  9 1.080612 7 118.770177 2 176.550235 0
C  5 1.426504 3 121.096808 2 -1.781117 0
N  11 1.353765 5 121.324851 3 -179.250391 0
C  1 1.431423 2 122.216560 3 152.197782 0
C  13 1.423446 1 122.324588 2 -29.220428 0
H  14 1.082857 13 119.129717 1 -3.396259 0
C  14 1.372406 13 122.166607 1 -179.159470 0
H  16 1.080648 14 118.720637 13 176.541816 0
C  13 1.423564 1 121.396751 2 151.794824 0
H  18 1.082624 13 119.077136 1 -2.427756 0
C  18 1.371661 13 122.215563 1 -179.206058 0
H  20 1.080482 18 118.779667 13 177.263382 0
C  20 1.426177 18 121.082559 13 -1.871658 0
N  22 1.354081 20 121.318970 18 -179.217646 0
C  23 1.463850 22 120.815923 20 -177.727561 0
H  24 1.087072 23 108.895478 22 172.135325 0
H  24 1.092610 23 110.982421 22 53.374553 0
H  24 1.095066 23 111.603426 22 -68.336531 0
C  12 1.464233 11 120.867944 5 -177.420216 0
H  28 1.087034 12 108.895692 11 171.327613 0
H  28 1.092504 12 110.971197 11 52.589627 0
H  28 1.095166 12 111.607755 11 -69.113552 0
C  23 1.464617 22 120.661351 20 3.741166 0
H  32 1.087029 23 108.968424 22 175.711039 0
H  32 1.093543 23 111.167570 22 56.665657 0
H  32 1.094428 23 111.431370 22 -64.977048 0
C  12 1.464840 11 120.646126 5 4.191148 0
H  36 1.086902 12 108.947948 11 174.957305 0
H  36 1.093318 12 111.104146 11 55.951225 0
H  36 1.094405 12 111.442740 11 -65.719277 0
C  1 1.473512 2 118.964008 3 -27.695309 0
C  40 1.408335 1 120.835286 2 -44.336017 0
H  41 1.083613 40 119.557980 1 -1.521074 0
C  41 1.389739 40 120.608921 1 -179.346733 0
H  43 1.083709 41 119.753553 40 178.466925 0
C  43 1.395258 41 120.152447 40 -1.391095 0
H  45 1.083811 43 120.031783 41 -179.286684 0
C  45 1.395099 43 119.924828 41 0.688079 0
H  47 1.083725 45 120.103109 43 -179.122945 0
C  47 1.389639 45 120.136506 43 0.695105 0
H  49 1.083592 47 119.799392 45 -179.186704 0
$end
C23H26N2.out
$molecule
0 1
C 
H  1 1.096556
C  1 1.528395 2 105.838082
C  3 1.395763 1 123.277972 2 -148.380425 0
H  4 1.084448 3 119.561141 1 2.805703 0
C  4 1.392061 3 121.911055 1 -178.150185 0
H  6 1.081400 4 118.169456 3 -179.600786 0
C  3 1.397595 1 119.916039 2 32.436087 0
H  8 1.086367 3 119.370282 1 -1.731305 0
C  8 1.389593 3 122.220879 1 178.429337 0
H  10 1.081397 8 118.322607 3 179.318530 0
C  6 1.410078 4 121.287000 3 0.129044 0
N  12 1.394588 6 121.694824 4 177.805564 0
C  13 1.453640 12 118.954839 6 166.935907 0
H  14 1.089997 13 108.972331 12 177.194925 0
H  14 1.092787 13 110.937482 12 59.287980 0
H  14 1.101341 13 113.000242 12 -62.373788 0
C  13 1.453772 12 118.930668 6 14.139957 0
H  18 1.089928 13 108.945826 12 -176.647272 0
H  18 1.092599 13 110.926267 12 -58.723182 0
H  18 1.101219 13 112.976761 12 62.903939 0
C  1 1.529403 2 105.842196 3 -120.119319 0
C  22 1.395226 1 123.700925 2 -143.009899 0
H  23 1.084407 22 119.852920 1 2.478073 0
C  23 1.393020 22 121.878652 1 -178.490185 0
H  25 1.081382 23 118.068386 22 -179.344620 0
C  22 1.398369 1 119.491587 2 37.912983 0
H  27 1.086276 22 119.322111 1 -1.365901 0
C  27 1.388653 22 122.232516 1 178.743150 0
H  29 1.081492 27 118.271812 22 179.180239 0
C  25 1.408836 23 121.312610 22 0.271520 0
N  31 1.394447 25 121.694062 23 178.164322 0
C  32 1.454115 31 118.984853 25 166.130875 0
H  33 1.089676 32 108.876334 31 177.554857 0
H  33 1.092692 32 111.014048 31 59.639849 0
H  33 1.101107 32 112.971229 31 -62.042562 0
C  32 1.454306 31 118.863320 25 13.428368 0
H  37 1.089660 32 108.890480 31 -178.478883 0
H  37 1.092889 32 110.966670 31 -60.497463 0
H  37 1.101068 32 112.923388 31 61.099577 0
C  1 1.532078 2 105.496779 3 120.183097 0
C  41 1.397093 1 122.753969 2 -142.836016 0
H  42 1.083514 41 119.553502 1 1.801871 0
C  42 1.396037 41 120.864847 1 -179.020852 0
H  44 1.084803 42 119.581853 41 -179.922167 0
C  44 1.392273 42 120.353069 41 -0.377600 0
H  46 1.084461 44 120.371770 42 -179.565447 0
C  46 1.395208 44 119.338756 42 0.100086 0
H  48 1.084798 46 120.104193 44 -179.637357 0
C  48 1.391964 46 120.099153 44 0.148664 0
H  50 1.085801 48 119.555624 46 179.698510 0
$end
C23H26N3+.out
$molecule
1 1
C 
C  1 1.439943
C  2 1.419786 1 121.457011
H  3 1.082918 2 119.037830 1 -2.666479 0
C  3 1.374219 2 122.215952 1 -179.183015 0
H  5 1.080575 3 118.738551 2 177.182096 0
C  2 1.419971 1 122.178104 3 179.847479 0
H  7 1.083075 2 119.128524 1 -3.033697 0
C  7 1.374854 2 122.132344 1 -179.421136 0
H  9 1.080698 7 118.720601 2 176.893127 0
C  5 1.424265 3 121.057032 2 -1.501413 0
N  11 1.357657 5 121.334711 3 -179.304132 0
C  1 1.439996 2 120.867828 3 148.734866 0
C  13 1.419869 1 121.416724 2 148.804343 0
H  14 1.082878 13 119.051116 1 -2.768211 0
C  14 1.374137 13 122.216472 1 -179.301929 0
H  16 1.080597 14 118.722007 13 177.201205 0
C  13 1.420056 1 122.224898 2 -31.362205 0
H  18 1.083104 13 119.125407 1 -2.863037 0
C  18 1.374909 13 122.135708 1 -179.279396 0
H  20 1.080654 18 118.739965 13 176.997976 0
C  16 1.424362 14 121.064306 13 -1.565198 0
N  22 1.357593 16 121.353822 14 -179.058511 0
C  1 1.450369 2 119.564831 3 -31.276175 0
C  24 1.417134 1 121.523392 2 -36.573851 0
H  25 1.083022 24 119.185266 1 -2.246049 0
C  25 1.377218 24 121.753057 1 -179.033426 0
H  27 1.084601 25 119.946909 24 177.536497 0
C  27 1.414048 25 120.585744 24 -1.765917 0
N  29 1.358925 27 120.830095 25 -179.125762 0
H  30 1.006012 29 121.289566 27 -179.210097 0
H  30 1.006020 29 121.277235 27 0.394350 0
C  29 1.414000 27 118.322064 25 0.841085 0
H  33 1.084589 29 119.475737 27 -178.409438 0
C  33 1.377223 29 120.574581 27 0.907551 0
H  35 1.082993 33 118.998551 29 -178.621595 0
C  12 1.462551 11 120.779496 5 -176.318561 0
H  37 1.087295 12 108.892225 11 171.725351 0
H  37 1.093095 12 111.054325 11 52.957901 0
H  37 1.095416 12 111.731669 11 -68.733792 0
C  23 1.462693 22 120.741946 16 -176.606296 0
H  41 1.087174 23 108.922196 22 173.336973 0
H  41 1.093397 23 111.121168 22 54.472364 0
H  41 1.095276 23 111.657257 22 -67.191945 0
C  12 1.462865 11 120.606159 5 4.242699 0
H  45 1.087312 12 108.999654 11 173.656359 0
H  45 1.093429 12 111.106957 11 54.744425 0
H  45 1.095194 12 111.649220 11 -66.886296 0
C  23 1.462953 22 120.577220 16 3.699750 0
H  49 1.087192 23 109.003606 22 174.010470 0
H  49 1.093411 23 111.108700 22 55.065024 0
H  49 1.095161 23 111.632001 22 -66.560242 0
$end
C23H27N3.out
$molecule
0 1
C 
H  1 1.096878
C  1 1.528986 2 105.674319
C  3 1.395500 1 123.361539 2 -147.323963 0
H  4 1.084433 3 119.546915 1 2.613413 0
C  4 1.392589 3 121.927916 1 -178.442256 0
H  6 1.081404 4 118.170504 3 -179.509944 0
C  3 1.397849 1 119.866497 2 33.360179 0
H  8 1.086320 3 119.317905 1 -1.469029 0
C  8 1.389479 3 122.239697 1 178.717311 0
H  10 1.081398 8 118.332057 3 179.315558 0
C  6 1.409592 4 121.284629 3 0.132894 0
N  12 1.395910 6 121.726576 4 177.974772 0
C  13 1.453820 12 118.816190 6 14.236849 0
H  14 1.089997 13 108.941075 12 -176.698105 0
H  14 1.092488 13 110.902913 12 -58.787871 0
H  14 1.101356 13 113.002477 12 62.822878 0
C  13 1.453880 12 118.807758 6 166.095293 0
H  18 1.090030 13 108.990349 12 177.809508 0
H  18 1.092779 13 110.941108 12 59.896552 0
H  18 1.101356 13 112.981482 12 -61.736231 0
C  1 1.529720 2 105.718417 3 -119.825398 0
C  22 1.395162 1 123.710033 2 -143.425160 0
H  23 1.084397 22 119.713694 1 2.500634 0
C  23 1.393195 22 121.879916 1 -178.581543 0
H  25 1.081278 23 118.131617 22 -179.341429 0
C  22 1.398230 1 119.505921 2 37.339891 0
H  27 1.086267 22 119.284854 1 -1.270686 0
C  27 1.388799 22 122.264585 1 178.879872 0
H  29 1.081525 27 118.282753 22 179.110503 0
C  25 1.408794 23 121.314287 22 0.218142 0
N  31 1.395758 25 121.682811 23 178.156610 0
C  32 1.453999 31 118.879318 25 165.624213 0
H  33 1.089762 32 108.880480 31 177.436795 0
H  33 1.092504 32 110.994651 31 59.567491 0
H  33 1.101271 32 113.003390 31 -62.131008 0
C  32 1.454423 31 118.753358 25 13.762132 0
H  37 1.089869 32 108.919916 31 -178.425285 0
H  37 1.092828 32 110.947318 31 -60.456127 0
H  37 1.101243 32 112.936023 31 61.106627 0
C  1 1.530752 2 105.619740 3 120.005252 0
C  41 1.396388 1 123.244137 2 -143.018607 0
H  42 1.083835 41 119.550344 1 1.687945 0
C  42 1.393282 41 121.538082 1 -179.246474 0
H  44 1.085959 42 119.644007 41 179.969397 0
C  44 1.399611 42 120.757975 41 -0.435681 0
C  41 1.400087 1 119.478461 2 37.425245 0
H  47 1.086006 41 119.330385 1 -0.431969 0
C  47 1.389361 41 121.806868 1 179.447339 0
H  49 1.085950 47 119.841129 41 -179.993162 0
N  46 1.401481 44 121.052144 42 177.777966 0
H  51 1.009698 46 115.134234 44 24.999471 0
H  51 1.009754 46 115.142832 44 157.114166 0
$end
C25H30N3+.out
$molecule
1 1
C 
C  1 1.442630
C  2 1.418541 1 121.795176
H  3 1.082985 2 119.041625 1 -2.914033 0
C  3 1.375261 2 122.188375 1 -179.716149 0
H  5 1.080749 3 118.709544 2 177.604369 0
C  2 1.418689 1 121.822550 3 179.619592 0
H  7 1.083053 2 119.069120 1 -2.173808 0
C  7 1.375364 2 122.160389 1 -178.863267 0
H  9 1.080711 7 118.695390 2 177.363679 0
C  9 1.423830 7 121.100811 2 -1.512536 0
N  11 1.359042 9 121.497707 7 -179.111754 0
C  1 1.444000 2 120.118754 3 -31.943140 0
C  13 1.418312 1 121.607172 2 147.042334 0
H  14 1.082818 13 119.021852 1 -2.560052 0
C  14 1.375378 13 122.164890 1 -179.314422 0
H  16 1.080721 14 118.796566 13 177.473732 0
C  13 1.418527 1 121.952201 2 -33.154831 0
H  18 1.083052 13 119.069848 1 -2.444988 0
C  18 1.375774 13 122.117751 1 -179.129529 0
H  20 1.080526 18 118.790259 13 177.239399 0
C  16 1.423506 14 121.051220 13 -1.431710 0
N  22 1.359287 16 121.376522 14 -179.525340 0
C  1 1.444061 2 120.102211 3 148.286570 0
C  24 1.418091 1 121.558274 2 146.482923 0
H  25 1.082989 24 119.003644 1 -2.392834 0
C  25 1.375297 24 122.170572 1 -179.066457 0
H  27 1.080692 25 118.695835 24 177.256569 0
C  24 1.418155 1 122.005499 2 -33.555713 0
H  29 1.083171 24 119.050881 1 -2.620693 0
C  29 1.375959 24 122.124102 1 -179.287035 0
H  31 1.080656 29 118.751410 24 177.213855 0
C  31 1.423592 29 121.081883 24 -1.685505 0
N  33 1.359463 31 121.568486 29 -178.918844 0
C  34 1.461735 33 120.492646 31 -177.940251 0
H  35 1.087349 34 109.034242 33 178.516511 0
H  35 1.094321 34 111.353659 33 59.336799 0
H  35 1.094568 34 111.430595 33 -62.270601 0
C  12 1.461896 11 120.584121 9 1.125577 0
H  39 1.087331 12 109.016792 11 177.210401 0
H  39 1.093999 12 111.246796 11 58.171347 0
H  39 1.095002 12 111.581755 11 -63.441592 0
C  23 1.461903 22 120.635718 16 -178.792005 0
H  43 1.087366 23 109.005844 22 177.323351 0
H  43 1.094044 23 111.285144 22 58.276266 0
H  43 1.094989 23 111.566659 22 -63.388360 0
C  34 1.461959 33 120.651788 31 1.292351 0
H  47 1.087349 34 108.993861 33 176.353350 0
H  47 1.093957 34 111.254352 33 57.347106 0
H  47 1.095089 34 111.577980 33 -64.261493 0
C  12 1.462067 11 120.525378 9 -177.641288 0
H  51 1.087207 12 109.029721 11 179.278408 0
H  51 1.094533 12 111.380134 11 60.025803 0
H  51 1.094560 12 111.414030 11 -61.538409 0
C  23 1.462187 22 120.555844 16 2.114277 0
H  55 1.087182 23 108.980945 22 178.473415 0
H  55 1.094479 23 111.378734 22 59.301071 0
H  55 1.094662 23 111.475007 22 -62.297045 0
$end
C25H31N3.out
$molecule
0 1
C 
H  1 1.097110
C  1 1.527912 2 105.879776
C  3 1.396157 1 122.765127 2 -150.658608 0
H  4 1.084455 3 119.527908 1 2.585485 0
C  4 1.391415 3 122.005365 1 -178.374534 0
H  6 1.081617 4 118.105646 3 -179.536747 0
C  3 1.397282 1 120.487533 2 30.200191 0
H  8 1.086552 3 119.431531 1 -1.596972 0
C  8 1.390630 3 122.193167 1 178.557125 0
H  10 1.081364 8 118.306285 3 179.343800 0
C  6 1.409957 4 121.256054 3 0.278447 0
N  12 1.395565 6 121.670814 4 177.926239 0
C  13 1.453553 12 118.872979 6 14.243710 0
H  14 1.089862 13 108.934626 12 -177.606984 0
H  14 1.092667 13 110.941831 12 -59.671802 0
H  14 1.101436 13 113.040839 12 61.985993 0
C  13 1.453617 12 118.882501 6 166.580843 0
H  18 1.090005 13 108.936700 12 177.381544 0
H  18 1.092801 13 110.934344 12 59.420771 0
H  18 1.101465 13 113.025329 12 -62.192886 0
C  1 1.531343 2 106.027268 3 120.674213 0
C  22 1.394764 1 123.658540 2 -135.854700 0
H  23 1.083845 22 119.617852 1 2.750845 0
C  23 1.393610 22 121.952236 1 -178.048107 0
H  25 1.081421 23 118.298611 22 -179.562564 0
C  22 1.399546 1 119.574790 2 44.995581 0
H  27 1.085943 22 119.308606 1 -1.486135 0
C  27 1.388688 22 122.210524 1 178.137950 0
H  29 1.081416 27 118.522510 22 179.602658 0
C  25 1.408291 23 121.231532 22 0.572419 0
N  31 1.394972 25 121.681047 23 177.078626 0
C  32 1.453276 31 118.921557 25 13.285542 0
H  33 1.089977 32 108.990785 31 -177.232795 0
H  33 1.092983 32 110.854132 31 -59.233806 0
H  33 1.101208 32 113.016193 31 62.250502 0
C  32 1.453475 31 119.035317 25 167.346558 0
H  37 1.090023 32 108.965426 31 177.601524 0
H  37 1.093118 32 110.885921 31 59.648849 0
H  37 1.101176 32 113.072849 31 -61.940570 0
C  1 1.531589 2 105.885061 3 -119.519342 0
C  41 1.395155 1 123.359598 2 -140.285779 0
H  42 1.084237 41 119.702202 1 1.571929 0
C  42 1.393005 41 121.936872 1 -178.702250 0
H  44 1.081490 42 118.091735 41 179.839967 0
C  41 1.398671 1 119.884178 2 41.125714 0
H  46 1.086468 41 119.302890 1 -0.496885 0
C  46 1.389067 41 122.231432 1 178.840213 0
H  48 1.081533 46 118.397830 41 -179.883113 0
C  44 1.408397 42 121.310059 41 -0.724370 0
N  50 1.396388 44 121.722751 42 -177.488409 0
C  51 1.453739 50 118.719171 44 -13.878304 0
H  52 1.090064 51 108.969456 50 177.145183 0
H  52 1.092643 51 110.894360 50 59.211850 0
H  52 1.101521 51 113.040759 50 -62.371298 0
C  51 1.453999 50 118.785922 44 -165.448257 0
H  56 1.089999 51 108.936240 50 -178.372295 0
H  56 1.092822 51 110.976303 50 -60.408441 0
H  56 1.101248 51 112.983867 50 61.201974 0
$end
C26H33N3+2.out
$molecule
2 1
C 
C  1 1.425036
C  1 1.425563 2 123.256036
C  3 1.427759 1 121.957532 2 153.023812 0
H  4 1.083216 3 119.304055 1 -2.031862 0
C  4 1.368979 3 122.371987 1 -178.127021 0
H  6 1.080400 4 118.902631 3 176.792718 0
C  2 1.427941 1 121.982746 3 153.160858 0
H  8 1.083160 2 119.299852 1 -1.948526 0
C  8 1.368846 2 122.369230 1 -178.055251 0
H  10 1.080388 8 118.899236 2 176.792504 0
C  3 1.428493 1 122.056067 2 -27.539193 0
H  12 1.082591 3 119.078029 1 -4.674733 0
C  12 1.368785 3 122.319247 1 179.730612 0
H  14 1.080536 12 118.740793 3 176.377086 0
C  2 1.428740 1 122.033269 3 -27.347536 0
H  16 1.082567 2 119.071201 1 -4.764344 0
C  16 1.368599 2 122.321093 1 179.644749 0
H  18 1.080535 16 118.745143 2 176.352275 0
C  14 1.430226 12 121.190866 3 -1.345530 0
N  20 1.346597 14 121.594666 12 -178.770960 0
C  18 1.430358 16 121.187929 2 -1.327273 0
N  22 1.346419 18 121.584890 16 -178.757040 0
C  21 1.468080 20 120.939705 14 -175.508662 0
H  24 1.086507 21 108.896830 20 174.023446 0
H  24 1.092584 21 110.948321 20 55.147946 0
H  24 1.093953 21 111.280735 20 -66.699865 0
C  23 1.468151 22 120.954808 18 -175.389945 0
H  28 1.086507 23 108.890439 22 173.687095 0
H  28 1.092493 23 110.938040 22 54.824231 0
H  28 1.093971 23 111.281544 22 -67.030953 0
C  21 1.468429 20 120.970909 14 3.539154 0
H  32 1.086643 21 108.835070 20 170.269279 0
H  32 1.091490 21 110.833350 20 51.536362 0
H  32 1.094271 21 111.309281 20 -70.294850 0
C  23 1.468514 22 120.986979 18 3.670872 0
H  36 1.086647 23 108.827050 22 169.935873 0
H  36 1.091437 23 110.828205 22 51.217108 0
H  36 1.094284 23 111.311982 22 -70.619753 0
C  1 1.489635 2 118.429605 3 -179.939162 0
C  40 1.400095 1 121.161439 2 -49.114063 0
H  41 1.083138 40 119.800718 1 -0.820608 0
C  41 1.394768 40 121.474824 1 -179.373736 0
H  43 1.080008 41 118.072685 40 178.878208 0
C  43 1.390994 41 119.539344 40 -0.821265 0
C  45 1.395307 43 120.083950 41 0.230207 0
H  46 1.082452 45 121.833215 43 -179.277324 0
C  46 1.389399 45 119.853657 43 0.621665 0
H  48 1.083108 46 118.976929 45 -179.591012 0
N  45 1.510980 43 121.494676 41 -179.560387 0
C  50 1.511377 45 112.910693 43 -1.791732 0
H  51 1.087425 50 109.468388 45 61.766936 0
H  51 1.087645 50 109.590084 45 -60.081032 0
H  51 1.088115 50 107.592290 45 -179.250526 0
C  50 1.517989 45 109.636584 43 118.024917 0
H  55 1.086248 50 109.491729 45 60.394381 0
H  55 1.088105 50 108.357824 45 -59.722427 0
H  55 1.088838 50 108.366972 45 -179.633351 0
C  50 1.518180 45 109.806855 43 -121.703055 0
H  59 1.086001 50 109.517847 45 -60.867566 0
H  59 1.088220 50 108.505170 45 59.348749 0
H  59 1.088934 50 108.438939 45 179.278631 0
$end
C26H34N3+.out
$molecule
1 1
C 
H  1 1.097651
C  1 1.526993 2 105.806436
C  3 1.398038 1 122.784369 2 -155.990646 0
H  4 1.083949 3 119.712087 1 2.189169 0
C  4 1.389337 3 121.812950 1 -179.562667 0
H  6 1.080768 4 118.492221 3 -178.708748 0
C  3 1.398172 1 120.194240 2 23.653711 0
H  8 1.086680 3 119.518221 1 -1.175155 0
C  8 1.389592 3 122.131226 1 179.798158 0
H  10 1.080849 8 118.706070 3 178.576746 0
C  10 1.413240 8 120.945231 3 -0.461940 0
N  12 1.383858 10 121.525165 8 -178.926413 0
C  13 1.455762 12 119.564245 10 -170.201562 0
H  14 1.089013 13 109.000395 12 -176.065656 0
H  14 1.093105 13 110.973501 12 -58.015089 0
H  14 1.099642 13 112.790703 12 63.660214 0
C  13 1.456254 12 119.401345 10 -11.301382 0
H  18 1.088914 13 109.034421 12 178.584074 0
H  18 1.093487 13 111.081714 12 60.366871 0
H  18 1.099224 13 112.594079 12 -61.254542 0
C  1 1.527353 2 105.877205 3 -120.907089 0
C  22 1.397653 1 123.430815 2 -154.173959 0
H  23 1.086000 22 120.032484 1 3.292287 0
C  23 1.391257 22 121.934884 1 -176.348329 0
H  25 1.081123 23 118.520431 22 179.173613 0
C  22 1.398476 1 119.547302 2 29.156105 0
H  27 1.085883 22 119.457192 1 -2.525580 0
C  27 1.386890 22 122.110862 1 176.629257 0
H  29 1.081016 27 118.430977 22 -179.688133 0
C  25 1.412947 23 121.136097 22 -0.491129 0
N  31 1.382525 25 121.856293 23 -179.053203 0
C  32 1.455053 31 119.631953 25 -9.483360 0
H  33 1.088939 32 109.081743 31 177.109797 0
H  33 1.093964 32 111.014112 31 58.939074 0
H  33 1.099587 32 112.668471 31 -62.658432 0
C  32 1.456195 31 119.446742 25 -169.765260 0
H  37 1.088520 32 109.017114 31 -179.932076 0
H  37 1.093727 32 111.164279 31 -61.623624 0
H  37 1.098818 32 112.487604 31 59.997917 0
C  1 1.531036 2 104.359480 3 120.489811 0
C  41 1.393689 1 123.132006 2 -118.662423 0
H  42 1.082828 41 119.541068 1 -1.926048 0
C  42 1.397852 41 121.674666 1 177.496958 0
H  44 1.080642 42 118.054840 41 -179.703116 0
C  44 1.387616 42 119.449115 41 -0.091744 0
C  46 1.397023 44 120.139125 42 0.379379 0
H  47 1.082952 46 121.913762 44 179.845723 0
C  47 1.386515 46 119.545759 44 -0.192559 0
H  49 1.084073 47 118.971463 46 179.372551 0
N  46 1.513067 44 121.653151 42 -179.511532 0
C  51 1.506784 46 112.763988 44 1.959627 0
H  52 1.087135 51 109.458100 46 -61.257691 0
H  52 1.087300 51 109.384182 46 60.069561 0
H  52 1.088268 51 107.792101 46 179.475964 0
C  51 1.513859 46 109.681367 44 -118.006954 0
H  56 1.086031 51 109.267581 46 -59.240585 0
H  56 1.087962 51 108.263311 46 60.284163 0
H  56 1.089435 51 108.699591 46 -179.551385 0
C  51 1.514489 46 109.759631 44 121.679792 0
H  60 1.086166 51 109.539644 46 61.136077 0
H  60 1.088111 51 108.379912 46 -58.567427 0
H  60 1.089349 51 108.635329 46 -178.734724 0
$end
C27H33N2+.out
$molecule
1 1
C 
C  1 1.429637
C  2 1.423745 1 122.430401
H  3 1.082995 2 119.079359 1 -3.882155 0
C  3 1.371533 2 122.266475 1 -179.474439 0
H  5 1.080368 3 118.420126 2 175.927843 0
C  2 1.423904 1 121.518996 3 -179.244495 0
H  7 1.082754 2 119.029669 1 -2.302183 0
C  7 1.370763 2 122.313307 1 -178.719620 0
H  9 1.079974 7 118.415885 2 176.344008 0
C  9 1.428503 7 121.369967 2 -1.994362 0
N  11 1.353823 9 121.619784 7 -179.363222 0
C  1 1.431492 2 122.263933 3 -29.040921 0
C  13 1.421735 1 122.436218 2 -29.241286 0
H  14 1.082626 13 119.125719 1 -2.206490 0
C  14 1.372944 13 122.312557 1 -178.175765 0
H  16 1.079226 14 118.064621 13 177.589201 0
C  13 1.423049 1 121.567968 2 151.930412 0
H  18 1.082821 13 119.034399 1 -3.404784 0
C  18 1.370975 13 122.346343 1 -179.987970 0
H  20 1.079413 18 118.065829 13 176.652813 0
C  16 1.429197 14 121.510709 13 -0.825159 0
N  22 1.358374 16 121.708307 14 178.372392 0
C  12 1.472086 11 122.391675 9 -175.140177 0
H  24 1.090557 12 109.269366 11 34.488877 0
H  24 1.092249 12 106.759851 11 148.677967 0
C  23 1.472526 22 120.754182 16 175.643862 0
H  27 1.087045 23 107.769725 22 155.001418 0
H  27 1.090086 23 108.527104 22 41.238103 0
C  12 1.472623 11 122.299307 9 4.461252 0
H  30 1.090644 12 109.257524 11 35.839819 0
H  30 1.092141 12 106.757051 11 150.008494 0
C  1 1.474580 2 119.038171 3 151.371791 0
C  33 1.407893 1 120.800055 2 -44.591530 0
H  34 1.083336 33 119.427228 1 -1.411625 0
C  34 1.389987 33 120.576804 1 -179.269927 0
H  36 1.083690 34 119.815156 33 178.399086 0
C  36 1.395299 34 120.110647 33 -1.421398 0
H  38 1.083908 36 119.995532 34 -179.353979 0
C  38 1.395102 36 119.991613 34 0.678559 0
H  40 1.083781 38 120.076489 36 -179.149041 0
C  40 1.389733 38 120.097849 36 0.703097 0
H  42 1.083343 40 119.922945 38 -179.230966 0
C  23 1.483434 22 119.317844 16 4.452971 0
H  44 1.092200 23 107.525696 22 -49.615237 0
H  44 1.097008 23 108.823726 22 66.098348 0
C  44 1.525051 23 115.729651 22 -170.273766 0
H  47 1.091228 44 113.013554 23 -63.611997 0
H  47 1.092203 44 112.144617 23 59.992621 0
H  47 1.092323 44 107.744991 23 177.986210 0
C  30 1.531286 12 113.454538 11 -88.767183 0
H  51 1.092215 30 111.643994 12 62.073704 0
H  51 1.092605 30 111.061693 12 -58.567267 0
H  51 1.092802 30 109.892870 12 -177.846676 0
C  24 1.531418 12 113.443419 11 -90.112623 0
H  55 1.092100 24 111.563657 12 62.175430 0
H  55 1.092454 24 111.072314 12 -58.376877 0
H  55 1.092846 24 109.943079 12 -177.712693 0
C  27 1.531898 23 113.760209 22 -82.769498 0
H  59 1.092385 27 111.752451 23 60.133429 0
H  59 1.092706 27 111.231413 23 -60.588974 0
H  59 1.093130 27 109.795063 23 -179.896823 0
$end
C27H34N2.out
$molecule
0 1
C 
C  1 1.396226
H  2 1.084651 1 119.600010
C  2 1.391303 1 122.032582 3 179.651486 0
H  4 1.081463 2 118.030564 1 178.864236 0
C  1 1.397472 2 116.602863 3 -179.060215 0
H  6 1.086581 1 119.374936 2 179.351491 0
C  6 1.389490 1 122.325542 2 -0.051264 0
H  8 1.081717 6 118.146889 1 178.284085 0
C  4 1.411834 2 121.456091 1 -0.607888 0
N  10 1.388695 4 121.887202 2 -179.578752 0
C  11 1.458048 10 121.737133 4 -172.932093 0
H  12 1.093099 11 109.317959 10 35.057873 0
H  12 1.094856 11 107.650429 10 149.303787 0
C  11 1.458339 10 121.737358 4 7.372956 0
H  15 1.093196 11 109.354968 10 35.575969 0
H  15 1.094635 11 107.551159 10 149.823365 0
C  1 1.527130 2 123.280928 3 1.624845 0
H  18 1.096444 1 105.755790 2 -150.949595 0
C  18 1.530752 1 112.714291 2 -35.875284 0
C  20 1.395596 18 119.552218 1 -76.874839 0
H  21 1.086324 20 119.327342 18 -0.234503 0
C  21 1.392227 20 122.040293 18 178.708824 0
H  23 1.081770 21 118.389254 20 -178.665258 0
C  20 1.398846 18 123.464922 1 102.256945 0
H  25 1.084569 20 119.829877 18 2.591643 0
C  25 1.390286 20 121.588826 18 -179.159529 0
H  27 1.083227 25 118.561065 20 -177.561106 0
C  23 1.406809 21 121.055317 20 0.787734 0
N  29 1.411801 23 122.512521 21 177.081868 0
C  30 1.464045 29 117.325250 23 -10.951235 0
H  31 1.092044 30 106.888961 29 -42.338257 0
H  31 1.103234 30 112.251860 29 74.086882 0
C  30 1.469438 29 117.241611 23 134.294083 0
H  34 1.089469 30 108.384384 29 45.480761 0
H  34 1.091959 30 108.200435 29 159.660887 0
C  31 1.529402 30 113.510700 29 -161.364204 0
H  37 1.092259 31 112.851187 30 -70.237104 0
H  37 1.093200 31 110.782253 30 51.486423 0
H  37 1.093321 31 109.235558 30 170.579791 0
C  18 1.532719 1 113.829310 2 93.841549 0
C  41 1.396831 18 123.065246 1 -22.194526 0
H  42 1.083591 41 119.646695 18 1.694633 0
C  42 1.396633 41 120.827496 18 -178.964637 0
H  44 1.084915 42 119.563809 41 179.947661 0
C  44 1.391926 42 120.400420 41 -0.303013 0
H  46 1.084432 44 120.368008 42 -179.768206 0
C  46 1.395561 44 119.319038 42 -0.114732 0
H  48 1.084763 46 120.120228 44 -179.582859 0
C  48 1.391285 46 120.079128 44 0.332720 0
H  50 1.085742 48 119.548166 46 179.498069 0
C  12 1.534781 11 114.205235 10 -89.005591 0
H  52 1.092264 12 111.173569 11 59.899353 0
H  52 1.093577 12 110.951977 11 -60.044271 0
H  52 1.094574 12 110.560328 11 -179.733613 0
C  15 1.535001 11 114.319649 10 -88.615999 0
H  56 1.092168 15 111.324682 11 61.579376 0
H  56 1.093507 15 110.845902 11 -58.433213 0
H  56 1.094565 15 110.469072 11 -178.089752 0
C  34 1.535866 30 114.864659 29 -77.085009 0
H  60 1.093080 34 111.037429 30 59.432523 0
H  60 1.093605 34 111.903418 30 -61.403059 0
H  60 1.094237 34 110.027976 30 179.038559 0
$end
C29H32N3+.out
$molecule
1 1
C 
C  1 1.442162
C  2 1.419066 1 122.156337
H  3 1.082766 2 119.033896 1 -2.821723 0
C  3 1.374761 2 122.127095 1 -179.402842 0
H  5 1.080725 3 118.729329 2 177.221742 0
C  2 1.419513 1 121.400774 3 -179.678402 0
H  7 1.083187 2 118.948186 1 -2.098978 0
C  7 1.375468 2 122.137470 1 -178.872575 0
H  9 1.080545 7 118.761376 2 177.321529 0
C  9 1.423710 7 121.048155 2 -1.774807 0
N  11 1.358844 9 121.480226 7 -179.607168 0
C  1 1.442405 2 120.046284 3 -31.562855 0
C  13 1.418170 1 121.401014 2 148.111314 0
H  14 1.083021 13 118.983248 1 -1.111013 0
C  14 1.374038 13 122.132079 1 -178.528247 0
H  16 1.080538 14 118.866841 13 177.494978 0
C  13 1.418213 1 122.114432 2 -31.588811 0
H  18 1.082989 13 119.159623 1 -3.340892 0
C  18 1.376143 13 122.137754 1 -179.971440 0
H  20 1.080595 18 118.792019 13 177.493529 0
C  20 1.422893 18 121.011298 13 -1.330395 0
N  22 1.359094 20 121.475642 18 -179.265046 0
C  1 1.450409 2 118.810417 3 145.702590 0
C  24 1.403207 1 117.961718 2 -42.437157 0
H  25 1.082688 24 118.767061 1 2.629239 0
C  25 1.384214 24 122.426866 1 -170.468204 0
H  27 1.085055 25 119.143969 24 172.900629 0
C  27 1.401647 25 121.684033 24 -2.291466 0
N  29 1.373795 27 117.748984 25 175.521506 0
H  30 1.010268 29 111.588318 27 3.042337 0
C  29 1.445736 27 118.013627 25 -7.328848 0
C  32 1.417501 29 121.747679 27 -164.903217 0
H  33 1.078273 32 119.501019 29 1.081508 0
C  33 1.375476 32 121.741285 29 177.554067 0
H  35 1.083610 33 120.032508 32 -178.866689 0
C  35 1.405516 33 119.689582 32 -0.724563 0
H  37 1.083912 35 120.022258 33 -178.958540 0
C  37 1.376136 35 120.130139 33 -1.074840 0
H  39 1.080774 37 119.010892 35 -176.832453 0
C  39 1.417451 37 121.886531 35 1.342637 0
C  23 1.462009 22 120.562243 20 1.995083 0
H  42 1.087179 23 109.022099 22 177.335992 0
H  42 1.094235 23 111.291627 22 58.269167 0
H  42 1.095037 23 111.540981 22 -63.316839 0
C  12 1.462078 11 120.570886 9 -178.566093 0
H  46 1.087257 12 109.008773 11 178.166835 0
H  46 1.094244 12 111.336488 11 59.000635 0
H  46 1.094478 12 111.448610 11 -62.633015 0
C  12 1.462128 11 120.597980 9 0.511905 0
H  50 1.087278 12 109.011982 11 178.433958 0
H  50 1.094199 12 111.402667 11 59.293661 0
H  50 1.094745 12 111.405555 11 -62.282271 0
C  23 1.462130 22 120.641524 20 -177.942845 0
H  54 1.087271 23 108.996351 22 177.542435 0
H  54 1.094141 23 111.325270 22 58.456727 0
H  54 1.094919 23 111.517247 22 -63.184290 0
C  30 1.476810 29 128.223399 27 -141.292897 0
H  58 1.088678 30 110.872220 29 -74.519030 0
H  58 1.091961 30 105.086683 29 171.678879 0
C  58 1.529924 30 114.325118 29 50.931254 0
H  61 1.092470 58 111.476114 30 -63.269982 0
H  61 1.093220 58 111.288333 30 57.914288 0
H  61 1.093223 58 109.697548 30 177.367951 0
$end
C29H33N3.out
$molecule
0 1
C 
C  1 1.376442
H  2 1.082930 1 119.505987
C  2 1.410770 1 122.123051 3 -178.764688 0
H  4 1.086038 2 119.075568 1 176.775050 0
C  4 1.377802 2 121.525434 1 -2.317802 0
N  6 1.418360 4 121.493545 2 -179.005569 0
H  7 1.013915 6 109.888027 4 17.062427 0
C  6 1.435219 4 118.527998 2 -2.001562 0
C  9 1.419218 6 121.328324 4 -172.741122 0
H  10 1.082208 9 118.389631 6 3.102553 0
C  10 1.374675 9 121.360961 6 -178.892423 0
H  12 1.084436 10 120.153163 9 -179.313468 0
C  12 1.410046 10 119.790733 9 0.078699 0
H  14 1.084633 12 119.920465 10 178.710208 0
C  14 1.375351 12 120.272459 10 -2.207578 0
H  16 1.081624 14 118.923652 12 -179.650955 0
C  16 1.422421 14 121.720863 12 0.845823 0
C  7 1.475785 6 118.064503 4 -109.669484 0
H  19 1.090788 7 108.107161 6 -51.721909 0
H  19 1.094722 7 107.277748 6 -166.549093 0
C  19 1.532853 7 114.807764 6 71.012150 0
H  22 1.093058 19 111.262623 7 -59.740750 0
H  22 1.094624 19 110.547539 7 -179.820829 0
H  22 1.095183 19 111.125773 7 60.714675 0
C  1 1.532921 2 121.581129 3 1.132508 0
H  26 1.096008 1 106.334731 2 -133.878582 0
C  26 1.529441 1 113.673047 2 -18.766464 0
C  28 1.396489 26 122.952617 1 91.825230 0
H  29 1.084255 28 119.608712 26 1.412118 0
C  29 1.391388 28 121.997410 26 -179.874709 0
H  31 1.081404 29 118.136769 28 -179.398160 0
C  28 1.397232 26 120.312905 1 -88.703393 0
H  33 1.086476 28 119.404319 26 -0.172651 0
C  33 1.390651 28 122.207430 26 -179.716758 0
H  35 1.081352 33 118.369557 28 179.104474 0
C  31 1.409770 29 121.266699 28 -0.031626 0
N  37 1.395553 31 121.657414 29 178.622411 0
C  38 1.454206 37 118.760608 31 13.027872 0
H  39 1.089908 38 108.959893 37 -177.486149 0
H  39 1.092619 38 110.895059 37 -59.594713 0
H  39 1.101333 38 113.015552 37 62.022360 0
C  38 1.454633 37 118.743617 31 164.491221 0
H  43 1.089848 38 108.932511 37 178.270238 0
H  43 1.092623 38 110.997333 37 60.306049 0
H  43 1.101029 38 112.863954 37 -61.309577 0
C  26 1.531035 1 113.088812 2 109.971128 0
C  47 1.395017 26 123.282108 1 -31.053078 0
H  48 1.084902 47 119.670199 26 2.799393 0
C  48 1.392482 47 121.916662 26 -177.410176 0
H  50 1.081505 48 118.146548 47 179.958510 0
C  47 1.397728 26 119.851704 1 151.529801 0
H  52 1.086435 47 119.322307 26 -1.527541 0
C  52 1.389070 47 122.207096 26 177.764840 0
H  54 1.081518 52 118.286191 47 179.928533 0
C  50 1.409309 48 121.278010 47 -0.851570 0
N  56 1.394451 50 121.734664 48 -177.669340 0
C  57 1.453759 56 118.886409 50 -13.893039 0
H  58 1.089748 57 108.931271 56 177.737901 0
H  58 1.092949 57 110.928566 56 59.731137 0
H  58 1.101284 57 112.968085 56 -61.845526 0
C  57 1.453773 56 118.903763 50 -166.701835 0
H  62 1.089714 57 108.911311 56 -178.751798 0
H  62 1.092954 57 111.007034 56 -60.792513 0
H  62 1.101036 57 112.947794 56 60.898978 0
$end
C37H34N2O9S3-2_OPT_FREQ.out
$molecule
-2 1
S 
O  1 1.478583
O  1 1.482576 2 114.767471
O  1 1.488069 2 114.889176 3 135.465067 0
C  1 1.834887 2 104.315921 3 -113.292968 0
C  5 1.393552 1 118.624771 2 22.412476 0
H  6 1.083620 5 117.881604 1 0.365323 0
C  6 1.392215 5 120.649805 1 -177.891263 0
H  8 1.085113 6 119.948485 5 -179.958780 0
C  8 1.394376 6 119.859923 5 1.313415 0
H  10 1.084601 8 120.523634 6 178.903076 0
C  10 1.391453 8 119.697452 6 -0.217095 0
H  12 1.084474 10 119.913381 8 179.043839 0
C  5 1.404179 1 121.317166 2 -154.939293 0
C  14 1.494843 5 123.655626 1 -3.629832 0
C  15 1.415431 14 119.792695 5 -70.169651 0
C  16 1.422697 15 121.685169 14 -14.551934 0
H  17 1.081729 16 118.971996 15 1.189287 0
C  17 1.369264 16 122.182906 15 -176.397393 0
H  19 1.079676 17 118.372200 16 177.425991 0
C  16 1.425094 15 122.325488 14 162.740882 0
H  21 1.081726 16 118.731671 15 -7.182726 0
C  21 1.368880 16 122.277874 15 178.031557 0
H  23 1.080465 21 118.458407 16 175.405458 0
C  19 1.427650 17 121.505187 16 -2.592029 0
N  25 1.357129 19 121.329802 17 178.756553 0
C  15 1.436228 14 116.682684 5 116.664368 0
C  27 1.416215 15 122.942877 14 142.975356 0
H  28 1.082992 27 119.165825 15 -1.886504 0
C  28 1.377554 27 122.268225 15 -177.223956 0
H  30 1.079737 28 118.241748 27 175.738468 0
C  27 1.418786 15 120.717512 14 -34.204214 0
H  32 1.082370 27 118.586667 15 -4.899682 0
C  32 1.373214 27 122.088820 15 179.472129 0
H  34 1.079781 32 118.256642 27 176.289143 0
C  30 1.425989 28 121.350951 27 -1.956825 0
N  36 1.362427 30 121.732312 28 -179.328003 0
C  26 1.469807 25 122.057257 19 4.846450 0
H  38 1.090400 26 109.120192 25 37.948299 0
H  38 1.091484 26 106.570902 25 152.281254 0
C  37 1.471222 36 120.839352 30 -173.121130 0
H  41 1.087944 37 107.831422 36 152.682128 0
H  41 1.092322 37 108.448866 36 37.924103 0
C  26 1.475489 25 123.681722 19 -169.052384 0
H  44 1.087629 26 108.868746 25 6.467134 0
H  44 1.095145 26 107.470613 25 120.993715 0
C  37 1.488279 36 118.935874 30 1.540353 0
H  47 1.092871 37 107.412398 36 48.575482 0
H  47 1.096859 37 108.535764 36 -67.196654 0
C  47 1.510960 37 115.632760 36 169.922385 0
C  50 1.397905 47 120.495612 37 91.368385 0
H  51 1.085216 50 120.796063 47 0.613593 0
C  51 1.393066 50 120.724642 47 -179.980472 0
C  53 1.393309 51 119.864099 50 -1.409924 0
H  54 1.083585 53 118.748877 51 -178.438277 0
C  54 1.394504 53 119.817297 51 0.250403 0
H  56 1.085418 54 119.928776 53 -178.993732 0
C  56 1.393891 54 120.301012 53 0.673294 0
H  58 1.086027 56 120.112232 54 -179.745026 0
C  44 1.516306 26 114.106291 25 -118.557896 0
C  60 1.395303 44 119.366406 26 -121.633824 0
H  61 1.085302 60 120.756514 44 1.409456 0
C  61 1.394425 60 120.856489 44 -179.891110 0
C  63 1.391173 61 119.747884 60 -0.115126 0
H  64 1.083500 63 118.811574 61 -178.612861 0
C  64 1.396735 63 119.714035 61 0.083090 0
H  66 1.085359 64 119.846131 63 -179.497412 0
C  66 1.392831 64 120.600252 63 -0.044910 0
H  68 1.085472 66 119.868142 64 -178.862189 0
C  41 1.532592 37 113.917330 36 -85.866365 0
H  70 1.091215 41 110.412012 37 -63.776213 0
H  70 1.092639 41 111.949827 37 57.073214 0
H  70 1.094025 41 109.602522 37 177.372189 0
C  38 1.532819 26 113.572647 25 -86.647174 0
H  74 1.092530 38 111.748141 26 61.644883 0
H  74 1.092751 38 111.031784 26 -59.270882 0
H  74 1.093559 38 109.748452 26 -178.044776 0
S  53 1.831868 51 119.603852 50 175.672418 0
O  78 1.483310 53 104.303753 51 155.382020 0
O  78 1.484048 53 104.025538 51 34.532913 0
O  78 1.485816 53 103.232638 51 -84.885903 0
S  63 1.832106 61 119.283058 60 178.957200 0
O  82 1.483768 63 104.245979 61 157.832313 0
O  82 1.484784 63 103.967344 61 -82.051528 0
O  82 1.486054 63 103.737705 61 37.418086 0
$end
C37H34N2O9S3-2_SMD.out
C37H35N2O9S3-3_FREQ.out
C37H35N2O9S3-3_OPT.out
$molecule
-3 1
S 
O  1 1.484479
O  1 1.486468 2 114.238026
O  1 1.489889 2 113.729720 3 -132.773018 0
C  1 1.843671 2 104.911592 3 113.828671 0
C  5 1.397599 1 116.516474 2 -122.202787 0
H  6 1.083142 5 117.624373 1 0.748973 0
C  6 1.391248 5 120.943531 1 -179.162997 0
H  8 1.086145 6 120.072640 5 -179.967385 0
C  8 1.394003 6 119.423752 5 0.507731 0
H  10 1.085893 8 120.548914 6 179.419509 0
C  10 1.390796 8 119.578364 6 -0.190882 0
H  12 1.084342 10 119.205919 8 179.301914 0
C  12 1.402430 10 122.057771 8 -0.495359 0
C  14 1.536298 12 118.769638 10 179.711933 0
H  15 1.091028 14 106.720810 12 -176.660395 0
C  15 1.534608 14 113.401810 12 67.385346 0
C  17 1.394747 15 123.326828 14 13.385510 0
H  18 1.082961 17 119.688306 15 -3.379770 0
C  18 1.394425 17 122.321077 15 176.123064 0
H  20 1.081342 18 117.787153 17 179.163908 0
C  17 1.401631 15 120.541010 14 -172.288689 0
H  22 1.084827 17 119.183442 15 3.441668 0
C  22 1.390692 17 122.567974 15 -175.716997 0
H  24 1.083233 22 118.021247 17 178.031851 0
C  20 1.407581 18 121.793512 17 -1.044137 0
N  26 1.402867 20 121.619996 18 -177.405905 0
C  27 1.457319 26 120.483245 20 3.932984 0
H  28 1.092866 27 108.633603 26 41.171547 0
H  28 1.093851 27 107.084146 26 155.432873 0
C  27 1.462403 26 122.522474 20 -156.932092 0
H  31 1.088842 27 108.699860 26 -8.138096 0
H  31 1.100003 27 110.205182 26 107.291923 0
C  31 1.523034 27 113.895579 26 -130.759897 0
C  34 1.397305 31 120.466157 27 -129.578846 0
H  35 1.085171 34 120.515262 31 1.727301 0
C  35 1.395786 34 120.881925 31 -179.863743 0
C  37 1.391871 35 119.824168 34 -0.097220 0
H  38 1.083500 37 118.952149 35 -178.488096 0
C  38 1.395746 37 119.625796 35 0.135945 0
H  40 1.086135 38 119.796134 37 -179.483623 0
C  40 1.392996 38 120.545855 37 -0.152415 0
H  42 1.085144 40 120.312455 38 -178.504254 0
C  15 1.535261 14 109.154830 12 -62.040146 0
C  44 1.394681 15 124.412553 14 95.835695 0
H  45 1.085241 44 119.736105 15 4.352687 0
C  45 1.397432 44 122.112570 15 -175.533427 0
H  47 1.081503 45 117.848945 44 178.126422 0
C  44 1.401649 15 118.726443 14 -80.500714 0
H  49 1.086323 44 118.577055 15 -3.003551 0
C  49 1.388784 44 121.684736 15 176.294308 0
H  51 1.082230 49 118.074724 44 178.709750 0
C  47 1.407638 45 121.298708 44 -0.789719 0
N  53 1.408387 47 123.313558 45 -179.289674 0
C  54 1.466395 53 118.998249 47 -1.785025 0
H  55 1.091083 54 107.684953 53 38.463936 0
H  55 1.102701 54 111.284646 53 -78.365998 0
C  54 1.470753 53 117.892695 47 -149.479162 0
H  58 1.093320 54 108.077680 53 138.776427 0
H  58 1.095134 54 108.973487 53 23.438036 0
C  55 1.519843 54 114.095863 53 157.859564 0
C  61 1.396599 55 121.046447 54 117.580159 0
H  62 1.084952 61 120.478146 55 -1.043671 0
C  62 1.396838 61 120.921806 55 177.888946 0
C  64 1.390571 62 119.965138 61 -0.383776 0
H  65 1.083507 64 118.765912 62 -178.828427 0
C  65 1.396467 64 119.534869 62 0.004859 0
H  67 1.086314 65 119.822316 64 -179.382257 0
C  67 1.391737 65 120.461126 64 0.298421 0
H  69 1.085775 67 120.126755 65 179.911782 0
C  58 1.533382 54 114.618518 53 -100.145854 0
H  71 1.091387 58 110.716566 54 -61.505062 0
H  71 1.092690 58 111.562788 54 59.044875 0
H  71 1.095946 58 109.887657 54 179.117093 0
C  28 1.538033 27 115.474090 26 -83.059673 0
H  75 1.092434 28 111.757410 27 59.444775 0
H  75 1.093430 28 111.213379 27 -61.397758 0
H  75 1.095452 28 109.938856 27 179.790464 0
S  37 1.832939 35 120.190933 34 178.709167 0
O  79 1.486739 37 104.465401 35 32.172084 0
O  79 1.487133 37 104.467088 35 -87.719043 0
O  79 1.487726 37 104.452666 35 152.587022 0
S  64 1.833325 62 120.184697 61 177.573562 0
O  83 1.485829 64 104.579597 62 39.818622 0
O  83 1.487355 64 104.327656 62 -80.018029 0
O  83 1.487624 64 104.302639 62 160.324795 0
$end
C37H35N2O9S3-3_SMD.out
H2.out
$molecule
0 1
H 
H  1 0.743939
$end
H2O.out
$molecule
0 1
O 
H  1 0.962031
H  1 0.962031 2 105.038373
$end
H2O2.out
$molecule
0 1
O 
H  1 0.967240
O  1 1.454465 2 100.453747
H  3 0.967240 1 100.453344 2 -121.266452 0
$end
H3O+.out
$molecule
1 1
O 
H  1 0.980140
H  1 0.980158 2 113.573982
H  1 0.980166 2 113.582157 3 131.816837 0
$end
HO-.out
$molecule
-1 1
O 
H  1 0.966298
$end
HO2-.out
$molecule
-1 1
O 
H  1 0.961983
O  1 1.521733 2 99.285730
$end
O2.out
$molecule
0 1
O 
O  1 1.205406
$end
